# Supplementary material for: Modular Structure and Polymerization Status of GABAA Receptors Illustrated with EM Analysis and AlphaFold2 Prediction
Source: Int J Mol Sci. 2024 Sep 21;25(18):10142. doi: 10.3390/ijms251810142 (PMC11432007; doi:10.3390/ijms251810142)
Supplement: Supplementary file 1 [file ijms-25-10142-s001.zip]

Archive with 32 entries (27 files):
- .DS_Store
- AlphaFold2 PDB files/
- AlphaFold2 PDB files/.DS_Store
- AlphaFold2 PDB files/alpha1 Homo-pentamer PDB/
- AlphaFold2 PDB files/alpha1 Homo-pentamer PDB/.DS_Store
- AlphaFold2 PDB files/alpha1 Homo-pentamer PDB/a1Homopentamer_rank_001_alphafold2_multimer_v3.pdb
- AlphaFold2 PDB files/alpha1 Homo-pentamer PDB/a1Homopentamer_rank_002_alphafold2_multimer_v3.pdb
- AlphaFold2 PDB files/alpha1 Homo-pentamer PDB/a1Homopentamer_rank_003_alphafold2_multimer_v3.pdb
- AlphaFold2 PDB files/alpha1 Homo-pentamer PDB/a1Homopentamer_rank_004_alphafold2_multimer_v3.pdb
- AlphaFold2 PDB files/alpha1 Homo-pentamer PDB/a1Homopentamer_rank_005_alphafold2_multimer_v3.pdb
- AlphaFold2 PDB files/beta2 Homo-pentamer PDB/
- AlphaFold2 PDB files/beta2 Homo-pentamer PDB/.DS_Store
- AlphaFold2 PDB files/beta2 Homo-pentamer PDB/b2Homopentamer_rank_001_alphafold2_multimer_v3.pdb
- AlphaFold2 PDB files/beta2 Homo-pentamer PDB/b2Homopentamer_rank_002_alphafold2_multimer_v3.pdb
- AlphaFold2 PDB files/beta2 Homo-pentamer PDB/b2Homopentamer_rank_003_alphafold2_multimer_v3.pdb
- AlphaFold2 PDB files/beta2 Homo-pentamer PDB/b2Homopentamer_rank_004_alphafold2_multimer_v3.pdb
- AlphaFold2 PDB files/beta2 Homo-pentamer PDB/b2Homopentamer_rank_005_alphafold2_multimer_v3.pdb
- AlphaFold2 PDB files/gamma2 Homo-pentamer PDB/
- AlphaFold2 PDB files/gamma2 Homo-pentamer PDB/.DS_Store
- AlphaFold2 PDB files/gamma2 Homo-pentamer PDB/g2Homopentamer_rank_001_alphafold2_multimer_v3.pdb
- AlphaFold2 PDB files/gamma2 Homo-pentamer PDB/g2Homopentamer_rank_002_alphafold2_multimer_v3.pdb
- AlphaFold2 PDB files/gamma2 Homo-pentamer PDB/g2Homopentamer_rank_003_alphafold2_multimer_v3.pdb
- AlphaFold2 PDB files/gamma2 Homo-pentamer PDB/g2Homopentamer_rank_004_alphafold2_multimer_v3.pdb
- AlphaFold2 PDB files/gamma2 Homo-pentamer PDB/g2Homopentamer_rank_005_alphafold2_multimer_v3.pdb
- AlphaFold2 PDB files/Heteropentamer PDB/
- AlphaFold2 PDB files/Heteropentamer PDB/.DS_Store
- AlphaFold2 PDB files/Heteropentamer PDB/Heteropentamer_rank_001_alphafold2_multimer_v3.pdb
- AlphaFold2 PDB files/Heteropentamer PDB/Heteropentamer_rank_002_alphafold2_multimer_v3.pdb
- AlphaFold2 PDB files/Heteropentamer PDB/Heteropentamer_rank_003_alphafold2_multimer_v3.pdb
- AlphaFold2 PDB files/Heteropentamer PDB/Heteropentamer_rank_004_alphafold2_multimer_v3.pdb
- AlphaFold2 PDB files/Heteropentamer PDB/Heteropentamer_rank_005_alphafold2_multimer_v3.pdb
- Supplementary File.pdf
