# Supplementary material for: Modular Structure and Polymerization Status of GABAA Receptors Illustrated with EM Analysis and AlphaFold2 Prediction
Source: Int J Mol Sci. 2024 Sep 21;25(18):10142. doi: 10.3390/ijms251810142 (PMC11432007; doi:10.3390/ijms251810142)
Supplement: Supplementary file 1 [file ijms-25-10142-s001.zip › AlphaFold2 PDB files/alpha1 Homo-pentamer PDB/a1Homopentamer_rank_001_alphafold2_multimer_v3.pdb]

MODEL     1                                                                     
ATOM      1  N   GLN A   1      41.750   6.594  33.812  1.00 35.19           N  
ATOM      2  CA  GLN A   1      41.062   7.434  32.844  1.00 35.19           C  
ATOM      3  C   GLN A   1      39.938   6.668  32.156  1.00 35.19           C  
ATOM      4  CB  GLN A   1      42.062   7.984  31.812  1.00 35.19           C  
ATOM      5  O   GLN A   1      40.188   5.598  31.578  1.00 35.19           O  
ATOM      6  CG  GLN A   1      42.688   9.312  32.188  1.00 35.19           C  
ATOM      7  CD  GLN A   1      43.406   9.984  31.047  1.00 35.19           C  
ATOM      8  NE2 GLN A   1      43.656  11.281  31.172  1.00 35.19           N  
ATOM      9  OE1 GLN A   1      43.750   9.336  30.062  1.00 35.19           O  
ATOM     10  N   PRO A   2      38.719   6.707  32.656  1.00 46.06           N  
ATOM     11  CA  PRO A   2      37.719   5.895  31.984  1.00 46.06           C  
ATOM     12  C   PRO A   2      37.844   5.891  30.453  1.00 46.06           C  
ATOM     13  CB  PRO A   2      36.406   6.566  32.406  1.00 46.06           C  
ATOM     14  O   PRO A   2      38.250   6.902  29.875  1.00 46.06           O  
ATOM     15  CG  PRO A   2      36.812   7.848  33.031  1.00 46.06           C  
ATOM     16  CD  PRO A   2      38.312   7.879  33.125  1.00 46.06           C  
ATOM     17  N   SER A   3      38.094   4.797  29.734  1.00 50.31           N  
ATOM     18  CA  SER A   3      38.344   4.668  28.297  1.00 50.31           C  
ATOM     19  C   SER A   3      37.250   5.312  27.484  1.00 50.31           C  
ATOM     20  CB  SER A   3      38.500   3.195  27.906  1.00 50.31           C  
ATOM     21  O   SER A   3      36.125   5.531  28.000  1.00 50.31           O  
ATOM     22  OG  SER A   3      37.250   2.527  28.016  1.00 50.31           O  
ATOM     23  N   LEU A   4      37.625   6.102  26.375  1.00 51.84           N  
ATOM     24  CA  LEU A   4      36.719   6.672  25.391  1.00 51.84           C  
ATOM     25  C   LEU A   4      35.531   5.750  25.141  1.00 51.84           C  
ATOM     26  CB  LEU A   4      37.438   6.941  24.078  1.00 51.84           C  
ATOM     27  O   LEU A   4      34.406   6.211  25.000  1.00 51.84           O  
ATOM     28  CG  LEU A   4      37.312   8.352  23.500  1.00 51.84           C  
ATOM     29  CD1 LEU A   4      38.625   9.109  23.656  1.00 51.84           C  
ATOM     30  CD2 LEU A   4      36.906   8.297  22.031  1.00 51.84           C  
ATOM     31  N   GLN A   5      35.781   4.434  25.156  1.00 55.31           N  
ATOM     32  CA  GLN A   5      34.719   3.438  24.984  1.00 55.31           C  
ATOM     33  C   GLN A   5      33.750   3.441  26.156  1.00 55.31           C  
ATOM     34  CB  GLN A   5      35.344   2.045  24.797  1.00 55.31           C  
ATOM     35  O   GLN A   5      32.562   3.287  25.969  1.00 55.31           O  
ATOM     36  CG  GLN A   5      35.375   1.579  23.344  1.00 55.31           C  
ATOM     37  CD  GLN A   5      36.031   0.210  23.188  1.00 55.31           C  
ATOM     38  NE2 GLN A   5      35.969  -0.331  21.984  1.00 55.31           N  
ATOM     39  OE1 GLN A   5      36.562  -0.355  24.156  1.00 55.31           O  
ATOM     40  N   ASP A   6      34.250   3.625  27.328  1.00 59.16           N  
ATOM     41  CA  ASP A   6      33.438   3.633  28.531  1.00 59.16           C  
ATOM     42  C   ASP A   6      32.531   4.855  28.562  1.00 59.16           C  
ATOM     43  CB  ASP A   6      34.312   3.602  29.781  1.00 59.16           C  
ATOM     44  O   ASP A   6      31.359   4.758  28.984  1.00 59.16           O  
ATOM     45  CG  ASP A   6      34.938   2.236  30.031  1.00 59.16           C  
ATOM     46  OD1 ASP A   6      34.375   1.222  29.547  1.00 59.16           O  
ATOM     47  OD2 ASP A   6      35.969   2.176  30.734  1.00 59.16           O  
ATOM     48  N   GLU A   7      32.969   6.059  28.141  1.00 55.22           N  
ATOM     49  CA  GLU A   7      32.188   7.277  28.094  1.00 55.22           C  
ATOM     50  C   GLU A   7      31.078   7.176  27.047  1.00 55.22           C  
ATOM     51  CB  GLU A   7      33.062   8.492  27.797  1.00 55.22           C  
ATOM     52  O   GLU A   7      29.953   7.633  27.281  1.00 55.22           O  
ATOM     53  CG  GLU A   7      33.594   9.195  29.047  1.00 55.22           C  
ATOM     54  CD  GLU A   7      34.406  10.430  28.750  1.00 55.22           C  
ATOM     55  OE1 GLU A   7      34.875  11.109  29.703  1.00 55.22           O  
ATOM     56  OE2 GLU A   7      34.625  10.711  27.547  1.00 55.22           O  
ATOM     57  N   LEU A   8      31.422   6.582  25.891  1.00 57.22           N  
ATOM     58  CA  LEU A   8      30.453   6.363  24.828  1.00 57.22           C  
ATOM     59  C   LEU A   8      29.297   5.488  25.312  1.00 57.22           C  
ATOM     60  CB  LEU A   8      31.109   5.715  23.609  1.00 57.22           C  
ATOM     61  O   LEU A   8      28.125   5.781  25.047  1.00 57.22           O  
ATOM     62  CG  LEU A   8      31.719   6.672  22.578  1.00 57.22           C  
ATOM     63  CD1 LEU A   8      32.812   5.961  21.781  1.00 57.22           C  
ATOM     64  CD2 LEU A   8      30.641   7.230  21.656  1.00 57.22           C  
ATOM     65  N   LYS A   9      29.656   4.473  26.016  1.00 60.59           N  
ATOM     66  CA  LYS A   9      28.656   3.557  26.578  1.00 60.59           C  
ATOM     67  C   LYS A   9      27.797   4.250  27.625  1.00 60.59           C  
ATOM     68  CB  LYS A   9      29.328   2.326  27.172  1.00 60.59           C  
ATOM     69  O   LYS A   9      26.594   4.016  27.688  1.00 60.59           O  
ATOM     70  CG  LYS A   9      29.328   1.107  26.266  1.00 60.59           C  
ATOM     71  CD  LYS A   9      29.938  -0.110  26.953  1.00 60.59           C  
ATOM     72  CE  LYS A   9      30.000  -1.311  26.016  1.00 60.59           C  
ATOM     73  NZ  LYS A   9      30.594  -2.504  26.688  1.00 60.59           N  
ATOM     74  N   ASP A  10      28.438   5.199  28.297  1.00 62.53           N  
ATOM     75  CA  ASP A  10      27.703   5.883  29.359  1.00 62.53           C  
ATOM     76  C   ASP A  10      26.688   6.852  28.781  1.00 62.53           C  
ATOM     77  CB  ASP A  10      28.672   6.629  30.281  1.00 62.53           C  
ATOM     78  O   ASP A  10      25.547   6.914  29.250  1.00 62.53           O  
ATOM     79  CG  ASP A  10      28.281   6.559  31.750  1.00 62.53           C  
ATOM     80  OD1 ASP A  10      27.250   5.926  32.062  1.00 62.53           O  
ATOM     81  OD2 ASP A  10      29.000   7.145  32.594  1.00 62.53           O  
ATOM     82  N   ASN A  11      27.078   7.617  27.719  1.00 64.94           N  
ATOM     83  CA  ASN A  11      26.156   8.562  27.109  1.00 64.94           C  
ATOM     84  C   ASN A  11      24.984   7.855  26.422  1.00 64.94           C  
ATOM     85  CB  ASN A  11      26.891   9.453  26.094  1.00 64.94           C  
ATOM     86  O   ASN A  11      23.844   8.297  26.547  1.00 64.94           O  
ATOM     87  CG  ASN A  11      27.469  10.703  26.734  1.00 64.94           C  
ATOM     88  ND2 ASN A  11      28.422  11.320  26.047  1.00 64.94           N  
ATOM     89  OD1 ASN A  11      27.062  11.102  27.828  1.00 64.94           O  
ATOM     90  N   THR A  12      25.234   6.766  25.812  1.00 73.75           N  
ATOM     91  CA  THR A  12      24.172   6.000  25.156  1.00 73.75           C  
ATOM     92  C   THR A  12      23.172   5.480  26.172  1.00 73.75           C  
ATOM     93  CB  THR A  12      24.766   4.816  24.359  1.00 73.75           C  
ATOM     94  O   THR A  12      21.953   5.504  25.938  1.00 73.75           O  
ATOM     95  CG2 THR A  12      24.438   4.941  22.875  1.00 73.75           C  
ATOM     96  OG1 THR A  12      26.188   4.793  24.531  1.00 73.75           O  
ATOM     97  N   THR A  13      23.750   5.215  27.266  1.00 79.19           N  
ATOM     98  CA  THR A  13      22.891   4.648  28.297  1.00 79.19           C  
ATOM     99  C   THR A  13      21.969   5.719  28.891  1.00 79.19           C  
ATOM    100  CB  THR A  13      23.719   4.020  29.438  1.00 79.19           C  
ATOM    101  O   THR A  13      20.797   5.453  29.156  1.00 79.19           O  
ATOM    102  CG2 THR A  13      24.438   2.766  28.953  1.00 79.19           C  
ATOM    103  OG1 THR A  13      24.688   4.969  29.891  1.00 79.19           O  
ATOM    104  N   VAL A  14      22.547   6.988  28.969  1.00 82.75           N  
ATOM    105  CA  VAL A  14      21.750   8.070  29.531  1.00 82.75           C  
ATOM    106  C   VAL A  14      20.594   8.406  28.594  1.00 82.75           C  
ATOM    107  CB  VAL A  14      22.609   9.328  29.797  1.00 82.75           C  
ATOM    108  O   VAL A  14      19.453   8.555  29.031  1.00 82.75           O  
ATOM    109  CG1 VAL A  14      21.719  10.516  30.156  1.00 82.75           C  
ATOM    110  CG2 VAL A  14      23.625   9.055  30.906  1.00 82.75           C  
ATOM    111  N   PHE A  15      20.906   8.492  27.297  1.00 84.06           N  
ATOM    112  CA  PHE A  15      19.859   8.828  26.328  1.00 84.06           C  
ATOM    113  C   PHE A  15      18.828   7.715  26.250  1.00 84.06           C  
ATOM    114  CB  PHE A  15      20.469   9.094  24.953  1.00 84.06           C  
ATOM    115  O   PHE A  15      17.625   7.984  26.172  1.00 84.06           O  
ATOM    116  CG  PHE A  15      21.141  10.438  24.828  1.00 84.06           C  
ATOM    117  CD1 PHE A  15      20.375  11.578  24.625  1.00 84.06           C  
ATOM    118  CD2 PHE A  15      22.516  10.555  24.922  1.00 84.06           C  
ATOM    119  CE1 PHE A  15      20.984  12.828  24.500  1.00 84.06           C  
ATOM    120  CE2 PHE A  15      23.125  11.797  24.797  1.00 84.06           C  
ATOM    121  CZ  PHE A  15      22.359  12.938  24.594  1.00 84.06           C  
ATOM    122  N   THR A  16      19.297   6.539  26.328  1.00 87.44           N  
ATOM    123  CA  THR A  16      18.406   5.395  26.297  1.00 87.44           C  
ATOM    124  C   THR A  16      17.438   5.426  27.484  1.00 87.44           C  
ATOM    125  CB  THR A  16      19.188   4.066  26.297  1.00 87.44           C  
ATOM    126  O   THR A  16      16.234   5.215  27.312  1.00 87.44           O  
ATOM    127  CG2 THR A  16      18.234   2.873  26.297  1.00 87.44           C  
ATOM    128  OG1 THR A  16      20.016   4.008  25.141  1.00 87.44           O  
ATOM    129  N   ARG A  17      17.922   5.785  28.609  1.00 89.12           N  
ATOM    130  CA  ARG A  17      17.094   5.848  29.812  1.00 89.12           C  
ATOM    131  C   ARG A  17      16.047   6.961  29.703  1.00 89.12           C  
ATOM    132  CB  ARG A  17      17.953   6.066  31.047  1.00 89.12           C  
ATOM    133  O   ARG A  17      14.898   6.785  30.109  1.00 89.12           O  
ATOM    134  CG  ARG A  17      18.625   4.801  31.562  1.00 89.12           C  
ATOM    135  CD  ARG A  17      19.438   5.062  32.844  1.00 89.12           C  
ATOM    136  NE  ARG A  17      19.984   3.826  33.375  1.00 89.12           N  
ATOM    137  NH1 ARG A  17      21.266   4.871  35.000  1.00 89.12           N  
ATOM    138  NH2 ARG A  17      21.266   2.586  34.812  1.00 89.12           N  
ATOM    139  CZ  ARG A  17      20.828   3.764  34.406  1.00 89.12           C  
ATOM    140  N   ILE A  18      16.562   8.070  29.188  1.00 88.31           N  
ATOM    141  CA  ILE A  18      15.648   9.188  29.031  1.00 88.31           C  
ATOM    142  C   ILE A  18      14.516   8.789  28.078  1.00 88.31           C  
ATOM    143  CB  ILE A  18      16.375  10.445  28.500  1.00 88.31           C  
ATOM    144  O   ILE A  18      13.336   9.000  28.375  1.00 88.31           O  
ATOM    145  CG1 ILE A  18      17.328  10.992  29.547  1.00 88.31           C  
ATOM    146  CG2 ILE A  18      15.359  11.516  28.078  1.00 88.31           C  
ATOM    147  CD1 ILE A  18      18.281  12.062  29.031  1.00 88.31           C  
ATOM    148  N   LEU A  19      14.883   8.180  26.969  1.00 86.62           N  
ATOM    149  CA  LEU A  19      13.898   7.781  25.969  1.00 86.62           C  
ATOM    150  C   LEU A  19      12.953   6.719  26.531  1.00 86.62           C  
ATOM    151  CB  LEU A  19      14.586   7.258  24.719  1.00 86.62           C  
ATOM    152  O   LEU A  19      11.750   6.758  26.281  1.00 86.62           O  
ATOM    153  CG  LEU A  19      15.320   8.289  23.859  1.00 86.62           C  
ATOM    154  CD1 LEU A  19      16.094   7.605  22.734  1.00 86.62           C  
ATOM    155  CD2 LEU A  19      14.344   9.320  23.297  1.00 86.62           C  
ATOM    156  N   ASP A  20      13.500   5.777  27.328  1.00 86.88           N  
ATOM    157  CA  ASP A  20      12.688   4.715  27.938  1.00 86.88           C  
ATOM    158  C   ASP A  20      11.672   5.285  28.922  1.00 86.88           C  
ATOM    159  CB  ASP A  20      13.586   3.688  28.625  1.00 86.88           C  
ATOM    160  O   ASP A  20      10.547   4.797  29.000  1.00 86.88           O  
ATOM    161  CG  ASP A  20      14.328   2.789  27.656  1.00 86.88           C  
ATOM    162  OD1 ASP A  20      13.961   2.746  26.469  1.00 86.88           O  
ATOM    163  OD2 ASP A  20      15.289   2.115  28.094  1.00 86.88           O  
ATOM    164  N   ARG A  21      12.055   6.312  29.562  1.00 90.62           N  
ATOM    165  CA  ARG A  21      11.203   6.879  30.594  1.00 90.62           C  
ATOM    166  C   ARG A  21      10.195   7.855  30.016  1.00 90.62           C  
ATOM    167  CB  ARG A  21      12.055   7.582  31.656  1.00 90.62           C  
ATOM    168  O   ARG A  21       9.172   8.148  30.641  1.00 90.62           O  
ATOM    169  CG  ARG A  21      12.797   6.629  32.594  1.00 90.62           C  
ATOM    170  CD  ARG A  21      13.562   7.375  33.656  1.00 90.62           C  
ATOM    171  NE  ARG A  21      14.508   6.500  34.375  1.00 90.62           N  
ATOM    172  NH1 ARG A  21      15.695   8.219  35.344  1.00 90.62           N  
ATOM    173  NH2 ARG A  21      16.297   6.039  35.719  1.00 90.62           N  
ATOM    174  CZ  ARG A  21      15.492   6.922  35.156  1.00 90.62           C  
ATOM    175  N   LEU A  22      10.562   8.352  28.844  1.00 89.38           N  
ATOM    176  CA  LEU A  22       9.758   9.414  28.250  1.00 89.38           C  
ATOM    177  C   LEU A  22       8.312   8.953  28.047  1.00 89.38           C  
ATOM    178  CB  LEU A  22      10.352   9.867  26.906  1.00 89.38           C  
ATOM    179  O   LEU A  22       7.375   9.672  28.406  1.00 89.38           O  
ATOM    180  CG  LEU A  22       9.688  11.078  26.250  1.00 89.38           C  
ATOM    181  CD1 LEU A  22       9.914  12.328  27.094  1.00 89.38           C  
ATOM    182  CD2 LEU A  22      10.227  11.273  24.828  1.00 89.38           C  
ATOM    183  N   LEU A  23       8.109   7.625  27.562  1.00 87.50           N  
ATOM    184  CA  LEU A  23       6.781   7.152  27.203  1.00 87.50           C  
ATOM    185  C   LEU A  23       6.211   6.238  28.281  1.00 87.50           C  
ATOM    186  CB  LEU A  23       6.824   6.418  25.859  1.00 87.50           C  
ATOM    187  O   LEU A  23       5.148   5.641  28.094  1.00 87.50           O  
ATOM    188  CG  LEU A  23       7.176   7.262  24.625  1.00 87.50           C  
ATOM    189  CD1 LEU A  23       7.199   6.391  23.375  1.00 87.50           C  
ATOM    190  CD2 LEU A  23       6.184   8.406  24.469  1.00 87.50           C  
ATOM    191  N   ASP A  24       7.000   6.160  29.453  1.00 89.88           N  
ATOM    192  CA  ASP A  24       6.520   5.316  30.547  1.00 89.88           C  
ATOM    193  C   ASP A  24       5.215   5.863  31.125  1.00 89.88           C  
ATOM    194  CB  ASP A  24       7.578   5.203  31.641  1.00 89.88           C  
ATOM    195  O   ASP A  24       5.188   6.973  31.672  1.00 89.88           O  
ATOM    196  CG  ASP A  24       7.320   4.051  32.594  1.00 89.88           C  
ATOM    197  OD1 ASP A  24       6.332   3.309  32.406  1.00 89.88           O  
ATOM    198  OD2 ASP A  24       8.109   3.881  33.562  1.00 89.88           O  
ATOM    199  N   GLY A  25       4.109   5.098  30.953  1.00 88.19           N  
ATOM    200  CA  GLY A  25       2.809   5.500  31.453  1.00 88.19           C  
ATOM    201  C   GLY A  25       2.100   6.496  30.562  1.00 88.19           C  
ATOM    202  O   GLY A  25       1.036   7.008  30.906  1.00 88.19           O  
ATOM    203  N   TYR A  26       2.801   6.887  29.500  1.00 91.50           N  
ATOM    204  CA  TYR A  26       2.197   7.832  28.562  1.00 91.50           C  
ATOM    205  C   TYR A  26       1.039   7.188  27.812  1.00 91.50           C  
ATOM    206  CB  TYR A  26       3.242   8.352  27.578  1.00 91.50           C  
ATOM    207  O   TYR A  26       1.169   6.082  27.297  1.00 91.50           O  
ATOM    208  CG  TYR A  26       2.693   9.344  26.578  1.00 91.50           C  
ATOM    209  CD1 TYR A  26       2.387   8.961  25.281  1.00 91.50           C  
ATOM    210  CD2 TYR A  26       2.482  10.672  26.938  1.00 91.50           C  
ATOM    211  CE1 TYR A  26       1.882   9.867  24.359  1.00 91.50           C  
ATOM    212  CE2 TYR A  26       1.979  11.594  26.031  1.00 91.50           C  
ATOM    213  OH  TYR A  26       1.183  12.094  23.828  1.00 91.50           O  
ATOM    214  CZ  TYR A  26       1.682  11.180  24.734  1.00 91.50           C  
ATOM    215  N   ASP A  27      -0.156   7.773  27.828  1.00 90.62           N  
ATOM    216  CA  ASP A  27      -1.337   7.312  27.109  1.00 90.62           C  
ATOM    217  C   ASP A  27      -1.638   8.219  25.922  1.00 90.62           C  
ATOM    218  CB  ASP A  27      -2.549   7.250  28.047  1.00 90.62           C  
ATOM    219  O   ASP A  27      -2.131   9.336  26.078  1.00 90.62           O  
ATOM    220  CG  ASP A  27      -3.717   6.488  27.453  1.00 90.62           C  
ATOM    221  OD1 ASP A  27      -3.738   6.266  26.219  1.00 90.62           O  
ATOM    222  OD2 ASP A  27      -4.629   6.105  28.219  1.00 90.62           O  
ATOM    223  N   ASN A  28      -1.305   7.691  24.734  1.00 91.69           N  
ATOM    224  CA  ASN A  28      -1.438   8.508  23.531  1.00 91.69           C  
ATOM    225  C   ASN A  28      -2.891   8.594  23.062  1.00 91.69           C  
ATOM    226  CB  ASN A  28      -0.554   7.965  22.406  1.00 91.69           C  
ATOM    227  O   ASN A  28      -3.193   9.258  22.078  1.00 91.69           O  
ATOM    228  CG  ASN A  28      -0.990   6.594  21.922  1.00 91.69           C  
ATOM    229  ND2 ASN A  28      -0.389   6.125  20.844  1.00 91.69           N  
ATOM    230  OD1 ASN A  28      -1.861   5.965  22.531  1.00 91.69           O  
ATOM    231  N   ARG A  29      -3.789   7.965  23.812  1.00 89.56           N  
ATOM    232  CA  ARG A  29      -5.215   8.078  23.531  1.00 89.56           C  
ATOM    233  C   ARG A  29      -5.773   9.398  24.031  1.00 89.56           C  
ATOM    234  CB  ARG A  29      -5.988   6.910  24.141  1.00 89.56           C  
ATOM    235  O   ARG A  29      -6.863   9.820  23.641  1.00 89.56           O  
ATOM    236  CG  ARG A  29      -5.574   5.551  23.594  1.00 89.56           C  
ATOM    237  CD  ARG A  29      -6.203   4.414  24.391  1.00 89.56           C  
ATOM    238  NE  ARG A  29      -5.699   4.371  25.766  1.00 89.56           N  
ATOM    239  NH1 ARG A  29      -7.066   2.633  26.422  1.00 89.56           N  
ATOM    240  NH2 ARG A  29      -5.594   3.572  27.906  1.00 89.56           N  
ATOM    241  CZ  ARG A  29      -6.121   3.523  26.703  1.00 89.56           C  
ATOM    242  N   LEU A  30      -5.031  10.000  24.906  1.00 91.00           N  
ATOM    243  CA  LEU A  30      -5.480  11.242  25.531  1.00 91.00           C  
ATOM    244  C   LEU A  30      -4.746  12.438  24.938  1.00 91.00           C  
ATOM    245  CB  LEU A  30      -5.262  11.188  27.031  1.00 91.00           C  
ATOM    246  O   LEU A  30      -3.514  12.453  24.875  1.00 91.00           O  
ATOM    247  CG  LEU A  30      -5.805   9.953  27.750  1.00 91.00           C  
ATOM    248  CD1 LEU A  30      -5.453  10.000  29.234  1.00 91.00           C  
ATOM    249  CD2 LEU A  30      -7.312   9.836  27.562  1.00 91.00           C  
ATOM    250  N   ARG A  31      -5.551  13.438  24.594  1.00 92.44           N  
ATOM    251  CA  ARG A  31      -4.930  14.672  24.125  1.00 92.44           C  
ATOM    252  C   ARG A  31      -4.289  15.438  25.281  1.00 92.44           C  
ATOM    253  CB  ARG A  31      -5.957  15.555  23.422  1.00 92.44           C  
ATOM    254  O   ARG A  31      -4.695  15.289  26.438  1.00 92.44           O  
ATOM    255  CG  ARG A  31      -7.023  16.125  24.344  1.00 92.44           C  
ATOM    256  CD  ARG A  31      -7.895  17.156  23.641  1.00 92.44           C  
ATOM    257  NE  ARG A  31      -8.852  17.766  24.547  1.00 92.44           N  
ATOM    258  NH1 ARG A  31      -7.434  19.453  25.250  1.00 92.44           N  
ATOM    259  NH2 ARG A  31      -9.562  19.312  26.094  1.00 92.44           N  
ATOM    260  CZ  ARG A  31      -8.617  18.844  25.297  1.00 92.44           C  
ATOM    261  N   PRO A  32      -3.305  16.281  24.938  1.00 94.56           N  
ATOM    262  CA  PRO A  32      -2.729  17.125  25.984  1.00 94.56           C  
ATOM    263  C   PRO A  32      -3.748  18.078  26.594  1.00 94.56           C  
ATOM    264  CB  PRO A  32      -1.629  17.891  25.250  1.00 94.56           C  
ATOM    265  O   PRO A  32      -4.590  18.641  25.891  1.00 94.56           O  
ATOM    266  CG  PRO A  32      -1.341  17.078  24.031  1.00 94.56           C  
ATOM    267  CD  PRO A  32      -2.607  16.391  23.609  1.00 94.56           C  
ATOM    268  N   GLY A  33      -3.711  18.188  27.891  1.00 89.69           N  
ATOM    269  CA  GLY A  33      -4.547  19.141  28.594  1.00 89.69           C  
ATOM    270  C   GLY A  33      -5.977  18.672  28.766  1.00 89.69           C  
ATOM    271  O   GLY A  33      -6.871  19.469  29.047  1.00 89.69           O  
ATOM    272  N   LEU A  34      -6.199  17.406  28.500  1.00 87.06           N  
ATOM    273  CA  LEU A  34      -7.551  16.875  28.609  1.00 87.06           C  
ATOM    274  C   LEU A  34      -8.172  17.219  29.953  1.00 87.06           C  
ATOM    275  CB  LEU A  34      -7.551  15.352  28.406  1.00 87.06           C  
ATOM    276  O   LEU A  34      -7.578  16.938  31.000  1.00 87.06           O  
ATOM    277  CG  LEU A  34      -8.914  14.664  28.406  1.00 87.06           C  
ATOM    278  CD1 LEU A  34      -9.711  15.078  27.156  1.00 87.06           C  
ATOM    279  CD2 LEU A  34      -8.758  13.148  28.453  1.00 87.06           C  
ATOM    280  N   GLY A  35      -9.422  17.766  29.891  1.00 78.38           N  
ATOM    281  CA  GLY A  35     -10.156  18.125  31.094  1.00 78.38           C  
ATOM    282  C   GLY A  35      -9.656  19.406  31.734  1.00 78.38           C  
ATOM    283  O   GLY A  35     -10.195  19.844  32.750  1.00 78.38           O  
ATOM    284  N   GLU A  36      -8.617  20.062  31.328  1.00 83.25           N  
ATOM    285  CA  GLU A  36      -8.016  21.234  31.938  1.00 83.25           C  
ATOM    286  C   GLU A  36      -8.031  22.422  30.984  1.00 83.25           C  
ATOM    287  CB  GLU A  36      -6.582  20.938  32.375  1.00 83.25           C  
ATOM    288  O   GLU A  36      -8.484  23.516  31.359  1.00 83.25           O  
ATOM    289  CG  GLU A  36      -6.484  19.875  33.469  1.00 83.25           C  
ATOM    290  CD  GLU A  36      -5.062  19.656  33.969  1.00 83.25           C  
ATOM    291  OE1 GLU A  36      -4.863  18.844  34.906  1.00 83.25           O  
ATOM    292  OE2 GLU A  36      -4.141  20.297  33.406  1.00 83.25           O  
ATOM    293  N   ARG A  37      -7.555  22.219  29.906  1.00 91.12           N  
ATOM    294  CA  ARG A  37      -7.418  23.312  28.938  1.00 91.12           C  
ATOM    295  C   ARG A  37      -7.586  22.797  27.516  1.00 91.12           C  
ATOM    296  CB  ARG A  37      -6.062  24.000  29.094  1.00 91.12           C  
ATOM    297  O   ARG A  37      -7.609  21.578  27.281  1.00 91.12           O  
ATOM    298  CG  ARG A  37      -4.875  23.094  28.797  1.00 91.12           C  
ATOM    299  CD  ARG A  37      -3.553  23.828  28.953  1.00 91.12           C  
ATOM    300  NE  ARG A  37      -2.412  22.953  28.734  1.00 91.12           N  
ATOM    301  NH1 ARG A  37      -2.277  23.328  26.469  1.00 91.12           N  
ATOM    302  NH2 ARG A  37      -0.800  21.891  27.484  1.00 91.12           N  
ATOM    303  CZ  ARG A  37      -1.832  22.719  27.562  1.00 91.12           C  
ATOM    304  N   VAL A  38      -7.758  23.703  26.578  1.00 95.06           N  
ATOM    305  CA  VAL A  38      -7.793  23.391  25.156  1.00 95.06           C  
ATOM    306  C   VAL A  38      -6.375  23.141  24.641  1.00 95.06           C  
ATOM    307  CB  VAL A  38      -8.461  24.516  24.344  1.00 95.06           C  
ATOM    308  O   VAL A  38      -5.422  23.750  25.125  1.00 95.06           O  
ATOM    309  CG1 VAL A  38      -8.359  24.234  22.844  1.00 95.06           C  
ATOM    310  CG2 VAL A  38      -9.922  24.688  24.750  1.00 95.06           C  
ATOM    311  N   THR A  39      -6.207  22.172  23.875  1.00 96.94           N  
ATOM    312  CA  THR A  39      -4.914  21.938  23.234  1.00 96.94           C  
ATOM    313  C   THR A  39      -4.695  22.891  22.062  1.00 96.94           C  
ATOM    314  CB  THR A  39      -4.789  20.484  22.750  1.00 96.94           C  
ATOM    315  O   THR A  39      -5.492  22.922  21.125  1.00 96.94           O  
ATOM    316  CG2 THR A  39      -3.395  20.203  22.203  1.00 96.94           C  
ATOM    317  OG1 THR A  39      -5.051  19.594  23.844  1.00 96.94           O  
ATOM    318  N   GLU A  40      -3.654  23.688  22.125  1.00 97.94           N  
ATOM    319  CA  GLU A  40      -3.312  24.625  21.062  1.00 97.94           C  
ATOM    320  C   GLU A  40      -2.281  24.031  20.109  1.00 97.94           C  
ATOM    321  CB  GLU A  40      -2.791  25.938  21.641  1.00 97.94           C  
ATOM    322  O   GLU A  40      -1.213  23.578  20.547  1.00 97.94           O  
ATOM    323  CG  GLU A  40      -3.805  26.672  22.500  1.00 97.94           C  
ATOM    324  CD  GLU A  40      -3.217  27.875  23.234  1.00 97.94           C  
ATOM    325  OE1 GLU A  40      -3.949  28.531  24.000  1.00 97.94           O  
ATOM    326  OE2 GLU A  40      -2.016  28.156  23.031  1.00 97.94           O  
ATOM    327  N   VAL A  41      -2.641  23.969  18.844  1.00 97.56           N  
ATOM    328  CA  VAL A  41      -1.729  23.469  17.828  1.00 97.56           C  
ATOM    329  C   VAL A  41      -1.281  24.609  16.906  1.00 97.56           C  
ATOM    330  CB  VAL A  41      -2.381  22.344  16.984  1.00 97.56           C  
ATOM    331  O   VAL A  41      -2.096  25.188  16.188  1.00 97.56           O  
ATOM    332  CG1 VAL A  41      -1.392  21.781  15.969  1.00 97.56           C  
ATOM    333  CG2 VAL A  41      -2.895  21.234  17.906  1.00 97.56           C  
ATOM    334  N   LYS A  42       0.009  24.922  16.922  1.00 97.56           N  
ATOM    335  CA  LYS A  42       0.584  25.938  16.031  1.00 97.56           C  
ATOM    336  C   LYS A  42       1.040  25.312  14.719  1.00 97.56           C  
ATOM    337  CB  LYS A  42       1.758  26.641  16.703  1.00 97.56           C  
ATOM    338  O   LYS A  42       1.621  24.219  14.711  1.00 97.56           O  
ATOM    339  CG  LYS A  42       1.371  27.422  17.953  1.00 97.56           C  
ATOM    340  CD  LYS A  42       2.559  28.188  18.516  1.00 97.56           C  
ATOM    341  CE  LYS A  42       2.160  29.016  19.734  1.00 97.56           C  
ATOM    342  NZ  LYS A  42       3.295  29.859  20.234  1.00 97.56           N  
ATOM    343  N   THR A  43       0.678  25.922  13.648  1.00 96.44           N  
ATOM    344  CA  THR A  43       0.945  25.312  12.344  1.00 96.44           C  
ATOM    345  C   THR A  43       1.693  26.281  11.438  1.00 96.44           C  
ATOM    346  CB  THR A  43      -0.360  24.859  11.664  1.00 96.44           C  
ATOM    347  O   THR A  43       1.546  27.500  11.570  1.00 96.44           O  
ATOM    348  CG2 THR A  43      -1.093  23.828  12.500  1.00 96.44           C  
ATOM    349  OG1 THR A  43      -1.212  26.000  11.484  1.00 96.44           O  
ATOM    350  N   ASP A  44       2.574  25.812  10.578  1.00 94.31           N  
ATOM    351  CA  ASP A  44       3.156  26.562   9.469  1.00 94.31           C  
ATOM    352  C   ASP A  44       3.395  25.656   8.258  1.00 94.31           C  
ATOM    353  CB  ASP A  44       4.469  27.234   9.891  1.00 94.31           C  
ATOM    354  O   ASP A  44       3.455  24.438   8.398  1.00 94.31           O  
ATOM    355  CG  ASP A  44       5.582  26.234  10.156  1.00 94.31           C  
ATOM    356  OD1 ASP A  44       6.301  25.859   9.203  1.00 94.31           O  
ATOM    357  OD2 ASP A  44       5.734  25.797  11.320  1.00 94.31           O  
ATOM    358  N   ILE A  45       3.355  26.219   7.078  1.00 94.75           N  
ATOM    359  CA  ILE A  45       3.480  25.500   5.824  1.00 94.75           C  
ATOM    360  C   ILE A  45       4.613  26.094   4.992  1.00 94.75           C  
ATOM    361  CB  ILE A  45       2.158  25.516   5.023  1.00 94.75           C  
ATOM    362  O   ILE A  45       4.680  27.312   4.801  1.00 94.75           O  
ATOM    363  CG1 ILE A  45       1.026  24.891   5.844  1.00 94.75           C  
ATOM    364  CG2 ILE A  45       2.326  24.797   3.680  1.00 94.75           C  
ATOM    365  CD1 ILE A  45      -0.351  25.031   5.211  1.00 94.75           C  
ATOM    366  N   PHE A  46       5.555  25.281   4.621  1.00 92.56           N  
ATOM    367  CA  PHE A  46       6.566  25.656   3.639  1.00 92.56           C  
ATOM    368  C   PHE A  46       6.332  24.938   2.318  1.00 92.56           C  
ATOM    369  CB  PHE A  46       7.973  25.344   4.168  1.00 92.56           C  
ATOM    370  O   PHE A  46       6.469  23.719   2.244  1.00 92.56           O  
ATOM    371  CG  PHE A  46       9.078  25.750   3.229  1.00 92.56           C  
ATOM    372  CD1 PHE A  46       9.828  24.797   2.557  1.00 92.56           C  
ATOM    373  CD2 PHE A  46       9.367  27.094   3.018  1.00 92.56           C  
ATOM    374  CE1 PHE A  46      10.844  25.172   1.688  1.00 92.56           C  
ATOM    375  CE2 PHE A  46      10.383  27.484   2.152  1.00 92.56           C  
ATOM    376  CZ  PHE A  46      11.125  26.516   1.488  1.00 92.56           C  
ATOM    377  N   VAL A  47       5.984  25.672   1.323  1.00 93.38           N  
ATOM    378  CA  VAL A  47       5.691  25.109   0.009  1.00 93.38           C  
ATOM    379  C   VAL A  47       6.980  24.984  -0.800  1.00 93.38           C  
ATOM    380  CB  VAL A  47       4.660  25.969  -0.758  1.00 93.38           C  
ATOM    381  O   VAL A  47       7.566  26.000  -1.198  1.00 93.38           O  
ATOM    382  CG1 VAL A  47       4.344  25.344  -2.117  1.00 93.38           C  
ATOM    383  CG2 VAL A  47       3.385  26.141   0.067  1.00 93.38           C  
ATOM    384  N   THR A  48       7.375  23.797  -1.007  1.00 88.88           N  
ATOM    385  CA  THR A  48       8.609  23.562  -1.754  1.00 88.88           C  
ATOM    386  C   THR A  48       8.344  23.609  -3.256  1.00 88.88           C  
ATOM    387  CB  THR A  48       9.234  22.203  -1.385  1.00 88.88           C  
ATOM    388  O   THR A  48       9.219  24.000  -4.031  1.00 88.88           O  
ATOM    389  CG2 THR A  48       9.641  22.172   0.084  1.00 88.88           C  
ATOM    390  OG1 THR A  48       8.281  21.156  -1.633  1.00 88.88           O  
ATOM    391  N   SER A  49       7.195  23.188  -3.676  1.00 88.81           N  
ATOM    392  CA  SER A  49       6.820  23.188  -5.086  1.00 88.81           C  
ATOM    393  C   SER A  49       5.336  23.500  -5.262  1.00 88.81           C  
ATOM    394  CB  SER A  49       7.148  21.844  -5.734  1.00 88.81           C  
ATOM    395  O   SER A  49       4.500  23.000  -4.508  1.00 88.81           O  
ATOM    396  OG  SER A  49       6.688  21.812  -7.074  1.00 88.81           O  
ATOM    397  N   PHE A  50       5.137  24.406  -6.184  1.00 91.50           N  
ATOM    398  CA  PHE A  50       3.768  24.781  -6.512  1.00 91.50           C  
ATOM    399  C   PHE A  50       3.434  24.406  -7.953  1.00 91.50           C  
ATOM    400  CB  PHE A  50       3.553  26.281  -6.297  1.00 91.50           C  
ATOM    401  O   PHE A  50       4.004  24.969  -8.891  1.00 91.50           O  
ATOM    402  CG  PHE A  50       2.105  26.688  -6.242  1.00 91.50           C  
ATOM    403  CD1 PHE A  50       1.339  26.734  -7.398  1.00 91.50           C  
ATOM    404  CD2 PHE A  50       1.509  27.016  -5.031  1.00 91.50           C  
ATOM    405  CE1 PHE A  50      -0.002  27.109  -7.352  1.00 91.50           C  
ATOM    406  CE2 PHE A  50       0.169  27.391  -4.977  1.00 91.50           C  
ATOM    407  CZ  PHE A  50      -0.584  27.438  -6.137  1.00 91.50           C  
ATOM    408  N   GLY A  51       2.523  23.594  -8.148  1.00 88.56           N  
ATOM    409  CA  GLY A  51       2.102  23.125  -9.453  1.00 88.56           C  
ATOM    410  C   GLY A  51       2.193  21.625  -9.617  1.00 88.56           C  
ATOM    411  O   GLY A  51       2.805  20.938  -8.789  1.00 88.56           O  
ATOM    412  N   PRO A  52       1.595  21.125 -10.641  1.00 87.81           N  
ATOM    413  CA  PRO A  52       0.849  21.797 -11.711  1.00 87.81           C  
ATOM    414  C   PRO A  52      -0.525  22.281 -11.250  1.00 87.81           C  
ATOM    415  CB  PRO A  52       0.717  20.719 -12.781  1.00 87.81           C  
ATOM    416  O   PRO A  52      -0.985  21.922 -10.164  1.00 87.81           O  
ATOM    417  CG  PRO A  52       0.645  19.438 -12.023  1.00 87.81           C  
ATOM    418  CD  PRO A  52       1.543  19.531 -10.828  1.00 87.81           C  
ATOM    419  N   VAL A  53      -1.069  23.219 -12.086  1.00 90.38           N  
ATOM    420  CA  VAL A  53      -2.439  23.703 -11.930  1.00 90.38           C  
ATOM    421  C   VAL A  53      -3.281  23.250 -13.125  1.00 90.38           C  
ATOM    422  CB  VAL A  53      -2.492  25.234 -11.797  1.00 90.38           C  
ATOM    423  O   VAL A  53      -2.877  23.406 -14.273  1.00 90.38           O  
ATOM    424  CG1 VAL A  53      -3.936  25.719 -11.688  1.00 90.38           C  
ATOM    425  CG2 VAL A  53      -1.674  25.703 -10.594  1.00 90.38           C  
ATOM    426  N   SER A  54      -4.402  22.625 -12.836  1.00 88.50           N  
ATOM    427  CA  SER A  54      -5.285  22.125 -13.883  1.00 88.50           C  
ATOM    428  C   SER A  54      -6.609  22.891 -13.898  1.00 88.50           C  
ATOM    429  CB  SER A  54      -5.543  20.641 -13.695  1.00 88.50           C  
ATOM    430  O   SER A  54      -7.426  22.734 -12.984  1.00 88.50           O  
ATOM    431  OG  SER A  54      -6.512  20.172 -14.625  1.00 88.50           O  
ATOM    432  N   ASP A  55      -6.848  23.547 -15.008  1.00 85.62           N  
ATOM    433  CA  ASP A  55      -8.125  24.234 -15.164  1.00 85.62           C  
ATOM    434  C   ASP A  55      -9.250  23.234 -15.438  1.00 85.62           C  
ATOM    435  CB  ASP A  55      -8.055  25.250 -16.297  1.00 85.62           C  
ATOM    436  O   ASP A  55     -10.383  23.422 -14.992  1.00 85.62           O  
ATOM    437  CG  ASP A  55      -7.031  26.344 -16.047  1.00 85.62           C  
ATOM    438  OD1 ASP A  55      -6.570  26.484 -14.891  1.00 85.62           O  
ATOM    439  OD2 ASP A  55      -6.688  27.078 -17.000  1.00 85.62           O  
ATOM    440  N   HIS A  56      -8.859  22.250 -16.062  1.00 82.12           N  
ATOM    441  CA  HIS A  56      -9.828  21.234 -16.438  1.00 82.12           C  
ATOM    442  C   HIS A  56     -10.383  20.531 -15.195  1.00 82.12           C  
ATOM    443  CB  HIS A  56      -9.203  20.219 -17.391  1.00 82.12           C  
ATOM    444  O   HIS A  56     -11.594  20.391 -15.047  1.00 82.12           O  
ATOM    445  CG  HIS A  56     -10.156  19.156 -17.828  1.00 82.12           C  
ATOM    446  CD2 HIS A  56     -10.945  19.062 -18.922  1.00 82.12           C  
ATOM    447  ND1 HIS A  56     -10.375  18.000 -17.094  1.00 82.12           N  
ATOM    448  CE1 HIS A  56     -11.258  17.250 -17.734  1.00 82.12           C  
ATOM    449  NE2 HIS A  56     -11.617  17.859 -18.844  1.00 82.12           N  
ATOM    450  N   ASP A  57      -9.516  20.172 -14.289  1.00 82.94           N  
ATOM    451  CA  ASP A  57      -9.922  19.422 -13.102  1.00 82.94           C  
ATOM    452  C   ASP A  57     -10.195  20.375 -11.930  1.00 82.94           C  
ATOM    453  CB  ASP A  57      -8.859  18.406 -12.711  1.00 82.94           C  
ATOM    454  O   ASP A  57     -10.688  19.953 -10.883  1.00 82.94           O  
ATOM    455  CG  ASP A  57      -8.680  17.312 -13.758  1.00 82.94           C  
ATOM    456  OD1 ASP A  57      -9.688  16.844 -14.328  1.00 82.94           O  
ATOM    457  OD2 ASP A  57      -7.516  16.922 -14.008  1.00 82.94           O  
ATOM    458  N   MET A  58      -9.875  21.594 -12.062  1.00 87.69           N  
ATOM    459  CA  MET A  58     -10.016  22.609 -11.016  1.00 87.69           C  
ATOM    460  C   MET A  58      -9.266  22.203  -9.750  1.00 87.69           C  
ATOM    461  CB  MET A  58     -11.492  22.844 -10.695  1.00 87.69           C  
ATOM    462  O   MET A  58      -9.836  22.203  -8.656  1.00 87.69           O  
ATOM    463  CG  MET A  58     -12.281  23.484 -11.828  1.00 87.69           C  
ATOM    464  SD  MET A  58     -13.938  24.062 -11.305  1.00 87.69           S  
ATOM    465  CE  MET A  58     -14.984  23.016 -12.352  1.00 87.69           C  
ATOM    466  N   GLU A  59      -8.070  21.906  -9.969  1.00 90.44           N  
ATOM    467  CA  GLU A  59      -7.211  21.453  -8.875  1.00 90.44           C  
ATOM    468  C   GLU A  59      -5.789  21.984  -9.039  1.00 90.44           C  
ATOM    469  CB  GLU A  59      -7.199  19.922  -8.797  1.00 90.44           C  
ATOM    470  O   GLU A  59      -5.398  22.391 -10.141  1.00 90.44           O  
ATOM    471  CG  GLU A  59      -8.562  19.312  -8.500  1.00 90.44           C  
ATOM    472  CD  GLU A  59      -8.555  17.797  -8.555  1.00 90.44           C  
ATOM    473  OE1 GLU A  59      -9.625  17.172  -8.344  1.00 90.44           O  
ATOM    474  OE2 GLU A  59      -7.480  17.219  -8.812  1.00 90.44           O  
ATOM    475  N   TYR A  60      -5.078  22.109  -8.000  1.00 92.50           N  
ATOM    476  CA  TYR A  60      -3.654  22.422  -8.008  1.00 92.50           C  
ATOM    477  C   TYR A  60      -2.885  21.469  -7.098  1.00 92.50           C  
ATOM    478  CB  TYR A  60      -3.418  23.859  -7.562  1.00 92.50           C  
ATOM    479  O   TYR A  60      -3.465  20.844  -6.199  1.00 92.50           O  
ATOM    480  CG  TYR A  60      -3.703  24.109  -6.102  1.00 92.50           C  
ATOM    481  CD1 TYR A  60      -5.004  24.344  -5.656  1.00 92.50           C  
ATOM    482  CD2 TYR A  60      -2.676  24.109  -5.164  1.00 92.50           C  
ATOM    483  CE1 TYR A  60      -5.270  24.562  -4.309  1.00 92.50           C  
ATOM    484  CE2 TYR A  60      -2.932  24.328  -3.816  1.00 92.50           C  
ATOM    485  OH  TYR A  60      -4.488  24.781  -2.064  1.00 92.50           O  
ATOM    486  CZ  TYR A  60      -4.230  24.562  -3.398  1.00 92.50           C  
ATOM    487  N   THR A  61      -1.638  21.281  -7.395  1.00 92.31           N  
ATOM    488  CA  THR A  61      -0.774  20.391  -6.625  1.00 92.31           C  
ATOM    489  C   THR A  61       0.365  21.172  -5.973  1.00 92.31           C  
ATOM    490  CB  THR A  61      -0.195  19.281  -7.512  1.00 92.31           C  
ATOM    491  O   THR A  61       0.957  22.062  -6.598  1.00 92.31           O  
ATOM    492  CG2 THR A  61       0.633  18.297  -6.688  1.00 92.31           C  
ATOM    493  OG1 THR A  61      -1.270  18.562  -8.141  1.00 92.31           O  
ATOM    494  N   ILE A  62       0.615  20.891  -4.699  1.00 92.75           N  
ATOM    495  CA  ILE A  62       1.730  21.516  -3.998  1.00 92.75           C  
ATOM    496  C   ILE A  62       2.479  20.469  -3.176  1.00 92.75           C  
ATOM    497  CB  ILE A  62       1.251  22.672  -3.090  1.00 92.75           C  
ATOM    498  O   ILE A  62       1.874  19.531  -2.662  1.00 92.75           O  
ATOM    499  CG1 ILE A  62       0.192  22.172  -2.102  1.00 92.75           C  
ATOM    500  CG2 ILE A  62       0.708  23.828  -3.930  1.00 92.75           C  
ATOM    501  CD1 ILE A  62      -0.242  23.203  -1.078  1.00 92.75           C  
ATOM    502  N   ASP A  63       3.738  20.562  -3.115  1.00 89.50           N  
ATOM    503  CA  ASP A  63       4.570  19.844  -2.150  1.00 89.50           C  
ATOM    504  C   ASP A  63       4.902  20.734  -0.952  1.00 89.50           C  
ATOM    505  CB  ASP A  63       5.855  19.359  -2.812  1.00 89.50           C  
ATOM    506  O   ASP A  63       5.340  21.875  -1.117  1.00 89.50           O  
ATOM    507  CG  ASP A  63       5.602  18.375  -3.945  1.00 89.50           C  
ATOM    508  OD1 ASP A  63       4.781  17.453  -3.781  1.00 89.50           O  
ATOM    509  OD2 ASP A  63       6.234  18.531  -5.012  1.00 89.50           O  
ATOM    510  N   VAL A  64       4.691  20.203   0.211  1.00 91.69           N  
ATOM    511  CA  VAL A  64       4.824  21.094   1.362  1.00 91.69           C  
ATOM    512  C   VAL A  64       5.547  20.359   2.494  1.00 91.69           C  
ATOM    513  CB  VAL A  64       3.451  21.594   1.849  1.00 91.69           C  
ATOM    514  O   VAL A  64       5.512  19.125   2.572  1.00 91.69           O  
ATOM    515  CG1 VAL A  64       2.719  22.328   0.726  1.00 91.69           C  
ATOM    516  CG2 VAL A  64       2.605  20.438   2.375  1.00 91.69           C  
ATOM    517  N   PHE A  65       6.242  21.125   3.273  1.00 90.00           N  
ATOM    518  CA  PHE A  65       6.523  20.766   4.656  1.00 90.00           C  
ATOM    519  C   PHE A  65       5.445  21.312   5.590  1.00 90.00           C  
ATOM    520  CB  PHE A  65       7.898  21.281   5.082  1.00 90.00           C  
ATOM    521  O   PHE A  65       5.262  22.516   5.691  1.00 90.00           O  
ATOM    522  CG  PHE A  65       9.047  20.484   4.527  1.00 90.00           C  
ATOM    523  CD1 PHE A  65       9.414  19.281   5.105  1.00 90.00           C  
ATOM    524  CD2 PHE A  65       9.758  20.953   3.426  1.00 90.00           C  
ATOM    525  CE1 PHE A  65      10.477  18.547   4.594  1.00 90.00           C  
ATOM    526  CE2 PHE A  65      10.820  20.219   2.908  1.00 90.00           C  
ATOM    527  CZ  PHE A  65      11.180  19.016   3.494  1.00 90.00           C  
ATOM    528  N   PHE A  66       4.703  20.469   6.148  1.00 92.94           N  
ATOM    529  CA  PHE A  66       3.637  20.812   7.078  1.00 92.94           C  
ATOM    530  C   PHE A  66       4.086  20.609   8.516  1.00 92.94           C  
ATOM    531  CB  PHE A  66       2.379  19.984   6.793  1.00 92.94           C  
ATOM    532  O   PHE A  66       4.383  19.484   8.922  1.00 92.94           O  
ATOM    533  CG  PHE A  66       1.203  20.359   7.656  1.00 92.94           C  
ATOM    534  CD1 PHE A  66       0.573  19.391   8.438  1.00 92.94           C  
ATOM    535  CD2 PHE A  66       0.729  21.656   7.691  1.00 92.94           C  
ATOM    536  CE1 PHE A  66      -0.516  19.719   9.242  1.00 92.94           C  
ATOM    537  CE2 PHE A  66      -0.359  22.000   8.492  1.00 92.94           C  
ATOM    538  CZ  PHE A  66      -0.980  21.031   9.266  1.00 92.94           C  
ATOM    539  N   ARG A  67       4.137  21.688   9.242  1.00 94.31           N  
ATOM    540  CA  ARG A  67       4.648  21.625  10.609  1.00 94.31           C  
ATOM    541  C   ARG A  67       3.561  21.953  11.617  1.00 94.31           C  
ATOM    542  CB  ARG A  67       5.836  22.562  10.781  1.00 94.31           C  
ATOM    543  O   ARG A  67       2.764  22.859  11.406  1.00 94.31           O  
ATOM    544  CG  ARG A  67       7.062  22.188   9.977  1.00 94.31           C  
ATOM    545  CD  ARG A  67       8.164  23.234  10.078  1.00 94.31           C  
ATOM    546  NE  ARG A  67       9.297  22.906   9.211  1.00 94.31           N  
ATOM    547  NH1 ARG A  67       9.953  25.109   8.914  1.00 94.31           N  
ATOM    548  NH2 ARG A  67      11.117  23.406   7.910  1.00 94.31           N  
ATOM    549  CZ  ARG A  67      10.117  23.812   8.680  1.00 94.31           C  
ATOM    550  N   GLN A  68       3.516  21.188  12.602  1.00 95.25           N  
ATOM    551  CA  GLN A  68       2.623  21.375  13.734  1.00 95.25           C  
ATOM    552  C   GLN A  68       3.393  21.312  15.055  1.00 95.25           C  
ATOM    553  CB  GLN A  68       1.520  20.312  13.727  1.00 95.25           C  
ATOM    554  O   GLN A  68       4.285  20.484  15.219  1.00 95.25           O  
ATOM    555  CG  GLN A  68       0.664  20.328  12.469  1.00 95.25           C  
ATOM    556  CD  GLN A  68      -0.368  19.219  12.445  1.00 95.25           C  
ATOM    557  NE2 GLN A  68       0.041  18.031  11.992  1.00 95.25           N  
ATOM    558  OE1 GLN A  68      -1.523  19.422  12.836  1.00 95.25           O  
ATOM    559  N   SER A  69       3.068  22.266  15.945  1.00 97.44           N  
ATOM    560  CA  SER A  69       3.699  22.312  17.266  1.00 97.44           C  
ATOM    561  C   SER A  69       2.658  22.422  18.375  1.00 97.44           C  
ATOM    562  CB  SER A  69       4.672  23.500  17.344  1.00 97.44           C  
ATOM    563  O   SER A  69       1.673  23.156  18.234  1.00 97.44           O  
ATOM    564  OG  SER A  69       5.266  23.562  18.641  1.00 97.44           O  
ATOM    565  N   TRP A  70       2.838  21.688  19.391  1.00 97.81           N  
ATOM    566  CA  TRP A  70       1.965  21.734  20.562  1.00 97.81           C  
ATOM    567  C   TRP A  70       2.732  21.375  21.828  1.00 97.81           C  
ATOM    568  CB  TRP A  70       0.775  20.797  20.375  1.00 97.81           C  
ATOM    569  O   TRP A  70       3.859  20.875  21.766  1.00 97.81           O  
ATOM    570  CG  TRP A  70       1.152  19.344  20.328  1.00 97.81           C  
ATOM    571  CD1 TRP A  70       1.145  18.453  21.359  1.00 97.81           C  
ATOM    572  CD2 TRP A  70       1.598  18.609  19.172  1.00 97.81           C  
ATOM    573  CE2 TRP A  70       1.842  17.281  19.594  1.00 97.81           C  
ATOM    574  CE3 TRP A  70       1.813  18.969  17.844  1.00 97.81           C  
ATOM    575  NE1 TRP A  70       1.559  17.219  20.922  1.00 97.81           N  
ATOM    576  CH2 TRP A  70       2.496  16.672  17.406  1.00 97.81           C  
ATOM    577  CZ2 TRP A  70       2.293  16.297  18.703  1.00 97.81           C  
ATOM    578  CZ3 TRP A  70       2.262  17.984  16.969  1.00 97.81           C  
ATOM    579  N   LYS A  71       2.139  21.656  22.984  1.00 97.81           N  
ATOM    580  CA  LYS A  71       2.768  21.359  24.266  1.00 97.81           C  
ATOM    581  C   LYS A  71       2.051  20.219  24.969  1.00 97.81           C  
ATOM    582  CB  LYS A  71       2.785  22.594  25.156  1.00 97.81           C  
ATOM    583  O   LYS A  71       0.823  20.203  25.078  1.00 97.81           O  
ATOM    584  CG  LYS A  71       3.641  22.453  26.406  1.00 97.81           C  
ATOM    585  CD  LYS A  71       3.797  23.781  27.125  1.00 97.81           C  
ATOM    586  CE  LYS A  71       4.688  23.656  28.359  1.00 97.81           C  
ATOM    587  NZ  LYS A  71       4.879  24.969  29.047  1.00 97.81           N  
ATOM    588  N   ASP A  72       2.793  19.250  25.359  1.00 96.62           N  
ATOM    589  CA  ASP A  72       2.316  18.141  26.188  1.00 96.62           C  
ATOM    590  C   ASP A  72       3.178  17.984  27.438  1.00 96.62           C  
ATOM    591  CB  ASP A  72       2.301  16.844  25.391  1.00 96.62           C  
ATOM    592  O   ASP A  72       4.262  17.391  27.375  1.00 96.62           O  
ATOM    593  CG  ASP A  72       1.510  15.734  26.062  1.00 96.62           C  
ATOM    594  OD1 ASP A  72       1.354  15.773  27.312  1.00 96.62           O  
ATOM    595  OD2 ASP A  72       1.040  14.820  25.359  1.00 96.62           O  
ATOM    596  N   GLU A  73       2.664  18.391  28.500  1.00 94.25           N  
ATOM    597  CA  GLU A  73       3.418  18.438  29.750  1.00 94.25           C  
ATOM    598  C   GLU A  73       3.789  17.031  30.219  1.00 94.25           C  
ATOM    599  CB  GLU A  73       2.615  19.156  30.844  1.00 94.25           C  
ATOM    600  O   GLU A  73       4.719  16.859  31.016  1.00 94.25           O  
ATOM    601  CG  GLU A  73       2.303  20.609  30.516  1.00 94.25           C  
ATOM    602  CD  GLU A  73       3.531  21.500  30.547  1.00 94.25           C  
ATOM    603  OE1 GLU A  73       3.469  22.641  30.016  1.00 94.25           O  
ATOM    604  OE2 GLU A  73       4.562  21.078  31.109  1.00 94.25           O  
ATOM    605  N   ARG A  74       3.055  16.016  29.766  1.00 92.19           N  
ATOM    606  CA  ARG A  74       3.342  14.641  30.141  1.00 92.19           C  
ATOM    607  C   ARG A  74       4.676  14.180  29.562  1.00 92.19           C  
ATOM    608  CB  ARG A  74       2.219  13.711  29.688  1.00 92.19           C  
ATOM    609  O   ARG A  74       5.234  13.172  30.000  1.00 92.19           O  
ATOM    610  CG  ARG A  74       0.857  14.047  30.266  1.00 92.19           C  
ATOM    611  CD  ARG A  74      -0.257  13.250  29.609  1.00 92.19           C  
ATOM    612  NE  ARG A  74      -0.383  13.570  28.188  1.00 92.19           N  
ATOM    613  NH1 ARG A  74      -1.742  11.766  27.703  1.00 92.19           N  
ATOM    614  NH2 ARG A  74      -1.132  13.242  26.047  1.00 92.19           N  
ATOM    615  CZ  ARG A  74      -1.085  12.859  27.312  1.00 92.19           C  
ATOM    616  N   LEU A  75       5.215  14.953  28.625  1.00 95.25           N  
ATOM    617  CA  LEU A  75       6.426  14.531  27.938  1.00 95.25           C  
ATOM    618  C   LEU A  75       7.605  15.430  28.297  1.00 95.25           C  
ATOM    619  CB  LEU A  75       6.203  14.547  26.422  1.00 95.25           C  
ATOM    620  O   LEU A  75       8.578  15.516  27.547  1.00 95.25           O  
ATOM    621  CG  LEU A  75       5.176  13.547  25.875  1.00 95.25           C  
ATOM    622  CD1 LEU A  75       4.934  13.797  24.391  1.00 95.25           C  
ATOM    623  CD2 LEU A  75       5.641  12.117  26.109  1.00 95.25           C  
ATOM    624  N   LYS A  76       7.504  16.156  29.328  1.00 95.38           N  
ATOM    625  CA  LYS A  76       8.648  16.906  29.844  1.00 95.38           C  
ATOM    626  C   LYS A  76       9.781  15.961  30.234  1.00 95.38           C  
ATOM    627  CB  LYS A  76       8.227  17.766  31.031  1.00 95.38           C  
ATOM    628  O   LYS A  76       9.539  14.852  30.719  1.00 95.38           O  
ATOM    629  CG  LYS A  76       7.391  18.969  30.656  1.00 95.38           C  
ATOM    630  CD  LYS A  76       7.016  19.797  31.875  1.00 95.38           C  
ATOM    631  CE  LYS A  76       6.164  21.000  31.500  1.00 95.38           C  
ATOM    632  NZ  LYS A  76       5.777  21.797  32.719  1.00 95.38           N  
ATOM    633  N   PHE A  77      10.977  16.406  30.016  1.00 93.81           N  
ATOM    634  CA  PHE A  77      12.125  15.609  30.422  1.00 93.81           C  
ATOM    635  C   PHE A  77      13.312  16.500  30.750  1.00 93.81           C  
ATOM    636  CB  PHE A  77      12.508  14.617  29.312  1.00 93.81           C  
ATOM    637  O   PHE A  77      13.273  17.703  30.516  1.00 93.81           O  
ATOM    638  CG  PHE A  77      13.086  15.266  28.094  1.00 93.81           C  
ATOM    639  CD1 PHE A  77      12.258  15.781  27.109  1.00 93.81           C  
ATOM    640  CD2 PHE A  77      14.461  15.359  27.938  1.00 93.81           C  
ATOM    641  CE1 PHE A  77      12.797  16.375  25.969  1.00 93.81           C  
ATOM    642  CE2 PHE A  77      15.008  15.961  26.797  1.00 93.81           C  
ATOM    643  CZ  PHE A  77      14.172  16.469  25.812  1.00 93.81           C  
ATOM    644  N   LYS A  78      14.320  15.922  31.438  1.00 92.19           N  
ATOM    645  CA  LYS A  78      15.586  16.578  31.750  1.00 92.19           C  
ATOM    646  C   LYS A  78      16.766  15.703  31.312  1.00 92.19           C  
ATOM    647  CB  LYS A  78      15.680  16.891  33.250  1.00 92.19           C  
ATOM    648  O   LYS A  78      16.797  14.508  31.594  1.00 92.19           O  
ATOM    649  CG  LYS A  78      14.828  18.062  33.688  1.00 92.19           C  
ATOM    650  CD  LYS A  78      15.055  18.406  35.156  1.00 92.19           C  
ATOM    651  CE  LYS A  78      14.172  19.562  35.594  1.00 92.19           C  
ATOM    652  NZ  LYS A  78      14.383  19.891  37.031  1.00 92.19           N  
ATOM    653  N   GLY A  79      17.656  16.266  30.516  1.00 87.06           N  
ATOM    654  CA  GLY A  79      18.828  15.531  30.047  1.00 87.06           C  
ATOM    655  C   GLY A  79      19.875  16.422  29.422  1.00 87.06           C  
ATOM    656  O   GLY A  79      19.750  17.656  29.438  1.00 87.06           O  
ATOM    657  N   PRO A  80      20.953  15.727  28.938  1.00 84.69           N  
ATOM    658  CA  PRO A  80      22.062  16.484  28.359  1.00 84.69           C  
ATOM    659  C   PRO A  80      21.656  17.250  27.094  1.00 84.69           C  
ATOM    660  CB  PRO A  80      23.094  15.406  28.047  1.00 84.69           C  
ATOM    661  O   PRO A  80      22.312  18.219  26.719  1.00 84.69           O  
ATOM    662  CG  PRO A  80      22.312  14.133  27.984  1.00 84.69           C  
ATOM    663  CD  PRO A  80      21.109  14.273  28.859  1.00 84.69           C  
ATOM    664  N   MET A  81      20.688  16.781  26.391  1.00 86.44           N  
ATOM    665  CA  MET A  81      20.172  17.484  25.219  1.00 86.44           C  
ATOM    666  C   MET A  81      18.797  18.094  25.516  1.00 86.44           C  
ATOM    667  CB  MET A  81      20.078  16.531  24.031  1.00 86.44           C  
ATOM    668  O   MET A  81      17.969  17.484  26.188  1.00 86.44           O  
ATOM    669  CG  MET A  81      21.438  16.109  23.484  1.00 86.44           C  
ATOM    670  SD  MET A  81      21.297  15.086  21.969  1.00 86.44           S  
ATOM    671  CE  MET A  81      21.766  16.328  20.719  1.00 86.44           C  
ATOM    672  N   THR A  82      18.625  19.281  24.938  1.00 90.31           N  
ATOM    673  CA  THR A  82      17.375  19.984  25.188  1.00 90.31           C  
ATOM    674  C   THR A  82      16.297  19.531  24.203  1.00 90.31           C  
ATOM    675  CB  THR A  82      17.562  21.516  25.078  1.00 90.31           C  
ATOM    676  O   THR A  82      15.102  19.750  24.422  1.00 90.31           O  
ATOM    677  CG2 THR A  82      18.516  22.016  26.141  1.00 90.31           C  
ATOM    678  OG1 THR A  82      18.078  21.844  23.781  1.00 90.31           O  
ATOM    679  N   VAL A  83      16.734  19.016  23.078  1.00 90.38           N  
ATOM    680  CA  VAL A  83      15.789  18.562  22.062  1.00 90.38           C  
ATOM    681  C   VAL A  83      16.094  17.109  21.688  1.00 90.38           C  
ATOM    682  CB  VAL A  83      15.844  19.453  20.797  1.00 90.38           C  
ATOM    683  O   VAL A  83      17.234  16.750  21.438  1.00 90.38           O  
ATOM    684  CG1 VAL A  83      14.867  18.953  19.734  1.00 90.38           C  
ATOM    685  CG2 VAL A  83      15.555  20.906  21.156  1.00 90.38           C  
ATOM    686  N   LEU A  84      15.086  16.359  21.750  1.00 88.81           N  
ATOM    687  CA  LEU A  84      15.195  14.961  21.344  1.00 88.81           C  
ATOM    688  C   LEU A  84      14.461  14.703  20.047  1.00 88.81           C  
ATOM    689  CB  LEU A  84      14.641  14.047  22.453  1.00 88.81           C  
ATOM    690  O   LEU A  84      13.375  15.234  19.812  1.00 88.81           O  
ATOM    691  CG  LEU A  84      15.359  14.094  23.797  1.00 88.81           C  
ATOM    692  CD1 LEU A  84      14.609  13.258  24.828  1.00 88.81           C  
ATOM    693  CD2 LEU A  84      16.797  13.609  23.656  1.00 88.81           C  
ATOM    694  N   ARG A  85      15.070  13.977  19.188  1.00 86.75           N  
ATOM    695  CA  ARG A  85      14.422  13.492  17.969  1.00 86.75           C  
ATOM    696  C   ARG A  85      13.922  12.062  18.156  1.00 86.75           C  
ATOM    697  CB  ARG A  85      15.375  13.570  16.781  1.00 86.75           C  
ATOM    698  O   ARG A  85      14.672  11.188  18.578  1.00 86.75           O  
ATOM    699  CG  ARG A  85      15.836  14.984  16.453  1.00 86.75           C  
ATOM    700  CD  ARG A  85      16.938  14.984  15.414  1.00 86.75           C  
ATOM    701  NE  ARG A  85      17.438  16.344  15.148  1.00 86.75           N  
ATOM    702  NH1 ARG A  85      18.734  15.734  13.336  1.00 86.75           N  
ATOM    703  NH2 ARG A  85      18.656  17.922  14.031  1.00 86.75           N  
ATOM    704  CZ  ARG A  85      18.281  16.656  14.172  1.00 86.75           C  
ATOM    705  N   LEU A  86      12.664  11.859  17.750  1.00 85.25           N  
ATOM    706  CA  LEU A  86      12.078  10.539  17.953  1.00 85.25           C  
ATOM    707  C   LEU A  86      12.023   9.766  16.641  1.00 85.25           C  
ATOM    708  CB  LEU A  86      10.680  10.656  18.547  1.00 85.25           C  
ATOM    709  O   LEU A  86      11.734  10.336  15.586  1.00 85.25           O  
ATOM    710  CG  LEU A  86      10.562  11.414  19.875  1.00 85.25           C  
ATOM    711  CD1 LEU A  86       9.125  11.406  20.359  1.00 85.25           C  
ATOM    712  CD2 LEU A  86      11.500  10.812  20.906  1.00 85.25           C  
ATOM    713  N   ASN A  87      12.359   8.539  16.703  1.00 81.00           N  
ATOM    714  CA  ASN A  87      12.203   7.699  15.523  1.00 81.00           C  
ATOM    715  C   ASN A  87      10.734   7.379  15.250  1.00 81.00           C  
ATOM    716  CB  ASN A  87      13.008   6.410  15.664  1.00 81.00           C  
ATOM    717  O   ASN A  87       9.852   7.809  16.000  1.00 81.00           O  
ATOM    718  CG  ASN A  87      12.461   5.488  16.734  1.00 81.00           C  
ATOM    719  ND2 ASN A  87      13.125   4.363  16.953  1.00 81.00           N  
ATOM    720  OD1 ASN A  87      11.438   5.789  17.359  1.00 81.00           O  
ATOM    721  N   ASN A  88      10.508   6.715  14.281  1.00 79.69           N  
ATOM    722  CA  ASN A  88       9.148   6.449  13.812  1.00 79.69           C  
ATOM    723  C   ASN A  88       8.359   5.617  14.820  1.00 79.69           C  
ATOM    724  CB  ASN A  88       9.188   5.746  12.453  1.00 79.69           C  
ATOM    725  O   ASN A  88       7.176   5.863  15.039  1.00 79.69           O  
ATOM    726  CG  ASN A  88       7.898   5.926  11.672  1.00 79.69           C  
ATOM    727  ND2 ASN A  88       7.734   5.148  10.609  1.00 79.69           N  
ATOM    728  OD1 ASN A  88       7.055   6.758  12.023  1.00 79.69           O  
ATOM    729  N   LEU A  89       8.984   4.602  15.383  1.00 77.12           N  
ATOM    730  CA  LEU A  89       8.312   3.744  16.359  1.00 77.12           C  
ATOM    731  C   LEU A  89       7.844   4.551  17.562  1.00 77.12           C  
ATOM    732  CB  LEU A  89       9.242   2.615  16.812  1.00 77.12           C  
ATOM    733  O   LEU A  89       6.707   4.391  18.016  1.00 77.12           O  
ATOM    734  CG  LEU A  89       8.625   1.562  17.734  1.00 77.12           C  
ATOM    735  CD1 LEU A  89       7.523   0.796  17.000  1.00 77.12           C  
ATOM    736  CD2 LEU A  89       9.695   0.607  18.234  1.00 77.12           C  
ATOM    737  N   MET A  90       8.672   5.473  18.000  1.00 86.00           N  
ATOM    738  CA  MET A  90       8.312   6.328  19.125  1.00 86.00           C  
ATOM    739  C   MET A  90       7.223   7.320  18.734  1.00 86.00           C  
ATOM    740  CB  MET A  90       9.539   7.074  19.641  1.00 86.00           C  
ATOM    741  O   MET A  90       6.277   7.539  19.484  1.00 86.00           O  
ATOM    742  CG  MET A  90      10.570   6.176  20.312  1.00 86.00           C  
ATOM    743  SD  MET A  90      12.000   7.117  20.969  1.00 86.00           S  
ATOM    744  CE  MET A  90      11.258   7.812  22.484  1.00 86.00           C  
ATOM    745  N   ALA A  91       7.430   7.891  17.547  1.00 86.44           N  
ATOM    746  CA  ALA A  91       6.453   8.867  17.094  1.00 86.44           C  
ATOM    747  C   ALA A  91       5.055   8.258  17.031  1.00 86.44           C  
ATOM    748  CB  ALA A  91       6.852   9.414  15.719  1.00 86.44           C  
ATOM    749  O   ALA A  91       4.062   8.938  17.312  1.00 86.44           O  
ATOM    750  N   SER A  92       4.938   6.984  16.797  1.00 87.25           N  
ATOM    751  CA  SER A  92       3.650   6.312  16.672  1.00 87.25           C  
ATOM    752  C   SER A  92       3.002   6.102  18.047  1.00 87.25           C  
ATOM    753  CB  SER A  92       3.814   4.965  15.969  1.00 87.25           C  
ATOM    754  O   SER A  92       1.812   5.797  18.125  1.00 87.25           O  
ATOM    755  OG  SER A  92       4.473   4.031  16.812  1.00 87.25           O  
ATOM    756  N   LYS A  93       3.748   6.301  19.047  1.00 89.25           N  
ATOM    757  CA  LYS A  93       3.240   6.102  20.406  1.00 89.25           C  
ATOM    758  C   LYS A  93       2.908   7.434  21.062  1.00 89.25           C  
ATOM    759  CB  LYS A  93       4.258   5.332  21.250  1.00 89.25           C  
ATOM    760  O   LYS A  93       2.588   7.477  22.266  1.00 89.25           O  
ATOM    761  CG  LYS A  93       4.496   3.902  20.781  1.00 89.25           C  
ATOM    762  CD  LYS A  93       5.449   3.164  21.719  1.00 89.25           C  
ATOM    763  CE  LYS A  93       5.668   1.726  21.266  1.00 89.25           C  
ATOM    764  NZ  LYS A  93       6.570   0.985  22.203  1.00 89.25           N  
ATOM    765  N   ILE A  94       3.031   8.500  20.359  1.00 92.69           N  
ATOM    766  CA  ILE A  94       2.764   9.836  20.891  1.00 92.69           C  
ATOM    767  C   ILE A  94       1.486  10.391  20.266  1.00 92.69           C  
ATOM    768  CB  ILE A  94       3.947  10.797  20.641  1.00 92.69           C  
ATOM    769  O   ILE A  94       1.214  10.164  19.078  1.00 92.69           O  
ATOM    770  CG1 ILE A  94       5.176  10.352  21.438  1.00 92.69           C  
ATOM    771  CG2 ILE A  94       3.559  12.234  20.984  1.00 92.69           C  
ATOM    772  CD1 ILE A  94       6.430  11.164  21.156  1.00 92.69           C  
ATOM    773  N   TRP A  95       0.700  11.102  21.062  1.00 92.69           N  
ATOM    774  CA  TRP A  95      -0.488  11.781  20.547  1.00 92.69           C  
ATOM    775  C   TRP A  95      -0.112  12.828  19.516  1.00 92.69           C  
ATOM    776  CB  TRP A  95      -1.274  12.430  21.688  1.00 92.69           C  
ATOM    777  O   TRP A  95       0.804  13.625  19.719  1.00 92.69           O  
ATOM    778  CG  TRP A  95      -2.510  13.156  21.250  1.00 92.69           C  
ATOM    779  CD1 TRP A  95      -3.762  12.625  21.078  1.00 92.69           C  
ATOM    780  CD2 TRP A  95      -2.607  14.539  20.891  1.00 92.69           C  
ATOM    781  CE2 TRP A  95      -3.951  14.781  20.531  1.00 92.69           C  
ATOM    782  CE3 TRP A  95      -1.690  15.594  20.859  1.00 92.69           C  
ATOM    783  NE1 TRP A  95      -4.633  13.602  20.656  1.00 92.69           N  
ATOM    784  CH2 TRP A  95      -3.482  17.062  20.109  1.00 92.69           C  
ATOM    785  CZ2 TRP A  95      -4.398  16.047  20.141  1.00 92.69           C  
ATOM    786  CZ3 TRP A  95      -2.139  16.844  20.453  1.00 92.69           C  
ATOM    787  N   THR A  96      -0.686  12.859  18.438  1.00 92.62           N  
ATOM    788  CA  THR A  96      -0.507  13.883  17.406  1.00 92.62           C  
ATOM    789  C   THR A  96      -1.852  14.461  16.984  1.00 92.62           C  
ATOM    790  CB  THR A  96       0.217  13.305  16.172  1.00 92.62           C  
ATOM    791  O   THR A  96      -2.883  13.797  17.094  1.00 92.62           O  
ATOM    792  CG2 THR A  96       1.630  12.852  16.531  1.00 92.62           C  
ATOM    793  OG1 THR A  96      -0.521  12.188  15.672  1.00 92.62           O  
ATOM    794  N   PRO A  97      -1.882  15.727  16.641  1.00 93.00           N  
ATOM    795  CA  PRO A  97      -3.139  16.297  16.141  1.00 93.00           C  
ATOM    796  C   PRO A  97      -3.723  15.516  14.977  1.00 93.00           C  
ATOM    797  CB  PRO A  97      -2.738  17.719  15.711  1.00 93.00           C  
ATOM    798  O   PRO A  97      -2.977  14.969  14.156  1.00 93.00           O  
ATOM    799  CG  PRO A  97      -1.456  17.984  16.438  1.00 93.00           C  
ATOM    800  CD  PRO A  97      -0.716  16.688  16.594  1.00 93.00           C  
ATOM    801  N   ASP A  98      -5.008  15.406  14.922  1.00 90.44           N  
ATOM    802  CA  ASP A  98      -5.684  14.688  13.852  1.00 90.44           C  
ATOM    803  C   ASP A  98      -6.020  15.617  12.688  1.00 90.44           C  
ATOM    804  CB  ASP A  98      -6.957  14.023  14.375  1.00 90.44           C  
ATOM    805  O   ASP A  98      -7.152  15.633  12.203  1.00 90.44           O  
ATOM    806  CG  ASP A  98      -7.973  15.016  14.906  1.00 90.44           C  
ATOM    807  OD1 ASP A  98      -7.602  16.188  15.180  1.00 90.44           O  
ATOM    808  OD2 ASP A  98      -9.156  14.641  15.055  1.00 90.44           O  
ATOM    809  N   THR A  99      -5.051  16.297  12.180  1.00 91.94           N  
ATOM    810  CA  THR A  99      -5.211  17.312  11.156  1.00 91.94           C  
ATOM    811  C   THR A  99      -5.465  16.672   9.789  1.00 91.94           C  
ATOM    812  CB  THR A  99      -3.971  18.219  11.078  1.00 91.94           C  
ATOM    813  O   THR A  99      -4.816  15.695   9.430  1.00 91.94           O  
ATOM    814  CG2 THR A  99      -4.234  19.438  10.195  1.00 91.94           C  
ATOM    815  OG1 THR A  99      -3.627  18.672  12.391  1.00 91.94           O  
ATOM    816  N   PHE A 100      -6.430  17.172   9.062  1.00 88.69           N  
ATOM    817  CA  PHE A 100      -6.672  16.750   7.691  1.00 88.69           C  
ATOM    818  C   PHE A 100      -6.957  17.953   6.797  1.00 88.69           C  
ATOM    819  CB  PHE A 100      -7.840  15.758   7.633  1.00 88.69           C  
ATOM    820  O   PHE A 100      -7.297  19.031   7.285  1.00 88.69           O  
ATOM    821  CG  PHE A 100      -9.195  16.406   7.688  1.00 88.69           C  
ATOM    822  CD1 PHE A 100      -9.703  16.891   8.891  1.00 88.69           C  
ATOM    823  CD2 PHE A 100      -9.953  16.562   6.535  1.00 88.69           C  
ATOM    824  CE1 PHE A 100     -10.953  17.500   8.945  1.00 88.69           C  
ATOM    825  CE2 PHE A 100     -11.211  17.156   6.582  1.00 88.69           C  
ATOM    826  CZ  PHE A 100     -11.711  17.625   7.785  1.00 88.69           C  
ATOM    827  N   PHE A 101      -6.680  17.766   5.547  1.00 91.31           N  
ATOM    828  CA  PHE A 101      -6.949  18.812   4.570  1.00 91.31           C  
ATOM    829  C   PHE A 101      -8.367  18.688   4.016  1.00 91.31           C  
ATOM    830  CB  PHE A 101      -5.930  18.766   3.426  1.00 91.31           C  
ATOM    831  O   PHE A 101      -8.695  17.688   3.367  1.00 91.31           O  
ATOM    832  CG  PHE A 101      -4.523  19.078   3.852  1.00 91.31           C  
ATOM    833  CD1 PHE A 101      -4.098  20.406   3.951  1.00 91.31           C  
ATOM    834  CD2 PHE A 101      -3.627  18.062   4.152  1.00 91.31           C  
ATOM    835  CE1 PHE A 101      -2.795  20.703   4.344  1.00 91.31           C  
ATOM    836  CE2 PHE A 101      -2.324  18.359   4.547  1.00 91.31           C  
ATOM    837  CZ  PHE A 101      -1.910  19.672   4.641  1.00 91.31           C  
ATOM    838  N   HIS A 102      -9.164  19.703   4.211  1.00 88.38           N  
ATOM    839  CA  HIS A 102     -10.586  19.688   3.877  1.00 88.38           C  
ATOM    840  C   HIS A 102     -10.789  19.531   2.373  1.00 88.38           C  
ATOM    841  CB  HIS A 102     -11.266  20.969   4.371  1.00 88.38           C  
ATOM    842  O   HIS A 102     -11.680  18.797   1.938  1.00 88.38           O  
ATOM    843  CG  HIS A 102     -11.508  20.984   5.848  1.00 88.38           C  
ATOM    844  CD2 HIS A 102     -10.656  20.812   6.887  1.00 88.38           C  
ATOM    845  ND1 HIS A 102     -12.758  21.203   6.395  1.00 88.38           N  
ATOM    846  CE1 HIS A 102     -12.664  21.156   7.711  1.00 88.38           C  
ATOM    847  NE2 HIS A 102     -11.398  20.922   8.039  1.00 88.38           N  
ATOM    848  N   ASN A 103     -10.039  20.250   1.635  1.00 87.62           N  
ATOM    849  CA  ASN A 103     -10.242  20.219   0.191  1.00 87.62           C  
ATOM    850  C   ASN A 103      -9.133  19.453  -0.520  1.00 87.62           C  
ATOM    851  CB  ASN A 103     -10.344  21.641  -0.362  1.00 87.62           C  
ATOM    852  O   ASN A 103      -8.852  19.703  -1.691  1.00 87.62           O  
ATOM    853  CG  ASN A 103      -9.109  22.469  -0.057  1.00 87.62           C  
ATOM    854  ND2 ASN A 103      -8.688  23.281  -1.020  1.00 87.62           N  
ATOM    855  OD1 ASN A 103      -8.539  22.391   1.034  1.00 87.62           O  
ATOM    856  N   GLY A 104      -8.469  18.609   0.249  1.00 84.56           N  
ATOM    857  CA  GLY A 104      -7.477  17.734  -0.347  1.00 84.56           C  
ATOM    858  C   GLY A 104      -8.078  16.484  -0.967  1.00 84.56           C  
ATOM    859  O   GLY A 104      -8.797  15.742  -0.302  1.00 84.56           O  
ATOM    860  N   LYS A 105      -7.812  16.234  -2.258  1.00 74.44           N  
ATOM    861  CA  LYS A 105      -8.320  15.062  -2.957  1.00 74.44           C  
ATOM    862  C   LYS A 105      -7.375  13.875  -2.781  1.00 74.44           C  
ATOM    863  CB  LYS A 105      -8.516  15.359  -4.441  1.00 74.44           C  
ATOM    864  O   LYS A 105      -7.824  12.734  -2.646  1.00 74.44           O  
ATOM    865  CG  LYS A 105      -9.695  16.266  -4.742  1.00 74.44           C  
ATOM    866  CD  LYS A 105     -10.156  16.141  -6.188  1.00 74.44           C  
ATOM    867  CE  LYS A 105     -11.406  16.969  -6.461  1.00 74.44           C  
ATOM    868  NZ  LYS A 105     -11.891  16.781  -7.859  1.00 74.44           N  
ATOM    869  N   LYS A 106      -6.234  14.141  -2.955  1.00 71.56           N  
ATOM    870  CA  LYS A 106      -5.203  13.117  -2.812  1.00 71.56           C  
ATOM    871  C   LYS A 106      -3.941  13.695  -2.178  1.00 71.56           C  
ATOM    872  CB  LYS A 106      -4.871  12.500  -4.172  1.00 71.56           C  
ATOM    873  O   LYS A 106      -3.477  14.766  -2.572  1.00 71.56           O  
ATOM    874  CG  LYS A 106      -4.074  11.203  -4.082  1.00 71.56           C  
ATOM    875  CD  LYS A 106      -3.887  10.570  -5.453  1.00 71.56           C  
ATOM    876  CE  LYS A 106      -3.082   9.281  -5.367  1.00 71.56           C  
ATOM    877  NZ  LYS A 106      -2.908   8.641  -6.707  1.00 71.56           N  
ATOM    878  N   SER A 107      -3.658  13.148  -1.062  1.00 69.19           N  
ATOM    879  CA  SER A 107      -2.377  13.500  -0.458  1.00 69.19           C  
ATOM    880  C   SER A 107      -1.455  12.289  -0.368  1.00 69.19           C  
ATOM    881  CB  SER A 107      -2.586  14.094   0.935  1.00 69.19           C  
ATOM    882  O   SER A 107      -1.913  11.172  -0.116  1.00 69.19           O  
ATOM    883  OG  SER A 107      -3.344  13.219   1.749  1.00 69.19           O  
ATOM    884  N   VAL A 108      -0.317  12.461  -0.833  1.00 68.88           N  
ATOM    885  CA  VAL A 108       0.655  11.367  -0.807  1.00 68.88           C  
ATOM    886  C   VAL A 108       1.848  11.766   0.061  1.00 68.88           C  
ATOM    887  CB  VAL A 108       1.130  11.000  -2.230  1.00 68.88           C  
ATOM    888  O   VAL A 108       2.342  12.891  -0.025  1.00 68.88           O  
ATOM    889  CG1 VAL A 108       2.131   9.844  -2.182  1.00 68.88           C  
ATOM    890  CG2 VAL A 108      -0.063  10.641  -3.113  1.00 68.88           C  
ATOM    891  N   ALA A 109       2.184  10.828   0.985  1.00 66.88           N  
ATOM    892  CA  ALA A 109       3.389  11.023   1.787  1.00 66.88           C  
ATOM    893  C   ALA A 109       4.621  10.500   1.062  1.00 66.88           C  
ATOM    894  CB  ALA A 109       3.240  10.344   3.145  1.00 66.88           C  
ATOM    895  O   ALA A 109       4.547   9.500   0.342  1.00 66.88           O  
ATOM    896  N   HIS A 110       5.613  11.172   1.159  1.00 63.66           N  
ATOM    897  CA  HIS A 110       6.898  10.742   0.619  1.00 63.66           C  
ATOM    898  C   HIS A 110       7.633   9.836   1.599  1.00 63.66           C  
ATOM    899  CB  HIS A 110       7.766  11.961   0.278  1.00 63.66           C  
ATOM    900  O   HIS A 110       8.164  10.305   2.605  1.00 63.66           O  
ATOM    901  CG  HIS A 110       7.191  12.820  -0.800  1.00 63.66           C  
ATOM    902  CD2 HIS A 110       6.312  13.852  -0.742  1.00 63.66           C  
ATOM    903  ND1 HIS A 110       7.512  12.664  -2.131  1.00 63.66           N  
ATOM    904  CE1 HIS A 110       6.855  13.562  -2.846  1.00 63.66           C  
ATOM    905  NE2 HIS A 110       6.121  14.289  -2.027  1.00 63.66           N  
ATOM    906  N   ASN A 111       7.602   8.484   1.487  1.00 58.97           N  
ATOM    907  CA  ASN A 111       8.141   7.551   2.469  1.00 58.97           C  
ATOM    908  C   ASN A 111       9.242   6.680   1.869  1.00 58.97           C  
ATOM    909  CB  ASN A 111       7.023   6.672   3.039  1.00 58.97           C  
ATOM    910  O   ASN A 111       9.641   5.676   2.463  1.00 58.97           O  
ATOM    911  CG  ASN A 111       6.031   7.461   3.871  1.00 58.97           C  
ATOM    912  ND2 ASN A 111       4.859   6.879   4.098  1.00 58.97           N  
ATOM    913  OD1 ASN A 111       6.312   8.578   4.305  1.00 58.97           O  
ATOM    914  N   MET A 112       9.734   6.973   0.721  1.00 54.47           N  
ATOM    915  CA  MET A 112      10.570   5.980   0.046  1.00 54.47           C  
ATOM    916  C   MET A 112      11.867   5.750   0.812  1.00 54.47           C  
ATOM    917  CB  MET A 112      10.883   6.422  -1.386  1.00 54.47           C  
ATOM    918  O   MET A 112      12.188   4.617   1.178  1.00 54.47           O  
ATOM    919  CG  MET A 112      10.023   5.734  -2.436  1.00 54.47           C  
ATOM    920  SD  MET A 112      10.828   5.688  -4.082  1.00 54.47           S  
ATOM    921  CE  MET A 112      11.727   4.113  -3.955  1.00 54.47           C  
ATOM    922  N   THR A 113      12.531   6.797   1.113  1.00 57.16           N  
ATOM    923  CA  THR A 113      13.828   6.562   1.741  1.00 57.16           C  
ATOM    924  C   THR A 113      13.703   6.590   3.262  1.00 57.16           C  
ATOM    925  CB  THR A 113      14.867   7.609   1.290  1.00 57.16           C  
ATOM    926  O   THR A 113      14.375   5.828   3.959  1.00 57.16           O  
ATOM    927  CG2 THR A 113      15.234   7.418  -0.177  1.00 57.16           C  
ATOM    928  OG1 THR A 113      14.320   8.922   1.466  1.00 57.16           O  
ATOM    929  N   MET A 114      12.664   7.324   3.752  1.00 61.97           N  
ATOM    930  CA  MET A 114      12.445   7.469   5.191  1.00 61.97           C  
ATOM    931  C   MET A 114      10.977   7.723   5.500  1.00 61.97           C  
ATOM    932  CB  MET A 114      13.305   8.609   5.746  1.00 61.97           C  
ATOM    933  O   MET A 114      10.227   8.164   4.633  1.00 61.97           O  
ATOM    934  CG  MET A 114      14.789   8.273   5.836  1.00 61.97           C  
ATOM    935  SD  MET A 114      15.516   8.742   7.449  1.00 61.97           S  
ATOM    936  CE  MET A 114      16.328  10.305   6.992  1.00 61.97           C  
ATOM    937  N   PRO A 115      10.719   7.281   6.762  1.00 66.31           N  
ATOM    938  CA  PRO A 115       9.359   7.645   7.168  1.00 66.31           C  
ATOM    939  C   PRO A 115       9.086   9.141   7.035  1.00 66.31           C  
ATOM    940  CB  PRO A 115       9.305   7.203   8.633  1.00 66.31           C  
ATOM    941  O   PRO A 115       9.984   9.961   7.250  1.00 66.31           O  
ATOM    942  CG  PRO A 115      10.438   6.242   8.789  1.00 66.31           C  
ATOM    943  CD  PRO A 115      11.477   6.555   7.746  1.00 66.31           C  
ATOM    944  N   ASN A 116       8.078   9.547   6.582  1.00 67.88           N  
ATOM    945  CA  ASN A 116       7.668  10.906   6.246  1.00 67.88           C  
ATOM    946  C   ASN A 116       7.430  11.742   7.500  1.00 67.88           C  
ATOM    947  CB  ASN A 116       6.410  10.891   5.375  1.00 67.88           C  
ATOM    948  O   ASN A 116       7.262  12.961   7.414  1.00 67.88           O  
ATOM    949  CG  ASN A 116       5.906  12.281   5.055  1.00 67.88           C  
ATOM    950  ND2 ASN A 116       4.785  12.359   4.344  1.00 67.88           N  
ATOM    951  OD1 ASN A 116       6.516  13.281   5.438  1.00 67.88           O  
ATOM    952  N   LYS A 117       7.430  11.188   8.625  1.00 74.75           N  
ATOM    953  CA  LYS A 117       7.066  11.930   9.828  1.00 74.75           C  
ATOM    954  C   LYS A 117       8.273  12.125  10.742  1.00 74.75           C  
ATOM    955  CB  LYS A 117       5.957  11.195  10.586  1.00 74.75           C  
ATOM    956  O   LYS A 117       9.008  11.172  11.023  1.00 74.75           O  
ATOM    957  CG  LYS A 117       4.688  10.992   9.781  1.00 74.75           C  
ATOM    958  CD  LYS A 117       3.646  10.203  10.562  1.00 74.75           C  
ATOM    959  CE  LYS A 117       2.416   9.898   9.711  1.00 74.75           C  
ATOM    960  NZ  LYS A 117       1.399   9.109  10.477  1.00 74.75           N  
ATOM    961  N   LEU A 118       8.562  13.422  11.102  1.00 84.69           N  
ATOM    962  CA  LEU A 118       9.609  13.781  12.055  1.00 84.69           C  
ATOM    963  C   LEU A 118       9.008  14.422  13.297  1.00 84.69           C  
ATOM    964  CB  LEU A 118      10.625  14.727  11.406  1.00 84.69           C  
ATOM    965  O   LEU A 118       8.273  15.406  13.203  1.00 84.69           O  
ATOM    966  CG  LEU A 118      11.742  15.242  12.312  1.00 84.69           C  
ATOM    967  CD1 LEU A 118      12.688  14.109  12.695  1.00 84.69           C  
ATOM    968  CD2 LEU A 118      12.500  16.375  11.633  1.00 84.69           C  
ATOM    969  N   LEU A 119       9.344  13.836  14.391  1.00 90.69           N  
ATOM    970  CA  LEU A 119       8.859  14.367  15.664  1.00 90.69           C  
ATOM    971  C   LEU A 119      10.031  14.734  16.578  1.00 90.69           C  
ATOM    972  CB  LEU A 119       7.957  13.344  16.359  1.00 90.69           C  
ATOM    973  O   LEU A 119      10.898  13.898  16.844  1.00 90.69           O  
ATOM    974  CG  LEU A 119       7.086  13.875  17.500  1.00 90.69           C  
ATOM    975  CD1 LEU A 119       6.055  14.859  16.969  1.00 90.69           C  
ATOM    976  CD2 LEU A 119       6.406  12.727  18.234  1.00 90.69           C  
ATOM    977  N   ARG A 120      10.000  15.961  16.969  1.00 93.88           N  
ATOM    978  CA  ARG A 120      10.969  16.469  17.938  1.00 93.88           C  
ATOM    979  C   ARG A 120      10.289  16.875  19.234  1.00 93.88           C  
ATOM    980  CB  ARG A 120      11.727  17.672  17.359  1.00 93.88           C  
ATOM    981  O   ARG A 120       9.164  17.391  19.234  1.00 93.88           O  
ATOM    982  CG  ARG A 120      12.586  17.328  16.141  1.00 93.88           C  
ATOM    983  CD  ARG A 120      13.297  18.547  15.586  1.00 93.88           C  
ATOM    984  NE  ARG A 120      14.156  18.219  14.461  1.00 93.88           N  
ATOM    985  NH1 ARG A 120      14.078  20.312  13.500  1.00 93.88           N  
ATOM    986  NH2 ARG A 120      15.297  18.641  12.516  1.00 93.88           N  
ATOM    987  CZ  ARG A 120      14.508  19.062  13.492  1.00 93.88           C  
ATOM    988  N   ILE A 121      10.984  16.609  20.297  1.00 94.94           N  
ATOM    989  CA  ILE A 121      10.477  17.000  21.609  1.00 94.94           C  
ATOM    990  C   ILE A 121      11.516  17.859  22.312  1.00 94.94           C  
ATOM    991  CB  ILE A 121      10.125  15.766  22.469  1.00 94.94           C  
ATOM    992  O   ILE A 121      12.695  17.516  22.359  1.00 94.94           O  
ATOM    993  CG1 ILE A 121       9.148  14.852  21.719  1.00 94.94           C  
ATOM    994  CG2 ILE A 121       9.539  16.203  23.812  1.00 94.94           C  
ATOM    995  CD1 ILE A 121       8.836  13.555  22.453  1.00 94.94           C  
ATOM    996  N   THR A 122      11.055  19.016  22.812  1.00 95.94           N  
ATOM    997  CA  THR A 122      11.875  19.891  23.625  1.00 95.94           C  
ATOM    998  C   THR A 122      11.680  19.578  25.109  1.00 95.94           C  
ATOM    999  CB  THR A 122      11.555  21.375  23.359  1.00 95.94           C  
ATOM   1000  O   THR A 122      10.641  19.062  25.516  1.00 95.94           O  
ATOM   1001  CG2 THR A 122      12.508  22.281  24.125  1.00 95.94           C  
ATOM   1002  OG1 THR A 122      11.680  21.641  21.969  1.00 95.94           O  
ATOM   1003  N   GLU A 123      12.609  19.844  25.984  1.00 96.06           N  
ATOM   1004  CA  GLU A 123      12.656  19.453  27.391  1.00 96.06           C  
ATOM   1005  C   GLU A 123      11.414  19.938  28.125  1.00 96.06           C  
ATOM   1006  CB  GLU A 123      13.914  20.000  28.062  1.00 96.06           C  
ATOM   1007  O   GLU A 123      10.984  19.328  29.109  1.00 96.06           O  
ATOM   1008  CG  GLU A 123      13.961  21.531  28.141  1.00 96.06           C  
ATOM   1009  CD  GLU A 123      15.211  22.047  28.812  1.00 96.06           C  
ATOM   1010  OE1 GLU A 123      15.445  23.281  28.781  1.00 96.06           O  
ATOM   1011  OE2 GLU A 123      15.961  21.234  29.391  1.00 96.06           O  
ATOM   1012  N   ASP A 124      10.797  21.031  27.688  1.00 96.88           N  
ATOM   1013  CA  ASP A 124       9.633  21.578  28.375  1.00 96.88           C  
ATOM   1014  C   ASP A 124       8.352  20.875  27.922  1.00 96.88           C  
ATOM   1015  CB  ASP A 124       9.523  23.078  28.141  1.00 96.88           C  
ATOM   1016  O   ASP A 124       7.254  21.250  28.344  1.00 96.88           O  
ATOM   1017  CG  ASP A 124       9.133  23.438  26.719  1.00 96.88           C  
ATOM   1018  OD1 ASP A 124       9.258  22.562  25.812  1.00 96.88           O  
ATOM   1019  OD2 ASP A 124       8.703  24.578  26.484  1.00 96.88           O  
ATOM   1020  N   GLY A 125       8.430  19.922  27.000  1.00 96.75           N  
ATOM   1021  CA  GLY A 125       7.277  19.156  26.547  1.00 96.75           C  
ATOM   1022  C   GLY A 125       6.727  19.641  25.219  1.00 96.75           C  
ATOM   1023  O   GLY A 125       5.703  19.156  24.750  1.00 96.75           O  
ATOM   1024  N   THR A 126       7.410  20.625  24.656  1.00 97.69           N  
ATOM   1025  CA  THR A 126       6.973  21.125  23.359  1.00 97.69           C  
ATOM   1026  C   THR A 126       7.355  20.141  22.250  1.00 97.69           C  
ATOM   1027  CB  THR A 126       7.574  22.500  23.047  1.00 97.69           C  
ATOM   1028  O   THR A 126       8.492  19.672  22.188  1.00 97.69           O  
ATOM   1029  CG2 THR A 126       7.109  23.016  21.688  1.00 97.69           C  
ATOM   1030  OG1 THR A 126       7.172  23.422  24.062  1.00 97.69           O  
ATOM   1031  N   LEU A 127       6.332  19.797  21.484  1.00 97.38           N  
ATOM   1032  CA  LEU A 127       6.547  18.891  20.359  1.00 97.38           C  
ATOM   1033  C   LEU A 127       6.473  19.625  19.031  1.00 97.38           C  
ATOM   1034  CB  LEU A 127       5.520  17.750  20.391  1.00 97.38           C  
ATOM   1035  O   LEU A 127       5.672  20.547  18.875  1.00 97.38           O  
ATOM   1036  CG  LEU A 127       5.594  16.797  21.594  1.00 97.38           C  
ATOM   1037  CD1 LEU A 127       4.566  17.188  22.641  1.00 97.38           C  
ATOM   1038  CD2 LEU A 127       5.383  15.359  21.141  1.00 97.38           C  
ATOM   1039  N   LEU A 128       7.324  19.250  18.078  1.00 95.62           N  
ATOM   1040  CA  LEU A 128       7.293  19.719  16.703  1.00 95.62           C  
ATOM   1041  C   LEU A 128       7.168  18.547  15.734  1.00 95.62           C  
ATOM   1042  CB  LEU A 128       8.555  20.516  16.375  1.00 95.62           C  
ATOM   1043  O   LEU A 128       8.070  17.719  15.633  1.00 95.62           O  
ATOM   1044  CG  LEU A 128       8.680  21.047  14.938  1.00 95.62           C  
ATOM   1045  CD1 LEU A 128       7.551  22.016  14.625  1.00 95.62           C  
ATOM   1046  CD2 LEU A 128      10.039  21.703  14.727  1.00 95.62           C  
ATOM   1047  N   TYR A 129       6.059  18.516  15.094  1.00 93.56           N  
ATOM   1048  CA  TYR A 129       5.727  17.469  14.141  1.00 93.56           C  
ATOM   1049  C   TYR A 129       5.816  17.984  12.711  1.00 93.56           C  
ATOM   1050  CB  TYR A 129       4.320  16.922  14.414  1.00 93.56           C  
ATOM   1051  O   TYR A 129       5.047  18.859  12.312  1.00 93.56           O  
ATOM   1052  CG  TYR A 129       4.016  15.633  13.672  1.00 93.56           C  
ATOM   1053  CD1 TYR A 129       2.822  15.477  12.977  1.00 93.56           C  
ATOM   1054  CD2 TYR A 129       4.922  14.578  13.672  1.00 93.56           C  
ATOM   1055  CE1 TYR A 129       2.535  14.297  12.289  1.00 93.56           C  
ATOM   1056  CE2 TYR A 129       4.645  13.398  12.992  1.00 93.56           C  
ATOM   1057  OH  TYR A 129       3.176  12.094  11.633  1.00 93.56           O  
ATOM   1058  CZ  TYR A 129       3.453  13.266  12.312  1.00 93.56           C  
ATOM   1059  N   THR A 130       6.785  17.422  11.914  1.00 90.75           N  
ATOM   1060  CA  THR A 130       6.988  17.844  10.531  1.00 90.75           C  
ATOM   1061  C   THR A 130       6.641  16.719   9.562  1.00 90.75           C  
ATOM   1062  CB  THR A 130       8.445  18.297  10.297  1.00 90.75           C  
ATOM   1063  O   THR A 130       7.082  15.578   9.734  1.00 90.75           O  
ATOM   1064  CG2 THR A 130       8.633  18.812   8.875  1.00 90.75           C  
ATOM   1065  OG1 THR A 130       8.766  19.328  11.227  1.00 90.75           O  
ATOM   1066  N   MET A 131       5.848  17.047   8.586  1.00 89.12           N  
ATOM   1067  CA  MET A 131       5.465  16.109   7.539  1.00 89.12           C  
ATOM   1068  C   MET A 131       5.781  16.672   6.160  1.00 89.12           C  
ATOM   1069  CB  MET A 131       3.977  15.766   7.637  1.00 89.12           C  
ATOM   1070  O   MET A 131       5.562  17.859   5.902  1.00 89.12           O  
ATOM   1071  CG  MET A 131       3.572  15.156   8.969  1.00 89.12           C  
ATOM   1072  SD  MET A 131       1.762  14.875   9.094  1.00 89.12           S  
ATOM   1073  CE  MET A 131       1.578  13.469   7.961  1.00 89.12           C  
ATOM   1074  N   ARG A 132       6.328  15.852   5.340  1.00 87.06           N  
ATOM   1075  CA  ARG A 132       6.465  16.188   3.928  1.00 87.06           C  
ATOM   1076  C   ARG A 132       5.332  15.594   3.107  1.00 87.06           C  
ATOM   1077  CB  ARG A 132       7.816  15.719   3.389  1.00 87.06           C  
ATOM   1078  O   ARG A 132       5.188  14.367   3.045  1.00 87.06           O  
ATOM   1079  CG  ARG A 132       8.125  16.203   1.982  1.00 87.06           C  
ATOM   1080  CD  ARG A 132       9.469  15.695   1.491  1.00 87.06           C  
ATOM   1081  NE  ARG A 132       9.734  16.094   0.112  1.00 87.06           N  
ATOM   1082  NH1 ARG A 132      11.516  14.656  -0.192  1.00 87.06           N  
ATOM   1083  NH2 ARG A 132      10.844  16.031  -1.897  1.00 87.06           N  
ATOM   1084  CZ  ARG A 132      10.695  15.594  -0.656  1.00 87.06           C  
ATOM   1085  N   LEU A 133       4.520  16.469   2.436  1.00 88.56           N  
ATOM   1086  CA  LEU A 133       3.301  16.016   1.771  1.00 88.56           C  
ATOM   1087  C   LEU A 133       3.211  16.578   0.358  1.00 88.56           C  
ATOM   1088  CB  LEU A 133       2.066  16.422   2.578  1.00 88.56           C  
ATOM   1089  O   LEU A 133       3.678  17.703   0.100  1.00 88.56           O  
ATOM   1090  CG  LEU A 133       2.037  15.984   4.043  1.00 88.56           C  
ATOM   1091  CD1 LEU A 133       0.897  16.672   4.781  1.00 88.56           C  
ATOM   1092  CD2 LEU A 133       1.902  14.469   4.141  1.00 88.56           C  
ATOM   1093  N   THR A 134       2.697  15.773  -0.520  1.00 89.00           N  
ATOM   1094  CA  THR A 134       2.115  16.281  -1.756  1.00 89.00           C  
ATOM   1095  C   THR A 134       0.596  16.375  -1.642  1.00 89.00           C  
ATOM   1096  CB  THR A 134       2.490  15.398  -2.957  1.00 89.00           C  
ATOM   1097  O   THR A 134      -0.074  15.375  -1.393  1.00 89.00           O  
ATOM   1098  CG2 THR A 134       1.882  15.938  -4.250  1.00 89.00           C  
ATOM   1099  OG1 THR A 134       3.916  15.367  -3.092  1.00 89.00           O  
ATOM   1100  N   VAL A 135       0.092  17.547  -1.752  1.00 91.31           N  
ATOM   1101  CA  VAL A 135      -1.343  17.766  -1.595  1.00 91.31           C  
ATOM   1102  C   VAL A 135      -1.953  18.172  -2.932  1.00 91.31           C  
ATOM   1103  CB  VAL A 135      -1.641  18.844  -0.522  1.00 91.31           C  
ATOM   1104  O   VAL A 135      -1.504  19.141  -3.559  1.00 91.31           O  
ATOM   1105  CG1 VAL A 135      -3.146  18.984  -0.312  1.00 91.31           C  
ATOM   1106  CG2 VAL A 135      -0.948  18.484   0.793  1.00 91.31           C  
ATOM   1107  N   ARG A 136      -2.852  17.453  -3.436  1.00 91.62           N  
ATOM   1108  CA  ARG A 136      -3.709  17.844  -4.547  1.00 91.62           C  
ATOM   1109  C   ARG A 136      -5.027  18.422  -4.043  1.00 91.62           C  
ATOM   1110  CB  ARG A 136      -3.973  16.656  -5.477  1.00 91.62           C  
ATOM   1111  O   ARG A 136      -5.863  17.688  -3.504  1.00 91.62           O  
ATOM   1112  CG  ARG A 136      -4.641  17.047  -6.789  1.00 91.62           C  
ATOM   1113  CD  ARG A 136      -4.789  15.844  -7.715  1.00 91.62           C  
ATOM   1114  NE  ARG A 136      -5.449  16.203  -8.961  1.00 91.62           N  
ATOM   1115  NH1 ARG A 136      -5.277  14.102  -9.906  1.00 91.62           N  
ATOM   1116  NH2 ARG A 136      -6.281  15.805 -11.070  1.00 91.62           N  
ATOM   1117  CZ  ARG A 136      -5.668  15.367  -9.977  1.00 91.62           C  
ATOM   1118  N   ALA A 137      -5.164  19.656  -4.207  1.00 92.31           N  
ATOM   1119  CA  ALA A 137      -6.301  20.344  -3.602  1.00 92.31           C  
ATOM   1120  C   ALA A 137      -7.223  20.922  -4.672  1.00 92.31           C  
ATOM   1121  CB  ALA A 137      -5.816  21.453  -2.668  1.00 92.31           C  
ATOM   1122  O   ALA A 137      -6.773  21.266  -5.770  1.00 92.31           O  
ATOM   1123  N   GLU A 138      -8.492  21.016  -4.305  1.00 89.75           N  
ATOM   1124  CA  GLU A 138      -9.484  21.625  -5.191  1.00 89.75           C  
ATOM   1125  C   GLU A 138      -9.383  23.141  -5.195  1.00 89.75           C  
ATOM   1126  CB  GLU A 138     -10.898  21.188  -4.781  1.00 89.75           C  
ATOM   1127  O   GLU A 138      -9.172  23.750  -4.145  1.00 89.75           O  
ATOM   1128  CG  GLU A 138     -11.211  19.734  -5.082  1.00 89.75           C  
ATOM   1129  CD  GLU A 138     -12.586  19.297  -4.594  1.00 89.75           C  
ATOM   1130  OE1 GLU A 138     -12.969  18.125  -4.824  1.00 89.75           O  
ATOM   1131  OE2 GLU A 138     -13.281  20.141  -3.973  1.00 89.75           O  
ATOM   1132  N   CYS A 139      -9.523  23.797  -6.367  1.00 90.62           N  
ATOM   1133  CA  CYS A 139      -9.531  25.250  -6.570  1.00 90.62           C  
ATOM   1134  C   CYS A 139     -10.648  25.641  -7.527  1.00 90.62           C  
ATOM   1135  CB  CYS A 139      -8.188  25.719  -7.113  1.00 90.62           C  
ATOM   1136  O   CYS A 139     -10.539  25.438  -8.742  1.00 90.62           O  
ATOM   1137  SG  CYS A 139      -8.102  27.516  -7.379  1.00 90.62           S  
ATOM   1138  N   PRO A 140     -11.727  26.141  -6.895  1.00 83.94           N  
ATOM   1139  CA  PRO A 140     -12.773  26.641  -7.781  1.00 83.94           C  
ATOM   1140  C   PRO A 140     -12.305  27.797  -8.656  1.00 83.94           C  
ATOM   1141  CB  PRO A 140     -13.867  27.094  -6.809  1.00 83.94           C  
ATOM   1142  O   PRO A 140     -11.953  28.859  -8.141  1.00 83.94           O  
ATOM   1143  CG  PRO A 140     -13.469  26.516  -5.488  1.00 83.94           C  
ATOM   1144  CD  PRO A 140     -11.992  26.250  -5.516  1.00 83.94           C  
ATOM   1145  N   MET A 141     -12.211  27.500  -9.906  1.00 83.94           N  
ATOM   1146  CA  MET A 141     -11.719  28.516 -10.844  1.00 83.94           C  
ATOM   1147  C   MET A 141     -12.852  29.016 -11.734  1.00 83.94           C  
ATOM   1148  CB  MET A 141     -10.586  27.953 -11.703  1.00 83.94           C  
ATOM   1149  O   MET A 141     -13.680  28.234 -12.203  1.00 83.94           O  
ATOM   1150  CG  MET A 141      -9.344  27.578 -10.906  1.00 83.94           C  
ATOM   1151  SD  MET A 141      -8.008  26.922 -11.977  1.00 83.94           S  
ATOM   1152  CE  MET A 141      -7.246  25.734 -10.836  1.00 83.94           C  
ATOM   1153  N   HIS A 142     -13.070  30.344 -11.781  1.00 77.50           N  
ATOM   1154  CA  HIS A 142     -14.008  30.984 -12.703  1.00 77.50           C  
ATOM   1155  C   HIS A 142     -13.297  31.469 -13.961  1.00 77.50           C  
ATOM   1156  CB  HIS A 142     -14.711  32.156 -12.016  1.00 77.50           C  
ATOM   1157  O   HIS A 142     -12.531  32.438 -13.922  1.00 77.50           O  
ATOM   1158  CG  HIS A 142     -15.430  31.766 -10.766  1.00 77.50           C  
ATOM   1159  CD2 HIS A 142     -15.164  32.031  -9.461  1.00 77.50           C  
ATOM   1160  ND1 HIS A 142     -16.578  31.000 -10.766  1.00 77.50           N  
ATOM   1161  CE1 HIS A 142     -16.984  30.828  -9.523  1.00 77.50           C  
ATOM   1162  NE2 HIS A 142     -16.141  31.438  -8.711  1.00 77.50           N  
ATOM   1163  N   LEU A 143     -13.562  30.812 -15.047  1.00 76.62           N  
ATOM   1164  CA  LEU A 143     -12.789  31.031 -16.266  1.00 76.62           C  
ATOM   1165  C   LEU A 143     -13.469  32.062 -17.172  1.00 76.62           C  
ATOM   1166  CB  LEU A 143     -12.586  29.719 -17.016  1.00 76.62           C  
ATOM   1167  O   LEU A 143     -13.125  32.156 -18.344  1.00 76.62           O  
ATOM   1168  CG  LEU A 143     -11.820  28.625 -16.266  1.00 76.62           C  
ATOM   1169  CD1 LEU A 143     -11.844  27.328 -17.062  1.00 76.62           C  
ATOM   1170  CD2 LEU A 143     -10.383  29.062 -15.992  1.00 76.62           C  
ATOM   1171  N   GLU A 144     -14.422  32.906 -16.672  1.00 73.69           N  
ATOM   1172  CA  GLU A 144     -15.141  33.906 -17.500  1.00 73.69           C  
ATOM   1173  C   GLU A 144     -14.195  34.969 -18.047  1.00 73.69           C  
ATOM   1174  CB  GLU A 144     -16.266  34.562 -16.688  1.00 73.69           C  
ATOM   1175  O   GLU A 144     -14.367  35.438 -19.172  1.00 73.69           O  
ATOM   1176  CG  GLU A 144     -17.391  33.594 -16.297  1.00 73.69           C  
ATOM   1177  CD  GLU A 144     -18.016  33.938 -14.961  1.00 73.69           C  
ATOM   1178  OE1 GLU A 144     -18.906  33.188 -14.508  1.00 73.69           O  
ATOM   1179  OE2 GLU A 144     -17.609  34.938 -14.352  1.00 73.69           O  
ATOM   1180  N   ASP A 145     -13.203  35.344 -17.359  1.00 71.56           N  
ATOM   1181  CA  ASP A 145     -12.273  36.406 -17.766  1.00 71.56           C  
ATOM   1182  C   ASP A 145     -11.016  35.812 -18.391  1.00 71.56           C  
ATOM   1183  CB  ASP A 145     -11.891  37.281 -16.562  1.00 71.56           C  
ATOM   1184  O   ASP A 145      -9.961  36.438 -18.406  1.00 71.56           O  
ATOM   1185  CG  ASP A 145     -13.070  38.031 -15.977  1.00 71.56           C  
ATOM   1186  OD1 ASP A 145     -14.000  38.375 -16.734  1.00 71.56           O  
ATOM   1187  OD2 ASP A 145     -13.070  38.281 -14.758  1.00 71.56           O  
ATOM   1188  N   PHE A 146     -11.141  34.594 -18.875  1.00 73.00           N  
ATOM   1189  CA  PHE A 146     -10.000  34.031 -19.594  1.00 73.00           C  
ATOM   1190  C   PHE A 146      -9.578  34.906 -20.750  1.00 73.00           C  
ATOM   1191  CB  PHE A 146     -10.344  32.625 -20.094  1.00 73.00           C  
ATOM   1192  O   PHE A 146     -10.422  35.438 -21.484  1.00 73.00           O  
ATOM   1193  CG  PHE A 146      -9.195  31.922 -20.781  1.00 73.00           C  
ATOM   1194  CD1 PHE A 146      -9.000  32.062 -22.141  1.00 73.00           C  
ATOM   1195  CD2 PHE A 146      -8.312  31.125 -20.047  1.00 73.00           C  
ATOM   1196  CE1 PHE A 146      -7.934  31.422 -22.781  1.00 73.00           C  
ATOM   1197  CE2 PHE A 146      -7.246  30.484 -20.672  1.00 73.00           C  
ATOM   1198  CZ  PHE A 146      -7.062  30.625 -22.047  1.00 73.00           C  
ATOM   1199  N   PRO A 147      -8.211  35.312 -20.922  1.00 76.88           N  
ATOM   1200  CA  PRO A 147      -7.051  34.719 -20.234  1.00 76.88           C  
ATOM   1201  C   PRO A 147      -6.516  35.625 -19.125  1.00 76.88           C  
ATOM   1202  CB  PRO A 147      -6.023  34.562 -21.359  1.00 76.88           C  
ATOM   1203  O   PRO A 147      -5.344  35.531 -18.766  1.00 76.88           O  
ATOM   1204  CG  PRO A 147      -6.359  35.656 -22.344  1.00 76.88           C  
ATOM   1205  CD  PRO A 147      -7.836  35.906 -22.266  1.00 76.88           C  
ATOM   1206  N   MET A 148      -7.352  36.719 -18.672  1.00 80.38           N  
ATOM   1207  CA  MET A 148      -6.926  37.625 -17.641  1.00 80.38           C  
ATOM   1208  C   MET A 148      -7.469  37.219 -16.281  1.00 80.38           C  
ATOM   1209  CB  MET A 148      -7.383  39.062 -17.969  1.00 80.38           C  
ATOM   1210  O   MET A 148      -7.559  38.031 -15.367  1.00 80.38           O  
ATOM   1211  CG  MET A 148      -6.766  39.625 -19.250  1.00 80.38           C  
ATOM   1212  SD  MET A 148      -4.957  39.875 -19.094  1.00 80.38           S  
ATOM   1213  CE  MET A 148      -4.922  41.500 -18.312  1.00 80.38           C  
ATOM   1214  N   ASP A 149      -7.816  36.000 -16.156  1.00 84.38           N  
ATOM   1215  CA  ASP A 149      -8.484  35.500 -14.945  1.00 84.38           C  
ATOM   1216  C   ASP A 149      -7.488  35.344 -13.797  1.00 84.38           C  
ATOM   1217  CB  ASP A 149      -9.180  34.188 -15.211  1.00 84.38           C  
ATOM   1218  O   ASP A 149      -6.305  35.094 -14.016  1.00 84.38           O  
ATOM   1219  CG  ASP A 149      -8.273  33.156 -15.867  1.00 84.38           C  
ATOM   1220  OD1 ASP A 149      -7.652  33.469 -16.906  1.00 84.38           O  
ATOM   1221  OD2 ASP A 149      -8.188  32.031 -15.352  1.00 84.38           O  
ATOM   1222  N   ALA A 150      -7.922  35.750 -12.656  1.00 89.69           N  
ATOM   1223  CA  ALA A 150      -7.230  35.531 -11.391  1.00 89.69           C  
ATOM   1224  C   ALA A 150      -8.039  34.625 -10.461  1.00 89.69           C  
ATOM   1225  CB  ALA A 150      -6.965  36.875 -10.711  1.00 89.69           C  
ATOM   1226  O   ALA A 150      -9.273  34.688 -10.438  1.00 89.69           O  
ATOM   1227  N   HIS A 151      -7.344  33.750  -9.891  1.00 91.44           N  
ATOM   1228  CA  HIS A 151      -8.016  32.781  -9.023  1.00 91.44           C  
ATOM   1229  C   HIS A 151      -7.379  32.750  -7.637  1.00 91.44           C  
ATOM   1230  CB  HIS A 151      -7.973  31.391  -9.648  1.00 91.44           C  
ATOM   1231  O   HIS A 151      -6.172  32.969  -7.500  1.00 91.44           O  
ATOM   1232  CG  HIS A 151      -8.422  31.344 -11.070  1.00 91.44           C  
ATOM   1233  CD2 HIS A 151      -7.730  31.156 -12.219  1.00 91.44           C  
ATOM   1234  ND1 HIS A 151      -9.742  31.516 -11.438  1.00 91.44           N  
ATOM   1235  CE1 HIS A 151      -9.836  31.438 -12.758  1.00 91.44           C  
ATOM   1236  NE2 HIS A 151      -8.633  31.219 -13.250  1.00 91.44           N  
ATOM   1237  N   ALA A 152      -8.133  32.625  -6.625  1.00 93.81           N  
ATOM   1238  CA  ALA A 152      -7.684  32.375  -5.262  1.00 93.81           C  
ATOM   1239  C   ALA A 152      -7.945  30.922  -4.867  1.00 93.81           C  
ATOM   1240  CB  ALA A 152      -8.375  33.312  -4.277  1.00 93.81           C  
ATOM   1241  O   ALA A 152      -9.086  30.531  -4.602  1.00 93.81           O  
ATOM   1242  N   CYS A 153      -6.930  30.172  -4.895  1.00 93.94           N  
ATOM   1243  CA  CYS A 153      -7.043  28.750  -4.598  1.00 93.94           C  
ATOM   1244  C   CYS A 153      -6.832  28.484  -3.111  1.00 93.94           C  
ATOM   1245  CB  CYS A 153      -6.035  27.938  -5.414  1.00 93.94           C  
ATOM   1246  O   CYS A 153      -5.758  28.766  -2.574  1.00 93.94           O  
ATOM   1247  SG  CYS A 153      -6.328  28.016  -7.195  1.00 93.94           S  
ATOM   1248  N   PRO A 154      -7.773  27.891  -2.457  1.00 94.75           N  
ATOM   1249  CA  PRO A 154      -7.664  27.703  -1.010  1.00 94.75           C  
ATOM   1250  C   PRO A 154      -6.996  26.375  -0.636  1.00 94.75           C  
ATOM   1251  CB  PRO A 154      -9.117  27.734  -0.540  1.00 94.75           C  
ATOM   1252  O   PRO A 154      -7.070  25.406  -1.394  1.00 94.75           O  
ATOM   1253  CG  PRO A 154      -9.898  27.141  -1.669  1.00 94.75           C  
ATOM   1254  CD  PRO A 154      -9.273  27.562  -2.961  1.00 94.75           C  
ATOM   1255  N   LEU A 155      -6.301  26.312   0.427  1.00 95.56           N  
ATOM   1256  CA  LEU A 155      -5.918  25.125   1.186  1.00 95.56           C  
ATOM   1257  C   LEU A 155      -6.461  25.188   2.609  1.00 95.56           C  
ATOM   1258  CB  LEU A 155      -4.391  24.984   1.217  1.00 95.56           C  
ATOM   1259  O   LEU A 155      -6.074  26.062   3.387  1.00 95.56           O  
ATOM   1260  CG  LEU A 155      -3.846  23.688   1.816  1.00 95.56           C  
ATOM   1261  CD1 LEU A 155      -4.207  22.500   0.931  1.00 95.56           C  
ATOM   1262  CD2 LEU A 155      -2.334  23.781   2.004  1.00 95.56           C  
ATOM   1263  N   LYS A 156      -7.383  24.281   2.902  1.00 94.56           N  
ATOM   1264  CA  LYS A 156      -8.078  24.281   4.188  1.00 94.56           C  
ATOM   1265  C   LYS A 156      -7.711  23.062   5.016  1.00 94.56           C  
ATOM   1266  CB  LYS A 156      -9.586  24.344   3.982  1.00 94.56           C  
ATOM   1267  O   LYS A 156      -7.664  21.938   4.492  1.00 94.56           O  
ATOM   1268  CG  LYS A 156     -10.047  25.531   3.133  1.00 94.56           C  
ATOM   1269  CD  LYS A 156     -11.555  25.500   2.912  1.00 94.56           C  
ATOM   1270  CE  LYS A 156     -12.008  26.609   1.979  1.00 94.56           C  
ATOM   1271  NZ  LYS A 156     -13.477  26.562   1.723  1.00 94.56           N  
ATOM   1272  N   PHE A 157      -7.426  23.281   6.254  1.00 94.12           N  
ATOM   1273  CA  PHE A 157      -7.156  22.141   7.121  1.00 94.12           C  
ATOM   1274  C   PHE A 157      -7.676  22.391   8.531  1.00 94.12           C  
ATOM   1275  CB  PHE A 157      -5.656  21.844   7.164  1.00 94.12           C  
ATOM   1276  O   PHE A 157      -7.949  23.531   8.898  1.00 94.12           O  
ATOM   1277  CG  PHE A 157      -4.832  22.922   7.793  1.00 94.12           C  
ATOM   1278  CD1 PHE A 157      -4.266  23.922   7.012  1.00 94.12           C  
ATOM   1279  CD2 PHE A 157      -4.625  22.953   9.164  1.00 94.12           C  
ATOM   1280  CE1 PHE A 157      -3.504  24.938   7.594  1.00 94.12           C  
ATOM   1281  CE2 PHE A 157      -3.865  23.969   9.750  1.00 94.12           C  
ATOM   1282  CZ  PHE A 157      -3.305  24.953   8.961  1.00 94.12           C  
ATOM   1283  N   GLY A 158      -7.863  21.344   9.281  1.00 93.81           N  
ATOM   1284  CA  GLY A 158      -8.352  21.375  10.648  1.00 93.81           C  
ATOM   1285  C   GLY A 158      -8.461  20.000  11.281  1.00 93.81           C  
ATOM   1286  O   GLY A 158      -7.992  19.016  10.711  1.00 93.81           O  
ATOM   1287  N   SER A 159      -9.039  20.062  12.453  1.00 92.19           N  
ATOM   1288  CA  SER A 159      -9.188  18.797  13.164  1.00 92.19           C  
ATOM   1289  C   SER A 159     -10.273  17.922  12.547  1.00 92.19           C  
ATOM   1290  CB  SER A 159      -9.500  19.047  14.641  1.00 92.19           C  
ATOM   1291  O   SER A 159     -11.312  18.438  12.109  1.00 92.19           O  
ATOM   1292  OG  SER A 159      -9.797  17.828  15.305  1.00 92.19           O  
ATOM   1293  N   TYR A 160     -10.000  16.750  12.602  1.00 85.69           N  
ATOM   1294  CA  TYR A 160     -10.984  15.773  12.125  1.00 85.69           C  
ATOM   1295  C   TYR A 160     -12.031  15.484  13.195  1.00 85.69           C  
ATOM   1296  CB  TYR A 160     -10.289  14.477  11.703  1.00 85.69           C  
ATOM   1297  O   TYR A 160     -13.227  15.406  12.891  1.00 85.69           O  
ATOM   1298  CG  TYR A 160     -11.219  13.477  11.055  1.00 85.69           C  
ATOM   1299  CD1 TYR A 160     -11.562  12.289  11.695  1.00 85.69           C  
ATOM   1300  CD2 TYR A 160     -11.758  13.719   9.789  1.00 85.69           C  
ATOM   1301  CE1 TYR A 160     -12.414  11.367  11.102  1.00 85.69           C  
ATOM   1302  CE2 TYR A 160     -12.617  12.805   9.188  1.00 85.69           C  
ATOM   1303  OH  TYR A 160     -13.781  10.727   9.258  1.00 85.69           O  
ATOM   1304  CZ  TYR A 160     -12.938  11.633   9.852  1.00 85.69           C  
ATOM   1305  N   ALA A 161     -11.641  15.445  14.398  1.00 85.88           N  
ATOM   1306  CA  ALA A 161     -12.531  14.922  15.422  1.00 85.88           C  
ATOM   1307  C   ALA A 161     -12.711  15.914  16.562  1.00 85.88           C  
ATOM   1308  CB  ALA A 161     -12.008  13.594  15.961  1.00 85.88           C  
ATOM   1309  O   ALA A 161     -13.703  15.875  17.281  1.00 85.88           O  
ATOM   1310  N   TYR A 162     -11.789  16.766  16.750  1.00 90.62           N  
ATOM   1311  CA  TYR A 162     -11.820  17.625  17.922  1.00 90.62           C  
ATOM   1312  C   TYR A 162     -12.492  18.953  17.609  1.00 90.62           C  
ATOM   1313  CB  TYR A 162     -10.406  17.859  18.453  1.00 90.62           C  
ATOM   1314  O   TYR A 162     -12.055  19.672  16.703  1.00 90.62           O  
ATOM   1315  CG  TYR A 162      -9.711  16.609  18.906  1.00 90.62           C  
ATOM   1316  CD1 TYR A 162     -10.031  16.031  20.141  1.00 90.62           C  
ATOM   1317  CD2 TYR A 162      -8.727  16.016  18.141  1.00 90.62           C  
ATOM   1318  CE1 TYR A 162      -9.391  14.867  20.578  1.00 90.62           C  
ATOM   1319  CE2 TYR A 162      -8.078  14.852  18.562  1.00 90.62           C  
ATOM   1320  OH  TYR A 162      -7.781  13.148  20.203  1.00 90.62           O  
ATOM   1321  CZ  TYR A 162      -8.414  14.289  19.781  1.00 90.62           C  
ATOM   1322  N   THR A 163     -13.477  19.297  18.391  1.00 92.75           N  
ATOM   1323  CA  THR A 163     -14.125  20.594  18.266  1.00 92.75           C  
ATOM   1324  C   THR A 163     -13.234  21.703  18.812  1.00 92.75           C  
ATOM   1325  CB  THR A 163     -15.484  20.609  18.984  1.00 92.75           C  
ATOM   1326  O   THR A 163     -12.188  21.422  19.406  1.00 92.75           O  
ATOM   1327  CG2 THR A 163     -16.375  19.469  18.516  1.00 92.75           C  
ATOM   1328  OG1 THR A 163     -15.273  20.500  20.391  1.00 92.75           O  
ATOM   1329  N   ARG A 164     -13.672  22.922  18.609  1.00 95.38           N  
ATOM   1330  CA  ARG A 164     -12.891  24.062  19.062  1.00 95.38           C  
ATOM   1331  C   ARG A 164     -12.812  24.094  20.594  1.00 95.38           C  
ATOM   1332  CB  ARG A 164     -13.492  25.375  18.547  1.00 95.38           C  
ATOM   1333  O   ARG A 164     -11.953  24.766  21.156  1.00 95.38           O  
ATOM   1334  CG  ARG A 164     -14.844  25.719  19.172  1.00 95.38           C  
ATOM   1335  CD  ARG A 164     -15.359  27.062  18.688  1.00 95.38           C  
ATOM   1336  NE  ARG A 164     -16.500  27.516  19.469  1.00 95.38           N  
ATOM   1337  NH1 ARG A 164     -16.594  29.609  18.484  1.00 95.38           N  
ATOM   1338  NH2 ARG A 164     -18.094  29.031  20.125  1.00 95.38           N  
ATOM   1339  CZ  ARG A 164     -17.062  28.719  19.359  1.00 95.38           C  
ATOM   1340  N   ALA A 165     -13.703  23.359  21.219  1.00 92.88           N  
ATOM   1341  CA  ALA A 165     -13.664  23.297  22.672  1.00 92.88           C  
ATOM   1342  C   ALA A 165     -12.523  22.406  23.141  1.00 92.88           C  
ATOM   1343  CB  ALA A 165     -14.992  22.797  23.219  1.00 92.88           C  
ATOM   1344  O   ALA A 165     -12.148  22.438  24.328  1.00 92.88           O  
ATOM   1345  N   GLU A 166     -11.945  21.594  22.281  1.00 93.12           N  
ATOM   1346  CA  GLU A 166     -10.914  20.625  22.656  1.00 93.12           C  
ATOM   1347  C   GLU A 166      -9.570  21.000  22.047  1.00 93.12           C  
ATOM   1348  CB  GLU A 166     -11.320  19.219  22.234  1.00 93.12           C  
ATOM   1349  O   GLU A 166      -8.555  21.031  22.734  1.00 93.12           O  
ATOM   1350  CG  GLU A 166     -12.547  18.688  22.953  1.00 93.12           C  
ATOM   1351  CD  GLU A 166     -12.938  17.281  22.516  1.00 93.12           C  
ATOM   1352  OE1 GLU A 166     -12.531  16.312  23.203  1.00 93.12           O  
ATOM   1353  OE2 GLU A 166     -13.648  17.156  21.500  1.00 93.12           O  
ATOM   1354  N   VAL A 167      -9.555  21.219  20.734  1.00 95.38           N  
ATOM   1355  CA  VAL A 167      -8.328  21.516  20.016  1.00 95.38           C  
ATOM   1356  C   VAL A 167      -8.539  22.750  19.125  1.00 95.38           C  
ATOM   1357  CB  VAL A 167      -7.852  20.328  19.156  1.00 95.38           C  
ATOM   1358  O   VAL A 167      -9.547  22.844  18.422  1.00 95.38           O  
ATOM   1359  CG1 VAL A 167      -6.629  20.703  18.328  1.00 95.38           C  
ATOM   1360  CG2 VAL A 167      -7.539  19.125  20.047  1.00 95.38           C  
ATOM   1361  N   VAL A 168      -7.625  23.719  19.188  1.00 97.38           N  
ATOM   1362  CA  VAL A 168      -7.652  24.891  18.328  1.00 97.38           C  
ATOM   1363  C   VAL A 168      -6.332  25.000  17.562  1.00 97.38           C  
ATOM   1364  CB  VAL A 168      -7.914  26.172  19.141  1.00 97.38           C  
ATOM   1365  O   VAL A 168      -5.277  24.641  18.078  1.00 97.38           O  
ATOM   1366  CG1 VAL A 168      -9.297  26.141  19.797  1.00 97.38           C  
ATOM   1367  CG2 VAL A 168      -6.828  26.375  20.188  1.00 97.38           C  
ATOM   1368  N   TYR A 169      -6.473  25.438  16.375  1.00 96.94           N  
ATOM   1369  CA  TYR A 169      -5.293  25.656  15.547  1.00 96.94           C  
ATOM   1370  C   TYR A 169      -4.961  27.141  15.453  1.00 96.94           C  
ATOM   1371  CB  TYR A 169      -5.516  25.078  14.141  1.00 96.94           C  
ATOM   1372  O   TYR A 169      -5.855  27.984  15.469  1.00 96.94           O  
ATOM   1373  CG  TYR A 169      -5.586  23.578  14.102  1.00 96.94           C  
ATOM   1374  CD1 TYR A 169      -4.465  22.812  13.781  1.00 96.94           C  
ATOM   1375  CD2 TYR A 169      -6.773  22.906  14.391  1.00 96.94           C  
ATOM   1376  CE1 TYR A 169      -4.527  21.422  13.742  1.00 96.94           C  
ATOM   1377  CE2 TYR A 169      -6.848  21.516  14.352  1.00 96.94           C  
ATOM   1378  OH  TYR A 169      -5.789  19.406  14.000  1.00 96.94           O  
ATOM   1379  CZ  TYR A 169      -5.723  20.781  14.031  1.00 96.94           C  
ATOM   1380  N   GLU A 170      -3.686  27.422  15.383  1.00 96.75           N  
ATOM   1381  CA  GLU A 170      -3.188  28.781  15.172  1.00 96.75           C  
ATOM   1382  C   GLU A 170      -1.980  28.797  14.242  1.00 96.75           C  
ATOM   1383  CB  GLU A 170      -2.820  29.438  16.516  1.00 96.75           C  
ATOM   1384  O   GLU A 170      -1.257  27.797  14.141  1.00 96.75           O  
ATOM   1385  CG  GLU A 170      -3.984  29.531  17.484  1.00 96.75           C  
ATOM   1386  CD  GLU A 170      -3.607  30.188  18.812  1.00 96.75           C  
ATOM   1387  OE1 GLU A 170      -4.500  30.391  19.656  1.00 96.75           O  
ATOM   1388  OE2 GLU A 170      -2.410  30.500  18.984  1.00 96.75           O  
ATOM   1389  N   TRP A 171      -1.851  29.859  13.531  1.00 96.06           N  
ATOM   1390  CA  TRP A 171      -0.636  30.031  12.742  1.00 96.06           C  
ATOM   1391  C   TRP A 171       0.560  30.344  13.633  1.00 96.06           C  
ATOM   1392  CB  TRP A 171      -0.816  31.156  11.711  1.00 96.06           C  
ATOM   1393  O   TRP A 171       0.458  31.141  14.562  1.00 96.06           O  
ATOM   1394  CG  TRP A 171      -1.870  30.875  10.680  1.00 96.06           C  
ATOM   1395  CD1 TRP A 171      -3.094  31.469  10.570  1.00 96.06           C  
ATOM   1396  CD2 TRP A 171      -1.794  29.906   9.625  1.00 96.06           C  
ATOM   1397  CE2 TRP A 171      -3.008  29.984   8.906  1.00 96.06           C  
ATOM   1398  CE3 TRP A 171      -0.815  29.000   9.211  1.00 96.06           C  
ATOM   1399  NE1 TRP A 171      -3.783  30.938   9.500  1.00 96.06           N  
ATOM   1400  CH2 TRP A 171      -2.295  28.281   7.414  1.00 96.06           C  
ATOM   1401  CZ2 TRP A 171      -3.270  29.172   7.797  1.00 96.06           C  
ATOM   1402  CZ3 TRP A 171      -1.077  28.188   8.109  1.00 96.06           C  
ATOM   1403  N   THR A 172       1.578  29.656  13.414  1.00 92.44           N  
ATOM   1404  CA  THR A 172       2.766  29.781  14.250  1.00 92.44           C  
ATOM   1405  C   THR A 172       3.285  31.219  14.258  1.00 92.44           C  
ATOM   1406  CB  THR A 172       3.881  28.828  13.781  1.00 92.44           C  
ATOM   1407  O   THR A 172       3.629  31.750  15.312  1.00 92.44           O  
ATOM   1408  CG2 THR A 172       5.117  28.938  14.664  1.00 92.44           C  
ATOM   1409  OG1 THR A 172       3.400  27.469  13.828  1.00 92.44           O  
ATOM   1410  N   ARG A 173       3.416  31.734  13.070  1.00 89.50           N  
ATOM   1411  CA  ARG A 173       3.943  33.094  12.930  1.00 89.50           C  
ATOM   1412  C   ARG A 173       2.869  34.062  12.430  1.00 89.50           C  
ATOM   1413  CB  ARG A 173       5.145  33.094  11.984  1.00 89.50           C  
ATOM   1414  O   ARG A 173       1.690  33.688  12.367  1.00 89.50           O  
ATOM   1415  CG  ARG A 173       6.289  32.219  12.422  1.00 89.50           C  
ATOM   1416  CD  ARG A 173       7.477  32.312  11.477  1.00 89.50           C  
ATOM   1417  NE  ARG A 173       8.578  31.453  11.906  1.00 89.50           N  
ATOM   1418  NH1 ARG A 173      10.031  32.125  10.242  1.00 89.50           N  
ATOM   1419  NH2 ARG A 173      10.703  30.578  11.789  1.00 89.50           N  
ATOM   1420  CZ  ARG A 173       9.766  31.391  11.312  1.00 89.50           C  
ATOM   1421  N   GLU A 174       3.324  35.219  12.195  1.00 86.19           N  
ATOM   1422  CA  GLU A 174       2.424  36.219  11.594  1.00 86.19           C  
ATOM   1423  C   GLU A 174       1.961  35.750  10.219  1.00 86.19           C  
ATOM   1424  CB  GLU A 174       3.102  37.594  11.500  1.00 86.19           C  
ATOM   1425  O   GLU A 174       2.654  35.000   9.539  1.00 86.19           O  
ATOM   1426  CG  GLU A 174       3.561  38.125  12.844  1.00 86.19           C  
ATOM   1427  CD  GLU A 174       4.137  39.531  12.750  1.00 86.19           C  
ATOM   1428  OE1 GLU A 174       4.348  40.188  13.805  1.00 86.19           O  
ATOM   1429  OE2 GLU A 174       4.379  40.000  11.617  1.00 86.19           O  
ATOM   1430  N   PRO A 175       0.729  36.125   9.883  1.00 78.56           N  
ATOM   1431  CA  PRO A 175       0.095  35.656   8.648  1.00 78.56           C  
ATOM   1432  C   PRO A 175       1.048  35.656   7.453  1.00 78.56           C  
ATOM   1433  CB  PRO A 175      -1.051  36.625   8.438  1.00 78.56           C  
ATOM   1434  O   PRO A 175       1.067  34.688   6.668  1.00 78.56           O  
ATOM   1435  CG  PRO A 175      -1.441  37.062   9.812  1.00 78.56           C  
ATOM   1436  CD  PRO A 175      -0.207  37.094  10.664  1.00 78.56           C  
ATOM   1437  N   ALA A 176       1.912  36.594   7.367  1.00 77.31           N  
ATOM   1438  CA  ALA A 176       2.773  36.750   6.199  1.00 77.31           C  
ATOM   1439  C   ALA A 176       3.906  35.750   6.207  1.00 77.31           C  
ATOM   1440  CB  ALA A 176       3.338  38.188   6.148  1.00 77.31           C  
ATOM   1441  O   ALA A 176       4.535  35.500   5.176  1.00 77.31           O  
ATOM   1442  N   ARG A 177       4.125  35.062   7.344  1.00 86.25           N  
ATOM   1443  CA  ARG A 177       5.293  34.188   7.453  1.00 86.25           C  
ATOM   1444  C   ARG A 177       4.887  32.781   7.777  1.00 86.25           C  
ATOM   1445  CB  ARG A 177       6.254  34.719   8.523  1.00 86.25           C  
ATOM   1446  O   ARG A 177       5.738  31.891   7.938  1.00 86.25           O  
ATOM   1447  CG  ARG A 177       6.945  36.031   8.148  1.00 86.25           C  
ATOM   1448  CD  ARG A 177       7.996  36.438   9.172  1.00 86.25           C  
ATOM   1449  NE  ARG A 177       8.711  37.625   8.766  1.00 86.25           N  
ATOM   1450  NH1 ARG A 177      10.203  37.594  10.531  1.00 86.25           N  
ATOM   1451  NH2 ARG A 177      10.320  39.250   8.969  1.00 86.25           N  
ATOM   1452  CZ  ARG A 177       9.742  38.156   9.422  1.00 86.25           C  
ATOM   1453  N   SER A 178       3.617  32.594   7.906  1.00 88.88           N  
ATOM   1454  CA  SER A 178       3.137  31.281   8.312  1.00 88.88           C  
ATOM   1455  C   SER A 178       3.100  30.312   7.133  1.00 88.88           C  
ATOM   1456  CB  SER A 178       1.746  31.391   8.938  1.00 88.88           C  
ATOM   1457  O   SER A 178       3.221  29.094   7.312  1.00 88.88           O  
ATOM   1458  OG  SER A 178       1.804  32.062  10.180  1.00 88.88           O  
ATOM   1459  N   VAL A 179       2.902  30.844   5.992  1.00 93.25           N  
ATOM   1460  CA  VAL A 179       2.961  30.078   4.754  1.00 93.25           C  
ATOM   1461  C   VAL A 179       3.980  30.703   3.807  1.00 93.25           C  
ATOM   1462  CB  VAL A 179       1.578  29.984   4.070  1.00 93.25           C  
ATOM   1463  O   VAL A 179       3.832  31.859   3.404  1.00 93.25           O  
ATOM   1464  CG1 VAL A 179       1.657  29.156   2.791  1.00 93.25           C  
ATOM   1465  CG2 VAL A 179       0.545  29.406   5.031  1.00 93.25           C  
ATOM   1466  N   VAL A 180       5.023  30.000   3.576  1.00 92.38           N  
ATOM   1467  CA  VAL A 180       6.098  30.500   2.725  1.00 92.38           C  
ATOM   1468  C   VAL A 180       6.258  29.594   1.503  1.00 92.38           C  
ATOM   1469  CB  VAL A 180       7.434  30.594   3.492  1.00 92.38           C  
ATOM   1470  O   VAL A 180       6.207  28.375   1.618  1.00 92.38           O  
ATOM   1471  CG1 VAL A 180       8.547  31.109   2.576  1.00 92.38           C  
ATOM   1472  CG2 VAL A 180       7.285  31.516   4.707  1.00 92.38           C  
ATOM   1473  N   VAL A 181       6.395  30.188   0.338  1.00 91.31           N  
ATOM   1474  CA  VAL A 181       6.641  29.469  -0.903  1.00 91.31           C  
ATOM   1475  C   VAL A 181       8.094  29.641  -1.326  1.00 91.31           C  
ATOM   1476  CB  VAL A 181       5.695  29.938  -2.031  1.00 91.31           C  
ATOM   1477  O   VAL A 181       8.609  30.766  -1.361  1.00 91.31           O  
ATOM   1478  CG1 VAL A 181       5.961  29.156  -3.318  1.00 91.31           C  
ATOM   1479  CG2 VAL A 181       4.238  29.781  -1.604  1.00 91.31           C  
ATOM   1480  N   ALA A 182       8.703  28.578  -1.594  1.00 87.69           N  
ATOM   1481  CA  ALA A 182      10.102  28.625  -2.018  1.00 87.69           C  
ATOM   1482  C   ALA A 182      10.266  29.469  -3.275  1.00 87.69           C  
ATOM   1483  CB  ALA A 182      10.625  27.203  -2.260  1.00 87.69           C  
ATOM   1484  O   ALA A 182       9.414  29.438  -4.168  1.00 87.69           O  
ATOM   1485  N   GLU A 183      11.336  30.250  -3.416  1.00 77.94           N  
ATOM   1486  CA  GLU A 183      11.594  31.156  -4.531  1.00 77.94           C  
ATOM   1487  C   GLU A 183      11.648  30.406  -5.855  1.00 77.94           C  
ATOM   1488  CB  GLU A 183      12.898  31.922  -4.309  1.00 77.94           C  
ATOM   1489  O   GLU A 183      11.109  30.859  -6.863  1.00 77.94           O  
ATOM   1490  CG  GLU A 183      12.766  33.094  -3.361  1.00 77.94           C  
ATOM   1491  CD  GLU A 183      14.062  33.875  -3.168  1.00 77.94           C  
ATOM   1492  OE1 GLU A 183      14.070  34.875  -2.426  1.00 77.94           O  
ATOM   1493  OE2 GLU A 183      15.086  33.469  -3.764  1.00 77.94           O  
ATOM   1494  N   ASP A 184      12.219  29.234  -5.840  1.00 73.31           N  
ATOM   1495  CA  ASP A 184      12.336  28.438  -7.059  1.00 73.31           C  
ATOM   1496  C   ASP A 184      11.281  27.328  -7.090  1.00 73.31           C  
ATOM   1497  CB  ASP A 184      13.734  27.828  -7.172  1.00 73.31           C  
ATOM   1498  O   ASP A 184      11.414  26.359  -7.836  1.00 73.31           O  
ATOM   1499  CG  ASP A 184      14.836  28.875  -7.215  1.00 73.31           C  
ATOM   1500  OD1 ASP A 184      14.570  30.016  -7.656  1.00 73.31           O  
ATOM   1501  OD2 ASP A 184      15.969  28.547  -6.805  1.00 73.31           O  
ATOM   1502  N   GLY A 185      10.227  27.531  -6.359  1.00 73.38           N  
ATOM   1503  CA  GLY A 185       9.312  26.422  -6.156  1.00 73.38           C  
ATOM   1504  C   GLY A 185       8.086  26.484  -7.055  1.00 73.38           C  
ATOM   1505  O   GLY A 185       7.309  25.531  -7.113  1.00 73.38           O  
ATOM   1506  N   SER A 186       7.957  27.609  -7.691  1.00 68.44           N  
ATOM   1507  CA  SER A 186       6.750  27.734  -8.500  1.00 68.44           C  
ATOM   1508  C   SER A 186       6.980  27.219  -9.922  1.00 68.44           C  
ATOM   1509  CB  SER A 186       6.281  29.188  -8.547  1.00 68.44           C  
ATOM   1510  O   SER A 186       7.855  27.719 -10.633  1.00 68.44           O  
ATOM   1511  OG  SER A 186       7.152  29.969  -9.344  1.00 68.44           O  
ATOM   1512  N   ARG A 187       6.473  26.109 -10.234  1.00 68.44           N  
ATOM   1513  CA  ARG A 187       6.566  25.516 -11.562  1.00 68.44           C  
ATOM   1514  C   ARG A 187       5.242  25.641 -12.312  1.00 68.44           C  
ATOM   1515  CB  ARG A 187       6.973  24.031 -11.453  1.00 68.44           C  
ATOM   1516  O   ARG A 187       4.559  24.641 -12.539  1.00 68.44           O  
ATOM   1517  CG  ARG A 187       8.305  23.812 -10.758  1.00 68.44           C  
ATOM   1518  CD  ARG A 187       8.648  22.344 -10.648  1.00 68.44           C  
ATOM   1519  NE  ARG A 187       9.867  22.125  -9.883  1.00 68.44           N  
ATOM   1520  NH1 ARG A 187       9.836  19.812 -10.094  1.00 68.44           N  
ATOM   1521  NH2 ARG A 187      11.523  20.844  -8.922  1.00 68.44           N  
ATOM   1522  CZ  ARG A 187      10.406  20.922  -9.633  1.00 68.44           C  
ATOM   1523  N   LEU A 188       4.941  26.859 -12.570  1.00 75.94           N  
ATOM   1524  CA  LEU A 188       3.662  27.109 -13.227  1.00 75.94           C  
ATOM   1525  C   LEU A 188       3.863  27.469 -14.695  1.00 75.94           C  
ATOM   1526  CB  LEU A 188       2.904  28.219 -12.516  1.00 75.94           C  
ATOM   1527  O   LEU A 188       4.773  28.234 -15.031  1.00 75.94           O  
ATOM   1528  CG  LEU A 188       2.535  27.969 -11.047  1.00 75.94           C  
ATOM   1529  CD1 LEU A 188       2.080  29.266 -10.383  1.00 75.94           C  
ATOM   1530  CD2 LEU A 188       1.452  26.891 -10.953  1.00 75.94           C  
ATOM   1531  N   ASN A 189       3.268  26.812 -15.625  1.00 73.69           N  
ATOM   1532  CA  ASN A 189       3.359  27.109 -17.047  1.00 73.69           C  
ATOM   1533  C   ASN A 189       2.363  28.188 -17.469  1.00 73.69           C  
ATOM   1534  CB  ASN A 189       3.141  25.844 -17.875  1.00 73.69           C  
ATOM   1535  O   ASN A 189       2.701  29.094 -18.234  1.00 73.69           O  
ATOM   1536  CG  ASN A 189       4.277  24.844 -17.734  1.00 73.69           C  
ATOM   1537  ND2 ASN A 189       4.031  23.594 -18.125  1.00 73.69           N  
ATOM   1538  OD1 ASN A 189       5.371  25.188 -17.281  1.00 73.69           O  
ATOM   1539  N   GLN A 190       1.216  28.156 -16.938  1.00 78.94           N  
ATOM   1540  CA  GLN A 190       0.141  29.016 -17.406  1.00 78.94           C  
ATOM   1541  C   GLN A 190      -0.221  30.062 -16.359  1.00 78.94           C  
ATOM   1542  CB  GLN A 190      -1.094  28.188 -17.766  1.00 78.94           C  
ATOM   1543  O   GLN A 190      -0.961  31.000 -16.641  1.00 78.94           O  
ATOM   1544  CG  GLN A 190      -0.883  27.266 -18.969  1.00 78.94           C  
ATOM   1545  CD  GLN A 190      -2.117  26.453 -19.297  1.00 78.94           C  
ATOM   1546  NE2 GLN A 190      -2.010  25.609 -20.312  1.00 78.94           N  
ATOM   1547  OE1 GLN A 190      -3.158  26.578 -18.641  1.00 78.94           O  
ATOM   1548  N   TYR A 191       0.331  29.969 -15.258  1.00 88.12           N  
ATOM   1549  CA  TYR A 191      -0.053  30.859 -14.172  1.00 88.12           C  
ATOM   1550  C   TYR A 191       1.176  31.438 -13.484  1.00 88.12           C  
ATOM   1551  CB  TYR A 191      -0.923  30.109 -13.156  1.00 88.12           C  
ATOM   1552  O   TYR A 191       2.264  30.859 -13.555  1.00 88.12           O  
ATOM   1553  CG  TYR A 191      -2.289  29.750 -13.672  1.00 88.12           C  
ATOM   1554  CD1 TYR A 191      -3.344  30.656 -13.633  1.00 88.12           C  
ATOM   1555  CD2 TYR A 191      -2.531  28.484 -14.211  1.00 88.12           C  
ATOM   1556  CE1 TYR A 191      -4.605  30.312 -14.117  1.00 88.12           C  
ATOM   1557  CE2 TYR A 191      -3.787  28.141 -14.695  1.00 88.12           C  
ATOM   1558  OH  TYR A 191      -6.062  28.719 -15.117  1.00 88.12           O  
ATOM   1559  CZ  TYR A 191      -4.816  29.062 -14.641  1.00 88.12           C  
ATOM   1560  N   ASP A 192       0.911  32.625 -12.930  1.00 89.38           N  
ATOM   1561  CA  ASP A 192       1.849  33.219 -11.977  1.00 89.38           C  
ATOM   1562  C   ASP A 192       1.270  33.219 -10.562  1.00 89.38           C  
ATOM   1563  CB  ASP A 192       2.217  34.625 -12.391  1.00 89.38           C  
ATOM   1564  O   ASP A 192       0.082  33.469 -10.375  1.00 89.38           O  
ATOM   1565  CG  ASP A 192       2.996  34.688 -13.695  1.00 89.38           C  
ATOM   1566  OD1 ASP A 192       3.859  33.812 -13.922  1.00 89.38           O  
ATOM   1567  OD2 ASP A 192       2.746  35.625 -14.492  1.00 89.38           O  
ATOM   1568  N   LEU A 193       2.111  32.812  -9.680  1.00 92.75           N  
ATOM   1569  CA  LEU A 193       1.730  32.906  -8.281  1.00 92.75           C  
ATOM   1570  C   LEU A 193       2.035  34.312  -7.738  1.00 92.75           C  
ATOM   1571  CB  LEU A 193       2.461  31.859  -7.441  1.00 92.75           C  
ATOM   1572  O   LEU A 193       3.201  34.688  -7.578  1.00 92.75           O  
ATOM   1573  CG  LEU A 193       2.133  31.844  -5.949  1.00 92.75           C  
ATOM   1574  CD1 LEU A 193       0.670  31.469  -5.730  1.00 92.75           C  
ATOM   1575  CD2 LEU A 193       3.051  30.859  -5.215  1.00 92.75           C  
ATOM   1576  N   LEU A 194       1.018  35.062  -7.492  1.00 92.50           N  
ATOM   1577  CA  LEU A 194       1.177  36.438  -7.066  1.00 92.50           C  
ATOM   1578  C   LEU A 194       1.502  36.531  -5.578  1.00 92.50           C  
ATOM   1579  CB  LEU A 194      -0.093  37.250  -7.367  1.00 92.50           C  
ATOM   1580  O   LEU A 194       2.125  37.500  -5.125  1.00 92.50           O  
ATOM   1581  CG  LEU A 194      -0.511  37.344  -8.836  1.00 92.50           C  
ATOM   1582  CD1 LEU A 194      -1.763  38.188  -8.977  1.00 92.50           C  
ATOM   1583  CD2 LEU A 194       0.628  37.906  -9.680  1.00 92.50           C  
ATOM   1584  N   GLY A 195       1.090  35.531  -4.812  1.00 92.56           N  
ATOM   1585  CA  GLY A 195       1.272  35.500  -3.373  1.00 92.56           C  
ATOM   1586  C   GLY A 195       0.252  34.625  -2.664  1.00 92.56           C  
ATOM   1587  O   GLY A 195      -0.445  33.844  -3.301  1.00 92.56           O  
ATOM   1588  N   GLN A 196       0.307  34.656  -1.357  1.00 94.38           N  
ATOM   1589  CA  GLN A 196      -0.626  33.875  -0.548  1.00 94.38           C  
ATOM   1590  C   GLN A 196      -1.092  34.656   0.669  1.00 94.38           C  
ATOM   1591  CB  GLN A 196       0.015  32.562  -0.103  1.00 94.38           C  
ATOM   1592  O   GLN A 196      -0.369  35.531   1.165  1.00 94.38           O  
ATOM   1593  CG  GLN A 196       1.173  32.719   0.870  1.00 94.38           C  
ATOM   1594  CD  GLN A 196       2.473  33.094   0.175  1.00 94.38           C  
ATOM   1595  NE2 GLN A 196       3.545  33.219   0.949  1.00 94.38           N  
ATOM   1596  OE1 GLN A 196       2.510  33.281  -1.048  1.00 94.38           O  
ATOM   1597  N   THR A 197      -2.299  34.500   1.081  1.00 95.69           N  
ATOM   1598  CA  THR A 197      -2.877  35.031   2.299  1.00 95.69           C  
ATOM   1599  C   THR A 197      -3.402  33.938   3.205  1.00 95.69           C  
ATOM   1600  CB  THR A 197      -4.016  36.031   1.977  1.00 95.69           C  
ATOM   1601  O   THR A 197      -3.744  32.844   2.732  1.00 95.69           O  
ATOM   1602  CG2 THR A 197      -3.496  37.250   1.203  1.00 95.69           C  
ATOM   1603  OG1 THR A 197      -5.008  35.375   1.188  1.00 95.69           O  
ATOM   1604  N   VAL A 198      -3.334  34.156   4.496  1.00 95.56           N  
ATOM   1605  CA  VAL A 198      -3.777  33.125   5.441  1.00 95.56           C  
ATOM   1606  C   VAL A 198      -4.922  33.688   6.293  1.00 95.56           C  
ATOM   1607  CB  VAL A 198      -2.619  32.656   6.344  1.00 95.56           C  
ATOM   1608  O   VAL A 198      -5.027  34.875   6.496  1.00 95.56           O  
ATOM   1609  CG1 VAL A 198      -1.485  32.062   5.508  1.00 95.56           C  
ATOM   1610  CG2 VAL A 198      -2.105  33.812   7.207  1.00 95.56           C  
ATOM   1611  N   ASP A 199      -5.809  32.875   6.668  1.00 94.69           N  
ATOM   1612  CA  ASP A 199      -6.930  33.188   7.547  1.00 94.69           C  
ATOM   1613  C   ASP A 199      -7.328  31.969   8.383  1.00 94.69           C  
ATOM   1614  CB  ASP A 199      -8.133  33.688   6.734  1.00 94.69           C  
ATOM   1615  O   ASP A 199      -6.727  30.906   8.250  1.00 94.69           O  
ATOM   1616  CG  ASP A 199      -9.273  34.188   7.602  1.00 94.69           C  
ATOM   1617  OD1 ASP A 199      -9.086  34.344   8.828  1.00 94.69           O  
ATOM   1618  OD2 ASP A 199     -10.375  34.406   7.059  1.00 94.69           O  
ATOM   1619  N   SER A 200      -8.148  32.188   9.406  1.00 94.81           N  
ATOM   1620  CA  SER A 200      -8.758  31.125  10.188  1.00 94.81           C  
ATOM   1621  C   SER A 200     -10.242  31.391  10.422  1.00 94.81           C  
ATOM   1622  CB  SER A 200      -8.039  30.969  11.531  1.00 94.81           C  
ATOM   1623  O   SER A 200     -10.688  32.531  10.406  1.00 94.81           O  
ATOM   1624  OG  SER A 200      -8.273  32.094  12.359  1.00 94.81           O  
ATOM   1625  N   GLY A 201     -11.008  30.281  10.469  1.00 95.19           N  
ATOM   1626  CA  GLY A 201     -12.438  30.406  10.688  1.00 95.19           C  
ATOM   1627  C   GLY A 201     -13.031  29.219  11.430  1.00 95.19           C  
ATOM   1628  O   GLY A 201     -12.305  28.297  11.820  1.00 95.19           O  
ATOM   1629  N   ILE A 202     -14.305  29.391  11.734  1.00 95.81           N  
ATOM   1630  CA  ILE A 202     -15.047  28.344  12.414  1.00 95.81           C  
ATOM   1631  C   ILE A 202     -16.062  27.719  11.453  1.00 95.81           C  
ATOM   1632  CB  ILE A 202     -15.766  28.875  13.672  1.00 95.81           C  
ATOM   1633  O   ILE A 202     -16.797  28.438  10.766  1.00 95.81           O  
ATOM   1634  CG1 ILE A 202     -14.742  29.422  14.672  1.00 95.81           C  
ATOM   1635  CG2 ILE A 202     -16.609  27.781  14.312  1.00 95.81           C  
ATOM   1636  CD1 ILE A 202     -15.359  30.203  15.820  1.00 95.81           C  
ATOM   1637  N   VAL A 203     -16.031  26.453  11.336  1.00 90.62           N  
ATOM   1638  CA  VAL A 203     -17.016  25.734  10.539  1.00 90.62           C  
ATOM   1639  C   VAL A 203     -17.953  24.953  11.453  1.00 90.62           C  
ATOM   1640  CB  VAL A 203     -16.328  24.766   9.539  1.00 90.62           C  
ATOM   1641  O   VAL A 203     -17.500  24.281  12.398  1.00 90.62           O  
ATOM   1642  CG1 VAL A 203     -17.359  23.891   8.844  1.00 90.62           C  
ATOM   1643  CG2 VAL A 203     -15.516  25.562   8.508  1.00 90.62           C  
ATOM   1644  N   GLN A 204     -19.234  25.031  11.172  1.00 89.88           N  
ATOM   1645  CA  GLN A 204     -20.250  24.297  11.930  1.00 89.88           C  
ATOM   1646  C   GLN A 204     -20.641  23.000  11.227  1.00 89.88           C  
ATOM   1647  CB  GLN A 204     -21.484  25.172  12.156  1.00 89.88           C  
ATOM   1648  O   GLN A 204     -20.875  23.000  10.016  1.00 89.88           O  
ATOM   1649  CG  GLN A 204     -22.500  24.562  13.117  1.00 89.88           C  
ATOM   1650  CD  GLN A 204     -23.594  25.547  13.508  1.00 89.88           C  
ATOM   1651  NE2 GLN A 204     -24.609  25.047  14.211  1.00 89.88           N  
ATOM   1652  OE1 GLN A 204     -23.531  26.734  13.188  1.00 89.88           O  
ATOM   1653  N   SER A 205     -20.562  21.906  11.914  1.00 82.94           N  
ATOM   1654  CA  SER A 205     -21.031  20.625  11.430  1.00 82.94           C  
ATOM   1655  C   SER A 205     -22.047  20.000  12.383  1.00 82.94           C  
ATOM   1656  CB  SER A 205     -19.844  19.656  11.234  1.00 82.94           C  
ATOM   1657  O   SER A 205     -22.375  20.594  13.406  1.00 82.94           O  
ATOM   1658  OG  SER A 205     -20.312  18.359  10.930  1.00 82.94           O  
ATOM   1659  N   SER A 206     -22.578  18.828  12.000  1.00 77.88           N  
ATOM   1660  CA  SER A 206     -23.547  18.141  12.828  1.00 77.88           C  
ATOM   1661  C   SER A 206     -22.922  17.656  14.141  1.00 77.88           C  
ATOM   1662  CB  SER A 206     -24.141  16.953  12.078  1.00 77.88           C  
ATOM   1663  O   SER A 206     -23.625  17.422  15.117  1.00 77.88           O  
ATOM   1664  OG  SER A 206     -23.125  16.047  11.672  1.00 77.88           O  
ATOM   1665  N   THR A 207     -21.609  17.641  14.141  1.00 81.00           N  
ATOM   1666  CA  THR A 207     -20.938  17.094  15.320  1.00 81.00           C  
ATOM   1667  C   THR A 207     -20.312  18.203  16.156  1.00 81.00           C  
ATOM   1668  CB  THR A 207     -19.844  16.078  14.914  1.00 81.00           C  
ATOM   1669  O   THR A 207     -19.766  17.953  17.219  1.00 81.00           O  
ATOM   1670  CG2 THR A 207     -20.453  14.883  14.188  1.00 81.00           C  
ATOM   1671  OG1 THR A 207     -18.891  16.719  14.055  1.00 81.00           O  
ATOM   1672  N   GLY A 208     -20.359  19.422  15.703  1.00 88.38           N  
ATOM   1673  CA  GLY A 208     -19.812  20.516  16.484  1.00 88.38           C  
ATOM   1674  C   GLY A 208     -19.156  21.594  15.641  1.00 88.38           C  
ATOM   1675  O   GLY A 208     -19.406  21.688  14.438  1.00 88.38           O  
ATOM   1676  N   GLU A 209     -18.422  22.453  16.422  1.00 94.88           N  
ATOM   1677  CA  GLU A 209     -17.703  23.547  15.781  1.00 94.88           C  
ATOM   1678  C   GLU A 209     -16.203  23.266  15.711  1.00 94.88           C  
ATOM   1679  CB  GLU A 209     -17.969  24.859  16.531  1.00 94.88           C  
ATOM   1680  O   GLU A 209     -15.609  22.844  16.703  1.00 94.88           O  
ATOM   1681  CG  GLU A 209     -19.422  25.312  16.500  1.00 94.88           C  
ATOM   1682  CD  GLU A 209     -19.656  26.656  17.188  1.00 94.88           C  
ATOM   1683  OE1 GLU A 209     -20.547  27.406  16.750  1.00 94.88           O  
ATOM   1684  OE2 GLU A 209     -18.922  26.953  18.156  1.00 94.88           O  
ATOM   1685  N   TYR A 210     -15.695  23.547  14.562  1.00 93.69           N  
ATOM   1686  CA  TYR A 210     -14.289  23.234  14.336  1.00 93.69           C  
ATOM   1687  C   TYR A 210     -13.539  24.469  13.844  1.00 93.69           C  
ATOM   1688  CB  TYR A 210     -14.133  22.094  13.320  1.00 93.69           C  
ATOM   1689  O   TYR A 210     -14.086  25.281  13.102  1.00 93.69           O  
ATOM   1690  CG  TYR A 210     -14.766  20.797  13.766  1.00 93.69           C  
ATOM   1691  CD1 TYR A 210     -14.000  19.797  14.367  1.00 93.69           C  
ATOM   1692  CD2 TYR A 210     -16.125  20.578  13.594  1.00 93.69           C  
ATOM   1693  CE1 TYR A 210     -14.578  18.609  14.773  1.00 93.69           C  
ATOM   1694  CE2 TYR A 210     -16.719  19.375  14.000  1.00 93.69           C  
ATOM   1695  OH  TYR A 210     -16.516  17.219  14.992  1.00 93.69           O  
ATOM   1696  CZ  TYR A 210     -15.938  18.406  14.586  1.00 93.69           C  
ATOM   1697  N   VAL A 211     -12.320  24.625  14.289  1.00 96.56           N  
ATOM   1698  CA  VAL A 211     -11.445  25.656  13.750  1.00 96.56           C  
ATOM   1699  C   VAL A 211     -10.844  25.188  12.430  1.00 96.56           C  
ATOM   1700  CB  VAL A 211     -10.320  26.016  14.750  1.00 96.56           C  
ATOM   1701  O   VAL A 211     -10.305  24.078  12.344  1.00 96.56           O  
ATOM   1702  CG1 VAL A 211      -9.359  27.031  14.133  1.00 96.56           C  
ATOM   1703  CG2 VAL A 211     -10.906  26.547  16.047  1.00 96.56           C  
ATOM   1704  N   VAL A 212     -10.969  25.969  11.398  1.00 96.25           N  
ATOM   1705  CA  VAL A 212     -10.414  25.656  10.086  1.00 96.25           C  
ATOM   1706  C   VAL A 212      -9.406  26.719   9.672  1.00 96.25           C  
ATOM   1707  CB  VAL A 212     -11.523  25.516   9.023  1.00 96.25           C  
ATOM   1708  O   VAL A 212      -9.734  27.922   9.664  1.00 96.25           O  
ATOM   1709  CG1 VAL A 212     -10.914  25.344   7.633  1.00 96.25           C  
ATOM   1710  CG2 VAL A 212     -12.453  24.359   9.359  1.00 96.25           C  
ATOM   1711  N   MET A 213      -8.203  26.281   9.453  1.00 96.88           N  
ATOM   1712  CA  MET A 213      -7.145  27.156   8.945  1.00 96.88           C  
ATOM   1713  C   MET A 213      -7.160  27.203   7.418  1.00 96.88           C  
ATOM   1714  CB  MET A 213      -5.777  26.688   9.445  1.00 96.88           C  
ATOM   1715  O   MET A 213      -7.312  26.172   6.766  1.00 96.88           O  
ATOM   1716  CG  MET A 213      -5.734  26.391  10.930  1.00 96.88           C  
ATOM   1717  SD  MET A 213      -5.980  27.906  11.953  1.00 96.88           S  
ATOM   1718  CE  MET A 213      -4.422  28.766  11.625  1.00 96.88           C  
ATOM   1719  N   THR A 214      -7.020  28.422   6.840  1.00 96.81           N  
ATOM   1720  CA  THR A 214      -7.125  28.547   5.391  1.00 96.81           C  
ATOM   1721  C   THR A 214      -5.988  29.391   4.832  1.00 96.81           C  
ATOM   1722  CB  THR A 214      -8.477  29.156   4.977  1.00 96.81           C  
ATOM   1723  O   THR A 214      -5.645  30.438   5.406  1.00 96.81           O  
ATOM   1724  CG2 THR A 214      -8.625  29.172   3.459  1.00 96.81           C  
ATOM   1725  OG1 THR A 214      -9.539  28.359   5.535  1.00 96.81           O  
ATOM   1726  N   THR A 215      -5.316  28.953   3.869  1.00 97.12           N  
ATOM   1727  CA  THR A 215      -4.410  29.750   3.049  1.00 97.12           C  
ATOM   1728  C   THR A 215      -4.938  29.859   1.622  1.00 97.12           C  
ATOM   1729  CB  THR A 215      -2.996  29.141   3.027  1.00 97.12           C  
ATOM   1730  O   THR A 215      -5.422  28.891   1.048  1.00 97.12           O  
ATOM   1731  CG2 THR A 215      -2.047  29.969   2.182  1.00 97.12           C  
ATOM   1732  OG1 THR A 215      -2.490  29.062   4.367  1.00 97.12           O  
ATOM   1733  N   HIS A 216      -4.934  31.031   1.066  1.00 96.38           N  
ATOM   1734  CA  HIS A 216      -5.312  31.281  -0.320  1.00 96.38           C  
ATOM   1735  C   HIS A 216      -4.094  31.594  -1.180  1.00 96.38           C  
ATOM   1736  CB  HIS A 216      -6.320  32.438  -0.404  1.00 96.38           C  
ATOM   1737  O   HIS A 216      -3.350  32.531  -0.894  1.00 96.38           O  
ATOM   1738  CG  HIS A 216      -7.648  32.094   0.208  1.00 96.38           C  
ATOM   1739  CD2 HIS A 216      -8.797  31.641  -0.347  1.00 96.38           C  
ATOM   1740  ND1 HIS A 216      -7.898  32.250   1.555  1.00 96.38           N  
ATOM   1741  CE1 HIS A 216      -9.148  31.891   1.803  1.00 96.38           C  
ATOM   1742  NE2 HIS A 216      -9.711  31.531   0.666  1.00 96.38           N  
ATOM   1743  N   PHE A 217      -3.846  30.781  -2.123  1.00 96.06           N  
ATOM   1744  CA  PHE A 217      -2.818  31.047  -3.121  1.00 96.06           C  
ATOM   1745  C   PHE A 217      -3.402  31.828  -4.301  1.00 96.06           C  
ATOM   1746  CB  PHE A 217      -2.176  29.750  -3.607  1.00 96.06           C  
ATOM   1747  O   PHE A 217      -4.328  31.344  -4.957  1.00 96.06           O  
ATOM   1748  CG  PHE A 217      -1.515  28.953  -2.516  1.00 96.06           C  
ATOM   1749  CD1 PHE A 217      -0.248  29.297  -2.057  1.00 96.06           C  
ATOM   1750  CD2 PHE A 217      -2.158  27.859  -1.949  1.00 96.06           C  
ATOM   1751  CE1 PHE A 217       0.366  28.562  -1.046  1.00 96.06           C  
ATOM   1752  CE2 PHE A 217      -1.551  27.125  -0.939  1.00 96.06           C  
ATOM   1753  CZ  PHE A 217      -0.288  27.469  -0.490  1.00 96.06           C  
ATOM   1754  N   HIS A 218      -2.807  32.969  -4.570  1.00 94.75           N  
ATOM   1755  CA  HIS A 218      -3.334  33.844  -5.617  1.00 94.75           C  
ATOM   1756  C   HIS A 218      -2.615  33.625  -6.941  1.00 94.75           C  
ATOM   1757  CB  HIS A 218      -3.217  35.312  -5.203  1.00 94.75           C  
ATOM   1758  O   HIS A 218      -1.415  33.875  -7.055  1.00 94.75           O  
ATOM   1759  CG  HIS A 218      -3.926  35.625  -3.926  1.00 94.75           C  
ATOM   1760  CD2 HIS A 218      -3.451  35.875  -2.682  1.00 94.75           C  
ATOM   1761  ND1 HIS A 218      -5.297  35.719  -3.840  1.00 94.75           N  
ATOM   1762  CE1 HIS A 218      -5.637  36.031  -2.596  1.00 94.75           C  
ATOM   1763  NE2 HIS A 218      -4.535  36.125  -1.873  1.00 94.75           N  
ATOM   1764  N   LEU A 219      -3.408  33.125  -7.863  1.00 93.25           N  
ATOM   1765  CA  LEU A 219      -2.865  32.812  -9.180  1.00 93.25           C  
ATOM   1766  C   LEU A 219      -3.404  33.750 -10.234  1.00 93.25           C  
ATOM   1767  CB  LEU A 219      -3.203  31.359  -9.562  1.00 93.25           C  
ATOM   1768  O   LEU A 219      -4.570  34.156 -10.188  1.00 93.25           O  
ATOM   1769  CG  LEU A 219      -2.730  30.281  -8.594  1.00 93.25           C  
ATOM   1770  CD1 LEU A 219      -3.240  28.906  -9.047  1.00 93.25           C  
ATOM   1771  CD2 LEU A 219      -1.210  30.281  -8.492  1.00 93.25           C  
ATOM   1772  N   LYS A 220      -2.471  34.125 -11.172  1.00 91.31           N  
ATOM   1773  CA  LYS A 220      -2.857  34.938 -12.320  1.00 91.31           C  
ATOM   1774  C   LYS A 220      -2.242  34.375 -13.609  1.00 91.31           C  
ATOM   1775  CB  LYS A 220      -2.439  36.406 -12.125  1.00 91.31           C  
ATOM   1776  O   LYS A 220      -1.084  33.969 -13.617  1.00 91.31           O  
ATOM   1777  CG  LYS A 220      -2.975  37.344 -13.188  1.00 91.31           C  
ATOM   1778  CD  LYS A 220      -2.613  38.781 -12.875  1.00 91.31           C  
ATOM   1779  CE  LYS A 220      -3.178  39.750 -13.914  1.00 91.31           C  
ATOM   1780  NZ  LYS A 220      -2.900  41.156 -13.570  1.00 91.31           N  
ATOM   1781  N   ARG A 221      -3.023  34.375 -14.672  1.00 87.12           N  
ATOM   1782  CA  ARG A 221      -2.516  33.906 -15.953  1.00 87.12           C  
ATOM   1783  C   ARG A 221      -1.646  34.969 -16.609  1.00 87.12           C  
ATOM   1784  CB  ARG A 221      -3.668  33.531 -16.891  1.00 87.12           C  
ATOM   1785  O   ARG A 221      -1.961  36.156 -16.562  1.00 87.12           O  
ATOM   1786  CG  ARG A 221      -3.260  32.594 -18.031  1.00 87.12           C  
ATOM   1787  CD  ARG A 221      -4.453  32.219 -18.891  1.00 87.12           C  
ATOM   1788  NE  ARG A 221      -5.367  31.328 -18.172  1.00 87.12           N  
ATOM   1789  NH1 ARG A 221      -4.434  29.375 -19.000  1.00 87.12           N  
ATOM   1790  NH2 ARG A 221      -6.215  29.281 -17.547  1.00 87.12           N  
ATOM   1791  CZ  ARG A 221      -5.336  30.000 -18.250  1.00 87.12           C  
TER    1792      ARG A 221                                                      
ATOM   1793  N   GLN B   1      36.625 -38.250  12.828  1.00 35.25           N  
ATOM   1794  CA  GLN B   1      36.562 -37.156  11.867  1.00 35.25           C  
ATOM   1795  C   GLN B   1      35.219 -36.438  11.945  1.00 35.25           C  
ATOM   1796  CB  GLN B   1      36.781 -37.688  10.445  1.00 35.25           C  
ATOM   1797  O   GLN B   1      34.156 -37.062  11.836  1.00 35.25           O  
ATOM   1798  CG  GLN B   1      38.250 -37.688  10.023  1.00 35.25           C  
ATOM   1799  CD  GLN B   1      38.438 -37.906   8.539  1.00 35.25           C  
ATOM   1800  NE2 GLN B   1      39.625 -37.562   8.023  1.00 35.25           N  
ATOM   1801  OE1 GLN B   1      37.531 -38.406   7.852  1.00 35.25           O  
ATOM   1802  N   PRO B   2      35.094 -35.406  12.727  1.00 45.69           N  
ATOM   1803  CA  PRO B   2      33.781 -34.781  12.836  1.00 45.69           C  
ATOM   1804  C   PRO B   2      33.031 -34.719  11.492  1.00 45.69           C  
ATOM   1805  CB  PRO B   2      34.094 -33.375  13.336  1.00 45.69           C  
ATOM   1806  O   PRO B   2      33.656 -34.531  10.445  1.00 45.69           O  
ATOM   1807  CG  PRO B   2      35.562 -33.219  13.219  1.00 45.69           C  
ATOM   1808  CD  PRO B   2      36.125 -34.562  12.781  1.00 45.69           C  
ATOM   1809  N   SER B   3      31.875 -35.344  11.250  1.00 50.06           N  
ATOM   1810  CA  SER B   3      31.125 -35.469  10.008  1.00 50.06           C  
ATOM   1811  C   SER B   3      30.844 -34.094   9.406  1.00 50.06           C  
ATOM   1812  CB  SER B   3      29.812 -36.188  10.242  1.00 50.06           C  
ATOM   1813  O   SER B   3      30.906 -33.062  10.102  1.00 50.06           O  
ATOM   1814  OG  SER B   3      28.922 -35.406  11.008  1.00 50.06           O  
ATOM   1815  N   LEU B   4      31.000 -33.938   8.016  1.00 51.62           N  
ATOM   1816  CA  LEU B   4      30.641 -32.750   7.223  1.00 51.62           C  
ATOM   1817  C   LEU B   4      29.391 -32.094   7.773  1.00 51.62           C  
ATOM   1818  CB  LEU B   4      30.438 -33.156   5.754  1.00 51.62           C  
ATOM   1819  O   LEU B   4      29.297 -30.859   7.824  1.00 51.62           O  
ATOM   1820  CG  LEU B   4      31.203 -32.312   4.723  1.00 51.62           C  
ATOM   1821  CD1 LEU B   4      32.375 -33.125   4.156  1.00 51.62           C  
ATOM   1822  CD2 LEU B   4      30.281 -31.859   3.604  1.00 51.62           C  
ATOM   1823  N   GLN B   5      28.438 -32.906   8.258  1.00 54.84           N  
ATOM   1824  CA  GLN B   5      27.203 -32.406   8.852  1.00 54.84           C  
ATOM   1825  C   GLN B   5      27.484 -31.656  10.164  1.00 54.84           C  
ATOM   1826  CB  GLN B   5      26.219 -33.531   9.086  1.00 54.84           C  
ATOM   1827  O   GLN B   5      26.859 -30.641  10.453  1.00 54.84           O  
ATOM   1828  CG  GLN B   5      25.125 -33.625   8.031  1.00 54.84           C  
ATOM   1829  CD  GLN B   5      24.172 -34.781   8.266  1.00 54.84           C  
ATOM   1830  NE2 GLN B   5      23.109 -34.844   7.477  1.00 54.84           N  
ATOM   1831  OE1 GLN B   5      24.406 -35.625   9.141  1.00 54.84           O  
ATOM   1832  N   ASP B   6      28.391 -32.156  10.922  1.00 58.84           N  
ATOM   1833  CA  ASP B   6      28.734 -31.562  12.211  1.00 58.84           C  
ATOM   1834  C   ASP B   6      29.422 -30.203  12.023  1.00 58.84           C  
ATOM   1835  CB  ASP B   6      29.656 -32.500  13.008  1.00 58.84           C  
ATOM   1836  O   ASP B   6      29.172 -29.266  12.781  1.00 58.84           O  
ATOM   1837  CG  ASP B   6      28.906 -33.688  13.609  1.00 58.84           C  
ATOM   1838  OD1 ASP B   6      27.672 -33.594  13.781  1.00 58.84           O  
ATOM   1839  OD2 ASP B   6      29.562 -34.688  13.914  1.00 58.84           O  
ATOM   1840  N   GLU B   7      30.312 -30.016  11.016  1.00 54.91           N  
ATOM   1841  CA  GLU B   7      30.984 -28.766  10.727  1.00 54.91           C  
ATOM   1842  C   GLU B   7      30.000 -27.703  10.227  1.00 54.91           C  
ATOM   1843  CB  GLU B   7      32.094 -28.969   9.695  1.00 54.91           C  
ATOM   1844  O   GLU B   7      30.109 -26.531  10.586  1.00 54.91           O  
ATOM   1845  CG  GLU B   7      33.469 -29.250  10.305  1.00 54.91           C  
ATOM   1846  CD  GLU B   7      34.562 -29.391   9.273  1.00 54.91           C  
ATOM   1847  OE1 GLU B   7      35.750 -29.562   9.656  1.00 54.91           O  
ATOM   1848  OE2 GLU B   7      34.250 -29.328   8.062  1.00 54.91           O  
ATOM   1849  N   LEU B   8      29.047 -28.141   9.375  1.00 56.88           N  
ATOM   1850  CA  LEU B   8      28.016 -27.250   8.875  1.00 56.88           C  
ATOM   1851  C   LEU B   8      27.188 -26.672  10.023  1.00 56.88           C  
ATOM   1852  CB  LEU B   8      27.094 -27.984   7.891  1.00 56.88           C  
ATOM   1853  O   LEU B   8      26.891 -25.484  10.047  1.00 56.88           O  
ATOM   1854  CG  LEU B   8      27.500 -27.938   6.418  1.00 56.88           C  
ATOM   1855  CD1 LEU B   8      26.953 -29.156   5.672  1.00 56.88           C  
ATOM   1856  CD2 LEU B   8      27.016 -26.641   5.773  1.00 56.88           C  
ATOM   1857  N   LYS B   9      26.859 -27.531  10.930  1.00 60.53           N  
ATOM   1858  CA  LYS B   9      26.078 -27.109  12.094  1.00 60.53           C  
ATOM   1859  C   LYS B   9      26.875 -26.156  12.977  1.00 60.53           C  
ATOM   1860  CB  LYS B   9      25.625 -28.328  12.898  1.00 60.53           C  
ATOM   1861  O   LYS B   9      26.312 -25.203  13.516  1.00 60.53           O  
ATOM   1862  CG  LYS B   9      24.188 -28.734  12.656  1.00 60.53           C  
ATOM   1863  CD  LYS B   9      23.766 -29.906  13.555  1.00 60.53           C  
ATOM   1864  CE  LYS B   9      22.344 -30.359  13.258  1.00 60.53           C  
ATOM   1865  NZ  LYS B   9      21.953 -31.500  14.133  1.00 60.53           N  
ATOM   1866  N   ASP B  10      28.188 -26.391  12.961  1.00 62.50           N  
ATOM   1867  CA  ASP B  10      29.031 -25.547  13.820  1.00 62.50           C  
ATOM   1868  C   ASP B  10      29.156 -24.141  13.250  1.00 62.50           C  
ATOM   1869  CB  ASP B  10      30.406 -26.188  14.000  1.00 62.50           C  
ATOM   1870  O   ASP B  10      29.078 -23.156  13.984  1.00 62.50           O  
ATOM   1871  CG  ASP B  10      30.922 -26.094  15.422  1.00 62.50           C  
ATOM   1872  OD1 ASP B  10      30.219 -25.516  16.281  1.00 62.50           O  
ATOM   1873  OD2 ASP B  10      32.031 -26.594  15.680  1.00 62.50           O  
ATOM   1874  N   ASN B  11      29.344 -24.031  11.898  1.00 64.81           N  
ATOM   1875  CA  ASN B  11      29.500 -22.719  11.273  1.00 64.81           C  
ATOM   1876  C   ASN B  11      28.203 -21.906  11.359  1.00 64.81           C  
ATOM   1877  CB  ASN B  11      29.938 -22.859   9.820  1.00 64.81           C  
ATOM   1878  O   ASN B  11      28.219 -20.703  11.641  1.00 64.81           O  
ATOM   1879  CG  ASN B  11      31.438 -22.859   9.664  1.00 64.81           C  
ATOM   1880  ND2 ASN B  11      31.922 -23.344   8.523  1.00 64.81           N  
ATOM   1881  OD1 ASN B  11      32.188 -22.438  10.562  1.00 64.81           O  
ATOM   1882  N   THR B  12      27.094 -22.547  11.203  1.00 73.62           N  
ATOM   1883  CA  THR B  12      25.812 -21.875  11.281  1.00 73.62           C  
ATOM   1884  C   THR B  12      25.562 -21.328  12.688  1.00 73.62           C  
ATOM   1885  CB  THR B  12      24.656 -22.828  10.906  1.00 73.62           C  
ATOM   1886  O   THR B  12      25.062 -20.203  12.844  1.00 73.62           O  
ATOM   1887  CG2 THR B  12      23.844 -22.281   9.734  1.00 73.62           C  
ATOM   1888  OG1 THR B  12      25.203 -24.094  10.539  1.00 73.62           O  
ATOM   1889  N   THR B  13      26.094 -22.078  13.547  1.00 79.19           N  
ATOM   1890  CA  THR B  13      25.891 -21.688  14.938  1.00 79.19           C  
ATOM   1891  C   THR B  13      26.734 -20.469  15.281  1.00 79.19           C  
ATOM   1892  CB  THR B  13      26.234 -22.844  15.898  1.00 79.19           C  
ATOM   1893  O   THR B  13      26.266 -19.578  15.992  1.00 79.19           O  
ATOM   1894  CG2 THR B  13      25.203 -23.969  15.797  1.00 79.19           C  
ATOM   1895  OG1 THR B  13      27.531 -23.359  15.578  1.00 79.19           O  
ATOM   1896  N   VAL B  14      27.984 -20.438  14.648  1.00 82.50           N  
ATOM   1897  CA  VAL B  14      28.859 -19.312  14.938  1.00 82.50           C  
ATOM   1898  C   VAL B  14      28.281 -18.031  14.352  1.00 82.50           C  
ATOM   1899  CB  VAL B  14      30.281 -19.547  14.375  1.00 82.50           C  
ATOM   1900  O   VAL B  14      28.234 -17.000  15.023  1.00 82.50           O  
ATOM   1901  CG1 VAL B  14      31.125 -18.281  14.469  1.00 82.50           C  
ATOM   1902  CG2 VAL B  14      30.969 -20.703  15.117  1.00 82.50           C  
ATOM   1903  N   PHE B  15      27.781 -18.125  13.117  1.00 83.88           N  
ATOM   1904  CA  PHE B  15      27.219 -16.938  12.477  1.00 83.88           C  
ATOM   1905  C   PHE B  15      25.938 -16.500  13.188  1.00 83.88           C  
ATOM   1906  CB  PHE B  15      26.922 -17.219  11.000  1.00 83.88           C  
ATOM   1907  O   PHE B  15      25.719 -15.297  13.383  1.00 83.88           O  
ATOM   1908  CG  PHE B  15      28.141 -17.188  10.125  1.00 83.88           C  
ATOM   1909  CD1 PHE B  15      28.703 -15.992   9.711  1.00 83.88           C  
ATOM   1910  CD2 PHE B  15      28.750 -18.375   9.719  1.00 83.88           C  
ATOM   1911  CE1 PHE B  15      29.828 -15.969   8.898  1.00 83.88           C  
ATOM   1912  CE2 PHE B  15      29.875 -18.359   8.906  1.00 83.88           C  
ATOM   1913  CZ  PHE B  15      30.422 -17.156   8.500  1.00 83.88           C  
ATOM   1914  N   THR B  16      25.203 -17.453  13.602  1.00 87.44           N  
ATOM   1915  CA  THR B  16      23.984 -17.141  14.320  1.00 87.44           C  
ATOM   1916  C   THR B  16      24.281 -16.406  15.625  1.00 87.44           C  
ATOM   1917  CB  THR B  16      23.188 -18.422  14.633  1.00 87.44           C  
ATOM   1918  O   THR B  16      23.625 -15.414  15.945  1.00 87.44           O  
ATOM   1919  CG2 THR B  16      21.906 -18.109  15.422  1.00 87.44           C  
ATOM   1920  OG1 THR B  16      22.812 -19.062  13.398  1.00 87.44           O  
ATOM   1921  N   ARG B  17      25.297 -16.812  16.281  1.00 89.12           N  
ATOM   1922  CA  ARG B  17      25.688 -16.172  17.547  1.00 89.12           C  
ATOM   1923  C   ARG B  17      26.172 -14.750  17.312  1.00 89.12           C  
ATOM   1924  CB  ARG B  17      26.781 -16.984  18.250  1.00 89.12           C  
ATOM   1925  O   ARG B  17      25.859 -13.852  18.094  1.00 89.12           O  
ATOM   1926  CG  ARG B  17      26.250 -18.219  18.984  1.00 89.12           C  
ATOM   1927  CD  ARG B  17      27.375 -18.953  19.703  1.00 89.12           C  
ATOM   1928  NE  ARG B  17      26.844 -19.891  20.703  1.00 89.12           N  
ATOM   1929  NH1 ARG B  17      28.891 -20.859  21.156  1.00 89.12           N  
ATOM   1930  NH2 ARG B  17      27.000 -21.578  22.250  1.00 89.12           N  
ATOM   1931  CZ  ARG B  17      27.578 -20.781  21.375  1.00 89.12           C  
ATOM   1932  N   ILE B  18      26.969 -14.664  16.266  1.00 88.31           N  
ATOM   1933  CA  ILE B  18      27.469 -13.328  15.945  1.00 88.31           C  
ATOM   1934  C   ILE B  18      26.297 -12.391  15.656  1.00 88.31           C  
ATOM   1935  CB  ILE B  18      28.438 -13.359  14.742  1.00 88.31           C  
ATOM   1936  O   ILE B  18      26.234 -11.289  16.188  1.00 88.31           O  
ATOM   1937  CG1 ILE B  18      29.734 -14.094  15.117  1.00 88.31           C  
ATOM   1938  CG2 ILE B  18      28.734 -11.938  14.258  1.00 88.31           C  
ATOM   1939  CD1 ILE B  18      30.641 -14.406  13.938  1.00 88.31           C  
ATOM   1940  N   LEU B  19      25.375 -12.867  14.844  1.00 86.62           N  
ATOM   1941  CA  LEU B  19      24.234 -12.047  14.469  1.00 86.62           C  
ATOM   1942  C   LEU B  19      23.359 -11.742  15.680  1.00 86.62           C  
ATOM   1943  CB  LEU B  19      23.391 -12.750  13.391  1.00 86.62           C  
ATOM   1944  O   LEU B  19      22.859 -10.625  15.828  1.00 86.62           O  
ATOM   1945  CG  LEU B  19      24.031 -12.852  12.000  1.00 86.62           C  
ATOM   1946  CD1 LEU B  19      23.156 -13.711  11.086  1.00 86.62           C  
ATOM   1947  CD2 LEU B  19      24.250 -11.469  11.406  1.00 86.62           C  
ATOM   1948  N   ASP B  20      23.188 -12.734  16.594  1.00 86.88           N  
ATOM   1949  CA  ASP B  20      22.375 -12.555  17.797  1.00 86.88           C  
ATOM   1950  C   ASP B  20      23.000 -11.508  18.719  1.00 86.88           C  
ATOM   1951  CB  ASP B  20      22.219 -13.883  18.531  1.00 86.88           C  
ATOM   1952  O   ASP B  20      22.281 -10.734  19.359  1.00 86.88           O  
ATOM   1953  CG  ASP B  20      21.250 -14.828  17.844  1.00 86.88           C  
ATOM   1954  OD1 ASP B  20      20.484 -14.383  16.953  1.00 86.88           O  
ATOM   1955  OD2 ASP B  20      21.250 -16.031  18.188  1.00 86.88           O  
ATOM   1956  N   ARG B  21      24.266 -11.461  18.703  1.00 90.56           N  
ATOM   1957  CA  ARG B  21      24.969 -10.578  19.641  1.00 90.56           C  
ATOM   1958  C   ARG B  21      25.125  -9.180  19.047  1.00 90.56           C  
ATOM   1959  CB  ARG B  21      26.344 -11.148  20.000  1.00 90.56           C  
ATOM   1960  O   ARG B  21      25.344  -8.211  19.781  1.00 90.56           O  
ATOM   1961  CG  ARG B  21      26.281 -12.336  20.938  1.00 90.56           C  
ATOM   1962  CD  ARG B  21      27.672 -12.805  21.328  1.00 90.56           C  
ATOM   1963  NE  ARG B  21      27.641 -14.109  22.000  1.00 90.56           N  
ATOM   1964  NH1 ARG B  21      29.906 -14.523  21.781  1.00 90.56           N  
ATOM   1965  NH2 ARG B  21      28.547 -16.047  22.812  1.00 90.56           N  
ATOM   1966  CZ  ARG B  21      28.688 -14.891  22.188  1.00 90.56           C  
ATOM   1967  N   LEU B  22      25.016  -9.156  17.719  1.00 89.38           N  
ATOM   1968  CA  LEU B  22      25.312  -7.906  17.016  1.00 89.38           C  
ATOM   1969  C   LEU B  22      24.375  -6.797  17.500  1.00 89.38           C  
ATOM   1970  CB  LEU B  22      25.172  -8.086  15.508  1.00 89.38           C  
ATOM   1971  O   LEU B  22      24.828  -5.688  17.797  1.00 89.38           O  
ATOM   1972  CG  LEU B  22      25.594  -6.891  14.648  1.00 89.38           C  
ATOM   1973  CD1 LEU B  22      27.094  -6.645  14.766  1.00 89.38           C  
ATOM   1974  CD2 LEU B  22      25.203  -7.121  13.188  1.00 89.38           C  
ATOM   1975  N   LEU B  23      23.016  -7.141  17.703  1.00 87.81           N  
ATOM   1976  CA  LEU B  23      22.031  -6.109  18.000  1.00 87.81           C  
ATOM   1977  C   LEU B  23      21.656  -6.129  19.484  1.00 87.81           C  
ATOM   1978  CB  LEU B  23      20.766  -6.309  17.156  1.00 87.81           C  
ATOM   1979  O   LEU B  23      20.750  -5.422  19.906  1.00 87.81           O  
ATOM   1980  CG  LEU B  23      20.938  -6.102  15.648  1.00 87.81           C  
ATOM   1981  CD1 LEU B  23      19.609  -6.355  14.930  1.00 87.81           C  
ATOM   1982  CD2 LEU B  23      21.453  -4.699  15.352  1.00 87.81           C  
ATOM   1983  N   ASP B  24      22.453  -7.000  20.281  1.00 89.88           N  
ATOM   1984  CA  ASP B  24      22.188  -7.062  21.703  1.00 89.88           C  
ATOM   1985  C   ASP B  24      22.484  -5.730  22.391  1.00 89.88           C  
ATOM   1986  CB  ASP B  24      23.000  -8.180  22.359  1.00 89.88           C  
ATOM   1987  O   ASP B  24      23.625  -5.270  22.391  1.00 89.88           O  
ATOM   1988  CG  ASP B  24      22.484  -8.570  23.734  1.00 89.88           C  
ATOM   1989  OD1 ASP B  24      21.469  -8.008  24.188  1.00 89.88           O  
ATOM   1990  OD2 ASP B  24      23.109  -9.453  24.375  1.00 89.88           O  
ATOM   1991  N   GLY B  25      21.406  -5.066  22.906  1.00 88.19           N  
ATOM   1992  CA  GLY B  25      21.562  -3.789  23.578  1.00 88.19           C  
ATOM   1993  C   GLY B  25      21.656  -2.615  22.625  1.00 88.19           C  
ATOM   1994  O   GLY B  25      21.891  -1.482  23.047  1.00 88.19           O  
ATOM   1995  N   TYR B  26      21.672  -2.945  21.328  1.00 91.69           N  
ATOM   1996  CA  TYR B  26      21.750  -1.886  20.328  1.00 91.69           C  
ATOM   1997  C   TYR B  26      20.469  -1.049  20.312  1.00 91.69           C  
ATOM   1998  CB  TYR B  26      22.000  -2.475  18.938  1.00 91.69           C  
ATOM   1999  O   TYR B  26      19.375  -1.593  20.281  1.00 91.69           O  
ATOM   2000  CG  TYR B  26      22.109  -1.436  17.844  1.00 91.69           C  
ATOM   2001  CD1 TYR B  26      21.031  -1.180  17.000  1.00 91.69           C  
ATOM   2002  CD2 TYR B  26      23.281  -0.708  17.672  1.00 91.69           C  
ATOM   2003  CE1 TYR B  26      21.125  -0.224  15.992  1.00 91.69           C  
ATOM   2004  CE2 TYR B  26      23.375   0.249  16.656  1.00 91.69           C  
ATOM   2005  OH  TYR B  26      22.391   1.432  14.836  1.00 91.69           O  
ATOM   2006  CZ  TYR B  26      22.297   0.484  15.828  1.00 91.69           C  
ATOM   2007  N   ASP B  27      20.578   0.268  20.469  1.00 90.62           N  
ATOM   2008  CA  ASP B  27      19.453   1.200  20.422  1.00 90.62           C  
ATOM   2009  C   ASP B  27      19.469   2.002  19.109  1.00 90.62           C  
ATOM   2010  CB  ASP B  27      19.484   2.146  21.609  1.00 90.62           C  
ATOM   2011  O   ASP B  27      20.281   2.910  18.953  1.00 90.62           O  
ATOM   2012  CG  ASP B  27      18.188   2.922  21.797  1.00 90.62           C  
ATOM   2013  OD1 ASP B  27      17.375   2.982  20.844  1.00 90.62           O  
ATOM   2014  OD2 ASP B  27      17.969   3.480  22.891  1.00 90.62           O  
ATOM   2015  N   ASN B  28      18.547   1.617  18.219  1.00 91.69           N  
ATOM   2016  CA  ASN B  28      18.547   2.232  16.891  1.00 91.69           C  
ATOM   2017  C   ASN B  28      17.906   3.615  16.922  1.00 91.69           C  
ATOM   2018  CB  ASN B  28      17.844   1.332  15.883  1.00 91.69           C  
ATOM   2019  O   ASN B  28      17.828   4.289  15.891  1.00 91.69           O  
ATOM   2020  CG  ASN B  28      16.359   1.167  16.188  1.00 91.69           C  
ATOM   2021  ND2 ASN B  28      15.641   0.540  15.273  1.00 91.69           N  
ATOM   2022  OD1 ASN B  28      15.883   1.600  17.234  1.00 91.69           O  
ATOM   2023  N   ARG B  29      17.500   4.051  18.109  1.00 89.44           N  
ATOM   2024  CA  ARG B  29      16.969   5.402  18.250  1.00 89.44           C  
ATOM   2025  C   ARG B  29      18.094   6.426  18.312  1.00 89.44           C  
ATOM   2026  CB  ARG B  29      16.094   5.508  19.500  1.00 89.44           C  
ATOM   2027  O   ARG B  29      17.875   7.625  18.141  1.00 89.44           O  
ATOM   2028  CG  ARG B  29      14.867   4.609  19.469  1.00 89.44           C  
ATOM   2029  CD  ARG B  29      14.156   4.582  20.812  1.00 89.44           C  
ATOM   2030  NE  ARG B  29      14.977   3.959  21.844  1.00 89.44           N  
ATOM   2031  NH1 ARG B  29      13.477   4.336  23.562  1.00 89.44           N  
ATOM   2032  NH2 ARG B  29      15.461   3.271  23.984  1.00 89.44           N  
ATOM   2033  CZ  ARG B  29      14.633   3.857  23.125  1.00 89.44           C  
ATOM   2034  N   LEU B  30      19.250   5.930  18.578  1.00 91.00           N  
ATOM   2035  CA  LEU B  30      20.406   6.801  18.734  1.00 91.00           C  
ATOM   2036  C   LEU B  30      21.312   6.738  17.500  1.00 91.00           C  
ATOM   2037  CB  LEU B  30      21.203   6.410  19.984  1.00 91.00           C  
ATOM   2038  O   LEU B  30      21.688   5.652  17.062  1.00 91.00           O  
ATOM   2039  CG  LEU B  30      20.406   6.266  21.281  1.00 91.00           C  
ATOM   2040  CD1 LEU B  30      21.312   5.812  22.422  1.00 91.00           C  
ATOM   2041  CD2 LEU B  30      19.719   7.582  21.625  1.00 91.00           C  
ATOM   2042  N   ARG B  31      21.672   7.930  17.047  1.00 92.44           N  
ATOM   2043  CA  ARG B  31      22.609   7.973  15.945  1.00 92.44           C  
ATOM   2044  C   ARG B  31      24.016   7.605  16.406  1.00 92.44           C  
ATOM   2045  CB  ARG B  31      22.625   9.359  15.297  1.00 92.44           C  
ATOM   2046  O   ARG B  31      24.359   7.770  17.578  1.00 92.44           O  
ATOM   2047  CG  ARG B  31      23.203  10.453  16.188  1.00 92.44           C  
ATOM   2048  CD  ARG B  31      23.375  11.766  15.438  1.00 92.44           C  
ATOM   2049  NE  ARG B  31      24.000  12.781  16.266  1.00 92.44           N  
ATOM   2050  NH1 ARG B  31      26.172  12.188  15.711  1.00 92.44           N  
ATOM   2051  NH2 ARG B  31      25.781  13.922  17.172  1.00 92.44           N  
ATOM   2052  CZ  ARG B  31      25.312  12.961  16.375  1.00 92.44           C  
ATOM   2053  N   PRO B  32      24.844   7.145  15.445  1.00 94.50           N  
ATOM   2054  CA  PRO B  32      26.234   6.883  15.805  1.00 94.50           C  
ATOM   2055  C   PRO B  32      26.984   8.141  16.266  1.00 94.50           C  
ATOM   2056  CB  PRO B  32      26.844   6.328  14.516  1.00 94.50           C  
ATOM   2057  O   PRO B  32      26.766   9.219  15.695  1.00 94.50           O  
ATOM   2058  CG  PRO B  32      25.656   5.855  13.719  1.00 94.50           C  
ATOM   2059  CD  PRO B  32      24.484   6.723  14.055  1.00 94.50           C  
ATOM   2060  N   GLY B  33      27.734   7.996  17.297  1.00 89.62           N  
ATOM   2061  CA  GLY B  33      28.578   9.078  17.781  1.00 89.62           C  
ATOM   2062  C   GLY B  33      27.828  10.125  18.578  1.00 89.62           C  
ATOM   2063  O   GLY B  33      28.312  11.242  18.766  1.00 89.62           O  
ATOM   2064  N   LEU B  34      26.609   9.797  18.938  1.00 86.88           N  
ATOM   2065  CA  LEU B  34      25.797  10.758  19.672  1.00 86.88           C  
ATOM   2066  C   LEU B  34      26.562  11.312  20.875  1.00 86.88           C  
ATOM   2067  CB  LEU B  34      24.484  10.109  20.125  1.00 86.88           C  
ATOM   2068  O   LEU B  34      27.078  10.547  21.688  1.00 86.88           O  
ATOM   2069  CG  LEU B  34      23.484  11.031  20.844  1.00 86.88           C  
ATOM   2070  CD1 LEU B  34      22.938  12.055  19.859  1.00 86.88           C  
ATOM   2071  CD2 LEU B  34      22.359  10.219  21.469  1.00 86.88           C  
ATOM   2072  N   GLY B  35      26.547  12.672  20.969  1.00 78.12           N  
ATOM   2073  CA  GLY B  35      27.203  13.352  22.078  1.00 78.12           C  
ATOM   2074  C   GLY B  35      28.703  13.398  21.938  1.00 78.12           C  
ATOM   2075  O   GLY B  35      29.391  13.969  22.781  1.00 78.12           O  
ATOM   2076  N   GLU B  36      29.359  12.797  20.984  1.00 83.19           N  
ATOM   2077  CA  GLU B  36      30.812  12.711  20.844  1.00 83.19           C  
ATOM   2078  C   GLU B  36      31.266  13.352  19.531  1.00 83.19           C  
ATOM   2079  CB  GLU B  36      31.266  11.250  20.906  1.00 83.19           C  
ATOM   2080  O   GLU B  36      32.188  14.188  19.531  1.00 83.19           O  
ATOM   2081  CG  GLU B  36      31.016  10.578  22.234  1.00 83.19           C  
ATOM   2082  CD  GLU B  36      31.562   9.164  22.312  1.00 83.19           C  
ATOM   2083  OE1 GLU B  36      31.484   8.531  23.391  1.00 83.19           O  
ATOM   2084  OE2 GLU B  36      32.094   8.680  21.297  1.00 83.19           O  
ATOM   2085  N   ARG B  37      30.719  12.969  18.547  1.00 91.12           N  
ATOM   2086  CA  ARG B  37      31.125  13.430  17.234  1.00 91.12           C  
ATOM   2087  C   ARG B  37      29.938  13.516  16.281  1.00 91.12           C  
ATOM   2088  CB  ARG B  37      32.188  12.500  16.656  1.00 91.12           C  
ATOM   2089  O   ARG B  37      28.844  13.047  16.609  1.00 91.12           O  
ATOM   2090  CG  ARG B  37      31.703  11.086  16.391  1.00 91.12           C  
ATOM   2091  CD  ARG B  37      32.812  10.203  15.812  1.00 91.12           C  
ATOM   2092  NE  ARG B  37      32.344   8.820  15.648  1.00 91.12           N  
ATOM   2093  NH1 ARG B  37      31.562   9.125  13.500  1.00 91.12           N  
ATOM   2094  NH2 ARG B  37      31.406   7.070  14.508  1.00 91.12           N  
ATOM   2095  CZ  ARG B  37      31.781   8.344  14.555  1.00 91.12           C  
ATOM   2096  N   VAL B  38      30.141  14.164  15.164  1.00 95.00           N  
ATOM   2097  CA  VAL B  38      29.156  14.219  14.094  1.00 95.00           C  
ATOM   2098  C   VAL B  38      29.156  12.906  13.312  1.00 95.00           C  
ATOM   2099  CB  VAL B  38      29.422  15.406  13.141  1.00 95.00           C  
ATOM   2100  O   VAL B  38      30.203  12.273  13.156  1.00 95.00           O  
ATOM   2101  CG1 VAL B  38      28.469  15.367  11.945  1.00 95.00           C  
ATOM   2102  CG2 VAL B  38      29.297  16.734  13.891  1.00 95.00           C  
ATOM   2103  N   THR B  39      28.062  12.430  12.984  1.00 96.88           N  
ATOM   2104  CA  THR B  39      27.969  11.242  12.141  1.00 96.88           C  
ATOM   2105  C   THR B  39      28.203  11.602  10.680  1.00 96.88           C  
ATOM   2106  CB  THR B  39      26.609  10.547  12.289  1.00 96.88           C  
ATOM   2107  O   THR B  39      27.484  12.430  10.117  1.00 96.88           O  
ATOM   2108  CG2 THR B  39      26.562   9.242  11.500  1.00 96.88           C  
ATOM   2109  OG1 THR B  39      26.375  10.258  13.680  1.00 96.88           O  
ATOM   2110  N   GLU B  40      29.203  11.031  10.070  1.00 97.88           N  
ATOM   2111  CA  GLU B  40      29.516  11.258   8.664  1.00 97.88           C  
ATOM   2112  C   GLU B  40      28.906  10.180   7.781  1.00 97.88           C  
ATOM   2113  CB  GLU B  40      31.031  11.312   8.453  1.00 97.88           C  
ATOM   2114  O   GLU B  40      29.125   8.992   7.996  1.00 97.88           O  
ATOM   2115  CG  GLU B  40      31.719  12.445   9.203  1.00 97.88           C  
ATOM   2116  CD  GLU B  40      33.250  12.367   9.133  1.00 97.88           C  
ATOM   2117  OE1 GLU B  40      33.906  13.227   9.750  1.00 97.88           O  
ATOM   2118  OE2 GLU B  40      33.750  11.445   8.461  1.00 97.88           O  
ATOM   2119  N   VAL B  41      28.094  10.617   6.836  1.00 97.56           N  
ATOM   2120  CA  VAL B  41      27.469   9.695   5.895  1.00 97.56           C  
ATOM   2121  C   VAL B  41      28.062   9.906   4.500  1.00 97.56           C  
ATOM   2122  CB  VAL B  41      25.938   9.875   5.855  1.00 97.56           C  
ATOM   2123  O   VAL B  41      27.891  10.969   3.900  1.00 97.56           O  
ATOM   2124  CG1 VAL B  41      25.297   8.867   4.906  1.00 97.56           C  
ATOM   2125  CG2 VAL B  41      25.359   9.742   7.258  1.00 97.56           C  
ATOM   2126  N   LYS B  42      28.750   8.898   3.973  1.00 97.56           N  
ATOM   2127  CA  LYS B  42      29.281   8.922   2.615  1.00 97.56           C  
ATOM   2128  C   LYS B  42      28.266   8.391   1.611  1.00 97.56           C  
ATOM   2129  CB  LYS B  42      30.578   8.109   2.529  1.00 97.56           C  
ATOM   2130  O   LYS B  42      27.594   7.395   1.871  1.00 97.56           O  
ATOM   2131  CG  LYS B  42      31.703   8.656   3.387  1.00 97.56           C  
ATOM   2132  CD  LYS B  42      33.000   7.863   3.186  1.00 97.56           C  
ATOM   2133  CE  LYS B  42      34.125   8.445   4.000  1.00 97.56           C  
ATOM   2134  NZ  LYS B  42      35.438   7.734   3.730  1.00 97.56           N  
ATOM   2135  N   THR B  43      28.078   9.109   0.559  1.00 96.44           N  
ATOM   2136  CA  THR B  43      27.016   8.750  -0.378  1.00 96.44           C  
ATOM   2137  C   THR B  43      27.578   8.617  -1.794  1.00 96.44           C  
ATOM   2138  CB  THR B  43      25.891   9.797  -0.363  1.00 96.44           C  
ATOM   2139  O   THR B  43      28.547   9.273  -2.146  1.00 96.44           O  
ATOM   2140  CG2 THR B  43      25.234   9.891   1.016  1.00 96.44           C  
ATOM   2141  OG1 THR B  43      26.422  11.078  -0.716  1.00 96.44           O  
ATOM   2142  N   ASP B  44      27.047   7.727  -2.607  1.00 94.19           N  
ATOM   2143  CA  ASP B  44      27.266   7.668  -4.047  1.00 94.19           C  
ATOM   2144  C   ASP B  44      26.016   7.195  -4.773  1.00 94.19           C  
ATOM   2145  CB  ASP B  44      28.453   6.742  -4.375  1.00 94.19           C  
ATOM   2146  O   ASP B  44      25.125   6.582  -4.164  1.00 94.19           O  
ATOM   2147  CG  ASP B  44      28.156   5.281  -4.082  1.00 94.19           C  
ATOM   2148  OD1 ASP B  44      27.609   4.582  -4.965  1.00 94.19           O  
ATOM   2149  OD2 ASP B  44      28.469   4.828  -2.961  1.00 94.19           O  
ATOM   2150  N   ILE B  45      25.844   7.617  -6.004  1.00 94.69           N  
ATOM   2151  CA  ILE B  45      24.672   7.328  -6.812  1.00 94.69           C  
ATOM   2152  C   ILE B  45      25.094   6.676  -8.125  1.00 94.69           C  
ATOM   2153  CB  ILE B  45      23.844   8.609  -7.086  1.00 94.69           C  
ATOM   2154  O   ILE B  45      25.984   7.172  -8.820  1.00 94.69           O  
ATOM   2155  CG1 ILE B  45      23.391   9.250  -5.770  1.00 94.69           C  
ATOM   2156  CG2 ILE B  45      22.641   8.297  -7.984  1.00 94.69           C  
ATOM   2157  CD1 ILE B  45      22.750  10.617  -5.934  1.00 94.69           C  
ATOM   2158  N   PHE B  46      24.562   5.527  -8.398  1.00 92.44           N  
ATOM   2159  CA  PHE B  46      24.703   4.902  -9.711  1.00 92.44           C  
ATOM   2160  C   PHE B  46      23.375   4.945 -10.461  1.00 92.44           C  
ATOM   2161  CB  PHE B  46      25.172   3.453  -9.570  1.00 92.44           C  
ATOM   2162  O   PHE B  46      22.406   4.293 -10.062  1.00 92.44           O  
ATOM   2163  CG  PHE B  46      25.391   2.756 -10.891  1.00 92.44           C  
ATOM   2164  CD1 PHE B  46      24.531   1.752 -11.305  1.00 92.44           C  
ATOM   2165  CD2 PHE B  46      26.453   3.104 -11.703  1.00 92.44           C  
ATOM   2166  CE1 PHE B  46      24.719   1.104 -12.523  1.00 92.44           C  
ATOM   2167  CE2 PHE B  46      26.656   2.461 -12.922  1.00 92.44           C  
ATOM   2168  CZ  PHE B  46      25.797   1.460 -13.328  1.00 92.44           C  
ATOM   2169  N   VAL B  47      23.344   5.695 -11.508  1.00 93.31           N  
ATOM   2170  CA  VAL B  47      22.141   5.859 -12.297  1.00 93.31           C  
ATOM   2171  C   VAL B  47      22.047   4.750 -13.344  1.00 93.31           C  
ATOM   2172  CB  VAL B  47      22.094   7.242 -12.984  1.00 93.31           C  
ATOM   2173  O   VAL B  47      22.844   4.715 -14.289  1.00 93.31           O  
ATOM   2174  CG1 VAL B  47      20.797   7.406 -13.789  1.00 93.31           C  
ATOM   2175  CG2 VAL B  47      22.219   8.359 -11.953  1.00 93.31           C  
ATOM   2176  N   THR B  48      21.125   3.898 -13.148  1.00 88.81           N  
ATOM   2177  CA  THR B  48      20.953   2.783 -14.078  1.00 88.81           C  
ATOM   2178  C   THR B  48      20.141   3.211 -15.297  1.00 88.81           C  
ATOM   2179  CB  THR B  48      20.266   1.585 -13.391  1.00 88.81           C  
ATOM   2180  O   THR B  48      20.344   2.686 -16.391  1.00 88.81           O  
ATOM   2181  CG2 THR B  48      21.125   1.039 -12.258  1.00 88.81           C  
ATOM   2182  OG1 THR B  48      19.000   2.002 -12.867  1.00 88.81           O  
ATOM   2183  N   SER B  49      19.219   4.105 -15.109  1.00 88.81           N  
ATOM   2184  CA  SER B  49      18.391   4.605 -16.188  1.00 88.81           C  
ATOM   2185  C   SER B  49      18.062   6.082 -16.000  1.00 88.81           C  
ATOM   2186  CB  SER B  49      17.094   3.797 -16.281  1.00 88.81           C  
ATOM   2187  O   SER B  49      17.766   6.520 -14.891  1.00 88.81           O  
ATOM   2188  OG  SER B  49      16.219   4.348 -17.266  1.00 88.81           O  
ATOM   2189  N   PHE B  50      18.250   6.766 -17.109  1.00 91.44           N  
ATOM   2190  CA  PHE B  50      17.938   8.188 -17.109  1.00 91.44           C  
ATOM   2191  C   PHE B  50      16.797   8.492 -18.078  1.00 91.44           C  
ATOM   2192  CB  PHE B  50      19.172   9.016 -17.469  1.00 91.44           C  
ATOM   2193  O   PHE B  50      16.953   8.336 -19.297  1.00 91.44           O  
ATOM   2194  CG  PHE B  50      19.047  10.477 -17.141  1.00 91.44           C  
ATOM   2195  CD1 PHE B  50      18.250  11.320 -17.906  1.00 91.44           C  
ATOM   2196  CD2 PHE B  50      19.734  11.008 -16.047  1.00 91.44           C  
ATOM   2197  CE1 PHE B  50      18.141  12.672 -17.594  1.00 91.44           C  
ATOM   2198  CE2 PHE B  50      19.625  12.359 -15.734  1.00 91.44           C  
ATOM   2199  CZ  PHE B  50      18.828  13.188 -16.516  1.00 91.44           C  
ATOM   2200  N   GLY B  51      15.750   8.969 -17.609  1.00 88.56           N  
ATOM   2201  CA  GLY B  51      14.570   9.297 -18.406  1.00 88.56           C  
ATOM   2202  C   GLY B  51      13.320   8.570 -17.953  1.00 88.56           C  
ATOM   2203  O   GLY B  51      13.406   7.629 -17.156  1.00 88.56           O  
ATOM   2204  N   PRO B  52      12.219   8.992 -18.438  1.00 87.81           N  
ATOM   2205  CA  PRO B  52      11.969  10.078 -19.391  1.00 87.81           C  
ATOM   2206  C   PRO B  52      12.141  11.461 -18.766  1.00 87.81           C  
ATOM   2207  CB  PRO B  52      10.516   9.844 -19.812  1.00 87.81           C  
ATOM   2208  O   PRO B  52      12.242  11.586 -17.547  1.00 87.81           O  
ATOM   2209  CG  PRO B  52       9.852   9.250 -18.609  1.00 87.81           C  
ATOM   2210  CD  PRO B  52      10.836   8.359 -17.922  1.00 87.81           C  
ATOM   2211  N   VAL B  53      12.289  12.453 -19.688  1.00 90.31           N  
ATOM   2212  CA  VAL B  53      12.297  13.867 -19.328  1.00 90.31           C  
ATOM   2213  C   VAL B  53      11.055  14.555 -19.891  1.00 90.31           C  
ATOM   2214  CB  VAL B  53      13.578  14.578 -19.828  1.00 90.31           C  
ATOM   2215  O   VAL B  53      10.734  14.406 -21.062  1.00 90.31           O  
ATOM   2216  CG1 VAL B  53      13.539  16.062 -19.484  1.00 90.31           C  
ATOM   2217  CG2 VAL B  53      14.820  13.914 -19.250  1.00 90.31           C  
ATOM   2218  N   SER B  54      10.336  15.258 -19.031  1.00 88.50           N  
ATOM   2219  CA  SER B  54       9.117  15.953 -19.438  1.00 88.50           C  
ATOM   2220  C   SER B  54       9.281  17.469 -19.344  1.00 88.50           C  
ATOM   2221  CB  SER B  54       7.938  15.500 -18.578  1.00 88.50           C  
ATOM   2222  O   SER B  54       9.359  18.016 -18.234  1.00 88.50           O  
ATOM   2223  OG  SER B  54       6.785  16.266 -18.859  1.00 88.50           O  
ATOM   2224  N   ASP B  55       9.172  18.109 -20.484  1.00 85.75           N  
ATOM   2225  CA  ASP B  55       9.211  19.562 -20.500  1.00 85.75           C  
ATOM   2226  C   ASP B  55       7.902  20.156 -19.969  1.00 85.75           C  
ATOM   2227  CB  ASP B  55       9.484  20.078 -21.906  1.00 85.75           C  
ATOM   2228  O   ASP B  55       7.910  21.203 -19.312  1.00 85.75           O  
ATOM   2229  CG  ASP B  55      10.828  19.625 -22.453  1.00 85.75           C  
ATOM   2230  OD1 ASP B  55      11.672  19.156 -21.672  1.00 85.75           O  
ATOM   2231  OD2 ASP B  55      11.047  19.766 -23.672  1.00 85.75           O  
ATOM   2232  N   HIS B  56       6.941  19.438 -20.219  1.00 82.31           N  
ATOM   2233  CA  HIS B  56       5.621  19.891 -19.797  1.00 82.31           C  
ATOM   2234  C   HIS B  56       5.500  19.922 -18.281  1.00 82.31           C  
ATOM   2235  CB  HIS B  56       4.531  19.000 -20.391  1.00 82.31           C  
ATOM   2236  O   HIS B  56       5.066  20.922 -17.703  1.00 82.31           O  
ATOM   2237  CG  HIS B  56       3.145  19.406 -20.016  1.00 82.31           C  
ATOM   2238  CD2 HIS B  56       2.246  20.188 -20.672  1.00 82.31           C  
ATOM   2239  ND1 HIS B  56       2.537  19.016 -18.844  1.00 82.31           N  
ATOM   2240  CE1 HIS B  56       1.321  19.531 -18.797  1.00 82.31           C  
ATOM   2241  NE2 HIS B  56       1.120  20.250 -19.875  1.00 82.31           N  
ATOM   2242  N   ASP B  57       5.953  18.891 -17.625  1.00 83.00           N  
ATOM   2243  CA  ASP B  57       5.836  18.797 -16.172  1.00 83.00           C  
ATOM   2244  C   ASP B  57       7.094  19.312 -15.492  1.00 83.00           C  
ATOM   2245  CB  ASP B  57       5.562  17.344 -15.758  1.00 83.00           C  
ATOM   2246  O   ASP B  57       7.129  19.438 -14.266  1.00 83.00           O  
ATOM   2247  CG  ASP B  57       4.227  16.828 -16.250  1.00 83.00           C  
ATOM   2248  OD1 ASP B  57       3.230  17.578 -16.234  1.00 83.00           O  
ATOM   2249  OD2 ASP B  57       4.168  15.648 -16.672  1.00 83.00           O  
ATOM   2250  N   MET B  58       8.102  19.594 -16.219  1.00 87.69           N  
ATOM   2251  CA  MET B  58       9.391  20.031 -15.703  1.00 87.69           C  
ATOM   2252  C   MET B  58       9.953  19.047 -14.695  1.00 87.69           C  
ATOM   2253  CB  MET B  58       9.266  21.422 -15.062  1.00 87.69           C  
ATOM   2254  O   MET B  58      10.320  19.422 -13.586  1.00 87.69           O  
ATOM   2255  CG  MET B  58       8.922  22.531 -16.047  1.00 87.69           C  
ATOM   2256  SD  MET B  58       9.180  24.203 -15.336  1.00 87.69           S  
ATOM   2257  CE  MET B  58       7.453  24.734 -15.164  1.00 87.69           C  
ATOM   2258  N   GLU B  59      10.008  17.859 -15.125  1.00 90.56           N  
ATOM   2259  CA  GLU B  59      10.484  16.766 -14.281  1.00 90.56           C  
ATOM   2260  C   GLU B  59      11.281  15.758 -15.094  1.00 90.56           C  
ATOM   2261  CB  GLU B  59       9.312  16.078 -13.578  1.00 90.56           C  
ATOM   2262  O   GLU B  59      11.180  15.719 -16.328  1.00 90.56           O  
ATOM   2263  CG  GLU B  59       8.539  17.000 -12.641  1.00 90.56           C  
ATOM   2264  CD  GLU B  59       7.297  16.328 -12.062  1.00 90.56           C  
ATOM   2265  OE1 GLU B  59       6.562  17.000 -11.289  1.00 90.56           O  
ATOM   2266  OE2 GLU B  59       7.059  15.148 -12.375  1.00 90.56           O  
ATOM   2267  N   TYR B  60      12.148  15.055 -14.477  1.00 92.56           N  
ATOM   2268  CA  TYR B  60      12.859  13.922 -15.062  1.00 92.56           C  
ATOM   2269  C   TYR B  60      12.812  12.711 -14.133  1.00 92.56           C  
ATOM   2270  CB  TYR B  60      14.312  14.297 -15.367  1.00 92.56           C  
ATOM   2271  O   TYR B  60      12.586  12.859 -12.930  1.00 92.56           O  
ATOM   2272  CG  TYR B  60      15.156  14.484 -14.133  1.00 92.56           C  
ATOM   2273  CD1 TYR B  60      15.148  15.695 -13.438  1.00 92.56           C  
ATOM   2274  CD2 TYR B  60      15.969  13.461 -13.656  1.00 92.56           C  
ATOM   2275  CE1 TYR B  60      15.930  15.875 -12.297  1.00 92.56           C  
ATOM   2276  CE2 TYR B  60      16.750  13.625 -12.516  1.00 92.56           C  
ATOM   2277  OH  TYR B  60      17.500  15.008 -10.719  1.00 92.56           O  
ATOM   2278  CZ  TYR B  60      16.734  14.836 -11.852  1.00 92.56           C  
ATOM   2279  N   THR B  61      12.938  11.562 -14.695  1.00 92.31           N  
ATOM   2280  CA  THR B  61      12.906  10.312 -13.938  1.00 92.31           C  
ATOM   2281  C   THR B  61      14.227   9.570 -14.062  1.00 92.31           C  
ATOM   2282  CB  THR B  61      11.758   9.406 -14.414  1.00 92.31           C  
ATOM   2283  O   THR B  61      14.812   9.500 -15.148  1.00 92.31           O  
ATOM   2284  CG2 THR B  61      11.672   8.141 -13.570  1.00 92.31           C  
ATOM   2285  OG1 THR B  61      10.516  10.117 -14.320  1.00 92.31           O  
ATOM   2286  N   ILE B  62      14.719   9.070 -12.938  1.00 92.88           N  
ATOM   2287  CA  ILE B  62      15.938   8.273 -12.953  1.00 92.88           C  
ATOM   2288  C   ILE B  62      15.766   7.047 -12.055  1.00 92.88           C  
ATOM   2289  CB  ILE B  62      17.172   9.102 -12.500  1.00 92.88           C  
ATOM   2290  O   ILE B  62      15.086   7.113 -11.031  1.00 92.88           O  
ATOM   2291  CG1 ILE B  62      16.922   9.703 -11.117  1.00 92.88           C  
ATOM   2292  CG2 ILE B  62      17.484  10.195 -13.523  1.00 92.88           C  
ATOM   2293  CD1 ILE B  62      18.125  10.422 -10.531  1.00 92.88           C  
ATOM   2294  N   ASP B  63      16.297   5.965 -12.453  1.00 89.44           N  
ATOM   2295  CA  ASP B  63      16.484   4.797 -11.602  1.00 89.44           C  
ATOM   2296  C   ASP B  63      17.906   4.746 -11.047  1.00 89.44           C  
ATOM   2297  CB  ASP B  63      16.172   3.510 -12.375  1.00 89.44           C  
ATOM   2298  O   ASP B  63      18.875   4.875 -11.805  1.00 89.44           O  
ATOM   2299  CG  ASP B  63      14.734   3.439 -12.852  1.00 89.44           C  
ATOM   2300  OD1 ASP B  63      13.812   3.748 -12.070  1.00 89.44           O  
ATOM   2301  OD2 ASP B  63      14.523   3.068 -14.031  1.00 89.44           O  
ATOM   2302  N   VAL B  64      17.984   4.562  -9.766  1.00 91.75           N  
ATOM   2303  CA  VAL B  64      19.328   4.703  -9.195  1.00 91.75           C  
ATOM   2304  C   VAL B  64      19.547   3.611  -8.148  1.00 91.75           C  
ATOM   2305  CB  VAL B  64      19.516   6.098  -8.555  1.00 91.75           C  
ATOM   2306  O   VAL B  64      18.609   3.092  -7.562  1.00 91.75           O  
ATOM   2307  CG1 VAL B  64      19.297   7.199  -9.594  1.00 91.75           C  
ATOM   2308  CG2 VAL B  64      18.594   6.277  -7.363  1.00 91.75           C  
ATOM   2309  N   PHE B  65      20.797   3.229  -8.039  1.00 89.81           N  
ATOM   2310  CA  PHE B  65      21.312   2.660  -6.797  1.00 89.81           C  
ATOM   2311  C   PHE B  65      21.859   3.752  -5.891  1.00 89.81           C  
ATOM   2312  CB  PHE B  65      22.391   1.614  -7.082  1.00 89.81           C  
ATOM   2313  O   PHE B  65      22.828   4.438  -6.254  1.00 89.81           O  
ATOM   2314  CG  PHE B  65      21.844   0.305  -7.594  1.00 89.81           C  
ATOM   2315  CD1 PHE B  65      21.297  -0.622  -6.715  1.00 89.81           C  
ATOM   2316  CD2 PHE B  65      21.891   0.002  -8.945  1.00 89.81           C  
ATOM   2317  CE1 PHE B  65      20.797  -1.834  -7.184  1.00 89.81           C  
ATOM   2318  CE2 PHE B  65      21.391  -1.207  -9.422  1.00 89.81           C  
ATOM   2319  CZ  PHE B  65      20.844  -2.123  -8.539  1.00 89.81           C  
ATOM   2320  N   PHE B  66      21.234   3.998  -4.824  1.00 92.94           N  
ATOM   2321  CA  PHE B  66      21.641   4.996  -3.844  1.00 92.94           C  
ATOM   2322  C   PHE B  66      22.359   4.340  -2.666  1.00 92.94           C  
ATOM   2323  CB  PHE B  66      20.438   5.789  -3.346  1.00 92.94           C  
ATOM   2324  O   PHE B  66      21.766   3.537  -1.944  1.00 92.94           O  
ATOM   2325  CG  PHE B  66      20.781   6.898  -2.391  1.00 92.94           C  
ATOM   2326  CD1 PHE B  66      20.203   6.953  -1.128  1.00 92.94           C  
ATOM   2327  CD2 PHE B  66      21.688   7.883  -2.754  1.00 92.94           C  
ATOM   2328  CE1 PHE B  66      20.531   7.980  -0.241  1.00 92.94           C  
ATOM   2329  CE2 PHE B  66      22.016   8.914  -1.874  1.00 92.94           C  
ATOM   2330  CZ  PHE B  66      21.438   8.961  -0.618  1.00 92.94           C  
ATOM   2331  N   ARG B  67      23.594   4.680  -2.521  1.00 94.25           N  
ATOM   2332  CA  ARG B  67      24.406   4.035  -1.490  1.00 94.25           C  
ATOM   2333  C   ARG B  67      24.828   5.035  -0.418  1.00 94.25           C  
ATOM   2334  CB  ARG B  67      25.641   3.377  -2.109  1.00 94.25           C  
ATOM   2335  O   ARG B  67      25.188   6.172  -0.729  1.00 94.25           O  
ATOM   2336  CG  ARG B  67      25.328   2.205  -3.023  1.00 94.25           C  
ATOM   2337  CD  ARG B  67      26.578   1.685  -3.727  1.00 94.25           C  
ATOM   2338  NE  ARG B  67      26.250   0.625  -4.680  1.00 94.25           N  
ATOM   2339  NH1 ARG B  67      28.094   0.978  -6.016  1.00 94.25           N  
ATOM   2340  NH2 ARG B  67      26.594  -0.671  -6.543  1.00 94.25           N  
ATOM   2341  CZ  ARG B  67      26.984   0.313  -5.742  1.00 94.25           C  
ATOM   2342  N   GLN B  68      24.719   4.625   0.735  1.00 95.31           N  
ATOM   2343  CA  GLN B  68      25.141   5.371   1.915  1.00 95.31           C  
ATOM   2344  C   GLN B  68      26.016   4.508   2.820  1.00 95.31           C  
ATOM   2345  CB  GLN B  68      23.938   5.887   2.693  1.00 95.31           C  
ATOM   2346  O   GLN B  68      25.734   3.326   3.027  1.00 95.31           O  
ATOM   2347  CG  GLN B  68      23.016   6.793   1.879  1.00 95.31           C  
ATOM   2348  CD  GLN B  68      21.781   7.219   2.646  1.00 95.31           C  
ATOM   2349  NE2 GLN B  68      20.750   6.391   2.605  1.00 95.31           N  
ATOM   2350  OE1 GLN B  68      21.766   8.281   3.271  1.00 95.31           O  
ATOM   2351  N   SER B  69      27.125   5.109   3.295  1.00 97.38           N  
ATOM   2352  CA  SER B  69      28.047   4.418   4.195  1.00 97.38           C  
ATOM   2353  C   SER B  69      28.359   5.266   5.426  1.00 97.38           C  
ATOM   2354  CB  SER B  69      29.344   4.055   3.473  1.00 97.38           C  
ATOM   2355  O   SER B  69      28.547   6.477   5.316  1.00 97.38           O  
ATOM   2356  OG  SER B  69      30.234   3.398   4.352  1.00 97.38           O  
ATOM   2357  N   TRP B  70      28.344   4.676   6.543  1.00 97.81           N  
ATOM   2358  CA  TRP B  70      28.688   5.340   7.793  1.00 97.81           C  
ATOM   2359  C   TRP B  70      29.297   4.352   8.789  1.00 97.81           C  
ATOM   2360  CB  TRP B  70      27.453   6.008   8.414  1.00 97.81           C  
ATOM   2361  O   TRP B  70      29.234   3.139   8.578  1.00 97.81           O  
ATOM   2362  CG  TRP B  70      26.406   5.043   8.852  1.00 97.81           C  
ATOM   2363  CD1 TRP B  70      26.219   4.543  10.117  1.00 97.81           C  
ATOM   2364  CD2 TRP B  70      25.375   4.453   8.039  1.00 97.81           C  
ATOM   2365  CE2 TRP B  70      24.609   3.609   8.867  1.00 97.81           C  
ATOM   2366  CE3 TRP B  70      25.047   4.562   6.684  1.00 97.81           C  
ATOM   2367  NE1 TRP B  70      25.141   3.680  10.133  1.00 97.81           N  
ATOM   2368  CH2 TRP B  70      23.219   2.998   7.062  1.00 97.81           C  
ATOM   2369  CZ2 TRP B  70      23.531   2.875   8.391  1.00 97.81           C  
ATOM   2370  CZ3 TRP B  70      23.953   3.830   6.207  1.00 97.81           C  
ATOM   2371  N   LYS B  71      29.891   4.871   9.844  1.00 97.75           N  
ATOM   2372  CA  LYS B  71      30.516   4.035  10.859  1.00 97.75           C  
ATOM   2373  C   LYS B  71      29.734   4.090  12.172  1.00 97.75           C  
ATOM   2374  CB  LYS B  71      31.969   4.469  11.102  1.00 97.75           C  
ATOM   2375  O   LYS B  71      29.375   5.172  12.641  1.00 97.75           O  
ATOM   2376  CG  LYS B  71      32.781   3.504  11.961  1.00 97.75           C  
ATOM   2377  CD  LYS B  71      34.250   3.863  11.977  1.00 97.75           C  
ATOM   2378  CE  LYS B  71      35.062   2.877  12.812  1.00 97.75           C  
ATOM   2379  NZ  LYS B  71      36.500   3.191  12.781  1.00 97.75           N  
ATOM   2380  N   ASP B  72      29.406   2.961  12.664  1.00 96.56           N  
ATOM   2381  CA  ASP B  72      28.797   2.807  13.977  1.00 96.56           C  
ATOM   2382  C   ASP B  72      29.578   1.826  14.844  1.00 96.56           C  
ATOM   2383  CB  ASP B  72      27.344   2.340  13.844  1.00 96.56           C  
ATOM   2384  O   ASP B  72      29.453   0.610  14.695  1.00 96.56           O  
ATOM   2385  CG  ASP B  72      26.547   2.475  15.133  1.00 96.56           C  
ATOM   2386  OD1 ASP B  72      27.156   2.482  16.219  1.00 96.56           O  
ATOM   2387  OD2 ASP B  72      25.312   2.572  15.055  1.00 96.56           O  
ATOM   2388  N   GLU B  73      30.281   2.340  15.758  1.00 94.25           N  
ATOM   2389  CA  GLU B  73      31.188   1.544  16.562  1.00 94.25           C  
ATOM   2390  C   GLU B  73      30.422   0.540  17.438  1.00 94.25           C  
ATOM   2391  CB  GLU B  73      32.062   2.449  17.453  1.00 94.25           C  
ATOM   2392  O   GLU B  73      31.000  -0.455  17.891  1.00 94.25           O  
ATOM   2393  CG  GLU B  73      32.938   3.402  16.672  1.00 94.25           C  
ATOM   2394  CD  GLU B  73      34.094   2.705  15.977  1.00 94.25           C  
ATOM   2395  OE1 GLU B  73      34.750   3.324  15.102  1.00 94.25           O  
ATOM   2396  OE2 GLU B  73      34.375   1.529  16.312  1.00 94.25           O  
ATOM   2397  N   ARG B  74      29.156   0.804  17.688  1.00 92.19           N  
ATOM   2398  CA  ARG B  74      28.344  -0.103  18.484  1.00 92.19           C  
ATOM   2399  C   ARG B  74      28.125  -1.426  17.766  1.00 92.19           C  
ATOM   2400  CB  ARG B  74      27.000   0.540  18.844  1.00 92.19           C  
ATOM   2401  O   ARG B  74      27.719  -2.418  18.375  1.00 92.19           O  
ATOM   2402  CG  ARG B  74      27.125   1.832  19.625  1.00 92.19           C  
ATOM   2403  CD  ARG B  74      25.781   2.549  19.750  1.00 92.19           C  
ATOM   2404  NE  ARG B  74      25.281   2.969  18.453  1.00 92.19           N  
ATOM   2405  NH1 ARG B  74      23.141   3.436  19.203  1.00 92.19           N  
ATOM   2406  NH2 ARG B  74      23.688   3.738  16.984  1.00 92.19           N  
ATOM   2407  CZ  ARG B  74      24.031   3.379  18.219  1.00 92.19           C  
ATOM   2408  N   LEU B  75      28.438  -1.459  16.469  1.00 95.25           N  
ATOM   2409  CA  LEU B  75      28.141  -2.641  15.672  1.00 95.25           C  
ATOM   2410  C   LEU B  75      29.422  -3.340  15.234  1.00 95.25           C  
ATOM   2411  CB  LEU B  75      27.312  -2.262  14.445  1.00 95.25           C  
ATOM   2412  O   LEU B  75      29.438  -4.082  14.250  1.00 95.25           O  
ATOM   2413  CG  LEU B  75      25.906  -1.719  14.711  1.00 95.25           C  
ATOM   2414  CD1 LEU B  75      25.266  -1.229  13.422  1.00 95.25           C  
ATOM   2415  CD2 LEU B  75      25.047  -2.785  15.375  1.00 95.25           C  
ATOM   2416  N   LYS B  76      30.500  -3.049  15.852  1.00 95.38           N  
ATOM   2417  CA  LYS B  76      31.719  -3.799  15.625  1.00 95.38           C  
ATOM   2418  C   LYS B  76      31.547  -5.266  16.000  1.00 95.38           C  
ATOM   2419  CB  LYS B  76      32.875  -3.186  16.422  1.00 95.38           C  
ATOM   2420  O   LYS B  76      30.828  -5.590  16.938  1.00 95.38           O  
ATOM   2421  CG  LYS B  76      33.375  -1.865  15.852  1.00 95.38           C  
ATOM   2422  CD  LYS B  76      34.531  -1.312  16.672  1.00 95.38           C  
ATOM   2423  CE  LYS B  76      35.031   0.017  16.125  1.00 95.38           C  
ATOM   2424  NZ  LYS B  76      36.156   0.575  16.938  1.00 95.38           N  
ATOM   2425  N   PHE B  77      32.188  -6.113  15.242  1.00 93.88           N  
ATOM   2426  CA  PHE B  77      32.125  -7.531  15.562  1.00 93.88           C  
ATOM   2427  C   PHE B  77      33.406  -8.242  15.109  1.00 93.88           C  
ATOM   2428  CB  PHE B  77      30.906  -8.180  14.906  1.00 93.88           C  
ATOM   2429  O   PHE B  77      34.250  -7.652  14.414  1.00 93.88           O  
ATOM   2430  CG  PHE B  77      31.000  -8.281  13.406  1.00 93.88           C  
ATOM   2431  CD1 PHE B  77      30.641  -7.207  12.609  1.00 93.88           C  
ATOM   2432  CD2 PHE B  77      31.453  -9.445  12.805  1.00 93.88           C  
ATOM   2433  CE1 PHE B  77      30.719  -7.293  11.219  1.00 93.88           C  
ATOM   2434  CE2 PHE B  77      31.531  -9.547  11.414  1.00 93.88           C  
ATOM   2435  CZ  PHE B  77      31.172  -8.461  10.625  1.00 93.88           C  
ATOM   2436  N   LYS B  78      33.625  -9.469  15.609  1.00 92.12           N  
ATOM   2437  CA  LYS B  78      34.719 -10.352  15.203  1.00 92.12           C  
ATOM   2438  C   LYS B  78      34.188 -11.734  14.836  1.00 92.12           C  
ATOM   2439  CB  LYS B  78      35.750 -10.461  16.328  1.00 92.12           C  
ATOM   2440  O   LYS B  78      33.375 -12.320  15.562  1.00 92.12           O  
ATOM   2441  CG  LYS B  78      36.625  -9.227  16.484  1.00 92.12           C  
ATOM   2442  CD  LYS B  78      37.719  -9.445  17.516  1.00 92.12           C  
ATOM   2443  CE  LYS B  78      38.562  -8.195  17.703  1.00 92.12           C  
ATOM   2444  NZ  LYS B  78      39.625  -8.406  18.734  1.00 92.12           N  
ATOM   2445  N   GLY B  79      34.531 -12.188  13.641  1.00 87.00           N  
ATOM   2446  CA  GLY B  79      34.094 -13.492  13.180  1.00 87.00           C  
ATOM   2447  C   GLY B  79      34.812 -13.961  11.938  1.00 87.00           C  
ATOM   2448  O   GLY B  79      35.750 -13.312  11.484  1.00 87.00           O  
ATOM   2449  N   PRO B  80      34.375 -15.172  11.484  1.00 84.69           N  
ATOM   2450  CA  PRO B  80      35.062 -15.758  10.320  1.00 84.69           C  
ATOM   2451  C   PRO B  80      34.875 -14.922   9.055  1.00 84.69           C  
ATOM   2452  CB  PRO B  80      34.375 -17.125  10.172  1.00 84.69           C  
ATOM   2453  O   PRO B  80      35.688 -15.031   8.125  1.00 84.69           O  
ATOM   2454  CG  PRO B  80      33.062 -16.984  10.891  1.00 84.69           C  
ATOM   2455  CD  PRO B  80      33.250 -15.945  11.969  1.00 84.69           C  
ATOM   2456  N   MET B  81      33.844 -14.180   8.961  1.00 86.50           N  
ATOM   2457  CA  MET B  81      33.625 -13.281   7.828  1.00 86.50           C  
ATOM   2458  C   MET B  81      33.812 -11.828   8.250  1.00 86.50           C  
ATOM   2459  CB  MET B  81      32.250 -13.492   7.227  1.00 86.50           C  
ATOM   2460  O   MET B  81      33.406 -11.438   9.344  1.00 86.50           O  
ATOM   2461  CG  MET B  81      32.062 -14.828   6.523  1.00 86.50           C  
ATOM   2462  SD  MET B  81      30.453 -14.977   5.691  1.00 86.50           S  
ATOM   2463  CE  MET B  81      30.953 -14.781   3.961  1.00 86.50           C  
ATOM   2464  N   THR B  82      34.406 -11.078   7.324  1.00 90.31           N  
ATOM   2465  CA  THR B  82      34.688  -9.680   7.633  1.00 90.31           C  
ATOM   2466  C   THR B  82      33.469  -8.812   7.320  1.00 90.31           C  
ATOM   2467  CB  THR B  82      35.906  -9.156   6.852  1.00 90.31           C  
ATOM   2468  O   THR B  82      33.344  -7.684   7.801  1.00 90.31           O  
ATOM   2469  CG2 THR B  82      37.156  -9.914   7.246  1.00 90.31           C  
ATOM   2470  OG1 THR B  82      35.688  -9.336   5.449  1.00 90.31           O  
ATOM   2471  N   VAL B  83      32.625  -9.312   6.453  1.00 90.25           N  
ATOM   2472  CA  VAL B  83      31.438  -8.555   6.066  1.00 90.25           C  
ATOM   2473  C   VAL B  83      30.188  -9.414   6.266  1.00 90.25           C  
ATOM   2474  CB  VAL B  83      31.531  -8.078   4.602  1.00 90.25           C  
ATOM   2475  O   VAL B  83      30.156 -10.578   5.848  1.00 90.25           O  
ATOM   2476  CG1 VAL B  83      30.266  -7.301   4.211  1.00 90.25           C  
ATOM   2477  CG2 VAL B  83      32.781  -7.215   4.395  1.00 90.25           C  
ATOM   2478  N   LEU B  84      29.297  -8.852   6.938  1.00 88.88           N  
ATOM   2479  CA  LEU B  84      28.031  -9.523   7.152  1.00 88.88           C  
ATOM   2480  C   LEU B  84      26.906  -8.836   6.367  1.00 88.88           C  
ATOM   2481  CB  LEU B  84      27.672  -9.547   8.641  1.00 88.88           C  
ATOM   2482  O   LEU B  84      26.875  -7.602   6.297  1.00 88.88           O  
ATOM   2483  CG  LEU B  84      28.641 -10.320   9.547  1.00 88.88           C  
ATOM   2484  CD1 LEU B  84      28.250 -10.133  11.016  1.00 88.88           C  
ATOM   2485  CD2 LEU B  84      28.656 -11.797   9.180  1.00 88.88           C  
ATOM   2486  N   ARG B  85      26.094  -9.609   5.754  1.00 86.75           N  
ATOM   2487  CA  ARG B  85      24.891  -9.102   5.121  1.00 86.75           C  
ATOM   2488  C   ARG B  85      23.672  -9.305   6.020  1.00 86.75           C  
ATOM   2489  CB  ARG B  85      24.656  -9.781   3.770  1.00 86.75           C  
ATOM   2490  O   ARG B  85      23.438 -10.414   6.508  1.00 86.75           O  
ATOM   2491  CG  ARG B  85      25.766  -9.531   2.760  1.00 86.75           C  
ATOM   2492  CD  ARG B  85      25.594 -10.391   1.513  1.00 86.75           C  
ATOM   2493  NE  ARG B  85      26.703 -10.211   0.583  1.00 86.75           N  
ATOM   2494  NH1 ARG B  85      25.750 -11.438  -1.123  1.00 86.75           N  
ATOM   2495  NH2 ARG B  85      27.812 -10.492  -1.410  1.00 86.75           N  
ATOM   2496  CZ  ARG B  85      26.750 -10.711  -0.648  1.00 86.75           C  
ATOM   2497  N   LEU B  86      22.891  -8.227   6.156  1.00 85.31           N  
ATOM   2498  CA  LEU B  86      21.750  -8.312   7.059  1.00 85.31           C  
ATOM   2499  C   LEU B  86      20.438  -8.445   6.277  1.00 85.31           C  
ATOM   2500  CB  LEU B  86      21.688  -7.074   7.965  1.00 85.31           C  
ATOM   2501  O   LEU B  86      20.266  -7.812   5.230  1.00 85.31           O  
ATOM   2502  CG  LEU B  86      22.922  -6.793   8.812  1.00 85.31           C  
ATOM   2503  CD1 LEU B  86      22.703  -5.566   9.688  1.00 85.31           C  
ATOM   2504  CD2 LEU B  86      23.281  -8.008   9.656  1.00 85.31           C  
ATOM   2505  N   ASN B  87      19.609  -9.289   6.738  1.00 81.00           N  
ATOM   2506  CA  ASN B  87      18.281  -9.383   6.121  1.00 81.00           C  
ATOM   2507  C   ASN B  87      17.422  -8.180   6.484  1.00 81.00           C  
ATOM   2508  CB  ASN B  87      17.594 -10.680   6.523  1.00 81.00           C  
ATOM   2509  O   ASN B  87      17.844  -7.293   7.219  1.00 81.00           O  
ATOM   2510  CG  ASN B  87      17.234 -10.719   7.996  1.00 81.00           C  
ATOM   2511  ND2 ASN B  87      16.672 -11.836   8.438  1.00 81.00           N  
ATOM   2512  OD1 ASN B  87      17.438  -9.742   8.727  1.00 81.00           O  
ATOM   2513  N   ASN B  88      16.328  -8.156   6.008  1.00 79.69           N  
ATOM   2514  CA  ASN B  88      15.430  -7.012   6.145  1.00 79.69           C  
ATOM   2515  C   ASN B  88      15.016  -6.789   7.598  1.00 79.69           C  
ATOM   2516  CB  ASN B  88      14.188  -7.191   5.266  1.00 79.69           C  
ATOM   2517  O   ASN B  88      14.945  -5.648   8.055  1.00 79.69           O  
ATOM   2518  CG  ASN B  88      13.531  -5.875   4.910  1.00 79.69           C  
ATOM   2519  ND2 ASN B  88      12.320  -5.949   4.363  1.00 79.69           N  
ATOM   2520  OD1 ASN B  88      14.102  -4.805   5.121  1.00 79.69           O  
ATOM   2521  N   LEU B  89      14.695  -7.844   8.305  1.00 77.00           N  
ATOM   2522  CA  LEU B  89      14.281  -7.730   9.703  1.00 77.00           C  
ATOM   2523  C   LEU B  89      15.391  -7.102  10.547  1.00 77.00           C  
ATOM   2524  CB  LEU B  89      13.914  -9.102  10.266  1.00 77.00           C  
ATOM   2525  O   LEU B  89      15.125  -6.215  11.359  1.00 77.00           O  
ATOM   2526  CG  LEU B  89      13.344  -9.125  11.680  1.00 77.00           C  
ATOM   2527  CD1 LEU B  89      12.008  -8.391  11.727  1.00 77.00           C  
ATOM   2528  CD2 LEU B  89      13.188 -10.562  12.172  1.00 77.00           C  
ATOM   2529  N   MET B  90      16.609  -7.492  10.266  1.00 85.94           N  
ATOM   2530  CA  MET B  90      17.750  -6.930  10.992  1.00 85.94           C  
ATOM   2531  C   MET B  90      18.000  -5.480  10.586  1.00 85.94           C  
ATOM   2532  CB  MET B  90      19.016  -7.762  10.742  1.00 85.94           C  
ATOM   2533  O   MET B  90      18.250  -4.629  11.438  1.00 85.94           O  
ATOM   2534  CG  MET B  90      18.969  -9.148  11.359  1.00 85.94           C  
ATOM   2535  SD  MET B  90      20.516 -10.102  11.078  1.00 85.94           S  
ATOM   2536  CE  MET B  90      21.594  -9.312  12.297  1.00 85.94           C  
ATOM   2537  N   ALA B  91      17.922  -5.281   9.281  1.00 86.44           N  
ATOM   2538  CA  ALA B  91      18.156  -3.926   8.781  1.00 86.44           C  
ATOM   2539  C   ALA B  91      17.188  -2.936   9.422  1.00 86.44           C  
ATOM   2540  CB  ALA B  91      18.031  -3.891   7.262  1.00 86.44           C  
ATOM   2541  O   ALA B  91      17.547  -1.792   9.695  1.00 86.44           O  
ATOM   2542  N   SER B  92      16.000  -3.361   9.781  1.00 87.19           N  
ATOM   2543  CA  SER B  92      14.984  -2.488  10.359  1.00 87.19           C  
ATOM   2544  C   SER B  92      15.297  -2.162  11.812  1.00 87.19           C  
ATOM   2545  CB  SER B  92      13.609  -3.137  10.258  1.00 87.19           C  
ATOM   2546  O   SER B  92      14.719  -1.239  12.391  1.00 87.19           O  
ATOM   2547  OG  SER B  92      13.500  -4.230  11.156  1.00 87.19           O  
ATOM   2548  N   LYS B  93      16.203  -2.848  12.359  1.00 89.19           N  
ATOM   2549  CA  LYS B  93      16.578  -2.639  13.758  1.00 89.19           C  
ATOM   2550  C   LYS B  93      17.859  -1.834  13.875  1.00 89.19           C  
ATOM   2551  CB  LYS B  93      16.719  -3.980  14.477  1.00 89.19           C  
ATOM   2552  O   LYS B  93      18.391  -1.667  14.977  1.00 89.19           O  
ATOM   2553  CG  LYS B  93      15.422  -4.766  14.602  1.00 89.19           C  
ATOM   2554  CD  LYS B  93      15.625  -6.051  15.398  1.00 89.19           C  
ATOM   2555  CE  LYS B  93      14.320  -6.824  15.539  1.00 89.19           C  
ATOM   2556  NZ  LYS B  93      14.492  -8.062  16.359  1.00 89.19           N  
ATOM   2557  N   ILE B  94      18.391  -1.396  12.789  1.00 92.69           N  
ATOM   2558  CA  ILE B  94      19.625  -0.635  12.781  1.00 92.69           C  
ATOM   2559  C   ILE B  94      19.344   0.818  12.406  1.00 92.69           C  
ATOM   2560  CB  ILE B  94      20.656  -1.246  11.797  1.00 92.69           C  
ATOM   2561  O   ILE B  94      18.484   1.094  11.578  1.00 92.69           O  
ATOM   2562  CG1 ILE B  94      21.109  -2.627  12.289  1.00 92.69           C  
ATOM   2563  CG2 ILE B  94      21.859  -0.310  11.617  1.00 92.69           C  
ATOM   2564  CD1 ILE B  94      22.016  -3.363  11.312  1.00 92.69           C  
ATOM   2565  N   TRP B  95      20.047   1.745  13.039  1.00 92.69           N  
ATOM   2566  CA  TRP B  95      19.938   3.158  12.695  1.00 92.69           C  
ATOM   2567  C   TRP B  95      20.375   3.402  11.250  1.00 92.69           C  
ATOM   2568  CB  TRP B  95      20.781   4.012  13.648  1.00 92.69           C  
ATOM   2569  O   TRP B  95      21.422   2.906  10.820  1.00 92.69           O  
ATOM   2570  CG  TRP B  95      20.734   5.480  13.352  1.00 92.69           C  
ATOM   2571  CD1 TRP B  95      19.828   6.387  13.820  1.00 92.69           C  
ATOM   2572  CD2 TRP B  95      21.625   6.215  12.508  1.00 92.69           C  
ATOM   2573  CE2 TRP B  95      21.203   7.562  12.523  1.00 92.69           C  
ATOM   2574  CE3 TRP B  95      22.750   5.863  11.750  1.00 92.69           C  
ATOM   2575  NE1 TRP B  95      20.109   7.641  13.328  1.00 92.69           N  
ATOM   2576  CH2 TRP B  95      22.969   8.188  11.062  1.00 92.69           C  
ATOM   2577  CZ2 TRP B  95      21.859   8.562  11.797  1.00 92.69           C  
ATOM   2578  CZ3 TRP B  95      23.406   6.859  11.031  1.00 92.69           C  
ATOM   2579  N   THR B  96      19.672   4.059  10.516  1.00 92.69           N  
ATOM   2580  CA  THR B  96      20.016   4.465   9.164  1.00 92.69           C  
ATOM   2581  C   THR B  96      19.844   5.973   8.984  1.00 92.69           C  
ATOM   2582  CB  THR B  96      19.172   3.719   8.117  1.00 92.69           C  
ATOM   2583  O   THR B  96      19.031   6.590   9.680  1.00 92.69           O  
ATOM   2584  CG2 THR B  96      19.438   2.219   8.156  1.00 92.69           C  
ATOM   2585  OG1 THR B  96      17.781   3.951   8.391  1.00 92.69           O  
ATOM   2586  N   PRO B  97      20.656   6.582   8.164  1.00 93.06           N  
ATOM   2587  CA  PRO B  97      20.453   8.008   7.902  1.00 93.06           C  
ATOM   2588  C   PRO B  97      19.047   8.320   7.418  1.00 93.06           C  
ATOM   2589  CB  PRO B  97      21.484   8.320   6.812  1.00 93.06           C  
ATOM   2590  O   PRO B  97      18.422   7.508   6.723  1.00 93.06           O  
ATOM   2591  CG  PRO B  97      22.484   7.211   6.906  1.00 93.06           C  
ATOM   2592  CD  PRO B  97      21.781   5.965   7.355  1.00 93.06           C  
ATOM   2593  N   ASP B  98      18.516   9.422   7.805  1.00 90.69           N  
ATOM   2594  CA  ASP B  98      17.172   9.836   7.410  1.00 90.69           C  
ATOM   2595  C   ASP B  98      17.203  10.672   6.133  1.00 90.69           C  
ATOM   2596  CB  ASP B  98      16.500  10.617   8.531  1.00 90.69           C  
ATOM   2597  O   ASP B  98      16.594  11.750   6.070  1.00 90.69           O  
ATOM   2598  CG  ASP B  98      17.234  11.898   8.891  1.00 90.69           C  
ATOM   2599  OD1 ASP B  98      18.406  12.047   8.508  1.00 90.69           O  
ATOM   2600  OD2 ASP B  98      16.625  12.766   9.555  1.00 90.69           O  
ATOM   2601  N   THR B  99      17.797  10.164   5.125  1.00 92.12           N  
ATOM   2602  CA  THR B  99      18.047  10.875   3.869  1.00 92.12           C  
ATOM   2603  C   THR B  99      16.750  10.977   3.055  1.00 92.12           C  
ATOM   2604  CB  THR B  99      19.125  10.172   3.031  1.00 92.12           C  
ATOM   2605  O   THR B  99      16.000  10.008   2.953  1.00 92.12           O  
ATOM   2606  CG2 THR B  99      19.562  11.047   1.859  1.00 92.12           C  
ATOM   2607  OG1 THR B  99      20.266   9.906   3.861  1.00 92.12           O  
ATOM   2608  N   PHE B 100      16.453  12.133   2.521  1.00 89.12           N  
ATOM   2609  CA  PHE B 100      15.344  12.320   1.600  1.00 89.12           C  
ATOM   2610  C   PHE B 100      15.750  13.203   0.426  1.00 89.12           C  
ATOM   2611  CB  PHE B 100      14.141  12.930   2.324  1.00 89.12           C  
ATOM   2612  O   PHE B 100      16.750  13.922   0.500  1.00 89.12           O  
ATOM   2613  CG  PHE B 100      14.242  14.422   2.518  1.00 89.12           C  
ATOM   2614  CD1 PHE B 100      15.055  14.953   3.508  1.00 89.12           C  
ATOM   2615  CD2 PHE B 100      13.523  15.289   1.705  1.00 89.12           C  
ATOM   2616  CE1 PHE B 100      15.148  16.328   3.689  1.00 89.12           C  
ATOM   2617  CE2 PHE B 100      13.609  16.672   1.880  1.00 89.12           C  
ATOM   2618  CZ  PHE B 100      14.430  17.188   2.873  1.00 89.12           C  
ATOM   2619  N   PHE B 101      15.062  13.016  -0.647  1.00 91.56           N  
ATOM   2620  CA  PHE B 101      15.312  13.828  -1.833  1.00 91.56           C  
ATOM   2621  C   PHE B 101      14.461  15.094  -1.806  1.00 91.56           C  
ATOM   2622  CB  PHE B 101      15.016  13.031  -3.105  1.00 91.56           C  
ATOM   2623  O   PHE B 101      13.234  15.031  -1.850  1.00 91.56           O  
ATOM   2624  CG  PHE B 101      15.945  11.867  -3.320  1.00 91.56           C  
ATOM   2625  CD1 PHE B 101      17.188  12.055  -3.916  1.00 91.56           C  
ATOM   2626  CD2 PHE B 101      15.578  10.586  -2.926  1.00 91.56           C  
ATOM   2627  CE1 PHE B 101      18.047  10.977  -4.117  1.00 91.56           C  
ATOM   2628  CE2 PHE B 101      16.438   9.508  -3.121  1.00 91.56           C  
ATOM   2629  CZ  PHE B 101      17.672   9.703  -3.717  1.00 91.56           C  
ATOM   2630  N   HIS B 102      15.133  16.234  -1.796  1.00 88.56           N  
ATOM   2631  CA  HIS B 102      14.484  17.531  -1.628  1.00 88.56           C  
ATOM   2632  C   HIS B 102      13.523  17.828  -2.777  1.00 88.56           C  
ATOM   2633  CB  HIS B 102      15.531  18.641  -1.523  1.00 88.56           C  
ATOM   2634  O   HIS B 102      12.430  18.344  -2.559  1.00 88.56           O  
ATOM   2635  CG  HIS B 102      16.234  18.688  -0.202  1.00 88.56           C  
ATOM   2636  CD2 HIS B 102      16.906  17.734   0.479  1.00 88.56           C  
ATOM   2637  ND1 HIS B 102      16.266  19.828   0.578  1.00 88.56           N  
ATOM   2638  CE1 HIS B 102      16.953  19.562   1.684  1.00 88.56           C  
ATOM   2639  NE2 HIS B 102      17.344  18.312   1.648  1.00 88.56           N  
ATOM   2640  N   ASN B 103      13.953  17.547  -3.941  1.00 87.75           N  
ATOM   2641  CA  ASN B 103      13.133  17.891  -5.098  1.00 87.75           C  
ATOM   2642  C   ASN B 103      12.523  16.641  -5.730  1.00 87.75           C  
ATOM   2643  CB  ASN B 103      13.953  18.656  -6.133  1.00 87.75           C  
ATOM   2644  O   ASN B 103      12.227  16.625  -6.930  1.00 87.75           O  
ATOM   2645  CG  ASN B 103      15.172  17.891  -6.609  1.00 87.75           C  
ATOM   2646  ND2 ASN B 103      15.469  18.000  -7.898  1.00 87.75           N  
ATOM   2647  OD1 ASN B 103      15.836  17.219  -5.820  1.00 87.75           O  
ATOM   2648  N   GLY B 104      12.469  15.586  -4.934  1.00 84.88           N  
ATOM   2649  CA  GLY B 104      11.789  14.383  -5.387  1.00 84.88           C  
ATOM   2650  C   GLY B 104      10.281  14.445  -5.227  1.00 84.88           C  
ATOM   2651  O   GLY B 104       9.781  14.664  -4.121  1.00 84.88           O  
ATOM   2652  N   LYS B 105       9.516  14.281  -6.309  1.00 75.44           N  
ATOM   2653  CA  LYS B 105       8.055  14.297  -6.270  1.00 75.44           C  
ATOM   2654  C   LYS B 105       7.496  12.914  -5.926  1.00 75.44           C  
ATOM   2655  CB  LYS B 105       7.488  14.773  -7.609  1.00 75.44           C  
ATOM   2656  O   LYS B 105       6.508  12.805  -5.195  1.00 75.44           O  
ATOM   2657  CG  LYS B 105       7.688  16.250  -7.871  1.00 75.44           C  
ATOM   2658  CD  LYS B 105       6.699  16.781  -8.906  1.00 75.44           C  
ATOM   2659  CE  LYS B 105       6.820  18.281  -9.086  1.00 75.44           C  
ATOM   2660  NZ  LYS B 105       5.812  18.812 -10.055  1.00 75.44           N  
ATOM   2661  N   LYS B 106       8.008  12.023  -6.531  1.00 72.12           N  
ATOM   2662  CA  LYS B 106       7.598  10.641  -6.305  1.00 72.12           C  
ATOM   2663  C   LYS B 106       8.797   9.695  -6.395  1.00 72.12           C  
ATOM   2664  CB  LYS B 106       6.527  10.227  -7.312  1.00 72.12           C  
ATOM   2665  O   LYS B 106       9.609   9.805  -7.309  1.00 72.12           O  
ATOM   2666  CG  LYS B 106       5.809   8.930  -6.953  1.00 72.12           C  
ATOM   2667  CD  LYS B 106       4.668   8.641  -7.918  1.00 72.12           C  
ATOM   2668  CE  LYS B 106       3.955   7.340  -7.562  1.00 72.12           C  
ATOM   2669  NZ  LYS B 106       2.826   7.055  -8.500  1.00 72.12           N  
ATOM   2670  N   SER B 107       8.984   9.070  -5.316  1.00 68.50           N  
ATOM   2671  CA  SER B 107       9.992   8.016  -5.340  1.00 68.50           C  
ATOM   2672  C   SER B 107       9.375   6.652  -5.051  1.00 68.50           C  
ATOM   2673  CB  SER B 107      11.102   8.305  -4.328  1.00 68.50           C  
ATOM   2674  O   SER B 107       8.469   6.539  -4.223  1.00 68.50           O  
ATOM   2675  OG  SER B 107      10.562   8.477  -3.029  1.00 68.50           O  
ATOM   2676  N   VAL B 108       9.664   5.754  -5.867  1.00 69.06           N  
ATOM   2677  CA  VAL B 108       9.133   4.406  -5.691  1.00 69.06           C  
ATOM   2678  C   VAL B 108      10.281   3.420  -5.492  1.00 69.06           C  
ATOM   2679  CB  VAL B 108       8.266   3.977  -6.902  1.00 69.06           C  
ATOM   2680  O   VAL B 108      11.297   3.490  -6.184  1.00 69.06           O  
ATOM   2681  CG1 VAL B 108       7.711   2.570  -6.695  1.00 69.06           C  
ATOM   2682  CG2 VAL B 108       7.133   4.977  -7.125  1.00 69.06           C  
ATOM   2683  N   ALA B 109      10.117   2.592  -4.434  1.00 66.25           N  
ATOM   2684  CA  ALA B 109      11.078   1.516  -4.215  1.00 66.25           C  
ATOM   2685  C   ALA B 109      10.695   0.266  -5.000  1.00 66.25           C  
ATOM   2686  CB  ALA B 109      11.180   1.192  -2.725  1.00 66.25           C  
ATOM   2687  O   ALA B 109       9.516  -0.031  -5.172  1.00 66.25           O  
ATOM   2688  N   HIS B 110      11.602  -0.335  -5.492  1.00 63.91           N  
ATOM   2689  CA  HIS B 110      11.406  -1.609  -6.176  1.00 63.91           C  
ATOM   2690  C   HIS B 110      11.414  -2.771  -5.191  1.00 63.91           C  
ATOM   2691  CB  HIS B 110      12.492  -1.816  -7.238  1.00 63.91           C  
ATOM   2692  O   HIS B 110      12.469  -3.146  -4.672  1.00 63.91           O  
ATOM   2693  CG  HIS B 110      12.445  -0.812  -8.344  1.00 63.91           C  
ATOM   2694  CD2 HIS B 110      13.000   0.421  -8.453  1.00 63.91           C  
ATOM   2695  ND1 HIS B 110      11.766  -1.031  -9.523  1.00 63.91           N  
ATOM   2696  CE1 HIS B 110      11.898   0.025 -10.305  1.00 63.91           C  
ATOM   2697  NE2 HIS B 110      12.641   0.920  -9.680  1.00 63.91           N  
ATOM   2698  N   ASN B 111      10.266  -3.326  -4.742  1.00 58.88           N  
ATOM   2699  CA  ASN B 111      10.188  -4.320  -3.678  1.00 58.88           C  
ATOM   2700  C   ASN B 111       9.555  -5.621  -4.172  1.00 58.88           C  
ATOM   2701  CB  ASN B 111       9.398  -3.771  -2.486  1.00 58.88           C  
ATOM   2702  O   ASN B 111       9.188  -6.484  -3.373  1.00 58.88           O  
ATOM   2703  CG  ASN B 111      10.117  -2.629  -1.791  1.00 58.88           C  
ATOM   2704  ND2 ASN B 111       9.375  -1.858  -1.003  1.00 58.88           N  
ATOM   2705  OD1 ASN B 111      11.320  -2.443  -1.962  1.00 58.88           O  
ATOM   2706  N   MET B 112       9.359  -5.809  -5.418  1.00 54.50           N  
ATOM   2707  CA  MET B 112       8.500  -6.914  -5.844  1.00 54.50           C  
ATOM   2708  C   MET B 112       9.148  -8.258  -5.520  1.00 54.50           C  
ATOM   2709  CB  MET B 112       8.211  -6.820  -7.344  1.00 54.50           C  
ATOM   2710  O   MET B 112       8.562  -9.078  -4.820  1.00 54.50           O  
ATOM   2711  CG  MET B 112       6.848  -6.234  -7.668  1.00 54.50           C  
ATOM   2712  SD  MET B 112       6.215  -6.793  -9.297  1.00 54.50           S  
ATOM   2713  CE  MET B 112       5.363  -8.320  -8.805  1.00 54.50           C  
ATOM   2714  N   THR B 113      10.352  -8.406  -5.922  1.00 58.41           N  
ATOM   2715  CA  THR B 113      10.922  -9.734  -5.707  1.00 58.41           C  
ATOM   2716  C   THR B 113      11.688  -9.789  -4.391  1.00 58.41           C  
ATOM   2717  CB  THR B 113      11.852 -10.133  -6.867  1.00 58.41           C  
ATOM   2718  O   THR B 113      11.695 -10.820  -3.711  1.00 58.41           O  
ATOM   2719  CG2 THR B 113      11.070 -10.367  -8.156  1.00 58.41           C  
ATOM   2720  OG1 THR B 113      12.805  -9.086  -7.082  1.00 58.41           O  
ATOM   2721  N   MET B 114      12.148  -8.578  -3.926  1.00 62.69           N  
ATOM   2722  CA  MET B 114      12.938  -8.492  -2.699  1.00 62.69           C  
ATOM   2723  C   MET B 114      12.812  -7.105  -2.074  1.00 62.69           C  
ATOM   2724  CB  MET B 114      14.406  -8.805  -2.977  1.00 62.69           C  
ATOM   2725  O   MET B 114      12.461  -6.141  -2.756  1.00 62.69           O  
ATOM   2726  CG  MET B 114      14.664 -10.273  -3.295  1.00 62.69           C  
ATOM   2727  SD  MET B 114      16.141 -10.930  -2.432  1.00 62.69           S  
ATOM   2728  CE  MET B 114      17.328 -10.961  -3.807  1.00 62.69           C  
ATOM   2729  N   PRO B 115      13.047  -7.219  -0.735  1.00 66.06           N  
ATOM   2730  CA  PRO B 115      13.094  -5.895  -0.111  1.00 66.06           C  
ATOM   2731  C   PRO B 115      14.117  -4.969  -0.762  1.00 66.06           C  
ATOM   2732  CB  PRO B 115      13.477  -6.199   1.339  1.00 66.06           C  
ATOM   2733  O   PRO B 115      15.172  -5.426  -1.208  1.00 66.06           O  
ATOM   2734  CG  PRO B 115      13.172  -7.652   1.516  1.00 66.06           C  
ATOM   2735  CD  PRO B 115      13.227  -8.320   0.172  1.00 66.06           C  
ATOM   2736  N   ASN B 116      13.867  -3.830  -0.981  1.00 67.81           N  
ATOM   2737  CA  ASN B 116      14.641  -2.828  -1.705  1.00 67.81           C  
ATOM   2738  C   ASN B 116      15.875  -2.396  -0.916  1.00 67.81           C  
ATOM   2739  CB  ASN B 116      13.773  -1.613  -2.037  1.00 67.81           C  
ATOM   2740  O   ASN B 116      16.734  -1.691  -1.441  1.00 67.81           O  
ATOM   2741  CG  ASN B 116      14.555  -0.508  -2.725  1.00 67.81           C  
ATOM   2742  ND2 ASN B 116      13.898   0.625  -2.953  1.00 67.81           N  
ATOM   2743  OD1 ASN B 116      15.734  -0.672  -3.047  1.00 67.81           O  
ATOM   2744  N   LYS B 117      16.000  -2.779   0.275  1.00 74.62           N  
ATOM   2745  CA  LYS B 117      17.094  -2.279   1.114  1.00 74.62           C  
ATOM   2746  C   LYS B 117      18.094  -3.383   1.425  1.00 74.62           C  
ATOM   2747  CB  LYS B 117      16.531  -1.693   2.414  1.00 74.62           C  
ATOM   2748  O   LYS B 117      17.719  -4.488   1.814  1.00 74.62           O  
ATOM   2749  CG  LYS B 117      15.555  -0.550   2.209  1.00 74.62           C  
ATOM   2750  CD  LYS B 117      14.984  -0.058   3.535  1.00 74.62           C  
ATOM   2751  CE  LYS B 117      13.922   1.016   3.324  1.00 74.62           C  
ATOM   2752  NZ  LYS B 117      13.352   1.489   4.621  1.00 74.62           N  
ATOM   2753  N   LEU B 118      19.406  -3.102   1.120  1.00 84.44           N  
ATOM   2754  CA  LEU B 118      20.500  -3.992   1.461  1.00 84.44           C  
ATOM   2755  C   LEU B 118      21.453  -3.320   2.443  1.00 84.44           C  
ATOM   2756  CB  LEU B 118      21.266  -4.410   0.200  1.00 84.44           C  
ATOM   2757  O   LEU B 118      21.953  -2.225   2.180  1.00 84.44           O  
ATOM   2758  CG  LEU B 118      22.500  -5.289   0.412  1.00 84.44           C  
ATOM   2759  CD1 LEU B 118      22.094  -6.672   0.912  1.00 84.44           C  
ATOM   2760  CD2 LEU B 118      23.297  -5.402  -0.877  1.00 84.44           C  
ATOM   2761  N   LEU B 119      21.656  -3.998   3.512  1.00 90.50           N  
ATOM   2762  CA  LEU B 119      22.562  -3.482   4.527  1.00 90.50           C  
ATOM   2763  C   LEU B 119      23.703  -4.465   4.785  1.00 90.50           C  
ATOM   2764  CB  LEU B 119      21.812  -3.203   5.832  1.00 90.50           C  
ATOM   2765  O   LEU B 119      23.469  -5.637   5.078  1.00 90.50           O  
ATOM   2766  CG  LEU B 119      22.531  -2.322   6.852  1.00 90.50           C  
ATOM   2767  CD1 LEU B 119      22.688  -0.905   6.309  1.00 90.50           C  
ATOM   2768  CD2 LEU B 119      21.781  -2.311   8.180  1.00 90.50           C  
ATOM   2769  N   ARG B 120      24.875  -3.947   4.629  1.00 93.81           N  
ATOM   2770  CA  ARG B 120      26.094  -4.695   4.930  1.00 93.81           C  
ATOM   2771  C   ARG B 120      26.844  -4.062   6.090  1.00 93.81           C  
ATOM   2772  CB  ARG B 120      26.984  -4.777   3.697  1.00 93.81           C  
ATOM   2773  O   ARG B 120      26.891  -2.836   6.219  1.00 93.81           O  
ATOM   2774  CG  ARG B 120      26.375  -5.555   2.539  1.00 93.81           C  
ATOM   2775  CD  ARG B 120      27.297  -5.578   1.329  1.00 93.81           C  
ATOM   2776  NE  ARG B 120      26.734  -6.359   0.235  1.00 93.81           N  
ATOM   2777  NH1 ARG B 120      27.891  -5.246  -1.433  1.00 93.81           N  
ATOM   2778  NH2 ARG B 120      26.453  -6.953  -1.965  1.00 93.81           N  
ATOM   2779  CZ  ARG B 120      27.031  -6.188  -1.052  1.00 93.81           C  
ATOM   2780  N   ILE B 121      27.406  -4.922   6.879  1.00 94.88           N  
ATOM   2781  CA  ILE B 121      28.219  -4.445   7.988  1.00 94.88           C  
ATOM   2782  C   ILE B 121      29.609  -5.070   7.910  1.00 94.88           C  
ATOM   2783  CB  ILE B 121      27.562  -4.766   9.352  1.00 94.88           C  
ATOM   2784  O   ILE B 121      29.734  -6.277   7.711  1.00 94.88           O  
ATOM   2785  CG1 ILE B 121      26.141  -4.207   9.398  1.00 94.88           C  
ATOM   2786  CG2 ILE B 121      28.406  -4.207  10.500  1.00 94.88           C  
ATOM   2787  CD1 ILE B 121      25.375  -4.578  10.664  1.00 94.88           C  
ATOM   2788  N   THR B 122      30.625  -4.215   7.996  1.00 95.81           N  
ATOM   2789  CA  THR B 122      32.000  -4.660   8.070  1.00 95.81           C  
ATOM   2790  C   THR B 122      32.469  -4.785   9.523  1.00 95.81           C  
ATOM   2791  CB  THR B 122      32.938  -3.693   7.320  1.00 95.81           C  
ATOM   2792  O   THR B 122      31.906  -4.129  10.406  1.00 95.81           O  
ATOM   2793  CG2 THR B 122      34.375  -4.230   7.289  1.00 95.81           C  
ATOM   2794  OG1 THR B 122      32.469  -3.527   5.977  1.00 95.81           O  
ATOM   2795  N   GLU B 123      33.406  -5.598   9.852  1.00 96.06           N  
ATOM   2796  CA  GLU B 123      33.844  -5.965  11.203  1.00 96.06           C  
ATOM   2797  C   GLU B 123      34.188  -4.727  12.023  1.00 96.06           C  
ATOM   2798  CB  GLU B 123      35.031  -6.926  11.148  1.00 96.06           C  
ATOM   2799  O   GLU B 123      34.062  -4.730  13.250  1.00 96.06           O  
ATOM   2800  CG  GLU B 123      36.281  -6.309  10.562  1.00 96.06           C  
ATOM   2801  CD  GLU B 123      37.469  -7.270  10.539  1.00 96.06           C  
ATOM   2802  OE1 GLU B 123      38.500  -6.938   9.922  1.00 96.06           O  
ATOM   2803  OE2 GLU B 123      37.344  -8.359  11.133  1.00 96.06           O  
ATOM   2804  N   ASP B 124      34.625  -3.650  11.383  1.00 96.81           N  
ATOM   2805  CA  ASP B 124      35.031  -2.451  12.117  1.00 96.81           C  
ATOM   2806  C   ASP B 124      33.812  -1.566  12.422  1.00 96.81           C  
ATOM   2807  CB  ASP B 124      36.062  -1.664  11.320  1.00 96.81           C  
ATOM   2808  O   ASP B 124      33.969  -0.466  12.961  1.00 96.81           O  
ATOM   2809  CG  ASP B 124      35.500  -1.004  10.078  1.00 96.81           C  
ATOM   2810  OD1 ASP B 124      34.375  -1.392   9.641  1.00 96.81           O  
ATOM   2811  OD2 ASP B 124      36.156  -0.091   9.531  1.00 96.81           O  
ATOM   2812  N   GLY B 125      32.625  -1.961  12.016  1.00 96.69           N  
ATOM   2813  CA  GLY B 125      31.406  -1.214  12.312  1.00 96.69           C  
ATOM   2814  C   GLY B 125      30.938  -0.356  11.148  1.00 96.69           C  
ATOM   2815  O   GLY B 125      29.969   0.401  11.281  1.00 96.69           O  
ATOM   2816  N   THR B 126      31.656  -0.475  10.039  1.00 97.69           N  
ATOM   2817  CA  THR B 126      31.250   0.282   8.867  1.00 97.69           C  
ATOM   2818  C   THR B 126      30.031  -0.361   8.211  1.00 97.69           C  
ATOM   2819  CB  THR B 126      32.375   0.388   7.840  1.00 97.69           C  
ATOM   2820  O   THR B 126      30.000  -1.573   7.992  1.00 97.69           O  
ATOM   2821  CG2 THR B 126      31.953   1.188   6.617  1.00 97.69           C  
ATOM   2822  OG1 THR B 126      33.500   1.038   8.453  1.00 97.69           O  
ATOM   2823  N   LEU B 127      29.031   0.494   8.016  1.00 97.31           N  
ATOM   2824  CA  LEU B 127      27.812   0.027   7.379  1.00 97.31           C  
ATOM   2825  C   LEU B 127      27.688   0.569   5.957  1.00 97.31           C  
ATOM   2826  CB  LEU B 127      26.578   0.446   8.203  1.00 97.31           C  
ATOM   2827  O   LEU B 127      28.078   1.707   5.688  1.00 97.31           O  
ATOM   2828  CG  LEU B 127      26.469  -0.172   9.594  1.00 97.31           C  
ATOM   2829  CD1 LEU B 127      26.984   0.796  10.648  1.00 97.31           C  
ATOM   2830  CD2 LEU B 127      25.016  -0.559   9.883  1.00 97.31           C  
ATOM   2831  N   LEU B 128      27.188  -0.247   5.035  1.00 95.50           N  
ATOM   2832  CA  LEU B 128      26.844   0.144   3.672  1.00 95.50           C  
ATOM   2833  C   LEU B 128      25.375  -0.146   3.377  1.00 95.50           C  
ATOM   2834  CB  LEU B 128      27.734  -0.589   2.664  1.00 95.50           C  
ATOM   2835  O   LEU B 128      24.969  -1.307   3.357  1.00 95.50           O  
ATOM   2836  CG  LEU B 128      27.469  -0.309   1.186  1.00 95.50           C  
ATOM   2837  CD1 LEU B 128      27.703   1.162   0.869  1.00 95.50           C  
ATOM   2838  CD2 LEU B 128      28.328  -1.203   0.301  1.00 95.50           C  
ATOM   2839  N   TYR B 129      24.688   0.906   3.191  1.00 93.62           N  
ATOM   2840  CA  TYR B 129      23.250   0.852   2.924  1.00 93.62           C  
ATOM   2841  C   TYR B 129      22.953   1.161   1.460  1.00 93.62           C  
ATOM   2842  CB  TYR B 129      22.500   1.833   3.826  1.00 93.62           C  
ATOM   2843  O   TYR B 129      23.203   2.275   0.993  1.00 93.62           O  
ATOM   2844  CG  TYR B 129      21.000   1.635   3.822  1.00 93.62           C  
ATOM   2845  CD1 TYR B 129      20.141   2.713   3.648  1.00 93.62           C  
ATOM   2846  CD2 TYR B 129      20.453   0.369   3.992  1.00 93.62           C  
ATOM   2847  CE1 TYR B 129      18.750   2.535   3.646  1.00 93.62           C  
ATOM   2848  CE2 TYR B 129      19.078   0.180   3.992  1.00 93.62           C  
ATOM   2849  OH  TYR B 129      16.875   1.084   3.816  1.00 93.62           O  
ATOM   2850  CZ  TYR B 129      18.234   1.267   3.818  1.00 93.62           C  
ATOM   2851  N   THR B 130      22.422   0.146   0.715  1.00 90.62           N  
ATOM   2852  CA  THR B 130      22.125   0.309  -0.704  1.00 90.62           C  
ATOM   2853  C   THR B 130      20.625   0.242  -0.952  1.00 90.62           C  
ATOM   2854  CB  THR B 130      22.828  -0.763  -1.550  1.00 90.62           C  
ATOM   2855  O   THR B 130      19.938  -0.666  -0.463  1.00 90.62           O  
ATOM   2856  CG2 THR B 130      22.594  -0.542  -3.039  1.00 90.62           C  
ATOM   2857  OG1 THR B 130      24.250  -0.706  -1.297  1.00 90.62           O  
ATOM   2858  N   MET B 131      20.125   1.207  -1.679  1.00 89.12           N  
ATOM   2859  CA  MET B 131      18.719   1.254  -2.061  1.00 89.12           C  
ATOM   2860  C   MET B 131      18.578   1.370  -3.572  1.00 89.12           C  
ATOM   2861  CB  MET B 131      18.016   2.424  -1.372  1.00 89.12           C  
ATOM   2862  O   MET B 131      19.312   2.107  -4.219  1.00 89.12           O  
ATOM   2863  CG  MET B 131      18.078   2.373   0.145  1.00 89.12           C  
ATOM   2864  SD  MET B 131      17.344   3.855   0.931  1.00 89.12           S  
ATOM   2865  CE  MET B 131      15.578   3.525   0.634  1.00 89.12           C  
ATOM   2866  N   ARG B 132      17.688   0.609  -4.094  1.00 87.00           N  
ATOM   2867  CA  ARG B 132      17.281   0.795  -5.484  1.00 87.00           C  
ATOM   2868  C   ARG B 132      16.000   1.634  -5.578  1.00 87.00           C  
ATOM   2869  CB  ARG B 132      17.062  -0.558  -6.168  1.00 87.00           C  
ATOM   2870  O   ARG B 132      14.953   1.235  -5.070  1.00 87.00           O  
ATOM   2871  CG  ARG B 132      16.828  -0.461  -7.668  1.00 87.00           C  
ATOM   2872  CD  ARG B 132      16.625  -1.831  -8.297  1.00 87.00           C  
ATOM   2873  NE  ARG B 132      16.312  -1.730  -9.719  1.00 87.00           N  
ATOM   2874  NH1 ARG B 132      15.602  -3.916  -9.930  1.00 87.00           N  
ATOM   2875  NH2 ARG B 132      15.594  -2.521 -11.750  1.00 87.00           N  
ATOM   2876  CZ  ARG B 132      15.836  -2.723 -10.461  1.00 87.00           C  
ATOM   2877  N   LEU B 133      16.094   2.824  -6.273  1.00 88.56           N  
ATOM   2878  CA  LEU B 133      15.008   3.787  -6.270  1.00 88.56           C  
ATOM   2879  C   LEU B 133      14.711   4.277  -7.684  1.00 88.56           C  
ATOM   2880  CB  LEU B 133      15.336   4.973  -5.363  1.00 88.56           C  
ATOM   2881  O   LEU B 133      15.617   4.371  -8.516  1.00 88.56           O  
ATOM   2882  CG  LEU B 133      15.719   4.641  -3.920  1.00 88.56           C  
ATOM   2883  CD1 LEU B 133      16.281   5.875  -3.219  1.00 88.56           C  
ATOM   2884  CD2 LEU B 133      14.516   4.086  -3.162  1.00 88.56           C  
ATOM   2885  N   THR B 134      13.453   4.492  -7.922  1.00 88.94           N  
ATOM   2886  CA  THR B 134      13.047   5.379  -9.008  1.00 88.94           C  
ATOM   2887  C   THR B 134      12.680   6.758  -8.469  1.00 88.94           C  
ATOM   2888  CB  THR B 134      11.852   4.793  -9.781  1.00 88.94           C  
ATOM   2889  O   THR B 134      11.781   6.887  -7.625  1.00 88.94           O  
ATOM   2890  CG2 THR B 134      11.422   5.719 -10.922  1.00 88.94           C  
ATOM   2891  OG1 THR B 134      12.219   3.521 -10.328  1.00 88.94           O  
ATOM   2892  N   VAL B 135      13.406   7.730  -8.891  1.00 91.44           N  
ATOM   2893  CA  VAL B 135      13.188   9.086  -8.391  1.00 91.44           C  
ATOM   2894  C   VAL B 135      12.633   9.961  -9.516  1.00 91.44           C  
ATOM   2895  CB  VAL B 135      14.484   9.695  -7.824  1.00 91.44           C  
ATOM   2896  O   VAL B 135      13.234  10.062 -10.586  1.00 91.44           O  
ATOM   2897  CG1 VAL B 135      14.219  11.086  -7.234  1.00 91.44           C  
ATOM   2898  CG2 VAL B 135      15.094   8.773  -6.773  1.00 91.44           C  
ATOM   2899  N   ARG B 136      11.500  10.500  -9.359  1.00 91.75           N  
ATOM   2900  CA  ARG B 136      10.969  11.562 -10.203  1.00 91.75           C  
ATOM   2901  C   ARG B 136      11.250  12.930  -9.594  1.00 91.75           C  
ATOM   2902  CB  ARG B 136       9.469  11.383 -10.422  1.00 91.75           C  
ATOM   2903  O   ARG B 136      10.664  13.297  -8.570  1.00 91.75           O  
ATOM   2904  CG  ARG B 136       8.883  12.289 -11.492  1.00 91.75           C  
ATOM   2905  CD  ARG B 136       7.406  12.008 -11.727  1.00 91.75           C  
ATOM   2906  NE  ARG B 136       6.848  12.891 -12.750  1.00 91.75           N  
ATOM   2907  NH1 ARG B 136       4.750  11.922 -12.727  1.00 91.75           N  
ATOM   2908  NH2 ARG B 136       5.195  13.672 -14.141  1.00 91.75           N  
ATOM   2909  CZ  ARG B 136       5.598  12.828 -13.203  1.00 91.75           C  
ATOM   2910  N   ALA B 137      12.109  13.617 -10.203  1.00 92.31           N  
ATOM   2911  CA  ALA B 137      12.594  14.859  -9.609  1.00 92.31           C  
ATOM   2912  C   ALA B 137      12.211  16.062 -10.477  1.00 92.31           C  
ATOM   2913  CB  ALA B 137      14.109  14.805  -9.430  1.00 92.31           C  
ATOM   2914  O   ALA B 137      12.070  15.938 -11.695  1.00 92.31           O  
ATOM   2915  N   GLU B 138      12.055  17.172  -9.812  1.00 89.69           N  
ATOM   2916  CA  GLU B 138      11.750  18.438 -10.500  1.00 89.69           C  
ATOM   2917  C   GLU B 138      13.000  19.000 -11.172  1.00 89.69           C  
ATOM   2918  CB  GLU B 138      11.164  19.453  -9.523  1.00 89.69           C  
ATOM   2919  O   GLU B 138      14.094  18.953 -10.602  1.00 89.69           O  
ATOM   2920  CG  GLU B 138       9.742  19.141  -9.086  1.00 89.69           C  
ATOM   2921  CD  GLU B 138       9.203  20.109  -8.055  1.00 89.69           C  
ATOM   2922  OE1 GLU B 138       8.016  19.984  -7.660  1.00 89.69           O  
ATOM   2923  OE2 GLU B 138       9.961  21.016  -7.637  1.00 89.69           O  
ATOM   2924  N   CYS B 139      12.820  19.562 -12.391  1.00 90.50           N  
ATOM   2925  CA  CYS B 139      13.859  20.234 -13.164  1.00 90.50           C  
ATOM   2926  C   CYS B 139      13.336  21.516 -13.789  1.00 90.50           C  
ATOM   2927  CB  CYS B 139      14.391  19.312 -14.258  1.00 90.50           C  
ATOM   2928  O   CYS B 139      12.570  21.484 -14.758  1.00 90.50           O  
ATOM   2929  SG  CYS B 139      15.688  20.047 -15.281  1.00 90.50           S  
ATOM   2930  N   PRO B 140      13.766  22.641 -13.109  1.00 84.38           N  
ATOM   2931  CA  PRO B 140      13.375  23.906 -13.734  1.00 84.38           C  
ATOM   2932  C   PRO B 140      14.008  24.094 -15.117  1.00 84.38           C  
ATOM   2933  CB  PRO B 140      13.883  24.953 -12.750  1.00 84.38           C  
ATOM   2934  O   PRO B 140      15.234  24.172 -15.234  1.00 84.38           O  
ATOM   2935  CG  PRO B 140      14.219  24.188 -11.508  1.00 84.38           C  
ATOM   2936  CD  PRO B 140      14.461  22.750 -11.883  1.00 84.38           C  
ATOM   2937  N   MET B 141      13.164  24.016 -16.094  1.00 84.06           N  
ATOM   2938  CA  MET B 141      13.641  24.141 -17.469  1.00 84.06           C  
ATOM   2939  C   MET B 141      13.219  25.469 -18.078  1.00 84.06           C  
ATOM   2940  CB  MET B 141      13.125  22.984 -18.328  1.00 84.06           C  
ATOM   2941  O   MET B 141      12.086  25.906 -17.906  1.00 84.06           O  
ATOM   2942  CG  MET B 141      13.625  21.625 -17.891  1.00 84.06           C  
ATOM   2943  SD  MET B 141      13.000  20.266 -18.953  1.00 84.06           S  
ATOM   2944  CE  MET B 141      13.227  18.844 -17.828  1.00 84.06           C  
ATOM   2945  N   HIS B 142      14.195  26.250 -18.594  1.00 77.62           N  
ATOM   2946  CA  HIS B 142      13.930  27.469 -19.344  1.00 77.62           C  
ATOM   2947  C   HIS B 142      13.898  27.203 -20.844  1.00 77.62           C  
ATOM   2948  CB  HIS B 142      14.977  28.531 -19.031  1.00 77.62           C  
ATOM   2949  O   HIS B 142      14.938  26.938 -21.453  1.00 77.62           O  
ATOM   2950  CG  HIS B 142      15.078  28.859 -17.562  1.00 77.62           C  
ATOM   2951  CD2 HIS B 142      16.047  28.594 -16.656  1.00 77.62           C  
ATOM   2952  ND1 HIS B 142      14.086  29.547 -16.891  1.00 77.62           N  
ATOM   2953  CE1 HIS B 142      14.445  29.688 -15.633  1.00 77.62           C  
ATOM   2954  NE2 HIS B 142      15.625  29.125 -15.461  1.00 77.62           N  
ATOM   2955  N   LEU B 143      12.750  27.266 -21.406  1.00 76.94           N  
ATOM   2956  CA  LEU B 143      12.555  26.812 -22.781  1.00 76.94           C  
ATOM   2957  C   LEU B 143      12.680  27.984 -23.750  1.00 76.94           C  
ATOM   2958  CB  LEU B 143      11.188  26.156 -22.922  1.00 76.94           C  
ATOM   2959  O   LEU B 143      12.297  27.859 -24.922  1.00 76.94           O  
ATOM   2960  CG  LEU B 143      10.938  24.906 -22.078  1.00 76.94           C  
ATOM   2961  CD1 LEU B 143       9.484  24.469 -22.188  1.00 76.94           C  
ATOM   2962  CD2 LEU B 143      11.875  23.781 -22.484  1.00 76.94           C  
ATOM   2963  N   GLU B 144      13.305  29.141 -23.406  1.00 74.19           N  
ATOM   2964  CA  GLU B 144      13.430  30.297 -24.281  1.00 74.19           C  
ATOM   2965  C   GLU B 144      14.312  29.984 -25.484  1.00 74.19           C  
ATOM   2966  CB  GLU B 144      13.992  31.500 -23.516  1.00 74.19           C  
ATOM   2967  O   GLU B 144      14.062  30.484 -26.578  1.00 74.19           O  
ATOM   2968  CG  GLU B 144      13.062  32.031 -22.422  1.00 74.19           C  
ATOM   2969  CD  GLU B 144      13.805  32.594 -21.219  1.00 74.19           C  
ATOM   2970  OE1 GLU B 144      13.148  33.000 -20.234  1.00 74.19           O  
ATOM   2971  OE2 GLU B 144      15.055  32.625 -21.266  1.00 74.19           O  
ATOM   2972  N   ASP B 145      15.297  29.188 -25.391  1.00 72.44           N  
ATOM   2973  CA  ASP B 145      16.234  28.875 -26.453  1.00 72.44           C  
ATOM   2974  C   ASP B 145      15.844  27.562 -27.156  1.00 72.44           C  
ATOM   2975  CB  ASP B 145      17.656  28.766 -25.906  1.00 72.44           C  
ATOM   2976  O   ASP B 145      16.688  26.906 -27.766  1.00 72.44           O  
ATOM   2977  CG  ASP B 145      18.188  30.078 -25.359  1.00 72.44           C  
ATOM   2978  OD1 ASP B 145      17.781  31.156 -25.859  1.00 72.44           O  
ATOM   2979  OD2 ASP B 145      19.000  30.047 -24.422  1.00 72.44           O  
ATOM   2980  N   PHE B 146      14.594  27.188 -26.984  1.00 73.69           N  
ATOM   2981  CA  PHE B 146      14.141  26.000 -27.719  1.00 73.69           C  
ATOM   2982  C   PHE B 146      14.375  26.156 -29.203  1.00 73.69           C  
ATOM   2983  CB  PHE B 146      12.648  25.734 -27.438  1.00 73.69           C  
ATOM   2984  O   PHE B 146      14.141  27.219 -29.781  1.00 73.69           O  
ATOM   2985  CG  PHE B 146      12.125  24.500 -28.094  1.00 73.69           C  
ATOM   2986  CD1 PHE B 146      11.594  24.547 -29.375  1.00 73.69           C  
ATOM   2987  CD2 PHE B 146      12.156  23.281 -27.438  1.00 73.69           C  
ATOM   2988  CE1 PHE B 146      11.102  23.391 -30.000  1.00 73.69           C  
ATOM   2989  CE2 PHE B 146      11.672  22.125 -28.031  1.00 73.69           C  
ATOM   2990  CZ  PHE B 146      11.141  22.172 -29.312  1.00 73.69           C  
ATOM   2991  N   PRO B 147      15.039  25.156 -29.969  1.00 77.38           N  
ATOM   2992  CA  PRO B 147      15.297  23.781 -29.516  1.00 77.38           C  
ATOM   2993  C   PRO B 147      16.750  23.562 -29.125  1.00 77.38           C  
ATOM   2994  CB  PRO B 147      14.930  22.922 -30.734  1.00 77.38           C  
ATOM   2995  O   PRO B 147      17.234  22.422 -29.125  1.00 77.38           O  
ATOM   2996  CG  PRO B 147      15.172  23.812 -31.906  1.00 77.38           C  
ATOM   2997  CD  PRO B 147      14.961  25.234 -31.484  1.00 77.38           C  
ATOM   2998  N   MET B 148      17.578  24.719 -28.922  1.00 81.38           N  
ATOM   2999  CA  MET B 148      18.984  24.625 -28.562  1.00 81.38           C  
ATOM   3000  C   MET B 148      19.172  24.766 -27.062  1.00 81.38           C  
ATOM   3001  CB  MET B 148      19.797  25.688 -29.297  1.00 81.38           C  
ATOM   3002  O   MET B 148      20.266  25.094 -26.594  1.00 81.38           O  
ATOM   3003  CG  MET B 148      19.797  25.531 -30.812  1.00 81.38           C  
ATOM   3004  SD  MET B 148      20.672  24.016 -31.359  1.00 81.38           S  
ATOM   3005  CE  MET B 148      22.391  24.609 -31.359  1.00 81.38           C  
ATOM   3006  N   ASP B 149      18.141  24.531 -26.344  1.00 84.50           N  
ATOM   3007  CA  ASP B 149      18.156  24.766 -24.906  1.00 84.50           C  
ATOM   3008  C   ASP B 149      18.953  23.688 -24.172  1.00 84.50           C  
ATOM   3009  CB  ASP B 149      16.734  24.844 -24.344  1.00 84.50           C  
ATOM   3010  O   ASP B 149      19.031  22.547 -24.641  1.00 84.50           O  
ATOM   3011  CG  ASP B 149      15.875  23.656 -24.766  1.00 84.50           C  
ATOM   3012  OD1 ASP B 149      15.789  23.375 -25.984  1.00 84.50           O  
ATOM   3013  OD2 ASP B 149      15.281  23.016 -23.875  1.00 84.50           O  
ATOM   3014  N   ALA B 150      19.703  24.109 -23.219  1.00 89.88           N  
ATOM   3015  CA  ALA B 150      20.422  23.250 -22.266  1.00 89.88           C  
ATOM   3016  C   ALA B 150      19.906  23.469 -20.844  1.00 89.88           C  
ATOM   3017  CB  ALA B 150      21.922  23.531 -22.344  1.00 89.88           C  
ATOM   3018  O   ALA B 150      19.578  24.594 -20.469  1.00 89.88           O  
ATOM   3019  N   HIS B 151      19.719  22.406 -20.219  1.00 91.44           N  
ATOM   3020  CA  HIS B 151      19.172  22.484 -18.859  1.00 91.44           C  
ATOM   3021  C   HIS B 151      20.062  21.734 -17.875  1.00 91.44           C  
ATOM   3022  CB  HIS B 151      17.750  21.906 -18.828  1.00 91.44           C  
ATOM   3023  O   HIS B 151      20.688  20.734 -18.219  1.00 91.44           O  
ATOM   3024  CG  HIS B 151      16.844  22.453 -19.875  1.00 91.44           C  
ATOM   3025  CD2 HIS B 151      16.344  21.906 -21.000  1.00 91.44           C  
ATOM   3026  ND1 HIS B 151      16.359  23.750 -19.828  1.00 91.44           N  
ATOM   3027  CE1 HIS B 151      15.594  23.953 -20.891  1.00 91.44           C  
ATOM   3028  NE2 HIS B 151      15.562  22.844 -21.609  1.00 91.44           N  
ATOM   3029  N   ALA B 152      20.234  22.250 -16.719  1.00 93.88           N  
ATOM   3030  CA  ALA B 152      20.875  21.562 -15.594  1.00 93.88           C  
ATOM   3031  C   ALA B 152      19.828  21.125 -14.570  1.00 93.88           C  
ATOM   3032  CB  ALA B 152      21.891  22.484 -14.930  1.00 93.88           C  
ATOM   3033  O   ALA B 152      19.281  21.938 -13.828  1.00 93.88           O  
ATOM   3034  N   CYS B 153      19.562  19.906 -14.609  1.00 93.94           N  
ATOM   3035  CA  CYS B 153      18.531  19.344 -13.719  1.00 93.94           C  
ATOM   3036  C   CYS B 153      19.156  18.875 -12.406  1.00 93.94           C  
ATOM   3037  CB  CYS B 153      17.812  18.188 -14.398  1.00 93.94           C  
ATOM   3038  O   CYS B 153      20.000  17.984 -12.406  1.00 93.94           O  
ATOM   3039  SG  CYS B 153      16.859  18.672 -15.859  1.00 93.94           S  
ATOM   3040  N   PRO B 154      18.703  19.344 -11.312  1.00 94.75           N  
ATOM   3041  CA  PRO B 154      19.328  19.000 -10.031  1.00 94.75           C  
ATOM   3042  C   PRO B 154      18.672  17.781  -9.375  1.00 94.75           C  
ATOM   3043  CB  PRO B 154      19.109  20.266  -9.188  1.00 94.75           C  
ATOM   3044  O   PRO B 154      17.500  17.516  -9.602  1.00 94.75           O  
ATOM   3045  CG  PRO B 154      17.812  20.812  -9.656  1.00 94.75           C  
ATOM   3046  CD  PRO B 154      17.703  20.594 -11.141  1.00 94.75           C  
ATOM   3047  N   LEU B 155      19.406  17.016  -8.672  1.00 95.56           N  
ATOM   3048  CA  LEU B 155      18.969  16.062  -7.656  1.00 95.56           C  
ATOM   3049  C   LEU B 155      19.562  16.422  -6.297  1.00 95.56           C  
ATOM   3050  CB  LEU B 155      19.375  14.641  -8.047  1.00 95.56           C  
ATOM   3051  O   LEU B 155      20.781  16.359  -6.121  1.00 95.56           O  
ATOM   3052  CG  LEU B 155      18.812  13.516  -7.168  1.00 95.56           C  
ATOM   3053  CD1 LEU B 155      17.312  13.414  -7.316  1.00 95.56           C  
ATOM   3054  CD2 LEU B 155      19.484  12.188  -7.523  1.00 95.56           C  
ATOM   3055  N   LYS B 156      18.672  16.812  -5.383  1.00 94.62           N  
ATOM   3056  CA  LYS B 156      19.109  17.281  -4.070  1.00 94.62           C  
ATOM   3057  C   LYS B 156      18.672  16.328  -2.969  1.00 94.62           C  
ATOM   3058  CB  LYS B 156      18.562  18.688  -3.797  1.00 94.62           C  
ATOM   3059  O   LYS B 156      17.531  15.852  -2.967  1.00 94.62           O  
ATOM   3060  CG  LYS B 156      18.922  19.703  -4.863  1.00 94.62           C  
ATOM   3061  CD  LYS B 156      18.297  21.062  -4.559  1.00 94.62           C  
ATOM   3062  CE  LYS B 156      18.578  22.078  -5.672  1.00 94.62           C  
ATOM   3063  NZ  LYS B 156      17.938  23.391  -5.398  1.00 94.62           N  
ATOM   3064  N   PHE B 157      19.578  16.016  -2.096  1.00 94.38           N  
ATOM   3065  CA  PHE B 157      19.203  15.180  -0.966  1.00 94.38           C  
ATOM   3066  C   PHE B 157      19.953  15.602   0.294  1.00 94.38           C  
ATOM   3067  CB  PHE B 157      19.469  13.703  -1.275  1.00 94.38           C  
ATOM   3068  O   PHE B 157      20.969  16.297   0.217  1.00 94.38           O  
ATOM   3069  CG  PHE B 157      20.938  13.383  -1.454  1.00 94.38           C  
ATOM   3070  CD1 PHE B 157      21.516  13.398  -2.717  1.00 94.38           C  
ATOM   3071  CD2 PHE B 157      21.719  13.062  -0.360  1.00 94.38           C  
ATOM   3072  CE1 PHE B 157      22.859  13.102  -2.885  1.00 94.38           C  
ATOM   3073  CE2 PHE B 157      23.078  12.758  -0.521  1.00 94.38           C  
ATOM   3074  CZ  PHE B 157      23.641  12.781  -1.784  1.00 94.38           C  
ATOM   3075  N   GLY B 158      19.438  15.234   1.425  1.00 94.06           N  
ATOM   3076  CA  GLY B 158      20.000  15.523   2.732  1.00 94.06           C  
ATOM   3077  C   GLY B 158      19.188  14.938   3.875  1.00 94.06           C  
ATOM   3078  O   GLY B 158      18.266  14.156   3.652  1.00 94.06           O  
ATOM   3079  N   SER B 159      19.641  15.344   5.035  1.00 92.50           N  
ATOM   3080  CA  SER B 159      18.953  14.836   6.219  1.00 92.50           C  
ATOM   3081  C   SER B 159      17.594  15.500   6.395  1.00 92.50           C  
ATOM   3082  CB  SER B 159      19.797  15.055   7.469  1.00 92.50           C  
ATOM   3083  O   SER B 159      17.438  16.703   6.145  1.00 92.50           O  
ATOM   3084  OG  SER B 159      19.078  14.711   8.633  1.00 92.50           O  
ATOM   3085  N   TYR B 160      16.750  14.719   6.859  1.00 86.44           N  
ATOM   3086  CA  TYR B 160      15.422  15.219   7.164  1.00 86.44           C  
ATOM   3087  C   TYR B 160      15.391  15.898   8.523  1.00 86.44           C  
ATOM   3088  CB  TYR B 160      14.391  14.078   7.125  1.00 86.44           C  
ATOM   3089  O   TYR B 160      14.789  16.969   8.688  1.00 86.44           O  
ATOM   3090  CG  TYR B 160      12.969  14.547   7.270  1.00 86.44           C  
ATOM   3091  CD1 TYR B 160      12.219  14.227   8.406  1.00 86.44           C  
ATOM   3092  CD2 TYR B 160      12.359  15.312   6.277  1.00 86.44           C  
ATOM   3093  CE1 TYR B 160      10.898  14.648   8.539  1.00 86.44           C  
ATOM   3094  CE2 TYR B 160      11.039  15.742   6.406  1.00 86.44           C  
ATOM   3095  OH  TYR B 160       9.023  15.828   7.668  1.00 86.44           O  
ATOM   3096  CZ  TYR B 160      10.320  15.406   7.539  1.00 86.44           C  
ATOM   3097  N   ALA B 161      16.094  15.398   9.438  1.00 86.38           N  
ATOM   3098  CA  ALA B 161      15.906  15.844  10.820  1.00 86.38           C  
ATOM   3099  C   ALA B 161      17.234  16.312  11.430  1.00 86.38           C  
ATOM   3100  CB  ALA B 161      15.305  14.727  11.664  1.00 86.38           C  
ATOM   3101  O   ALA B 161      17.234  17.094  12.375  1.00 86.38           O  
ATOM   3102  N   TYR B 162      18.297  15.852  10.938  1.00 90.88           N  
ATOM   3103  CA  TYR B 162      19.562  16.125  11.586  1.00 90.88           C  
ATOM   3104  C   TYR B 162      20.250  17.344  10.977  1.00 90.88           C  
ATOM   3105  CB  TYR B 162      20.500  14.906  11.484  1.00 90.88           C  
ATOM   3106  O   TYR B 162      20.516  17.375   9.773  1.00 90.88           O  
ATOM   3107  CG  TYR B 162      19.969  13.680  12.188  1.00 90.88           C  
ATOM   3108  CD1 TYR B 162      20.031  13.570  13.578  1.00 90.88           C  
ATOM   3109  CD2 TYR B 162      19.406  12.633  11.469  1.00 90.88           C  
ATOM   3110  CE1 TYR B 162      19.547  12.438  14.227  1.00 90.88           C  
ATOM   3111  CE2 TYR B 162      18.922  11.492  12.109  1.00 90.88           C  
ATOM   3112  OH  TYR B 162      18.516  10.289  14.125  1.00 90.88           O  
ATOM   3113  CZ  TYR B 162      18.984  11.406  13.492  1.00 90.88           C  
ATOM   3114  N   THR B 163      20.594  18.281  11.828  1.00 93.00           N  
ATOM   3115  CA  THR B 163      21.344  19.438  11.375  1.00 93.00           C  
ATOM   3116  C   THR B 163      22.797  19.078  11.117  1.00 93.00           C  
ATOM   3117  CB  THR B 163      21.281  20.578  12.414  1.00 93.00           C  
ATOM   3118  O   THR B 163      23.219  17.953  11.398  1.00 93.00           O  
ATOM   3119  CG2 THR B 163      19.844  20.922  12.773  1.00 93.00           C  
ATOM   3120  OG1 THR B 163      21.984  20.188  13.594  1.00 93.00           O  
ATOM   3121  N   ARG B 164      23.516  20.031  10.555  1.00 95.44           N  
ATOM   3122  CA  ARG B 164      24.922  19.781  10.234  1.00 95.44           C  
ATOM   3123  C   ARG B 164      25.734  19.547  11.500  1.00 95.44           C  
ATOM   3124  CB  ARG B 164      25.500  20.953   9.438  1.00 95.44           C  
ATOM   3125  O   ARG B 164      26.844  19.016  11.438  1.00 95.44           O  
ATOM   3126  CG  ARG B 164      25.641  22.234  10.250  1.00 95.44           C  
ATOM   3127  CD  ARG B 164      26.297  23.344   9.430  1.00 95.44           C  
ATOM   3128  NE  ARG B 164      26.641  24.484  10.266  1.00 95.44           N  
ATOM   3129  NH1 ARG B 164      27.781  25.609   8.602  1.00 95.44           N  
ATOM   3130  NH2 ARG B 164      27.609  26.531  10.695  1.00 95.44           N  
ATOM   3131  CZ  ARG B 164      27.344  25.547   9.852  1.00 95.44           C  
ATOM   3132  N   ALA B 165      25.203  19.953  12.617  1.00 93.12           N  
ATOM   3133  CA  ALA B 165      25.906  19.703  13.875  1.00 93.12           C  
ATOM   3134  C   ALA B 165      25.797  18.250  14.297  1.00 93.12           C  
ATOM   3135  CB  ALA B 165      25.344  20.609  14.977  1.00 93.12           C  
ATOM   3136  O   ALA B 165      26.547  17.781  15.164  1.00 93.12           O  
ATOM   3137  N   GLU B 166      24.922  17.469  13.711  1.00 93.25           N  
ATOM   3138  CA  GLU B 166      24.688  16.078  14.109  1.00 93.25           C  
ATOM   3139  C   GLU B 166      25.094  15.117  13.008  1.00 93.25           C  
ATOM   3140  CB  GLU B 166      23.203  15.875  14.461  1.00 93.25           C  
ATOM   3141  O   GLU B 166      25.812  14.141  13.266  1.00 93.25           O  
ATOM   3142  CG  GLU B 166      22.750  16.641  15.695  1.00 93.25           C  
ATOM   3143  CD  GLU B 166      21.297  16.422  16.031  1.00 93.25           C  
ATOM   3144  OE1 GLU B 166      20.984  15.555  16.891  1.00 93.25           O  
ATOM   3145  OE2 GLU B 166      20.438  17.125  15.445  1.00 93.25           O  
ATOM   3146  N   VAL B 167      24.609  15.344  11.789  1.00 95.44           N  
ATOM   3147  CA  VAL B 167      24.891  14.469  10.656  1.00 95.44           C  
ATOM   3148  C   VAL B 167      25.344  15.305   9.461  1.00 95.44           C  
ATOM   3149  CB  VAL B 167      23.656  13.625  10.273  1.00 95.44           C  
ATOM   3150  O   VAL B 167      24.734  16.328   9.141  1.00 95.44           O  
ATOM   3151  CG1 VAL B 167      23.938  12.797   9.023  1.00 95.44           C  
ATOM   3152  CG2 VAL B 167      23.250  12.719  11.438  1.00 95.44           C  
ATOM   3153  N   VAL B 168      26.422  14.906   8.828  1.00 97.44           N  
ATOM   3154  CA  VAL B 168      26.922  15.547   7.613  1.00 97.44           C  
ATOM   3155  C   VAL B 168      27.047  14.516   6.500  1.00 97.44           C  
ATOM   3156  CB  VAL B 168      28.266  16.250   7.848  1.00 97.44           C  
ATOM   3157  O   VAL B 168      27.344  13.344   6.762  1.00 97.44           O  
ATOM   3158  CG1 VAL B 168      28.125  17.391   8.859  1.00 97.44           C  
ATOM   3159  CG2 VAL B 168      29.328  15.250   8.320  1.00 97.44           C  
ATOM   3160  N   TYR B 169      26.750  14.961   5.344  1.00 97.00           N  
ATOM   3161  CA  TYR B 169      26.891  14.102   4.172  1.00 97.00           C  
ATOM   3162  C   TYR B 169      28.125  14.469   3.371  1.00 97.00           C  
ATOM   3163  CB  TYR B 169      25.641  14.211   3.281  1.00 97.00           C  
ATOM   3164  O   TYR B 169      28.531  15.633   3.314  1.00 97.00           O  
ATOM   3165  CG  TYR B 169      24.406  13.617   3.898  1.00 97.00           C  
ATOM   3166  CD1 TYR B 169      24.000  12.320   3.586  1.00 97.00           C  
ATOM   3167  CD2 TYR B 169      23.625  14.344   4.793  1.00 97.00           C  
ATOM   3168  CE1 TYR B 169      22.859  11.766   4.152  1.00 97.00           C  
ATOM   3169  CE2 TYR B 169      22.484  13.805   5.367  1.00 97.00           C  
ATOM   3170  OH  TYR B 169      20.969  11.969   5.602  1.00 97.00           O  
ATOM   3171  CZ  TYR B 169      22.109  12.516   5.039  1.00 97.00           C  
ATOM   3172  N   GLU B 170      28.734  13.461   2.789  1.00 96.75           N  
ATOM   3173  CA  GLU B 170      29.875  13.641   1.890  1.00 96.75           C  
ATOM   3174  C   GLU B 170      29.797  12.672   0.708  1.00 96.75           C  
ATOM   3175  CB  GLU B 170      31.188  13.438   2.643  1.00 96.75           C  
ATOM   3176  O   GLU B 170      29.188  11.602   0.813  1.00 96.75           O  
ATOM   3177  CG  GLU B 170      31.391  14.406   3.799  1.00 96.75           C  
ATOM   3178  CD  GLU B 170      32.719  14.211   4.527  1.00 96.75           C  
ATOM   3179  OE1 GLU B 170      33.031  15.000   5.445  1.00 96.75           O  
ATOM   3180  OE2 GLU B 170      33.438  13.258   4.176  1.00 96.75           O  
ATOM   3181  N   TRP B 171      30.328  13.109  -0.391  1.00 96.12           N  
ATOM   3182  CA  TRP B 171      30.453  12.195  -1.521  1.00 96.12           C  
ATOM   3183  C   TRP B 171      31.547  11.156  -1.262  1.00 96.12           C  
ATOM   3184  CB  TRP B 171      30.766  12.961  -2.807  1.00 96.12           C  
ATOM   3185  O   TRP B 171      32.625  11.484  -0.767  1.00 96.12           O  
ATOM   3186  CG  TRP B 171      29.672  13.898  -3.236  1.00 96.12           C  
ATOM   3187  CD1 TRP B 171      29.688  15.266  -3.199  1.00 96.12           C  
ATOM   3188  CD2 TRP B 171      28.391  13.523  -3.762  1.00 96.12           C  
ATOM   3189  CE2 TRP B 171      27.688  14.719  -4.023  1.00 96.12           C  
ATOM   3190  CE3 TRP B 171      27.781  12.297  -4.039  1.00 96.12           C  
ATOM   3191  NE1 TRP B 171      28.500  15.766  -3.674  1.00 96.12           N  
ATOM   3192  CH2 TRP B 171      25.812  13.508  -4.812  1.00 96.12           C  
ATOM   3193  CZ2 TRP B 171      26.391  14.727  -4.551  1.00 96.12           C  
ATOM   3194  CZ3 TRP B 171      26.484  12.305  -4.562  1.00 96.12           C  
ATOM   3195  N   THR B 172      31.234   9.984  -1.495  1.00 92.50           N  
ATOM   3196  CA  THR B 172      32.125   8.875  -1.204  1.00 92.50           C  
ATOM   3197  C   THR B 172      33.469   9.039  -1.956  1.00 92.50           C  
ATOM   3198  CB  THR B 172      31.500   7.520  -1.571  1.00 92.50           C  
ATOM   3199  O   THR B 172      34.531   8.852  -1.385  1.00 92.50           O  
ATOM   3200  CG2 THR B 172      32.438   6.367  -1.265  1.00 92.50           C  
ATOM   3201  OG1 THR B 172      30.297   7.348  -0.819  1.00 92.50           O  
ATOM   3202  N   ARG B 173      33.312   9.281  -3.230  1.00 89.56           N  
ATOM   3203  CA  ARG B 173      34.500   9.422  -4.074  1.00 89.56           C  
ATOM   3204  C   ARG B 173      34.656  10.859  -4.566  1.00 89.56           C  
ATOM   3205  CB  ARG B 173      34.438   8.461  -5.262  1.00 89.56           C  
ATOM   3206  O   ARG B 173      33.969  11.766  -4.086  1.00 89.56           O  
ATOM   3207  CG  ARG B 173      34.312   7.000  -4.867  1.00 89.56           C  
ATOM   3208  CD  ARG B 173      34.312   6.086  -6.086  1.00 89.56           C  
ATOM   3209  NE  ARG B 173      34.219   4.680  -5.707  1.00 89.56           N  
ATOM   3210  NH1 ARG B 173      34.438   3.869  -7.859  1.00 89.56           N  
ATOM   3211  NH2 ARG B 173      34.188   2.420  -6.102  1.00 89.56           N  
ATOM   3212  CZ  ARG B 173      34.281   3.660  -6.555  1.00 89.56           C  
ATOM   3213  N   GLU B 174      35.625  11.008  -5.418  1.00 86.19           N  
ATOM   3214  CA  GLU B 174      35.812  12.305  -6.062  1.00 86.19           C  
ATOM   3215  C   GLU B 174      34.594  12.672  -6.898  1.00 86.19           C  
ATOM   3216  CB  GLU B 174      37.062  12.305  -6.938  1.00 86.19           C  
ATOM   3217  O   GLU B 174      33.844  11.797  -7.348  1.00 86.19           O  
ATOM   3218  CG  GLU B 174      38.344  11.984  -6.176  1.00 86.19           C  
ATOM   3219  CD  GLU B 174      39.594  12.062  -7.039  1.00 86.19           C  
ATOM   3220  OE1 GLU B 174      40.719  12.031  -6.484  1.00 86.19           O  
ATOM   3221  OE2 GLU B 174      39.438  12.172  -8.273  1.00 86.19           O  
ATOM   3222  N   PRO B 175      34.281  13.961  -6.977  1.00 78.62           N  
ATOM   3223  CA  PRO B 175      33.094  14.453  -7.633  1.00 78.62           C  
ATOM   3224  C   PRO B 175      32.781  13.734  -8.945  1.00 78.62           C  
ATOM   3225  CB  PRO B 175      33.406  15.930  -7.879  1.00 78.62           C  
ATOM   3226  O   PRO B 175      31.625  13.398  -9.219  1.00 78.62           O  
ATOM   3227  CG  PRO B 175      34.312  16.312  -6.770  1.00 78.62           C  
ATOM   3228  CD  PRO B 175      35.188  15.141  -6.441  1.00 78.62           C  
ATOM   3229  N   ALA B 176      33.750  13.383  -9.680  1.00 77.25           N  
ATOM   3230  CA  ALA B 176      33.562  12.805 -11.008  1.00 77.25           C  
ATOM   3231  C   ALA B 176      33.156  11.344 -10.914  1.00 77.25           C  
ATOM   3232  CB  ALA B 176      34.844  12.930 -11.828  1.00 77.25           C  
ATOM   3233  O   ALA B 176      32.625  10.781 -11.891  1.00 77.25           O  
ATOM   3234  N   ARG B 177      33.250  10.742  -9.711  1.00 86.44           N  
ATOM   3235  CA  ARG B 177      33.031   9.305  -9.609  1.00 86.44           C  
ATOM   3236  C   ARG B 177      31.922   9.000  -8.609  1.00 86.44           C  
ATOM   3237  CB  ARG B 177      34.312   8.578  -9.211  1.00 86.44           C  
ATOM   3238  O   ARG B 177      31.578   7.836  -8.398  1.00 86.44           O  
ATOM   3239  CG  ARG B 177      35.375   8.570 -10.297  1.00 86.44           C  
ATOM   3240  CD  ARG B 177      36.562   7.715  -9.906  1.00 86.44           C  
ATOM   3241  NE  ARG B 177      37.562   7.645 -10.977  1.00 86.44           N  
ATOM   3242  NH1 ARG B 177      38.938   6.145  -9.891  1.00 86.44           N  
ATOM   3243  NH2 ARG B 177      39.500   6.918 -11.977  1.00 86.44           N  
ATOM   3244  CZ  ARG B 177      38.656   6.902 -10.945  1.00 86.44           C  
ATOM   3245  N   SER B 178      31.438  10.031  -8.008  1.00 88.94           N  
ATOM   3246  CA  SER B 178      30.438   9.820  -6.965  1.00 88.94           C  
ATOM   3247  C   SER B 178      29.047   9.602  -7.562  1.00 88.94           C  
ATOM   3248  CB  SER B 178      30.391  11.008  -6.004  1.00 88.94           C  
ATOM   3249  O   SER B 178      28.188   8.969  -6.941  1.00 88.94           O  
ATOM   3250  OG  SER B 178      31.594  11.086  -5.250  1.00 88.94           O  
ATOM   3251  N   VAL B 179      28.844  10.148  -8.695  1.00 93.19           N  
ATOM   3252  CA  VAL B 179      27.609   9.922  -9.453  1.00 93.19           C  
ATOM   3253  C   VAL B 179      27.969   9.398 -10.844  1.00 93.19           C  
ATOM   3254  CB  VAL B 179      26.766  11.203  -9.562  1.00 93.19           C  
ATOM   3255  O   VAL B 179      28.625  10.086 -11.625  1.00 93.19           O  
ATOM   3256  CG1 VAL B 179      25.484  10.938 -10.344  1.00 93.19           C  
ATOM   3257  CG2 VAL B 179      26.438  11.750  -8.172  1.00 93.19           C  
ATOM   3258  N   VAL B 180      27.625   8.195 -11.078  1.00 92.38           N  
ATOM   3259  CA  VAL B 180      27.938   7.559 -12.352  1.00 92.38           C  
ATOM   3260  C   VAL B 180      26.656   7.156 -13.062  1.00 92.38           C  
ATOM   3261  CB  VAL B 180      28.844   6.324 -12.156  1.00 92.38           C  
ATOM   3262  O   VAL B 180      25.719   6.648 -12.438  1.00 92.38           O  
ATOM   3263  CG1 VAL B 180      29.141   5.656 -13.492  1.00 92.38           C  
ATOM   3264  CG2 VAL B 180      30.141   6.719 -11.453  1.00 92.38           C  
ATOM   3265  N   VAL B 181      26.578   7.434 -14.344  1.00 91.31           N  
ATOM   3266  CA  VAL B 181      25.453   7.039 -15.180  1.00 91.31           C  
ATOM   3267  C   VAL B 181      25.844   5.867 -16.078  1.00 91.31           C  
ATOM   3268  CB  VAL B 181      24.938   8.211 -16.047  1.00 91.31           C  
ATOM   3269  O   VAL B 181      26.891   5.906 -16.734  1.00 91.31           O  
ATOM   3270  CG1 VAL B 181      23.750   7.781 -16.891  1.00 91.31           C  
ATOM   3271  CG2 VAL B 181      24.562   9.398 -15.156  1.00 91.31           C  
ATOM   3272  N   ALA B 182      25.062   4.891 -16.047  1.00 87.81           N  
ATOM   3273  CA  ALA B 182      25.344   3.715 -16.875  1.00 87.81           C  
ATOM   3274  C   ALA B 182      25.438   4.086 -18.344  1.00 87.81           C  
ATOM   3275  CB  ALA B 182      24.266   2.654 -16.656  1.00 87.81           C  
ATOM   3276  O   ALA B 182      24.688   4.934 -18.828  1.00 87.81           O  
ATOM   3277  N   GLU B 183      26.344   3.506 -19.125  1.00 78.25           N  
ATOM   3278  CA  GLU B 183      26.594   3.805 -20.531  1.00 78.25           C  
ATOM   3279  C   GLU B 183      25.328   3.576 -21.359  1.00 78.25           C  
ATOM   3280  CB  GLU B 183      27.750   2.953 -21.062  1.00 78.25           C  
ATOM   3281  O   GLU B 183      25.016   4.383 -22.234  1.00 78.25           O  
ATOM   3282  CG  GLU B 183      29.125   3.477 -20.688  1.00 78.25           C  
ATOM   3283  CD  GLU B 183      30.250   2.643 -21.266  1.00 78.25           C  
ATOM   3284  OE1 GLU B 183      31.438   2.998 -21.047  1.00 78.25           O  
ATOM   3285  OE2 GLU B 183      29.969   1.626 -21.922  1.00 78.25           O  
ATOM   3286  N   ASP B 184      24.594   2.551 -21.062  1.00 73.75           N  
ATOM   3287  CA  ASP B 184      23.375   2.238 -21.812  1.00 73.75           C  
ATOM   3288  C   ASP B 184      22.141   2.688 -21.047  1.00 73.75           C  
ATOM   3289  CB  ASP B 184      23.297   0.740 -22.109  1.00 73.75           C  
ATOM   3290  O   ASP B 184      21.031   2.227 -21.328  1.00 73.75           O  
ATOM   3291  CG  ASP B 184      24.469   0.236 -22.922  1.00 73.75           C  
ATOM   3292  OD1 ASP B 184      25.062   1.026 -23.688  1.00 73.75           O  
ATOM   3293  OD2 ASP B 184      24.812  -0.963 -22.797  1.00 73.75           O  
ATOM   3294  N   GLY B 185      22.312   3.637 -20.172  1.00 74.06           N  
ATOM   3295  CA  GLY B 185      21.234   3.934 -19.250  1.00 74.06           C  
ATOM   3296  C   GLY B 185      20.422   5.148 -19.656  1.00 74.06           C  
ATOM   3297  O   GLY B 185      19.375   5.426 -19.062  1.00 74.06           O  
ATOM   3298  N   SER B 186      20.938   5.836 -20.625  1.00 69.00           N  
ATOM   3299  CA  SER B 186      20.219   7.059 -20.984  1.00 69.00           C  
ATOM   3300  C   SER B 186      19.156   6.789 -22.031  1.00 69.00           C  
ATOM   3301  CB  SER B 186      21.203   8.117 -21.484  1.00 69.00           C  
ATOM   3302  O   SER B 186      19.469   6.305 -23.125  1.00 69.00           O  
ATOM   3303  OG  SER B 186      21.688   7.777 -22.781  1.00 69.00           O  
ATOM   3304  N   ARG B 187      17.969   6.820 -21.672  1.00 69.31           N  
ATOM   3305  CA  ARG B 187      16.828   6.625 -22.578  1.00 69.31           C  
ATOM   3306  C   ARG B 187      16.125   7.945 -22.859  1.00 69.31           C  
ATOM   3307  CB  ARG B 187      15.836   5.621 -21.969  1.00 69.31           C  
ATOM   3308  O   ARG B 187      14.977   8.148 -22.438  1.00 69.31           O  
ATOM   3309  CG  ARG B 187      16.438   4.254 -21.703  1.00 69.31           C  
ATOM   3310  CD  ARG B 187      15.422   3.305 -21.078  1.00 69.31           C  
ATOM   3311  NE  ARG B 187      16.031   2.029 -20.703  1.00 69.31           N  
ATOM   3312  NH1 ARG B 187      14.078   1.093 -19.906  1.00 69.31           N  
ATOM   3313  NH2 ARG B 187      16.031  -0.107 -19.859  1.00 69.31           N  
ATOM   3314  CZ  ARG B 187      15.375   1.008 -20.156  1.00 69.31           C  
ATOM   3315  N   LEU B 188      16.859   8.758 -23.500  1.00 76.62           N  
ATOM   3316  CA  LEU B 188      16.328  10.086 -23.766  1.00 76.62           C  
ATOM   3317  C   LEU B 188      15.930  10.227 -25.234  1.00 76.62           C  
ATOM   3318  CB  LEU B 188      17.344  11.164 -23.391  1.00 76.62           C  
ATOM   3319  O   LEU B 188      16.656   9.773 -26.125  1.00 76.62           O  
ATOM   3320  CG  LEU B 188      17.766  11.219 -21.922  1.00 76.62           C  
ATOM   3321  CD1 LEU B 188      19.000  12.109 -21.750  1.00 76.62           C  
ATOM   3322  CD2 LEU B 188      16.609  11.719 -21.062  1.00 76.62           C  
ATOM   3323  N   ASN B 189      14.734  10.594 -25.562  1.00 74.06           N  
ATOM   3324  CA  ASN B 189      14.281  10.805 -26.922  1.00 74.06           C  
ATOM   3325  C   ASN B 189      14.609  12.211 -27.422  1.00 74.06           C  
ATOM   3326  CB  ASN B 189      12.773  10.539 -27.047  1.00 74.06           C  
ATOM   3327  O   ASN B 189      15.055  12.391 -28.562  1.00 74.06           O  
ATOM   3328  CG  ASN B 189      12.430   9.078 -26.875  1.00 74.06           C  
ATOM   3329  ND2 ASN B 189      11.156   8.797 -26.609  1.00 74.06           N  
ATOM   3330  OD1 ASN B 189      13.297   8.203 -26.969  1.00 74.06           O  
ATOM   3331  N   GLN B 190      14.469  13.164 -26.594  1.00 79.25           N  
ATOM   3332  CA  GLN B 190      14.578  14.555 -27.031  1.00 79.25           C  
ATOM   3333  C   GLN B 190      15.828  15.211 -26.453  1.00 79.25           C  
ATOM   3334  CB  GLN B 190      13.336  15.344 -26.609  1.00 79.25           C  
ATOM   3335  O   GLN B 190      16.203  16.312 -26.875  1.00 79.25           O  
ATOM   3336  CG  GLN B 190      12.055  14.898 -27.312  1.00 79.25           C  
ATOM   3337  CD  GLN B 190      10.844  15.695 -26.875  1.00 79.25           C  
ATOM   3338  NE2 GLN B 190       9.688  15.375 -27.453  1.00 79.25           N  
ATOM   3339  OE1 GLN B 190      10.938  16.578 -26.031  1.00 79.25           O  
ATOM   3340  N   TYR B 191      16.484  14.547 -25.641  1.00 88.25           N  
ATOM   3341  CA  TYR B 191      17.625  15.156 -24.969  1.00 88.25           C  
ATOM   3342  C   TYR B 191      18.828  14.234 -25.000  1.00 88.25           C  
ATOM   3343  CB  TYR B 191      17.266  15.492 -23.516  1.00 88.25           C  
ATOM   3344  O   TYR B 191      18.688  13.016 -25.156  1.00 88.25           O  
ATOM   3345  CG  TYR B 191      16.266  16.609 -23.375  1.00 88.25           C  
ATOM   3346  CD1 TYR B 191      16.656  17.938 -23.391  1.00 88.25           C  
ATOM   3347  CD2 TYR B 191      14.906  16.328 -23.234  1.00 88.25           C  
ATOM   3348  CE1 TYR B 191      15.734  18.969 -23.250  1.00 88.25           C  
ATOM   3349  CE2 TYR B 191      13.969  17.344 -23.109  1.00 88.25           C  
ATOM   3350  OH  TYR B 191      13.469  19.672 -23.000  1.00 88.25           O  
ATOM   3351  CZ  TYR B 191      14.391  18.656 -23.125  1.00 88.25           C  
ATOM   3352  N   ASP B 192      19.984  14.914 -24.953  1.00 89.62           N  
ATOM   3353  CA  ASP B 192      21.234  14.219 -24.688  1.00 89.62           C  
ATOM   3354  C   ASP B 192      21.766  14.570 -23.297  1.00 89.62           C  
ATOM   3355  CB  ASP B 192      22.281  14.562 -25.750  1.00 89.62           C  
ATOM   3356  O   ASP B 192      21.688  15.727 -22.875  1.00 89.62           O  
ATOM   3357  CG  ASP B 192      21.906  14.047 -27.125  1.00 89.62           C  
ATOM   3358  OD1 ASP B 192      21.375  12.922 -27.234  1.00 89.62           O  
ATOM   3359  OD2 ASP B 192      22.172  14.766 -28.109  1.00 89.62           O  
ATOM   3360  N   LEU B 193      22.172  13.547 -22.641  1.00 92.94           N  
ATOM   3361  CA  LEU B 193      22.844  13.773 -21.375  1.00 92.94           C  
ATOM   3362  C   LEU B 193      24.328  14.047 -21.578  1.00 92.94           C  
ATOM   3363  CB  LEU B 193      22.672  12.562 -20.438  1.00 92.94           C  
ATOM   3364  O   LEU B 193      25.078  13.148 -21.969  1.00 92.94           O  
ATOM   3365  CG  LEU B 193      23.312  12.672 -19.062  1.00 92.94           C  
ATOM   3366  CD1 LEU B 193      22.656  13.789 -18.266  1.00 92.94           C  
ATOM   3367  CD2 LEU B 193      23.203  11.344 -18.312  1.00 92.94           C  
ATOM   3368  N   LEU B 194      24.719  15.258 -21.375  1.00 92.56           N  
ATOM   3369  CA  LEU B 194      26.094  15.672 -21.641  1.00 92.56           C  
ATOM   3370  C   LEU B 194      27.016  15.242 -20.516  1.00 92.56           C  
ATOM   3371  CB  LEU B 194      26.172  17.188 -21.828  1.00 92.56           C  
ATOM   3372  O   LEU B 194      28.219  15.062 -20.719  1.00 92.56           O  
ATOM   3373  CG  LEU B 194      25.344  17.766 -22.984  1.00 92.56           C  
ATOM   3374  CD1 LEU B 194      25.547  19.281 -23.078  1.00 92.56           C  
ATOM   3375  CD2 LEU B 194      25.734  17.094 -24.297  1.00 92.56           C  
ATOM   3376  N   GLY B 195      26.500  15.086 -19.312  1.00 92.56           N  
ATOM   3377  CA  GLY B 195      27.266  14.734 -18.125  1.00 92.56           C  
ATOM   3378  C   GLY B 195      26.594  15.180 -16.828  1.00 92.56           C  
ATOM   3379  O   GLY B 195      25.422  15.523 -16.828  1.00 92.56           O  
ATOM   3380  N   GLN B 196      27.281  14.984 -15.750  1.00 94.44           N  
ATOM   3381  CA  GLN B 196      26.781  15.383 -14.445  1.00 94.44           C  
ATOM   3382  C   GLN B 196      27.875  16.016 -13.594  1.00 94.44           C  
ATOM   3383  CB  GLN B 196      26.172  14.180 -13.719  1.00 94.44           C  
ATOM   3384  O   GLN B 196      29.062  15.688 -13.758  1.00 94.44           O  
ATOM   3385  CG  GLN B 196      27.188  13.117 -13.328  1.00 94.44           C  
ATOM   3386  CD  GLN B 196      27.562  12.203 -14.484  1.00 94.44           C  
ATOM   3387  NE2 GLN B 196      28.406  11.219 -14.219  1.00 94.44           N  
ATOM   3388  OE1 GLN B 196      27.078  12.375 -15.609  1.00 94.44           O  
ATOM   3389  N   THR B 197      27.547  16.953 -12.781  1.00 95.62           N  
ATOM   3390  CA  THR B 197      28.422  17.578 -11.797  1.00 95.62           C  
ATOM   3391  C   THR B 197      27.828  17.453 -10.391  1.00 95.62           C  
ATOM   3392  CB  THR B 197      28.656  19.062 -12.117  1.00 95.62           C  
ATOM   3393  O   THR B 197      26.609  17.312 -10.242  1.00 95.62           O  
ATOM   3394  CG2 THR B 197      29.391  19.219 -13.445  1.00 95.62           C  
ATOM   3395  OG1 THR B 197      27.406  19.750 -12.195  1.00 95.62           O  
ATOM   3396  N   VAL B 198      28.672  17.328  -9.414  1.00 95.56           N  
ATOM   3397  CA  VAL B 198      28.188  17.172  -8.039  1.00 95.56           C  
ATOM   3398  C   VAL B 198      28.688  18.328  -7.184  1.00 95.56           C  
ATOM   3399  CB  VAL B 198      28.656  15.828  -7.434  1.00 95.56           C  
ATOM   3400  O   VAL B 198      29.719  18.938  -7.480  1.00 95.56           O  
ATOM   3401  CG1 VAL B 198      28.141  14.648  -8.258  1.00 95.56           C  
ATOM   3402  CG2 VAL B 198      30.188  15.781  -7.340  1.00 95.56           C  
ATOM   3403  N   ASP B 199      27.953  18.734  -6.250  1.00 94.62           N  
ATOM   3404  CA  ASP B 199      28.281  19.766  -5.277  1.00 94.62           C  
ATOM   3405  C   ASP B 199      27.609  19.500  -3.936  1.00 94.62           C  
ATOM   3406  CB  ASP B 199      27.859  21.141  -5.805  1.00 94.62           C  
ATOM   3407  O   ASP B 199      26.875  18.500  -3.789  1.00 94.62           O  
ATOM   3408  CG  ASP B 199      28.312  22.281  -4.914  1.00 94.62           C  
ATOM   3409  OD1 ASP B 199      29.141  22.047  -3.998  1.00 94.62           O  
ATOM   3410  OD2 ASP B 199      27.859  23.422  -5.129  1.00 94.62           O  
ATOM   3411  N   SER B 200      28.031  20.203  -2.896  1.00 94.75           N  
ATOM   3412  CA  SER B 200      27.391  20.188  -1.590  1.00 94.75           C  
ATOM   3413  C   SER B 200      27.234  21.609  -1.033  1.00 94.75           C  
ATOM   3414  CB  SER B 200      28.188  19.328  -0.607  1.00 94.75           C  
ATOM   3415  O   SER B 200      27.984  22.500  -1.385  1.00 94.75           O  
ATOM   3416  OG  SER B 200      29.422  19.938  -0.299  1.00 94.75           O  
ATOM   3417  N   GLY B 201      26.125  21.812  -0.300  1.00 95.25           N  
ATOM   3418  CA  GLY B 201      25.859  23.109   0.298  1.00 95.25           C  
ATOM   3419  C   GLY B 201      25.109  23.016   1.608  1.00 95.25           C  
ATOM   3420  O   GLY B 201      24.812  21.922   2.092  1.00 95.25           O  
ATOM   3421  N   ILE B 202      24.984  24.203   2.195  1.00 95.81           N  
ATOM   3422  CA  ILE B 202      24.234  24.328   3.447  1.00 95.81           C  
ATOM   3423  C   ILE B 202      22.922  25.062   3.203  1.00 95.81           C  
ATOM   3424  CB  ILE B 202      25.078  25.047   4.527  1.00 95.81           C  
ATOM   3425  O   ILE B 202      22.906  26.109   2.547  1.00 95.81           O  
ATOM   3426  CG1 ILE B 202      26.359  24.266   4.832  1.00 95.81           C  
ATOM   3427  CG2 ILE B 202      24.234  25.250   5.797  1.00 95.81           C  
ATOM   3428  CD1 ILE B 202      27.359  25.031   5.680  1.00 95.81           C  
ATOM   3429  N   VAL B 203      21.875  24.500   3.625  1.00 90.69           N  
ATOM   3430  CA  VAL B 203      20.562  25.141   3.549  1.00 90.69           C  
ATOM   3431  C   VAL B 203      20.094  25.531   4.949  1.00 90.69           C  
ATOM   3432  CB  VAL B 203      19.516  24.219   2.873  1.00 90.69           C  
ATOM   3433  O   VAL B 203      20.203  24.734   5.887  1.00 90.69           O  
ATOM   3434  CG1 VAL B 203      18.125  24.828   2.979  1.00 90.69           C  
ATOM   3435  CG2 VAL B 203      19.891  23.984   1.411  1.00 90.69           C  
ATOM   3436  N   GLN B 204      19.594  26.734   5.082  1.00 89.94           N  
ATOM   3437  CA  GLN B 204      19.062  27.234   6.348  1.00 89.94           C  
ATOM   3438  C   GLN B 204      17.547  27.078   6.402  1.00 89.94           C  
ATOM   3439  CB  GLN B 204      19.453  28.688   6.566  1.00 89.94           C  
ATOM   3440  O   GLN B 204      16.859  27.406   5.441  1.00 89.94           O  
ATOM   3441  CG  GLN B 204      19.125  29.219   7.961  1.00 89.94           C  
ATOM   3442  CD  GLN B 204      19.734  30.578   8.234  1.00 89.94           C  
ATOM   3443  NE2 GLN B 204      19.359  31.188   9.352  1.00 89.94           N  
ATOM   3444  OE1 GLN B 204      20.531  31.094   7.441  1.00 89.94           O  
ATOM   3445  N   SER B 205      17.062  26.453   7.434  1.00 83.50           N  
ATOM   3446  CA  SER B 205      15.625  26.344   7.703  1.00 83.50           C  
ATOM   3447  C   SER B 205      15.289  26.875   9.094  1.00 83.50           C  
ATOM   3448  CB  SER B 205      15.156  24.906   7.570  1.00 83.50           C  
ATOM   3449  O   SER B 205      16.172  27.312   9.828  1.00 83.50           O  
ATOM   3450  OG  SER B 205      13.812  24.766   8.000  1.00 83.50           O  
ATOM   3451  N   SER B 206      13.977  26.891   9.398  1.00 78.19           N  
ATOM   3452  CA  SER B 206      13.531  27.359  10.703  1.00 78.19           C  
ATOM   3453  C   SER B 206      14.023  26.438  11.820  1.00 78.19           C  
ATOM   3454  CB  SER B 206      12.000  27.453  10.750  1.00 78.19           C  
ATOM   3455  O   SER B 206      14.094  26.844  12.984  1.00 78.19           O  
ATOM   3456  OG  SER B 206      11.414  26.188  10.461  1.00 78.19           O  
ATOM   3457  N   THR B 207      14.438  25.266  11.430  1.00 81.50           N  
ATOM   3458  CA  THR B 207      14.820  24.281  12.445  1.00 81.50           C  
ATOM   3459  C   THR B 207      16.344  24.125  12.508  1.00 81.50           C  
ATOM   3460  CB  THR B 207      14.172  22.922  12.180  1.00 81.50           C  
ATOM   3461  O   THR B 207      16.859  23.391  13.352  1.00 81.50           O  
ATOM   3462  CG2 THR B 207      12.648  23.000  12.250  1.00 81.50           C  
ATOM   3463  OG1 THR B 207      14.555  22.453  10.875  1.00 81.50           O  
ATOM   3464  N   GLY B 208      17.062  24.766  11.625  1.00 88.56           N  
ATOM   3465  CA  GLY B 208      18.516  24.672  11.672  1.00 88.56           C  
ATOM   3466  C   GLY B 208      19.156  24.672  10.305  1.00 88.56           C  
ATOM   3467  O   GLY B 208      18.531  25.062   9.312  1.00 88.56           O  
ATOM   3468  N   GLU B 209      20.469  24.297  10.383  1.00 95.00           N  
ATOM   3469  CA  GLU B 209      21.266  24.219   9.156  1.00 95.00           C  
ATOM   3470  C   GLU B 209      21.500  22.766   8.750  1.00 95.00           C  
ATOM   3471  CB  GLU B 209      22.594  24.938   9.328  1.00 95.00           C  
ATOM   3472  O   GLU B 209      21.859  21.938   9.578  1.00 95.00           O  
ATOM   3473  CG  GLU B 209      22.453  26.438   9.578  1.00 95.00           C  
ATOM   3474  CD  GLU B 209      23.797  27.156   9.672  1.00 95.00           C  
ATOM   3475  OE1 GLU B 209      23.875  28.344   9.281  1.00 95.00           O  
ATOM   3476  OE2 GLU B 209      24.766  26.531  10.148  1.00 95.00           O  
ATOM   3477  N   TYR B 210      21.297  22.547   7.480  1.00 93.81           N  
ATOM   3478  CA  TYR B 210      21.422  21.172   6.973  1.00 93.81           C  
ATOM   3479  C   TYR B 210      22.391  21.109   5.809  1.00 93.81           C  
ATOM   3480  CB  TYR B 210      20.047  20.656   6.535  1.00 93.81           C  
ATOM   3481  O   TYR B 210      22.484  22.047   5.004  1.00 93.81           O  
ATOM   3482  CG  TYR B 210      19.031  20.594   7.652  1.00 93.81           C  
ATOM   3483  CD1 TYR B 210      18.781  19.406   8.336  1.00 93.81           C  
ATOM   3484  CD2 TYR B 210      18.312  21.734   8.023  1.00 93.81           C  
ATOM   3485  CE1 TYR B 210      17.859  19.344   9.367  1.00 93.81           C  
ATOM   3486  CE2 TYR B 210      17.375  21.688   9.055  1.00 93.81           C  
ATOM   3487  OH  TYR B 210      16.234  20.438  10.734  1.00 93.81           O  
ATOM   3488  CZ  TYR B 210      17.156  20.484   9.719  1.00 93.81           C  
ATOM   3489  N   VAL B 211      23.141  20.047   5.758  1.00 96.69           N  
ATOM   3490  CA  VAL B 211      23.984  19.781   4.590  1.00 96.69           C  
ATOM   3491  C   VAL B 211      23.125  19.188   3.471  1.00 96.69           C  
ATOM   3492  CB  VAL B 211      25.141  18.812   4.938  1.00 96.69           C  
ATOM   3493  O   VAL B 211      22.375  18.234   3.689  1.00 96.69           O  
ATOM   3494  CG1 VAL B 211      25.953  18.484   3.686  1.00 96.69           C  
ATOM   3495  CG2 VAL B 211      26.047  19.438   6.004  1.00 96.69           C  
ATOM   3496  N   VAL B 212      23.188  19.766   2.295  1.00 96.38           N  
ATOM   3497  CA  VAL B 212      22.453  19.281   1.138  1.00 96.38           C  
ATOM   3498  C   VAL B 212      23.422  18.906   0.020  1.00 96.38           C  
ATOM   3499  CB  VAL B 212      21.438  20.328   0.630  1.00 96.38           C  
ATOM   3500  O   VAL B 212      24.250  19.703  -0.386  1.00 96.38           O  
ATOM   3501  CG1 VAL B 212      20.781  19.859  -0.670  1.00 96.38           C  
ATOM   3502  CG2 VAL B 212      20.375  20.609   1.696  1.00 96.38           C  
ATOM   3503  N   MET B 213      23.344  17.656  -0.361  1.00 96.88           N  
ATOM   3504  CA  MET B 213      24.125  17.156  -1.488  1.00 96.88           C  
ATOM   3505  C   MET B 213      23.375  17.359  -2.803  1.00 96.88           C  
ATOM   3506  CB  MET B 213      24.453  15.672  -1.300  1.00 96.88           C  
ATOM   3507  O   MET B 213      22.172  17.125  -2.879  1.00 96.88           O  
ATOM   3508  CG  MET B 213      25.000  15.336   0.080  1.00 96.88           C  
ATOM   3509  SD  MET B 213      26.625  16.109   0.403  1.00 96.88           S  
ATOM   3510  CE  MET B 213      27.672  15.141  -0.733  1.00 96.88           C  
ATOM   3511  N   THR B 214      24.109  17.828  -3.852  1.00 96.88           N  
ATOM   3512  CA  THR B 214      23.422  18.141  -5.105  1.00 96.88           C  
ATOM   3513  C   THR B 214      24.203  17.578  -6.293  1.00 96.88           C  
ATOM   3514  CB  THR B 214      23.266  19.672  -5.285  1.00 96.88           C  
ATOM   3515  O   THR B 214      25.422  17.656  -6.344  1.00 96.88           O  
ATOM   3516  CG2 THR B 214      22.469  19.984  -6.551  1.00 96.88           C  
ATOM   3517  OG1 THR B 214      22.562  20.203  -4.152  1.00 96.88           O  
ATOM   3518  N   THR B 215      23.562  16.906  -7.145  1.00 97.06           N  
ATOM   3519  CA  THR B 215      24.078  16.547  -8.461  1.00 97.06           C  
ATOM   3520  C   THR B 215      23.281  17.234  -9.562  1.00 97.06           C  
ATOM   3521  CB  THR B 215      24.031  15.016  -8.672  1.00 97.06           C  
ATOM   3522  O   THR B 215      22.047  17.297  -9.492  1.00 97.06           O  
ATOM   3523  CG2 THR B 215      24.594  14.633 -10.039  1.00 97.06           C  
ATOM   3524  OG1 THR B 215      24.828  14.383  -7.660  1.00 97.06           O  
ATOM   3525  N   HIS B 216      23.922  17.781 -10.523  1.00 96.38           N  
ATOM   3526  CA  HIS B 216      23.297  18.391 -11.688  1.00 96.38           C  
ATOM   3527  C   HIS B 216      23.500  17.531 -12.938  1.00 96.38           C  
ATOM   3528  CB  HIS B 216      23.844  19.797 -11.922  1.00 96.38           C  
ATOM   3529  O   HIS B 216      24.641  17.250 -13.312  1.00 96.38           O  
ATOM   3530  CG  HIS B 216      23.469  20.781 -10.852  1.00 96.38           C  
ATOM   3531  CD2 HIS B 216      22.438  21.656 -10.766  1.00 96.38           C  
ATOM   3532  ND1 HIS B 216      24.188  20.906  -9.688  1.00 96.38           N  
ATOM   3533  CE1 HIS B 216      23.625  21.844  -8.930  1.00 96.38           C  
ATOM   3534  NE2 HIS B 216      22.562  22.312  -9.562  1.00 96.38           N  
ATOM   3535  N   PHE B 217      22.453  17.078 -13.484  1.00 96.12           N  
ATOM   3536  CA  PHE B 217      22.500  16.391 -14.773  1.00 96.12           C  
ATOM   3537  C   PHE B 217      22.312  17.391 -15.914  1.00 96.12           C  
ATOM   3538  CB  PHE B 217      21.422  15.312 -14.844  1.00 96.12           C  
ATOM   3539  O   PHE B 217      21.297  18.078 -15.984  1.00 96.12           O  
ATOM   3540  CG  PHE B 217      21.562  14.242 -13.789  1.00 96.12           C  
ATOM   3541  CD1 PHE B 217      22.484  13.211 -13.945  1.00 96.12           C  
ATOM   3542  CD2 PHE B 217      20.766  14.266 -12.648  1.00 96.12           C  
ATOM   3543  CE1 PHE B 217      22.609  12.227 -12.969  1.00 96.12           C  
ATOM   3544  CE2 PHE B 217      20.891  13.281 -11.672  1.00 96.12           C  
ATOM   3545  CZ  PHE B 217      21.812  12.266 -11.836  1.00 96.12           C  
ATOM   3546  N   HIS B 218      23.297  17.406 -16.797  1.00 94.81           N  
ATOM   3547  CA  HIS B 218      23.281  18.391 -17.891  1.00 94.81           C  
ATOM   3548  C   HIS B 218      22.656  17.797 -19.156  1.00 94.81           C  
ATOM   3549  CB  HIS B 218      24.703  18.875 -18.188  1.00 94.81           C  
ATOM   3550  O   HIS B 218      23.203  16.859 -19.734  1.00 94.81           O  
ATOM   3551  CG  HIS B 218      25.375  19.500 -17.000  1.00 94.81           C  
ATOM   3552  CD2 HIS B 218      26.359  19.031 -16.203  1.00 94.81           C  
ATOM   3553  ND1 HIS B 218      25.047  20.750 -16.531  1.00 94.81           N  
ATOM   3554  CE1 HIS B 218      25.797  21.031 -15.492  1.00 94.81           C  
ATOM   3555  NE2 HIS B 218      26.609  20.016 -15.266  1.00 94.81           N  
ATOM   3556  N   LEU B 219      21.531  18.391 -19.469  1.00 93.44           N  
ATOM   3557  CA  LEU B 219      20.781  17.922 -20.641  1.00 93.44           C  
ATOM   3558  C   LEU B 219      20.844  18.938 -21.766  1.00 93.44           C  
ATOM   3559  CB  LEU B 219      19.328  17.625 -20.250  1.00 93.44           C  
ATOM   3560  O   LEU B 219      20.797  20.141 -21.516  1.00 93.44           O  
ATOM   3561  CG  LEU B 219      19.109  16.609 -19.125  1.00 93.44           C  
ATOM   3562  CD1 LEU B 219      17.625  16.516 -18.781  1.00 93.44           C  
ATOM   3563  CD2 LEU B 219      19.672  15.250 -19.516  1.00 93.44           C  
ATOM   3564  N   LYS B 220      20.969  18.375 -23.000  1.00 91.50           N  
ATOM   3565  CA  LYS B 220      20.891  19.219 -24.203  1.00 91.50           C  
ATOM   3566  C   LYS B 220      20.000  18.578 -25.266  1.00 91.50           C  
ATOM   3567  CB  LYS B 220      22.297  19.453 -24.766  1.00 91.50           C  
ATOM   3568  O   LYS B 220      20.031  17.359 -25.469  1.00 91.50           O  
ATOM   3569  CG  LYS B 220      22.328  20.469 -25.906  1.00 91.50           C  
ATOM   3570  CD  LYS B 220      23.766  20.750 -26.359  1.00 91.50           C  
ATOM   3571  CE  LYS B 220      23.812  21.781 -27.469  1.00 91.50           C  
ATOM   3572  NZ  LYS B 220      25.203  22.125 -27.844  1.00 91.50           N  
ATOM   3573  N   ARG B 221      19.188  19.391 -25.906  1.00 87.31           N  
ATOM   3574  CA  ARG B 221      18.328  18.891 -26.953  1.00 87.31           C  
ATOM   3575  C   ARG B 221      19.109  18.656 -28.250  1.00 87.31           C  
ATOM   3576  CB  ARG B 221      17.172  19.859 -27.219  1.00 87.31           C  
ATOM   3577  O   ARG B 221      19.984  19.453 -28.594  1.00 87.31           O  
ATOM   3578  CG  ARG B 221      15.977  19.234 -27.922  1.00 87.31           C  
ATOM   3579  CD  ARG B 221      14.844  20.219 -28.109  1.00 87.31           C  
ATOM   3580  NE  ARG B 221      14.211  20.562 -26.844  1.00 87.31           N  
ATOM   3581  NH1 ARG B 221      12.531  19.000 -27.000  1.00 87.31           N  
ATOM   3582  NH2 ARG B 221      12.641  20.375 -25.172  1.00 87.31           N  
ATOM   3583  CZ  ARG B 221      13.133  19.969 -26.344  1.00 87.31           C  
TER    3584      ARG B 221                                                      
ATOM   3585  N   GLN C   1     -11.727 -51.000  15.344  1.00 34.41           N  
ATOM   3586  CA  GLN C   1     -11.398 -50.375  14.070  1.00 34.41           C  
ATOM   3587  C   GLN C   1     -11.188 -48.875  14.250  1.00 34.41           C  
ATOM   3588  CB  GLN C   1     -12.492 -50.625  13.039  1.00 34.41           C  
ATOM   3589  O   GLN C   1     -12.070 -48.156  14.758  1.00 34.41           O  
ATOM   3590  CG  GLN C   1     -12.250 -51.844  12.188  1.00 34.41           C  
ATOM   3591  CD  GLN C   1     -13.203 -51.938  11.008  1.00 34.41           C  
ATOM   3592  NE2 GLN C   1     -12.820 -52.719  10.000  1.00 34.41           N  
ATOM   3593  OE1 GLN C   1     -14.266 -51.312  11.000  1.00 34.41           O  
ATOM   3594  N   PRO C   2      -9.992 -48.375  14.523  1.00 45.69           N  
ATOM   3595  CA  PRO C   2      -9.852 -46.938  14.773  1.00 45.69           C  
ATOM   3596  C   PRO C   2     -10.727 -46.094  13.844  1.00 45.69           C  
ATOM   3597  CB  PRO C   2      -8.367 -46.688  14.508  1.00 45.69           C  
ATOM   3598  O   PRO C   2     -10.922 -46.469  12.680  1.00 45.69           O  
ATOM   3599  CG  PRO C   2      -7.867 -47.969  13.883  1.00 45.69           C  
ATOM   3600  CD  PRO C   2      -8.977 -48.969  13.891  1.00 45.69           C  
ATOM   3601  N   SER C   3     -11.719 -45.312  14.258  1.00 49.81           N  
ATOM   3602  CA  SER C   3     -12.688 -44.531  13.484  1.00 49.81           C  
ATOM   3603  C   SER C   3     -11.992 -43.625  12.477  1.00 49.81           C  
ATOM   3604  CB  SER C   3     -13.570 -43.688  14.414  1.00 49.81           C  
ATOM   3605  O   SER C   3     -10.805 -43.312  12.625  1.00 49.81           O  
ATOM   3606  OG  SER C   3     -12.828 -42.656  15.008  1.00 49.81           O  
ATOM   3607  N   LEU C   4     -12.523 -43.562  11.164  1.00 51.34           N  
ATOM   3608  CA  LEU C   4     -12.109 -42.656  10.109  1.00 51.34           C  
ATOM   3609  C   LEU C   4     -11.703 -41.281  10.688  1.00 51.34           C  
ATOM   3610  CB  LEU C   4     -13.234 -42.469   9.086  1.00 51.34           C  
ATOM   3611  O   LEU C   4     -10.734 -40.688  10.242  1.00 51.34           O  
ATOM   3612  CG  LEU C   4     -12.867 -42.688   7.621  1.00 51.34           C  
ATOM   3613  CD1 LEU C   4     -13.422 -44.000   7.125  1.00 51.34           C  
ATOM   3614  CD2 LEU C   4     -13.367 -41.531   6.762  1.00 51.34           C  
ATOM   3615  N   GLN C   5     -12.414 -40.844  11.734  1.00 54.53           N  
ATOM   3616  CA  GLN C   5     -12.102 -39.594  12.406  1.00 54.53           C  
ATOM   3617  C   GLN C   5     -10.758 -39.656  13.133  1.00 54.53           C  
ATOM   3618  CB  GLN C   5     -13.211 -39.219  13.398  1.00 54.53           C  
ATOM   3619  O   GLN C   5     -10.000 -38.688  13.141  1.00 54.53           O  
ATOM   3620  CG  GLN C   5     -14.180 -38.156  12.875  1.00 54.53           C  
ATOM   3621  CD  GLN C   5     -15.289 -37.844  13.859  1.00 54.53           C  
ATOM   3622  NE2 GLN C   5     -16.078 -36.844  13.547  1.00 54.53           N  
ATOM   3623  OE1 GLN C   5     -15.438 -38.531  14.883  1.00 54.53           O  
ATOM   3624  N   ASP C   6     -10.469 -40.781  13.711  1.00 58.84           N  
ATOM   3625  CA  ASP C   6      -9.227 -40.969  14.453  1.00 58.84           C  
ATOM   3626  C   ASP C   6      -8.023 -40.969  13.516  1.00 58.84           C  
ATOM   3627  CB  ASP C   6      -9.273 -42.281  15.250  1.00 58.84           C  
ATOM   3628  O   ASP C   6      -6.973 -40.406  13.844  1.00 58.84           O  
ATOM   3629  CG  ASP C   6     -10.156 -42.188  16.484  1.00 58.84           C  
ATOM   3630  OD1 ASP C   6     -10.406 -41.062  16.984  1.00 58.84           O  
ATOM   3631  OD2 ASP C   6     -10.602 -43.250  16.969  1.00 58.84           O  
ATOM   3632  N   GLU C   7      -8.102 -41.562  12.297  1.00 54.91           N  
ATOM   3633  CA  GLU C   7      -7.031 -41.594  11.312  1.00 54.91           C  
ATOM   3634  C   GLU C   7      -6.770 -40.188  10.750  1.00 54.91           C  
ATOM   3635  CB  GLU C   7      -7.367 -42.562  10.180  1.00 54.91           C  
ATOM   3636  O   GLU C   7      -5.617 -39.812  10.531  1.00 54.91           O  
ATOM   3637  CG  GLU C   7      -6.809 -43.969  10.383  1.00 54.91           C  
ATOM   3638  CD  GLU C   7      -7.094 -44.906   9.219  1.00 54.91           C  
ATOM   3639  OE1 GLU C   7      -6.641 -46.062   9.250  1.00 54.91           O  
ATOM   3640  OE2 GLU C   7      -7.777 -44.469   8.266  1.00 54.91           O  
ATOM   3641  N   LEU C   8      -7.855 -39.438  10.492  1.00 56.91           N  
ATOM   3642  CA  LEU C   8      -7.746 -38.062  10.016  1.00 56.91           C  
ATOM   3643  C   LEU C   8      -6.977 -37.188  11.008  1.00 56.91           C  
ATOM   3644  CB  LEU C   8      -9.133 -37.469   9.773  1.00 56.91           C  
ATOM   3645  O   LEU C   8      -6.113 -36.406  10.617  1.00 56.91           O  
ATOM   3646  CG  LEU C   8      -9.703 -37.625   8.359  1.00 56.91           C  
ATOM   3647  CD1 LEU C   8     -11.227 -37.594   8.391  1.00 56.91           C  
ATOM   3648  CD2 LEU C   8      -9.172 -36.531   7.445  1.00 56.91           C  
ATOM   3649  N   LYS C   9      -7.293 -37.375  12.234  1.00 60.28           N  
ATOM   3650  CA  LYS C   9      -6.625 -36.625  13.297  1.00 60.28           C  
ATOM   3651  C   LYS C   9      -5.156 -37.031  13.406  1.00 60.28           C  
ATOM   3652  CB  LYS C   9      -7.328 -36.844  14.641  1.00 60.28           C  
ATOM   3653  O   LYS C   9      -4.297 -36.156  13.641  1.00 60.28           O  
ATOM   3654  CG  LYS C   9      -8.281 -35.719  15.031  1.00 60.28           C  
ATOM   3655  CD  LYS C   9      -8.875 -35.969  16.422  1.00 60.28           C  
ATOM   3656  CE  LYS C   9      -9.891 -34.875  16.781  1.00 60.28           C  
ATOM   3657  NZ  LYS C   9     -10.477 -35.125  18.141  1.00 60.28           N  
ATOM   3658  N   ASP C  10      -4.910 -38.281  13.086  1.00 62.25           N  
ATOM   3659  CA  ASP C  10      -3.537 -38.781  13.203  1.00 62.25           C  
ATOM   3660  C   ASP C  10      -2.662 -38.219  12.086  1.00 62.25           C  
ATOM   3661  CB  ASP C  10      -3.500 -40.312  13.188  1.00 62.25           C  
ATOM   3662  O   ASP C  10      -1.529 -37.781  12.328  1.00 62.25           O  
ATOM   3663  CG  ASP C  10      -2.518 -40.875  14.195  1.00 62.25           C  
ATOM   3664  OD1 ASP C  10      -1.836 -40.094  14.898  1.00 62.25           O  
ATOM   3665  OD2 ASP C  10      -2.420 -42.125  14.273  1.00 62.25           O  
ATOM   3666  N   ASN C  11      -3.203 -38.188  10.820  1.00 64.69           N  
ATOM   3667  CA  ASN C  11      -2.430 -37.656   9.703  1.00 64.69           C  
ATOM   3668  C   ASN C  11      -2.172 -36.156   9.844  1.00 64.69           C  
ATOM   3669  CB  ASN C  11      -3.139 -37.938   8.375  1.00 64.69           C  
ATOM   3670  O   ASN C  11      -1.067 -35.688   9.570  1.00 64.69           O  
ATOM   3671  CG  ASN C  11      -2.721 -39.281   7.770  1.00 64.69           C  
ATOM   3672  ND2 ASN C  11      -3.521 -39.781   6.840  1.00 64.69           N  
ATOM   3673  OD1 ASN C  11      -1.686 -39.844   8.133  1.00 64.69           O  
ATOM   3674  N   THR C  12      -3.113 -35.438  10.320  1.00 73.56           N  
ATOM   3675  CA  THR C  12      -2.961 -34.000  10.516  1.00 73.56           C  
ATOM   3676  C   THR C  12      -1.883 -33.719  11.562  1.00 73.56           C  
ATOM   3677  CB  THR C  12      -4.289 -33.375  10.953  1.00 73.56           C  
ATOM   3678  O   THR C  12      -1.083 -32.781  11.391  1.00 73.56           O  
ATOM   3679  CG2 THR C  12      -4.781 -32.375   9.906  1.00 73.56           C  
ATOM   3680  OG1 THR C  12      -5.277 -34.375  11.125  1.00 73.56           O  
ATOM   3681  N   THR C  13      -1.867 -34.625  12.445  1.00 79.19           N  
ATOM   3682  CA  THR C  13      -0.915 -34.406  13.531  1.00 79.19           C  
ATOM   3683  C   THR C  13       0.513 -34.656  13.055  1.00 79.19           C  
ATOM   3684  CB  THR C  13      -1.227 -35.344  14.727  1.00 79.19           C  
ATOM   3685  O   THR C  13       1.437 -33.938  13.438  1.00 79.19           O  
ATOM   3686  CG2 THR C  13      -2.500 -34.906  15.445  1.00 79.19           C  
ATOM   3687  OG1 THR C  13      -1.398 -36.688  14.258  1.00 79.19           O  
ATOM   3688  N   VAL C  14       0.620 -35.688  12.102  1.00 82.50           N  
ATOM   3689  CA  VAL C  14       1.951 -36.000  11.602  1.00 82.50           C  
ATOM   3690  C   VAL C  14       2.486 -34.844  10.758  1.00 82.50           C  
ATOM   3691  CB  VAL C  14       1.941 -37.312  10.773  1.00 82.50           C  
ATOM   3692  O   VAL C  14       3.639 -34.438  10.914  1.00 82.50           O  
ATOM   3693  CG1 VAL C  14       3.285 -37.531  10.070  1.00 82.50           C  
ATOM   3694  CG2 VAL C  14       1.609 -38.500  11.664  1.00 82.50           C  
ATOM   3695  N   PHE C  15       1.622 -34.312   9.898  1.00 83.88           N  
ATOM   3696  CA  PHE C  15       2.051 -33.219   9.039  1.00 83.88           C  
ATOM   3697  C   PHE C  15       2.348 -31.969   9.859  1.00 83.88           C  
ATOM   3698  CB  PHE C  15       0.983 -32.906   7.984  1.00 83.88           C  
ATOM   3699  O   PHE C  15       3.330 -31.266   9.609  1.00 83.88           O  
ATOM   3700  CG  PHE C  15       0.960 -33.875   6.836  1.00 83.88           C  
ATOM   3701  CD1 PHE C  15       1.880 -33.781   5.801  1.00 83.88           C  
ATOM   3702  CD2 PHE C  15       0.017 -34.906   6.797  1.00 83.88           C  
ATOM   3703  CE1 PHE C  15       1.860 -34.688   4.738  1.00 83.88           C  
ATOM   3704  CE2 PHE C  15      -0.009 -35.812   5.738  1.00 83.88           C  
ATOM   3705  CZ  PHE C  15       0.913 -35.688   4.711  1.00 83.88           C  
ATOM   3706  N   THR C  16       1.553 -31.797  10.844  1.00 87.25           N  
ATOM   3707  CA  THR C  16       1.762 -30.641  11.727  1.00 87.25           C  
ATOM   3708  C   THR C  16       3.111 -30.750  12.430  1.00 87.25           C  
ATOM   3709  CB  THR C  16       0.638 -30.531  12.773  1.00 87.25           C  
ATOM   3710  O   THR C  16       3.855 -29.766  12.500  1.00 87.25           O  
ATOM   3711  CG2 THR C  16       0.880 -29.359  13.719  1.00 87.25           C  
ATOM   3712  OG1 THR C  16      -0.614 -30.344  12.102  1.00 87.25           O  
ATOM   3713  N   ARG C  17       3.471 -31.906  12.836  1.00 88.94           N  
ATOM   3714  CA  ARG C  17       4.738 -32.125  13.523  1.00 88.94           C  
ATOM   3715  C   ARG C  17       5.918 -31.891  12.586  1.00 88.94           C  
ATOM   3716  CB  ARG C  17       4.801 -33.531  14.117  1.00 88.94           C  
ATOM   3717  O   ARG C  17       6.930 -31.312  12.977  1.00 88.94           O  
ATOM   3718  CG  ARG C  17       4.047 -33.688  15.430  1.00 88.94           C  
ATOM   3719  CD  ARG C  17       4.188 -35.094  15.992  1.00 88.94           C  
ATOM   3720  NE  ARG C  17       3.807 -35.125  17.406  1.00 88.94           N  
ATOM   3721  NH1 ARG C  17       3.908 -37.438  17.562  1.00 88.94           N  
ATOM   3722  NH2 ARG C  17       3.334 -36.188  19.391  1.00 88.94           N  
ATOM   3723  CZ  ARG C  17       3.684 -36.250  18.109  1.00 88.94           C  
ATOM   3724  N   ILE C  18       5.711 -32.438  11.398  1.00 88.00           N  
ATOM   3725  CA  ILE C  18       6.773 -32.250  10.414  1.00 88.00           C  
ATOM   3726  C   ILE C  18       6.988 -30.766  10.148  1.00 88.00           C  
ATOM   3727  CB  ILE C  18       6.457 -33.000   9.094  1.00 88.00           C  
ATOM   3728  O   ILE C  18       8.125 -30.281  10.172  1.00 88.00           O  
ATOM   3729  CG1 ILE C  18       6.484 -34.531   9.320  1.00 88.00           C  
ATOM   3730  CG2 ILE C  18       7.441 -32.594   7.996  1.00 88.00           C  
ATOM   3731  CD1 ILE C  18       5.930 -35.312   8.148  1.00 88.00           C  
ATOM   3732  N   LEU C  19       5.895 -30.062   9.945  1.00 86.44           N  
ATOM   3733  CA  LEU C  19       5.977 -28.641   9.648  1.00 86.44           C  
ATOM   3734  C   LEU C  19       6.551 -27.875  10.828  1.00 86.44           C  
ATOM   3735  CB  LEU C  19       4.598 -28.094   9.289  1.00 86.44           C  
ATOM   3736  O   LEU C  19       7.355 -26.953  10.648  1.00 86.44           O  
ATOM   3737  CG  LEU C  19       4.016 -28.547   7.945  1.00 86.44           C  
ATOM   3738  CD1 LEU C  19       2.584 -28.031   7.793  1.00 86.44           C  
ATOM   3739  CD2 LEU C  19       4.883 -28.047   6.793  1.00 86.44           C  
ATOM   3740  N   ASP C  20       6.180 -28.250  12.070  1.00 86.69           N  
ATOM   3741  CA  ASP C  20       6.672 -27.594  13.273  1.00 86.69           C  
ATOM   3742  C   ASP C  20       8.180 -27.781  13.438  1.00 86.69           C  
ATOM   3743  CB  ASP C  20       5.938 -28.109  14.508  1.00 86.69           C  
ATOM   3744  O   ASP C  20       8.883 -26.875  13.875  1.00 86.69           O  
ATOM   3745  CG  ASP C  20       4.516 -27.578  14.625  1.00 86.69           C  
ATOM   3746  OD1 ASP C  20       4.176 -26.594  13.938  1.00 86.69           O  
ATOM   3747  OD2 ASP C  20       3.732 -28.156  15.406  1.00 86.69           O  
ATOM   3748  N   ARG C  21       8.625 -28.906  13.008  1.00 90.31           N  
ATOM   3749  CA  ARG C  21      10.031 -29.250  13.211  1.00 90.31           C  
ATOM   3750  C   ARG C  21      10.891 -28.688  12.078  1.00 90.31           C  
ATOM   3751  CB  ARG C  21      10.203 -30.766  13.312  1.00 90.31           C  
ATOM   3752  O   ARG C  21      12.102 -28.547  12.227  1.00 90.31           O  
ATOM   3753  CG  ARG C  21       9.727 -31.344  14.633  1.00 90.31           C  
ATOM   3754  CD  ARG C  21      10.000 -32.844  14.719  1.00 90.31           C  
ATOM   3755  NE  ARG C  21       9.297 -33.438  15.844  1.00 90.31           N  
ATOM   3756  NH1 ARG C  21       9.570 -35.625  15.102  1.00 90.31           N  
ATOM   3757  NH2 ARG C  21       8.453 -35.219  17.062  1.00 90.31           N  
ATOM   3758  CZ  ARG C  21       9.109 -34.750  16.000  1.00 90.31           C  
ATOM   3759  N   LEU C  22      10.203 -28.469  10.953  1.00 89.12           N  
ATOM   3760  CA  LEU C  22      10.945 -28.094   9.758  1.00 89.12           C  
ATOM   3761  C   LEU C  22      11.758 -26.828   9.992  1.00 89.12           C  
ATOM   3762  CB  LEU C  22       9.984 -27.891   8.578  1.00 89.12           C  
ATOM   3763  O   LEU C  22      12.938 -26.766   9.641  1.00 89.12           O  
ATOM   3764  CG  LEU C  22      10.633 -27.625   7.215  1.00 89.12           C  
ATOM   3765  CD1 LEU C  22      11.391 -28.875   6.746  1.00 89.12           C  
ATOM   3766  CD2 LEU C  22       9.578 -27.219   6.191  1.00 89.12           C  
ATOM   3767  N   LEU C  23      11.141 -25.781  10.742  1.00 87.38           N  
ATOM   3768  CA  LEU C  23      11.781 -24.469  10.883  1.00 87.38           C  
ATOM   3769  C   LEU C  23      12.406 -24.328  12.266  1.00 87.38           C  
ATOM   3770  CB  LEU C  23      10.773 -23.344  10.633  1.00 87.38           C  
ATOM   3771  O   LEU C  23      12.891 -23.250  12.617  1.00 87.38           O  
ATOM   3772  CG  LEU C  23      10.219 -23.234   9.211  1.00 87.38           C  
ATOM   3773  CD1 LEU C  23       9.219 -22.094   9.125  1.00 87.38           C  
ATOM   3774  CD2 LEU C  23      11.352 -23.031   8.211  1.00 87.38           C  
ATOM   3775  N   ASP C  24      12.375 -25.500  13.062  1.00 89.75           N  
ATOM   3776  CA  ASP C  24      12.961 -25.438  14.398  1.00 89.75           C  
ATOM   3777  C   ASP C  24      14.461 -25.203  14.328  1.00 89.75           C  
ATOM   3778  CB  ASP C  24      12.672 -26.734  15.164  1.00 89.75           C  
ATOM   3779  O   ASP C  24      15.203 -26.016  13.781  1.00 89.75           O  
ATOM   3780  CG  ASP C  24      12.891 -26.594  16.656  1.00 89.75           C  
ATOM   3781  OD1 ASP C  24      13.234 -25.484  17.125  1.00 89.75           O  
ATOM   3782  OD2 ASP C  24      12.719 -27.609  17.375  1.00 89.75           O  
ATOM   3783  N   GLY C  25      14.906 -24.016  14.820  1.00 88.06           N  
ATOM   3784  CA  GLY C  25      16.312 -23.656  14.820  1.00 88.06           C  
ATOM   3785  C   GLY C  25      16.797 -23.125  13.484  1.00 88.06           C  
ATOM   3786  O   GLY C  25      18.000 -22.891  13.305  1.00 88.06           O  
ATOM   3787  N   TYR C  26      15.883 -23.141  12.516  1.00 91.56           N  
ATOM   3788  CA  TYR C  26      16.250 -22.625  11.195  1.00 91.56           C  
ATOM   3789  C   TYR C  26      16.484 -21.125  11.242  1.00 91.56           C  
ATOM   3790  CB  TYR C  26      15.148 -22.953  10.172  1.00 91.56           C  
ATOM   3791  O   TYR C  26      15.680 -20.375  11.789  1.00 91.56           O  
ATOM   3792  CG  TYR C  26      15.453 -22.469   8.781  1.00 91.56           C  
ATOM   3793  CD1 TYR C  26      14.875 -21.297   8.281  1.00 91.56           C  
ATOM   3794  CD2 TYR C  26      16.328 -23.172   7.953  1.00 91.56           C  
ATOM   3795  CE1 TYR C  26      15.156 -20.844   7.000  1.00 91.56           C  
ATOM   3796  CE2 TYR C  26      16.609 -22.719   6.668  1.00 91.56           C  
ATOM   3797  OH  TYR C  26      16.297 -21.125   4.926  1.00 91.56           O  
ATOM   3798  CZ  TYR C  26      16.031 -21.562   6.199  1.00 91.56           C  
ATOM   3799  N   ASP C  27      17.641 -20.656  10.797  1.00 90.69           N  
ATOM   3800  CA  ASP C  27      17.984 -19.234  10.711  1.00 90.69           C  
ATOM   3801  C   ASP C  27      17.969 -18.750   9.266  1.00 90.69           C  
ATOM   3802  CB  ASP C  27      19.359 -18.984  11.336  1.00 90.69           C  
ATOM   3803  O   ASP C  27      18.875 -19.062   8.492  1.00 90.69           O  
ATOM   3804  CG  ASP C  27      19.656 -17.516  11.578  1.00 90.69           C  
ATOM   3805  OD1 ASP C  27      18.953 -16.656  10.992  1.00 90.69           O  
ATOM   3806  OD2 ASP C  27      20.578 -17.203  12.344  1.00 90.69           O  
ATOM   3807  N   ASN C  28      16.906 -18.000   8.938  1.00 91.62           N  
ATOM   3808  CA  ASN C  28      16.719 -17.578   7.555  1.00 91.62           C  
ATOM   3809  C   ASN C  28      17.625 -16.391   7.203  1.00 91.62           C  
ATOM   3810  CB  ASN C  28      15.258 -17.219   7.289  1.00 91.62           C  
ATOM   3811  O   ASN C  28      17.625 -15.914   6.070  1.00 91.62           O  
ATOM   3812  CG  ASN C  28      14.805 -16.000   8.086  1.00 91.62           C  
ATOM   3813  ND2 ASN C  28      13.602 -15.523   7.797  1.00 91.62           N  
ATOM   3814  OD1 ASN C  28      15.523 -15.508   8.953  1.00 91.62           O  
ATOM   3815  N   ARG C  29      18.438 -15.969   8.164  1.00 89.56           N  
ATOM   3816  CA  ARG C  29      19.422 -14.930   7.887  1.00 89.56           C  
ATOM   3817  C   ARG C  29      20.641 -15.492   7.164  1.00 89.56           C  
ATOM   3818  CB  ARG C  29      19.859 -14.242   9.188  1.00 89.56           C  
ATOM   3819  O   ARG C  29      21.438 -14.742   6.594  1.00 89.56           O  
ATOM   3820  CG  ARG C  29      18.719 -13.547   9.922  1.00 89.56           C  
ATOM   3821  CD  ARG C  29      19.141 -13.070  11.305  1.00 89.56           C  
ATOM   3822  NE  ARG C  29      19.453 -14.195  12.188  1.00 89.56           N  
ATOM   3823  NH1 ARG C  29      20.141 -12.875  13.953  1.00 89.56           N  
ATOM   3824  NH2 ARG C  29      20.172 -15.164  14.141  1.00 89.56           N  
ATOM   3825  CZ  ARG C  29      19.922 -14.078  13.430  1.00 89.56           C  
ATOM   3826  N   LEU C  30      20.750 -16.766   7.234  1.00 91.00           N  
ATOM   3827  CA  LEU C  30      21.906 -17.438   6.645  1.00 91.00           C  
ATOM   3828  C   LEU C  30      21.531 -18.125   5.340  1.00 91.00           C  
ATOM   3829  CB  LEU C  30      22.500 -18.453   7.621  1.00 91.00           C  
ATOM   3830  O   LEU C  30      20.562 -18.891   5.289  1.00 91.00           O  
ATOM   3831  CG  LEU C  30      22.781 -17.953   9.039  1.00 91.00           C  
ATOM   3832  CD1 LEU C  30      23.297 -19.094   9.914  1.00 91.00           C  
ATOM   3833  CD2 LEU C  30      23.781 -16.812   9.008  1.00 91.00           C  
ATOM   3834  N   ARG C  31      22.391 -17.875   4.344  1.00 92.38           N  
ATOM   3835  CA  ARG C  31      22.156 -18.562   3.082  1.00 92.38           C  
ATOM   3836  C   ARG C  31      22.562 -20.031   3.188  1.00 92.38           C  
ATOM   3837  CB  ARG C  31      22.938 -17.891   1.951  1.00 92.38           C  
ATOM   3838  O   ARG C  31      23.391 -20.406   4.020  1.00 92.38           O  
ATOM   3839  CG  ARG C  31      24.453 -18.047   2.074  1.00 92.38           C  
ATOM   3840  CD  ARG C  31      25.172 -17.531   0.834  1.00 92.38           C  
ATOM   3841  NE  ARG C  31      26.609 -17.750   0.920  1.00 92.38           N  
ATOM   3842  NH1 ARG C  31      26.562 -19.859  -0.000  1.00 92.38           N  
ATOM   3843  NH2 ARG C  31      28.547 -18.938   0.646  1.00 92.38           N  
ATOM   3844  CZ  ARG C  31      27.234 -18.844   0.521  1.00 92.38           C  
ATOM   3845  N   PRO C  32      21.953 -20.859   2.301  1.00 94.50           N  
ATOM   3846  CA  PRO C  32      22.391 -22.266   2.275  1.00 94.50           C  
ATOM   3847  C   PRO C  32      23.859 -22.422   1.895  1.00 94.50           C  
ATOM   3848  CB  PRO C  32      21.469 -22.891   1.216  1.00 94.50           C  
ATOM   3849  O   PRO C  32      24.359 -21.703   1.028  1.00 94.50           O  
ATOM   3850  CG  PRO C  32      20.312 -21.953   1.113  1.00 94.50           C  
ATOM   3851  CD  PRO C  32      20.797 -20.562   1.399  1.00 94.50           C  
ATOM   3852  N   GLY C  33      24.516 -23.281   2.602  1.00 89.44           N  
ATOM   3853  CA  GLY C  33      25.891 -23.609   2.281  1.00 89.44           C  
ATOM   3854  C   GLY C  33      26.891 -22.578   2.768  1.00 89.44           C  
ATOM   3855  O   GLY C  33      28.031 -22.547   2.312  1.00 89.44           O  
ATOM   3856  N   LEU C  34      26.422 -21.672   3.605  1.00 86.94           N  
ATOM   3857  CA  LEU C  34      27.297 -20.609   4.094  1.00 86.94           C  
ATOM   3858  C   LEU C  34      28.594 -21.203   4.648  1.00 86.94           C  
ATOM   3859  CB  LEU C  34      26.594 -19.797   5.176  1.00 86.94           C  
ATOM   3860  O   LEU C  34      28.562 -22.094   5.492  1.00 86.94           O  
ATOM   3861  CG  LEU C  34      27.359 -18.594   5.723  1.00 86.94           C  
ATOM   3862  CD1 LEU C  34      27.484 -17.516   4.648  1.00 86.94           C  
ATOM   3863  CD2 LEU C  34      26.672 -18.031   6.961  1.00 86.94           C  
ATOM   3864  N   GLY C  35      29.719 -20.594   4.184  1.00 78.25           N  
ATOM   3865  CA  GLY C  35      31.031 -21.016   4.637  1.00 78.25           C  
ATOM   3866  C   GLY C  35      31.500 -22.312   4.020  1.00 78.25           C  
ATOM   3867  O   GLY C  35      32.594 -22.781   4.297  1.00 78.25           O  
ATOM   3868  N   GLU C  36      30.750 -23.047   3.244  1.00 83.19           N  
ATOM   3869  CA  GLU C  36      31.078 -24.359   2.695  1.00 83.19           C  
ATOM   3870  C   GLU C  36      31.078 -24.328   1.170  1.00 83.19           C  
ATOM   3871  CB  GLU C  36      30.094 -25.406   3.205  1.00 83.19           C  
ATOM   3872  O   GLU C  36      32.031 -24.781   0.537  1.00 83.19           O  
ATOM   3873  CG  GLU C  36      30.156 -25.625   4.711  1.00 83.19           C  
ATOM   3874  CD  GLU C  36      29.250 -26.750   5.188  1.00 83.19           C  
ATOM   3875  OE1 GLU C  36      29.250 -27.062   6.398  1.00 83.19           O  
ATOM   3876  OE2 GLU C  36      28.516 -27.312   4.344  1.00 83.19           O  
ATOM   3877  N   ARG C  37      30.078 -23.891   0.661  1.00 91.12           N  
ATOM   3878  CA  ARG C  37      29.922 -23.906  -0.789  1.00 91.12           C  
ATOM   3879  C   ARG C  37      29.109 -22.703  -1.259  1.00 91.12           C  
ATOM   3880  CB  ARG C  37      29.219 -25.203  -1.237  1.00 91.12           C  
ATOM   3881  O   ARG C  37      28.547 -21.969  -0.445  1.00 91.12           O  
ATOM   3882  CG  ARG C  37      27.812 -25.359  -0.707  1.00 91.12           C  
ATOM   3883  CD  ARG C  37      27.172 -26.656  -1.188  1.00 91.12           C  
ATOM   3884  NE  ARG C  37      25.844 -26.844  -0.614  1.00 91.12           N  
ATOM   3885  NH1 ARG C  37      24.719 -25.766  -2.328  1.00 91.12           N  
ATOM   3886  NH2 ARG C  37      23.547 -26.641  -0.562  1.00 91.12           N  
ATOM   3887  CZ  ARG C  37      24.703 -26.406  -1.170  1.00 91.12           C  
ATOM   3888  N   VAL C  38      29.141 -22.453  -2.543  1.00 95.00           N  
ATOM   3889  CA  VAL C  38      28.312 -21.438  -3.174  1.00 95.00           C  
ATOM   3890  C   VAL C  38      26.875 -21.922  -3.295  1.00 95.00           C  
ATOM   3891  CB  VAL C  38      28.875 -21.047  -4.562  1.00 95.00           C  
ATOM   3892  O   VAL C  38      26.641 -23.109  -3.504  1.00 95.00           O  
ATOM   3893  CG1 VAL C  38      27.922 -20.062  -5.262  1.00 95.00           C  
ATOM   3894  CG2 VAL C  38      30.266 -20.438  -4.434  1.00 95.00           C  
ATOM   3895  N   THR C  39      25.969 -21.109  -3.010  1.00 96.88           N  
ATOM   3896  CA  THR C  39      24.562 -21.453  -3.207  1.00 96.88           C  
ATOM   3897  C   THR C  39      24.188 -21.344  -4.680  1.00 96.88           C  
ATOM   3898  CB  THR C  39      23.641 -20.562  -2.357  1.00 96.88           C  
ATOM   3899  O   THR C  39      24.328 -20.266  -5.277  1.00 96.88           O  
ATOM   3900  CG2 THR C  39      22.188 -21.000  -2.479  1.00 96.88           C  
ATOM   3901  OG1 THR C  39      24.047 -20.641  -0.984  1.00 96.88           O  
ATOM   3902  N   GLU C  40      23.734 -22.422  -5.273  1.00 97.88           N  
ATOM   3903  CA  GLU C  40      23.297 -22.438  -6.664  1.00 97.88           C  
ATOM   3904  C   GLU C  40      21.781 -22.250  -6.777  1.00 97.88           C  
ATOM   3905  CB  GLU C  40      23.719 -23.734  -7.348  1.00 97.88           C  
ATOM   3906  O   GLU C  40      21.016 -23.000  -6.168  1.00 97.88           O  
ATOM   3907  CG  GLU C  40      25.234 -23.938  -7.395  1.00 97.88           C  
ATOM   3908  CD  GLU C  40      25.625 -25.328  -7.895  1.00 97.88           C  
ATOM   3909  OE1 GLU C  40      26.844 -25.625  -7.938  1.00 97.88           O  
ATOM   3910  OE2 GLU C  40      24.719 -26.109  -8.250  1.00 97.88           O  
ATOM   3911  N   VAL C  41      21.406 -21.234  -7.512  1.00 97.56           N  
ATOM   3912  CA  VAL C  41      19.984 -20.969  -7.734  1.00 97.56           C  
ATOM   3913  C   VAL C  41      19.625 -21.250  -9.195  1.00 97.56           C  
ATOM   3914  CB  VAL C  41      19.609 -19.516  -7.359  1.00 97.56           C  
ATOM   3915  O   VAL C  41      20.125 -20.562 -10.102  1.00 97.56           O  
ATOM   3916  CG1 VAL C  41      18.109 -19.281  -7.551  1.00 97.56           C  
ATOM   3917  CG2 VAL C  41      20.016 -19.219  -5.922  1.00 97.56           C  
ATOM   3918  N   LYS C  42      18.781 -22.234  -9.438  1.00 97.56           N  
ATOM   3919  CA  LYS C  42      18.297 -22.547 -10.781  1.00 97.56           C  
ATOM   3920  C   LYS C  42      17.016 -21.750 -11.094  1.00 97.56           C  
ATOM   3921  CB  LYS C  42      18.031 -24.047 -10.922  1.00 97.56           C  
ATOM   3922  O   LYS C  42      16.141 -21.625 -10.250  1.00 97.56           O  
ATOM   3923  CG  LYS C  42      19.266 -24.906 -10.766  1.00 97.56           C  
ATOM   3924  CD  LYS C  42      18.953 -26.375 -11.016  1.00 97.56           C  
ATOM   3925  CE  LYS C  42      20.203 -27.234 -10.914  1.00 97.56           C  
ATOM   3926  NZ  LYS C  42      19.922 -28.672 -11.250  1.00 97.56           N  
ATOM   3927  N   THR C  43      17.000 -21.156 -12.234  1.00 96.44           N  
ATOM   3928  CA  THR C  43      15.891 -20.266 -12.555  1.00 96.44           C  
ATOM   3929  C   THR C  43      15.250 -20.656 -13.875  1.00 96.44           C  
ATOM   3930  CB  THR C  43      16.359 -18.797 -12.617  1.00 96.44           C  
ATOM   3931  O   THR C  43      15.914 -21.203 -14.758  1.00 96.44           O  
ATOM   3932  CG2 THR C  43      16.922 -18.344 -11.273  1.00 96.44           C  
ATOM   3933  OG1 THR C  43      17.375 -18.672 -13.617  1.00 96.44           O  
ATOM   3934  N   ASP C  44      13.953 -20.484 -14.039  1.00 94.25           N  
ATOM   3935  CA  ASP C  44      13.242 -20.547 -15.312  1.00 94.25           C  
ATOM   3936  C   ASP C  44      12.086 -19.547 -15.344  1.00 94.25           C  
ATOM   3937  CB  ASP C  44      12.727 -21.969 -15.578  1.00 94.25           C  
ATOM   3938  O   ASP C  44      11.617 -19.109 -14.289  1.00 94.25           O  
ATOM   3939  CG  ASP C  44      11.617 -22.375 -14.633  1.00 94.25           C  
ATOM   3940  OD1 ASP C  44      10.438 -22.094 -14.914  1.00 94.25           O  
ATOM   3941  OD2 ASP C  44      11.930 -22.984 -13.586  1.00 94.25           O  
ATOM   3942  N   ILE C  45      11.734 -19.094 -16.516  1.00 94.62           N  
ATOM   3943  CA  ILE C  45      10.711 -18.078 -16.719  1.00 94.62           C  
ATOM   3944  C   ILE C  45       9.656 -18.578 -17.703  1.00 94.62           C  
ATOM   3945  CB  ILE C  45      11.320 -16.750 -17.219  1.00 94.62           C  
ATOM   3946  O   ILE C  45      10.000 -19.078 -18.781  1.00 94.62           O  
ATOM   3947  CG1 ILE C  45      12.352 -16.219 -16.219  1.00 94.62           C  
ATOM   3948  CG2 ILE C  45      10.219 -15.711 -17.484  1.00 94.62           C  
ATOM   3949  CD1 ILE C  45      13.141 -15.016 -16.719  1.00 94.62           C  
ATOM   3950  N   PHE C  46       8.438 -18.594 -17.297  1.00 92.44           N  
ATOM   3951  CA  PHE C  46       7.312 -18.828 -18.203  1.00 92.44           C  
ATOM   3952  C   PHE C  46       6.527 -17.547 -18.438  1.00 92.44           C  
ATOM   3953  CB  PHE C  46       6.387 -19.906 -17.625  1.00 92.44           C  
ATOM   3954  O   PHE C  46       5.898 -17.016 -17.516  1.00 92.44           O  
ATOM   3955  CG  PHE C  46       5.227 -20.250 -18.531  1.00 92.44           C  
ATOM   3956  CD1 PHE C  46       3.932 -19.875 -18.188  1.00 92.44           C  
ATOM   3957  CD2 PHE C  46       5.430 -20.938 -19.719  1.00 92.44           C  
ATOM   3958  CE1 PHE C  46       2.857 -20.188 -19.016  1.00 92.44           C  
ATOM   3959  CE2 PHE C  46       4.363 -21.250 -20.547  1.00 92.44           C  
ATOM   3960  CZ  PHE C  46       3.076 -20.875 -20.188  1.00 92.44           C  
ATOM   3961  N   VAL C  47       6.586 -17.062 -19.625  1.00 93.25           N  
ATOM   3962  CA  VAL C  47       5.914 -15.828 -20.000  1.00 93.25           C  
ATOM   3963  C   VAL C  47       4.473 -16.109 -20.406  1.00 93.25           C  
ATOM   3964  CB  VAL C  47       6.656 -15.094 -21.141  1.00 93.25           C  
ATOM   3965  O   VAL C  47       4.227 -16.734 -21.438  1.00 93.25           O  
ATOM   3966  CG1 VAL C  47       5.957 -13.781 -21.484  1.00 93.25           C  
ATOM   3967  CG2 VAL C  47       8.109 -14.844 -20.766  1.00 93.25           C  
ATOM   3968  N   THR C  48       3.586 -15.688 -19.594  1.00 88.69           N  
ATOM   3969  CA  THR C  48       2.174 -15.922 -19.859  1.00 88.69           C  
ATOM   3970  C   THR C  48       1.629 -14.867 -20.828  1.00 88.69           C  
ATOM   3971  CB  THR C  48       1.340 -15.914 -18.578  1.00 88.69           C  
ATOM   3972  O   THR C  48       0.720 -15.148 -21.609  1.00 88.69           O  
ATOM   3973  CG2 THR C  48       1.765 -17.047 -17.641  1.00 88.69           C  
ATOM   3974  OG1 THR C  48       1.521 -14.664 -17.891  1.00 88.69           O  
ATOM   3975  N   SER C  49       2.131 -13.664 -20.750  1.00 88.62           N  
ATOM   3976  CA  SER C  49       1.703 -12.578 -21.609  1.00 88.62           C  
ATOM   3977  C   SER C  49       2.869 -11.656 -21.969  1.00 88.62           C  
ATOM   3978  CB  SER C  49       0.586 -11.766 -20.953  1.00 88.62           C  
ATOM   3979  O   SER C  49       3.686 -11.328 -21.109  1.00 88.62           O  
ATOM   3980  OG  SER C  49       0.249 -10.641 -21.750  1.00 88.62           O  
ATOM   3981  N   PHE C  50       2.904 -11.398 -23.250  1.00 91.31           N  
ATOM   3982  CA  PHE C  50       3.934 -10.492 -23.750  1.00 91.31           C  
ATOM   3983  C   PHE C  50       3.309  -9.242 -24.344  1.00 91.31           C  
ATOM   3984  CB  PHE C  50       4.805 -11.195 -24.797  1.00 91.31           C  
ATOM   3985  O   PHE C  50       2.623  -9.305 -25.359  1.00 91.31           O  
ATOM   3986  CG  PHE C  50       6.102 -10.484 -25.078  1.00 91.31           C  
ATOM   3987  CD1 PHE C  50       6.121  -9.305 -25.828  1.00 91.31           C  
ATOM   3988  CD2 PHE C  50       7.305 -10.984 -24.594  1.00 91.31           C  
ATOM   3989  CE1 PHE C  50       7.316  -8.648 -26.078  1.00 91.31           C  
ATOM   3990  CE2 PHE C  50       8.508 -10.336 -24.859  1.00 91.31           C  
ATOM   3991  CZ  PHE C  50       8.508  -9.164 -25.594  1.00 91.31           C  
ATOM   3992  N   GLY C  51       3.578  -8.141 -23.812  1.00 88.31           N  
ATOM   3993  CA  GLY C  51       3.049  -6.863 -24.250  1.00 88.31           C  
ATOM   3994  C   GLY C  51       2.299  -6.117 -23.156  1.00 88.31           C  
ATOM   3995  O   GLY C  51       1.983  -6.691 -22.109  1.00 88.31           O  
ATOM   3996  N   PRO C  52       2.033  -4.879 -23.406  1.00 87.75           N  
ATOM   3997  CA  PRO C  52       2.330  -4.074 -24.594  1.00 87.75           C  
ATOM   3998  C   PRO C  52       3.807  -3.695 -24.688  1.00 87.75           C  
ATOM   3999  CB  PRO C  52       1.458  -2.830 -24.406  1.00 87.75           C  
ATOM   4000  O   PRO C  52       4.559  -3.871 -23.719  1.00 87.75           O  
ATOM   4001  CG  PRO C  52       1.381  -2.639 -22.922  1.00 87.75           C  
ATOM   4002  CD  PRO C  52       1.345  -3.990 -22.266  1.00 87.75           C  
ATOM   4003  N   VAL C  53       4.172  -3.293 -25.938  1.00 90.38           N  
ATOM   4004  CA  VAL C  53       5.484  -2.725 -26.219  1.00 90.38           C  
ATOM   4005  C   VAL C  53       5.340  -1.250 -26.594  1.00 90.38           C  
ATOM   4006  CB  VAL C  53       6.203  -3.490 -27.344  1.00 90.38           C  
ATOM   4007  O   VAL C  53       4.516  -0.894 -27.438  1.00 90.38           O  
ATOM   4008  CG1 VAL C  53       7.559  -2.857 -27.656  1.00 90.38           C  
ATOM   4009  CG2 VAL C  53       6.367  -4.961 -26.984  1.00 90.38           C  
ATOM   4010  N   SER C  54       6.094  -0.392 -25.922  1.00 88.38           N  
ATOM   4011  CA  SER C  54       6.035   1.045 -26.172  1.00 88.38           C  
ATOM   4012  C   SER C  54       7.340   1.558 -26.781  1.00 88.38           C  
ATOM   4013  CB  SER C  54       5.734   1.799 -24.875  1.00 88.38           C  
ATOM   4014  O   SER C  54       8.367   1.606 -26.094  1.00 88.38           O  
ATOM   4015  OG  SER C  54       5.812   3.199 -25.078  1.00 88.38           O  
ATOM   4016  N   ASP C  55       7.211   2.078 -27.969  1.00 85.69           N  
ATOM   4017  CA  ASP C  55       8.375   2.689 -28.609  1.00 85.69           C  
ATOM   4018  C   ASP C  55       8.695   4.039 -27.969  1.00 85.69           C  
ATOM   4019  CB  ASP C  55       8.133   2.859 -30.109  1.00 85.69           C  
ATOM   4020  O   ASP C  55       9.867   4.410 -27.859  1.00 85.69           O  
ATOM   4021  CG  ASP C  55       7.918   1.539 -30.828  1.00 85.69           C  
ATOM   4022  OD1 ASP C  55       8.211   0.473 -30.250  1.00 85.69           O  
ATOM   4023  OD2 ASP C  55       7.453   1.566 -32.000  1.00 85.69           O  
ATOM   4024  N   HIS C  56       7.691   4.621 -27.594  1.00 81.94           N  
ATOM   4025  CA  HIS C  56       7.840   5.949 -27.016  1.00 81.94           C  
ATOM   4026  C   HIS C  56       8.602   5.887 -25.688  1.00 81.94           C  
ATOM   4027  CB  HIS C  56       6.473   6.598 -26.797  1.00 81.94           C  
ATOM   4028  O   HIS C  56       9.555   6.645 -25.484  1.00 81.94           O  
ATOM   4029  CG  HIS C  56       6.543   7.977 -26.219  1.00 81.94           C  
ATOM   4030  CD2 HIS C  56       6.551   9.188 -26.828  1.00 81.94           C  
ATOM   4031  ND1 HIS C  56       6.629   8.219 -24.875  1.00 81.94           N  
ATOM   4032  CE1 HIS C  56       6.680   9.523 -24.656  1.00 81.94           C  
ATOM   4033  NE2 HIS C  56       6.633  10.133 -25.828  1.00 81.94           N  
ATOM   4034  N   ASP C  57       8.266   4.949 -24.859  1.00 82.88           N  
ATOM   4035  CA  ASP C  57       8.891   4.840 -23.547  1.00 82.88           C  
ATOM   4036  C   ASP C  57      10.062   3.867 -23.578  1.00 82.88           C  
ATOM   4037  CB  ASP C  57       7.867   4.398 -22.500  1.00 82.88           C  
ATOM   4038  O   ASP C  57      10.812   3.756 -22.594  1.00 82.88           O  
ATOM   4039  CG  ASP C  57       6.758   5.414 -22.281  1.00 82.88           C  
ATOM   4040  OD1 ASP C  57       7.043   6.633 -22.266  1.00 82.88           O  
ATOM   4041  OD2 ASP C  57       5.594   4.992 -22.125  1.00 82.88           O  
ATOM   4042  N   MET C  58      10.234   3.170 -24.625  1.00 87.69           N  
ATOM   4043  CA  MET C  58      11.273   2.158 -24.781  1.00 87.69           C  
ATOM   4044  C   MET C  58      11.188   1.104 -23.688  1.00 87.69           C  
ATOM   4045  CB  MET C  58      12.664   2.807 -24.766  1.00 87.69           C  
ATOM   4046  O   MET C  58      12.180   0.811 -23.016  1.00 87.69           O  
ATOM   4047  CG  MET C  58      12.930   3.701 -25.969  1.00 87.69           C  
ATOM   4048  SD  MET C  58      14.695   4.184 -26.109  1.00 87.69           S  
ATOM   4049  CE  MET C  58      14.641   5.828 -25.344  1.00 87.69           C  
ATOM   4050  N   GLU C  59      10.047   0.596 -23.578  1.00 90.44           N  
ATOM   4051  CA  GLU C  59       9.766  -0.408 -22.547  1.00 90.44           C  
ATOM   4052  C   GLU C  59       8.812  -1.477 -23.078  1.00 90.44           C  
ATOM   4053  CB  GLU C  59       9.188   0.249 -21.297  1.00 90.44           C  
ATOM   4054  O   GLU C  59       8.117  -1.263 -24.078  1.00 90.44           O  
ATOM   4055  CG  GLU C  59      10.133   1.239 -20.625  1.00 90.44           C  
ATOM   4056  CD  GLU C  59       9.500   1.980 -19.469  1.00 90.44           C  
ATOM   4057  OE1 GLU C  59      10.180   2.820 -18.828  1.00 90.44           O  
ATOM   4058  OE2 GLU C  59       8.312   1.718 -19.172  1.00 90.44           O  
ATOM   4059  N   TYR C  60       8.859  -2.631 -22.531  1.00 92.44           N  
ATOM   4060  CA  TYR C  60       7.895  -3.695 -22.781  1.00 92.44           C  
ATOM   4061  C   TYR C  60       7.391  -4.293 -21.469  1.00 92.44           C  
ATOM   4062  CB  TYR C  60       8.523  -4.793 -23.656  1.00 92.44           C  
ATOM   4063  O   TYR C  60       8.039  -4.172 -20.438  1.00 92.44           O  
ATOM   4064  CG  TYR C  60       9.578  -5.598 -22.938  1.00 92.44           C  
ATOM   4065  CD1 TYR C  60      10.891  -5.133 -22.844  1.00 92.44           C  
ATOM   4066  CD2 TYR C  60       9.273  -6.824 -22.359  1.00 92.44           C  
ATOM   4067  CE1 TYR C  60      11.867  -5.875 -22.188  1.00 92.44           C  
ATOM   4068  CE2 TYR C  60      10.242  -7.574 -21.703  1.00 92.44           C  
ATOM   4069  OH  TYR C  60      12.508  -7.828 -20.984  1.00 92.44           O  
ATOM   4070  CZ  TYR C  60      11.539  -7.090 -21.625  1.00 92.44           C  
ATOM   4071  N   THR C  61       6.223  -4.836 -21.516  1.00 92.19           N  
ATOM   4072  CA  THR C  61       5.602  -5.438 -20.344  1.00 92.19           C  
ATOM   4073  C   THR C  61       5.375  -6.930 -20.562  1.00 92.19           C  
ATOM   4074  CB  THR C  61       4.258  -4.758 -20.016  1.00 92.19           C  
ATOM   4075  O   THR C  61       4.961  -7.352 -21.641  1.00 92.19           O  
ATOM   4076  CG2 THR C  61       3.654  -5.328 -18.734  1.00 92.19           C  
ATOM   4077  OG1 THR C  61       4.473  -3.350 -19.844  1.00 92.19           O  
ATOM   4078  N   ILE C  62       5.719  -7.727 -19.547  1.00 92.75           N  
ATOM   4079  CA  ILE C  62       5.477  -9.164 -19.625  1.00 92.75           C  
ATOM   4080  C   ILE C  62       4.902  -9.656 -18.281  1.00 92.75           C  
ATOM   4081  CB  ILE C  62       6.766  -9.938 -19.969  1.00 92.75           C  
ATOM   4082  O   ILE C  62       5.250  -9.133 -17.219  1.00 92.75           O  
ATOM   4083  CG1 ILE C  62       7.871  -9.617 -18.953  1.00 92.75           C  
ATOM   4084  CG2 ILE C  62       7.215  -9.625 -21.391  1.00 92.75           C  
ATOM   4085  CD1 ILE C  62       9.141 -10.438 -19.141  1.00 92.75           C  
ATOM   4086  N   ASP C  63       4.008 -10.547 -18.344  1.00 89.31           N  
ATOM   4087  CA  ASP C  63       3.576 -11.328 -17.188  1.00 89.31           C  
ATOM   4088  C   ASP C  63       4.285 -12.680 -17.141  1.00 89.31           C  
ATOM   4089  CB  ASP C  63       2.061 -11.531 -17.203  1.00 89.31           C  
ATOM   4090  O   ASP C  63       4.320 -13.406 -18.141  1.00 89.31           O  
ATOM   4091  CG  ASP C  63       1.288 -10.227 -17.125  1.00 89.31           C  
ATOM   4092  OD1 ASP C  63       1.635  -9.359 -16.297  1.00 89.31           O  
ATOM   4093  OD2 ASP C  63       0.323 -10.062 -17.906  1.00 89.31           O  
ATOM   4094  N   VAL C  64       4.820 -12.992 -15.984  1.00 91.69           N  
ATOM   4095  CA  VAL C  64       5.660 -14.188 -15.977  1.00 91.69           C  
ATOM   4096  C   VAL C  64       5.391 -14.992 -14.711  1.00 91.69           C  
ATOM   4097  CB  VAL C  64       7.156 -13.828 -16.078  1.00 91.69           C  
ATOM   4098  O   VAL C  64       4.965 -14.445 -13.695  1.00 91.69           O  
ATOM   4099  CG1 VAL C  64       7.438 -13.016 -17.344  1.00 91.69           C  
ATOM   4100  CG2 VAL C  64       7.602 -13.055 -14.836  1.00 91.69           C  
ATOM   4101  N   PHE C  65       5.559 -16.281 -14.852  1.00 89.75           N  
ATOM   4102  CA  PHE C  65       5.902 -17.125 -13.711  1.00 89.75           C  
ATOM   4103  C   PHE C  65       7.414 -17.234 -13.562  1.00 89.75           C  
ATOM   4104  CB  PHE C  65       5.277 -18.516 -13.859  1.00 89.75           C  
ATOM   4105  O   PHE C  65       8.094 -17.766 -14.453  1.00 89.75           O  
ATOM   4106  CG  PHE C  65       3.799 -18.547 -13.578  1.00 89.75           C  
ATOM   4107  CD1 PHE C  65       3.328 -18.578 -12.273  1.00 89.75           C  
ATOM   4108  CD2 PHE C  65       2.881 -18.547 -14.617  1.00 89.75           C  
ATOM   4109  CE1 PHE C  65       1.962 -18.609 -12.008  1.00 89.75           C  
ATOM   4110  CE2 PHE C  65       1.513 -18.594 -14.359  1.00 89.75           C  
ATOM   4111  CZ  PHE C  65       1.056 -18.609 -13.055  1.00 89.75           C  
ATOM   4112  N   PHE C  66       7.938 -16.688 -12.562  1.00 92.94           N  
ATOM   4113  CA  PHE C  66       9.367 -16.719 -12.266  1.00 92.94           C  
ATOM   4114  C   PHE C  66       9.672 -17.781 -11.211  1.00 92.94           C  
ATOM   4115  CB  PHE C  66       9.852 -15.352 -11.789  1.00 92.94           C  
ATOM   4116  O   PHE C  66       9.211 -17.688 -10.078  1.00 92.94           O  
ATOM   4117  CG  PHE C  66      11.328 -15.281 -11.547  1.00 92.94           C  
ATOM   4118  CD1 PHE C  66      11.828 -14.883 -10.305  1.00 92.94           C  
ATOM   4119  CD2 PHE C  66      12.227 -15.609 -12.555  1.00 92.94           C  
ATOM   4120  CE1 PHE C  66      13.203 -14.820 -10.078  1.00 92.94           C  
ATOM   4121  CE2 PHE C  66      13.602 -15.547 -12.328  1.00 92.94           C  
ATOM   4122  CZ  PHE C  66      14.086 -15.148 -11.094  1.00 92.94           C  
ATOM   4123  N   ARG C  67      10.438 -18.750 -11.625  1.00 94.19           N  
ATOM   4124  CA  ARG C  67      10.711 -19.875 -10.727  1.00 94.19           C  
ATOM   4125  C   ARG C  67      12.195 -19.938 -10.359  1.00 94.19           C  
ATOM   4126  CB  ARG C  67      10.281 -21.203 -11.367  1.00 94.19           C  
ATOM   4127  O   ARG C  67      13.055 -19.719 -11.211  1.00 94.19           O  
ATOM   4128  CG  ARG C  67       8.773 -21.328 -11.562  1.00 94.19           C  
ATOM   4129  CD  ARG C  67       8.414 -22.578 -12.336  1.00 94.19           C  
ATOM   4130  NE  ARG C  67       6.977 -22.656 -12.602  1.00 94.19           N  
ATOM   4131  NH1 ARG C  67       7.188 -23.922 -14.523  1.00 94.19           N  
ATOM   4132  NH2 ARG C  67       5.109 -23.281 -13.781  1.00 94.19           N  
ATOM   4133  CZ  ARG C  67       6.426 -23.281 -13.633  1.00 94.19           C  
ATOM   4134  N   GLN C  68      12.414 -20.156  -9.164  1.00 95.25           N  
ATOM   4135  CA  GLN C  68      13.750 -20.344  -8.602  1.00 95.25           C  
ATOM   4136  C   GLN C  68      13.812 -21.609  -7.750  1.00 95.25           C  
ATOM   4137  CB  GLN C  68      14.164 -19.125  -7.773  1.00 95.25           C  
ATOM   4138  O   GLN C  68      12.883 -21.891  -6.988  1.00 95.25           O  
ATOM   4139  CG  GLN C  68      14.172 -17.828  -8.562  1.00 95.25           C  
ATOM   4140  CD  GLN C  68      14.508 -16.625  -7.695  1.00 95.25           C  
ATOM   4141  NE2 GLN C  68      13.484 -16.062  -7.055  1.00 95.25           N  
ATOM   4142  OE1 GLN C  68      15.664 -16.203  -7.605  1.00 95.25           O  
ATOM   4143  N   SER C  69      14.898 -22.375  -7.949  1.00 97.31           N  
ATOM   4144  CA  SER C  69      15.102 -23.594  -7.180  1.00 97.31           C  
ATOM   4145  C   SER C  69      16.500 -23.641  -6.582  1.00 97.31           C  
ATOM   4146  CB  SER C  69      14.875 -24.828  -8.055  1.00 97.31           C  
ATOM   4147  O   SER C  69      17.484 -23.281  -7.242  1.00 97.31           O  
ATOM   4148  OG  SER C  69      15.102 -26.016  -7.320  1.00 97.31           O  
ATOM   4149  N   TRP C  70      16.594 -24.031  -5.371  1.00 97.75           N  
ATOM   4150  CA  TRP C  70      17.875 -24.188  -4.688  1.00 97.75           C  
ATOM   4151  C   TRP C  70      17.797 -25.281  -3.625  1.00 97.75           C  
ATOM   4152  CB  TRP C  70      18.312 -22.875  -4.055  1.00 97.75           C  
ATOM   4153  O   TRP C  70      16.703 -25.734  -3.275  1.00 97.75           O  
ATOM   4154  CG  TRP C  70      17.422 -22.391  -2.943  1.00 97.75           C  
ATOM   4155  CD1 TRP C  70      17.609 -22.594  -1.603  1.00 97.75           C  
ATOM   4156  CD2 TRP C  70      16.219 -21.656  -3.080  1.00 97.75           C  
ATOM   4157  CE2 TRP C  70      15.703 -21.438  -1.780  1.00 97.75           C  
ATOM   4158  CE3 TRP C  70      15.500 -21.141  -4.180  1.00 97.75           C  
ATOM   4159  NE1 TRP C  70      16.578 -22.016  -0.897  1.00 97.75           N  
ATOM   4160  CH2 TRP C  70      13.844 -20.250  -2.639  1.00 97.75           C  
ATOM   4161  CZ2 TRP C  70      14.523 -20.734  -1.548  1.00 97.75           C  
ATOM   4162  CZ3 TRP C  70      14.320 -20.453  -3.945  1.00 97.75           C  
ATOM   4163  N   LYS C  71      18.938 -25.719  -3.143  1.00 97.75           N  
ATOM   4164  CA  LYS C  71      18.984 -26.750  -2.121  1.00 97.75           C  
ATOM   4165  C   LYS C  71      19.438 -26.188  -0.781  1.00 97.75           C  
ATOM   4166  CB  LYS C  71      19.922 -27.891  -2.555  1.00 97.75           C  
ATOM   4167  O   LYS C  71      20.438 -25.453  -0.717  1.00 97.75           O  
ATOM   4168  CG  LYS C  71      19.844 -29.125  -1.669  1.00 97.75           C  
ATOM   4169  CD  LYS C  71      20.625 -30.281  -2.271  1.00 97.75           C  
ATOM   4170  CE  LYS C  71      20.531 -31.531  -1.403  1.00 97.75           C  
ATOM   4171  NZ  LYS C  71      21.250 -32.688  -2.016  1.00 97.75           N  
ATOM   4172  N   ASP C  72      18.688 -26.438   0.212  1.00 96.56           N  
ATOM   4173  CA  ASP C  72      19.047 -26.109   1.591  1.00 96.56           C  
ATOM   4174  C   ASP C  72      18.953 -27.344   2.484  1.00 96.56           C  
ATOM   4175  CB  ASP C  72      18.125 -25.000   2.131  1.00 96.56           C  
ATOM   4176  O   ASP C  72      17.875 -27.734   2.906  1.00 96.56           O  
ATOM   4177  CG  ASP C  72      18.641 -24.391   3.424  1.00 96.56           C  
ATOM   4178  OD1 ASP C  72      19.391 -25.062   4.156  1.00 96.56           O  
ATOM   4179  OD2 ASP C  72      18.266 -23.234   3.711  1.00 96.56           O  
ATOM   4180  N   GLU C  73      20.062 -27.844   2.820  1.00 94.12           N  
ATOM   4181  CA  GLU C  73      20.141 -29.094   3.557  1.00 94.12           C  
ATOM   4182  C   GLU C  73      19.531 -28.969   4.949  1.00 94.12           C  
ATOM   4183  CB  GLU C  73      21.594 -29.562   3.658  1.00 94.12           C  
ATOM   4184  O   GLU C  73      19.172 -29.953   5.570  1.00 94.12           O  
ATOM   4185  CG  GLU C  73      22.250 -29.844   2.311  1.00 94.12           C  
ATOM   4186  CD  GLU C  73      21.688 -31.078   1.617  1.00 94.12           C  
ATOM   4187  OE1 GLU C  73      21.922 -31.250   0.397  1.00 94.12           O  
ATOM   4188  OE2 GLU C  73      21.016 -31.891   2.299  1.00 94.12           O  
ATOM   4189  N   ARG C  74      19.453 -27.734   5.469  1.00 92.06           N  
ATOM   4190  CA  ARG C  74      18.875 -27.516   6.793  1.00 92.06           C  
ATOM   4191  C   ARG C  74      17.391 -27.812   6.797  1.00 92.06           C  
ATOM   4192  CB  ARG C  74      19.125 -26.078   7.250  1.00 92.06           C  
ATOM   4193  O   ARG C  74      16.781 -27.969   7.859  1.00 92.06           O  
ATOM   4194  CG  ARG C  74      20.609 -25.703   7.348  1.00 92.06           C  
ATOM   4195  CD  ARG C  74      20.797 -24.219   7.578  1.00 92.06           C  
ATOM   4196  NE  ARG C  74      20.297 -23.422   6.453  1.00 92.06           N  
ATOM   4197  NH1 ARG C  74      20.359 -21.406   7.570  1.00 92.06           N  
ATOM   4198  NH2 ARG C  74      19.656 -21.500   5.395  1.00 92.06           N  
ATOM   4199  CZ  ARG C  74      20.109 -22.109   6.477  1.00 92.06           C  
ATOM   4200  N   LEU C  75      16.797 -27.953   5.605  1.00 95.19           N  
ATOM   4201  CA  LEU C  75      15.359 -28.125   5.512  1.00 95.19           C  
ATOM   4202  C   LEU C  75      15.000 -29.531   5.023  1.00 95.19           C  
ATOM   4203  CB  LEU C  75      14.758 -27.078   4.570  1.00 95.19           C  
ATOM   4204  O   LEU C  75      13.914 -29.750   4.496  1.00 95.19           O  
ATOM   4205  CG  LEU C  75      14.867 -25.625   5.020  1.00 95.19           C  
ATOM   4206  CD1 LEU C  75      14.391 -24.688   3.914  1.00 95.19           C  
ATOM   4207  CD2 LEU C  75      14.062 -25.391   6.297  1.00 95.19           C  
ATOM   4208  N   LYS C  76      15.898 -30.422   5.082  1.00 95.25           N  
ATOM   4209  CA  LYS C  76      15.594 -31.812   4.812  1.00 95.25           C  
ATOM   4210  C   LYS C  76      14.562 -32.375   5.801  1.00 95.25           C  
ATOM   4211  CB  LYS C  76      16.859 -32.656   4.863  1.00 95.25           C  
ATOM   4212  O   LYS C  76      14.547 -31.969   6.969  1.00 95.25           O  
ATOM   4213  CG  LYS C  76      17.781 -32.469   3.674  1.00 95.25           C  
ATOM   4214  CD  LYS C  76      19.031 -33.344   3.775  1.00 95.25           C  
ATOM   4215  CE  LYS C  76      19.969 -33.125   2.594  1.00 95.25           C  
ATOM   4216  NZ  LYS C  76      21.188 -33.969   2.701  1.00 95.25           N  
ATOM   4217  N   PHE C  77      13.719 -33.219   5.305  1.00 93.69           N  
ATOM   4218  CA  PHE C  77      12.734 -33.812   6.188  1.00 93.69           C  
ATOM   4219  C   PHE C  77      12.352 -35.219   5.695  1.00 93.69           C  
ATOM   4220  CB  PHE C  77      11.484 -32.938   6.293  1.00 93.69           C  
ATOM   4221  O   PHE C  77      12.734 -35.594   4.594  1.00 93.69           O  
ATOM   4222  CG  PHE C  77      10.664 -32.875   5.031  1.00 93.69           C  
ATOM   4223  CD1 PHE C  77      10.992 -32.000   4.012  1.00 93.69           C  
ATOM   4224  CD2 PHE C  77       9.578 -33.719   4.859  1.00 93.69           C  
ATOM   4225  CE1 PHE C  77      10.242 -31.953   2.842  1.00 93.69           C  
ATOM   4226  CE2 PHE C  77       8.820 -33.688   3.693  1.00 93.69           C  
ATOM   4227  CZ  PHE C  77       9.148 -32.781   2.686  1.00 93.69           C  
ATOM   4228  N   LYS C  78      11.695 -36.000   6.566  1.00 92.00           N  
ATOM   4229  CA  LYS C  78      11.148 -37.312   6.242  1.00 92.00           C  
ATOM   4230  C   LYS C  78       9.680 -37.406   6.664  1.00 92.00           C  
ATOM   4231  CB  LYS C  78      11.961 -38.406   6.914  1.00 92.00           C  
ATOM   4232  O   LYS C  78       9.328 -37.031   7.781  1.00 92.00           O  
ATOM   4233  CG  LYS C  78      13.312 -38.656   6.258  1.00 92.00           C  
ATOM   4234  CD  LYS C  78      14.023 -39.844   6.891  1.00 92.00           C  
ATOM   4235  CE  LYS C  78      15.391 -40.094   6.262  1.00 92.00           C  
ATOM   4236  NZ  LYS C  78      16.094 -41.250   6.887  1.00 92.00           N  
ATOM   4237  N   GLY C  79       8.828 -37.750   5.727  1.00 86.81           N  
ATOM   4238  CA  GLY C  79       7.410 -37.906   6.016  1.00 86.81           C  
ATOM   4239  C   GLY C  79       6.645 -38.625   4.922  1.00 86.81           C  
ATOM   4240  O   GLY C  79       7.238 -39.125   3.965  1.00 86.81           O  
ATOM   4241  N   PRO C  80       5.297 -38.688   5.180  1.00 84.44           N  
ATOM   4242  CA  PRO C  80       4.457 -39.438   4.223  1.00 84.44           C  
ATOM   4243  C   PRO C  80       4.422 -38.750   2.848  1.00 84.44           C  
ATOM   4244  CB  PRO C  80       3.076 -39.406   4.879  1.00 84.44           C  
ATOM   4245  O   PRO C  80       4.117 -39.406   1.850  1.00 84.44           O  
ATOM   4246  CG  PRO C  80       3.129 -38.250   5.844  1.00 84.44           C  
ATOM   4247  CD  PRO C  80       4.555 -38.062   6.273  1.00 84.44           C  
ATOM   4248  N   MET C  81       4.633 -37.500   2.779  1.00 86.31           N  
ATOM   4249  CA  MET C  81       4.703 -36.812   1.504  1.00 86.31           C  
ATOM   4250  C   MET C  81       6.133 -36.375   1.201  1.00 86.31           C  
ATOM   4251  CB  MET C  81       3.777 -35.594   1.514  1.00 86.31           C  
ATOM   4252  O   MET C  81       6.863 -35.938   2.102  1.00 86.31           O  
ATOM   4253  CG  MET C  81       2.299 -35.938   1.521  1.00 86.31           C  
ATOM   4254  SD  MET C  81       1.223 -34.469   1.371  1.00 86.31           S  
ATOM   4255  CE  MET C  81       0.632 -34.656  -0.332  1.00 86.31           C  
ATOM   4256  N   THR C  82       6.457 -36.469  -0.082  1.00 90.12           N  
ATOM   4257  CA  THR C  82       7.816 -36.125  -0.486  1.00 90.12           C  
ATOM   4258  C   THR C  82       7.945 -34.625  -0.731  1.00 90.12           C  
ATOM   4259  CB  THR C  82       8.234 -36.875  -1.754  1.00 90.12           C  
ATOM   4260  O   THR C  82       9.055 -34.094  -0.756  1.00 90.12           O  
ATOM   4261  CG2 THR C  82       8.250 -38.375  -1.505  1.00 90.12           C  
ATOM   4262  OG1 THR C  82       7.305 -36.594  -2.807  1.00 90.12           O  
ATOM   4263  N   VAL C  83       6.832 -34.000  -1.009  1.00 90.06           N  
ATOM   4264  CA  VAL C  83       6.844 -32.562  -1.277  1.00 90.06           C  
ATOM   4265  C   VAL C  83       5.852 -31.844  -0.358  1.00 90.06           C  
ATOM   4266  CB  VAL C  83       6.512 -32.250  -2.756  1.00 90.06           C  
ATOM   4267  O   VAL C  83       4.703 -32.281  -0.225  1.00 90.06           O  
ATOM   4268  CG1 VAL C  83       6.520 -30.750  -3.012  1.00 90.06           C  
ATOM   4269  CG2 VAL C  83       7.500 -32.969  -3.680  1.00 90.06           C  
ATOM   4270  N   LEU C  84       6.348 -30.875   0.273  1.00 88.56           N  
ATOM   4271  CA  LEU C  84       5.504 -30.062   1.139  1.00 88.56           C  
ATOM   4272  C   LEU C  84       5.293 -28.672   0.542  1.00 88.56           C  
ATOM   4273  CB  LEU C  84       6.121 -29.953   2.533  1.00 88.56           C  
ATOM   4274  O   LEU C  84       6.223 -28.094  -0.008  1.00 88.56           O  
ATOM   4275  CG  LEU C  84       6.277 -31.250   3.320  1.00 88.56           C  
ATOM   4276  CD1 LEU C  84       7.039 -31.000   4.617  1.00 88.56           C  
ATOM   4277  CD2 LEU C  84       4.910 -31.859   3.609  1.00 88.56           C  
ATOM   4278  N   ARG C  85       4.094 -28.234   0.584  1.00 86.38           N  
ATOM   4279  CA  ARG C  85       3.777 -26.844   0.221  1.00 86.38           C  
ATOM   4280  C   ARG C  85       3.680 -25.969   1.459  1.00 86.38           C  
ATOM   4281  CB  ARG C  85       2.471 -26.781  -0.573  1.00 86.38           C  
ATOM   4282  O   ARG C  85       2.973 -26.297   2.412  1.00 86.38           O  
ATOM   4283  CG  ARG C  85       2.514 -27.547  -1.891  1.00 86.38           C  
ATOM   4284  CD  ARG C  85       1.142 -27.625  -2.545  1.00 86.38           C  
ATOM   4285  NE  ARG C  85       1.168 -28.422  -3.768  1.00 86.38           N  
ATOM   4286  NH1 ARG C  85      -0.993 -27.891  -4.398  1.00 86.38           N  
ATOM   4287  NH2 ARG C  85       0.285 -29.281  -5.699  1.00 86.38           N  
ATOM   4288  CZ  ARG C  85       0.153 -28.531  -4.621  1.00 86.38           C  
ATOM   4289  N   LEU C  86       4.352 -24.812   1.375  1.00 85.12           N  
ATOM   4290  CA  LEU C  86       4.371 -23.922   2.541  1.00 85.12           C  
ATOM   4291  C   LEU C  86       3.438 -22.734   2.344  1.00 85.12           C  
ATOM   4292  CB  LEU C  86       5.793 -23.438   2.814  1.00 85.12           C  
ATOM   4293  O   LEU C  86       3.348 -22.188   1.242  1.00 85.12           O  
ATOM   4294  CG  LEU C  86       6.859 -24.516   3.029  1.00 85.12           C  
ATOM   4295  CD1 LEU C  86       8.203 -23.875   3.340  1.00 85.12           C  
ATOM   4296  CD2 LEU C  86       6.438 -25.469   4.145  1.00 85.12           C  
ATOM   4297  N   ASN C  87       2.729 -22.422   3.355  1.00 80.62           N  
ATOM   4298  CA  ASN C  87       1.910 -21.219   3.285  1.00 80.62           C  
ATOM   4299  C   ASN C  87       2.764 -19.953   3.373  1.00 80.62           C  
ATOM   4300  CB  ASN C  87       0.853 -21.219   4.391  1.00 80.62           C  
ATOM   4301  O   ASN C  87       3.986 -20.031   3.494  1.00 80.62           O  
ATOM   4302  CG  ASN C  87       1.455 -21.078   5.777  1.00 80.62           C  
ATOM   4303  ND2 ASN C  87       0.609 -21.141   6.797  1.00 80.62           N  
ATOM   4304  OD1 ASN C  87       2.670 -20.922   5.926  1.00 80.62           O  
ATOM   4305  N   ASN C  88       2.184 -18.922   3.297  1.00 79.19           N  
ATOM   4306  CA  ASN C  88       2.869 -17.625   3.223  1.00 79.19           C  
ATOM   4307  C   ASN C  88       3.652 -17.344   4.500  1.00 79.19           C  
ATOM   4308  CB  ASN C  88       1.870 -16.500   2.943  1.00 79.19           C  
ATOM   4309  O   ASN C  88       4.770 -16.828   4.441  1.00 79.19           O  
ATOM   4310  CG  ASN C  88       2.516 -15.305   2.285  1.00 79.19           C  
ATOM   4311  ND2 ASN C  88       1.762 -14.219   2.168  1.00 79.19           N  
ATOM   4312  OD1 ASN C  88       3.682 -15.352   1.887  1.00 79.19           O  
ATOM   4313  N   LEU C  89       3.062 -17.609   5.648  1.00 76.81           N  
ATOM   4314  CA  LEU C  89       3.727 -17.344   6.922  1.00 76.81           C  
ATOM   4315  C   LEU C  89       5.020 -18.156   7.031  1.00 76.81           C  
ATOM   4316  CB  LEU C  89       2.799 -17.688   8.086  1.00 76.81           C  
ATOM   4317  O   LEU C  89       6.055 -17.609   7.438  1.00 76.81           O  
ATOM   4318  CG  LEU C  89       3.316 -17.359   9.484  1.00 76.81           C  
ATOM   4319  CD1 LEU C  89       3.465 -15.852   9.648  1.00 76.81           C  
ATOM   4320  CD2 LEU C  89       2.387 -17.922  10.555  1.00 76.81           C  
ATOM   4321  N   MET C  90       4.973 -19.375   6.555  1.00 85.69           N  
ATOM   4322  CA  MET C  90       6.164 -20.219   6.574  1.00 85.69           C  
ATOM   4323  C   MET C  90       7.188 -19.750   5.551  1.00 85.69           C  
ATOM   4324  CB  MET C  90       5.793 -21.688   6.301  1.00 85.69           C  
ATOM   4325  O   MET C  90       8.383 -19.688   5.844  1.00 85.69           O  
ATOM   4326  CG  MET C  90       4.984 -22.328   7.414  1.00 85.69           C  
ATOM   4327  SD  MET C  90       4.602 -24.094   7.070  1.00 85.69           S  
ATOM   4328  CE  MET C  90       6.215 -24.844   7.438  1.00 85.69           C  
ATOM   4329  N   ALA C  91       6.660 -19.438   4.387  1.00 86.19           N  
ATOM   4330  CA  ALA C  91       7.559 -18.984   3.326  1.00 86.19           C  
ATOM   4331  C   ALA C  91       8.352 -17.750   3.770  1.00 86.19           C  
ATOM   4332  CB  ALA C  91       6.770 -18.672   2.059  1.00 86.19           C  
ATOM   4333  O   ALA C  91       9.523 -17.609   3.414  1.00 86.19           O  
ATOM   4334  N   SER C  92       7.812 -16.938   4.633  1.00 87.00           N  
ATOM   4335  CA  SER C  92       8.469 -15.719   5.090  1.00 87.00           C  
ATOM   4336  C   SER C  92       9.570 -16.031   6.094  1.00 87.00           C  
ATOM   4337  CB  SER C  92       7.445 -14.773   5.719  1.00 87.00           C  
ATOM   4338  O   SER C  92      10.406 -15.164   6.387  1.00 87.00           O  
ATOM   4339  OG  SER C  92       7.000 -15.266   6.973  1.00 87.00           O  
ATOM   4340  N   LYS C  93       9.609 -17.203   6.559  1.00 88.94           N  
ATOM   4341  CA  LYS C  93      10.609 -17.594   7.547  1.00 88.94           C  
ATOM   4342  C   LYS C  93      11.734 -18.406   6.906  1.00 88.94           C  
ATOM   4343  CB  LYS C  93       9.961 -18.406   8.672  1.00 88.94           C  
ATOM   4344  O   LYS C  93      12.602 -18.922   7.602  1.00 88.94           O  
ATOM   4345  CG  LYS C  93       8.969 -17.609   9.516  1.00 88.94           C  
ATOM   4346  CD  LYS C  93       8.422 -18.438  10.664  1.00 88.94           C  
ATOM   4347  CE  LYS C  93       7.449 -17.641  11.523  1.00 88.94           C  
ATOM   4348  NZ  LYS C  93       6.945 -18.438  12.680  1.00 88.94           N  
ATOM   4349  N   ILE C  94      11.703 -18.547   5.625  1.00 92.56           N  
ATOM   4350  CA  ILE C  94      12.703 -19.328   4.898  1.00 92.56           C  
ATOM   4351  C   ILE C  94      13.586 -18.375   4.074  1.00 92.56           C  
ATOM   4352  CB  ILE C  94      12.055 -20.391   3.988  1.00 92.56           C  
ATOM   4353  O   ILE C  94      13.094 -17.391   3.529  1.00 92.56           O  
ATOM   4354  CG1 ILE C  94      11.352 -21.453   4.836  1.00 92.56           C  
ATOM   4355  CG2 ILE C  94      13.094 -21.016   3.062  1.00 92.56           C  
ATOM   4356  CD1 ILE C  94      10.562 -22.469   4.020  1.00 92.56           C  
ATOM   4357  N   TRP C  95      14.867 -18.688   4.012  1.00 92.62           N  
ATOM   4358  CA  TRP C  95      15.781 -17.922   3.164  1.00 92.62           C  
ATOM   4359  C   TRP C  95      15.383 -18.031   1.696  1.00 92.62           C  
ATOM   4360  CB  TRP C  95      17.219 -18.406   3.352  1.00 92.62           C  
ATOM   4361  O   TRP C  95      15.109 -19.141   1.202  1.00 92.62           O  
ATOM   4362  CG  TRP C  95      18.219 -17.688   2.504  1.00 92.62           C  
ATOM   4363  CD1 TRP C  95      18.891 -16.531   2.820  1.00 92.62           C  
ATOM   4364  CD2 TRP C  95      18.672 -18.062   1.198  1.00 92.62           C  
ATOM   4365  CE2 TRP C  95      19.609 -17.094   0.781  1.00 92.62           C  
ATOM   4366  CE3 TRP C  95      18.375 -19.125   0.340  1.00 92.62           C  
ATOM   4367  NE1 TRP C  95      19.719 -16.172   1.787  1.00 92.62           N  
ATOM   4368  CH2 TRP C  95      19.938 -18.203  -1.279  1.00 92.62           C  
ATOM   4369  CZ2 TRP C  95      20.250 -17.156  -0.459  1.00 92.62           C  
ATOM   4370  CZ3 TRP C  95      19.000 -19.188  -0.894  1.00 92.62           C  
ATOM   4371  N   THR C  96      15.289 -17.031   1.012  1.00 92.62           N  
ATOM   4372  CA  THR C  96      15.031 -17.000  -0.424  1.00 92.62           C  
ATOM   4373  C   THR C  96      16.078 -16.156  -1.145  1.00 92.62           C  
ATOM   4374  CB  THR C  96      13.625 -16.453  -0.730  1.00 92.62           C  
ATOM   4375  O   THR C  96      16.656 -15.242  -0.556  1.00 92.62           O  
ATOM   4376  CG2 THR C  96      12.547 -17.359  -0.155  1.00 92.62           C  
ATOM   4377  OG1 THR C  96      13.492 -15.148  -0.155  1.00 92.62           O  
ATOM   4378  N   PRO C  97      16.422 -16.531  -2.355  1.00 93.06           N  
ATOM   4379  CA  PRO C  97      17.344 -15.688  -3.111  1.00 93.06           C  
ATOM   4380  C   PRO C  97      16.891 -14.234  -3.209  1.00 93.06           C  
ATOM   4381  CB  PRO C  97      17.375 -16.344  -4.492  1.00 93.06           C  
ATOM   4382  O   PRO C  97      15.688 -13.969  -3.281  1.00 93.06           O  
ATOM   4383  CG  PRO C  97      16.875 -17.734  -4.266  1.00 93.06           C  
ATOM   4384  CD  PRO C  97      15.875 -17.703  -3.143  1.00 93.06           C  
ATOM   4385  N   ASP C  98      17.797 -13.336  -3.164  1.00 90.56           N  
ATOM   4386  CA  ASP C  98      17.484 -11.914  -3.256  1.00 90.56           C  
ATOM   4387  C   ASP C  98      17.516 -11.438  -4.707  1.00 90.56           C  
ATOM   4388  CB  ASP C  98      18.453 -11.094  -2.408  1.00 90.56           C  
ATOM   4389  O   ASP C  98      18.141 -10.422  -5.016  1.00 90.56           O  
ATOM   4390  CG  ASP C  98      19.906 -11.234  -2.865  1.00 90.56           C  
ATOM   4391  OD1 ASP C  98      20.219 -12.180  -3.617  1.00 90.56           O  
ATOM   4392  OD2 ASP C  98      20.734 -10.383  -2.467  1.00 90.56           O  
ATOM   4393  N   THR C  99      16.797 -12.070  -5.543  1.00 92.06           N  
ATOM   4394  CA  THR C  99      16.797 -11.828  -6.980  1.00 92.06           C  
ATOM   4395  C   THR C  99      16.047 -10.539  -7.316  1.00 92.06           C  
ATOM   4396  CB  THR C  99      16.156 -13.008  -7.746  1.00 92.06           C  
ATOM   4397  O   THR C  99      14.969 -10.281  -6.762  1.00 92.06           O  
ATOM   4398  CG2 THR C  99      16.406 -12.875  -9.250  1.00 92.06           C  
ATOM   4399  OG1 THR C  99      16.750 -14.234  -7.285  1.00 92.06           O  
ATOM   4400  N   PHE C 100      16.625  -9.711  -8.164  1.00 89.12           N  
ATOM   4401  CA  PHE C 100      15.930  -8.523  -8.672  1.00 89.12           C  
ATOM   4402  C   PHE C 100      16.172  -8.367 -10.172  1.00 89.12           C  
ATOM   4403  CB  PHE C 100      16.406  -7.270  -7.934  1.00 89.12           C  
ATOM   4404  O   PHE C 100      17.109  -8.953 -10.727  1.00 89.12           O  
ATOM   4405  CG  PHE C 100      17.719  -6.730  -8.422  1.00 89.12           C  
ATOM   4406  CD1 PHE C 100      18.906  -7.340  -8.055  1.00 89.12           C  
ATOM   4407  CD2 PHE C 100      17.766  -5.617  -9.250  1.00 89.12           C  
ATOM   4408  CE1 PHE C 100      20.141  -6.844  -8.508  1.00 89.12           C  
ATOM   4409  CE2 PHE C 100      18.984  -5.117  -9.703  1.00 89.12           C  
ATOM   4410  CZ  PHE C 100      20.156  -5.727  -9.328  1.00 89.12           C  
ATOM   4411  N   PHE C 101      15.250  -7.707 -10.797  1.00 91.50           N  
ATOM   4412  CA  PHE C 101      15.375  -7.434 -12.219  1.00 91.50           C  
ATOM   4413  C   PHE C 101      16.125  -6.125 -12.461  1.00 91.50           C  
ATOM   4414  CB  PHE C 101      13.992  -7.375 -12.875  1.00 91.50           C  
ATOM   4415  O   PHE C 101      15.648  -5.055 -12.070  1.00 91.50           O  
ATOM   4416  CG  PHE C 101      13.258  -8.688 -12.867  1.00 91.50           C  
ATOM   4417  CD1 PHE C 101      13.500  -9.641 -13.844  1.00 91.50           C  
ATOM   4418  CD2 PHE C 101      12.328  -8.969 -11.875  1.00 91.50           C  
ATOM   4419  CE1 PHE C 101      12.820 -10.859 -13.836  1.00 91.50           C  
ATOM   4420  CE2 PHE C 101      11.641 -10.180 -11.859  1.00 91.50           C  
ATOM   4421  CZ  PHE C 101      11.891 -11.125 -12.844  1.00 91.50           C  
ATOM   4422  N   HIS C 102      17.234  -6.211 -13.133  1.00 88.56           N  
ATOM   4423  CA  HIS C 102      18.141  -5.086 -13.336  1.00 88.56           C  
ATOM   4424  C   HIS C 102      17.469  -3.975 -14.133  1.00 88.56           C  
ATOM   4425  CB  HIS C 102      19.422  -5.543 -14.039  1.00 88.56           C  
ATOM   4426  O   HIS C 102      17.641  -2.793 -13.820  1.00 88.56           O  
ATOM   4427  CG  HIS C 102      20.359  -6.289 -13.148  1.00 88.56           C  
ATOM   4428  CD2 HIS C 102      20.172  -7.379 -12.375  1.00 88.56           C  
ATOM   4429  ND1 HIS C 102      21.688  -5.922 -12.992  1.00 88.56           N  
ATOM   4430  CE1 HIS C 102      22.266  -6.758 -12.148  1.00 88.56           C  
ATOM   4431  NE2 HIS C 102      21.375  -7.652 -11.758  1.00 88.56           N  
ATOM   4432  N   ASN C 103      16.797  -4.348 -15.148  1.00 87.75           N  
ATOM   4433  CA  ASN C 103      16.203  -3.338 -16.016  1.00 87.75           C  
ATOM   4434  C   ASN C 103      14.695  -3.268 -15.844  1.00 87.75           C  
ATOM   4435  CB  ASN C 103      16.562  -3.609 -17.484  1.00 87.75           C  
ATOM   4436  O   ASN C 103      13.977  -2.873 -16.766  1.00 87.75           O  
ATOM   4437  CG  ASN C 103      16.109  -4.977 -17.953  1.00 87.75           C  
ATOM   4438  ND2 ASN C 103      15.625  -5.051 -19.188  1.00 87.75           N  
ATOM   4439  OD1 ASN C 103      16.188  -5.961 -17.203  1.00 87.75           O  
ATOM   4440  N   GLY C 104      14.250  -3.770 -14.711  1.00 84.94           N  
ATOM   4441  CA  GLY C 104      12.836  -3.645 -14.383  1.00 84.94           C  
ATOM   4442  C   GLY C 104      12.484  -2.295 -13.781  1.00 84.94           C  
ATOM   4443  O   GLY C 104      13.070  -1.880 -12.781  1.00 84.94           O  
ATOM   4444  N   LYS C 105      11.531  -1.567 -14.391  1.00 75.00           N  
ATOM   4445  CA  LYS C 105      11.094  -0.267 -13.891  1.00 75.00           C  
ATOM   4446  C   LYS C 105       9.984  -0.423 -12.852  1.00 75.00           C  
ATOM   4447  CB  LYS C 105      10.609   0.612 -15.047  1.00 75.00           C  
ATOM   4448  O   LYS C 105       9.945   0.312 -11.867  1.00 75.00           O  
ATOM   4449  CG  LYS C 105      11.727   1.129 -15.945  1.00 75.00           C  
ATOM   4450  CD  LYS C 105      11.281   2.348 -16.734  1.00 75.00           C  
ATOM   4451  CE  LYS C 105      12.430   2.928 -17.562  1.00 75.00           C  
ATOM   4452  NZ  LYS C 105      12.016   4.164 -18.297  1.00 75.00           N  
ATOM   4453  N   LYS C 106       9.133  -1.177 -13.180  1.00 72.00           N  
ATOM   4454  CA  LYS C 106       8.008  -1.453 -12.289  1.00 72.00           C  
ATOM   4455  C   LYS C 106       7.609  -2.924 -12.352  1.00 72.00           C  
ATOM   4456  CB  LYS C 106       6.812  -0.568 -12.641  1.00 72.00           C  
ATOM   4457  O   LYS C 106       7.492  -3.496 -13.430  1.00 72.00           O  
ATOM   4458  CG  LYS C 106       5.727  -0.542 -11.578  1.00 72.00           C  
ATOM   4459  CD  LYS C 106       4.625   0.451 -11.922  1.00 72.00           C  
ATOM   4460  CE  LYS C 106       3.533   0.470 -10.859  1.00 72.00           C  
ATOM   4461  NZ  LYS C 106       2.459   1.453 -11.195  1.00 72.00           N  
ATOM   4462  N   SER C 107       7.723  -3.512 -11.227  1.00 69.12           N  
ATOM   4463  CA  SER C 107       7.203  -4.871 -11.125  1.00 69.12           C  
ATOM   4464  C   SER C 107       6.070  -4.961 -10.109  1.00 69.12           C  
ATOM   4465  CB  SER C 107       8.320  -5.848 -10.742  1.00 69.12           C  
ATOM   4466  O   SER C 107       6.113  -4.309  -9.062  1.00 69.12           O  
ATOM   4467  OG  SER C 107       8.945  -5.449  -9.539  1.00 69.12           O  
ATOM   4468  N   VAL C 108       5.035  -5.508 -10.523  1.00 69.06           N  
ATOM   4469  CA  VAL C 108       3.879  -5.645  -9.641  1.00 69.06           C  
ATOM   4470  C   VAL C 108       3.566  -7.125  -9.430  1.00 69.06           C  
ATOM   4471  CB  VAL C 108       2.641  -4.914 -10.211  1.00 69.06           C  
ATOM   4472  O   VAL C 108       3.592  -7.914 -10.383  1.00 69.06           O  
ATOM   4473  CG1 VAL C 108       1.453  -5.051  -9.258  1.00 69.06           C  
ATOM   4474  CG2 VAL C 108       2.961  -3.441 -10.461  1.00 69.06           C  
ATOM   4475  N   ALA C 109       3.398  -7.473  -8.125  1.00 66.62           N  
ATOM   4476  CA  ALA C 109       2.963  -8.828  -7.801  1.00 66.62           C  
ATOM   4477  C   ALA C 109       1.441  -8.938  -7.828  1.00 66.62           C  
ATOM   4478  CB  ALA C 109       3.496  -9.242  -6.430  1.00 66.62           C  
ATOM   4479  O   ALA C 109       0.737  -7.988  -7.480  1.00 66.62           O  
ATOM   4480  N   HIS C 110       1.000  -9.945  -8.289  1.00 63.91           N  
ATOM   4481  CA  HIS C 110      -0.427 -10.242  -8.289  1.00 63.91           C  
ATOM   4482  C   HIS C 110      -0.854 -10.875  -6.969  1.00 63.91           C  
ATOM   4483  CB  HIS C 110      -0.782 -11.172  -9.453  1.00 63.91           C  
ATOM   4484  O   HIS C 110      -0.549 -12.047  -6.707  1.00 63.91           O  
ATOM   4485  CG  HIS C 110      -0.549 -10.562 -10.797  1.00 63.91           C  
ATOM   4486  CD2 HIS C 110       0.558 -10.516 -11.578  1.00 63.91           C  
ATOM   4487  ND1 HIS C 110      -1.532  -9.883 -11.492  1.00 63.91           N  
ATOM   4488  CE1 HIS C 110      -1.039  -9.461 -12.641  1.00 63.91           C  
ATOM   4489  NE2 HIS C 110       0.228  -9.828 -12.719  1.00 63.91           N  
ATOM   4490  N   ASN C 111      -1.433 -10.148  -5.980  1.00 58.72           N  
ATOM   4491  CA  ASN C 111      -1.720 -10.641  -4.637  1.00 58.72           C  
ATOM   4492  C   ASN C 111      -3.215 -10.594  -4.328  1.00 58.72           C  
ATOM   4493  CB  ASN C 111      -0.939  -9.844  -3.592  1.00 58.72           C  
ATOM   4494  O   ASN C 111      -3.621 -10.750  -3.176  1.00 58.72           O  
ATOM   4495  CG  ASN C 111       0.558 -10.062  -3.689  1.00 58.72           C  
ATOM   4496  ND2 ASN C 111       1.328  -9.164  -3.082  1.00 58.72           N  
ATOM   4497  OD1 ASN C 111       1.019 -11.023  -4.305  1.00 58.72           O  
ATOM   4498  N   MET C 112      -4.055 -10.352  -5.242  1.00 53.78           N  
ATOM   4499  CA  MET C 112      -5.430 -10.023  -4.879  1.00 53.78           C  
ATOM   4500  C   MET C 112      -6.125 -11.227  -4.242  1.00 53.78           C  
ATOM   4501  CB  MET C 112      -6.211  -9.555  -6.105  1.00 53.78           C  
ATOM   4502  O   MET C 112      -6.637 -11.133  -3.127  1.00 53.78           O  
ATOM   4503  CG  MET C 112      -6.340  -8.047  -6.211  1.00 53.78           C  
ATOM   4504  SD  MET C 112      -7.910  -7.523  -7.004  1.00 53.78           S  
ATOM   4505  CE  MET C 112      -8.953  -7.309  -5.535  1.00 53.78           C  
ATOM   4506  N   THR C 113      -6.062 -12.320  -4.898  1.00 56.88           N  
ATOM   4507  CA  THR C 113      -6.824 -13.438  -4.348  1.00 56.88           C  
ATOM   4508  C   THR C 113      -5.949 -14.305  -3.447  1.00 56.88           C  
ATOM   4509  CB  THR C 113      -7.430 -14.305  -5.469  1.00 56.88           C  
ATOM   4510  O   THR C 113      -6.422 -14.844  -2.445  1.00 56.88           O  
ATOM   4511  CG2 THR C 113      -8.523 -13.547  -6.219  1.00 56.88           C  
ATOM   4512  OG1 THR C 113      -6.398 -14.672  -6.391  1.00 56.88           O  
ATOM   4513  N   MET C 114      -4.598 -14.250  -3.697  1.00 61.53           N  
ATOM   4514  CA  MET C 114      -3.650 -15.055  -2.939  1.00 61.53           C  
ATOM   4515  C   MET C 114      -2.266 -14.414  -2.939  1.00 61.53           C  
ATOM   4516  CB  MET C 114      -3.570 -16.469  -3.512  1.00 61.53           C  
ATOM   4517  O   MET C 114      -1.955 -13.602  -3.809  1.00 61.53           O  
ATOM   4518  CG  MET C 114      -4.828 -17.297  -3.287  1.00 61.53           C  
ATOM   4519  SD  MET C 114      -4.457 -19.000  -2.715  1.00 61.53           S  
ATOM   4520  CE  MET C 114      -5.062 -19.953  -4.137  1.00 61.53           C  
ATOM   4521  N   PRO C 115      -1.598 -14.812  -1.808  1.00 65.62           N  
ATOM   4522  CA  PRO C 115      -0.208 -14.352  -1.839  1.00 65.62           C  
ATOM   4523  C   PRO C 115       0.531 -14.789  -3.102  1.00 65.62           C  
ATOM   4524  CB  PRO C 115       0.406 -15.000  -0.595  1.00 65.62           C  
ATOM   4525  O   PRO C 115       0.277 -15.875  -3.625  1.00 65.62           O  
ATOM   4526  CG  PRO C 115      -0.763 -15.383   0.256  1.00 65.62           C  
ATOM   4527  CD  PRO C 115      -1.960 -15.562  -0.633  1.00 65.62           C  
ATOM   4528  N   ASN C 116       1.226 -14.047  -3.691  1.00 67.75           N  
ATOM   4529  CA  ASN C 116       1.900 -14.211  -4.973  1.00 67.75           C  
ATOM   4530  C   ASN C 116       3.061 -15.195  -4.871  1.00 67.75           C  
ATOM   4531  CB  ASN C 116       2.395 -12.867  -5.500  1.00 67.75           C  
ATOM   4532  O   ASN C 116       3.652 -15.578  -5.883  1.00 67.75           O  
ATOM   4533  CG  ASN C 116       3.291 -13.008  -6.715  1.00 67.75           C  
ATOM   4534  ND2 ASN C 116       3.809 -11.883  -7.203  1.00 67.75           N  
ATOM   4535  OD1 ASN C 116       3.518 -14.109  -7.211  1.00 67.75           O  
ATOM   4536  N   LYS C 117       3.402 -15.625  -3.738  1.00 74.12           N  
ATOM   4537  CA  LYS C 117       4.586 -16.469  -3.576  1.00 74.12           C  
ATOM   4538  C   LYS C 117       4.203 -17.875  -3.174  1.00 74.12           C  
ATOM   4539  CB  LYS C 117       5.531 -15.859  -2.535  1.00 74.12           C  
ATOM   4540  O   LYS C 117       3.398 -18.078  -2.260  1.00 74.12           O  
ATOM   4541  CG  LYS C 117       6.004 -14.453  -2.869  1.00 74.12           C  
ATOM   4542  CD  LYS C 117       6.887 -13.883  -1.765  1.00 74.12           C  
ATOM   4543  CE  LYS C 117       7.285 -12.438  -2.053  1.00 74.12           C  
ATOM   4544  NZ  LYS C 117       8.141 -11.875  -0.967  1.00 74.12           N  
ATOM   4545  N   LEU C 118       4.703 -18.891  -3.961  1.00 83.81           N  
ATOM   4546  CA  LEU C 118       4.535 -20.297  -3.648  1.00 83.81           C  
ATOM   4547  C   LEU C 118       5.883 -20.969  -3.387  1.00 83.81           C  
ATOM   4548  CB  LEU C 118       3.812 -21.016  -4.793  1.00 83.81           C  
ATOM   4549  O   LEU C 118       6.793 -20.891  -4.219  1.00 83.81           O  
ATOM   4550  CG  LEU C 118       3.625 -22.531  -4.633  1.00 83.81           C  
ATOM   4551  CD1 LEU C 118       2.629 -22.828  -3.514  1.00 83.81           C  
ATOM   4552  CD2 LEU C 118       3.162 -23.156  -5.945  1.00 83.81           C  
ATOM   4553  N   LEU C 119       5.945 -21.562  -2.254  1.00 90.25           N  
ATOM   4554  CA  LEU C 119       7.168 -22.250  -1.887  1.00 90.25           C  
ATOM   4555  C   LEU C 119       6.895 -23.734  -1.619  1.00 90.25           C  
ATOM   4556  CB  LEU C 119       7.805 -21.609  -0.651  1.00 90.25           C  
ATOM   4557  O   LEU C 119       6.035 -24.062  -0.801  1.00 90.25           O  
ATOM   4558  CG  LEU C 119       9.266 -21.984  -0.370  1.00 90.25           C  
ATOM   4559  CD1 LEU C 119      10.172 -21.438  -1.469  1.00 90.25           C  
ATOM   4560  CD2 LEU C 119       9.695 -21.453   0.995  1.00 90.25           C  
ATOM   4561  N   ARG C 120       7.621 -24.531  -2.338  1.00 93.56           N  
ATOM   4562  CA  ARG C 120       7.574 -25.969  -2.150  1.00 93.56           C  
ATOM   4563  C   ARG C 120       8.922 -26.500  -1.665  1.00 93.56           C  
ATOM   4564  CB  ARG C 120       7.176 -26.672  -3.451  1.00 93.56           C  
ATOM   4565  O   ARG C 120       9.977 -26.016  -2.080  1.00 93.56           O  
ATOM   4566  CG  ARG C 120       5.766 -26.344  -3.918  1.00 93.56           C  
ATOM   4567  CD  ARG C 120       5.434 -27.031  -5.234  1.00 93.56           C  
ATOM   4568  NE  ARG C 120       4.066 -26.750  -5.660  1.00 93.56           N  
ATOM   4569  NH1 ARG C 120       4.449 -27.188  -7.895  1.00 93.56           N  
ATOM   4570  NH2 ARG C 120       2.363 -26.547  -7.188  1.00 93.56           N  
ATOM   4571  CZ  ARG C 120       3.629 -26.828  -6.914  1.00 93.56           C  
ATOM   4572  N   ILE C 121       8.812 -27.453  -0.807  1.00 94.75           N  
ATOM   4573  CA  ILE C 121      10.031 -28.109  -0.315  1.00 94.75           C  
ATOM   4574  C   ILE C 121       9.953 -29.609  -0.565  1.00 94.75           C  
ATOM   4575  CB  ILE C 121      10.250 -27.828   1.188  1.00 94.75           C  
ATOM   4576  O   ILE C 121       8.930 -30.234  -0.277  1.00 94.75           O  
ATOM   4577  CG1 ILE C 121      10.242 -26.312   1.455  1.00 94.75           C  
ATOM   4578  CG2 ILE C 121      11.555 -28.469   1.672  1.00 94.75           C  
ATOM   4579  CD1 ILE C 121      10.336 -25.938   2.930  1.00 94.75           C  
ATOM   4580  N   THR C 122      11.016 -30.141  -1.164  1.00 95.75           N  
ATOM   4581  CA  THR C 122      11.164 -31.578  -1.356  1.00 95.75           C  
ATOM   4582  C   THR C 122      11.945 -32.219  -0.204  1.00 95.75           C  
ATOM   4583  CB  THR C 122      11.859 -31.906  -2.689  1.00 95.75           C  
ATOM   4584  O   THR C 122      12.727 -31.531   0.460  1.00 95.75           O  
ATOM   4585  CG2 THR C 122      11.891 -33.406  -2.947  1.00 95.75           C  
ATOM   4586  OG1 THR C 122      11.156 -31.250  -3.760  1.00 95.75           O  
ATOM   4587  N   GLU C 123      11.773 -33.438   0.110  1.00 96.00           N  
ATOM   4588  CA  GLU C 123      12.305 -34.125   1.278  1.00 96.00           C  
ATOM   4589  C   GLU C 123      13.828 -34.000   1.354  1.00 96.00           C  
ATOM   4590  CB  GLU C 123      11.906 -35.625   1.255  1.00 96.00           C  
ATOM   4591  O   GLU C 123      14.406 -34.031   2.443  1.00 96.00           O  
ATOM   4592  CG  GLU C 123      12.523 -36.406   0.103  1.00 96.00           C  
ATOM   4593  CD  GLU C 123      12.125 -37.875   0.099  1.00 96.00           C  
ATOM   4594  OE1 GLU C 123      12.438 -38.562  -0.885  1.00 96.00           O  
ATOM   4595  OE2 GLU C 123      11.500 -38.312   1.088  1.00 96.00           O  
ATOM   4596  N   ASP C 124      14.500 -33.844   0.218  1.00 96.75           N  
ATOM   4597  CA  ASP C 124      15.961 -33.750   0.217  1.00 96.75           C  
ATOM   4598  C   ASP C 124      16.422 -32.344   0.496  1.00 96.75           C  
ATOM   4599  CB  ASP C 124      16.516 -34.250  -1.119  1.00 96.75           C  
ATOM   4600  O   ASP C 124      17.625 -32.062   0.451  1.00 96.75           O  
ATOM   4601  CG  ASP C 124      16.234 -33.312  -2.268  1.00 96.75           C  
ATOM   4602  OD1 ASP C 124      15.320 -32.438  -2.141  1.00 96.75           O  
ATOM   4603  OD2 ASP C 124      16.906 -33.406  -3.311  1.00 96.75           O  
ATOM   4604  N   GLY C 125      15.508 -31.391   0.700  1.00 96.62           N  
ATOM   4605  CA  GLY C 125      15.852 -30.016   1.022  1.00 96.62           C  
ATOM   4606  C   GLY C 125      15.789 -29.094  -0.175  1.00 96.62           C  
ATOM   4607  O   GLY C 125      16.125 -27.906  -0.072  1.00 96.62           O  
ATOM   4608  N   THR C 126      15.375 -29.656  -1.297  1.00 97.62           N  
ATOM   4609  CA  THR C 126      15.242 -28.812  -2.484  1.00 97.62           C  
ATOM   4610  C   THR C 126      13.992 -27.938  -2.391  1.00 97.62           C  
ATOM   4611  CB  THR C 126      15.172 -29.672  -3.764  1.00 97.62           C  
ATOM   4612  O   THR C 126      12.906 -28.422  -2.064  1.00 97.62           O  
ATOM   4613  CG2 THR C 126      15.047 -28.797  -5.004  1.00 97.62           C  
ATOM   4614  OG1 THR C 126      16.375 -30.453  -3.869  1.00 97.62           O  
ATOM   4615  N   LEU C 127      14.250 -26.656  -2.602  1.00 97.19           N  
ATOM   4616  CA  LEU C 127      13.148 -25.703  -2.561  1.00 97.19           C  
ATOM   4617  C   LEU C 127      12.820 -25.188  -3.961  1.00 97.19           C  
ATOM   4618  CB  LEU C 127      13.500 -24.516  -1.650  1.00 97.19           C  
ATOM   4619  O   LEU C 127      13.719 -25.016  -4.789  1.00 97.19           O  
ATOM   4620  CG  LEU C 127      13.672 -24.844  -0.165  1.00 97.19           C  
ATOM   4621  CD1 LEU C 127      15.148 -24.984   0.179  1.00 97.19           C  
ATOM   4622  CD2 LEU C 127      13.031 -23.750   0.692  1.00 97.19           C  
ATOM   4623  N   LEU C 128      11.539 -25.016  -4.250  1.00 95.31           N  
ATOM   4624  CA  LEU C 128      11.039 -24.375  -5.465  1.00 95.31           C  
ATOM   4625  C   LEU C 128      10.180 -23.156  -5.133  1.00 95.31           C  
ATOM   4626  CB  LEU C 128      10.234 -25.375  -6.297  1.00 95.31           C  
ATOM   4627  O   LEU C 128       9.117 -23.297  -4.531  1.00 95.31           O  
ATOM   4628  CG  LEU C 128       9.602 -24.828  -7.582  1.00 95.31           C  
ATOM   4629  CD1 LEU C 128      10.688 -24.359  -8.547  1.00 95.31           C  
ATOM   4630  CD2 LEU C 128       8.719 -25.891  -8.234  1.00 95.31           C  
ATOM   4631  N   TYR C 129      10.695 -22.047  -5.508  1.00 93.50           N  
ATOM   4632  CA  TYR C 129      10.047 -20.766  -5.266  1.00 93.50           C  
ATOM   4633  C   TYR C 129       9.453 -20.203  -6.551  1.00 93.50           C  
ATOM   4634  CB  TYR C 129      11.039 -19.766  -4.664  1.00 93.50           C  
ATOM   4635  O   TYR C 129      10.188 -19.875  -7.488  1.00 93.50           O  
ATOM   4636  CG  TYR C 129      10.398 -18.516  -4.113  1.00 93.50           C  
ATOM   4637  CD1 TYR C 129      10.891 -17.266  -4.434  1.00 93.50           C  
ATOM   4638  CD2 TYR C 129       9.289 -18.609  -3.273  1.00 93.50           C  
ATOM   4639  CE1 TYR C 129      10.297 -16.109  -3.926  1.00 93.50           C  
ATOM   4640  CE2 TYR C 129       8.688 -17.453  -2.760  1.00 93.50           C  
ATOM   4641  OH  TYR C 129       8.609 -15.078  -2.588  1.00 93.50           O  
ATOM   4642  CZ  TYR C 129       9.203 -16.219  -3.092  1.00 93.50           C  
ATOM   4643  N   THR C 130       8.078 -20.078  -6.598  1.00 90.50           N  
ATOM   4644  CA  THR C 130       7.395 -19.578  -7.785  1.00 90.50           C  
ATOM   4645  C   THR C 130       6.719 -18.250  -7.492  1.00 90.50           C  
ATOM   4646  CB  THR C 130       6.344 -20.594  -8.289  1.00 90.50           C  
ATOM   4647  O   THR C 130       6.020 -18.094  -6.488  1.00 90.50           O  
ATOM   4648  CG2 THR C 130       5.684 -20.109  -9.570  1.00 90.50           C  
ATOM   4649  OG1 THR C 130       6.984 -21.844  -8.539  1.00 90.50           O  
ATOM   4650  N   MET C 131       6.961 -17.297  -8.359  1.00 89.00           N  
ATOM   4651  CA  MET C 131       6.340 -15.984  -8.266  1.00 89.00           C  
ATOM   4652  C   MET C 131       5.617 -15.625  -9.555  1.00 89.00           C  
ATOM   4653  CB  MET C 131       7.391 -14.922  -7.938  1.00 89.00           C  
ATOM   4654  O   MET C 131       6.125 -15.891 -10.648  1.00 89.00           O  
ATOM   4655  CG  MET C 131       8.133 -15.164  -6.633  1.00 89.00           C  
ATOM   4656  SD  MET C 131       9.461 -13.938  -6.336  1.00 89.00           S  
ATOM   4657  CE  MET C 131       8.461 -12.477  -5.922  1.00 89.00           C  
ATOM   4658  N   ARG C 132       4.445 -15.102  -9.414  1.00 86.75           N  
ATOM   4659  CA  ARG C 132       3.754 -14.508 -10.555  1.00 86.75           C  
ATOM   4660  C   ARG C 132       3.957 -12.992 -10.578  1.00 86.75           C  
ATOM   4661  CB  ARG C 132       2.260 -14.836 -10.508  1.00 86.75           C  
ATOM   4662  O   ARG C 132       3.551 -12.289  -9.656  1.00 86.75           O  
ATOM   4663  CG  ARG C 132       1.503 -14.422 -11.766  1.00 86.75           C  
ATOM   4664  CD  ARG C 132       0.022 -14.758 -11.664  1.00 86.75           C  
ATOM   4665  NE  ARG C 132      -0.718 -14.289 -12.836  1.00 86.75           N  
ATOM   4666  NH1 ARG C 132      -2.805 -14.602 -11.891  1.00 86.75           N  
ATOM   4667  NH2 ARG C 132      -2.613 -13.781 -14.023  1.00 86.75           N  
ATOM   4668  CZ  ARG C 132      -2.043 -14.227 -12.914  1.00 86.75           C  
ATOM   4669  N   LEU C 133       4.590 -12.477 -11.695  1.00 88.56           N  
ATOM   4670  CA  LEU C 133       4.996 -11.078 -11.750  1.00 88.56           C  
ATOM   4671  C   LEU C 133       4.570 -10.438 -13.070  1.00 88.56           C  
ATOM   4672  CB  LEU C 133       6.512 -10.953 -11.570  1.00 88.56           C  
ATOM   4673  O   LEU C 133       4.527 -11.109 -14.102  1.00 88.56           O  
ATOM   4674  CG  LEU C 133       7.105 -11.609 -10.328  1.00 88.56           C  
ATOM   4675  CD1 LEU C 133       8.625 -11.633 -10.414  1.00 88.56           C  
ATOM   4676  CD2 LEU C 133       6.648 -10.875  -9.070  1.00 88.56           C  
ATOM   4677  N   THR C 134       4.199  -9.195 -12.977  1.00 88.88           N  
ATOM   4678  CA  THR C 134       4.219  -8.312 -14.133  1.00 88.88           C  
ATOM   4679  C   THR C 134       5.473  -7.441 -14.133  1.00 88.88           C  
ATOM   4680  CB  THR C 134       2.969  -7.414 -14.180  1.00 88.88           C  
ATOM   4681  O   THR C 134       5.711  -6.688 -13.188  1.00 88.88           O  
ATOM   4682  CG2 THR C 134       2.990  -6.500 -15.398  1.00 88.88           C  
ATOM   4683  OG1 THR C 134       1.798  -8.242 -14.234  1.00 88.88           O  
ATOM   4684  N   VAL C 135       6.273  -7.605 -15.117  1.00 91.44           N  
ATOM   4685  CA  VAL C 135       7.535  -6.875 -15.188  1.00 91.44           C  
ATOM   4686  C   VAL C 135       7.484  -5.867 -16.328  1.00 91.44           C  
ATOM   4687  CB  VAL C 135       8.734  -7.828 -15.367  1.00 91.44           C  
ATOM   4688  O   VAL C 135       7.203  -6.230 -17.484  1.00 91.44           O  
ATOM   4689  CG1 VAL C 135      10.047  -7.051 -15.359  1.00 91.44           C  
ATOM   4690  CG2 VAL C 135       8.734  -8.898 -14.281  1.00 91.44           C  
ATOM   4691  N   ARG C 136       7.617  -4.633 -16.062  1.00 91.69           N  
ATOM   4692  CA  ARG C 136       7.863  -3.598 -17.062  1.00 91.69           C  
ATOM   4693  C   ARG C 136       9.359  -3.314 -17.203  1.00 91.69           C  
ATOM   4694  CB  ARG C 136       7.121  -2.311 -16.703  1.00 91.69           C  
ATOM   4695  O   ARG C 136       9.977  -2.754 -16.297  1.00 91.69           O  
ATOM   4696  CG  ARG C 136       7.117  -1.268 -17.812  1.00 91.69           C  
ATOM   4697  CD  ARG C 136       6.281  -0.052 -17.438  1.00 91.69           C  
ATOM   4698  NE  ARG C 136       6.297   0.959 -18.484  1.00 91.69           N  
ATOM   4699  NH1 ARG C 136       4.832   2.391 -17.422  1.00 91.69           N  
ATOM   4700  NH2 ARG C 136       5.699   2.947 -19.469  1.00 91.69           N  
ATOM   4701  CZ  ARG C 136       5.609   2.096 -18.453  1.00 91.69           C  
ATOM   4702  N   ALA C 137       9.867  -3.711 -18.281  1.00 92.38           N  
ATOM   4703  CA  ALA C 137      11.320  -3.664 -18.438  1.00 92.38           C  
ATOM   4704  C   ALA C 137      11.711  -2.695 -19.562  1.00 92.38           C  
ATOM   4705  CB  ALA C 137      11.867  -5.059 -18.734  1.00 92.38           C  
ATOM   4706  O   ALA C 137      10.945  -2.484 -20.500  1.00 92.38           O  
ATOM   4707  N   GLU C 138      12.898  -2.139 -19.406  1.00 89.88           N  
ATOM   4708  CA  GLU C 138      13.453  -1.245 -20.422  1.00 89.88           C  
ATOM   4709  C   GLU C 138      13.969  -2.027 -21.625  1.00 89.88           C  
ATOM   4710  CB  GLU C 138      14.570  -0.383 -19.828  1.00 89.88           C  
ATOM   4711  O   GLU C 138      14.586  -3.086 -21.469  1.00 89.88           O  
ATOM   4712  CG  GLU C 138      14.078   0.684 -18.859  1.00 89.88           C  
ATOM   4713  CD  GLU C 138      15.203   1.472 -18.219  1.00 89.88           C  
ATOM   4714  OE1 GLU C 138      14.914   2.412 -17.438  1.00 89.88           O  
ATOM   4715  OE2 GLU C 138      16.375   1.147 -18.484  1.00 89.88           O  
ATOM   4716  N   CYS C 139      13.750  -1.534 -22.859  1.00 90.75           N  
ATOM   4717  CA  CYS C 139      14.234  -2.078 -24.125  1.00 90.75           C  
ATOM   4718  C   CYS C 139      14.766  -0.973 -25.031  1.00 90.75           C  
ATOM   4719  CB  CYS C 139      13.117  -2.838 -24.844  1.00 90.75           C  
ATOM   4720  O   CYS C 139      13.992  -0.207 -25.609  1.00 90.75           O  
ATOM   4721  SG  CYS C 139      13.625  -3.576 -26.406  1.00 90.75           S  
ATOM   4722  N   PRO C 140      16.109  -0.909 -25.016  1.00 84.00           N  
ATOM   4723  CA  PRO C 140      16.672   0.069 -25.953  1.00 84.00           C  
ATOM   4724  C   PRO C 140      16.328  -0.241 -27.406  1.00 84.00           C  
ATOM   4725  CB  PRO C 140      18.172  -0.038 -25.719  1.00 84.00           C  
ATOM   4726  O   PRO C 140      16.734  -1.281 -27.938  1.00 84.00           O  
ATOM   4727  CG  PRO C 140      18.312  -0.818 -24.438  1.00 84.00           C  
ATOM   4728  CD  PRO C 140      17.062  -1.644 -24.266  1.00 84.00           C  
ATOM   4729  N   MET C 141      15.500   0.594 -27.953  1.00 83.94           N  
ATOM   4730  CA  MET C 141      15.047   0.378 -29.312  1.00 83.94           C  
ATOM   4731  C   MET C 141      15.664   1.406 -30.266  1.00 83.94           C  
ATOM   4732  CB  MET C 141      13.523   0.440 -29.406  1.00 83.94           C  
ATOM   4733  O   MET C 141      15.758   2.588 -29.922  1.00 83.94           O  
ATOM   4734  CG  MET C 141      12.820  -0.647 -28.609  1.00 83.94           C  
ATOM   4735  SD  MET C 141      10.992  -0.548 -28.734  1.00 83.94           S  
ATOM   4736  CE  MET C 141      10.516  -1.592 -27.328  1.00 83.94           C  
ATOM   4737  N   HIS C 142      16.328   0.952 -31.328  1.00 77.44           N  
ATOM   4738  CA  HIS C 142      16.844   1.810 -32.406  1.00 77.44           C  
ATOM   4739  C   HIS C 142      15.852   1.896 -33.562  1.00 77.44           C  
ATOM   4740  CB  HIS C 142      18.188   1.296 -32.906  1.00 77.44           C  
ATOM   4741  O   HIS C 142      15.664   0.926 -34.281  1.00 77.44           O  
ATOM   4742  CG  HIS C 142      19.234   1.187 -31.828  1.00 77.44           C  
ATOM   4743  CD2 HIS C 142      19.797   0.103 -31.250  1.00 77.44           C  
ATOM   4744  ND1 HIS C 142      19.797   2.289 -31.234  1.00 77.44           N  
ATOM   4745  CE1 HIS C 142      20.672   1.886 -30.328  1.00 77.44           C  
ATOM   4746  NE2 HIS C 142      20.688   0.564 -30.312  1.00 77.44           N  
ATOM   4747  N   LEU C 143      15.258   3.029 -33.719  1.00 76.56           N  
ATOM   4748  CA  LEU C 143      14.133   3.166 -34.625  1.00 76.56           C  
ATOM   4749  C   LEU C 143      14.602   3.676 -36.000  1.00 76.56           C  
ATOM   4750  CB  LEU C 143      13.078   4.113 -34.062  1.00 76.56           C  
ATOM   4751  O   LEU C 143      13.789   4.102 -36.812  1.00 76.56           O  
ATOM   4752  CG  LEU C 143      12.438   3.689 -32.719  1.00 76.56           C  
ATOM   4753  CD1 LEU C 143      11.547   4.805 -32.188  1.00 76.56           C  
ATOM   4754  CD2 LEU C 143      11.641   2.400 -32.906  1.00 76.56           C  
ATOM   4755  N   GLU C 144      15.930   3.582 -36.344  1.00 73.69           N  
ATOM   4756  CA  GLU C 144      16.453   4.082 -37.625  1.00 73.69           C  
ATOM   4757  C   GLU C 144      15.883   3.297 -38.812  1.00 73.69           C  
ATOM   4758  CB  GLU C 144      17.984   4.020 -37.625  1.00 73.69           C  
ATOM   4759  O   GLU C 144      15.641   3.859 -39.875  1.00 73.69           O  
ATOM   4760  CG  GLU C 144      18.641   4.961 -36.656  1.00 73.69           C  
ATOM   4761  CD  GLU C 144      19.906   4.391 -36.031  1.00 73.69           C  
ATOM   4762  OE1 GLU C 144      20.516   5.055 -35.156  1.00 73.69           O  
ATOM   4763  OE2 GLU C 144      20.297   3.270 -36.438  1.00 73.69           O  
ATOM   4764  N   ASP C 145      15.617   2.064 -38.688  1.00 71.88           N  
ATOM   4765  CA  ASP C 145      15.125   1.206 -39.781  1.00 71.88           C  
ATOM   4766  C   ASP C 145      13.609   1.059 -39.719  1.00 71.88           C  
ATOM   4767  CB  ASP C 145      15.789  -0.170 -39.719  1.00 71.88           C  
ATOM   4768  O   ASP C 145      13.047   0.088 -40.219  1.00 71.88           O  
ATOM   4769  CG  ASP C 145      17.281  -0.117 -39.969  1.00 71.88           C  
ATOM   4770  OD1 ASP C 145      17.750   0.770 -40.688  1.00 71.88           O  
ATOM   4771  OD2 ASP C 145      18.016  -0.972 -39.406  1.00 71.88           O  
ATOM   4772  N   PHE C 146      12.961   1.988 -39.031  1.00 73.19           N  
ATOM   4773  CA  PHE C 146      11.500   1.952 -39.031  1.00 73.19           C  
ATOM   4774  C   PHE C 146      10.945   1.970 -40.438  1.00 73.19           C  
ATOM   4775  CB  PHE C 146      10.945   3.133 -38.219  1.00 73.19           C  
ATOM   4776  O   PHE C 146      11.430   2.715 -41.312  1.00 73.19           O  
ATOM   4777  CG  PHE C 146       9.445   3.129 -38.094  1.00 73.19           C  
ATOM   4778  CD1 PHE C 146       8.656   3.768 -39.062  1.00 73.19           C  
ATOM   4779  CD2 PHE C 146       8.820   2.484 -37.031  1.00 73.19           C  
ATOM   4780  CE1 PHE C 146       7.266   3.766 -38.938  1.00 73.19           C  
ATOM   4781  CE2 PHE C 146       7.438   2.479 -36.938  1.00 73.19           C  
ATOM   4782  CZ  PHE C 146       6.660   3.119 -37.875  1.00 73.19           C  
ATOM   4783  N   PRO C 147       9.977   1.008 -40.875  1.00 76.94           N  
ATOM   4784  CA  PRO C 147       9.211   0.120 -40.000  1.00 76.94           C  
ATOM   4785  C   PRO C 147       9.719  -1.319 -40.000  1.00 76.94           C  
ATOM   4786  CB  PRO C 147       7.789   0.205 -40.562  1.00 76.94           C  
ATOM   4787  O   PRO C 147       8.977  -2.248 -39.688  1.00 76.94           O  
ATOM   4788  CG  PRO C 147       7.973   0.515 -42.000  1.00 76.94           C  
ATOM   4789  CD  PRO C 147       9.250   1.285 -42.156  1.00 76.94           C  
ATOM   4790  N   MET C 148      11.016  -1.546 -40.594  1.00 80.75           N  
ATOM   4791  CA  MET C 148      11.586  -2.885 -40.688  1.00 80.75           C  
ATOM   4792  C   MET C 148      12.523  -3.164 -39.531  1.00 80.75           C  
ATOM   4793  CB  MET C 148      12.336  -3.049 -42.000  1.00 80.75           C  
ATOM   4794  O   MET C 148      13.375  -4.047 -39.594  1.00 80.75           O  
ATOM   4795  CG  MET C 148      11.445  -2.947 -43.250  1.00 80.75           C  
ATOM   4796  SD  MET C 148      10.258  -4.336 -43.375  1.00 80.75           S  
ATOM   4797  CE  MET C 148      11.305  -5.590 -44.156  1.00 80.75           C  
ATOM   4798  N   ASP C 149      12.344  -2.426 -38.469  1.00 84.31           N  
ATOM   4799  CA  ASP C 149      13.273  -2.504 -37.344  1.00 84.31           C  
ATOM   4800  C   ASP C 149      13.039  -3.771 -36.531  1.00 84.31           C  
ATOM   4801  CB  ASP C 149      13.133  -1.269 -36.438  1.00 84.31           C  
ATOM   4802  O   ASP C 149      11.914  -4.281 -36.469  1.00 84.31           O  
ATOM   4803  CG  ASP C 149      11.695  -0.980 -36.062  1.00 84.31           C  
ATOM   4804  OD1 ASP C 149      10.820  -0.908 -36.938  1.00 84.31           O  
ATOM   4805  OD2 ASP C 149      11.438  -0.821 -34.844  1.00 84.31           O  
ATOM   4806  N   ALA C 150      14.102  -4.367 -36.125  1.00 89.69           N  
ATOM   4807  CA  ALA C 150      14.133  -5.484 -35.188  1.00 89.69           C  
ATOM   4808  C   ALA C 150      14.859  -5.102 -33.906  1.00 89.69           C  
ATOM   4809  CB  ALA C 150      14.805  -6.699 -35.844  1.00 89.69           C  
ATOM   4810  O   ALA C 150      15.844  -4.355 -33.938  1.00 89.69           O  
ATOM   4811  N   HIS C 151      14.266  -5.465 -32.844  1.00 91.44           N  
ATOM   4812  CA  HIS C 151      14.836  -5.109 -31.562  1.00 91.44           C  
ATOM   4813  C   HIS C 151      15.047  -6.344 -30.703  1.00 91.44           C  
ATOM   4814  CB  HIS C 151      13.938  -4.105 -30.844  1.00 91.44           C  
ATOM   4815  O   HIS C 151      14.273  -7.301 -30.766  1.00 91.44           O  
ATOM   4816  CG  HIS C 151      13.547  -2.932 -31.688  1.00 91.44           C  
ATOM   4817  CD2 HIS C 151      12.367  -2.594 -32.250  1.00 91.44           C  
ATOM   4818  ND1 HIS C 151      14.438  -1.940 -32.031  1.00 91.44           N  
ATOM   4819  CE1 HIS C 151      13.820  -1.040 -32.781  1.00 91.44           C  
ATOM   4820  NE2 HIS C 151      12.562  -1.413 -32.906  1.00 91.44           N  
ATOM   4821  N   ALA C 152      16.094  -6.422 -29.969  1.00 93.81           N  
ATOM   4822  CA  ALA C 152      16.328  -7.410 -28.922  1.00 93.81           C  
ATOM   4823  C   ALA C 152      16.156  -6.797 -27.547  1.00 93.81           C  
ATOM   4824  CB  ALA C 152      17.734  -8.000 -29.062  1.00 93.81           C  
ATOM   4825  O   ALA C 152      17.000  -6.039 -27.078  1.00 93.81           O  
ATOM   4826  N   CYS C 153      15.062  -7.082 -26.984  1.00 94.00           N  
ATOM   4827  CA  CYS C 153      14.742  -6.520 -25.672  1.00 94.00           C  
ATOM   4828  C   CYS C 153      15.227  -7.430 -24.562  1.00 94.00           C  
ATOM   4829  CB  CYS C 153      13.234  -6.293 -25.547  1.00 94.00           C  
ATOM   4830  O   CYS C 153      14.781  -8.578 -24.453  1.00 94.00           O  
ATOM   4831  SG  CYS C 153      12.578  -5.055 -26.688  1.00 94.00           S  
ATOM   4832  N   PRO C 154      16.047  -6.934 -23.688  1.00 94.81           N  
ATOM   4833  CA  PRO C 154      16.625  -7.793 -22.641  1.00 94.81           C  
ATOM   4834  C   PRO C 154      15.773  -7.824 -21.375  1.00 94.81           C  
ATOM   4835  CB  PRO C 154      17.984  -7.152 -22.375  1.00 94.81           C  
ATOM   4836  O   PRO C 154      15.062  -6.863 -21.078  1.00 94.81           O  
ATOM   4837  CG  PRO C 154      17.766  -5.688 -22.594  1.00 94.81           C  
ATOM   4838  CD  PRO C 154      16.812  -5.516 -23.734  1.00 94.81           C  
ATOM   4839  N   LEU C 155      15.750  -8.891 -20.688  1.00 95.56           N  
ATOM   4840  CA  LEU C 155      15.375  -9.039 -19.281  1.00 95.56           C  
ATOM   4841  C   LEU C 155      16.547  -9.578 -18.453  1.00 95.56           C  
ATOM   4842  CB  LEU C 155      14.172  -9.977 -19.141  1.00 95.56           C  
ATOM   4843  O   LEU C 155      17.000 -10.703 -18.672  1.00 95.56           O  
ATOM   4844  CG  LEU C 155      13.547 -10.086 -17.750  1.00 95.56           C  
ATOM   4845  CD1 LEU C 155      12.906  -8.758 -17.359  1.00 95.56           C  
ATOM   4846  CD2 LEU C 155      12.523 -11.219 -17.703  1.00 95.56           C  
ATOM   4847  N   LYS C 156      17.031  -8.711 -17.547  1.00 94.69           N  
ATOM   4848  CA  LYS C 156      18.203  -9.047 -16.766  1.00 94.69           C  
ATOM   4849  C   LYS C 156      17.859  -9.203 -15.289  1.00 94.69           C  
ATOM   4850  CB  LYS C 156      19.281  -7.973 -16.938  1.00 94.69           C  
ATOM   4851  O   LYS C 156      17.109  -8.398 -14.734  1.00 94.69           O  
ATOM   4852  CG  LYS C 156      19.672  -7.715 -18.391  1.00 94.69           C  
ATOM   4853  CD  LYS C 156      20.703  -6.598 -18.500  1.00 94.69           C  
ATOM   4854  CE  LYS C 156      21.031  -6.270 -19.953  1.00 94.69           C  
ATOM   4855  NZ  LYS C 156      22.000  -5.141 -20.062  1.00 94.69           N  
ATOM   4856  N   PHE C 157      18.359 -10.250 -14.703  1.00 94.38           N  
ATOM   4857  CA  PHE C 157      18.141 -10.414 -13.273  1.00 94.38           C  
ATOM   4858  C   PHE C 157      19.359 -11.039 -12.602  1.00 94.38           C  
ATOM   4859  CB  PHE C 157      16.906 -11.266 -13.008  1.00 94.38           C  
ATOM   4860  O   PHE C 157      20.219 -11.625 -13.281  1.00 94.38           O  
ATOM   4861  CG  PHE C 157      17.031 -12.688 -13.477  1.00 94.38           C  
ATOM   4862  CD1 PHE C 157      16.594 -13.055 -14.742  1.00 94.38           C  
ATOM   4863  CD2 PHE C 157      17.594 -13.656 -12.656  1.00 94.38           C  
ATOM   4864  CE1 PHE C 157      16.719 -14.375 -15.188  1.00 94.38           C  
ATOM   4865  CE2 PHE C 157      17.719 -14.977 -13.094  1.00 94.38           C  
ATOM   4866  CZ  PHE C 157      17.266 -15.328 -14.352  1.00 94.38           C  
ATOM   4867  N   GLY C 158      19.484 -10.867 -11.320  1.00 94.00           N  
ATOM   4868  CA  GLY C 158      20.562 -11.391 -10.500  1.00 94.00           C  
ATOM   4869  C   GLY C 158      20.422 -11.062  -9.031  1.00 94.00           C  
ATOM   4870  O   GLY C 158      19.375 -10.555  -8.602  1.00 94.00           O  
ATOM   4871  N   SER C 159      21.469 -11.422  -8.359  1.00 92.44           N  
ATOM   4872  CA  SER C 159      21.453 -11.172  -6.922  1.00 92.44           C  
ATOM   4873  C   SER C 159      21.625  -9.688  -6.617  1.00 92.44           C  
ATOM   4874  CB  SER C 159      22.547 -11.977  -6.215  1.00 92.44           C  
ATOM   4875  O   SER C 159      22.391  -9.000  -7.281  1.00 92.44           O  
ATOM   4876  OG  SER C 159      22.625 -11.609  -4.848  1.00 92.44           O  
ATOM   4877  N   TYR C 160      20.969  -9.336  -5.637  1.00 86.31           N  
ATOM   4878  CA  TYR C 160      21.078  -7.957  -5.168  1.00 86.31           C  
ATOM   4879  C   TYR C 160      22.312  -7.789  -4.281  1.00 86.31           C  
ATOM   4880  CB  TYR C 160      19.828  -7.539  -4.402  1.00 86.31           C  
ATOM   4881  O   TYR C 160      23.047  -6.805  -4.406  1.00 86.31           O  
ATOM   4882  CG  TYR C 160      19.812  -6.078  -4.012  1.00 86.31           C  
ATOM   4883  CD1 TYR C 160      19.891  -5.695  -2.676  1.00 86.31           C  
ATOM   4884  CD2 TYR C 160      19.719  -5.082  -4.977  1.00 86.31           C  
ATOM   4885  CE1 TYR C 160      19.875  -4.352  -2.311  1.00 86.31           C  
ATOM   4886  CE2 TYR C 160      19.703  -3.738  -4.625  1.00 86.31           C  
ATOM   4887  OH  TYR C 160      19.766  -2.053  -2.936  1.00 86.31           O  
ATOM   4888  CZ  TYR C 160      19.781  -3.383  -3.291  1.00 86.31           C  
ATOM   4889  N   ALA C 161      22.594  -8.742  -3.506  1.00 86.12           N  
ATOM   4890  CA  ALA C 161      23.594  -8.539  -2.459  1.00 86.12           C  
ATOM   4891  C   ALA C 161      24.719  -9.570  -2.555  1.00 86.12           C  
ATOM   4892  CB  ALA C 161      22.938  -8.586  -1.082  1.00 86.12           C  
ATOM   4893  O   ALA C 161      25.828  -9.336  -2.086  1.00 86.12           O  
ATOM   4894  N   TYR C 162      24.438 -10.672  -3.105  1.00 90.81           N  
ATOM   4895  CA  TYR C 162      25.406 -11.758  -3.062  1.00 90.81           C  
ATOM   4896  C   TYR C 162      26.281 -11.758  -4.305  1.00 90.81           C  
ATOM   4897  CB  TYR C 162      24.688 -13.109  -2.936  1.00 90.81           C  
ATOM   4898  O   TYR C 162      25.781 -11.828  -5.430  1.00 90.81           O  
ATOM   4899  CG  TYR C 162      23.891 -13.258  -1.658  1.00 90.81           C  
ATOM   4900  CD1 TYR C 162      24.531 -13.523  -0.448  1.00 90.81           C  
ATOM   4901  CD2 TYR C 162      22.516 -13.133  -1.661  1.00 90.81           C  
ATOM   4902  CE1 TYR C 162      23.812 -13.656   0.731  1.00 90.81           C  
ATOM   4903  CE2 TYR C 162      21.781 -13.273  -0.488  1.00 90.81           C  
ATOM   4904  OH  TYR C 162      21.703 -13.672   1.864  1.00 90.81           O  
ATOM   4905  CZ  TYR C 162      22.438 -13.531   0.701  1.00 90.81           C  
ATOM   4906  N   THR C 163      27.578 -11.758  -4.086  1.00 92.81           N  
ATOM   4907  CA  THR C 163      28.516 -11.867  -5.188  1.00 92.81           C  
ATOM   4908  C   THR C 163      28.562 -13.297  -5.719  1.00 92.81           C  
ATOM   4909  CB  THR C 163      29.938 -11.430  -4.758  1.00 92.81           C  
ATOM   4910  O   THR C 163      27.953 -14.203  -5.141  1.00 92.81           O  
ATOM   4911  CG2 THR C 163      29.906 -10.039  -4.137  1.00 92.81           C  
ATOM   4912  OG1 THR C 163      30.453 -12.367  -3.801  1.00 92.81           O  
ATOM   4913  N   ARG C 164      29.281 -13.453  -6.820  1.00 95.38           N  
ATOM   4914  CA  ARG C 164      29.375 -14.773  -7.438  1.00 95.38           C  
ATOM   4915  C   ARG C 164      30.094 -15.750  -6.520  1.00 95.38           C  
ATOM   4916  CB  ARG C 164      30.094 -14.688  -8.789  1.00 95.38           C  
ATOM   4917  O   ARG C 164      30.000 -16.969  -6.699  1.00 95.38           O  
ATOM   4918  CG  ARG C 164      31.562 -14.352  -8.680  1.00 95.38           C  
ATOM   4919  CD  ARG C 164      32.250 -14.344 -10.039  1.00 95.38           C  
ATOM   4920  NE  ARG C 164      33.688 -14.219  -9.922  1.00 95.38           N  
ATOM   4921  NH1 ARG C 164      34.125 -14.664 -12.148  1.00 95.38           N  
ATOM   4922  NH2 ARG C 164      35.844 -14.234 -10.711  1.00 95.38           N  
ATOM   4923  CZ  ARG C 164      34.562 -14.375 -10.930  1.00 95.38           C  
ATOM   4924  N   ALA C 165      30.812 -15.219  -5.559  1.00 92.88           N  
ATOM   4925  CA  ALA C 165      31.500 -16.094  -4.609  1.00 92.88           C  
ATOM   4926  C   ALA C 165      30.516 -16.703  -3.615  1.00 92.88           C  
ATOM   4927  CB  ALA C 165      32.594 -15.328  -3.871  1.00 92.88           C  
ATOM   4928  O   ALA C 165      30.828 -17.672  -2.918  1.00 92.88           O  
ATOM   4929  N   GLU C 166      29.312 -16.188  -3.510  1.00 93.19           N  
ATOM   4930  CA  GLU C 166      28.344 -16.625  -2.521  1.00 93.19           C  
ATOM   4931  C   GLU C 166      27.141 -17.297  -3.189  1.00 93.19           C  
ATOM   4932  CB  GLU C 166      27.875 -15.445  -1.666  1.00 93.19           C  
ATOM   4933  O   GLU C 166      26.734 -18.391  -2.789  1.00 93.19           O  
ATOM   4934  CG  GLU C 166      28.969 -14.844  -0.797  1.00 93.19           C  
ATOM   4935  CD  GLU C 166      28.484 -13.672   0.040  1.00 93.19           C  
ATOM   4936  OE1 GLU C 166      28.172 -13.859   1.237  1.00 93.19           O  
ATOM   4937  OE2 GLU C 166      28.422 -12.547  -0.506  1.00 93.19           O
[truncated: 326,026 more chars]
