# Supplementary material for: Modular Structure and Polymerization Status of GABAA Receptors Illustrated with EM Analysis and AlphaFold2 Prediction
Source: Int J Mol Sci. 2024 Sep 21;25(18):10142. doi: 10.3390/ijms251810142 (PMC11432007; doi:10.3390/ijms251810142)
Supplement: Supplementary file 1 [file ijms-25-10142-s001.zip › AlphaFold2 PDB files/alpha1 Homo-pentamer PDB/a1Homopentamer_rank_002_alphafold2_multimer_v3.pdb]

MODEL     1                                                                     
ATOM      1  N   GLN A   1      22.125  20.797  41.938  1.00 35.81           N  
ATOM      2  CA  GLN A   1      21.109  21.188  40.969  1.00 35.81           C  
ATOM      3  C   GLN A   1      20.844  20.047  39.969  1.00 35.81           C  
ATOM      4  CB  GLN A   1      21.562  22.438  40.188  1.00 35.81           C  
ATOM      5  O   GLN A   1      21.766  19.516  39.344  1.00 35.81           O  
ATOM      6  CG  GLN A   1      20.969  23.734  40.750  1.00 35.81           C  
ATOM      7  CD  GLN A   1      21.328  24.938  39.906  1.00 35.81           C  
ATOM      8  NE2 GLN A   1      20.578  26.031  40.094  1.00 35.81           N  
ATOM      9  OE1 GLN A   1      22.281  24.906  39.125  1.00 35.81           O  
ATOM     10  N   PRO A   2      19.750  19.375  40.062  1.00 49.62           N  
ATOM     11  CA  PRO A   2      19.578  18.203  39.188  1.00 49.62           C  
ATOM     12  C   PRO A   2      19.859  18.531  37.719  1.00 49.62           C  
ATOM     13  CB  PRO A   2      18.109  17.828  39.406  1.00 49.62           C  
ATOM     14  O   PRO A   2      19.609  19.641  37.281  1.00 49.62           O  
ATOM     15  CG  PRO A   2      17.531  18.953  40.188  1.00 49.62           C  
ATOM     16  CD  PRO A   2      18.625  19.922  40.500  1.00 49.62           C  
ATOM     17  N   SER A   3      20.703  17.781  37.094  1.00 53.03           N  
ATOM     18  CA  SER A   3      21.156  18.031  35.719  1.00 53.03           C  
ATOM     19  C   SER A   3      19.969  18.141  34.750  1.00 53.03           C  
ATOM     20  CB  SER A   3      22.094  16.922  35.250  1.00 53.03           C  
ATOM     21  O   SER A   3      18.875  17.656  35.062  1.00 53.03           O  
ATOM     22  OG  SER A   3      21.391  15.703  35.094  1.00 53.03           O  
ATOM     23  N   LEU A   4      20.078  19.188  33.875  1.00 54.28           N  
ATOM     24  CA  LEU A   4      19.109  19.406  32.781  1.00 54.28           C  
ATOM     25  C   LEU A   4      18.609  18.078  32.219  1.00 54.28           C  
ATOM     26  CB  LEU A   4      19.734  20.234  31.672  1.00 54.28           C  
ATOM     27  O   LEU A   4      17.438  17.938  31.891  1.00 54.28           O  
ATOM     28  CG  LEU A   4      19.172  21.656  31.484  1.00 54.28           C  
ATOM     29  CD1 LEU A   4      20.297  22.672  31.484  1.00 54.28           C  
ATOM     30  CD2 LEU A   4      18.359  21.734  30.188  1.00 54.28           C  
ATOM     31  N   GLN A   5      19.547  17.203  32.281  1.00 57.66           N  
ATOM     32  CA  GLN A   5      19.172  15.875  31.781  1.00 57.66           C  
ATOM     33  C   GLN A   5      18.188  15.195  32.719  1.00 57.66           C  
ATOM     34  CB  GLN A   5      20.422  15.008  31.609  1.00 57.66           C  
ATOM     35  O   GLN A   5      17.281  14.508  32.281  1.00 57.66           O  
ATOM     36  CG  GLN A   5      20.906  14.898  30.172  1.00 57.66           C  
ATOM     37  CD  GLN A   5      22.172  14.070  30.047  1.00 57.66           C  
ATOM     38  NE2 GLN A   5      22.547  13.766  28.797  1.00 57.66           N  
ATOM     39  OE1 GLN A   5      22.797  13.695  31.031  1.00 57.66           O  
ATOM     40  N   ASP A   6      18.359  15.430  34.000  1.00 58.00           N  
ATOM     41  CA  ASP A   6      17.469  14.844  35.000  1.00 58.00           C  
ATOM     42  C   ASP A   6      16.062  15.461  34.906  1.00 58.00           C  
ATOM     43  CB  ASP A   6      18.047  15.031  36.406  1.00 58.00           C  
ATOM     44  O   ASP A   6      15.070  14.758  35.062  1.00 58.00           O  
ATOM     45  CG  ASP A   6      19.125  14.023  36.750  1.00 58.00           C  
ATOM     46  OD1 ASP A   6      19.172  12.945  36.094  1.00 58.00           O  
ATOM     47  OD2 ASP A   6      19.938  14.305  37.656  1.00 58.00           O  
ATOM     48  N   GLU A   7      16.047  16.750  34.656  1.00 54.00           N  
ATOM     49  CA  GLU A   7      14.766  17.438  34.531  1.00 54.00           C  
ATOM     50  C   GLU A   7      14.016  16.984  33.281  1.00 54.00           C  
ATOM     51  CB  GLU A   7      14.969  18.953  34.500  1.00 54.00           C  
ATOM     52  O   GLU A   7      12.805  16.781  33.312  1.00 54.00           O  
ATOM     53  CG  GLU A   7      14.977  19.594  35.875  1.00 54.00           C  
ATOM     54  CD  GLU A   7      15.086  21.109  35.844  1.00 54.00           C  
ATOM     55  OE1 GLU A   7      15.039  21.750  36.906  1.00 54.00           O  
ATOM     56  OE2 GLU A   7      15.211  21.656  34.719  1.00 54.00           O  
ATOM     57  N   LEU A   8      14.766  16.859  32.219  1.00 58.25           N  
ATOM     58  CA  LEU A   8      14.180  16.406  30.953  1.00 58.25           C  
ATOM     59  C   LEU A   8      13.602  15.000  31.109  1.00 58.25           C  
ATOM     60  CB  LEU A   8      15.227  16.422  29.844  1.00 58.25           C  
ATOM     61  O   LEU A   8      12.508  14.719  30.609  1.00 58.25           O  
ATOM     62  CG  LEU A   8      15.289  17.688  28.984  1.00 58.25           C  
ATOM     63  CD1 LEU A   8      16.719  17.922  28.500  1.00 58.25           C  
ATOM     64  CD2 LEU A   8      14.328  17.578  27.812  1.00 58.25           C  
ATOM     65  N   LYS A   9      14.414  14.203  31.766  1.00 58.50           N  
ATOM     66  CA  LYS A   9      13.953  12.852  32.031  1.00 58.50           C  
ATOM     67  C   LYS A   9      12.695  12.859  32.906  1.00 58.50           C  
ATOM     68  CB  LYS A   9      15.055  12.039  32.719  1.00 58.50           C  
ATOM     69  O   LYS A   9      11.781  12.070  32.688  1.00 58.50           O  
ATOM     70  CG  LYS A   9      15.852  11.148  31.781  1.00 58.50           C  
ATOM     71  CD  LYS A   9      16.844  10.273  32.531  1.00 58.50           C  
ATOM     72  CE  LYS A   9      17.688   9.430  31.594  1.00 58.50           C  
ATOM     73  NZ  LYS A   9      18.594   8.516  32.344  1.00 58.50           N  
ATOM     74  N   ASP A  10      12.688  13.938  33.656  1.00 66.19           N  
ATOM     75  CA  ASP A  10      11.555  14.023  34.594  1.00 66.19           C  
ATOM     76  C   ASP A  10      10.281  14.438  33.844  1.00 66.19           C  
ATOM     77  CB  ASP A  10      11.844  15.016  35.719  1.00 66.19           C  
ATOM     78  O   ASP A  10       9.211  13.859  34.062  1.00 66.19           O  
ATOM     79  CG  ASP A  10      11.430  14.492  37.094  1.00 66.19           C  
ATOM     80  OD1 ASP A  10      10.805  13.414  37.156  1.00 66.19           O  
ATOM     81  OD2 ASP A  10      11.719  15.172  38.094  1.00 66.19           O  
ATOM     82  N   ASN A  11      10.406  15.422  32.875  1.00 72.12           N  
ATOM     83  CA  ASN A  11       9.227  15.875  32.125  1.00 72.12           C  
ATOM     84  C   ASN A  11       8.719  14.797  31.172  1.00 72.12           C  
ATOM     85  CB  ASN A  11       9.531  17.156  31.359  1.00 72.12           C  
ATOM     86  O   ASN A  11       7.523  14.508  31.141  1.00 72.12           O  
ATOM     87  CG  ASN A  11       9.328  18.406  32.219  1.00 72.12           C  
ATOM     88  ND2 ASN A  11       9.805  19.547  31.703  1.00 72.12           N  
ATOM     89  OD1 ASN A  11       8.758  18.344  33.281  1.00 72.12           O  
ATOM     90  N   THR A  12       9.633  14.180  30.562  1.00 79.12           N  
ATOM     91  CA  THR A  12       9.250  13.125  29.625  1.00 79.12           C  
ATOM     92  C   THR A  12       8.539  11.992  30.344  1.00 79.12           C  
ATOM     93  CB  THR A  12      10.469  12.578  28.875  1.00 79.12           C  
ATOM     94  O   THR A  12       7.574  11.422  29.828  1.00 79.12           O  
ATOM     95  CG2 THR A  12      10.055  11.867  27.594  1.00 79.12           C  
ATOM     96  OG1 THR A  12      11.352  13.656  28.531  1.00 79.12           O  
ATOM     97  N   THR A  13       9.008  11.789  31.500  1.00 81.44           N  
ATOM     98  CA  THR A  13       8.422  10.703  32.281  1.00 81.44           C  
ATOM     99  C   THR A  13       6.984  11.031  32.656  1.00 81.44           C  
ATOM    100  CB  THR A  13       9.250  10.414  33.531  1.00 81.44           C  
ATOM    101  O   THR A  13       6.109  10.164  32.625  1.00 81.44           O  
ATOM    102  CG2 THR A  13       8.812   9.109  34.188  1.00 81.44           C  
ATOM    103  OG1 THR A  13      10.633  10.320  33.188  1.00 81.44           O  
ATOM    104  N   VAL A  14       6.844  12.375  32.969  1.00 84.56           N  
ATOM    105  CA  VAL A  14       5.508  12.797  33.375  1.00 84.56           C  
ATOM    106  C   VAL A  14       4.539  12.641  32.219  1.00 84.56           C  
ATOM    107  CB  VAL A  14       5.504  14.258  33.875  1.00 84.56           C  
ATOM    108  O   VAL A  14       3.443  12.102  32.375  1.00 84.56           O  
ATOM    109  CG1 VAL A  14       4.074  14.773  34.031  1.00 84.56           C  
ATOM    110  CG2 VAL A  14       6.262  14.367  35.219  1.00 84.56           C  
ATOM    111  N   PHE A  15       4.988  13.078  31.094  1.00 85.12           N  
ATOM    112  CA  PHE A  15       4.105  13.023  29.938  1.00 85.12           C  
ATOM    113  C   PHE A  15       3.893  11.578  29.484  1.00 85.12           C  
ATOM    114  CB  PHE A  15       4.684  13.852  28.781  1.00 85.12           C  
ATOM    115  O   PHE A  15       2.793  11.211  29.062  1.00 85.12           O  
ATOM    116  CG  PHE A  15       4.480  15.328  28.938  1.00 85.12           C  
ATOM    117  CD1 PHE A  15       3.264  15.914  28.609  1.00 85.12           C  
ATOM    118  CD2 PHE A  15       5.500  16.141  29.406  1.00 85.12           C  
ATOM    119  CE1 PHE A  15       3.070  17.281  28.750  1.00 85.12           C  
ATOM    120  CE2 PHE A  15       5.316  17.516  29.547  1.00 85.12           C  
ATOM    121  CZ  PHE A  15       4.098  18.078  29.219  1.00 85.12           C  
ATOM    122  N   THR A  16       4.918  10.820  29.594  1.00 88.31           N  
ATOM    123  CA  THR A  16       4.777   9.398  29.297  1.00 88.31           C  
ATOM    124  C   THR A  16       3.732   8.758  30.203  1.00 88.31           C  
ATOM    125  CB  THR A  16       6.117   8.656  29.453  1.00 88.31           C  
ATOM    126  O   THR A  16       2.885   7.988  29.750  1.00 88.31           O  
ATOM    127  CG2 THR A  16       5.949   7.160  29.219  1.00 88.31           C  
ATOM    128  OG1 THR A  16       7.055   9.180  28.500  1.00 88.31           O  
ATOM    129  N   ARG A  17       3.795   9.102  31.422  1.00 90.00           N  
ATOM    130  CA  ARG A  17       2.844   8.547  32.375  1.00 90.00           C  
ATOM    131  C   ARG A  17       1.421   9.000  32.062  1.00 90.00           C  
ATOM    132  CB  ARG A  17       3.217   8.961  33.812  1.00 90.00           C  
ATOM    133  O   ARG A  17       0.478   8.211  32.156  1.00 90.00           O  
ATOM    134  CG  ARG A  17       4.379   8.180  34.375  1.00 90.00           C  
ATOM    135  CD  ARG A  17       4.645   8.562  35.844  1.00 90.00           C  
ATOM    136  NE  ARG A  17       5.824   7.883  36.375  1.00 90.00           N  
ATOM    137  NH1 ARG A  17       5.938   9.141  38.312  1.00 90.00           N  
ATOM    138  NH2 ARG A  17       7.477   7.488  37.906  1.00 90.00           N  
ATOM    139  CZ  ARG A  17       6.410   8.172  37.531  1.00 90.00           C  
ATOM    140  N   ILE A  18       1.334  10.242  31.734  1.00 89.88           N  
ATOM    141  CA  ILE A  18       0.019  10.766  31.375  1.00 89.88           C  
ATOM    142  C   ILE A  18      -0.538   9.992  30.172  1.00 89.88           C  
ATOM    143  CB  ILE A  18       0.076  12.273  31.062  1.00 89.88           C  
ATOM    144  O   ILE A  18      -1.678   9.523  30.203  1.00 89.88           O  
ATOM    145  CG1 ILE A  18       0.371  13.070  32.344  1.00 89.88           C  
ATOM    146  CG2 ILE A  18      -1.230  12.742  30.406  1.00 89.88           C  
ATOM    147  CD1 ILE A  18       0.676  14.547  32.094  1.00 89.88           C  
ATOM    148  N   LEU A  19       0.291   9.883  29.156  1.00 89.19           N  
ATOM    149  CA  LEU A  19      -0.147   9.203  27.953  1.00 89.19           C  
ATOM    150  C   LEU A  19      -0.492   7.742  28.234  1.00 89.19           C  
ATOM    151  CB  LEU A  19       0.938   9.281  26.875  1.00 89.19           C  
ATOM    152  O   LEU A  19      -1.498   7.230  27.734  1.00 89.19           O  
ATOM    153  CG  LEU A  19       1.215  10.664  26.281  1.00 89.19           C  
ATOM    154  CD1 LEU A  19       2.328  10.586  25.250  1.00 89.19           C  
ATOM    155  CD2 LEU A  19      -0.053  11.250  25.672  1.00 89.19           C  
ATOM    156  N   ASP A  20       0.340   7.102  29.031  1.00 90.19           N  
ATOM    157  CA  ASP A  20       0.088   5.707  29.391  1.00 90.19           C  
ATOM    158  C   ASP A  20      -1.218   5.566  30.156  1.00 90.19           C  
ATOM    159  CB  ASP A  20       1.252   5.145  30.203  1.00 90.19           C  
ATOM    160  O   ASP A  20      -1.984   4.629  29.938  1.00 90.19           O  
ATOM    161  CG  ASP A  20       2.516   4.953  29.375  1.00 90.19           C  
ATOM    162  OD1 ASP A  20       2.453   5.035  28.141  1.00 90.19           O  
ATOM    163  OD2 ASP A  20       3.582   4.707  29.984  1.00 90.19           O  
ATOM    164  N   ARG A  21      -1.445   6.469  31.016  1.00 91.00           N  
ATOM    165  CA  ARG A  21      -2.668   6.441  31.797  1.00 91.00           C  
ATOM    166  C   ARG A  21      -3.896   6.652  30.922  1.00 91.00           C  
ATOM    167  CB  ARG A  21      -2.621   7.504  32.906  1.00 91.00           C  
ATOM    168  O   ARG A  21      -4.938   6.027  31.141  1.00 91.00           O  
ATOM    169  CG  ARG A  21      -1.988   7.020  34.188  1.00 91.00           C  
ATOM    170  CD  ARG A  21      -2.076   8.070  35.281  1.00 91.00           C  
ATOM    171  NE  ARG A  21      -1.140   7.797  36.375  1.00 91.00           N  
ATOM    172  NH1 ARG A  21      -1.205   9.938  37.250  1.00 91.00           N  
ATOM    173  NH2 ARG A  21       0.109   8.336  38.219  1.00 91.00           N  
ATOM    174  CZ  ARG A  21      -0.748   8.688  37.281  1.00 91.00           C  
ATOM    175  N   LEU A  22      -3.744   7.562  30.000  1.00 90.88           N  
ATOM    176  CA  LEU A  22      -4.844   7.844  29.078  1.00 90.88           C  
ATOM    177  C   LEU A  22      -5.254   6.586  28.328  1.00 90.88           C  
ATOM    178  CB  LEU A  22      -4.453   8.945  28.094  1.00 90.88           C  
ATOM    179  O   LEU A  22      -6.441   6.367  28.062  1.00 90.88           O  
ATOM    180  CG  LEU A  22      -4.434  10.375  28.641  1.00 90.88           C  
ATOM    181  CD1 LEU A  22      -3.922  11.336  27.578  1.00 90.88           C  
ATOM    182  CD2 LEU A  22      -5.824  10.781  29.109  1.00 90.88           C  
ATOM    183  N   LEU A  23      -4.285   5.715  27.984  1.00 91.12           N  
ATOM    184  CA  LEU A  23      -4.559   4.570  27.125  1.00 91.12           C  
ATOM    185  C   LEU A  23      -4.848   3.322  27.953  1.00 91.12           C  
ATOM    186  CB  LEU A  23      -3.377   4.309  26.188  1.00 91.12           C  
ATOM    187  O   LEU A  23      -5.332   2.318  27.422  1.00 91.12           O  
ATOM    188  CG  LEU A  23      -3.107   5.379  25.125  1.00 91.12           C  
ATOM    189  CD1 LEU A  23      -1.885   5.004  24.297  1.00 91.12           C  
ATOM    190  CD2 LEU A  23      -4.328   5.566  24.234  1.00 91.12           C  
ATOM    191  N   ASP A  24      -4.543   3.453  29.266  1.00 90.31           N  
ATOM    192  CA  ASP A  24      -4.766   2.299  30.125  1.00 90.31           C  
ATOM    193  C   ASP A  24      -6.250   1.953  30.219  1.00 90.31           C  
ATOM    194  CB  ASP A  24      -4.203   2.564  31.531  1.00 90.31           C  
ATOM    195  O   ASP A  24      -7.047   2.744  30.719  1.00 90.31           O  
ATOM    196  CG  ASP A  24      -4.102   1.307  32.375  1.00 90.31           C  
ATOM    197  OD1 ASP A  24      -4.332   0.197  31.844  1.00 90.31           O  
ATOM    198  OD2 ASP A  24      -3.789   1.427  33.594  1.00 90.31           O  
ATOM    199  N   GLY A  25      -6.621   0.796  29.641  1.00 87.12           N  
ATOM    200  CA  GLY A  25      -8.000   0.341  29.672  1.00 87.12           C  
ATOM    201  C   GLY A  25      -8.875   1.030  28.641  1.00 87.12           C  
ATOM    202  O   GLY A  25     -10.086   0.779  28.578  1.00 87.12           O  
ATOM    203  N   TYR A  26      -8.273   1.979  27.984  1.00 90.94           N  
ATOM    204  CA  TYR A  26      -9.031   2.670  26.953  1.00 90.94           C  
ATOM    205  C   TYR A  26      -9.383   1.722  25.812  1.00 90.94           C  
ATOM    206  CB  TYR A  26      -8.242   3.865  26.406  1.00 90.94           C  
ATOM    207  O   TYR A  26      -8.516   0.997  25.312  1.00 90.94           O  
ATOM    208  CG  TYR A  26      -8.992   4.680  25.391  1.00 90.94           C  
ATOM    209  CD1 TYR A  26      -8.828   4.449  24.031  1.00 90.94           C  
ATOM    210  CD2 TYR A  26      -9.867   5.684  25.781  1.00 90.94           C  
ATOM    211  CE1 TYR A  26      -9.523   5.199  23.078  1.00 90.94           C  
ATOM    212  CE2 TYR A  26     -10.570   6.441  24.859  1.00 90.94           C  
ATOM    213  OH  TYR A  26     -11.070   6.938  22.578  1.00 90.94           O  
ATOM    214  CZ  TYR A  26     -10.383   6.191  23.500  1.00 90.94           C  
ATOM    215  N   ASP A  27     -10.617   1.608  25.422  1.00 89.94           N  
ATOM    216  CA  ASP A  27     -11.078   0.767  24.312  1.00 89.94           C  
ATOM    217  C   ASP A  27     -11.484   1.611  23.109  1.00 89.94           C  
ATOM    218  CB  ASP A  27     -12.250  -0.108  24.766  1.00 89.94           C  
ATOM    219  O   ASP A  27     -12.570   2.195  23.094  1.00 89.94           O  
ATOM    220  CG  ASP A  27     -12.555  -1.232  23.797  1.00 89.94           C  
ATOM    221  OD1 ASP A  27     -12.148  -1.149  22.625  1.00 89.94           O  
ATOM    222  OD2 ASP A  27     -13.219  -2.209  24.203  1.00 89.94           O  
ATOM    223  N   ASN A  28     -10.602   1.675  22.172  1.00 89.25           N  
ATOM    224  CA  ASN A  28     -10.836   2.539  21.016  1.00 89.25           C  
ATOM    225  C   ASN A  28     -11.883   1.949  20.078  1.00 89.25           C  
ATOM    226  CB  ASN A  28      -9.531   2.797  20.266  1.00 89.25           C  
ATOM    227  O   ASN A  28     -12.219   2.553  19.062  1.00 89.25           O  
ATOM    228  CG  ASN A  28      -8.898   1.522  19.750  1.00 89.25           C  
ATOM    229  ND2 ASN A  28      -7.793   1.662  19.031  1.00 89.25           N  
ATOM    230  OD1 ASN A  28      -9.398   0.421  20.000  1.00 89.25           O  
ATOM    231  N   ARG A  29     -12.547   0.824  20.453  1.00 86.25           N  
ATOM    232  CA  ARG A  29     -13.625   0.228  19.672  1.00 86.25           C  
ATOM    233  C   ARG A  29     -14.969   0.875  20.016  1.00 86.25           C  
ATOM    234  CB  ARG A  29     -13.695  -1.281  19.922  1.00 86.25           C  
ATOM    235  O   ARG A  29     -15.930   0.747  19.250  1.00 86.25           O  
ATOM    236  CG  ARG A  29     -12.445  -2.033  19.484  1.00 86.25           C  
ATOM    237  CD  ARG A  29     -12.469  -3.477  19.969  1.00 86.25           C  
ATOM    238  NE  ARG A  29     -12.414  -3.561  21.422  1.00 86.25           N  
ATOM    239  NH1 ARG A  29     -12.555  -5.863  21.516  1.00 86.25           N  
ATOM    240  NH2 ARG A  29     -12.414  -4.652  23.453  1.00 86.25           N  
ATOM    241  CZ  ARG A  29     -12.461  -4.691  22.125  1.00 86.25           C  
ATOM    242  N   LEU A  30     -14.961   1.484  21.047  1.00 89.06           N  
ATOM    243  CA  LEU A  30     -16.203   2.045  21.562  1.00 89.06           C  
ATOM    244  C   LEU A  30     -16.234   3.562  21.406  1.00 89.06           C  
ATOM    245  CB  LEU A  30     -16.406   1.669  23.031  1.00 89.06           C  
ATOM    246  O   LEU A  30     -15.258   4.238  21.766  1.00 89.06           O  
ATOM    247  CG  LEU A  30     -16.297   0.181  23.375  1.00 89.06           C  
ATOM    248  CD1 LEU A  30     -16.406  -0.028  24.891  1.00 89.06           C  
ATOM    249  CD2 LEU A  30     -17.375  -0.613  22.641  1.00 89.06           C  
ATOM    250  N   ARG A  31     -17.359   4.031  20.922  1.00 90.75           N  
ATOM    251  CA  ARG A  31     -17.516   5.477  20.797  1.00 90.75           C  
ATOM    252  C   ARG A  31     -17.672   6.125  22.172  1.00 90.75           C  
ATOM    253  CB  ARG A  31     -18.719   5.824  19.906  1.00 90.75           C  
ATOM    254  O   ARG A  31     -18.109   5.480  23.125  1.00 90.75           O  
ATOM    255  CG  ARG A  31     -20.047   5.410  20.500  1.00 90.75           C  
ATOM    256  CD  ARG A  31     -21.219   5.926  19.672  1.00 90.75           C  
ATOM    257  NE  ARG A  31     -22.500   5.648  20.312  1.00 90.75           N  
ATOM    258  NH1 ARG A  31     -22.531   7.598  21.547  1.00 90.75           N  
ATOM    259  NH2 ARG A  31     -24.266   6.102  21.703  1.00 90.75           N  
ATOM    260  CZ  ARG A  31     -23.094   6.449  21.188  1.00 90.75           C  
ATOM    261  N   PRO A  32     -17.312   7.406  22.219  1.00 93.06           N  
ATOM    262  CA  PRO A  32     -17.578   8.117  23.469  1.00 93.06           C  
ATOM    263  C   PRO A  32     -19.062   8.219  23.781  1.00 93.06           C  
ATOM    264  CB  PRO A  32     -16.969   9.500  23.219  1.00 93.06           C  
ATOM    265  O   PRO A  32     -19.875   8.398  22.875  1.00 93.06           O  
ATOM    266  CG  PRO A  32     -16.297   9.398  21.891  1.00 93.06           C  
ATOM    267  CD  PRO A  32     -16.609   8.047  21.312  1.00 93.06           C  
ATOM    268  N   GLY A  33     -19.391   8.047  25.062  1.00 88.19           N  
ATOM    269  CA  GLY A  33     -20.766   8.227  25.500  1.00 88.19           C  
ATOM    270  C   GLY A  33     -21.656   7.055  25.172  1.00 88.19           C  
ATOM    271  O   GLY A  33     -22.891   7.160  25.266  1.00 88.19           O  
ATOM    272  N   LEU A  34     -21.109   6.000  24.812  1.00 86.19           N  
ATOM    273  CA  LEU A  34     -21.875   4.832  24.422  1.00 86.19           C  
ATOM    274  C   LEU A  34     -22.938   4.504  25.469  1.00 86.19           C  
ATOM    275  CB  LEU A  34     -20.969   3.623  24.203  1.00 86.19           C  
ATOM    276  O   LEU A  34     -22.625   4.383  26.656  1.00 86.19           O  
ATOM    277  CG  LEU A  34     -21.641   2.336  23.734  1.00 86.19           C  
ATOM    278  CD1 LEU A  34     -22.156   2.508  22.312  1.00 86.19           C  
ATOM    279  CD2 LEU A  34     -20.656   1.164  23.812  1.00 86.19           C  
ATOM    280  N   GLY A  35     -24.156   4.348  24.969  1.00 77.19           N  
ATOM    281  CA  GLY A  35     -25.250   3.982  25.844  1.00 77.19           C  
ATOM    282  C   GLY A  35     -25.781   5.152  26.672  1.00 77.19           C  
ATOM    283  O   GLY A  35     -26.766   5.020  27.375  1.00 77.19           O  
ATOM    284  N   GLU A  36     -25.172   6.301  26.641  1.00 81.38           N  
ATOM    285  CA  GLU A  36     -25.547   7.438  27.484  1.00 81.38           C  
ATOM    286  C   GLU A  36     -25.969   8.633  26.641  1.00 81.38           C  
ATOM    287  CB  GLU A  36     -24.375   7.824  28.406  1.00 81.38           C  
ATOM    288  O   GLU A  36     -27.000   9.250  26.922  1.00 81.38           O  
ATOM    289  CG  GLU A  36     -24.094   6.820  29.516  1.00 81.38           C  
ATOM    290  CD  GLU A  36     -23.078   7.316  30.531  1.00 81.38           C  
ATOM    291  OE1 GLU A  36     -22.766   6.570  31.484  1.00 81.38           O  
ATOM    292  OE2 GLU A  36     -22.609   8.461  30.375  1.00 81.38           O  
ATOM    293  N   ARG A  37     -25.156   8.945  25.766  1.00 90.25           N  
ATOM    294  CA  ARG A  37     -25.422  10.141  24.969  1.00 90.25           C  
ATOM    295  C   ARG A  37     -24.953   9.969  23.531  1.00 90.25           C  
ATOM    296  CB  ARG A  37     -24.766  11.367  25.594  1.00 90.25           C  
ATOM    297  O   ARG A  37     -24.156   9.062  23.234  1.00 90.25           O  
ATOM    298  CG  ARG A  37     -23.250  11.250  25.734  1.00 90.25           C  
ATOM    299  CD  ARG A  37     -22.656  12.477  26.406  1.00 90.25           C  
ATOM    300  NE  ARG A  37     -21.203  12.352  26.562  1.00 90.25           N  
ATOM    301  NH1 ARG A  37     -20.688  13.586  24.688  1.00 90.25           N  
ATOM    302  NH2 ARG A  37     -19.016  12.703  25.984  1.00 90.25           N  
ATOM    303  CZ  ARG A  37     -20.297  12.875  25.750  1.00 90.25           C  
ATOM    304  N   VAL A  38     -25.438  10.852  22.719  1.00 94.56           N  
ATOM    305  CA  VAL A  38     -25.000  10.930  21.328  1.00 94.56           C  
ATOM    306  C   VAL A  38     -23.641  11.617  21.250  1.00 94.56           C  
ATOM    307  CB  VAL A  38     -26.031  11.688  20.453  1.00 94.56           C  
ATOM    308  O   VAL A  38     -23.391  12.594  21.953  1.00 94.56           O  
ATOM    309  CG1 VAL A  38     -25.484  11.906  19.047  1.00 94.56           C  
ATOM    310  CG2 VAL A  38     -27.359  10.930  20.406  1.00 94.56           C  
ATOM    311  N   THR A  39     -22.734  11.039  20.531  1.00 96.06           N  
ATOM    312  CA  THR A  39     -21.453  11.688  20.297  1.00 96.06           C  
ATOM    313  C   THR A  39     -21.594  12.789  19.250  1.00 96.06           C  
ATOM    314  CB  THR A  39     -20.391  10.672  19.844  1.00 96.06           C  
ATOM    315  O   THR A  39     -22.016  12.531  18.125  1.00 96.06           O  
ATOM    316  CG2 THR A  39     -19.016  11.328  19.766  1.00 96.06           C  
ATOM    317  OG1 THR A  39     -20.328   9.594  20.797  1.00 96.06           O  
ATOM    318  N   GLU A  40     -21.250  13.953  19.625  1.00 97.62           N  
ATOM    319  CA  GLU A  40     -21.281  15.086  18.703  1.00 97.62           C  
ATOM    320  C   GLU A  40     -19.922  15.328  18.078  1.00 97.62           C  
ATOM    321  CB  GLU A  40     -21.766  16.344  19.422  1.00 97.62           C  
ATOM    322  O   GLU A  40     -18.922  15.477  18.781  1.00 97.62           O  
ATOM    323  CG  GLU A  40     -23.172  16.250  19.969  1.00 97.62           C  
ATOM    324  CD  GLU A  40     -23.594  17.469  20.781  1.00 97.62           C  
ATOM    325  OE1 GLU A  40     -24.719  17.469  21.328  1.00 97.62           O  
ATOM    326  OE2 GLU A  40     -22.781  18.406  20.875  1.00 97.62           O  
ATOM    327  N   VAL A  41     -19.875  15.281  16.750  1.00 97.44           N  
ATOM    328  CA  VAL A  41     -18.656  15.555  16.016  1.00 97.44           C  
ATOM    329  C   VAL A  41     -18.766  16.906  15.305  1.00 97.44           C  
ATOM    330  CB  VAL A  41     -18.359  14.438  14.977  1.00 97.44           C  
ATOM    331  O   VAL A  41     -19.609  17.078  14.414  1.00 97.44           O  
ATOM    332  CG1 VAL A  41     -17.078  14.750  14.203  1.00 97.44           C  
ATOM    333  CG2 VAL A  41     -18.266  13.086  15.672  1.00 97.44           C  
ATOM    334  N   LYS A  42     -17.969  17.859  15.711  1.00 97.38           N  
ATOM    335  CA  LYS A  42     -17.906  19.156  15.070  1.00 97.38           C  
ATOM    336  C   LYS A  42     -16.875  19.172  13.945  1.00 97.38           C  
ATOM    337  CB  LYS A  42     -17.594  20.250  16.094  1.00 97.38           C  
ATOM    338  O   LYS A  42     -15.766  18.672  14.117  1.00 97.38           O  
ATOM    339  CG  LYS A  42     -18.641  20.406  17.172  1.00 97.38           C  
ATOM    340  CD  LYS A  42     -18.328  21.578  18.109  1.00 97.38           C  
ATOM    341  CE  LYS A  42     -19.406  21.766  19.156  1.00 97.38           C  
ATOM    342  NZ  LYS A  42     -19.125  22.953  20.016  1.00 97.38           N  
ATOM    343  N   THR A  43     -17.281  19.672  12.820  1.00 95.94           N  
ATOM    344  CA  THR A  43     -16.391  19.594  11.664  1.00 95.94           C  
ATOM    345  C   THR A  43     -16.203  20.953  11.023  1.00 95.94           C  
ATOM    346  CB  THR A  43     -16.938  18.594  10.617  1.00 95.94           C  
ATOM    347  O   THR A  43     -17.078  21.812  11.125  1.00 95.94           O  
ATOM    348  CG2 THR A  43     -17.016  17.188  11.180  1.00 95.94           C  
ATOM    349  OG1 THR A  43     -18.250  19.016  10.219  1.00 95.94           O  
ATOM    350  N   ASP A  44     -15.094  21.234  10.461  1.00 93.44           N  
ATOM    351  CA  ASP A  44     -14.852  22.344   9.547  1.00 93.44           C  
ATOM    352  C   ASP A  44     -13.836  21.953   8.469  1.00 93.44           C  
ATOM    353  CB  ASP A  44     -14.359  23.578  10.312  1.00 93.44           C  
ATOM    354  O   ASP A  44     -13.109  20.969   8.625  1.00 93.44           O  
ATOM    355  CG  ASP A  44     -13.016  23.375  10.984  1.00 93.44           C  
ATOM    356  OD1 ASP A  44     -11.969  23.484  10.305  1.00 93.44           O  
ATOM    357  OD2 ASP A  44     -13.000  23.078  12.195  1.00 93.44           O  
ATOM    358  N   ILE A  45     -13.867  22.656   7.348  1.00 93.25           N  
ATOM    359  CA  ILE A  45     -13.047  22.328   6.184  1.00 93.25           C  
ATOM    360  C   ILE A  45     -12.281  23.578   5.734  1.00 93.25           C  
ATOM    361  CB  ILE A  45     -13.906  21.781   5.023  1.00 93.25           C  
ATOM    362  O   ILE A  45     -12.852  24.656   5.605  1.00 93.25           O  
ATOM    363  CG1 ILE A  45     -14.703  20.562   5.480  1.00 93.25           C  
ATOM    364  CG2 ILE A  45     -13.031  21.453   3.812  1.00 93.25           C  
ATOM    365  CD1 ILE A  45     -15.695  20.047   4.449  1.00 93.25           C  
ATOM    366  N   PHE A  46     -11.055  23.500   5.641  1.00 89.56           N  
ATOM    367  CA  PHE A  46     -10.227  24.531   5.008  1.00 89.56           C  
ATOM    368  C   PHE A  46      -9.703  24.031   3.660  1.00 89.56           C  
ATOM    369  CB  PHE A  46      -9.055  24.906   5.914  1.00 89.56           C  
ATOM    370  O   PHE A  46      -8.867  23.125   3.604  1.00 89.56           O  
ATOM    371  CG  PHE A  46      -8.219  26.047   5.375  1.00 89.56           C  
ATOM    372  CD1 PHE A  46      -6.945  25.797   4.867  1.00 89.56           C  
ATOM    373  CD2 PHE A  46      -8.695  27.344   5.375  1.00 89.56           C  
ATOM    374  CE1 PHE A  46      -6.164  26.844   4.367  1.00 89.56           C  
ATOM    375  CE2 PHE A  46      -7.926  28.391   4.875  1.00 89.56           C  
ATOM    376  CZ  PHE A  46      -6.660  28.125   4.375  1.00 89.56           C  
ATOM    377  N   VAL A  47     -10.148  24.594   2.633  1.00 90.69           N  
ATOM    378  CA  VAL A  47      -9.766  24.203   1.278  1.00 90.69           C  
ATOM    379  C   VAL A  47      -8.484  24.938   0.877  1.00 90.69           C  
ATOM    380  CB  VAL A  47     -10.891  24.516   0.264  1.00 90.69           C  
ATOM    381  O   VAL A  47      -8.492  26.156   0.663  1.00 90.69           O  
ATOM    382  CG1 VAL A  47     -10.469  24.109  -1.147  1.00 90.69           C  
ATOM    383  CG2 VAL A  47     -12.180  23.797   0.667  1.00 90.69           C  
ATOM    384  N   THR A  48      -7.473  24.172   0.729  1.00 84.31           N  
ATOM    385  CA  THR A  48      -6.199  24.781   0.353  1.00 84.31           C  
ATOM    386  C   THR A  48      -6.105  24.938  -1.161  1.00 84.31           C  
ATOM    387  CB  THR A  48      -5.012  23.938   0.853  1.00 84.31           C  
ATOM    388  O   THR A  48      -5.430  25.859  -1.650  1.00 84.31           O  
ATOM    389  CG2 THR A  48      -4.980  23.875   2.377  1.00 84.31           C  
ATOM    390  OG1 THR A  48      -5.133  22.594   0.338  1.00 84.31           O  
ATOM    391  N   SER A  49      -6.727  24.031  -1.856  1.00 83.62           N  
ATOM    392  CA  SER A  49      -6.730  24.078  -3.314  1.00 83.62           C  
ATOM    393  C   SER A  49      -8.055  23.562  -3.881  1.00 83.62           C  
ATOM    394  CB  SER A  49      -5.574  23.250  -3.883  1.00 83.62           C  
ATOM    395  O   SER A  49      -8.539  22.500  -3.484  1.00 83.62           O  
ATOM    396  OG  SER A  49      -5.691  23.125  -5.289  1.00 83.62           O  
ATOM    397  N   PHE A  50      -8.586  24.438  -4.758  1.00 88.56           N  
ATOM    398  CA  PHE A  50      -9.820  24.047  -5.445  1.00 88.56           C  
ATOM    399  C   PHE A  50      -9.562  23.844  -6.934  1.00 88.56           C  
ATOM    400  CB  PHE A  50     -10.898  25.109  -5.246  1.00 88.56           C  
ATOM    401  O   PHE A  50      -9.180  24.766  -7.645  1.00 88.56           O  
ATOM    402  CG  PHE A  50     -12.281  24.656  -5.617  1.00 88.56           C  
ATOM    403  CD1 PHE A  50     -12.680  24.594  -6.949  1.00 88.56           C  
ATOM    404  CD2 PHE A  50     -13.188  24.266  -4.633  1.00 88.56           C  
ATOM    405  CE1 PHE A  50     -13.961  24.172  -7.293  1.00 88.56           C  
ATOM    406  CE2 PHE A  50     -14.469  23.844  -4.973  1.00 88.56           C  
ATOM    407  CZ  PHE A  50     -14.852  23.797  -6.301  1.00 88.56           C  
ATOM    408  N   GLY A  51      -9.875  22.656  -7.371  1.00 85.81           N  
ATOM    409  CA  GLY A  51      -9.633  22.281  -8.758  1.00 85.81           C  
ATOM    410  C   GLY A  51      -8.594  21.188  -8.906  1.00 85.81           C  
ATOM    411  O   GLY A  51      -7.840  20.906  -7.977  1.00 85.81           O  
ATOM    412  N   PRO A  52      -8.492  20.656 -10.039  1.00 83.88           N  
ATOM    413  CA  PRO A  52      -9.211  20.984 -11.281  1.00 83.88           C  
ATOM    414  C   PRO A  52     -10.672  20.531 -11.242  1.00 83.88           C  
ATOM    415  CB  PRO A  52      -8.430  20.203 -12.344  1.00 83.88           C  
ATOM    416  O   PRO A  52     -11.070  19.766 -10.367  1.00 83.88           O  
ATOM    417  CG  PRO A  52      -7.914  19.000 -11.641  1.00 83.88           C  
ATOM    418  CD  PRO A  52      -7.578  19.375 -10.227  1.00 83.88           C  
ATOM    419  N   VAL A  53     -11.406  21.125 -12.203  1.00 86.31           N  
ATOM    420  CA  VAL A  53     -12.789  20.750 -12.461  1.00 86.31           C  
ATOM    421  C   VAL A  53     -12.906  20.109 -13.836  1.00 86.31           C  
ATOM    422  CB  VAL A  53     -13.734  21.969 -12.359  1.00 86.31           C  
ATOM    423  O   VAL A  53     -12.414  20.641 -14.828  1.00 86.31           O  
ATOM    424  CG1 VAL A  53     -15.180  21.562 -12.656  1.00 86.31           C  
ATOM    425  CG2 VAL A  53     -13.641  22.609 -10.977  1.00 86.31           C  
ATOM    426  N   SER A  54     -13.484  18.922 -13.930  1.00 83.38           N  
ATOM    427  CA  SER A  54     -13.648  18.203 -15.180  1.00 83.38           C  
ATOM    428  C   SER A  54     -15.117  18.156 -15.602  1.00 83.38           C  
ATOM    429  CB  SER A  54     -13.102  16.781 -15.055  1.00 83.38           C  
ATOM    430  O   SER A  54     -15.914  17.422 -14.992  1.00 83.38           O  
ATOM    431  OG  SER A  54     -13.398  16.016 -16.219  1.00 83.38           O  
ATOM    432  N   ASP A  55     -15.398  18.812 -16.703  1.00 80.69           N  
ATOM    433  CA  ASP A  55     -16.750  18.750 -17.250  1.00 80.69           C  
ATOM    434  C   ASP A  55     -17.047  17.359 -17.812  1.00 80.69           C  
ATOM    435  CB  ASP A  55     -16.938  19.812 -18.328  1.00 80.69           C  
ATOM    436  O   ASP A  55     -18.188  16.891 -17.734  1.00 80.69           O  
ATOM    437  CG  ASP A  55     -16.812  21.234 -17.797  1.00 80.69           C  
ATOM    438  OD1 ASP A  55     -16.797  21.422 -16.562  1.00 80.69           O  
ATOM    439  OD2 ASP A  55     -16.750  22.172 -18.625  1.00 80.69           O  
ATOM    440  N   HIS A  56     -16.031  16.859 -18.344  1.00 74.69           N  
ATOM    441  CA  HIS A  56     -16.172  15.555 -18.969  1.00 74.69           C  
ATOM    442  C   HIS A  56     -16.531  14.484 -17.953  1.00 74.69           C  
ATOM    443  CB  HIS A  56     -14.898  15.172 -19.719  1.00 74.69           C  
ATOM    444  O   HIS A  56     -17.422  13.672 -18.172  1.00 74.69           O  
ATOM    445  CG  HIS A  56     -15.000  13.883 -20.469  1.00 74.69           C  
ATOM    446  CD2 HIS A  56     -15.203  13.641 -21.781  1.00 74.69           C  
ATOM    447  ND1 HIS A  56     -14.898  12.656 -19.859  1.00 74.69           N  
ATOM    448  CE1 HIS A  56     -15.031  11.703 -20.766  1.00 74.69           C  
ATOM    449  NE2 HIS A  56     -15.219  12.273 -21.953  1.00 74.69           N  
ATOM    450  N   ASP A  57     -15.852  14.516 -16.875  1.00 75.44           N  
ATOM    451  CA  ASP A  57     -16.047  13.484 -15.852  1.00 75.44           C  
ATOM    452  C   ASP A  57     -17.078  13.938 -14.812  1.00 75.44           C  
ATOM    453  CB  ASP A  57     -14.727  13.148 -15.172  1.00 75.44           C  
ATOM    454  O   ASP A  57     -17.500  13.141 -13.977  1.00 75.44           O  
ATOM    455  CG  ASP A  57     -13.711  12.531 -16.125  1.00 75.44           C  
ATOM    456  OD1 ASP A  57     -14.086  11.688 -16.953  1.00 75.44           O  
ATOM    457  OD2 ASP A  57     -12.516  12.898 -16.031  1.00 75.44           O  
ATOM    458  N   MET A  58     -17.453  15.172 -14.812  1.00 81.50           N  
ATOM    459  CA  MET A  58     -18.359  15.766 -13.836  1.00 81.50           C  
ATOM    460  C   MET A  58     -17.828  15.594 -12.414  1.00 81.50           C  
ATOM    461  CB  MET A  58     -19.750  15.148 -13.945  1.00 81.50           C  
ATOM    462  O   MET A  58     -18.531  15.102 -11.531  1.00 81.50           O  
ATOM    463  CG  MET A  58     -20.484  15.492 -15.234  1.00 81.50           C  
ATOM    464  SD  MET A  58     -22.203  16.031 -14.945  1.00 81.50           S  
ATOM    465  CE  MET A  58     -23.094  14.852 -16.016  1.00 81.50           C  
ATOM    466  N   GLU A  59     -16.688  15.953 -12.297  1.00 86.25           N  
ATOM    467  CA  GLU A  59     -15.977  15.836 -11.023  1.00 86.25           C  
ATOM    468  C   GLU A  59     -15.117  17.062 -10.750  1.00 86.25           C  
ATOM    469  CB  GLU A  59     -15.117  14.570 -11.000  1.00 86.25           C  
ATOM    470  O   GLU A  59     -14.766  17.797 -11.680  1.00 86.25           O  
ATOM    471  CG  GLU A  59     -15.914  13.281 -11.117  1.00 86.25           C  
ATOM    472  CD  GLU A  59     -15.039  12.047 -11.297  1.00 86.25           C  
ATOM    473  OE1 GLU A  59     -15.586  10.930 -11.422  1.00 86.25           O  
ATOM    474  OE2 GLU A  59     -13.797  12.203 -11.305  1.00 86.25           O  
ATOM    475  N   TYR A  60     -14.898  17.328  -9.539  1.00 88.81           N  
ATOM    476  CA  TYR A  60     -13.930  18.344  -9.133  1.00 88.81           C  
ATOM    477  C   TYR A  60     -13.016  17.797  -8.047  1.00 88.81           C  
ATOM    478  CB  TYR A  60     -14.648  19.594  -8.641  1.00 88.81           C  
ATOM    479  O   TYR A  60     -13.352  16.844  -7.355  1.00 88.81           O  
ATOM    480  CG  TYR A  60     -15.367  19.422  -7.324  1.00 88.81           C  
ATOM    481  CD1 TYR A  60     -16.625  18.812  -7.270  1.00 88.81           C  
ATOM    482  CD2 TYR A  60     -14.789  19.844  -6.133  1.00 88.81           C  
ATOM    483  CE1 TYR A  60     -17.281  18.641  -6.059  1.00 88.81           C  
ATOM    484  CE2 TYR A  60     -15.438  19.672  -4.918  1.00 88.81           C  
ATOM    485  OH  TYR A  60     -17.344  18.906  -3.688  1.00 88.81           O  
ATOM    486  CZ  TYR A  60     -16.688  19.078  -4.891  1.00 88.81           C  
ATOM    487  N   THR A  61     -11.867  18.359  -7.949  1.00 88.12           N  
ATOM    488  CA  THR A  61     -10.867  17.953  -6.969  1.00 88.12           C  
ATOM    489  C   THR A  61     -10.562  19.094  -6.004  1.00 88.12           C  
ATOM    490  CB  THR A  61      -9.562  17.500  -7.656  1.00 88.12           C  
ATOM    491  O   THR A  61     -10.445  20.250  -6.414  1.00 88.12           O  
ATOM    492  CG2 THR A  61      -8.562  16.969  -6.633  1.00 88.12           C  
ATOM    493  OG1 THR A  61      -9.867  16.453  -8.594  1.00 88.12           O  
ATOM    494  N   ILE A  62     -10.492  18.766  -4.734  1.00 89.81           N  
ATOM    495  CA  ILE A  62     -10.102  19.766  -3.744  1.00 89.81           C  
ATOM    496  C   ILE A  62      -9.078  19.156  -2.781  1.00 89.81           C  
ATOM    497  CB  ILE A  62     -11.328  20.281  -2.963  1.00 89.81           C  
ATOM    498  O   ILE A  62      -9.141  17.969  -2.461  1.00 89.81           O  
ATOM    499  CG1 ILE A  62     -12.070  19.125  -2.287  1.00 89.81           C  
ATOM    500  CG2 ILE A  62     -12.266  21.062  -3.889  1.00 89.81           C  
ATOM    501  CD1 ILE A  62     -13.219  19.562  -1.393  1.00 89.81           C  
ATOM    502  N   ASP A  63      -8.148  19.938  -2.389  1.00 84.56           N  
ATOM    503  CA  ASP A  63      -7.277  19.641  -1.259  1.00 84.56           C  
ATOM    504  C   ASP A  63      -7.766  20.328   0.012  1.00 84.56           C  
ATOM    505  CB  ASP A  63      -5.840  20.062  -1.568  1.00 84.56           C  
ATOM    506  O   ASP A  63      -8.008  21.547   0.011  1.00 84.56           O  
ATOM    507  CG  ASP A  63      -5.238  19.297  -2.734  1.00 84.56           C  
ATOM    508  OD1 ASP A  63      -5.473  18.078  -2.850  1.00 84.56           O  
ATOM    509  OD2 ASP A  63      -4.520  19.922  -3.543  1.00 84.56           O  
ATOM    510  N   VAL A  64      -7.840  19.547   1.081  1.00 87.88           N  
ATOM    511  CA  VAL A  64      -8.477  20.156   2.242  1.00 87.88           C  
ATOM    512  C   VAL A  64      -7.750  19.734   3.516  1.00 87.88           C  
ATOM    513  CB  VAL A  64      -9.969  19.797   2.332  1.00 87.88           C  
ATOM    514  O   VAL A  64      -7.117  18.672   3.551  1.00 87.88           O  
ATOM    515  CG1 VAL A  64     -10.719  20.234   1.076  1.00 87.88           C  
ATOM    516  CG2 VAL A  64     -10.141  18.281   2.545  1.00 87.88           C  
ATOM    517  N   PHE A  65      -7.785  20.625   4.461  1.00 86.06           N  
ATOM    518  CA  PHE A  65      -7.680  20.219   5.859  1.00 86.06           C  
ATOM    519  C   PHE A  65      -9.055  19.938   6.445  1.00 86.06           C  
ATOM    520  CB  PHE A  65      -6.980  21.312   6.684  1.00 86.06           C  
ATOM    521  O   PHE A  65      -9.875  20.844   6.602  1.00 86.06           O  
ATOM    522  CG  PHE A  65      -5.496  21.391   6.438  1.00 86.06           C  
ATOM    523  CD1 PHE A  65      -4.637  20.438   6.965  1.00 86.06           C  
ATOM    524  CD2 PHE A  65      -4.965  22.438   5.680  1.00 86.06           C  
ATOM    525  CE1 PHE A  65      -3.264  20.516   6.742  1.00 86.06           C  
ATOM    526  CE2 PHE A  65      -3.594  22.516   5.453  1.00 86.06           C  
ATOM    527  CZ  PHE A  65      -2.744  21.562   5.984  1.00 86.06           C  
ATOM    528  N   PHE A  66      -9.289  18.719   6.730  1.00 91.50           N  
ATOM    529  CA  PHE A  66     -10.547  18.281   7.309  1.00 91.50           C  
ATOM    530  C   PHE A  66     -10.430  18.125   8.820  1.00 91.50           C  
ATOM    531  CB  PHE A  66     -11.000  16.953   6.684  1.00 91.50           C  
ATOM    532  O   PHE A  66      -9.672  17.281   9.305  1.00 91.50           O  
ATOM    533  CG  PHE A  66     -12.359  16.500   7.141  1.00 91.50           C  
ATOM    534  CD1 PHE A  66     -12.492  15.344   7.914  1.00 91.50           C  
ATOM    535  CD2 PHE A  66     -13.492  17.203   6.801  1.00 91.50           C  
ATOM    536  CE1 PHE A  66     -13.750  14.922   8.336  1.00 91.50           C  
ATOM    537  CE2 PHE A  66     -14.758  16.781   7.223  1.00 91.50           C  
ATOM    538  CZ  PHE A  66     -14.875  15.641   7.992  1.00 91.50           C  
ATOM    539  N   ARG A  67     -11.219  18.891   9.492  1.00 92.12           N  
ATOM    540  CA  ARG A  67     -11.070  18.922  10.945  1.00 92.12           C  
ATOM    541  C   ARG A  67     -12.328  18.391  11.633  1.00 92.12           C  
ATOM    542  CB  ARG A  67     -10.750  20.328  11.422  1.00 92.12           C  
ATOM    543  O   ARG A  67     -13.445  18.734  11.242  1.00 92.12           O  
ATOM    544  CG  ARG A  67      -9.438  20.875  10.906  1.00 92.12           C  
ATOM    545  CD  ARG A  67      -9.180  22.297  11.391  1.00 92.12           C  
ATOM    546  NE  ARG A  67      -7.969  22.859  10.805  1.00 92.12           N  
ATOM    547  NH1 ARG A  67      -8.938  24.891  10.242  1.00 92.12           N  
ATOM    548  NH2 ARG A  67      -6.730  24.500   9.766  1.00 92.12           N  
ATOM    549  CZ  ARG A  67      -7.883  24.078  10.273  1.00 92.12           C  
ATOM    550  N   GLN A  68     -12.086  17.609  12.547  1.00 94.50           N  
ATOM    551  CA  GLN A  68     -13.141  17.031  13.383  1.00 94.50           C  
ATOM    552  C   GLN A  68     -12.812  17.188  14.867  1.00 94.50           C  
ATOM    553  CB  GLN A  68     -13.359  15.562  13.047  1.00 94.50           C  
ATOM    554  O   GLN A  68     -11.664  16.984  15.273  1.00 94.50           O  
ATOM    555  CG  GLN A  68     -13.719  15.312  11.586  1.00 94.50           C  
ATOM    556  CD  GLN A  68     -13.766  13.844  11.234  1.00 94.50           C  
ATOM    557  NE2 GLN A  68     -12.609  13.266  10.930  1.00 94.50           N  
ATOM    558  OE1 GLN A  68     -14.836  13.227  11.234  1.00 94.50           O  
ATOM    559  N   SER A  69     -13.805  17.609  15.633  1.00 96.31           N  
ATOM    560  CA  SER A  69     -13.656  17.750  17.078  1.00 96.31           C  
ATOM    561  C   SER A  69     -14.781  17.031  17.812  1.00 96.31           C  
ATOM    562  CB  SER A  69     -13.617  19.219  17.484  1.00 96.31           C  
ATOM    563  O   SER A  69     -15.945  17.109  17.406  1.00 96.31           O  
ATOM    564  OG  SER A  69     -13.492  19.359  18.891  1.00 96.31           O  
ATOM    565  N   TRP A  70     -14.438  16.344  18.828  1.00 97.38           N  
ATOM    566  CA  TRP A  70     -15.414  15.672  19.672  1.00 97.38           C  
ATOM    567  C   TRP A  70     -14.898  15.539  21.094  1.00 97.38           C  
ATOM    568  CB  TRP A  70     -15.742  14.289  19.094  1.00 97.38           C  
ATOM    569  O   TRP A  70     -13.734  15.836  21.375  1.00 97.38           O  
ATOM    570  CG  TRP A  70     -14.609  13.312  19.172  1.00 97.38           C  
ATOM    571  CD1 TRP A  70     -14.383  12.375  20.141  1.00 97.38           C  
ATOM    572  CD2 TRP A  70     -13.531  13.180  18.234  1.00 97.38           C  
ATOM    573  CE2 TRP A  70     -12.695  12.141  18.703  1.00 97.38           C  
ATOM    574  CE3 TRP A  70     -13.195  13.844  17.047  1.00 97.38           C  
ATOM    575  NE1 TRP A  70     -13.234  11.664  19.859  1.00 97.38           N  
ATOM    576  CH2 TRP A  70     -11.242  12.414  16.844  1.00 97.38           C  
ATOM    577  CZ2 TRP A  70     -11.547  11.750  18.016  1.00 97.38           C  
ATOM    578  CZ3 TRP A  70     -12.055  13.445  16.359  1.00 97.38           C  
ATOM    579  N   LYS A  71     -15.828  15.188  22.016  1.00 97.00           N  
ATOM    580  CA  LYS A  71     -15.461  15.008  23.406  1.00 97.00           C  
ATOM    581  C   LYS A  71     -15.484  13.539  23.812  1.00 97.00           C  
ATOM    582  CB  LYS A  71     -16.406  15.805  24.312  1.00 97.00           C  
ATOM    583  O   LYS A  71     -16.438  12.812  23.484  1.00 97.00           O  
ATOM    584  CG  LYS A  71     -15.922  15.922  25.750  1.00 97.00           C  
ATOM    585  CD  LYS A  71     -16.750  16.938  26.531  1.00 97.00           C  
ATOM    586  CE  LYS A  71     -16.234  17.109  27.953  1.00 97.00           C  
ATOM    587  NZ  LYS A  71     -17.000  18.156  28.703  1.00 97.00           N  
ATOM    588  N   ASP A  72     -14.398  13.117  24.391  1.00 96.12           N  
ATOM    589  CA  ASP A  72     -14.305  11.789  24.984  1.00 96.12           C  
ATOM    590  C   ASP A  72     -13.859  11.875  26.438  1.00 96.12           C  
ATOM    591  CB  ASP A  72     -13.344  10.906  24.188  1.00 96.12           C  
ATOM    592  O   ASP A  72     -12.664  11.992  26.719  1.00 96.12           O  
ATOM    593  CG  ASP A  72     -13.461   9.430  24.531  1.00 96.12           C  
ATOM    594  OD1 ASP A  72     -13.914   9.109  25.656  1.00 96.12           O  
ATOM    595  OD2 ASP A  72     -13.086   8.594  23.688  1.00 96.12           O  
ATOM    596  N   GLU A  73     -14.742  11.680  27.344  1.00 93.94           N  
ATOM    597  CA  GLU A  73     -14.492  11.867  28.766  1.00 93.94           C  
ATOM    598  C   GLU A  73     -13.469  10.867  29.281  1.00 93.94           C  
ATOM    599  CB  GLU A  73     -15.797  11.750  29.562  1.00 93.94           C  
ATOM    600  O   GLU A  73     -12.836  11.094  30.312  1.00 93.94           O  
ATOM    601  CG  GLU A  73     -16.844  12.781  29.188  1.00 93.94           C  
ATOM    602  CD  GLU A  73     -16.469  14.195  29.578  1.00 93.94           C  
ATOM    603  OE1 GLU A  73     -17.031  15.164  29.016  1.00 93.94           O  
ATOM    604  OE2 GLU A  73     -15.602  14.344  30.469  1.00 93.94           O  
ATOM    605  N   ARG A  74     -13.320   9.758  28.594  1.00 92.44           N  
ATOM    606  CA  ARG A  74     -12.359   8.750  29.000  1.00 92.44           C  
ATOM    607  C   ARG A  74     -10.930   9.250  28.844  1.00 92.44           C  
ATOM    608  CB  ARG A  74     -12.555   7.457  28.219  1.00 92.44           C  
ATOM    609  O   ARG A  74      -9.992   8.672  29.406  1.00 92.44           O  
ATOM    610  CG  ARG A  74     -13.930   6.832  28.391  1.00 92.44           C  
ATOM    611  CD  ARG A  74     -14.156   5.684  27.406  1.00 92.44           C  
ATOM    612  NE  ARG A  74     -14.195   6.152  26.031  1.00 92.44           N  
ATOM    613  NH1 ARG A  74     -14.266   4.039  25.094  1.00 92.44           N  
ATOM    614  NH2 ARG A  74     -14.281   5.895  23.750  1.00 92.44           N  
ATOM    615  CZ  ARG A  74     -14.250   5.363  24.953  1.00 92.44           C  
ATOM    616  N   LEU A  75     -10.766  10.352  28.109  1.00 95.44           N  
ATOM    617  CA  LEU A  75      -9.422  10.844  27.797  1.00 95.44           C  
ATOM    618  C   LEU A  75      -9.141  12.148  28.531  1.00 95.44           C  
ATOM    619  CB  LEU A  75      -9.266  11.047  26.281  1.00 95.44           C  
ATOM    620  O   LEU A  75      -8.250  12.906  28.141  1.00 95.44           O  
ATOM    621  CG  LEU A  75      -9.328   9.789  25.422  1.00 95.44           C  
ATOM    622  CD1 LEU A  75      -9.320  10.156  23.938  1.00 95.44           C  
ATOM    623  CD2 LEU A  75      -8.172   8.852  25.750  1.00 95.44           C  
ATOM    624  N   LYS A  76      -9.906  12.398  29.500  1.00 94.94           N  
ATOM    625  CA  LYS A  76      -9.570  13.508  30.391  1.00 94.94           C  
ATOM    626  C   LYS A  76      -8.250  13.266  31.094  1.00 94.94           C  
ATOM    627  CB  LYS A  76     -10.688  13.719  31.406  1.00 94.94           C  
ATOM    628  O   LYS A  76      -7.910  12.125  31.422  1.00 94.94           O  
ATOM    629  CG  LYS A  76     -11.961  14.312  30.828  1.00 94.94           C  
ATOM    630  CD  LYS A  76     -13.023  14.531  31.891  1.00 94.94           C  
ATOM    631  CE  LYS A  76     -14.273  15.172  31.328  1.00 94.94           C  
ATOM    632  NZ  LYS A  76     -15.328  15.367  32.375  1.00 94.94           N  
ATOM    633  N   PHE A  77      -7.547  14.352  31.312  1.00 94.25           N  
ATOM    634  CA  PHE A  77      -6.281  14.211  32.031  1.00 94.25           C  
ATOM    635  C   PHE A  77      -5.941  15.484  32.781  1.00 94.25           C  
ATOM    636  CB  PHE A  77      -5.148  13.867  31.047  1.00 94.25           C  
ATOM    637  O   PHE A  77      -6.602  16.516  32.625  1.00 94.25           O  
ATOM    638  CG  PHE A  77      -4.777  14.992  30.125  1.00 94.25           C  
ATOM    639  CD1 PHE A  77      -5.445  15.172  28.906  1.00 94.25           C  
ATOM    640  CD2 PHE A  77      -3.764  15.875  30.453  1.00 94.25           C  
ATOM    641  CE1 PHE A  77      -5.105  16.219  28.062  1.00 94.25           C  
ATOM    642  CE2 PHE A  77      -3.416  16.922  29.609  1.00 94.25           C  
ATOM    643  CZ  PHE A  77      -4.086  17.094  28.406  1.00 94.25           C  
ATOM    644  N   LYS A  78      -5.016  15.328  33.750  1.00 91.88           N  
ATOM    645  CA  LYS A  78      -4.402  16.453  34.438  1.00 91.88           C  
ATOM    646  C   LYS A  78      -2.883  16.406  34.312  1.00 91.88           C  
ATOM    647  CB  LYS A  78      -4.809  16.438  35.906  1.00 91.88           C  
ATOM    648  O   LYS A  78      -2.266  15.359  34.500  1.00 91.88           O  
ATOM    649  CG  LYS A  78      -6.227  16.938  36.188  1.00 91.88           C  
ATOM    650  CD  LYS A  78      -6.516  17.062  37.656  1.00 91.88           C  
ATOM    651  CE  LYS A  78      -7.953  17.484  37.906  1.00 91.88           C  
ATOM    652  NZ  LYS A  78      -8.242  17.609  39.375  1.00 91.88           N  
ATOM    653  N   GLY A  79      -2.355  17.469  33.844  1.00 86.31           N  
ATOM    654  CA  GLY A  79      -0.914  17.547  33.656  1.00 86.31           C  
ATOM    655  C   GLY A  79      -0.406  18.953  33.469  1.00 86.31           C  
ATOM    656  O   GLY A  79      -1.150  19.922  33.656  1.00 86.31           O  
ATOM    657  N   PRO A  80       0.925  19.047  33.219  1.00 85.56           N  
ATOM    658  CA  PRO A  80       1.563  20.359  33.062  1.00 85.56           C  
ATOM    659  C   PRO A  80       1.078  21.141  31.844  1.00 85.56           C  
ATOM    660  CB  PRO A  80       3.051  20.016  32.938  1.00 85.56           C  
ATOM    661  O   PRO A  80       1.233  22.359  31.781  1.00 85.56           O  
ATOM    662  CG  PRO A  80       3.080  18.562  32.656  1.00 85.56           C  
ATOM    663  CD  PRO A  80       1.772  17.953  33.062  1.00 85.56           C  
ATOM    664  N   MET A  81       0.550  20.453  30.891  1.00 85.88           N  
ATOM    665  CA  MET A  81       0.007  21.094  29.688  1.00 85.88           C  
ATOM    666  C   MET A  81      -1.494  20.859  29.578  1.00 85.88           C  
ATOM    667  CB  MET A  81       0.717  20.594  28.438  1.00 85.88           C  
ATOM    668  O   MET A  81      -1.977  19.766  29.891  1.00 85.88           O  
ATOM    669  CG  MET A  81       2.195  20.938  28.375  1.00 85.88           C  
ATOM    670  SD  MET A  81       3.006  20.328  26.844  1.00 85.88           S  
ATOM    671  CE  MET A  81       4.309  21.578  26.672  1.00 85.88           C  
ATOM    672  N   THR A  82      -2.090  21.891  29.016  1.00 90.06           N  
ATOM    673  CA  THR A  82      -3.537  21.781  28.875  1.00 90.06           C  
ATOM    674  C   THR A  82      -3.904  21.047  27.594  1.00 90.06           C  
ATOM    675  CB  THR A  82      -4.207  23.172  28.891  1.00 90.06           C  
ATOM    676  O   THR A  82      -5.027  20.562  27.438  1.00 90.06           O  
ATOM    677  CG2 THR A  82      -4.016  23.859  30.234  1.00 90.06           C  
ATOM    678  OG1 THR A  82      -3.633  23.984  27.859  1.00 90.06           O  
ATOM    679  N   VAL A  83      -3.037  21.094  26.641  1.00 89.12           N  
ATOM    680  CA  VAL A  83      -3.275  20.438  25.359  1.00 89.12           C  
ATOM    681  C   VAL A  83      -2.104  19.516  25.031  1.00 89.12           C  
ATOM    682  CB  VAL A  83      -3.490  21.453  24.234  1.00 89.12           C  
ATOM    683  O   VAL A  83      -0.943  19.922  25.094  1.00 89.12           O  
ATOM    684  CG1 VAL A  83      -3.727  20.750  22.906  1.00 89.12           C  
ATOM    685  CG2 VAL A  83      -4.660  22.391  24.562  1.00 89.12           C  
ATOM    686  N   LEU A  84      -2.434  18.312  24.781  1.00 87.62           N  
ATOM    687  CA  LEU A  84      -1.444  17.359  24.297  1.00 87.62           C  
ATOM    688  C   LEU A  84      -1.488  17.266  22.766  1.00 87.62           C  
ATOM    689  CB  LEU A  84      -1.679  15.984  24.906  1.00 87.62           C  
ATOM    690  O   LEU A  84      -2.537  16.969  22.188  1.00 87.62           O  
ATOM    691  CG  LEU A  84      -1.618  15.898  26.438  1.00 87.62           C  
ATOM    692  CD1 LEU A  84      -2.055  14.516  26.906  1.00 87.62           C  
ATOM    693  CD2 LEU A  84      -0.214  16.219  26.938  1.00 87.62           C  
ATOM    694  N   ARG A  85      -0.424  17.609  22.172  1.00 85.00           N  
ATOM    695  CA  ARG A  85      -0.290  17.453  20.719  1.00 85.00           C  
ATOM    696  C   ARG A  85       0.412  16.141  20.375  1.00 85.00           C  
ATOM    697  CB  ARG A  85       0.476  18.641  20.125  1.00 85.00           C  
ATOM    698  O   ARG A  85       1.580  15.953  20.719  1.00 85.00           O  
ATOM    699  CG  ARG A  85      -0.193  19.984  20.344  1.00 85.00           C  
ATOM    700  CD  ARG A  85       0.661  21.125  19.812  1.00 85.00           C  
ATOM    701  NE  ARG A  85       0.014  22.422  20.031  1.00 85.00           N  
ATOM    702  NH1 ARG A  85       0.854  22.734  22.156  1.00 85.00           N  
ATOM    703  NH2 ARG A  85      -0.512  24.312  21.219  1.00 85.00           N  
ATOM    704  CZ  ARG A  85       0.120  23.156  21.141  1.00 85.00           C  
ATOM    705  N   LEU A  86      -0.351  15.328  19.766  1.00 81.62           N  
ATOM    706  CA  LEU A  86       0.101  13.945  19.625  1.00 81.62           C  
ATOM    707  C   LEU A  86       0.283  13.586  18.156  1.00 81.62           C  
ATOM    708  CB  LEU A  86      -0.896  12.984  20.281  1.00 81.62           C  
ATOM    709  O   LEU A  86      -0.296  14.227  17.281  1.00 81.62           O  
ATOM    710  CG  LEU A  86      -1.243  13.258  21.750  1.00 81.62           C  
ATOM    711  CD1 LEU A  86      -2.426  12.398  22.188  1.00 81.62           C  
ATOM    712  CD2 LEU A  86      -0.034  13.008  22.641  1.00 81.62           C  
ATOM    713  N   ASN A  87       1.190  12.602  17.984  1.00 72.06           N  
ATOM    714  CA  ASN A  87       1.477  12.164  16.625  1.00 72.06           C  
ATOM    715  C   ASN A  87       0.521  11.062  16.188  1.00 72.06           C  
ATOM    716  CB  ASN A  87       2.926  11.695  16.516  1.00 72.06           C  
ATOM    717  O   ASN A  87      -0.422  10.727  16.891  1.00 72.06           O  
ATOM    718  CG  ASN A  87       3.225  10.500  17.391  1.00 72.06           C  
ATOM    719  ND2 ASN A  87       4.504  10.266  17.656  1.00 72.06           N  
ATOM    720  OD1 ASN A  87       2.314   9.789  17.828  1.00 72.06           O  
ATOM    721  N   ASN A  88       0.752  10.469  15.016  1.00 71.81           N  
ATOM    722  CA  ASN A  88      -0.122   9.516  14.344  1.00 71.81           C  
ATOM    723  C   ASN A  88      -0.203   8.195  15.109  1.00 71.81           C  
ATOM    724  CB  ASN A  88       0.352   9.273  12.914  1.00 71.81           C  
ATOM    725  O   ASN A  88      -1.211   7.492  15.031  1.00 71.81           O  
ATOM    726  CG  ASN A  88      -0.758   8.781  12.008  1.00 71.81           C  
ATOM    727  ND2 ASN A  88      -0.422   8.508  10.750  1.00 71.81           N  
ATOM    728  OD1 ASN A  88      -1.908   8.641  12.430  1.00 71.81           O  
ATOM    729  N   LEU A  89       0.841   7.938  15.844  1.00 71.94           N  
ATOM    730  CA  LEU A  89       0.842   6.695  16.594  1.00 71.94           C  
ATOM    731  C   LEU A  89      -0.284   6.684  17.625  1.00 71.94           C  
ATOM    732  CB  LEU A  89       2.189   6.492  17.297  1.00 71.94           C  
ATOM    733  O   LEU A  89      -0.914   5.648  17.859  1.00 71.94           O  
ATOM    734  CG  LEU A  89       3.326   5.945  16.438  1.00 71.94           C  
ATOM    735  CD1 LEU A  89       4.645   6.625  16.797  1.00 71.94           C  
ATOM    736  CD2 LEU A  89       3.436   4.434  16.594  1.00 71.94           C  
ATOM    737  N   MET A  90      -0.550   7.863  18.172  1.00 78.88           N  
ATOM    738  CA  MET A  90      -1.609   7.973  19.172  1.00 78.88           C  
ATOM    739  C   MET A  90      -2.982   7.973  18.516  1.00 78.88           C  
ATOM    740  CB  MET A  90      -1.432   9.234  20.016  1.00 78.88           C  
ATOM    741  O   MET A  90      -3.945   7.441  19.062  1.00 78.88           O  
ATOM    742  CG  MET A  90      -1.392   8.984  21.500  1.00 78.88           C  
ATOM    743  SD  MET A  90      -1.340   7.191  21.906  1.00 78.88           S  
ATOM    744  CE  MET A  90      -1.862   7.242  23.656  1.00 78.88           C  
ATOM    745  N   ALA A  91      -2.998   8.523  17.312  1.00 79.12           N  
ATOM    746  CA  ALA A  91      -4.277   8.609  16.609  1.00 79.12           C  
ATOM    747  C   ALA A  91      -4.867   7.227  16.375  1.00 79.12           C  
ATOM    748  CB  ALA A  91      -4.102   9.352  15.289  1.00 79.12           C  
ATOM    749  O   ALA A  91      -6.086   7.047  16.422  1.00 79.12           O  
ATOM    750  N   SER A  92      -4.055   6.285  16.234  1.00 79.12           N  
ATOM    751  CA  SER A  92      -4.520   4.934  15.953  1.00 79.12           C  
ATOM    752  C   SER A  92      -5.004   4.230  17.219  1.00 79.12           C  
ATOM    753  CB  SER A  92      -3.406   4.109  15.297  1.00 79.12           C  
ATOM    754  O   SER A  92      -5.660   3.189  17.141  1.00 79.12           O  
ATOM    755  OG  SER A  92      -2.334   3.910  16.203  1.00 79.12           O  
ATOM    756  N   LYS A  93      -4.762   4.820  18.344  1.00 87.62           N  
ATOM    757  CA  LYS A  93      -5.090   4.184  19.625  1.00 87.62           C  
ATOM    758  C   LYS A  93      -6.344   4.801  20.234  1.00 87.62           C  
ATOM    759  CB  LYS A  93      -3.920   4.289  20.594  1.00 87.62           C  
ATOM    760  O   LYS A  93      -6.785   4.383  21.312  1.00 87.62           O  
ATOM    761  CG  LYS A  93      -2.660   3.570  20.125  1.00 87.62           C  
ATOM    762  CD  LYS A  93      -1.767   3.199  21.312  1.00 87.62           C  
ATOM    763  CE  LYS A  93      -0.524   2.447  20.844  1.00 87.62           C  
ATOM    764  NZ  LYS A  93       0.350   2.070  22.000  1.00 87.62           N  
ATOM    765  N   ILE A  94      -6.879   5.723  19.500  1.00 90.94           N  
ATOM    766  CA  ILE A  94      -8.039   6.426  20.047  1.00 90.94           C  
ATOM    767  C   ILE A  94      -9.219   6.281  19.078  1.00 90.94           C  
ATOM    768  CB  ILE A  94      -7.727   7.922  20.281  1.00 90.94           C  
ATOM    769  O   ILE A  94      -9.023   6.102  17.875  1.00 90.94           O  
ATOM    770  CG1 ILE A  94      -6.586   8.070  21.297  1.00 90.94           C  
ATOM    771  CG2 ILE A  94      -8.984   8.664  20.766  1.00 90.94           C  
ATOM    772  CD1 ILE A  94      -6.117   9.508  21.500  1.00 90.94           C  
ATOM    773  N   TRP A  95     -10.406   6.324  19.609  1.00 90.44           N  
ATOM    774  CA  TRP A  95     -11.594   6.309  18.766  1.00 90.44           C  
ATOM    775  C   TRP A  95     -11.688   7.578  17.938  1.00 90.44           C  
ATOM    776  CB  TRP A  95     -12.859   6.160  19.625  1.00 90.44           C  
ATOM    777  O   TRP A  95     -11.516   8.688  18.453  1.00 90.44           O  
ATOM    778  CG  TRP A  95     -14.125   6.082  18.844  1.00 90.44           C  
ATOM    779  CD1 TRP A  95     -14.734   4.953  18.359  1.00 90.44           C  
ATOM    780  CD2 TRP A  95     -14.945   7.180  18.422  1.00 90.44           C  
ATOM    781  CE2 TRP A  95     -16.031   6.641  17.703  1.00 90.44           C  
ATOM    782  CE3 TRP A  95     -14.867   8.570  18.594  1.00 90.44           C  
ATOM    783  NE1 TRP A  95     -15.875   5.281  17.672  1.00 90.44           N  
ATOM    784  CH2 TRP A  95     -16.938   8.797  17.328  1.00 90.44           C  
ATOM    785  CZ2 TRP A  95     -17.031   7.445  17.156  1.00 90.44           C  
ATOM    786  CZ3 TRP A  95     -15.859   9.367  18.047  1.00 90.44           C  
ATOM    787  N   THR A  96     -11.820   7.488  16.703  1.00 89.31           N  
ATOM    788  CA  THR A  96     -12.047   8.609  15.797  1.00 89.31           C  
ATOM    789  C   THR A  96     -13.336   8.430  15.008  1.00 89.31           C  
ATOM    790  CB  THR A  96     -10.867   8.789  14.820  1.00 89.31           C  
ATOM    791  O   THR A  96     -13.758   7.297  14.750  1.00 89.31           O  
ATOM    792  CG2 THR A  96      -9.578   9.125  15.562  1.00 89.31           C  
ATOM    793  OG1 THR A  96     -10.680   7.574  14.086  1.00 89.31           O  
ATOM    794  N   PRO A  97     -14.008   9.500  14.695  1.00 90.38           N  
ATOM    795  CA  PRO A  97     -15.219   9.375  13.883  1.00 90.38           C  
ATOM    796  C   PRO A  97     -14.977   8.641  12.562  1.00 90.38           C  
ATOM    797  CB  PRO A  97     -15.625  10.828  13.625  1.00 90.38           C  
ATOM    798  O   PRO A  97     -13.914   8.805  11.945  1.00 90.38           O  
ATOM    799  CG  PRO A  97     -15.016  11.602  14.750  1.00 90.38           C  
ATOM    800  CD  PRO A  97     -13.695  10.969  15.102  1.00 90.38           C  
ATOM    801  N   ASP A  98     -15.906   7.863  12.109  1.00 85.50           N  
ATOM    802  CA  ASP A  98     -15.789   7.105  10.867  1.00 85.50           C  
ATOM    803  C   ASP A  98     -16.312   7.914   9.680  1.00 85.50           C  
ATOM    804  CB  ASP A  98     -16.531   5.777  10.977  1.00 85.50           C  
ATOM    805  O   ASP A  98     -17.109   7.406   8.883  1.00 85.50           O  
ATOM    806  CG  ASP A  98     -18.031   5.953  11.211  1.00 85.50           C  
ATOM    807  OD1 ASP A  98     -18.453   7.031  11.680  1.00 85.50           O  
ATOM    808  OD2 ASP A  98     -18.781   5.000  10.930  1.00 85.50           O  
ATOM    809  N   THR A  99     -15.906   9.078   9.547  1.00 89.25           N  
ATOM    810  CA  THR A  99     -16.375  10.000   8.523  1.00 89.25           C  
ATOM    811  C   THR A  99     -16.000   9.516   7.133  1.00 89.25           C  
ATOM    812  CB  THR A  99     -15.820  11.422   8.750  1.00 89.25           C  
ATOM    813  O   THR A  99     -14.875   9.055   6.918  1.00 89.25           O  
ATOM    814  CG2 THR A  99     -16.453  12.422   7.785  1.00 89.25           C  
ATOM    815  OG1 THR A  99     -16.094  11.828  10.094  1.00 89.25           O  
ATOM    816  N   PHE A 100     -16.938   9.602   6.215  1.00 84.44           N  
ATOM    817  CA  PHE A 100     -16.641   9.344   4.812  1.00 84.44           C  
ATOM    818  C   PHE A 100     -17.344  10.352   3.914  1.00 84.44           C  
ATOM    819  CB  PHE A 100     -17.062   7.918   4.426  1.00 84.44           C  
ATOM    820  O   PHE A 100     -18.328  10.969   4.316  1.00 84.44           O  
ATOM    821  CG  PHE A 100     -18.547   7.766   4.195  1.00 84.44           C  
ATOM    822  CD1 PHE A 100     -19.422   7.641   5.270  1.00 84.44           C  
ATOM    823  CD2 PHE A 100     -19.062   7.746   2.908  1.00 84.44           C  
ATOM    824  CE1 PHE A 100     -20.781   7.496   5.059  1.00 84.44           C  
ATOM    825  CE2 PHE A 100     -20.422   7.605   2.691  1.00 84.44           C  
ATOM    826  CZ  PHE A 100     -21.281   7.480   3.768  1.00 84.44           C  
ATOM    827  N   PHE A 101     -16.781  10.508   2.748  1.00 87.12           N  
ATOM    828  CA  PHE A 101     -17.375  11.406   1.757  1.00 87.12           C  
ATOM    829  C   PHE A 101     -18.312  10.648   0.829  1.00 87.12           C  
ATOM    830  CB  PHE A 101     -16.266  12.094   0.941  1.00 87.12           C  
ATOM    831  O   PHE A 101     -17.875   9.805   0.047  1.00 87.12           O  
ATOM    832  CG  PHE A 101     -15.414  13.039   1.746  1.00 87.12           C  
ATOM    833  CD1 PHE A 101     -15.805  14.359   1.937  1.00 87.12           C  
ATOM    834  CD2 PHE A 101     -14.227  12.609   2.312  1.00 87.12           C  
ATOM    835  CE1 PHE A 101     -15.023  15.234   2.682  1.00 87.12           C  
ATOM    836  CE2 PHE A 101     -13.438  13.477   3.059  1.00 87.12           C  
ATOM    837  CZ  PHE A 101     -13.836  14.789   3.240  1.00 87.12           C  
ATOM    838  N   HIS A 102     -19.562  11.031   0.840  1.00 83.50           N  
ATOM    839  CA  HIS A 102     -20.625  10.312   0.129  1.00 83.50           C  
ATOM    840  C   HIS A 102     -20.391  10.359  -1.379  1.00 83.50           C  
ATOM    841  CB  HIS A 102     -21.984  10.891   0.475  1.00 83.50           C  
ATOM    842  O   HIS A 102     -20.656   9.383  -2.080  1.00 83.50           O  
ATOM    843  CG  HIS A 102     -22.453  10.547   1.854  1.00 83.50           C  
ATOM    844  CD2 HIS A 102     -21.812  10.570   3.043  1.00 83.50           C  
ATOM    845  ND1 HIS A 102     -23.734  10.109   2.121  1.00 83.50           N  
ATOM    846  CE1 HIS A 102     -23.859   9.883   3.418  1.00 83.50           C  
ATOM    847  NE2 HIS A 102     -22.703  10.156   4.000  1.00 83.50           N  
ATOM    848  N   ASN A 103     -20.000  11.461  -1.814  1.00 83.25           N  
ATOM    849  CA  ASN A 103     -19.844  11.609  -3.258  1.00 83.25           C  
ATOM    850  C   ASN A 103     -18.375  11.695  -3.664  1.00 83.25           C  
ATOM    851  CB  ASN A 103     -20.609  12.844  -3.752  1.00 83.25           C  
ATOM    852  O   ASN A 103     -18.047  12.266  -4.707  1.00 83.25           O  
ATOM    853  CG  ASN A 103     -20.156  14.117  -3.068  1.00 83.25           C  
ATOM    854  ND2 ASN A 103     -20.109  15.211  -3.822  1.00 83.25           N  
ATOM    855  OD1 ASN A 103     -19.859  14.125  -1.873  1.00 83.25           O  
ATOM    856  N   GLY A 104     -17.609  11.227  -2.754  1.00 80.69           N  
ATOM    857  CA  GLY A 104     -16.203  11.125  -3.090  1.00 80.69           C  
ATOM    858  C   GLY A 104     -15.875   9.898  -3.930  1.00 80.69           C  
ATOM    859  O   GLY A 104     -16.344   8.797  -3.635  1.00 80.69           O  
ATOM    860  N   LYS A 105     -15.227  10.078  -5.074  1.00 69.38           N  
ATOM    861  CA  LYS A 105     -14.820   8.977  -5.938  1.00 69.38           C  
ATOM    862  C   LYS A 105     -13.453   8.438  -5.527  1.00 69.38           C  
ATOM    863  CB  LYS A 105     -14.789   9.422  -7.402  1.00 69.38           C  
ATOM    864  O   LYS A 105     -13.203   7.230  -5.617  1.00 69.38           O  
ATOM    865  CG  LYS A 105     -16.156   9.789  -7.965  1.00 69.38           C  
ATOM    866  CD  LYS A 105     -16.328   9.266  -9.383  1.00 69.38           C  
ATOM    867  CE  LYS A 105     -17.719   9.562  -9.930  1.00 69.38           C  
ATOM    868  NZ  LYS A 105     -17.906   9.000 -11.297  1.00 69.38           N  
ATOM    869  N   LYS A 106     -12.609   9.266  -5.398  1.00 64.50           N  
ATOM    870  CA  LYS A 106     -11.258   8.922  -4.961  1.00 64.50           C  
ATOM    871  C   LYS A 106     -10.719   9.945  -3.971  1.00 64.50           C  
ATOM    872  CB  LYS A 106     -10.312   8.812  -6.164  1.00 64.50           C  
ATOM    873  O   LYS A 106     -10.867  11.156  -4.180  1.00 64.50           O  
ATOM    874  CG  LYS A 106      -9.148   7.863  -5.945  1.00 64.50           C  
ATOM    875  CD  LYS A 106      -8.320   7.699  -7.215  1.00 64.50           C  
ATOM    876  CE  LYS A 106      -7.125   6.777  -6.992  1.00 64.50           C  
ATOM    877  NZ  LYS A 106      -6.301   6.625  -8.227  1.00 64.50           N  
ATOM    878  N   SER A 107     -10.594   9.539  -2.744  1.00 60.62           N  
ATOM    879  CA  SER A 107      -9.906  10.422  -1.811  1.00 60.62           C  
ATOM    880  C   SER A 107      -8.531   9.867  -1.443  1.00 60.62           C  
ATOM    881  CB  SER A 107     -10.734  10.625  -0.543  1.00 60.62           C  
ATOM    882  O   SER A 107      -8.359   8.656  -1.299  1.00 60.62           O  
ATOM    883  OG  SER A 107     -11.016   9.383   0.077  1.00 60.62           O  
ATOM    884  N   VAL A 108      -7.531  10.633  -1.670  1.00 59.78           N  
ATOM    885  CA  VAL A 108      -6.176  10.203  -1.349  1.00 59.78           C  
ATOM    886  C   VAL A 108      -5.637  11.023  -0.179  1.00 59.78           C  
ATOM    887  CB  VAL A 108      -5.234  10.336  -2.568  1.00 59.78           C  
ATOM    888  O   VAL A 108      -5.754  12.250  -0.169  1.00 59.78           O  
ATOM    889  CG1 VAL A 108      -3.822   9.867  -2.215  1.00 59.78           C  
ATOM    890  CG2 VAL A 108      -5.781   9.539  -3.752  1.00 59.78           C  
ATOM    891  N   ALA A 109      -5.285  10.180   0.892  1.00 57.66           N  
ATOM    892  CA  ALA A 109      -4.574  10.859   1.974  1.00 57.66           C  
ATOM    893  C   ALA A 109      -3.129  11.148   1.585  1.00 57.66           C  
ATOM    894  CB  ALA A 109      -4.625  10.023   3.250  1.00 57.66           C  
ATOM    895  O   ALA A 109      -2.490  10.344   0.900  1.00 57.66           O  
ATOM    896  N   HIS A 110      -2.715  12.320   1.803  1.00 53.09           N  
ATOM    897  CA  HIS A 110      -1.333  12.711   1.550  1.00 53.09           C  
ATOM    898  C   HIS A 110      -0.388  12.078   2.566  1.00 53.09           C  
ATOM    899  CB  HIS A 110      -1.189  14.234   1.579  1.00 53.09           C  
ATOM    900  O   HIS A 110      -0.361  12.484   3.730  1.00 53.09           O  
ATOM    901  CG  HIS A 110      -1.983  14.930   0.521  1.00 53.09           C  
ATOM    902  CD2 HIS A 110      -3.270  15.352   0.508  1.00 53.09           C  
ATOM    903  ND1 HIS A 110      -1.454  15.266  -0.706  1.00 53.09           N  
ATOM    904  CE1 HIS A 110      -2.385  15.867  -1.431  1.00 53.09           C  
ATOM    905  NE2 HIS A 110      -3.494  15.938  -0.717  1.00 53.09           N  
ATOM    906  N   ASN A 111       0.101  10.797   2.373  1.00 52.41           N  
ATOM    907  CA  ASN A 111       0.927  10.102   3.355  1.00 52.41           C  
ATOM    908  C   ASN A 111       2.414  10.336   3.104  1.00 52.41           C  
ATOM    909  CB  ASN A 111       0.618   8.602   3.354  1.00 52.41           C  
ATOM    910  O   ASN A 111       3.258   9.602   3.623  1.00 52.41           O  
ATOM    911  CG  ASN A 111      -0.710   8.281   4.008  1.00 52.41           C  
ATOM    912  ND2 ASN A 111      -1.176   7.051   3.830  1.00 52.41           N  
ATOM    913  OD1 ASN A 111      -1.312   9.133   4.672  1.00 52.41           O  
ATOM    914  N   MET A 112       2.898  11.164   2.260  1.00 42.91           N  
ATOM    915  CA  MET A 112       4.273  11.109   1.778  1.00 42.91           C  
ATOM    916  C   MET A 112       5.258  11.102   2.943  1.00 42.91           C  
ATOM    917  CB  MET A 112       4.566  12.297   0.855  1.00 42.91           C  
ATOM    918  O   MET A 112       6.105  10.211   3.037  1.00 42.91           O  
ATOM    919  CG  MET A 112       3.959  12.156  -0.530  1.00 42.91           C  
ATOM    920  SD  MET A 112       4.453  13.523  -1.653  1.00 42.91           S  
ATOM    921  CE  MET A 112       6.152  13.023  -2.037  1.00 42.91           C  
ATOM    922  N   THR A 113       5.555  12.305   3.693  1.00 43.69           N  
ATOM    923  CA  THR A 113       6.625  12.383   4.680  1.00 43.69           C  
ATOM    924  C   THR A 113       6.148  11.883   6.039  1.00 43.69           C  
ATOM    925  CB  THR A 113       7.152  13.828   4.820  1.00 43.69           C  
ATOM    926  O   THR A 113       6.867  11.148   6.723  1.00 43.69           O  
ATOM    927  CG2 THR A 113       8.000  14.219   3.613  1.00 43.69           C  
ATOM    928  OG1 THR A 113       6.043  14.727   4.922  1.00 43.69           O  
ATOM    929  N   MET A 114       5.027  12.375   6.609  1.00 48.66           N  
ATOM    930  CA  MET A 114       4.453  12.062   7.914  1.00 48.66           C  
ATOM    931  C   MET A 114       2.936  11.938   7.824  1.00 48.66           C  
ATOM    932  CB  MET A 114       4.832  13.125   8.945  1.00 48.66           C  
ATOM    933  O   MET A 114       2.312  12.539   6.945  1.00 48.66           O  
ATOM    934  CG  MET A 114       6.234  12.961   9.508  1.00 48.66           C  
ATOM    935  SD  MET A 114       6.281  11.820  10.945  1.00 48.66           S  
ATOM    936  CE  MET A 114       6.148  13.008  12.305  1.00 48.66           C  
ATOM    937  N   PRO A 115       2.445  10.836   8.711  1.00 54.84           N  
ATOM    938  CA  PRO A 115       0.993  10.648   8.742  1.00 54.84           C  
ATOM    939  C   PRO A 115       0.228  11.969   8.727  1.00 54.84           C  
ATOM    940  CB  PRO A 115       0.764   9.898  10.062  1.00 54.84           C  
ATOM    941  O   PRO A 115       0.623  12.922   9.406  1.00 54.84           O  
ATOM    942  CG  PRO A 115       2.113   9.820  10.695  1.00 54.84           C  
ATOM    943  CD  PRO A 115       3.115  10.445   9.766  1.00 54.84           C  
ATOM    944  N   ASN A 116      -0.581  12.289   7.758  1.00 64.00           N  
ATOM    945  CA  ASN A 116      -1.430  13.445   7.469  1.00 64.00           C  
ATOM    946  C   ASN A 116      -2.525  13.609   8.523  1.00 64.00           C  
ATOM    947  CB  ASN A 116      -2.045  13.320   6.074  1.00 64.00           C  
ATOM    948  O   ASN A 116      -3.596  14.141   8.227  1.00 64.00           O  
ATOM    949  CG  ASN A 116      -1.000  13.273   4.977  1.00 64.00           C  
ATOM    950  ND2 ASN A 116      -1.367  12.711   3.832  1.00 64.00           N  
ATOM    951  OD1 ASN A 116       0.128  13.742   5.156  1.00 64.00           O  
ATOM    952  N   LYS A 117      -2.242  13.031   9.664  1.00 71.06           N  
ATOM    953  CA  LYS A 117      -3.242  13.141  10.727  1.00 71.06           C  
ATOM    954  C   LYS A 117      -2.656  13.805  11.961  1.00 71.06           C  
ATOM    955  CB  LYS A 117      -3.797  11.758  11.086  1.00 71.06           C  
ATOM    956  O   LYS A 117      -1.500  13.562  12.320  1.00 71.06           O  
ATOM    957  CG  LYS A 117      -4.449  11.031   9.914  1.00 71.06           C  
ATOM    958  CD  LYS A 117      -4.883   9.625  10.305  1.00 71.06           C  
ATOM    959  CE  LYS A 117      -5.430   8.852   9.109  1.00 71.06           C  
ATOM    960  NZ  LYS A 117      -5.824   7.461   9.484  1.00 71.06           N  
ATOM    961  N   LEU A 118      -3.307  14.797  12.477  1.00 78.88           N  
ATOM    962  CA  LEU A 118      -2.955  15.461  13.727  1.00 78.88           C  
ATOM    963  C   LEU A 118      -4.051  15.258  14.773  1.00 78.88           C  
ATOM    964  CB  LEU A 118      -2.717  16.953  13.492  1.00 78.88           C  
ATOM    965  O   LEU A 118      -5.238  15.391  14.461  1.00 78.88           O  
ATOM    966  CG  LEU A 118      -2.457  17.797  14.742  1.00 78.88           C  
ATOM    967  CD1 LEU A 118      -1.248  18.703  14.531  1.00 78.88           C  
ATOM    968  CD2 LEU A 118      -3.691  18.625  15.094  1.00 78.88           C  
ATOM    969  N   LEU A 119      -3.545  14.859  15.961  1.00 88.00           N  
ATOM    970  CA  LEU A 119      -4.484  14.688  17.062  1.00 88.00           C  
ATOM    971  C   LEU A 119      -4.094  15.570  18.250  1.00 88.00           C  
ATOM    972  CB  LEU A 119      -4.543  13.227  17.500  1.00 88.00           C  
ATOM    973  O   LEU A 119      -2.924  15.602  18.641  1.00 88.00           O  
ATOM    974  CG  LEU A 119      -5.488  12.898  18.656  1.00 88.00           C  
ATOM    975  CD1 LEU A 119      -6.941  13.047  18.203  1.00 88.00           C  
ATOM    976  CD2 LEU A 119      -5.230  11.484  19.172  1.00 88.00           C  
ATOM    977  N   ARG A 120      -5.031  16.281  18.734  1.00 91.94           N  
ATOM    978  CA  ARG A 120      -4.871  17.062  19.969  1.00 91.94           C  
ATOM    979  C   ARG A 120      -5.887  16.625  21.016  1.00 91.94           C  
ATOM    980  CB  ARG A 120      -5.008  18.562  19.688  1.00 91.94           C  
ATOM    981  O   ARG A 120      -7.047  16.375  20.703  1.00 91.94           O  
ATOM    982  CG  ARG A 120      -3.961  19.109  18.734  1.00 91.94           C  
ATOM    983  CD  ARG A 120      -4.094  20.609  18.547  1.00 91.94           C  
ATOM    984  NE  ARG A 120      -3.131  21.125  17.578  1.00 91.94           N  
ATOM    985  NH1 ARG A 120      -3.734  23.344  17.844  1.00 91.94           N  
ATOM    986  NH2 ARG A 120      -2.078  22.766  16.359  1.00 91.94           N  
ATOM    987  CZ  ARG A 120      -2.982  22.406  17.266  1.00 91.94           C  
ATOM    988  N   ILE A 121      -5.379  16.484  22.141  1.00 93.81           N  
ATOM    989  CA  ILE A 121      -6.266  16.203  23.266  1.00 93.81           C  
ATOM    990  C   ILE A 121      -6.176  17.328  24.297  1.00 93.81           C  
ATOM    991  CB  ILE A 121      -5.926  14.844  23.938  1.00 93.81           C  
ATOM    992  O   ILE A 121      -5.090  17.641  24.781  1.00 93.81           O  
ATOM    993  CG1 ILE A 121      -5.855  13.734  22.875  1.00 93.81           C  
ATOM    994  CG2 ILE A 121      -6.945  14.508  25.016  1.00 93.81           C  
ATOM    995  CD1 ILE A 121      -5.480  12.367  23.438  1.00 93.81           C  
ATOM    996  N   THR A 122      -7.281  17.938  24.594  1.00 94.62           N  
ATOM    997  CA  THR A 122      -7.375  18.953  25.641  1.00 94.62           C  
ATOM    998  C   THR A 122      -7.699  18.297  26.984  1.00 94.62           C  
ATOM    999  CB  THR A 122      -8.438  20.000  25.297  1.00 94.62           C  
ATOM   1000  O   THR A 122      -8.312  17.234  27.031  1.00 94.62           O  
ATOM   1001  CG2 THR A 122      -8.406  21.156  26.297  1.00 94.62           C  
ATOM   1002  OG1 THR A 122      -8.195  20.516  23.984  1.00 94.62           O  
ATOM   1003  N   GLU A 123      -7.285  18.891  28.047  1.00 95.50           N  
ATOM   1004  CA  GLU A 123      -7.355  18.328  29.375  1.00 95.50           C  
ATOM   1005  C   GLU A 123      -8.773  17.875  29.719  1.00 95.50           C  
ATOM   1006  CB  GLU A 123      -6.852  19.328  30.422  1.00 95.50           C  
ATOM   1007  O   GLU A 123      -8.969  16.953  30.500  1.00 95.50           O  
ATOM   1008  CG  GLU A 123      -7.750  20.547  30.578  1.00 95.50           C  
ATOM   1009  CD  GLU A 123      -7.230  21.547  31.594  1.00 95.50           C  
ATOM   1010  OE1 GLU A 123      -7.922  22.547  31.875  1.00 95.50           O  
ATOM   1011  OE2 GLU A 123      -6.117  21.328  32.125  1.00 95.50           O  
ATOM   1012  N   ASP A 124      -9.773  18.531  29.156  1.00 96.50           N  
ATOM   1013  CA  ASP A 124     -11.156  18.188  29.469  1.00 96.50           C  
ATOM   1014  C   ASP A 124     -11.648  17.016  28.609  1.00 96.50           C  
ATOM   1015  CB  ASP A 124     -12.070  19.406  29.266  1.00 96.50           C  
ATOM   1016  O   ASP A 124     -12.812  16.641  28.672  1.00 96.50           O  
ATOM   1017  CG  ASP A 124     -12.234  19.797  27.812  1.00 96.50           C  
ATOM   1018  OD1 ASP A 124     -11.422  19.359  26.969  1.00 96.50           O  
ATOM   1019  OD2 ASP A 124     -13.188  20.531  27.500  1.00 96.50           O  
ATOM   1020  N   GLY A 125     -10.812  16.453  27.734  1.00 96.31           N  
ATOM   1021  CA  GLY A 125     -11.156  15.305  26.922  1.00 96.31           C  
ATOM   1022  C   GLY A 125     -11.594  15.680  25.516  1.00 96.31           C  
ATOM   1023  O   GLY A 125     -12.000  14.812  24.734  1.00 96.31           O  
ATOM   1024  N   THR A 126     -11.523  16.984  25.250  1.00 97.00           N  
ATOM   1025  CA  THR A 126     -11.844  17.406  23.891  1.00 97.00           C  
ATOM   1026  C   THR A 126     -10.719  17.031  22.922  1.00 97.00           C  
ATOM   1027  CB  THR A 126     -12.109  18.922  23.828  1.00 97.00           C  
ATOM   1028  O   THR A 126      -9.547  17.297  23.203  1.00 97.00           O  
ATOM   1029  CG2 THR A 126     -12.492  19.344  22.406  1.00 97.00           C  
ATOM   1030  OG1 THR A 126     -13.180  19.250  24.719  1.00 97.00           O  
ATOM   1031  N   LEU A 127     -11.156  16.359  21.875  1.00 96.06           N  
ATOM   1032  CA  LEU A 127     -10.180  15.961  20.859  1.00 96.06           C  
ATOM   1033  C   LEU A 127     -10.359  16.766  19.578  1.00 96.06           C  
ATOM   1034  CB  LEU A 127     -10.312  14.461  20.562  1.00 96.06           C  
ATOM   1035  O   LEU A 127     -11.484  17.078  19.188  1.00 96.06           O  
ATOM   1036  CG  LEU A 127     -10.023  13.508  21.719  1.00 96.06           C  
ATOM   1037  CD1 LEU A 127     -11.328  12.977  22.297  1.00 96.06           C  
ATOM   1038  CD2 LEU A 127      -9.125  12.367  21.266  1.00 96.06           C  
ATOM   1039  N   LEU A 128      -9.266  17.109  18.984  1.00 93.88           N  
ATOM   1040  CA  LEU A 128      -9.219  17.688  17.656  1.00 93.88           C  
ATOM   1041  C   LEU A 128      -8.422  16.812  16.703  1.00 93.88           C  
ATOM   1042  CB  LEU A 128      -8.609  19.094  17.703  1.00 93.88           C  
ATOM   1043  O   LEU A 128      -7.250  16.516  16.953  1.00 93.88           O  
ATOM   1044  CG  LEU A 128      -8.398  19.797  16.359  1.00 93.88           C  
ATOM   1045  CD1 LEU A 128      -9.742  20.094  15.703  1.00 93.88           C  
ATOM   1046  CD2 LEU A 128      -7.582  21.062  16.531  1.00 93.88           C  
ATOM   1047  N   TYR A 129      -9.117  16.391  15.727  1.00 91.06           N  
ATOM   1048  CA  TYR A 129      -8.531  15.523  14.719  1.00 91.06           C  
ATOM   1049  C   TYR A 129      -8.523  16.188  13.352  1.00 91.06           C  
ATOM   1050  CB  TYR A 129      -9.289  14.195  14.641  1.00 91.06           C  
ATOM   1051  O   TYR A 129      -9.586  16.484  12.789  1.00 91.06           O  
ATOM   1052  CG  TYR A 129      -8.633  13.172  13.750  1.00 91.06           C  
ATOM   1053  CD1 TYR A 129      -9.312  12.648  12.641  1.00 91.06           C  
ATOM   1054  CD2 TYR A 129      -7.348  12.719  14.000  1.00 91.06           C  
ATOM   1055  CE1 TYR A 129      -8.711  11.703  11.812  1.00 91.06           C  
ATOM   1056  CE2 TYR A 129      -6.738  11.773  13.180  1.00 91.06           C  
ATOM   1057  OH  TYR A 129      -6.832  10.336  11.273  1.00 91.06           O  
ATOM   1058  CZ  TYR A 129      -7.430  11.273  12.094  1.00 91.06           C  
ATOM   1059  N   THR A 130      -7.336  16.422  12.781  1.00 87.69           N  
ATOM   1060  CA  THR A 130      -7.199  17.078  11.484  1.00 87.69           C  
ATOM   1061  C   THR A 130      -6.559  16.141  10.469  1.00 87.69           C  
ATOM   1062  CB  THR A 130      -6.359  18.359  11.602  1.00 87.69           C  
ATOM   1063  O   THR A 130      -5.547  15.492  10.766  1.00 87.69           O  
ATOM   1064  CG2 THR A 130      -6.238  19.062  10.242  1.00 87.69           C  
ATOM   1065  OG1 THR A 130      -6.988  19.266  12.523  1.00 87.69           O  
ATOM   1066  N   MET A 131      -7.180  16.062   9.320  1.00 84.88           N  
ATOM   1067  CA  MET A 131      -6.656  15.273   8.211  1.00 84.88           C  
ATOM   1068  C   MET A 131      -6.418  16.141   6.980  1.00 84.88           C  
ATOM   1069  CB  MET A 131      -7.613  14.133   7.863  1.00 84.88           C  
ATOM   1070  O   MET A 131      -7.234  17.016   6.664  1.00 84.88           O  
ATOM   1071  CG  MET A 131      -7.855  13.164   9.008  1.00 84.88           C  
ATOM   1072  SD  MET A 131      -9.125  11.898   8.609  1.00 84.88           S  
ATOM   1073  CE  MET A 131      -8.195  10.891   7.414  1.00 84.88           C  
ATOM   1074  N   ARG A 132      -5.320  15.930   6.344  1.00 83.38           N  
ATOM   1075  CA  ARG A 132      -5.094  16.516   5.027  1.00 83.38           C  
ATOM   1076  C   ARG A 132      -5.496  15.547   3.920  1.00 83.38           C  
ATOM   1077  CB  ARG A 132      -3.627  16.922   4.863  1.00 83.38           C  
ATOM   1078  O   ARG A 132      -4.941  14.461   3.809  1.00 83.38           O  
ATOM   1079  CG  ARG A 132      -3.355  17.766   3.633  1.00 83.38           C  
ATOM   1080  CD  ARG A 132      -1.879  18.125   3.504  1.00 83.38           C  
ATOM   1081  NE  ARG A 132      -1.603  18.844   2.268  1.00 83.38           N  
ATOM   1082  NH1 ARG A 132       0.681  18.500   2.332  1.00 83.38           N  
ATOM   1083  NH2 ARG A 132      -0.256  19.688   0.609  1.00 83.38           N  
ATOM   1084  CZ  ARG A 132      -0.393  19.016   1.739  1.00 83.38           C  
ATOM   1085  N   LEU A 133      -6.480  15.977   3.080  1.00 83.38           N  
ATOM   1086  CA  LEU A 133      -7.062  15.078   2.086  1.00 83.38           C  
ATOM   1087  C   LEU A 133      -7.129  15.758   0.720  1.00 83.38           C  
ATOM   1088  CB  LEU A 133      -8.461  14.633   2.520  1.00 83.38           C  
ATOM   1089  O   LEU A 133      -7.305  16.969   0.633  1.00 83.38           O  
ATOM   1090  CG  LEU A 133      -8.562  13.969   3.893  1.00 83.38           C  
ATOM   1091  CD1 LEU A 133     -10.023  13.859   4.320  1.00 83.38           C  
ATOM   1092  CD2 LEU A 133      -7.902  12.594   3.873  1.00 83.38           C  
ATOM   1093  N   THR A 134      -6.883  14.984  -0.263  1.00 84.00           N  
ATOM   1094  CA  THR A 134      -7.371  15.320  -1.595  1.00 84.00           C  
ATOM   1095  C   THR A 134      -8.656  14.562  -1.909  1.00 84.00           C  
ATOM   1096  CB  THR A 134      -6.312  15.016  -2.672  1.00 84.00           C  
ATOM   1097  O   THR A 134      -8.680  13.328  -1.876  1.00 84.00           O  
ATOM   1098  CG2 THR A 134      -6.824  15.375  -4.062  1.00 84.00           C  
ATOM   1099  OG1 THR A 134      -5.129  15.773  -2.398  1.00 84.00           O  
ATOM   1100  N   VAL A 135      -9.688  15.273  -2.146  1.00 87.31           N  
ATOM   1101  CA  VAL A 135     -10.984  14.648  -2.404  1.00 87.31           C  
ATOM   1102  C   VAL A 135     -11.406  14.914  -3.846  1.00 87.31           C  
ATOM   1103  CB  VAL A 135     -12.062  15.172  -1.428  1.00 87.31           C  
ATOM   1104  O   VAL A 135     -11.430  16.062  -4.289  1.00 87.31           O  
ATOM   1105  CG1 VAL A 135     -13.398  14.469  -1.677  1.00 87.31           C  
ATOM   1106  CG2 VAL A 135     -11.609  14.969   0.019  1.00 87.31           C  
ATOM   1107  N   ARG A 136     -11.602  13.906  -4.613  1.00 87.25           N  
ATOM   1108  CA  ARG A 136     -12.273  13.992  -5.906  1.00 87.25           C  
ATOM   1109  C   ARG A 136     -13.758  13.688  -5.770  1.00 87.25           C  
ATOM   1110  CB  ARG A 136     -11.625  13.039  -6.910  1.00 87.25           C  
ATOM   1111  O   ARG A 136     -14.141  12.547  -5.473  1.00 87.25           O  
ATOM   1112  CG  ARG A 136     -11.672  13.531  -8.344  1.00 87.25           C  
ATOM   1113  CD  ARG A 136     -10.977  12.570  -9.297  1.00 87.25           C  
ATOM   1114  NE  ARG A 136     -11.078  13.016 -10.688  1.00 87.25           N  
ATOM   1115  NH1 ARG A 136      -9.766  11.312 -11.539  1.00 87.25           N  
ATOM   1116  NH2 ARG A 136     -10.664  12.891 -12.938  1.00 87.25           N  
ATOM   1117  CZ  ARG A 136     -10.500  12.406 -11.719  1.00 87.25           C  
ATOM   1118  N   ALA A 137     -14.492  14.656  -5.969  1.00 88.88           N  
ATOM   1119  CA  ALA A 137     -15.922  14.500  -5.699  1.00 88.88           C  
ATOM   1120  C   ALA A 137     -16.750  14.695  -6.973  1.00 88.88           C  
ATOM   1121  CB  ALA A 137     -16.375  15.492  -4.625  1.00 88.88           C  
ATOM   1122  O   ALA A 137     -16.328  15.430  -7.879  1.00 88.88           O  
ATOM   1123  N   GLU A 138     -17.844  14.070  -6.977  1.00 85.00           N  
ATOM   1124  CA  GLU A 138     -18.781  14.211  -8.086  1.00 85.00           C  
ATOM   1125  C   GLU A 138     -19.469  15.578  -8.070  1.00 85.00           C  
ATOM   1126  CB  GLU A 138     -19.828  13.102  -8.047  1.00 85.00           C  
ATOM   1127  O   GLU A 138     -19.828  16.078  -7.004  1.00 85.00           O  
ATOM   1128  CG  GLU A 138     -19.953  12.328  -9.352  1.00 85.00           C  
ATOM   1129  CD  GLU A 138     -20.984  11.211  -9.297  1.00 85.00           C  
ATOM   1130  OE1 GLU A 138     -21.219  10.539 -10.328  1.00 85.00           O  
ATOM   1131  OE2 GLU A 138     -21.578  11.008  -8.211  1.00 85.00           O  
ATOM   1132  N   CYS A 139     -19.516  16.188  -9.242  1.00 87.69           N  
ATOM   1133  CA  CYS A 139     -20.250  17.422  -9.453  1.00 87.69           C  
ATOM   1134  C   CYS A 139     -21.203  17.312 -10.633  1.00 87.69           C  
ATOM   1135  CB  CYS A 139     -19.281  18.594  -9.680  1.00 87.69           C  
ATOM   1136  O   CYS A 139     -20.781  17.438 -11.789  1.00 87.69           O  
ATOM   1137  SG  CYS A 139     -20.094  20.188  -9.922  1.00 87.69           S  
ATOM   1138  N   PRO A 140     -22.500  17.125 -10.344  1.00 80.06           N  
ATOM   1139  CA  PRO A 140     -23.453  17.094 -11.445  1.00 80.06           C  
ATOM   1140  C   PRO A 140     -23.562  18.453 -12.156  1.00 80.06           C  
ATOM   1141  CB  PRO A 140     -24.766  16.734 -10.766  1.00 80.06           C  
ATOM   1142  O   PRO A 140     -23.953  19.438 -11.539  1.00 80.06           O  
ATOM   1143  CG  PRO A 140     -24.406  16.469  -9.344  1.00 80.06           C  
ATOM   1144  CD  PRO A 140     -23.000  16.953  -9.109  1.00 80.06           C  
ATOM   1145  N   MET A 141     -23.016  18.469 -13.320  1.00 79.25           N  
ATOM   1146  CA  MET A 141     -23.031  19.719 -14.078  1.00 79.25           C  
ATOM   1147  C   MET A 141     -24.000  19.625 -15.250  1.00 79.25           C  
ATOM   1148  CB  MET A 141     -21.641  20.078 -14.586  1.00 79.25           C  
ATOM   1149  O   MET A 141     -24.094  18.578 -15.914  1.00 79.25           O  
ATOM   1150  CG  MET A 141     -20.641  20.344 -13.477  1.00 79.25           C  
ATOM   1151  SD  MET A 141     -18.984  20.812 -14.117  1.00 79.25           S  
ATOM   1152  CE  MET A 141     -17.953  19.641 -13.188  1.00 79.25           C  
ATOM   1153  N   HIS A 142     -24.969  20.531 -15.383  1.00 71.38           N  
ATOM   1154  CA  HIS A 142     -25.828  20.672 -16.547  1.00 71.38           C  
ATOM   1155  C   HIS A 142     -25.234  21.641 -17.562  1.00 71.38           C  
ATOM   1156  CB  HIS A 142     -27.234  21.156 -16.125  1.00 71.38           C  
ATOM   1157  O   HIS A 142     -25.297  22.859 -17.375  1.00 71.38           O  
ATOM   1158  CG  HIS A 142     -27.938  20.188 -15.219  1.00 71.38           C  
ATOM   1159  CD2 HIS A 142     -28.266  20.281 -13.914  1.00 71.38           C  
ATOM   1160  ND1 HIS A 142     -28.391  18.953 -15.648  1.00 71.38           N  
ATOM   1161  CE1 HIS A 142     -28.969  18.328 -14.641  1.00 71.38           C  
ATOM   1162  NE2 HIS A 142     -28.906  19.109 -13.570  1.00 71.38           N  
ATOM   1163  N   LEU A 143     -24.656  21.094 -18.625  1.00 69.75           N  
ATOM   1164  CA  LEU A 143     -23.875  21.922 -19.547  1.00 69.75           C  
ATOM   1165  C   LEU A 143     -24.750  22.500 -20.641  1.00 69.75           C  
ATOM   1166  CB  LEU A 143     -22.734  21.094 -20.156  1.00 69.75           C  
ATOM   1167  O   LEU A 143     -24.234  23.047 -21.625  1.00 69.75           O  
ATOM   1168  CG  LEU A 143     -21.703  20.531 -19.188  1.00 69.75           C  
ATOM   1169  CD1 LEU A 143     -20.781  19.547 -19.906  1.00 69.75           C  
ATOM   1170  CD2 LEU A 143     -20.906  21.641 -18.531  1.00 69.75           C  
ATOM   1171  N   GLU A 144     -26.094  22.484 -20.594  1.00 63.47           N  
ATOM   1172  CA  GLU A 144     -26.984  23.000 -21.625  1.00 63.47           C  
ATOM   1173  C   GLU A 144     -26.766  24.500 -21.844  1.00 63.47           C  
ATOM   1174  CB  GLU A 144     -28.438  22.734 -21.266  1.00 63.47           C  
ATOM   1175  O   GLU A 144     -26.906  25.000 -22.969  1.00 63.47           O  
ATOM   1176  CG  GLU A 144     -28.812  21.250 -21.266  1.00 63.47           C  
ATOM   1177  CD  GLU A 144     -30.234  21.000 -20.781  1.00 63.47           C  
ATOM   1178  OE1 GLU A 144     -30.641  19.812 -20.734  1.00 63.47           O  
ATOM   1179  OE2 GLU A 144     -30.938  21.969 -20.469  1.00 63.47           O  
ATOM   1180  N   ASP A 145     -26.469  25.250 -20.953  1.00 63.34           N  
ATOM   1181  CA  ASP A 145     -26.297  26.688 -21.078  1.00 63.34           C  
ATOM   1182  C   ASP A 145     -24.828  27.047 -21.297  1.00 63.34           C  
ATOM   1183  CB  ASP A 145     -26.844  27.406 -19.844  1.00 63.34           C  
ATOM   1184  O   ASP A 145     -24.375  28.094 -20.859  1.00 63.34           O  
ATOM   1185  CG  ASP A 145     -28.344  27.344 -19.734  1.00 63.34           C  
ATOM   1186  OD1 ASP A 145     -29.031  27.219 -20.766  1.00 63.34           O  
ATOM   1187  OD2 ASP A 145     -28.859  27.406 -18.594  1.00 63.34           O  
ATOM   1188  N   PHE A 146     -24.125  26.266 -21.906  1.00 63.78           N  
ATOM   1189  CA  PHE A 146     -22.750  26.578 -22.250  1.00 63.78           C  
ATOM   1190  C   PHE A 146     -22.688  27.797 -23.156  1.00 63.78           C  
ATOM   1191  CB  PHE A 146     -22.078  25.391 -22.938  1.00 63.78           C  
ATOM   1192  O   PHE A 146     -23.500  27.938 -24.078  1.00 63.78           O  
ATOM   1193  CG  PHE A 146     -20.594  25.562 -23.141  1.00 63.78           C  
ATOM   1194  CD1 PHE A 146     -20.109  26.031 -24.344  1.00 63.78           C  
ATOM   1195  CD2 PHE A 146     -19.703  25.250 -22.125  1.00 63.78           C  
ATOM   1196  CE1 PHE A 146     -18.734  26.203 -24.547  1.00 63.78           C  
ATOM   1197  CE2 PHE A 146     -18.328  25.406 -22.312  1.00 63.78           C  
ATOM   1198  CZ  PHE A 146     -17.844  25.891 -23.531  1.00 63.78           C  
ATOM   1199  N   PRO A 147     -21.797  28.891 -22.719  1.00 63.78           N  
ATOM   1200  CA  PRO A 147     -20.688  28.797 -21.750  1.00 63.78           C  
ATOM   1201  C   PRO A 147     -21.016  29.500 -20.422  1.00 63.78           C  
ATOM   1202  CB  PRO A 147     -19.531  29.500 -22.469  1.00 63.78           C  
ATOM   1203  O   PRO A 147     -20.094  29.812 -19.656  1.00 63.78           O  
ATOM   1204  CG  PRO A 147     -20.188  30.422 -23.438  1.00 63.78           C  
ATOM   1205  CD  PRO A 147     -21.578  29.906 -23.734  1.00 63.78           C  
ATOM   1206  N   MET A 148     -22.344  29.828 -20.328  1.00 67.38           N  
ATOM   1207  CA  MET A 148     -22.688  30.641 -19.172  1.00 67.38           C  
ATOM   1208  C   MET A 148     -23.297  29.781 -18.062  1.00 67.38           C  
ATOM   1209  CB  MET A 148     -23.672  31.750 -19.578  1.00 67.38           C  
ATOM   1210  O   MET A 148     -24.172  30.250 -17.328  1.00 67.38           O  
ATOM   1211  CG  MET A 148     -23.062  32.812 -20.484  1.00 67.38           C  
ATOM   1212  SD  MET A 148     -22.156  34.094 -19.562  1.00 67.38           S  
ATOM   1213  CE  MET A 148     -23.547  35.125 -19.000  1.00 67.38           C  
ATOM   1214  N   ASP A 149     -22.781  28.672 -17.812  1.00 81.31           N  
ATOM   1215  CA  ASP A 149     -23.406  27.750 -16.859  1.00 81.31           C  
ATOM   1216  C   ASP A 149     -22.844  27.938 -15.461  1.00 81.31           C  
ATOM   1217  CB  ASP A 149     -23.203  26.297 -17.312  1.00 81.31           C  
ATOM   1218  O   ASP A 149     -21.719  28.422 -15.297  1.00 81.31           O  
ATOM   1219  CG  ASP A 149     -21.766  26.000 -17.734  1.00 81.31           C  
ATOM   1220  OD1 ASP A 149     -21.062  26.922 -18.203  1.00 81.31           O  
ATOM   1221  OD2 ASP A 149     -21.344  24.828 -17.594  1.00 81.31           O  
ATOM   1222  N   ALA A 150     -23.766  27.953 -14.516  1.00 86.31           N  
ATOM   1223  CA  ALA A 150     -23.453  27.953 -13.086  1.00 86.31           C  
ATOM   1224  C   ALA A 150     -23.781  26.594 -12.461  1.00 86.31           C  
ATOM   1225  CB  ALA A 150     -24.234  29.062 -12.383  1.00 86.31           C  
ATOM   1226  O   ALA A 150     -24.797  25.984 -12.797  1.00 86.31           O  
ATOM   1227  N   HIS A 151     -22.875  26.156 -11.695  1.00 89.88           N  
ATOM   1228  CA  HIS A 151     -23.062  24.859 -11.062  1.00 89.88           C  
ATOM   1229  C   HIS A 151     -22.812  24.938  -9.555  1.00 89.88           C  
ATOM   1230  CB  HIS A 151     -22.125  23.812 -11.695  1.00 89.88           C  
ATOM   1231  O   HIS A 151     -22.016  25.750  -9.102  1.00 89.88           O  
ATOM   1232  CG  HIS A 151     -22.234  23.750 -13.180  1.00 89.88           C  
ATOM   1233  CD2 HIS A 151     -21.344  24.078 -14.148  1.00 89.88           C  
ATOM   1234  ND1 HIS A 151     -23.359  23.297 -13.836  1.00 89.88           N  
ATOM   1235  CE1 HIS A 151     -23.156  23.344 -15.141  1.00 89.88           C  
ATOM   1236  NE2 HIS A 151     -21.938  23.828 -15.359  1.00 89.88           N  
ATOM   1237  N   ALA A 152     -23.578  24.234  -8.828  1.00 92.50           N  
ATOM   1238  CA  ALA A 152     -23.328  24.016  -7.406  1.00 92.50           C  
ATOM   1239  C   ALA A 152     -22.797  22.609  -7.156  1.00 92.50           C  
ATOM   1240  CB  ALA A 152     -24.594  24.250  -6.602  1.00 92.50           C  
ATOM   1241  O   ALA A 152     -23.547  21.625  -7.250  1.00 92.50           O  
ATOM   1242  N   CYS A 153     -21.547  22.531  -6.883  1.00 92.62           N  
ATOM   1243  CA  CYS A 153     -20.906  21.234  -6.684  1.00 92.62           C  
ATOM   1244  C   CYS A 153     -20.922  20.844  -5.211  1.00 92.62           C  
ATOM   1245  CB  CYS A 153     -19.469  21.250  -7.203  1.00 92.62           C  
ATOM   1246  O   CYS A 153     -20.359  21.531  -4.375  1.00 92.62           O  
ATOM   1247  SG  CYS A 153     -19.344  21.547  -8.984  1.00 92.62           S  
ATOM   1248  N   PRO A 154     -21.453  19.766  -4.906  1.00 93.38           N  
ATOM   1249  CA  PRO A 154     -21.578  19.406  -3.492  1.00 93.38           C  
ATOM   1250  C   PRO A 154     -20.391  18.594  -2.984  1.00 93.38           C  
ATOM   1251  CB  PRO A 154     -22.875  18.578  -3.457  1.00 93.38           C  
ATOM   1252  O   PRO A 154     -19.766  17.859  -3.756  1.00 93.38           O  
ATOM   1253  CG  PRO A 154     -22.922  17.891  -4.781  1.00 93.38           C  
ATOM   1254  CD  PRO A 154     -22.359  18.812  -5.820  1.00 93.38           C  
ATOM   1255  N   LEU A 155     -20.062  18.734  -1.798  1.00 94.38           N  
ATOM   1256  CA  LEU A 155     -19.266  17.812  -0.986  1.00 94.38           C  
ATOM   1257  C   LEU A 155     -20.078  17.312   0.204  1.00 94.38           C  
ATOM   1258  CB  LEU A 155     -17.984  18.500  -0.496  1.00 94.38           C  
ATOM   1259  O   LEU A 155     -20.438  18.078   1.091  1.00 94.38           O  
ATOM   1260  CG  LEU A 155     -16.969  17.609   0.224  1.00 94.38           C  
ATOM   1261  CD1 LEU A 155     -16.391  16.594  -0.745  1.00 94.38           C  
ATOM   1262  CD2 LEU A 155     -15.875  18.453   0.854  1.00 94.38           C  
ATOM   1263  N   LYS A 156     -20.359  16.031   0.212  1.00 92.56           N  
ATOM   1264  CA  LYS A 156     -21.203  15.422   1.237  1.00 92.56           C  
ATOM   1265  C   LYS A 156     -20.406  14.453   2.107  1.00 92.56           C  
ATOM   1266  CB  LYS A 156     -22.391  14.695   0.597  1.00 92.56           C  
ATOM   1267  O   LYS A 156     -19.625  13.656   1.596  1.00 92.56           O  
ATOM   1268  CG  LYS A 156     -23.250  15.578  -0.294  1.00 92.56           C  
ATOM   1269  CD  LYS A 156     -24.391  14.789  -0.926  1.00 92.56           C  
ATOM   1270  CE  LYS A 156     -25.219  15.656  -1.861  1.00 92.56           C  
ATOM   1271  NZ  LYS A 156     -26.297  14.875  -2.537  1.00 92.56           N  
ATOM   1272  N   PHE A 157     -20.594  14.562   3.383  1.00 92.19           N  
ATOM   1273  CA  PHE A 157     -19.906  13.625   4.258  1.00 92.19           C  
ATOM   1274  C   PHE A 157     -20.734  13.352   5.508  1.00 92.19           C  
ATOM   1275  CB  PHE A 157     -18.531  14.156   4.648  1.00 92.19           C  
ATOM   1276  O   PHE A 157     -21.656  14.102   5.832  1.00 92.19           O  
ATOM   1277  CG  PHE A 157     -18.562  15.430   5.445  1.00 92.19           C  
ATOM   1278  CD1 PHE A 157     -18.516  16.672   4.809  1.00 92.19           C  
ATOM   1279  CD2 PHE A 157     -18.656  15.398   6.828  1.00 92.19           C  
ATOM   1280  CE1 PHE A 157     -18.562  17.844   5.543  1.00 92.19           C  
ATOM   1281  CE2 PHE A 157     -18.703  16.578   7.570  1.00 92.19           C  
ATOM   1282  CZ  PHE A 157     -18.656  17.797   6.922  1.00 92.19           C  
ATOM   1283  N   GLY A 158     -20.438  12.297   6.184  1.00 91.50           N  
ATOM   1284  CA  GLY A 158     -21.109  11.859   7.398  1.00 91.50           C  
ATOM   1285  C   GLY A 158     -20.578  10.547   7.938  1.00 91.50           C  
ATOM   1286  O   GLY A 158     -19.531  10.062   7.484  1.00 91.50           O  
ATOM   1287  N   SER A 159     -21.266  10.078   8.914  1.00 88.94           N  
ATOM   1288  CA  SER A 159     -20.859   8.820   9.531  1.00 88.94           C  
ATOM   1289  C   SER A 159     -21.141   7.637   8.617  1.00 88.94           C  
ATOM   1290  CB  SER A 159     -21.578   8.625  10.867  1.00 88.94           C  
ATOM   1291  O   SER A 159     -22.188   7.582   7.965  1.00 88.94           O  
ATOM   1292  OG  SER A 159     -21.281   7.348  11.414  1.00 88.94           O  
ATOM   1293  N   TYR A 160     -20.297   6.734   8.656  1.00 83.00           N  
ATOM   1294  CA  TYR A 160     -20.453   5.512   7.879  1.00 83.00           C  
ATOM   1295  C   TYR A 160     -21.328   4.504   8.625  1.00 83.00           C  
ATOM   1296  CB  TYR A 160     -19.094   4.887   7.559  1.00 83.00           C  
ATOM   1297  O   TYR A 160     -22.250   3.932   8.055  1.00 83.00           O  
ATOM   1298  CG  TYR A 160     -19.172   3.721   6.602  1.00 83.00           C  
ATOM   1299  CD1 TYR A 160     -19.078   2.410   7.062  1.00 83.00           C  
ATOM   1300  CD2 TYR A 160     -19.344   3.928   5.238  1.00 83.00           C  
ATOM   1301  CE1 TYR A 160     -19.141   1.333   6.184  1.00 83.00           C  
ATOM   1302  CE2 TYR A 160     -19.422   2.857   4.352  1.00 83.00           C  
ATOM   1303  OH  TYR A 160     -19.375   0.504   3.961  1.00 83.00           O  
ATOM   1304  CZ  TYR A 160     -19.312   1.566   4.832  1.00 83.00           C  
ATOM   1305  N   ALA A 161     -21.078   4.418   9.828  1.00 81.31           N  
ATOM   1306  CA  ALA A 161     -21.656   3.277  10.531  1.00 81.31           C  
ATOM   1307  C   ALA A 161     -22.688   3.732  11.555  1.00 81.31           C  
ATOM   1308  CB  ALA A 161     -20.562   2.461  11.219  1.00 81.31           C  
ATOM   1309  O   ALA A 161     -23.609   2.979  11.906  1.00 81.31           O  
ATOM   1310  N   TYR A 162     -22.516   4.906  12.055  1.00 87.38           N  
ATOM   1311  CA  TYR A 162     -23.328   5.316  13.195  1.00 87.38           C  
ATOM   1312  C   TYR A 162     -24.516   6.148  12.742  1.00 87.38           C  
ATOM   1313  CB  TYR A 162     -22.484   6.113  14.195  1.00 87.38           C  
ATOM   1314  O   TYR A 162     -24.344   7.168  12.062  1.00 87.38           O  
ATOM   1315  CG  TYR A 162     -21.312   5.336  14.766  1.00 87.38           C  
ATOM   1316  CD1 TYR A 162     -21.516   4.352  15.727  1.00 87.38           C  
ATOM   1317  CD2 TYR A 162     -20.016   5.582  14.336  1.00 87.38           C  
ATOM   1318  CE1 TYR A 162     -20.453   3.637  16.250  1.00 87.38           C  
ATOM   1319  CE2 TYR A 162     -18.938   4.871  14.852  1.00 87.38           C  
ATOM   1320  OH  TYR A 162     -18.109   3.195  16.328  1.00 87.38           O  
ATOM   1321  CZ  TYR A 162     -19.172   3.902  15.812  1.00 87.38           C  
ATOM   1322  N   THR A 163     -25.672   5.785  13.180  1.00 90.00           N  
ATOM   1323  CA  THR A 163     -26.875   6.559  12.906  1.00 90.00           C  
ATOM   1324  C   THR A 163     -26.906   7.840  13.734  1.00 90.00           C  
ATOM   1325  CB  THR A 163     -28.156   5.734  13.188  1.00 90.00           C  
ATOM   1326  O   THR A 163     -26.078   8.023  14.625  1.00 90.00           O  
ATOM   1327  CG2 THR A 163     -28.109   4.398  12.453  1.00 90.00           C  
ATOM   1328  OG1 THR A 163     -28.250   5.488  14.594  1.00 90.00           O  
ATOM   1329  N   ARG A 164     -27.891   8.664  13.398  1.00 94.31           N  
ATOM   1330  CA  ARG A 164     -27.984   9.930  14.109  1.00 94.31           C  
ATOM   1331  C   ARG A 164     -28.312   9.703  15.586  1.00 94.31           C  
ATOM   1332  CB  ARG A 164     -29.062  10.820  13.469  1.00 94.31           C  
ATOM   1333  O   ARG A 164     -28.156  10.617  16.406  1.00 94.31           O  
ATOM   1334  CG  ARG A 164     -30.469  10.305  13.641  1.00 94.31           C  
ATOM   1335  CD  ARG A 164     -31.500  11.242  13.023  1.00 94.31           C  
ATOM   1336  NE  ARG A 164     -31.984  12.227  13.984  1.00 94.31           N  
ATOM   1337  NH1 ARG A 164     -33.562  13.156  12.562  1.00 94.31           N  
ATOM   1338  NH2 ARG A 164     -33.312  13.961  14.695  1.00 94.31           N  
ATOM   1339  CZ  ARG A 164     -32.938  13.109  13.750  1.00 94.31           C  
ATOM   1340  N   ALA A 165     -28.750   8.492  15.945  1.00 91.81           N  
ATOM   1341  CA  ALA A 165     -29.016   8.180  17.344  1.00 91.81           C  
ATOM   1342  C   ALA A 165     -27.703   7.973  18.125  1.00 91.81           C  
ATOM   1343  CB  ALA A 165     -29.891   6.941  17.453  1.00 91.81           C  
ATOM   1344  O   ALA A 165     -27.703   7.973  19.359  1.00 91.81           O  
ATOM   1345  N   GLU A 166     -26.641   7.809  17.422  1.00 91.88           N  
ATOM   1346  CA  GLU A 166     -25.359   7.520  18.078  1.00 91.88           C  
ATOM   1347  C   GLU A 166     -24.375   8.656  17.859  1.00 91.88           C  
ATOM   1348  CB  GLU A 166     -24.781   6.203  17.562  1.00 91.88           C  
ATOM   1349  O   GLU A 166     -23.672   9.062  18.797  1.00 91.88           O  
ATOM   1350  CG  GLU A 166     -25.578   4.973  17.984  1.00 91.88           C  
ATOM   1351  CD  GLU A 166     -24.922   3.666  17.562  1.00 91.88           C  
ATOM   1352  OE1 GLU A 166     -24.297   3.002  18.422  1.00 91.88           O  
ATOM   1353  OE2 GLU A 166     -25.031   3.301  16.375  1.00 91.88           O  
ATOM   1354  N   VAL A 167     -24.188   9.086  16.625  1.00 94.12           N  
ATOM   1355  CA  VAL A 167     -23.234  10.133  16.266  1.00 94.12           C  
ATOM   1356  C   VAL A 167     -23.922  11.188  15.398  1.00 94.12           C  
ATOM   1357  CB  VAL A 167     -22.000   9.555  15.539  1.00 94.12           C  
ATOM   1358  O   VAL A 167     -24.641  10.852  14.461  1.00 94.12           O  
ATOM   1359  CG1 VAL A 167     -21.078  10.680  15.070  1.00 94.12           C  
ATOM   1360  CG2 VAL A 167     -21.250   8.586  16.438  1.00 94.12           C  
ATOM   1361  N   VAL A 168     -23.750  12.398  15.719  1.00 97.06           N  
ATOM   1362  CA  VAL A 168     -24.266  13.500  14.922  1.00 97.06           C  
ATOM   1363  C   VAL A 168     -23.141  14.461  14.562  1.00 97.06           C  
ATOM   1364  CB  VAL A 168     -25.391  14.266  15.672  1.00 97.06           C  
ATOM   1365  O   VAL A 168     -22.219  14.672  15.359  1.00 97.06           O  
ATOM   1366  CG1 VAL A 168     -26.609  13.367  15.875  1.00 97.06           C  
ATOM   1367  CG2 VAL A 168     -24.875  14.789  17.016  1.00 97.06           C  
ATOM   1368  N   TYR A 169     -23.234  14.930  13.375  1.00 97.19           N  
ATOM   1369  CA  TYR A 169     -22.266  15.898  12.906  1.00 97.19           C  
ATOM   1370  C   TYR A 169     -22.828  17.312  12.945  1.00 97.19           C  
ATOM   1371  CB  TYR A 169     -21.812  15.562  11.477  1.00 97.19           C  
ATOM   1372  O   TYR A 169     -24.031  17.516  12.719  1.00 97.19           O  
ATOM   1373  CG  TYR A 169     -20.906  14.359  11.391  1.00 97.19           C  
ATOM   1374  CD1 TYR A 169     -19.562  14.500  11.094  1.00 97.19           C  
ATOM   1375  CD2 TYR A 169     -21.406  13.078  11.609  1.00 97.19           C  
ATOM   1376  CE1 TYR A 169     -18.719  13.391  11.016  1.00 97.19           C  
ATOM   1377  CE2 TYR A 169     -20.578  11.961  11.531  1.00 97.19           C  
ATOM   1378  OH  TYR A 169     -18.406  11.031  11.156  1.00 97.19           O  
ATOM   1379  CZ  TYR A 169     -19.234  12.133  11.234  1.00 97.19           C  
ATOM   1380  N   GLU A 170     -22.000  18.234  13.305  1.00 96.88           N  
ATOM   1381  CA  GLU A 170     -22.328  19.656  13.281  1.00 96.88           C  
ATOM   1382  C   GLU A 170     -21.156  20.484  12.750  1.00 96.88           C  
ATOM   1383  CB  GLU A 170     -22.719  20.141  14.680  1.00 96.88           C  
ATOM   1384  O   GLU A 170     -20.000  20.047  12.805  1.00 96.88           O  
ATOM   1385  CG  GLU A 170     -23.953  19.438  15.242  1.00 96.88           C  
ATOM   1386  CD  GLU A 170     -24.375  19.984  16.594  1.00 96.88           C  
ATOM   1387  OE1 GLU A 170     -25.375  19.500  17.156  1.00 96.88           O  
ATOM   1388  OE2 GLU A 170     -23.703  20.906  17.109  1.00 96.88           O  
ATOM   1389  N   TRP A 171     -21.484  21.609  12.164  1.00 96.56           N  
ATOM   1390  CA  TRP A 171     -20.438  22.547  11.773  1.00 96.56           C  
ATOM   1391  C   TRP A 171     -19.828  23.219  12.992  1.00 96.56           C  
ATOM   1392  CB  TRP A 171     -20.969  23.594  10.797  1.00 96.56           C  
ATOM   1393  O   TRP A 171     -20.547  23.641  13.906  1.00 96.56           O  
ATOM   1394  CG  TRP A 171     -21.422  23.031   9.484  1.00 96.56           C  
ATOM   1395  CD1 TRP A 171     -22.719  22.922   9.039  1.00 96.56           C  
ATOM   1396  CD2 TRP A 171     -20.594  22.484   8.453  1.00 96.56           C  
ATOM   1397  CE2 TRP A 171     -21.453  22.062   7.406  1.00 96.56           C  
ATOM   1398  CE3 TRP A 171     -19.219  22.312   8.312  1.00 96.56           C  
ATOM   1399  NE1 TRP A 171     -22.734  22.344   7.785  1.00 96.56           N  
ATOM   1400  CH2 TRP A 171     -19.594  21.328   6.121  1.00 96.56           C  
ATOM   1401  CZ2 TRP A 171     -20.953  21.484   6.230  1.00 96.56           C  
ATOM   1402  CZ3 TRP A 171     -18.734  21.734   7.145  1.00 96.56           C  
ATOM   1403  N   THR A 172     -18.578  23.219  13.055  1.00 93.50           N  
ATOM   1404  CA  THR A 172     -17.859  23.797  14.195  1.00 93.50           C  
ATOM   1405  C   THR A 172     -18.156  25.281  14.312  1.00 93.50           C  
ATOM   1406  CB  THR A 172     -16.344  23.562  14.078  1.00 93.50           C  
ATOM   1407  O   THR A 172     -18.312  25.812  15.422  1.00 93.50           O  
ATOM   1408  CG2 THR A 172     -15.609  24.156  15.273  1.00 93.50           C  
ATOM   1409  OG1 THR A 172     -16.078  22.156  14.023  1.00 93.50           O  
ATOM   1410  N   ARG A 173     -18.172  25.906  13.172  1.00 89.19           N  
ATOM   1411  CA  ARG A 173     -18.312  27.359  13.141  1.00 89.19           C  
ATOM   1412  C   ARG A 173     -19.609  27.766  12.445  1.00 89.19           C  
ATOM   1413  CB  ARG A 173     -17.125  28.000  12.438  1.00 89.19           C  
ATOM   1414  O   ARG A 173     -20.406  26.906  12.062  1.00 89.19           O  
ATOM   1415  CG  ARG A 173     -15.781  27.656  13.062  1.00 89.19           C  
ATOM   1416  CD  ARG A 173     -14.625  28.297  12.305  1.00 89.19           C  
ATOM   1417  NE  ARG A 173     -13.328  27.828  12.789  1.00 89.19           N  
ATOM   1418  NH1 ARG A 173     -12.086  29.344  11.570  1.00 89.19           N  
ATOM   1419  NH2 ARG A 173     -11.039  27.828  12.938  1.00 89.19           N  
ATOM   1420  CZ  ARG A 173     -12.156  28.328  12.430  1.00 89.19           C  
ATOM   1421  N   GLU A 174     -19.812  29.094  12.414  1.00 87.62           N  
ATOM   1422  CA  GLU A 174     -20.906  29.609  11.617  1.00 87.62           C  
ATOM   1423  C   GLU A 174     -20.750  29.250  10.141  1.00 87.62           C  
ATOM   1424  CB  GLU A 174     -21.000  31.141  11.766  1.00 87.62           C  
ATOM   1425  O   GLU A 174     -19.625  29.078   9.656  1.00 87.62           O  
ATOM   1426  CG  GLU A 174     -20.953  31.625  13.211  1.00 87.62           C  
ATOM   1427  CD  GLU A 174     -22.188  32.375  13.633  1.00 87.62           C  
ATOM   1428  OE1 GLU A 174     -22.359  32.625  14.852  1.00 87.62           O  
ATOM   1429  OE2 GLU A 174     -23.000  32.719  12.750  1.00 87.62           O  
ATOM   1430  N   PRO A 175     -21.922  29.078   9.523  1.00 82.81           N  
ATOM   1431  CA  PRO A 175     -21.906  28.594   8.141  1.00 82.81           C  
ATOM   1432  C   PRO A 175     -20.828  29.250   7.293  1.00 82.81           C  
ATOM   1433  CB  PRO A 175     -23.312  28.969   7.633  1.00 82.81           C  
ATOM   1434  O   PRO A 175     -20.109  28.562   6.555  1.00 82.81           O  
ATOM   1435  CG  PRO A 175     -24.188  28.891   8.836  1.00 82.81           C  
ATOM   1436  CD  PRO A 175     -23.391  29.328  10.039  1.00 82.81           C  
ATOM   1437  N   ALA A 176     -20.656  30.562   7.453  1.00 80.06           N  
ATOM   1438  CA  ALA A 176     -19.719  31.312   6.613  1.00 80.06           C  
ATOM   1439  C   ALA A 176     -18.281  30.953   6.934  1.00 80.06           C  
ATOM   1440  CB  ALA A 176     -19.953  32.812   6.781  1.00 80.06           C  
ATOM   1441  O   ALA A 176     -17.375  31.203   6.133  1.00 80.06           O  
ATOM   1442  N   ARG A 177     -18.078  30.266   8.062  1.00 88.00           N  
ATOM   1443  CA  ARG A 177     -16.703  30.031   8.500  1.00 88.00           C  
ATOM   1444  C   ARG A 177     -16.422  28.547   8.641  1.00 88.00           C  
ATOM   1445  CB  ARG A 177     -16.438  30.750   9.820  1.00 88.00           C  
ATOM   1446  O   ARG A 177     -15.344  28.156   9.078  1.00 88.00           O  
ATOM   1447  CG  ARG A 177     -16.438  32.281   9.711  1.00 88.00           C  
ATOM   1448  CD  ARG A 177     -15.992  32.938  11.016  1.00 88.00           C  
ATOM   1449  NE  ARG A 177     -15.742  34.344  10.836  1.00 88.00           N  
ATOM   1450  NH1 ARG A 177     -14.883  34.688  12.961  1.00 88.00           N  
ATOM   1451  NH2 ARG A 177     -15.031  36.438  11.500  1.00 88.00           N  
ATOM   1452  CZ  ARG A 177     -15.219  35.156  11.766  1.00 88.00           C  
ATOM   1453  N   SER A 178     -17.375  27.781   8.297  1.00 90.62           N  
ATOM   1454  CA  SER A 178     -17.219  26.344   8.469  1.00 90.62           C  
ATOM   1455  C   SER A 178     -16.406  25.734   7.316  1.00 90.62           C  
ATOM   1456  CB  SER A 178     -18.578  25.656   8.570  1.00 90.62           C  
ATOM   1457  O   SER A 178     -15.742  24.703   7.492  1.00 90.62           O  
ATOM   1458  OG  SER A 178     -19.266  26.062   9.742  1.00 90.62           O  
ATOM   1459  N   VAL A 179     -16.547  26.344   6.199  1.00 93.88           N  
ATOM   1460  CA  VAL A 179     -15.766  25.984   5.023  1.00 93.88           C  
ATOM   1461  C   VAL A 179     -15.094  27.219   4.438  1.00 93.88           C  
ATOM   1462  CB  VAL A 179     -16.641  25.297   3.953  1.00 93.88           C  
ATOM   1463  O   VAL A 179     -15.773  28.172   4.039  1.00 93.88           O  
ATOM   1464  CG1 VAL A 179     -15.805  24.891   2.738  1.00 93.88           C  
ATOM   1465  CG2 VAL A 179     -17.344  24.078   4.543  1.00 93.88           C  
ATOM   1466  N   VAL A 180     -13.828  27.234   4.512  1.00 91.00           N  
ATOM   1467  CA  VAL A 180     -13.078  28.391   4.031  1.00 91.00           C  
ATOM   1468  C   VAL A 180     -12.148  27.969   2.896  1.00 91.00           C  
ATOM   1469  CB  VAL A 180     -12.266  29.062   5.164  1.00 91.00           C  
ATOM   1470  O   VAL A 180     -11.445  26.953   3.010  1.00 91.00           O  
ATOM   1471  CG1 VAL A 180     -11.438  30.219   4.625  1.00 91.00           C  
ATOM   1472  CG2 VAL A 180     -13.195  29.531   6.277  1.00 91.00           C  
ATOM   1473  N   VAL A 181     -12.172  28.625   1.820  1.00 89.75           N  
ATOM   1474  CA  VAL A 181     -11.258  28.406   0.707  1.00 89.75           C  
ATOM   1475  C   VAL A 181     -10.117  29.422   0.770  1.00 89.75           C  
ATOM   1476  CB  VAL A 181     -11.984  28.516  -0.654  1.00 89.75           C  
ATOM   1477  O   VAL A 181     -10.352  30.625   0.906  1.00 89.75           O  
ATOM   1478  CG1 VAL A 181     -11.000  28.297  -1.806  1.00 89.75           C  
ATOM   1479  CG2 VAL A 181     -13.125  27.500  -0.722  1.00 89.75           C  
ATOM   1480  N   ALA A 182      -8.961  28.906   0.702  1.00 84.25           N  
ATOM   1481  CA  ALA A 182      -7.793  29.781   0.745  1.00 84.25           C  
ATOM   1482  C   ALA A 182      -7.848  30.828  -0.368  1.00 84.25           C  
ATOM   1483  CB  ALA A 182      -6.512  28.953   0.638  1.00 84.25           C  
ATOM   1484  O   ALA A 182      -8.312  30.531  -1.476  1.00 84.25           O  
ATOM   1485  N   GLU A 183      -7.395  32.094  -0.160  1.00 77.88           N  
ATOM   1486  CA  GLU A 183      -7.441  33.219  -1.099  1.00 77.88           C  
ATOM   1487  C   GLU A 183      -6.770  32.875  -2.420  1.00 77.88           C  
ATOM   1488  CB  GLU A 183      -6.773  34.469  -0.494  1.00 77.88           C  
ATOM   1489  O   GLU A 183      -7.281  33.188  -3.494  1.00 77.88           O  
ATOM   1490  CG  GLU A 183      -7.719  35.312   0.333  1.00 77.88           C  
ATOM   1491  CD  GLU A 183      -7.062  36.594   0.868  1.00 77.88           C  
ATOM   1492  OE1 GLU A 183      -7.750  37.406   1.542  1.00 77.88           O  
ATOM   1493  OE2 GLU A 183      -5.855  36.781   0.610  1.00 77.88           O  
ATOM   1494  N   ASP A 184      -5.684  32.156  -2.420  1.00 73.50           N  
ATOM   1495  CA  ASP A 184      -4.977  31.766  -3.639  1.00 73.50           C  
ATOM   1496  C   ASP A 184      -5.145  30.266  -3.928  1.00 73.50           C  
ATOM   1497  CB  ASP A 184      -3.492  32.125  -3.529  1.00 73.50           C  
ATOM   1498  O   ASP A 184      -4.324  29.672  -4.629  1.00 73.50           O  
ATOM   1499  CG  ASP A 184      -3.250  33.594  -3.262  1.00 73.50           C  
ATOM   1500  OD1 ASP A 184      -4.113  34.406  -3.607  1.00 73.50           O  
ATOM   1501  OD2 ASP A 184      -2.184  33.906  -2.699  1.00 73.50           O  
ATOM   1502  N   GLY A 185      -6.258  29.734  -3.482  1.00 73.00           N  
ATOM   1503  CA  GLY A 185      -6.375  28.281  -3.545  1.00 73.00           C  
ATOM   1504  C   GLY A 185      -7.188  27.812  -4.730  1.00 73.00           C  
ATOM   1505  O   GLY A 185      -7.270  26.609  -4.988  1.00 73.00           O  
ATOM   1506  N   SER A 186      -7.781  28.766  -5.398  1.00 71.69           N  
ATOM   1507  CA  SER A 186      -8.633  28.359  -6.508  1.00 71.69           C  
ATOM   1508  C   SER A 186      -7.840  28.281  -7.812  1.00 71.69           C  
ATOM   1509  CB  SER A 186      -9.805  29.312  -6.676  1.00 71.69           C  
ATOM   1510  O   SER A 186      -7.152  29.219  -8.188  1.00 71.69           O  
ATOM   1511  OG  SER A 186      -9.367  30.578  -7.168  1.00 71.69           O  
ATOM   1512  N   ARG A 187      -7.758  27.062  -8.312  1.00 66.69           N  
ATOM   1513  CA  ARG A 187      -7.074  26.797  -9.570  1.00 66.69           C  
ATOM   1514  C   ARG A 187      -8.062  26.406 -10.664  1.00 66.69           C  
ATOM   1515  CB  ARG A 187      -6.020  25.703  -9.391  1.00 66.69           C  
ATOM   1516  O   ARG A 187      -8.211  25.219 -10.961  1.00 66.69           O  
ATOM   1517  CG  ARG A 187      -5.008  26.000  -8.297  1.00 66.69           C  
ATOM   1518  CD  ARG A 187      -4.066  24.828  -8.070  1.00 66.69           C  
ATOM   1519  NE  ARG A 187      -3.180  25.062  -6.934  1.00 66.69           N  
ATOM   1520  NH1 ARG A 187      -2.117  23.016  -7.074  1.00 66.69           N  
ATOM   1521  NH2 ARG A 187      -1.522  24.516  -5.441  1.00 66.69           N  
ATOM   1522  CZ  ARG A 187      -2.275  24.203  -6.484  1.00 66.69           C  
ATOM   1523  N   LEU A 188      -8.750  27.359 -11.156  1.00 74.62           N  
ATOM   1524  CA  LEU A 188      -9.789  27.031 -12.125  1.00 74.62           C  
ATOM   1525  C   LEU A 188      -9.461  27.609 -13.492  1.00 74.62           C  
ATOM   1526  CB  LEU A 188     -11.148  27.562 -11.648  1.00 74.62           C  
ATOM   1527  O   LEU A 188      -8.867  28.688 -13.586  1.00 74.62           O  
ATOM   1528  CG  LEU A 188     -11.664  27.000 -10.320  1.00 74.62           C  
ATOM   1529  CD1 LEU A 188     -12.828  27.844  -9.805  1.00 74.62           C  
ATOM   1530  CD2 LEU A 188     -12.086  25.547 -10.484  1.00 74.62           C  
ATOM   1531  N   ASN A 189      -9.398  26.875 -14.500  1.00 70.56           N  
ATOM   1532  CA  ASN A 189      -9.156  27.375 -15.852  1.00 70.56           C  
ATOM   1533  C   ASN A 189     -10.430  27.922 -16.484  1.00 70.56           C  
ATOM   1534  CB  ASN A 189      -8.562  26.281 -16.734  1.00 70.56           C  
ATOM   1535  O   ASN A 189     -10.414  28.984 -17.094  1.00 70.56           O  
ATOM   1536  CG  ASN A 189      -7.078  26.062 -16.484  1.00 70.56           C  
ATOM   1537  ND2 ASN A 189      -6.551  24.953 -16.969  1.00 70.56           N  
ATOM   1538  OD1 ASN A 189      -6.418  26.891 -15.852  1.00 70.56           O  
ATOM   1539  N   GLN A 190     -11.500  27.266 -16.328  1.00 75.75           N  
ATOM   1540  CA  GLN A 190     -12.719  27.609 -17.047  1.00 75.75           C  
ATOM   1541  C   GLN A 190     -13.812  28.078 -16.094  1.00 75.75           C  
ATOM   1542  CB  GLN A 190     -13.203  26.422 -17.891  1.00 75.75           C  
ATOM   1543  O   GLN A 190     -14.883  28.500 -16.531  1.00 75.75           O  
ATOM   1544  CG  GLN A 190     -12.234  26.000 -18.984  1.00 75.75           C  
ATOM   1545  CD  GLN A 190     -12.766  24.859 -19.828  1.00 75.75           C  
ATOM   1546  NE2 GLN A 190     -12.016  24.484 -20.844  1.00 75.75           N  
ATOM   1547  OE1 GLN A 190     -13.836  24.312 -19.547  1.00 75.75           O  
ATOM   1548  N   TYR A 191     -13.539  28.078 -14.898  1.00 84.44           N  
ATOM   1549  CA  TYR A 191     -14.578  28.391 -13.922  1.00 84.44           C  
ATOM   1550  C   TYR A 191     -14.086  29.422 -12.922  1.00 84.44           C  
ATOM   1551  CB  TYR A 191     -15.016  27.109 -13.188  1.00 84.44           C  
ATOM   1552  O   TYR A 191     -12.883  29.562 -12.703  1.00 84.44           O  
ATOM   1553  CG  TYR A 191     -15.781  26.156 -14.055  1.00 84.44           C  
ATOM   1554  CD1 TYR A 191     -17.156  26.297 -14.242  1.00 84.44           C  
ATOM   1555  CD2 TYR A 191     -15.141  25.094 -14.680  1.00 84.44           C  
ATOM   1556  CE1 TYR A 191     -17.875  25.406 -15.039  1.00 84.44           C  
ATOM   1557  CE2 TYR A 191     -15.844  24.188 -15.477  1.00 84.44           C  
ATOM   1558  OH  TYR A 191     -17.906  23.469 -16.438  1.00 84.44           O  
ATOM   1559  CZ  TYR A 191     -17.203  24.359 -15.648  1.00 84.44           C  
ATOM   1560  N   ASP A 192     -15.039  30.125 -12.461  1.00 87.50           N  
ATOM   1561  CA  ASP A 192     -14.828  30.953 -11.273  1.00 87.50           C  
ATOM   1562  C   ASP A 192     -15.570  30.375 -10.070  1.00 87.50           C  
ATOM   1563  CB  ASP A 192     -15.289  32.375 -11.531  1.00 87.50           C  
ATOM   1564  O   ASP A 192     -16.703  29.906 -10.195  1.00 87.50           O  
ATOM   1565  CG  ASP A 192     -14.414  33.125 -12.539  1.00 87.50           C  
ATOM   1566  OD1 ASP A 192     -13.188  32.906 -12.547  1.00 87.50           O  
ATOM   1567  OD2 ASP A 192     -14.969  33.906 -13.328  1.00 87.50           O  
ATOM   1568  N   LEU A 193     -14.867  30.328  -9.016  1.00 92.19           N  
ATOM   1569  CA  LEU A 193     -15.516  29.953  -7.762  1.00 92.19           C  
ATOM   1570  C   LEU A 193     -16.172  31.172  -7.109  1.00 92.19           C  
ATOM   1571  CB  LEU A 193     -14.500  29.328  -6.801  1.00 92.19           C  
ATOM   1572  O   LEU A 193     -15.484  32.062  -6.633  1.00 92.19           O  
ATOM   1573  CG  LEU A 193     -15.047  28.859  -5.453  1.00 92.19           C  
ATOM   1574  CD1 LEU A 193     -16.062  27.750  -5.656  1.00 92.19           C  
ATOM   1575  CD2 LEU A 193     -13.906  28.391  -4.551  1.00 92.19           C  
ATOM   1576  N   LEU A 194     -17.438  31.188  -7.086  1.00 91.94           N  
ATOM   1577  CA  LEU A 194     -18.188  32.344  -6.586  1.00 91.94           C  
ATOM   1578  C   LEU A 194     -18.281  32.312  -5.062  1.00 91.94           C  
ATOM   1579  CB  LEU A 194     -19.594  32.375  -7.195  1.00 91.94           C  
ATOM   1580  O   LEU A 194     -18.453  33.344  -4.426  1.00 91.94           O  
ATOM   1581  CG  LEU A 194     -19.672  32.500  -8.719  1.00 91.94           C  
ATOM   1582  CD1 LEU A 194     -21.125  32.438  -9.180  1.00 91.94           C  
ATOM   1583  CD2 LEU A 194     -19.016  33.812  -9.164  1.00 91.94           C  
ATOM   1584  N   GLY A 195     -18.234  31.125  -4.523  1.00 92.19           N  
ATOM   1585  CA  GLY A 195     -18.375  30.938  -3.090  1.00 92.19           C  
ATOM   1586  C   GLY A 195     -18.875  29.547  -2.719  1.00 92.19           C  
ATOM   1587  O   GLY A 195     -18.859  28.641  -3.543  1.00 92.19           O  
ATOM   1588  N   GLN A 196     -19.094  29.406  -1.495  1.00 94.31           N  
ATOM   1589  CA  GLN A 196     -19.594  28.125  -1.000  1.00 94.31           C  
ATOM   1590  C   GLN A 196     -20.672  28.328   0.059  1.00 94.31           C  
ATOM   1591  CB  GLN A 196     -18.453  27.281  -0.427  1.00 94.31           C  
ATOM   1592  O   GLN A 196     -20.688  29.359   0.742  1.00 94.31           O  
ATOM   1593  CG  GLN A 196     -17.781  27.906   0.790  1.00 94.31           C  
ATOM   1594  CD  GLN A 196     -16.875  29.062   0.429  1.00 94.31           C  
ATOM   1595  NE2 GLN A 196     -16.281  29.688   1.440  1.00 94.31           N  
ATOM   1596  OE1 GLN A 196     -16.703  29.406  -0.749  1.00 94.31           O  
ATOM   1597  N   THR A 197     -21.609  27.500   0.150  1.00 95.81           N  
ATOM   1598  CA  THR A 197     -22.641  27.438   1.188  1.00 95.81           C  
ATOM   1599  C   THR A 197     -22.625  26.078   1.880  1.00 95.81           C  
ATOM   1600  CB  THR A 197     -24.047  27.703   0.608  1.00 95.81           C  
ATOM   1601  O   THR A 197     -22.141  25.094   1.312  1.00 95.81           O  
ATOM   1602  CG2 THR A 197     -24.156  29.125   0.073  1.00 95.81           C  
ATOM   1603  OG1 THR A 197     -24.297  26.781  -0.461  1.00 95.81           O  
ATOM   1604  N   VAL A 198     -22.984  26.062   3.113  1.00 96.25           N  
ATOM   1605  CA  VAL A 198     -22.969  24.812   3.867  1.00 96.25           C  
ATOM   1606  C   VAL A 198     -24.391  24.484   4.340  1.00 96.25           C  
ATOM   1607  CB  VAL A 198     -22.016  24.891   5.074  1.00 96.25           C  
ATOM   1608  O   VAL A 198     -25.219  25.391   4.504  1.00 96.25           O  
ATOM   1609  CG1 VAL A 198     -20.578  25.109   4.605  1.00 96.25           C  
ATOM   1610  CG2 VAL A 198     -22.438  26.000   6.031  1.00 96.25           C  
ATOM   1611  N   ASP A 199     -24.656  23.266   4.453  1.00 94.94           N  
ATOM   1612  CA  ASP A 199     -25.922  22.734   4.918  1.00 94.94           C  
ATOM   1613  C   ASP A 199     -25.750  21.391   5.629  1.00 94.94           C  
ATOM   1614  CB  ASP A 199     -26.906  22.578   3.744  1.00 94.94           C  
ATOM   1615  O   ASP A 199     -24.625  20.891   5.742  1.00 94.94           O  
ATOM   1616  CG  ASP A 199     -28.297  22.188   4.184  1.00 94.94           C  
ATOM   1617  OD1 ASP A 199     -28.625  22.344   5.379  1.00 94.94           O  
ATOM   1618  OD2 ASP A 199     -29.094  21.734   3.322  1.00 94.94           O  
ATOM   1619  N   SER A 200     -26.734  21.000   6.375  1.00 94.62           N  
ATOM   1620  CA  SER A 200     -26.797  19.656   6.957  1.00 94.62           C  
ATOM   1621  C   SER A 200     -28.188  19.047   6.773  1.00 94.62           C  
ATOM   1622  CB  SER A 200     -26.453  19.703   8.445  1.00 94.62           C  
ATOM   1623  O   SER A 200     -29.188  19.766   6.688  1.00 94.62           O  
ATOM   1624  OG  SER A 200     -27.438  20.422   9.172  1.00 94.62           O  
ATOM   1625  N   GLY A 201     -28.219  17.734   6.590  1.00 94.31           N  
ATOM   1626  CA  GLY A 201     -29.469  17.016   6.422  1.00 94.31           C  
ATOM   1627  C   GLY A 201     -29.422  15.594   6.945  1.00 94.31           C  
ATOM   1628  O   GLY A 201     -28.453  15.195   7.578  1.00 94.31           O  
ATOM   1629  N   ILE A 202     -30.578  15.008   6.879  1.00 94.31           N  
ATOM   1630  CA  ILE A 202     -30.719  13.617   7.312  1.00 94.31           C  
ATOM   1631  C   ILE A 202     -31.000  12.727   6.105  1.00 94.31           C  
ATOM   1632  CB  ILE A 202     -31.828  13.461   8.367  1.00 94.31           C  
ATOM   1633  O   ILE A 202     -31.844  13.055   5.270  1.00 94.31           O  
ATOM   1634  CG1 ILE A 202     -31.500  14.289   9.617  1.00 94.31           C  
ATOM   1635  CG2 ILE A 202     -32.031  11.984   8.727  1.00 94.31           C  
ATOM   1636  CD1 ILE A 202     -32.656  14.422  10.594  1.00 94.31           C  
ATOM   1637  N   VAL A 203     -30.203  11.727   5.969  1.00 88.25           N  
ATOM   1638  CA  VAL A 203     -30.438  10.734   4.922  1.00 88.25           C  
ATOM   1639  C   VAL A 203     -30.953   9.438   5.539  1.00 88.25           C  
ATOM   1640  CB  VAL A 203     -29.156  10.461   4.105  1.00 88.25           C  
ATOM   1641  O   VAL A 203     -30.438   8.977   6.559  1.00 88.25           O  
ATOM   1642  CG1 VAL A 203     -29.328   9.234   3.213  1.00 88.25           C  
ATOM   1643  CG2 VAL A 203     -28.781  11.688   3.270  1.00 88.25           C  
ATOM   1644  N   GLN A 204     -31.984   8.930   4.934  1.00 86.81           N  
ATOM   1645  CA  GLN A 204     -32.531   7.660   5.371  1.00 86.81           C  
ATOM   1646  C   GLN A 204     -32.031   6.508   4.516  1.00 86.81           C  
ATOM   1647  CB  GLN A 204     -34.062   7.707   5.324  1.00 86.81           C  
ATOM   1648  O   GLN A 204     -32.000   6.598   3.285  1.00 86.81           O  
ATOM   1649  CG  GLN A 204     -34.750   6.750   6.301  1.00 86.81           C  
ATOM   1650  CD  GLN A 204     -36.219   7.023   6.461  1.00 86.81           C  
ATOM   1651  NE2 GLN A 204     -36.938   6.109   7.121  1.00 86.81           N  
ATOM   1652  OE1 GLN A 204     -36.750   8.047   5.992  1.00 86.81           O  
ATOM   1653  N   SER A 205     -31.453   5.551   5.148  1.00 77.56           N  
ATOM   1654  CA  SER A 205     -31.016   4.332   4.473  1.00 77.56           C  
ATOM   1655  C   SER A 205     -31.625   3.096   5.121  1.00 77.56           C  
ATOM   1656  CB  SER A 205     -29.484   4.223   4.488  1.00 77.56           C  
ATOM   1657  O   SER A 205     -32.406   3.207   6.074  1.00 77.56           O  
ATOM   1658  OG  SER A 205     -29.047   3.594   5.680  1.00 77.56           O  
ATOM   1659  N   SER A 206     -31.344   1.918   4.559  1.00 72.44           N  
ATOM   1660  CA  SER A 206     -31.859   0.663   5.098  1.00 72.44           C  
ATOM   1661  C   SER A 206     -31.281   0.374   6.480  1.00 72.44           C  
ATOM   1662  CB  SER A 206     -31.547  -0.495   4.152  1.00 72.44           C  
ATOM   1663  O   SER A 206     -31.859  -0.412   7.242  1.00 72.44           O  
ATOM   1664  OG  SER A 206     -30.156  -0.598   3.930  1.00 72.44           O  
ATOM   1665  N   THR A 207     -30.281   1.092   6.812  1.00 75.62           N  
ATOM   1666  CA  THR A 207     -29.625   0.795   8.086  1.00 75.62           C  
ATOM   1667  C   THR A 207     -29.922   1.883   9.109  1.00 75.62           C  
ATOM   1668  CB  THR A 207     -28.109   0.653   7.910  1.00 75.62           C  
ATOM   1669  O   THR A 207     -29.484   1.803  10.258  1.00 75.62           O  
ATOM   1670  CG2 THR A 207     -27.766  -0.507   6.980  1.00 75.62           C  
ATOM   1671  OG1 THR A 207     -27.578   1.865   7.355  1.00 75.62           O  
ATOM   1672  N   GLY A 208     -30.625   2.859   8.734  1.00 83.38           N  
ATOM   1673  CA  GLY A 208     -30.969   3.910   9.680  1.00 83.38           C  
ATOM   1674  C   GLY A 208     -30.875   5.301   9.078  1.00 83.38           C  
ATOM   1675  O   GLY A 208     -30.891   5.461   7.859  1.00 83.38           O  
ATOM   1676  N   GLU A 209     -30.969   6.211  10.039  1.00 91.38           N  
ATOM   1677  CA  GLU A 209     -30.875   7.617   9.656  1.00 91.38           C  
ATOM   1678  C   GLU A 209     -29.516   8.203  10.000  1.00 91.38           C  
ATOM   1679  CB  GLU A 209     -31.984   8.430  10.344  1.00 91.38           C  
ATOM   1680  O   GLU A 209     -28.984   7.961  11.094  1.00 91.38           O  
ATOM   1681  CG  GLU A 209     -33.406   8.047   9.898  1.00 91.38           C  
ATOM   1682  CD  GLU A 209     -34.469   8.930  10.500  1.00 91.38           C  
ATOM   1683  OE1 GLU A 209     -35.469   9.219   9.812  1.00 91.38           O  
ATOM   1684  OE2 GLU A 209     -34.312   9.344  11.672  1.00 91.38           O  
ATOM   1685  N   TYR A 210     -29.000   8.930   9.055  1.00 91.12           N  
ATOM   1686  CA  TYR A 210     -27.672   9.492   9.227  1.00 91.12           C  
ATOM   1687  C   TYR A 210     -27.672  11.000   9.000  1.00 91.12           C  
ATOM   1688  CB  TYR A 210     -26.672   8.828   8.273  1.00 91.12           C  
ATOM   1689  O   TYR A 210     -28.422  11.500   8.148  1.00 91.12           O  
ATOM   1690  CG  TYR A 210     -26.531   7.340   8.492  1.00 91.12           C  
ATOM   1691  CD1 TYR A 210     -25.484   6.828   9.266  1.00 91.12           C  
ATOM   1692  CD2 TYR A 210     -27.422   6.445   7.922  1.00 91.12           C  
ATOM   1693  CE1 TYR A 210     -25.344   5.461   9.469  1.00 91.12           C  
ATOM   1694  CE2 TYR A 210     -27.297   5.074   8.117  1.00 91.12           C  
ATOM   1695  OH  TYR A 210     -26.125   3.236   9.094  1.00 91.12           O  
ATOM   1696  CZ  TYR A 210     -26.250   4.594   8.891  1.00 91.12           C  
ATOM   1697  N   VAL A 211     -26.938  11.672   9.758  1.00 96.06           N  
ATOM   1698  CA  VAL A 211     -26.703  13.094   9.500  1.00 96.06           C  
ATOM   1699  C   VAL A 211     -25.688  13.250   8.375  1.00 96.06           C  
ATOM   1700  CB  VAL A 211     -26.203  13.828  10.766  1.00 96.06           C  
ATOM   1701  O   VAL A 211     -24.625  12.625   8.391  1.00 96.06           O  
ATOM   1702  CG1 VAL A 211     -25.859  15.281  10.453  1.00 96.06           C  
ATOM   1703  CG2 VAL A 211     -27.250  13.750  11.875  1.00 96.06           C  
ATOM   1704  N   VAL A 212     -26.000  14.023   7.395  1.00 95.00           N  
ATOM   1705  CA  VAL A 212     -25.094  14.289   6.273  1.00 95.00           C  
ATOM   1706  C   VAL A 212     -24.797  15.781   6.188  1.00 95.00           C  
ATOM   1707  CB  VAL A 212     -25.703  13.789   4.938  1.00 95.00           C  
ATOM   1708  O   VAL A 212     -25.719  16.609   6.117  1.00 95.00           O  
ATOM   1709  CG1 VAL A 212     -24.812  14.188   3.764  1.00 95.00           C  
ATOM   1710  CG2 VAL A 212     -25.891  12.273   4.977  1.00 95.00           C  
ATOM   1711  N   MET A 213     -23.547  16.062   6.297  1.00 96.75           N  
ATOM   1712  CA  MET A 213     -23.078  17.438   6.105  1.00 96.75           C  
ATOM   1713  C   MET A 213     -22.812  17.719   4.633  1.00 96.75           C  
ATOM   1714  CB  MET A 213     -21.797  17.672   6.918  1.00 96.75           C  
ATOM   1715  O   MET A 213     -22.297  16.859   3.912  1.00 96.75           O  
ATOM   1716  CG  MET A 213     -21.891  17.219   8.367  1.00 96.75           C  
ATOM   1717  SD  MET A 213     -23.188  18.125   9.305  1.00 96.75           S  
ATOM   1718  CE  MET A 213     -22.391  19.750   9.453  1.00 96.75           C  
ATOM   1719  N   THR A 214     -23.219  18.922   4.164  1.00 96.12           N  
ATOM   1720  CA  THR A 214     -23.062  19.219   2.746  1.00 96.12           C  
ATOM   1721  C   THR A 214     -22.484  20.625   2.553  1.00 96.12           C  
ATOM   1722  CB  THR A 214     -24.391  19.094   1.991  1.00 96.12           C  
ATOM   1723  O   THR A 214     -22.938  21.578   3.199  1.00 96.12           O  
ATOM   1724  CG2 THR A 214     -24.203  19.312   0.495  1.00 96.12           C  
ATOM   1725  OG1 THR A 214     -24.922  17.781   2.201  1.00 96.12           O  
ATOM   1726  N   THR A 215     -21.484  20.734   1.810  1.00 96.94           N  
ATOM   1727  CA  THR A 215     -21.016  22.016   1.284  1.00 96.94           C  
ATOM   1728  C   THR A 215     -21.266  22.109  -0.219  1.00 96.94           C  
ATOM   1729  CB  THR A 215     -19.516  22.203   1.573  1.00 96.94           C  
ATOM   1730  O   THR A 215     -20.969  21.156  -0.960  1.00 96.94           O  
ATOM   1731  CG2 THR A 215     -18.984  23.469   0.885  1.00 96.94           C  
ATOM   1732  OG1 THR A 215     -19.328  22.344   2.986  1.00 96.94           O  
ATOM   1733  N   HIS A 216     -21.828  23.234  -0.679  1.00 95.88           N  
ATOM   1734  CA  HIS A 216     -21.969  23.500  -2.105  1.00 95.88           C  
ATOM   1735  C   HIS A 216     -21.000  24.562  -2.578  1.00 95.88           C  
ATOM   1736  CB  HIS A 216     -23.406  23.938  -2.416  1.00 95.88           C  
ATOM   1737  O   HIS A 216     -21.047  25.703  -2.121  1.00 95.88           O  
ATOM   1738  CG  HIS A 216     -24.422  22.844  -2.221  1.00 95.88           C  
ATOM   1739  CD2 HIS A 216     -24.906  21.922  -3.078  1.00 95.88           C  
ATOM   1740  ND1 HIS A 216     -25.062  22.625  -1.016  1.00 95.88           N  
ATOM   1741  CE1 HIS A 216     -25.891  21.609  -1.143  1.00 95.88           C  
ATOM   1742  NE2 HIS A 216     -25.828  21.172  -2.383  1.00 95.88           N  
ATOM   1743  N   PHE A 217     -20.141  24.156  -3.428  1.00 95.56           N  
ATOM   1744  CA  PHE A 217     -19.250  25.125  -4.078  1.00 95.56           C  
ATOM   1745  C   PHE A 217     -19.891  25.656  -5.355  1.00 95.56           C  
ATOM   1746  CB  PHE A 217     -17.906  24.484  -4.398  1.00 95.56           C  
ATOM   1747  O   PHE A 217     -20.234  24.891  -6.258  1.00 95.56           O  
ATOM   1748  CG  PHE A 217     -17.141  24.016  -3.180  1.00 95.56           C  
ATOM   1749  CD1 PHE A 217     -16.438  24.922  -2.402  1.00 95.56           C  
ATOM   1750  CD2 PHE A 217     -17.141  22.688  -2.809  1.00 95.56           C  
ATOM   1751  CE1 PHE A 217     -15.734  24.500  -1.274  1.00 95.56           C  
ATOM   1752  CE2 PHE A 217     -16.453  22.250  -1.684  1.00 95.56           C  
ATOM   1753  CZ  PHE A 217     -15.742  23.172  -0.918  1.00 95.56           C  
ATOM   1754  N   HIS A 218     -19.969  26.922  -5.449  1.00 94.19           N  
ATOM   1755  CA  HIS A 218     -20.656  27.547  -6.578  1.00 94.19           C  
ATOM   1756  C   HIS A 218     -19.672  27.969  -7.656  1.00 94.19           C  
ATOM   1757  CB  HIS A 218     -21.469  28.750  -6.113  1.00 94.19           C  
ATOM   1758  O   HIS A 218     -18.828  28.844  -7.430  1.00 94.19           O  
ATOM   1759  CG  HIS A 218     -22.453  28.438  -5.031  1.00 94.19           C  
ATOM   1760  CD2 HIS A 218     -22.484  28.766  -3.719  1.00 94.19           C  
ATOM   1761  ND1 HIS A 218     -23.594  27.688  -5.258  1.00 94.19           N  
ATOM   1762  CE1 HIS A 218     -24.266  27.562  -4.125  1.00 94.19           C  
ATOM   1763  NE2 HIS A 218     -23.609  28.219  -3.178  1.00 94.19           N  
ATOM   1764  N   LEU A 219     -19.828  27.312  -8.773  1.00 92.06           N  
ATOM   1765  CA  LEU A 219     -18.953  27.578  -9.906  1.00 92.06           C  
ATOM   1766  C   LEU A 219     -19.719  28.266 -11.031  1.00 92.06           C  
ATOM   1767  CB  LEU A 219     -18.328  26.281 -10.422  1.00 92.06           C  
ATOM   1768  O   LEU A 219     -20.875  27.953 -11.289  1.00 92.06           O  
ATOM   1769  CG  LEU A 219     -17.547  25.453  -9.398  1.00 92.06           C  
ATOM   1770  CD1 LEU A 219     -17.062  24.156 -10.039  1.00 92.06           C  
ATOM   1771  CD2 LEU A 219     -16.391  26.250  -8.836  1.00 92.06           C  
ATOM   1772  N   LYS A 220     -18.984  29.203 -11.617  1.00 89.81           N  
ATOM   1773  CA  LYS A 220     -19.531  29.859 -12.797  1.00 89.81           C  
ATOM   1774  C   LYS A 220     -18.500  29.922 -13.914  1.00 89.81           C  
ATOM   1775  CB  LYS A 220     -20.016  31.266 -12.445  1.00 89.81           C  
ATOM   1776  O   LYS A 220     -17.328  30.219 -13.672  1.00 89.81           O  
ATOM   1777  CG  LYS A 220     -20.766  31.969 -13.578  1.00 89.81           C  
ATOM   1778  CD  LYS A 220     -21.328  33.312 -13.133  1.00 89.81           C  
ATOM   1779  CE  LYS A 220     -22.094  34.000 -14.258  1.00 89.81           C  
ATOM   1780  NZ  LYS A 220     -22.719  35.281 -13.797  1.00 89.81           N  
ATOM   1781  N   ARG A 221     -18.891  29.547 -15.062  1.00 85.19           N  
ATOM   1782  CA  ARG A 221     -18.000  29.672 -16.219  1.00 85.19           C  
ATOM   1783  C   ARG A 221     -18.031  31.078 -16.797  1.00 85.19           C  
ATOM   1784  CB  ARG A 221     -18.375  28.641 -17.297  1.00 85.19           C  
ATOM   1785  O   ARG A 221     -19.109  31.656 -16.953  1.00 85.19           O  
ATOM   1786  CG  ARG A 221     -17.219  28.234 -18.188  1.00 85.19           C  
ATOM   1787  CD  ARG A 221     -17.641  27.172 -19.203  1.00 85.19           C  
ATOM   1788  NE  ARG A 221     -17.781  25.859 -18.578  1.00 85.19           N  
ATOM   1789  NH1 ARG A 221     -18.656  24.828 -20.438  1.00 85.19           N  
ATOM   1790  NH2 ARG A 221     -18.328  23.625 -18.516  1.00 85.19           N  
ATOM   1791  CZ  ARG A 221     -18.250  24.781 -19.172  1.00 85.19           C  
TER    1792      ARG A 221                                                      
ATOM   1793  N   GLN B   1      44.750 -15.727  20.922  1.00 36.44           N  
ATOM   1794  CA  GLN B   1      44.250 -14.531  20.250  1.00 36.44           C  
ATOM   1795  C   GLN B   1      42.781 -14.648  19.953  1.00 36.44           C  
ATOM   1796  CB  GLN B   1      45.031 -14.273  18.953  1.00 36.44           C  
ATOM   1797  O   GLN B   1      42.312 -15.633  19.359  1.00 36.44           O  
ATOM   1798  CG  GLN B   1      46.156 -13.266  19.109  1.00 36.44           C  
ATOM   1799  CD  GLN B   1      46.812 -12.922  17.781  1.00 36.44           C  
ATOM   1800  NE2 GLN B   1      47.531 -11.797  17.750  1.00 36.44           N  
ATOM   1801  OE1 GLN B   1      46.688 -13.656  16.797  1.00 36.44           O  
ATOM   1802  N   PRO B   2      41.906 -13.969  20.625  1.00 50.81           N  
ATOM   1803  CA  PRO B   2      40.469 -14.203  20.406  1.00 50.81           C  
ATOM   1804  C   PRO B   2      40.094 -14.133  18.922  1.00 50.81           C  
ATOM   1805  CB  PRO B   2      39.812 -13.070  21.203  1.00 50.81           C  
ATOM   1806  O   PRO B   2      40.688 -13.375  18.172  1.00 50.81           O  
ATOM   1807  CG  PRO B   2      40.938 -12.172  21.594  1.00 50.81           C  
ATOM   1808  CD  PRO B   2      42.219 -12.781  21.125  1.00 50.81           C  
ATOM   1809  N   SER B   3      39.406 -15.117  18.422  1.00 53.75           N  
ATOM   1810  CA  SER B   3      39.062 -15.234  17.016  1.00 53.75           C  
ATOM   1811  C   SER B   3      38.312 -14.000  16.516  1.00 53.75           C  
ATOM   1812  CB  SER B   3      38.250 -16.484  16.750  1.00 53.75           C  
ATOM   1813  O   SER B   3      37.719 -13.273  17.312  1.00 53.75           O  
ATOM   1814  OG  SER B   3      36.938 -16.359  17.328  1.00 53.75           O  
ATOM   1815  N   LEU B   4      38.750 -13.531  15.305  1.00 55.53           N  
ATOM   1816  CA  LEU B   4      38.094 -12.438  14.594  1.00 55.53           C  
ATOM   1817  C   LEU B   4      36.594 -12.484  14.797  1.00 55.53           C  
ATOM   1818  CB  LEU B   4      38.438 -12.500  13.094  1.00 55.53           C  
ATOM   1819  O   LEU B   4      35.938 -11.438  14.930  1.00 55.53           O  
ATOM   1820  CG  LEU B   4      39.344 -11.414  12.555  1.00 55.53           C  
ATOM   1821  CD1 LEU B   4      40.469 -12.039  11.719  1.00 55.53           C  
ATOM   1822  CD2 LEU B   4      38.562 -10.398  11.734  1.00 55.53           C  
ATOM   1823  N   GLN B   5      36.188 -13.688  14.914  1.00 58.53           N  
ATOM   1824  CA  GLN B   5      34.781 -13.867  15.148  1.00 58.53           C  
ATOM   1825  C   GLN B   5      34.375 -13.383  16.547  1.00 58.53           C  
ATOM   1826  CB  GLN B   5      34.375 -15.336  14.961  1.00 58.53           C  
ATOM   1827  O   GLN B   5      33.312 -12.797  16.719  1.00 58.53           O  
ATOM   1828  CG  GLN B   5      33.688 -15.617  13.641  1.00 58.53           C  
ATOM   1829  CD  GLN B   5      33.344 -17.094  13.453  1.00 58.53           C  
ATOM   1830  NE2 GLN B   5      32.562 -17.406  12.438  1.00 58.53           N  
ATOM   1831  OE1 GLN B   5      33.812 -17.938  14.227  1.00 58.53           O  
ATOM   1832  N   ASP B   6      35.250 -13.578  17.484  1.00 59.03           N  
ATOM   1833  CA  ASP B   6      34.969 -13.156  18.859  1.00 59.03           C  
ATOM   1834  C   ASP B   6      35.000 -11.633  18.969  1.00 59.03           C  
ATOM   1835  CB  ASP B   6      36.000 -13.766  19.812  1.00 59.03           C  
ATOM   1836  O   ASP B   6      34.188 -11.055  19.703  1.00 59.03           O  
ATOM   1837  CG  ASP B   6      35.719 -15.203  20.172  1.00 59.03           C  
ATOM   1838  OD1 ASP B   6      34.531 -15.633  20.031  1.00 59.03           O  
ATOM   1839  OD2 ASP B   6      36.656 -15.922  20.594  1.00 59.03           O  
ATOM   1840  N   GLU B   7      35.906 -11.031  18.234  1.00 55.41           N  
ATOM   1841  CA  GLU B   7      35.969  -9.570  18.250  1.00 55.41           C  
ATOM   1842  C   GLU B   7      34.750  -8.945  17.578  1.00 55.41           C  
ATOM   1843  CB  GLU B   7      37.250  -9.102  17.547  1.00 55.41           C  
ATOM   1844  O   GLU B   7      34.219  -7.949  18.078  1.00 55.41           O  
ATOM   1845  CG  GLU B   7      38.469  -9.023  18.469  1.00 55.41           C  
ATOM   1846  CD  GLU B   7      39.719  -8.461  17.797  1.00 55.41           C  
ATOM   1847  OE1 GLU B   7      40.750  -8.281  18.469  1.00 55.41           O  
ATOM   1848  OE2 GLU B   7      39.625  -8.195  16.578  1.00 55.41           O  
ATOM   1849  N   LEU B   8      34.375  -9.531  16.484  1.00 59.09           N  
ATOM   1850  CA  LEU B   8      33.219  -9.047  15.773  1.00 59.09           C  
ATOM   1851  C   LEU B   8      31.969  -9.156  16.641  1.00 59.09           C  
ATOM   1852  CB  LEU B   8      33.000  -9.828  14.469  1.00 59.09           C  
ATOM   1853  O   LEU B   8      31.141  -8.242  16.672  1.00 59.09           O  
ATOM   1854  CG  LEU B   8      33.625  -9.234  13.211  1.00 59.09           C  
ATOM   1855  CD1 LEU B   8      34.062 -10.344  12.258  1.00 59.09           C  
ATOM   1856  CD2 LEU B   8      32.688  -8.266  12.531  1.00 59.09           C  
ATOM   1857  N   LYS B   9      31.906 -10.289  17.281  1.00 58.81           N  
ATOM   1858  CA  LYS B   9      30.797 -10.500  18.203  1.00 58.81           C  
ATOM   1859  C   LYS B   9      30.812  -9.477  19.344  1.00 58.81           C  
ATOM   1860  CB  LYS B   9      30.828 -11.914  18.781  1.00 58.81           C  
ATOM   1861  O   LYS B   9      29.766  -8.969  19.750  1.00 58.81           O  
ATOM   1862  CG  LYS B   9      29.891 -12.891  18.078  1.00 58.81           C  
ATOM   1863  CD  LYS B   9      29.875 -14.242  18.781  1.00 58.81           C  
ATOM   1864  CE  LYS B   9      28.984 -15.242  18.047  1.00 58.81           C  
ATOM   1865  NZ  LYS B   9      28.906 -16.547  18.766  1.00 58.81           N  
ATOM   1866  N   ASP B  10      32.062  -9.125  19.578  1.00 65.81           N  
ATOM   1867  CA  ASP B  10      32.219  -8.180  20.688  1.00 65.81           C  
ATOM   1868  C   ASP B  10      31.766  -6.773  20.266  1.00 65.81           C  
ATOM   1869  CB  ASP B  10      33.656  -8.156  21.172  1.00 65.81           C  
ATOM   1870  O   ASP B  10      31.062  -6.090  21.016  1.00 65.81           O  
ATOM   1871  CG  ASP B  10      33.750  -8.133  22.688  1.00 65.81           C  
ATOM   1872  OD1 ASP B  10      32.719  -8.023  23.375  1.00 65.81           O  
ATOM   1873  OD2 ASP B  10      34.906  -8.227  23.203  1.00 65.81           O  
ATOM   1874  N   ASN B  11      32.125  -6.332  18.984  1.00 71.38           N  
ATOM   1875  CA  ASN B  11      31.766  -5.000  18.531  1.00 71.38           C  
ATOM   1876  C   ASN B  11      30.266  -4.887  18.297  1.00 71.38           C  
ATOM   1877  CB  ASN B  11      32.531  -4.641  17.250  1.00 71.38           C  
ATOM   1878  O   ASN B  11      29.625  -3.930  18.750  1.00 71.38           O  
ATOM   1879  CG  ASN B  11      33.875  -4.008  17.531  1.00 71.38           C  
ATOM   1880  ND2 ASN B  11      34.719  -3.898  16.500  1.00 71.38           N  
ATOM   1881  OD1 ASN B  11      34.156  -3.625  18.672  1.00 71.38           O  
ATOM   1882  N   THR B  12      29.734  -5.891  17.734  1.00 78.81           N  
ATOM   1883  CA  THR B  12      28.312  -5.879  17.469  1.00 78.81           C  
ATOM   1884  C   THR B  12      27.516  -5.820  18.766  1.00 78.81           C  
ATOM   1885  CB  THR B  12      27.875  -7.113  16.656  1.00 78.81           C  
ATOM   1886  O   THR B  12      26.500  -5.133  18.844  1.00 78.81           O  
ATOM   1887  CG2 THR B  12      26.469  -6.938  16.078  1.00 78.81           C  
ATOM   1888  OG1 THR B  12      28.797  -7.312  15.570  1.00 78.81           O  
ATOM   1889  N   THR B  13      28.078  -6.469  19.688  1.00 81.19           N  
ATOM   1890  CA  THR B  13      27.391  -6.504  20.969  1.00 81.19           C  
ATOM   1891  C   THR B  13      27.391  -5.125  21.625  1.00 81.19           C  
ATOM   1892  CB  THR B  13      28.047  -7.520  21.922  1.00 81.19           C  
ATOM   1893  O   THR B  13      26.391  -4.711  22.219  1.00 81.19           O  
ATOM   1894  CG2 THR B  13      27.172  -7.770  23.156  1.00 81.19           C  
ATOM   1895  OG1 THR B  13      28.250  -8.758  21.234  1.00 81.19           O  
ATOM   1896  N   VAL B  14      28.578  -4.457  21.406  1.00 84.06           N  
ATOM   1897  CA  VAL B  14      28.688  -3.129  21.984  1.00 84.06           C  
ATOM   1898  C   VAL B  14      27.672  -2.189  21.344  1.00 84.06           C  
ATOM   1899  CB  VAL B  14      30.125  -2.557  21.844  1.00 84.06           C  
ATOM   1900  O   VAL B  14      26.969  -1.456  22.031  1.00 84.06           O  
ATOM   1901  CG1 VAL B  14      30.141  -1.075  22.203  1.00 84.06           C  
ATOM   1902  CG2 VAL B  14      31.094  -3.346  22.703  1.00 84.06           C  
ATOM   1903  N   PHE B  15      27.625  -2.268  20.062  1.00 85.00           N  
ATOM   1904  CA  PHE B  15      26.734  -1.366  19.344  1.00 85.00           C  
ATOM   1905  C   PHE B  15      25.281  -1.737  19.609  1.00 85.00           C  
ATOM   1906  CB  PHE B  15      27.016  -1.393  17.844  1.00 85.00           C  
ATOM   1907  O   PHE B  15      24.422  -0.860  19.734  1.00 85.00           O  
ATOM   1908  CG  PHE B  15      28.219  -0.593  17.438  1.00 85.00           C  
ATOM   1909  CD1 PHE B  15      28.141   0.786  17.297  1.00 85.00           C  
ATOM   1910  CD2 PHE B  15      29.438  -1.222  17.219  1.00 85.00           C  
ATOM   1911  CE1 PHE B  15      29.266   1.528  16.922  1.00 85.00           C  
ATOM   1912  CE2 PHE B  15      30.562  -0.487  16.844  1.00 85.00           C  
ATOM   1913  CZ  PHE B  15      30.469   0.888  16.688  1.00 85.00           C  
ATOM   1914  N   THR B  16      25.031  -2.996  19.688  1.00 88.12           N  
ATOM   1915  CA  THR B  16      23.703  -3.443  20.047  1.00 88.12           C  
ATOM   1916  C   THR B  16      23.297  -2.893  21.406  1.00 88.12           C  
ATOM   1917  CB  THR B  16      23.609  -4.980  20.062  1.00 88.12           C  
ATOM   1918  O   THR B  16      22.172  -2.406  21.578  1.00 88.12           O  
ATOM   1919  CG2 THR B  16      22.234  -5.445  20.516  1.00 88.12           C  
ATOM   1920  OG1 THR B  16      23.859  -5.484  18.750  1.00 88.12           O  
ATOM   1921  N   ARG B  17      24.188  -2.936  22.281  1.00 89.62           N  
ATOM   1922  CA  ARG B  17      23.906  -2.432  23.625  1.00 89.62           C  
ATOM   1923  C   ARG B  17      23.656  -0.928  23.609  1.00 89.62           C  
ATOM   1924  CB  ARG B  17      25.062  -2.756  24.578  1.00 89.62           C  
ATOM   1925  O   ARG B  17      22.781  -0.433  24.312  1.00 89.62           O  
ATOM   1926  CG  ARG B  17      25.109  -4.207  25.031  1.00 89.62           C  
ATOM   1927  CD  ARG B  17      26.219  -4.453  26.047  1.00 89.62           C  
ATOM   1928  NE  ARG B  17      26.312  -5.863  26.406  1.00 89.62           N  
ATOM   1929  NH1 ARG B  17      28.328  -5.656  27.516  1.00 89.62           N  
ATOM   1930  NH2 ARG B  17      27.297  -7.699  27.359  1.00 89.62           N  
ATOM   1931  CZ  ARG B  17      27.312  -6.402  27.094  1.00 89.62           C  
ATOM   1932  N   ILE B  18      24.469  -0.270  22.859  1.00 89.50           N  
ATOM   1933  CA  ILE B  18      24.297   1.174  22.734  1.00 89.50           C  
ATOM   1934  C   ILE B  18      22.906   1.484  22.188  1.00 89.50           C  
ATOM   1935  CB  ILE B  18      25.391   1.808  21.844  1.00 89.50           C  
ATOM   1936  O   ILE B  18      22.172   2.303  22.750  1.00 89.50           O  
ATOM   1937  CG1 ILE B  18      26.750   1.730  22.531  1.00 89.50           C  
ATOM   1938  CG2 ILE B  18      25.031   3.256  21.500  1.00 89.50           C  
ATOM   1939  CD1 ILE B  18      27.922   2.125  21.625  1.00 89.50           C  
ATOM   1940  N   LEU B  19      22.578   0.804  21.109  1.00 89.00           N  
ATOM   1941  CA  LEU B  19      21.297   1.047  20.469  1.00 89.00           C  
ATOM   1942  C   LEU B  19      20.141   0.698  21.406  1.00 89.00           C  
ATOM   1943  CB  LEU B  19      21.172   0.234  19.172  1.00 89.00           C  
ATOM   1944  O   LEU B  19      19.156   1.438  21.500  1.00 89.00           O  
ATOM   1945  CG  LEU B  19      22.094   0.651  18.031  1.00 89.00           C  
ATOM   1946  CD1 LEU B  19      21.891  -0.262  16.828  1.00 89.00           C  
ATOM   1947  CD2 LEU B  19      21.844   2.107  17.641  1.00 89.00           C  
ATOM   1948  N   ASP B  20      20.281  -0.421  22.109  1.00 89.94           N  
ATOM   1949  CA  ASP B  20      19.250  -0.835  23.047  1.00 89.94           C  
ATOM   1950  C   ASP B  20      19.094   0.182  24.172  1.00 89.94           C  
ATOM   1951  CB  ASP B  20      19.578  -2.215  23.625  1.00 89.94           C  
ATOM   1952  O   ASP B  20      17.984   0.494  24.594  1.00 89.94           O  
ATOM   1953  CG  ASP B  20      19.422  -3.334  22.609  1.00 89.94           C  
ATOM   1954  OD1 ASP B  20      18.859  -3.094  21.516  1.00 89.94           O  
ATOM   1955  OD2 ASP B  20      19.875  -4.465  22.906  1.00 89.94           O  
ATOM   1956  N   ARG B  21      20.172   0.683  24.609  1.00 90.69           N  
ATOM   1957  CA  ARG B  21      20.141   1.673  25.672  1.00 90.69           C  
ATOM   1958  C   ARG B  21      19.484   2.969  25.203  1.00 90.69           C  
ATOM   1959  CB  ARG B  21      21.562   1.955  26.188  1.00 90.69           C  
ATOM   1960  O   ARG B  21      18.750   3.607  25.969  1.00 90.69           O  
ATOM   1961  CG  ARG B  21      21.891   1.258  27.500  1.00 90.69           C  
ATOM   1962  CD  ARG B  21      23.266   1.668  28.016  1.00 90.69           C  
ATOM   1963  NE  ARG B  21      23.891   0.593  28.781  1.00 90.69           N  
ATOM   1964  NH1 ARG B  21      26.031   1.449  28.609  1.00 90.69           N  
ATOM   1965  NH2 ARG B  21      25.656  -0.510  29.734  1.00 90.69           N  
ATOM   1966  CZ  ARG B  21      25.188   0.513  29.031  1.00 90.69           C  
ATOM   1967  N   LEU B  22      19.828   3.322  23.984  1.00 90.62           N  
ATOM   1968  CA  LEU B  22      19.250   4.535  23.422  1.00 90.62           C  
ATOM   1969  C   LEU B  22      17.719   4.457  23.406  1.00 90.62           C  
ATOM   1970  CB  LEU B  22      19.766   4.770  22.000  1.00 90.62           C  
ATOM   1971  O   LEU B  22      17.047   5.457  23.641  1.00 90.62           O  
ATOM   1972  CG  LEU B  22      21.203   5.301  21.891  1.00 90.62           C  
ATOM   1973  CD1 LEU B  22      21.625   5.367  20.422  1.00 90.62           C  
ATOM   1974  CD2 LEU B  22      21.312   6.672  22.547  1.00 90.62           C  
ATOM   1975  N   LEU B  23      17.156   3.254  23.172  1.00 90.81           N  
ATOM   1976  CA  LEU B  23      15.719   3.109  22.969  1.00 90.81           C  
ATOM   1977  C   LEU B  23      15.031   2.736  24.281  1.00 90.81           C  
ATOM   1978  CB  LEU B  23      15.430   2.051  21.906  1.00 90.81           C  
ATOM   1979  O   LEU B  23      13.805   2.809  24.375  1.00 90.81           O  
ATOM   1980  CG  LEU B  23      15.859   2.393  20.484  1.00 90.81           C  
ATOM   1981  CD1 LEU B  23      15.531   1.235  19.531  1.00 90.81           C  
ATOM   1982  CD2 LEU B  23      15.180   3.674  20.000  1.00 90.81           C  
ATOM   1983  N   ASP B  24      15.891   2.361  25.250  1.00 90.06           N  
ATOM   1984  CA  ASP B  24      15.312   1.968  26.531  1.00 90.06           C  
ATOM   1985  C   ASP B  24      14.602   3.143  27.203  1.00 90.06           C  
ATOM   1986  CB  ASP B  24      16.391   1.413  27.469  1.00 90.06           C  
ATOM   1987  O   ASP B  24      15.234   4.137  27.562  1.00 90.06           O  
ATOM   1988  CG  ASP B  24      15.820   0.689  28.672  1.00 90.06           C  
ATOM   1989  OD1 ASP B  24      14.594   0.488  28.734  1.00 90.06           O  
ATOM   1990  OD2 ASP B  24      16.609   0.319  29.562  1.00 90.06           O  
ATOM   1991  N   GLY B  25      13.250   3.039  27.312  1.00 86.88           N  
ATOM   1992  CA  GLY B  25      12.461   4.082  27.938  1.00 86.88           C  
ATOM   1993  C   GLY B  25      12.219   5.277  27.031  1.00 86.88           C  
ATOM   1994  O   GLY B  25      11.594   6.258  27.453  1.00 86.88           O  
ATOM   1995  N   TYR B  26      12.859   5.227  25.906  1.00 90.81           N  
ATOM   1996  CA  TYR B  26      12.656   6.316  24.953  1.00 90.81           C  
ATOM   1997  C   TYR B  26      11.219   6.352  24.453  1.00 90.81           C  
ATOM   1998  CB  TYR B  26      13.617   6.184  23.766  1.00 90.81           C  
ATOM   1999  O   TYR B  26      10.672   5.320  24.062  1.00 90.81           O  
ATOM   2000  CG  TYR B  26      13.531   7.328  22.781  1.00 90.81           C  
ATOM   2001  CD1 TYR B  26      12.734   7.230  21.641  1.00 90.81           C  
ATOM   2002  CD2 TYR B  26      14.242   8.500  22.984  1.00 90.81           C  
ATOM   2003  CE1 TYR B  26      12.648   8.281  20.734  1.00 90.81           C  
ATOM   2004  CE2 TYR B  26      14.164   9.562  22.094  1.00 90.81           C  
ATOM   2005  OH  TYR B  26      13.289  10.484  20.062  1.00 90.81           O  
ATOM   2006  CZ  TYR B  26      13.367   9.438  20.969  1.00 90.81           C  
ATOM   2007  N   ASP B  27      10.531   7.445  24.547  1.00 89.88           N  
ATOM   2008  CA  ASP B  27       9.164   7.621  24.078  1.00 89.88           C  
ATOM   2009  C   ASP B  27       9.125   8.492  22.812  1.00 89.88           C  
ATOM   2010  CB  ASP B  27       8.297   8.242  25.172  1.00 89.88           C  
ATOM   2011  O   ASP B  27       9.234   9.719  22.906  1.00 89.88           O  
ATOM   2012  CG  ASP B  27       6.809   8.141  24.875  1.00 89.88           C  
ATOM   2013  OD1 ASP B  27       6.434   7.949  23.688  1.00 89.88           O  
ATOM   2014  OD2 ASP B  27       6.004   8.258  25.812  1.00 89.88           O  
ATOM   2015  N   ASN B  28       9.008   7.832  21.703  1.00 89.12           N  
ATOM   2016  CA  ASN B  28       9.062   8.555  20.438  1.00 89.12           C  
ATOM   2017  C   ASN B  28       7.777   9.336  20.188  1.00 89.12           C  
ATOM   2018  CB  ASN B  28       9.336   7.586  19.281  1.00 89.12           C  
ATOM   2019  O   ASN B  28       7.656  10.023  19.172  1.00 89.12           O  
ATOM   2020  CG  ASN B  28       8.266   6.516  19.156  1.00 89.12           C  
ATOM   2021  ND2 ASN B  28       8.391   5.676  18.141  1.00 89.12           N  
ATOM   2022  OD1 ASN B  28       7.340   6.445  19.969  1.00 89.12           O  
ATOM   2023  N   ARG B  29       6.812   9.406  21.156  1.00 86.56           N  
ATOM   2024  CA  ARG B  29       5.594  10.203  21.062  1.00 86.56           C  
ATOM   2025  C   ARG B  29       5.848  11.641  21.500  1.00 86.56           C  
ATOM   2026  CB  ARG B  29       4.477   9.586  21.906  1.00 86.56           C  
ATOM   2027  O   ARG B  29       5.051  12.539  21.203  1.00 86.56           O  
ATOM   2028  CG  ARG B  29       4.066   8.195  21.453  1.00 86.56           C  
ATOM   2029  CD  ARG B  29       3.141   7.523  22.469  1.00 86.56           C  
ATOM   2030  NE  ARG B  29       3.814   7.285  23.734  1.00 86.56           N  
ATOM   2031  NH1 ARG B  29       1.961   6.391  24.781  1.00 86.56           N  
ATOM   2032  NH2 ARG B  29       3.947   6.578  25.922  1.00 86.56           N  
ATOM   2033  CZ  ARG B  29       3.238   6.750  24.812  1.00 86.56           C  
ATOM   2034  N   LEU B  30       6.883  11.773  22.141  1.00 89.12           N  
ATOM   2035  CA  LEU B  30       7.176  13.070  22.734  1.00 89.12           C  
ATOM   2036  C   LEU B  30       8.320  13.758  22.000  1.00 89.12           C  
ATOM   2037  CB  LEU B  30       7.527  12.914  24.219  1.00 89.12           C  
ATOM   2038  O   LEU B  30       9.359  13.148  21.750  1.00 89.12           O  
ATOM   2039  CG  LEU B  30       6.523  12.141  25.078  1.00 89.12           C  
ATOM   2040  CD1 LEU B  30       7.055  11.969  26.500  1.00 89.12           C  
ATOM   2041  CD2 LEU B  30       5.172  12.844  25.078  1.00 89.12           C  
ATOM   2042  N   ARG B  31       8.078  15.047  21.750  1.00 90.81           N  
ATOM   2043  CA  ARG B  31       9.148  15.820  21.109  1.00 90.81           C  
ATOM   2044  C   ARG B  31      10.289  16.078  22.078  1.00 90.81           C  
ATOM   2045  CB  ARG B  31       8.602  17.141  20.562  1.00 90.81           C  
ATOM   2046  O   ARG B  31      10.086  16.094  23.297  1.00 90.81           O  
ATOM   2047  CG  ARG B  31       8.109  18.094  21.656  1.00 90.81           C  
ATOM   2048  CD  ARG B  31       7.750  19.453  21.078  1.00 90.81           C  
ATOM   2049  NE  ARG B  31       7.426  20.406  22.141  1.00 90.81           N  
ATOM   2050  NH1 ARG B  31       9.602  21.125  22.438  1.00 90.81           N  
ATOM   2051  NH2 ARG B  31       7.914  22.016  23.703  1.00 90.81           N  
ATOM   2052  CZ  ARG B  31       8.312  21.188  22.766  1.00 90.81           C  
ATOM   2053  N   PRO B  32      11.469  16.297  21.500  1.00 93.06           N  
ATOM   2054  CA  PRO B  32      12.570  16.688  22.375  1.00 93.06           C  
ATOM   2055  C   PRO B  32      12.328  18.031  23.062  1.00 93.06           C  
ATOM   2056  CB  PRO B  32      13.766  16.766  21.422  1.00 93.06           C  
ATOM   2057  O   PRO B  32      11.766  18.953  22.438  1.00 93.06           O  
ATOM   2058  CG  PRO B  32      13.250  16.281  20.109  1.00 93.06           C  
ATOM   2059  CD  PRO B  32      11.773  16.031  20.250  1.00 93.06           C  
ATOM   2060  N   GLY B  33      12.695  18.094  24.328  1.00 88.25           N  
ATOM   2061  CA  GLY B  33      12.617  19.359  25.047  1.00 88.25           C  
ATOM   2062  C   GLY B  33      11.211  19.703  25.500  1.00 88.25           C  
ATOM   2063  O   GLY B  33      10.938  20.828  25.906  1.00 88.25           O  
ATOM   2064  N   LEU B  34      10.367  18.781  25.453  1.00 86.19           N  
ATOM   2065  CA  LEU B  34       8.969  19.016  25.812  1.00 86.19           C  
ATOM   2066  C   LEU B  34       8.875  19.703  27.172  1.00 86.19           C  
ATOM   2067  CB  LEU B  34       8.188  17.703  25.844  1.00 86.19           C  
ATOM   2068  O   LEU B  34       9.461  19.234  28.156  1.00 86.19           O  
ATOM   2069  CG  LEU B  34       6.695  17.812  26.141  1.00 86.19           C  
ATOM   2070  CD1 LEU B  34       5.973  18.531  25.000  1.00 86.19           C  
ATOM   2071  CD2 LEU B  34       6.098  16.422  26.375  1.00 86.19           C  
ATOM   2072  N   GLY B  35       8.102  20.797  27.172  1.00 77.19           N  
ATOM   2073  CA  GLY B  35       7.879  21.516  28.422  1.00 77.19           C  
ATOM   2074  C   GLY B  35       9.055  22.391  28.812  1.00 77.19           C  
ATOM   2075  O   GLY B  35       8.977  23.141  29.797  1.00 77.19           O  
ATOM   2076  N   GLU B  36      10.164  22.344  28.141  1.00 81.19           N  
ATOM   2077  CA  GLU B  36      11.383  23.062  28.531  1.00 81.19           C  
ATOM   2078  C   GLU B  36      11.797  24.062  27.453  1.00 81.19           C  
ATOM   2079  CB  GLU B  36      12.523  22.078  28.797  1.00 81.19           C  
ATOM   2080  O   GLU B  36      12.094  25.219  27.766  1.00 81.19           O  
ATOM   2081  CG  GLU B  36      12.344  21.266  30.078  1.00 81.19           C  
ATOM   2082  CD  GLU B  36      13.586  20.469  30.469  1.00 81.19           C  
ATOM   2083  OE1 GLU B  36      13.555  19.766  31.500  1.00 81.19           O  
ATOM   2084  OE2 GLU B  36      14.594  20.562  29.734  1.00 81.19           O  
ATOM   2085  N   ARG B  37      11.875  23.578  26.312  1.00 90.38           N  
ATOM   2086  CA  ARG B  37      12.367  24.438  25.234  1.00 90.38           C  
ATOM   2087  C   ARG B  37      11.680  24.094  23.922  1.00 90.38           C  
ATOM   2088  CB  ARG B  37      13.883  24.297  25.094  1.00 90.38           C  
ATOM   2089  O   ARG B  37      11.062  23.031  23.797  1.00 90.38           O  
ATOM   2090  CG  ARG B  37      14.352  22.891  24.766  1.00 90.38           C  
ATOM   2091  CD  ARG B  37      15.867  22.797  24.688  1.00 90.38           C  
ATOM   2092  NE  ARG B  37      16.312  21.438  24.391  1.00 90.38           N  
ATOM   2093  NH1 ARG B  37      16.641  21.812  22.141  1.00 90.38           N  
ATOM   2094  NH2 ARG B  37      17.062  19.750  23.031  1.00 90.38           N  
ATOM   2095  CZ  ARG B  37      16.672  21.000  23.188  1.00 90.38           C  
ATOM   2096  N   VAL B  38      11.836  25.000  23.000  1.00 94.56           N  
ATOM   2097  CA  VAL B  38      11.359  24.812  21.641  1.00 94.56           C  
ATOM   2098  C   VAL B  38      12.320  23.891  20.891  1.00 94.56           C  
ATOM   2099  CB  VAL B  38      11.211  26.156  20.891  1.00 94.56           C  
ATOM   2100  O   VAL B  38      13.539  24.016  21.031  1.00 94.56           O  
ATOM   2101  CG1 VAL B  38      10.875  25.922  19.422  1.00 94.56           C  
ATOM   2102  CG2 VAL B  38      10.148  27.016  21.562  1.00 94.56           C  
ATOM   2103  N   THR B  39      11.797  22.922  20.234  1.00 96.06           N  
ATOM   2104  CA  THR B  39      12.633  22.078  19.375  1.00 96.06           C  
ATOM   2105  C   THR B  39      12.961  22.797  18.078  1.00 96.06           C  
ATOM   2106  CB  THR B  39      11.938  20.734  19.078  1.00 96.06           C  
ATOM   2107  O   THR B  39      12.062  23.188  17.328  1.00 96.06           O  
ATOM   2108  CG2 THR B  39      12.867  19.797  18.312  1.00 96.06           C  
ATOM   2109  OG1 THR B  39      11.547  20.109  20.297  1.00 96.06           O  
ATOM   2110  N   GLU B  40      14.195  22.953  17.828  1.00 97.62           N  
ATOM   2111  CA  GLU B  40      14.641  23.578  16.578  1.00 97.62           C  
ATOM   2112  C   GLU B  40      14.969  22.531  15.523  1.00 97.62           C  
ATOM   2113  CB  GLU B  40      15.867  24.469  16.844  1.00 97.62           C  
ATOM   2114  O   GLU B  40      15.758  21.609  15.766  1.00 97.62           O  
ATOM   2115  CG  GLU B  40      15.594  25.625  17.766  1.00 97.62           C  
ATOM   2116  CD  GLU B  40      16.844  26.438  18.109  1.00 97.62           C  
ATOM   2117  OE1 GLU B  40      16.750  27.391  18.906  1.00 97.62           O  
ATOM   2118  OE2 GLU B  40      17.922  26.109  17.562  1.00 97.62           O  
ATOM   2119  N   VAL B  41      14.305  22.625  14.391  1.00 97.38           N  
ATOM   2120  CA  VAL B  41      14.555  21.734  13.258  1.00 97.38           C  
ATOM   2121  C   VAL B  41      15.258  22.500  12.141  1.00 97.38           C  
ATOM   2122  CB  VAL B  41      13.242  21.109  12.734  1.00 97.38           C  
ATOM   2123  O   VAL B  41      14.688  23.422  11.562  1.00 97.38           O  
ATOM   2124  CG1 VAL B  41      13.523  20.172  11.555  1.00 97.38           C  
ATOM   2125  CG2 VAL B  41      12.523  20.359  13.852  1.00 97.38           C  
ATOM   2126  N   LYS B  42      16.484  22.141  11.867  1.00 97.25           N  
ATOM   2127  CA  LYS B  42      17.234  22.734  10.758  1.00 97.25           C  
ATOM   2128  C   LYS B  42      17.031  21.938   9.477  1.00 97.25           C  
ATOM   2129  CB  LYS B  42      18.719  22.797  11.102  1.00 97.25           C  
ATOM   2130  O   LYS B  42      17.062  20.703   9.484  1.00 97.25           O  
ATOM   2131  CG  LYS B  42      19.047  23.688  12.289  1.00 97.25           C  
ATOM   2132  CD  LYS B  42      20.562  23.797  12.508  1.00 97.25           C  
ATOM   2133  CE  LYS B  42      20.891  24.719  13.672  1.00 97.25           C  
ATOM   2134  NZ  LYS B  42      22.359  24.906  13.836  1.00 97.25           N  
ATOM   2135  N   THR B  43      16.734  22.625   8.422  1.00 95.88           N  
ATOM   2136  CA  THR B  43      16.375  21.938   7.188  1.00 95.88           C  
ATOM   2137  C   THR B  43      17.234  22.438   6.020  1.00 95.88           C  
ATOM   2138  CB  THR B  43      14.891  22.125   6.852  1.00 95.88           C  
ATOM   2139  O   THR B  43      17.688  23.578   6.023  1.00 95.88           O  
ATOM   2140  CG2 THR B  43      14.000  21.500   7.934  1.00 95.88           C  
ATOM   2141  OG1 THR B  43      14.594  23.516   6.750  1.00 95.88           O  
ATOM   2142  N   ASP B  44      17.547  21.625   5.086  1.00 93.31           N  
ATOM   2143  CA  ASP B  44      18.062  21.984   3.770  1.00 93.31           C  
ATOM   2144  C   ASP B  44      17.547  21.031   2.695  1.00 93.31           C  
ATOM   2145  CB  ASP B  44      19.594  21.984   3.779  1.00 93.31           C  
ATOM   2146  O   ASP B  44      17.062  19.938   3.006  1.00 93.31           O  
ATOM   2147  CG  ASP B  44      20.188  20.609   4.039  1.00 93.31           C  
ATOM   2148  OD1 ASP B  44      20.281  19.797   3.094  1.00 93.31           O  
ATOM   2149  OD2 ASP B  44      20.562  20.328   5.199  1.00 93.31           O  
ATOM   2150  N   ILE B  45      17.531  21.484   1.450  1.00 93.31           N  
ATOM   2151  CA  ILE B  45      16.969  20.734   0.329  1.00 93.31           C  
ATOM   2152  C   ILE B  45      18.000  20.641  -0.796  1.00 93.31           C  
ATOM   2153  CB  ILE B  45      15.672  21.406  -0.188  1.00 93.31           C  
ATOM   2154  O   ILE B  45      18.609  21.641  -1.179  1.00 93.31           O  
ATOM   2155  CG1 ILE B  45      14.648  21.547   0.948  1.00 93.31           C  
ATOM   2156  CG2 ILE B  45      15.086  20.625  -1.359  1.00 93.31           C  
ATOM   2157  CD1 ILE B  45      13.406  22.344   0.572  1.00 93.31           C  
ATOM   2158  N   PHE B  46      18.297  19.516  -1.223  1.00 89.38           N  
ATOM   2159  CA  PHE B  46      19.062  19.281  -2.436  1.00 89.38           C  
ATOM   2160  C   PHE B  46      18.172  18.766  -3.557  1.00 89.38           C  
ATOM   2161  CB  PHE B  46      20.203  18.297  -2.166  1.00 89.38           C  
ATOM   2162  O   PHE B  46      17.688  17.641  -3.492  1.00 89.38           O  
ATOM   2163  CG  PHE B  46      21.125  18.094  -3.344  1.00 89.38           C  
ATOM   2164  CD1 PHE B  46      21.094  16.906  -4.066  1.00 89.38           C  
ATOM   2165  CD2 PHE B  46      22.016  19.094  -3.729  1.00 89.38           C  
ATOM   2166  CE1 PHE B  46      21.938  16.719  -5.156  1.00 89.38           C  
ATOM   2167  CE2 PHE B  46      22.859  18.906  -4.816  1.00 89.38           C  
ATOM   2168  CZ  PHE B  46      22.828  17.719  -5.527  1.00 89.38           C  
ATOM   2169  N   VAL B  47      17.969  19.516  -4.531  1.00 90.62           N  
ATOM   2170  CA  VAL B  47      17.125  19.172  -5.660  1.00 90.62           C  
ATOM   2171  C   VAL B  47      17.922  18.391  -6.691  1.00 90.62           C  
ATOM   2172  CB  VAL B  47      16.500  20.422  -6.312  1.00 90.62           C  
ATOM   2173  O   VAL B  47      18.797  18.938  -7.367  1.00 90.62           O  
ATOM   2174  CG1 VAL B  47      15.609  20.031  -7.492  1.00 90.62           C  
ATOM   2175  CG2 VAL B  47      15.703  21.219  -5.281  1.00 90.62           C  
ATOM   2176  N   THR B  48      17.578  17.172  -6.824  1.00 84.25           N  
ATOM   2177  CA  THR B  48      18.281  16.328  -7.777  1.00 84.25           C  
ATOM   2178  C   THR B  48      17.703  16.484  -9.180  1.00 84.25           C  
ATOM   2179  CB  THR B  48      18.234  14.844  -7.363  1.00 84.25           C  
ATOM   2180  O   THR B  48      18.422  16.328 -10.172  1.00 84.25           O  
ATOM   2181  CG2 THR B  48      18.953  14.625  -6.035  1.00 84.25           C  
ATOM   2182  OG1 THR B  48      16.875  14.438  -7.230  1.00 84.25           O  
ATOM   2183  N   SER B  49      16.422  16.719  -9.219  1.00 83.62           N  
ATOM   2184  CA  SER B  49      15.742  16.906 -10.492  1.00 83.62           C  
ATOM   2185  C   SER B  49      14.617  17.938 -10.375  1.00 83.62           C  
ATOM   2186  CB  SER B  49      15.180  15.586 -11.008  1.00 83.62           C  
ATOM   2187  O   SER B  49      13.805  17.875  -9.453  1.00 83.62           O  
ATOM   2188  OG  SER B  49      14.336  15.797 -12.125  1.00 83.62           O  
ATOM   2189  N   PHE B  50      14.695  18.891 -11.328  1.00 88.44           N  
ATOM   2190  CA  PHE B  50      13.648  19.906 -11.391  1.00 88.44           C  
ATOM   2191  C   PHE B  50      12.828  19.750 -12.664  1.00 88.44           C  
ATOM   2192  CB  PHE B  50      14.258  21.312 -11.328  1.00 88.44           C  
ATOM   2193  O   PHE B  50      13.352  19.891 -13.773  1.00 88.44           O  
ATOM   2194  CG  PHE B  50      13.250  22.391 -11.031  1.00 88.44           C  
ATOM   2195  CD1 PHE B  50      12.414  22.875 -12.031  1.00 88.44           C  
ATOM   2196  CD2 PHE B  50      13.141  22.938  -9.758  1.00 88.44           C  
ATOM   2197  CE1 PHE B  50      11.477  23.875 -11.758  1.00 88.44           C  
ATOM   2198  CE2 PHE B  50      12.211  23.922  -9.477  1.00 88.44           C  
ATOM   2199  CZ  PHE B  50      11.383  24.406 -10.484  1.00 88.44           C  
ATOM   2200  N   GLY B  51      11.555  19.578 -12.469  1.00 85.81           N  
ATOM   2201  CA  GLY B  51      10.648  19.359 -13.586  1.00 85.81           C  
ATOM   2202  C   GLY B  51      10.023  17.969 -13.586  1.00 85.81           C  
ATOM   2203  O   GLY B  51      10.500  17.062 -12.891  1.00 85.81           O  
ATOM   2204  N   PRO B  52       9.062  17.781 -14.359  1.00 83.81           N  
ATOM   2205  CA  PRO B  52       8.477  18.703 -15.344  1.00 83.81           C  
ATOM   2206  C   PRO B  52       7.672  19.828 -14.688  1.00 83.81           C  
ATOM   2207  CB  PRO B  52       7.578  17.797 -16.188  1.00 83.81           C  
ATOM   2208  O   PRO B  52       7.359  19.766 -13.500  1.00 83.81           O  
ATOM   2209  CG  PRO B  52       7.113  16.734 -15.242  1.00 83.81           C  
ATOM   2210  CD  PRO B  52       8.219  16.438 -14.273  1.00 83.81           C  
ATOM   2211  N   VAL B  53       7.441  20.844 -15.547  1.00 86.44           N  
ATOM   2212  CA  VAL B  53       6.562  21.953 -15.188  1.00 86.44           C  
ATOM   2213  C   VAL B  53       5.320  21.922 -16.078  1.00 86.44           C  
ATOM   2214  CB  VAL B  53       7.281  23.312 -15.320  1.00 86.44           C  
ATOM   2215  O   VAL B  53       5.426  21.828 -17.297  1.00 86.44           O  
ATOM   2216  CG1 VAL B  53       6.332  24.453 -14.969  1.00 86.44           C  
ATOM   2217  CG2 VAL B  53       8.516  23.344 -14.422  1.00 86.44           C  
ATOM   2218  N   SER B  54       4.137  21.938 -15.508  1.00 83.38           N  
ATOM   2219  CA  SER B  54       2.873  21.906 -16.234  1.00 83.38           C  
ATOM   2220  C   SER B  54       2.146  23.234 -16.141  1.00 83.38           C  
ATOM   2221  CB  SER B  54       1.974  20.781 -15.719  1.00 83.38           C  
ATOM   2222  O   SER B  54       1.604  23.578 -15.078  1.00 83.38           O  
ATOM   2223  OG  SER B  54       0.690  20.844 -16.312  1.00 83.38           O  
ATOM   2224  N   ASP B  55       2.031  23.906 -17.266  1.00 80.88           N  
ATOM   2225  CA  ASP B  55       1.272  25.141 -17.297  1.00 80.88           C  
ATOM   2226  C   ASP B  55      -0.222  24.891 -17.125  1.00 80.88           C  
ATOM   2227  CB  ASP B  55       1.525  25.891 -18.609  1.00 80.88           C  
ATOM   2228  O   ASP B  55      -0.933  25.703 -16.531  1.00 80.88           O  
ATOM   2229  CG  ASP B  55       2.969  26.328 -18.781  1.00 80.88           C  
ATOM   2230  OD1 ASP B  55       3.744  26.250 -17.797  1.00 80.88           O  
ATOM   2231  OD2 ASP B  55       3.336  26.766 -19.891  1.00 80.88           O  
ATOM   2232  N   HIS B  56      -0.562  23.812 -17.688  1.00 74.50           N  
ATOM   2233  CA  HIS B  56      -1.976  23.438 -17.656  1.00 74.50           C  
ATOM   2234  C   HIS B  56      -2.445  23.188 -16.219  1.00 74.50           C  
ATOM   2235  CB  HIS B  56      -2.234  22.219 -18.516  1.00 74.50           C  
ATOM   2236  O   HIS B  56      -3.500  23.672 -15.812  1.00 74.50           O  
ATOM   2237  CG  HIS B  56      -3.672  21.797 -18.562  1.00 74.50           C  
ATOM   2238  CD2 HIS B  56      -4.629  22.031 -19.500  1.00 74.50           C  
ATOM   2239  ND1 HIS B  56      -4.270  21.062 -17.562  1.00 74.50           N  
ATOM   2240  CE1 HIS B  56      -5.535  20.859 -17.875  1.00 74.50           C  
ATOM   2241  NE2 HIS B  56      -5.781  21.422 -19.047  1.00 74.50           N  
ATOM   2242  N   ASP B  57      -1.665  22.484 -15.516  1.00 75.31           N  
ATOM   2243  CA  ASP B  57      -2.055  22.109 -14.156  1.00 75.31           C  
ATOM   2244  C   ASP B  57      -1.513  23.094 -13.133  1.00 75.31           C  
ATOM   2245  CB  ASP B  57      -1.564  20.688 -13.828  1.00 75.31           C  
ATOM   2246  O   ASP B  57      -1.879  23.062 -11.961  1.00 75.31           O  
ATOM   2247  CG  ASP B  57      -2.197  19.625 -14.703  1.00 75.31           C  
ATOM   2248  OD1 ASP B  57      -3.416  19.703 -14.969  1.00 75.31           O  
ATOM   2249  OD2 ASP B  57      -1.469  18.703 -15.133  1.00 75.31           O  
ATOM   2250  N   MET B  58      -0.644  23.969 -13.523  1.00 81.56           N  
ATOM   2251  CA  MET B  58       0.028  24.922 -12.648  1.00 81.56           C  
ATOM   2252  C   MET B  58       0.769  24.219 -11.523  1.00 81.56           C  
ATOM   2253  CB  MET B  58      -0.979  25.922 -12.070  1.00 81.56           C  
ATOM   2254  O   MET B  58       0.581  24.531 -10.352  1.00 81.56           O  
ATOM   2255  CG  MET B  58      -1.576  26.859 -13.102  1.00 81.56           C  
ATOM   2256  SD  MET B  58      -1.602  28.609 -12.531  1.00 81.56           S  
ATOM   2257  CE  MET B  58      -3.363  28.984 -12.742  1.00 81.56           C  
ATOM   2258  N   GLU B  59       1.493  23.344 -11.914  1.00 86.12           N  
ATOM   2259  CA  GLU B  59       2.260  22.516 -10.984  1.00 86.12           C  
ATOM   2260  C   GLU B  59       3.666  22.250 -11.508  1.00 86.12           C  
ATOM   2261  CB  GLU B  59       1.536  21.188 -10.711  1.00 86.12           C  
ATOM   2262  O   GLU B  59       3.914  22.359 -12.711  1.00 86.12           O  
ATOM   2263  CG  GLU B  59       0.177  21.359 -10.047  1.00 86.12           C  
ATOM   2264  CD  GLU B  59      -0.616  20.062  -9.969  1.00 86.12           C  
ATOM   2265  OE1 GLU B  59      -1.756  20.078  -9.453  1.00 86.12           O  
ATOM   2266  OE2 GLU B  59      -0.092  19.031 -10.430  1.00 86.12           O  
ATOM   2267  N   TYR B  60       4.551  22.031 -10.625  1.00 88.75           N  
ATOM   2268  CA  TYR B  60       5.883  21.562 -10.984  1.00 88.75           C  
ATOM   2269  C   TYR B  60       6.293  20.391 -10.109  1.00 88.75           C  
ATOM   2270  CB  TYR B  60       6.910  22.688 -10.852  1.00 88.75           C  
ATOM   2271  O   TYR B  60       5.750  20.188  -9.016  1.00 88.75           O  
ATOM   2272  CG  TYR B  60       7.180  23.109  -9.422  1.00 88.75           C  
ATOM   2273  CD1 TYR B  60       6.312  23.969  -8.750  1.00 88.75           C  
ATOM   2274  CD2 TYR B  60       8.297  22.641  -8.750  1.00 88.75           C  
ATOM   2275  CE1 TYR B  60       6.559  24.344  -7.434  1.00 88.75           C  
ATOM   2276  CE2 TYR B  60       8.555  23.016  -7.434  1.00 88.75           C  
ATOM   2277  OH  TYR B  60       7.930  24.250  -5.484  1.00 88.75           O  
ATOM   2278  CZ  TYR B  60       7.680  23.859  -6.785  1.00 88.75           C  
ATOM   2279  N   THR B  61       7.168  19.578 -10.602  1.00 88.06           N  
ATOM   2280  CA  THR B  61       7.652  18.406  -9.898  1.00 88.06           C  
ATOM   2281  C   THR B  61       9.148  18.516  -9.617  1.00 88.06           C  
ATOM   2282  CB  THR B  61       7.371  17.125 -10.695  1.00 88.06           C  
ATOM   2283  O   THR B  61       9.914  18.953 -10.477  1.00 88.06           O  
ATOM   2284  CG2 THR B  61       7.777  15.883  -9.906  1.00 88.06           C  
ATOM   2285  OG1 THR B  61       5.969  17.047 -10.992  1.00 88.06           O  
ATOM   2286  N   ILE B  62       9.531  18.172  -8.406  1.00 89.81           N  
ATOM   2287  CA  ILE B  62      10.945  18.141  -8.070  1.00 89.81           C  
ATOM   2288  C   ILE B  62      11.273  16.859  -7.316  1.00 89.81           C  
ATOM   2289  CB  ILE B  62      11.359  19.375  -7.234  1.00 89.81           C  
ATOM   2290  O   ILE B  62      10.453  16.359  -6.543  1.00 89.81           O  
ATOM   2291  CG1 ILE B  62      10.516  19.453  -5.961  1.00 89.81           C  
ATOM   2292  CG2 ILE B  62      11.234  20.656  -8.062  1.00 89.81           C  
ATOM   2293  CD1 ILE B  62      10.938  20.562  -5.012  1.00 89.81           C  
ATOM   2294  N   ASP B  63      12.398  16.312  -7.574  1.00 84.44           N  
ATOM   2295  CA  ASP B  63      13.000  15.266  -6.746  1.00 84.44           C  
ATOM   2296  C   ASP B  63      14.023  15.852  -5.781  1.00 84.44           C  
ATOM   2297  CB  ASP B  63      13.648  14.195  -7.625  1.00 84.44           C  
ATOM   2298  O   ASP B  63      14.922  16.594  -6.195  1.00 84.44           O  
ATOM   2299  CG  ASP B  63      12.648  13.453  -8.500  1.00 84.44           C  
ATOM   2300  OD1 ASP B  63      11.547  13.133  -8.023  1.00 84.44           O  
ATOM   2301  OD2 ASP B  63      12.977  13.195  -9.680  1.00 84.44           O  
ATOM   2302  N   VAL B  64      13.891  15.453  -4.531  1.00 87.88           N  
ATOM   2303  CA  VAL B  64      14.750  16.156  -3.582  1.00 87.88           C  
ATOM   2304  C   VAL B  64      15.273  15.172  -2.533  1.00 87.88           C  
ATOM   2305  CB  VAL B  64      14.008  17.328  -2.896  1.00 87.88           C  
ATOM   2306  O   VAL B  64      14.641  14.148  -2.264  1.00 87.88           O  
ATOM   2307  CG1 VAL B  64      13.516  18.328  -3.932  1.00 87.88           C  
ATOM   2308  CG2 VAL B  64      12.844  16.797  -2.061  1.00 87.88           C  
ATOM   2309  N   PHE B  65      16.453  15.477  -2.070  1.00 86.06           N  
ATOM   2310  CA  PHE B  65      16.859  15.055  -0.736  1.00 86.06           C  
ATOM   2311  C   PHE B  65      16.469  16.094   0.306  1.00 86.06           C  
ATOM   2312  CB  PHE B  65      18.375  14.797  -0.684  1.00 86.06           C  
ATOM   2313  O   PHE B  65      17.031  17.188   0.326  1.00 86.06           O  
ATOM   2314  CG  PHE B  65      18.797  13.531  -1.386  1.00 86.06           C  
ATOM   2315  CD1 PHE B  65      18.562  12.289  -0.809  1.00 86.06           C  
ATOM   2316  CD2 PHE B  65      19.422  13.586  -2.623  1.00 86.06           C  
ATOM   2317  CE1 PHE B  65      18.953  11.117  -1.457  1.00 86.06           C  
ATOM   2318  CE2 PHE B  65      19.812  12.422  -3.277  1.00 86.06           C  
ATOM   2319  CZ  PHE B  65      19.594  11.188  -2.691  1.00 86.06           C  
ATOM   2320  N   PHE B  66      15.539  15.750   1.118  1.00 91.62           N  
ATOM   2321  CA  PHE B  66      15.062  16.625   2.180  1.00 91.62           C  
ATOM   2322  C   PHE B  66      15.727  16.281   3.508  1.00 91.62           C  
ATOM   2323  CB  PHE B  66      13.547  16.531   2.314  1.00 91.62           C  
ATOM   2324  O   PHE B  66      15.539  15.188   4.039  1.00 91.62           O  
ATOM   2325  CG  PHE B  66      12.961  17.516   3.305  1.00 91.62           C  
ATOM   2326  CD1 PHE B  66      12.359  17.062   4.473  1.00 91.62           C  
ATOM   2327  CD2 PHE B  66      13.008  18.875   3.062  1.00 91.62           C  
ATOM   2328  CE1 PHE B  66      11.820  17.953   5.391  1.00 91.62           C  
ATOM   2329  CE2 PHE B  66      12.469  19.781   3.975  1.00 91.62           C  
ATOM   2330  CZ  PHE B  66      11.875  19.312   5.137  1.00 91.62           C  
ATOM   2331  N   ARG B  67      16.422  17.234   4.012  1.00 92.12           N  
ATOM   2332  CA  ARG B  67      17.219  16.953   5.207  1.00 92.12           C  
ATOM   2333  C   ARG B  67      16.734  17.781   6.391  1.00 92.12           C  
ATOM   2334  CB  ARG B  67      18.703  17.234   4.941  1.00 92.12           C  
ATOM   2335  O   ARG B  67      16.453  18.969   6.254  1.00 92.12           O  
ATOM   2336  CG  ARG B  67      19.312  16.344   3.873  1.00 92.12           C  
ATOM   2337  CD  ARG B  67      20.781  16.688   3.625  1.00 92.12           C  
ATOM   2338  NE  ARG B  67      21.328  15.906   2.518  1.00 92.12           N  
ATOM   2339  NH1 ARG B  67      22.328  17.719   1.481  1.00 92.12           N  
ATOM   2340  NH2 ARG B  67      22.516  15.617   0.568  1.00 92.12           N  
ATOM   2341  CZ  ARG B  67      22.047  16.422   1.525  1.00 92.12           C  
ATOM   2342  N   GLN B  68      16.625  17.125   7.438  1.00 94.56           N  
ATOM   2343  CA  GLN B  68      16.234  17.734   8.703  1.00 94.56           C  
ATOM   2344  C   GLN B  68      17.188  17.328   9.820  1.00 94.56           C  
ATOM   2345  CB  GLN B  68      14.797  17.328   9.070  1.00 94.56           C  
ATOM   2346  O   GLN B  68      17.594  16.172   9.914  1.00 94.56           O  
ATOM   2347  CG  GLN B  68      13.766  17.719   8.023  1.00 94.56           C  
ATOM   2348  CD  GLN B  68      12.383  17.172   8.328  1.00 94.56           C  
ATOM   2349  NE2 GLN B  68      12.141  15.922   7.953  1.00 94.56           N  
ATOM   2350  OE1 GLN B  68      11.539  17.875   8.898  1.00 94.56           O  
ATOM   2351  N   SER B  69      17.578  18.312  10.609  1.00 96.31           N  
ATOM   2352  CA  SER B  69      18.453  18.078  11.758  1.00 96.31           C  
ATOM   2353  C   SER B  69      17.875  18.703  13.031  1.00 96.31           C  
ATOM   2354  CB  SER B  69      19.844  18.625  11.500  1.00 96.31           C  
ATOM   2355  O   SER B  69      17.359  19.812  13.000  1.00 96.31           O  
ATOM   2356  OG  SER B  69      20.688  18.406  12.617  1.00 96.31           O  
ATOM   2357  N   TRP B  70      17.922  17.969  14.070  1.00 97.44           N  
ATOM   2358  CA  TRP B  70      17.484  18.469  15.375  1.00 97.44           C  
ATOM   2359  C   TRP B  70      18.234  17.781  16.500  1.00 97.44           C  
ATOM   2360  CB  TRP B  70      15.977  18.234  15.547  1.00 97.44           C  
ATOM   2361  O   TRP B  70      19.000  16.828  16.266  1.00 97.44           O  
ATOM   2362  CG  TRP B  70      15.586  16.797  15.648  1.00 97.44           C  
ATOM   2363  CD1 TRP B  70      15.375  16.078  16.797  1.00 97.44           C  
ATOM   2364  CD2 TRP B  70      15.359  15.883  14.570  1.00 97.44           C  
ATOM   2365  CE2 TRP B  70      15.016  14.633  15.133  1.00 97.44           C  
ATOM   2366  CE3 TRP B  70      15.414  16.000  13.172  1.00 97.44           C  
ATOM   2367  NE1 TRP B  70      15.039  14.781  16.484  1.00 97.44           N  
ATOM   2368  CH2 TRP B  70      14.789  13.664  12.984  1.00 97.44           C  
ATOM   2369  CZ2 TRP B  70      14.734  13.516  14.344  1.00 97.44           C  
ATOM   2370  CZ3 TRP B  70      15.125  14.891  12.391  1.00 97.44           C  
ATOM   2371  N   LYS B  71      18.109  18.328  17.719  1.00 97.00           N  
ATOM   2372  CA  LYS B  71      18.781  17.766  18.891  1.00 97.00           C  
ATOM   2373  C   LYS B  71      17.766  17.109  19.844  1.00 97.00           C  
ATOM   2374  CB  LYS B  71      19.562  18.844  19.625  1.00 97.00           C  
ATOM   2375  O   LYS B  71      16.734  17.688  20.141  1.00 97.00           O  
ATOM   2376  CG  LYS B  71      20.531  18.297  20.672  1.00 97.00           C  
ATOM   2377  CD  LYS B  71      21.484  19.375  21.172  1.00 97.00           C  
ATOM   2378  CE  LYS B  71      22.500  18.812  22.172  1.00 97.00           C  
ATOM   2379  NZ  LYS B  71      23.469  19.844  22.625  1.00 97.00           N  
ATOM   2380  N   ASP B  72      18.062  15.883  20.172  1.00 96.06           N  
ATOM   2381  CA  ASP B  72      17.328  15.164  21.188  1.00 96.06           C  
ATOM   2382  C   ASP B  72      18.250  14.633  22.281  1.00 96.06           C  
ATOM   2383  CB  ASP B  72      16.531  14.016  20.578  1.00 96.06           C  
ATOM   2384  O   ASP B  72      18.875  13.578  22.109  1.00 96.06           O  
ATOM   2385  CG  ASP B  72      15.477  13.445  21.500  1.00 96.06           C  
ATOM   2386  OD1 ASP B  72      15.617  13.586  22.734  1.00 96.06           O  
ATOM   2387  OD2 ASP B  72      14.500  12.852  21.000  1.00 96.06           O  
ATOM   2388  N   GLU B  73      18.250  15.250  23.406  1.00 93.88           N  
ATOM   2389  CA  GLU B  73      19.188  14.938  24.484  1.00 93.88           C  
ATOM   2390  C   GLU B  73      18.969  13.531  25.016  1.00 93.88           C  
ATOM   2391  CB  GLU B  73      19.062  15.961  25.609  1.00 93.88           C  
ATOM   2392  O   GLU B  73      19.859  12.945  25.641  1.00 93.88           O  
ATOM   2393  CG  GLU B  73      19.375  17.391  25.188  1.00 93.88           C  
ATOM   2394  CD  GLU B  73      20.844  17.609  24.844  1.00 93.88           C  
ATOM   2395  OE1 GLU B  73      21.156  18.609  24.141  1.00 93.88           O  
ATOM   2396  OE2 GLU B  73      21.672  16.797  25.281  1.00 93.88           O  
ATOM   2397  N   ARG B  74      17.781  13.000  24.812  1.00 92.31           N  
ATOM   2398  CA  ARG B  74      17.484  11.656  25.297  1.00 92.31           C  
ATOM   2399  C   ARG B  74      18.266  10.609  24.516  1.00 92.31           C  
ATOM   2400  CB  ARG B  74      15.984  11.367  25.188  1.00 92.31           C  
ATOM   2401  O   ARG B  74      18.391   9.461  24.953  1.00 92.31           O  
ATOM   2402  CG  ARG B  74      15.117  12.305  26.016  1.00 92.31           C  
ATOM   2403  CD  ARG B  74      13.633  12.125  25.703  1.00 92.31           C  
ATOM   2404  NE  ARG B  74      13.320  12.523  24.344  1.00 92.31           N  
ATOM   2405  NH1 ARG B  74      11.133  11.766  24.406  1.00 92.31           N  
ATOM   2406  NH2 ARG B  74      11.953  12.750  22.500  1.00 92.31           N  
ATOM   2407  CZ  ARG B  74      12.133  12.344  23.750  1.00 92.31           C  
ATOM   2408  N   LEU B  75      18.844  11.016  23.375  1.00 95.44           N  
ATOM   2409  CA  LEU B  75      19.516  10.062  22.516  1.00 95.44           C  
ATOM   2410  C   LEU B  75      21.031  10.281  22.531  1.00 95.44           C  
ATOM   2411  CB  LEU B  75      19.000  10.180  21.078  1.00 95.44           C  
ATOM   2412  O   LEU B  75      21.734   9.859  21.609  1.00 95.44           O  
ATOM   2413  CG  LEU B  75      17.531   9.797  20.859  1.00 95.44           C  
ATOM   2414  CD1 LEU B  75      17.109  10.125  19.422  1.00 95.44           C  
ATOM   2415  CD2 LEU B  75      17.328   8.312  21.156  1.00 95.44           C  
ATOM   2416  N   LYS B  76      21.469  10.969  23.500  1.00 94.81           N  
ATOM   2417  CA  LYS B  76      22.906  11.047  23.719  1.00 94.81           C  
ATOM   2418  C   LYS B  76      23.484   9.672  24.031  1.00 94.81           C  
ATOM   2419  CB  LYS B  76      23.219  12.016  24.859  1.00 94.81           C  
ATOM   2420  O   LYS B  76      22.828   8.844  24.672  1.00 94.81           O  
ATOM   2421  CG  LYS B  76      23.000  13.484  24.500  1.00 94.81           C  
ATOM   2422  CD  LYS B  76      23.359  14.398  25.672  1.00 94.81           C  
ATOM   2423  CE  LYS B  76      23.203  15.867  25.297  1.00 94.81           C  
ATOM   2424  NZ  LYS B  76      23.531  16.766  26.438  1.00 94.81           N  
ATOM   2425  N   PHE B  77      24.703   9.484  23.547  1.00 94.00           N  
ATOM   2426  CA  PHE B  77      25.344   8.211  23.828  1.00 94.00           C  
ATOM   2427  C   PHE B  77      26.859   8.367  23.875  1.00 94.00           C  
ATOM   2428  CB  PHE B  77      24.953   7.160  22.797  1.00 94.00           C  
ATOM   2429  O   PHE B  77      27.391   9.414  23.516  1.00 94.00           O  
ATOM   2430  CG  PHE B  77      25.531   7.422  21.422  1.00 94.00           C  
ATOM   2431  CD1 PHE B  77      24.859   8.234  20.516  1.00 94.00           C  
ATOM   2432  CD2 PHE B  77      26.734   6.855  21.047  1.00 94.00           C  
ATOM   2433  CE1 PHE B  77      25.391   8.477  19.250  1.00 94.00           C  
ATOM   2434  CE2 PHE B  77      27.266   7.094  19.781  1.00 94.00           C  
ATOM   2435  CZ  PHE B  77      26.594   7.906  18.891  1.00 94.00           C  
ATOM   2436  N   LYS B  78      27.500   7.371  24.484  1.00 91.56           N  
ATOM   2437  CA  LYS B  78      28.953   7.223  24.453  1.00 91.56           C  
ATOM   2438  C   LYS B  78      29.359   5.859  23.906  1.00 91.56           C  
ATOM   2439  CB  LYS B  78      29.547   7.418  25.844  1.00 91.56           C  
ATOM   2440  O   LYS B  78      28.797   4.836  24.297  1.00 91.56           O  
ATOM   2441  CG  LYS B  78      29.609   8.867  26.297  1.00 91.56           C  
ATOM   2442  CD  LYS B  78      30.344   9.016  27.625  1.00 91.56           C  
ATOM   2443  CE  LYS B  78      30.328  10.453  28.109  1.00 91.56           C  
ATOM   2444  NZ  LYS B  78      31.062  10.602  29.406  1.00 91.56           N  
ATOM   2445  N   GLY B  79      30.141   5.898  22.891  1.00 86.06           N  
ATOM   2446  CA  GLY B  79      30.594   4.656  22.266  1.00 86.06           C  
ATOM   2447  C   GLY B  79      31.797   4.832  21.375  1.00 86.06           C  
ATOM   2448  O   GLY B  79      32.438   5.895  21.375  1.00 86.06           O  
ATOM   2449  N   PRO B  80      32.188   3.707  20.719  1.00 85.12           N  
ATOM   2450  CA  PRO B  80      33.375   3.719  19.875  1.00 85.12           C  
ATOM   2451  C   PRO B  80      33.250   4.625  18.656  1.00 85.12           C  
ATOM   2452  CB  PRO B  80      33.531   2.254  19.453  1.00 85.12           C  
ATOM   2453  O   PRO B  80      34.250   5.031  18.062  1.00 85.12           O  
ATOM   2454  CG  PRO B  80      32.219   1.627  19.781  1.00 85.12           C  
ATOM   2455  CD  PRO B  80      31.516   2.490  20.781  1.00 85.12           C  
ATOM   2456  N   MET B  81      32.062   4.902  18.266  1.00 85.69           N  
ATOM   2457  CA  MET B  81      31.797   5.801  17.141  1.00 85.69           C  
ATOM   2458  C   MET B  81      31.062   7.055  17.594  1.00 85.69           C  
ATOM   2459  CB  MET B  81      30.984   5.086  16.047  1.00 85.69           C  
ATOM   2460  O   MET B  81      30.172   6.980  18.453  1.00 85.69           O  
ATOM   2461  CG  MET B  81      31.719   3.914  15.414  1.00 85.69           C  
ATOM   2462  SD  MET B  81      30.750   3.109  14.086  1.00 85.69           S  
ATOM   2463  CE  MET B  81      32.094   2.496  13.031  1.00 85.69           C  
ATOM   2464  N   THR B  82      31.422   8.102  16.875  1.00 89.88           N  
ATOM   2465  CA  THR B  82      30.797   9.367  17.234  1.00 89.88           C  
ATOM   2466  C   THR B  82      29.453   9.539  16.531  1.00 89.88           C  
ATOM   2467  CB  THR B  82      31.703  10.562  16.906  1.00 89.88           C  
ATOM   2468  O   THR B  82      28.625  10.352  16.938  1.00 89.88           O  
ATOM   2469  CG2 THR B  82      33.000  10.531  17.719  1.00 89.88           C  
ATOM   2470  OG1 THR B  82      32.031  10.516  15.508  1.00 89.88           O  
ATOM   2471  N   VAL B  83      29.297   8.891  15.438  1.00 89.12           N  
ATOM   2472  CA  VAL B  83      28.062   8.969  14.672  1.00 89.12           C  
ATOM   2473  C   VAL B  83      27.531   7.566  14.391  1.00 89.12           C  
ATOM   2474  CB  VAL B  83      28.266   9.734  13.344  1.00 89.12           C  
ATOM   2475  O   VAL B  83      28.281   6.695  13.930  1.00 89.12           O  
ATOM   2476  CG1 VAL B  83      26.969   9.797  12.547  1.00 89.12           C  
ATOM   2477  CG2 VAL B  83      28.797  11.141  13.609  1.00 89.12           C  
ATOM   2478  N   LEU B  84      26.328   7.375  14.750  1.00 87.62           N  
ATOM   2479  CA  LEU B  84      25.641   6.137  14.406  1.00 87.62           C  
ATOM   2480  C   LEU B  84      24.812   6.312  13.148  1.00 87.62           C  
ATOM   2481  CB  LEU B  84      24.766   5.680  15.570  1.00 87.62           C  
ATOM   2482  O   LEU B  84      23.953   7.199  13.086  1.00 87.62           O  
ATOM   2483  CG  LEU B  84      25.469   5.410  16.891  1.00 87.62           C  
ATOM   2484  CD1 LEU B  84      24.438   5.152  18.000  1.00 87.62           C  
ATOM   2485  CD2 LEU B  84      26.422   4.234  16.766  1.00 87.62           C  
ATOM   2486  N   ARG B  85      25.125   5.586  12.164  1.00 84.81           N  
ATOM   2487  CA  ARG B  85      24.328   5.566  10.945  1.00 84.81           C  
ATOM   2488  C   ARG B  85      23.328   4.414  10.961  1.00 84.81           C  
ATOM   2489  CB  ARG B  85      25.234   5.465   9.711  1.00 84.81           C  
ATOM   2490  O   ARG B  85      23.719   3.246  10.984  1.00 84.81           O  
ATOM   2491  CG  ARG B  85      26.203   6.621   9.562  1.00 84.81           C  
ATOM   2492  CD  ARG B  85      27.156   6.414   8.391  1.00 84.81           C  
ATOM   2493  NE  ARG B  85      28.094   7.523   8.250  1.00 84.81           N  
ATOM   2494  NH1 ARG B  85      29.672   6.645   9.688  1.00 84.81           N  
ATOM   2495  NH2 ARG B  85      30.031   8.664   8.664  1.00 84.81           N  
ATOM   2496  CZ  ARG B  85      29.266   7.609   8.867  1.00 84.81           C  
ATOM   2497  N   LEU B  86      22.109   4.816  10.992  1.00 81.62           N  
ATOM   2498  CA  LEU B  86      21.078   3.832  11.289  1.00 81.62           C  
ATOM   2499  C   LEU B  86      20.125   3.686  10.109  1.00 81.62           C  
ATOM   2500  CB  LEU B  86      20.297   4.230  12.547  1.00 81.62           C  
ATOM   2501  O   LEU B  86      20.000   4.590   9.281  1.00 81.62           O  
ATOM   2502  CG  LEU B  86      21.125   4.488  13.805  1.00 81.62           C  
ATOM   2503  CD1 LEU B  86      20.266   5.125  14.891  1.00 81.62           C  
ATOM   2504  CD2 LEU B  86      21.766   3.191  14.305  1.00 81.62           C  
ATOM   2505  N   ASN B  87      19.547   2.473  10.078  1.00 71.88           N  
ATOM   2506  CA  ASN B  87      18.609   2.184   8.992  1.00 71.88           C  
ATOM   2507  C   ASN B  87      17.188   2.623   9.344  1.00 71.88           C  
ATOM   2508  CB  ASN B  87      18.641   0.694   8.648  1.00 71.88           C  
ATOM   2509  O   ASN B  87      16.969   3.236  10.391  1.00 71.88           O  
ATOM   2510  CG  ASN B  87      18.203  -0.183   9.805  1.00 71.88           C  
ATOM   2511  ND2 ASN B  87      18.578  -1.455   9.758  1.00 71.88           N  
ATOM   2512  OD1 ASN B  87      17.531   0.278  10.734  1.00 71.88           O  
ATOM   2513  N   ASN B  88      16.219   2.297   8.508  1.00 71.81           N  
ATOM   2514  CA  ASN B  88      14.828   2.746   8.586  1.00 71.81           C  
ATOM   2515  C   ASN B  88      14.109   2.166   9.805  1.00 71.81           C  
ATOM   2516  CB  ASN B  88      14.078   2.379   7.301  1.00 71.81           C  
ATOM   2517  O   ASN B  88      13.195   2.783  10.336  1.00 71.81           O  
ATOM   2518  CG  ASN B  88      12.867   3.266   7.059  1.00 71.81           C  
ATOM   2519  ND2 ASN B  88      12.133   2.984   5.992  1.00 71.81           N  
ATOM   2520  OD1 ASN B  88      12.609   4.199   7.820  1.00 71.81           O  
ATOM   2521  N   LEU B  89      14.602   1.015  10.203  1.00 71.62           N  
ATOM   2522  CA  LEU B  89      13.969   0.388  11.359  1.00 71.62           C  
ATOM   2523  C   LEU B  89      14.117   1.263  12.602  1.00 71.62           C  
ATOM   2524  CB  LEU B  89      14.578  -0.992  11.625  1.00 71.62           C  
ATOM   2525  O   LEU B  89      13.188   1.356  13.414  1.00 71.62           O  
ATOM   2526  CG  LEU B  89      14.055  -2.141  10.758  1.00 71.62           C  
ATOM   2527  CD1 LEU B  89      15.188  -3.086  10.383  1.00 71.62           C  
ATOM   2528  CD2 LEU B  89      12.938  -2.891  11.484  1.00 71.62           C  
ATOM   2529  N   MET B  90      15.250   1.931  12.680  1.00 78.69           N  
ATOM   2530  CA  MET B  90      15.492   2.801  13.828  1.00 78.69           C  
ATOM   2531  C   MET B  90      14.734   4.117  13.688  1.00 78.69           C  
ATOM   2532  CB  MET B  90      16.984   3.076  13.977  1.00 78.69           C  
ATOM   2533  O   MET B  90      14.273   4.680  14.680  1.00 78.69           O  
ATOM   2534  CG  MET B  90      17.578   2.537  15.273  1.00 78.69           C  
ATOM   2535  SD  MET B  90      16.297   2.127  16.516  1.00 78.69           S  
ATOM   2536  CE  MET B  90      17.234   2.432  18.047  1.00 78.69           C  
ATOM   2537  N   ALA B  91      14.594   4.516  12.438  1.00 79.38           N  
ATOM   2538  CA  ALA B  91      13.922   5.785  12.195  1.00 79.38           C  
ATOM   2539  C   ALA B  91      12.484   5.754  12.727  1.00 79.38           C  
ATOM   2540  CB  ALA B  91      13.922   6.113  10.703  1.00 79.38           C  
ATOM   2541  O   ALA B  91      11.977   6.762  13.219  1.00 79.38           O  
ATOM   2542  N   SER B  92      11.914   4.652  12.734  1.00 79.25           N  
ATOM   2543  CA  SER B  92      10.523   4.527  13.172  1.00 79.25           C  
ATOM   2544  C   SER B  92      10.422   4.520  14.695  1.00 79.25           C  
ATOM   2545  CB  SER B  92       9.898   3.254  12.602  1.00 79.25           C  
ATOM   2546  O   SER B  92       9.328   4.680  15.250  1.00 79.25           O  
ATOM   2547  OG  SER B  92      10.516   2.102  13.141  1.00 79.25           O  
ATOM   2548  N   LYS B  93      11.531   4.402  15.359  1.00 87.50           N  
ATOM   2549  CA  LYS B  93      11.531   4.281  16.812  1.00 87.50           C  
ATOM   2550  C   LYS B  93      11.938   5.598  17.484  1.00 87.50           C  
ATOM   2551  CB  LYS B  93      12.469   3.160  17.266  1.00 87.50           C  
ATOM   2552  O   LYS B  93      11.977   5.695  18.703  1.00 87.50           O  
ATOM   2553  CG  LYS B  93      12.062   1.777  16.781  1.00 87.50           C  
ATOM   2554  CD  LYS B  93      12.727   0.679  17.594  1.00 87.50           C  
ATOM   2555  CE  LYS B  93      12.273  -0.705  17.156  1.00 87.50           C  
ATOM   2556  NZ  LYS B  93      12.914  -1.785  17.969  1.00 87.50           N  
ATOM   2557  N   ILE B  94      12.156   6.551  16.641  1.00 90.94           N  
ATOM   2558  CA  ILE B  94      12.625   7.832  17.156  1.00 90.94           C  
ATOM   2559  C   ILE B  94      11.656   8.938  16.750  1.00 90.94           C  
ATOM   2560  CB  ILE B  94      14.047   8.164  16.656  1.00 90.94           C  
ATOM   2561  O   ILE B  94      10.984   8.836  15.719  1.00 90.94           O  
ATOM   2562  CG1 ILE B  94      15.039   7.098  17.141  1.00 90.94           C  
ATOM   2563  CG2 ILE B  94      14.477   9.555  17.125  1.00 90.94           C  
ATOM   2564  CD1 ILE B  94      16.453   7.273  16.594  1.00 90.94           C  
ATOM   2565  N   TRP B  95      11.547   9.945  17.562  1.00 90.44           N  
ATOM   2566  CA  TRP B  95      10.734  11.109  17.219  1.00 90.44           C  
ATOM   2567  C   TRP B  95      11.312  11.836  16.016  1.00 90.44           C  
ATOM   2568  CB  TRP B  95      10.617  12.070  18.406  1.00 90.44           C  
ATOM   2569  O   TRP B  95      12.516  12.109  15.969  1.00 90.44           O  
ATOM   2570  CG  TRP B  95       9.758  13.266  18.141  1.00 90.44           C  
ATOM   2571  CD1 TRP B  95       8.414  13.375  18.375  1.00 90.44           C  
ATOM   2572  CD2 TRP B  95      10.180  14.516  17.594  1.00 90.44           C  
ATOM   2573  CE2 TRP B  95       9.031  15.344  17.531  1.00 90.44           C  
ATOM   2574  CE3 TRP B  95      11.414  15.023  17.172  1.00 90.44           C  
ATOM   2575  NE1 TRP B  95       7.973  14.625  18.000  1.00 90.44           N  
ATOM   2576  CH2 TRP B  95      10.312  17.125  16.625  1.00 90.44           C  
ATOM   2577  CZ2 TRP B  95       9.094  16.656  17.031  1.00 90.44           C  
ATOM   2578  CZ3 TRP B  95      11.461  16.328  16.688  1.00 90.44           C  
ATOM   2579  N   THR B  96      10.586  12.062  15.023  1.00 89.50           N  
ATOM   2580  CA  THR B  96      10.977  12.859  13.867  1.00 89.50           C  
ATOM   2581  C   THR B  96      10.016  14.023  13.656  1.00 89.50           C  
ATOM   2582  CB  THR B  96      11.031  11.992  12.586  1.00 89.50           C  
ATOM   2583  O   THR B  96       8.844  13.938  14.016  1.00 89.50           O  
ATOM   2584  CG2 THR B  96      12.094  10.906  12.703  1.00 89.50           C  
ATOM   2585  OG1 THR B  96       9.750  11.383  12.383  1.00 89.50           O  
ATOM   2586  N   PRO B  97      10.516  15.125  13.156  1.00 90.50           N  
ATOM   2587  CA  PRO B  97       9.617  16.250  12.883  1.00 90.50           C  
ATOM   2588  C   PRO B  97       8.453  15.859  11.969  1.00 90.50           C  
ATOM   2589  CB  PRO B  97      10.531  17.266  12.195  1.00 90.50           C  
ATOM   2590  O   PRO B  97       8.625  15.055  11.047  1.00 90.50           O  
ATOM   2591  CG  PRO B  97      11.906  16.922  12.664  1.00 90.50           C  
ATOM   2592  CD  PRO B  97      12.000  15.438  12.828  1.00 90.50           C  
ATOM   2593  N   ASP B  98       7.305  16.406  12.172  1.00 85.75           N  
ATOM   2594  CA  ASP B  98       6.117  16.109  11.375  1.00 85.75           C  
ATOM   2595  C   ASP B  98       6.008  17.062  10.180  1.00 85.75           C  
ATOM   2596  CB  ASP B  98       4.855  16.203  12.234  1.00 85.75           C  
ATOM   2597  O   ASP B  98       4.941  17.641   9.930  1.00 85.75           O  
ATOM   2598  CG  ASP B  98       4.625  17.594  12.812  1.00 85.75           C  
ATOM   2599  OD1 ASP B  98       5.586  18.391  12.883  1.00 85.75           O  
ATOM   2600  OD2 ASP B  98       3.475  17.891  13.195  1.00 85.75           O  
ATOM   2601  N   THR B  99       7.012  17.250   9.484  1.00 89.31           N  
ATOM   2602  CA  THR B  99       7.094  18.188   8.375  1.00 89.31           C  
ATOM   2603  C   THR B  99       6.145  17.781   7.250  1.00 89.31           C  
ATOM   2604  CB  THR B  99       8.531  18.281   7.824  1.00 89.31           C  
ATOM   2605  O   THR B  99       6.043  16.594   6.914  1.00 89.31           O  
ATOM   2606  CG2 THR B  99       8.656  19.391   6.789  1.00 89.31           C  
ATOM   2607  OG1 THR B  99       9.430  18.547   8.906  1.00 89.31           O  
ATOM   2608  N   PHE B 100       5.461  18.750   6.699  1.00 84.62           N  
ATOM   2609  CA  PHE B 100       4.664  18.516   5.500  1.00 84.62           C  
ATOM   2610  C   PHE B 100       4.812  19.688   4.527  1.00 84.62           C  
ATOM   2611  CB  PHE B 100       3.188  18.328   5.863  1.00 84.62           C  
ATOM   2612  O   PHE B 100       5.180  20.797   4.922  1.00 84.62           O  
ATOM   2613  CG  PHE B 100       2.465  19.609   6.172  1.00 84.62           C  
ATOM   2614  CD1 PHE B 100       2.607  20.234   7.406  1.00 84.62           C  
ATOM   2615  CD2 PHE B 100       1.643  20.203   5.219  1.00 84.62           C  
ATOM   2616  CE1 PHE B 100       1.938  21.422   7.695  1.00 84.62           C  
ATOM   2617  CE2 PHE B 100       0.971  21.391   5.496  1.00 84.62           C  
ATOM   2618  CZ  PHE B 100       1.120  22.000   6.734  1.00 84.62           C  
ATOM   2619  N   PHE B 101       4.543  19.391   3.289  1.00 87.44           N  
ATOM   2620  CA  PHE B 101       4.586  20.406   2.248  1.00 87.44           C  
ATOM   2621  C   PHE B 101       3.209  21.031   2.043  1.00 87.44           C  
ATOM   2622  CB  PHE B 101       5.094  19.812   0.932  1.00 87.44           C  
ATOM   2623  O   PHE B 101       2.283  20.359   1.576  1.00 87.44           O  
ATOM   2624  CG  PHE B 101       6.531  19.359   0.986  1.00 87.44           C  
ATOM   2625  CD1 PHE B 101       7.562  20.266   0.750  1.00 87.44           C  
ATOM   2626  CD2 PHE B 101       6.844  18.031   1.271  1.00 87.44           C  
ATOM   2627  CE1 PHE B 101       8.891  19.844   0.800  1.00 87.44           C  
ATOM   2628  CE2 PHE B 101       8.172  17.609   1.322  1.00 87.44           C  
ATOM   2629  CZ  PHE B 101       9.195  18.516   1.085  1.00 87.44           C  
ATOM   2630  N   HIS B 102       3.125  22.312   2.291  1.00 83.69           N  
ATOM   2631  CA  HIS B 102       1.853  23.031   2.291  1.00 83.69           C  
ATOM   2632  C   HIS B 102       1.210  23.000   0.908  1.00 83.69           C  
ATOM   2633  CB  HIS B 102       2.045  24.469   2.760  1.00 83.69           C  
ATOM   2634  O   HIS B 102      -0.012  22.891   0.788  1.00 83.69           O  
ATOM   2635  CG  HIS B 102       2.326  24.594   4.223  1.00 83.69           C  
ATOM   2636  CD2 HIS B 102       3.107  23.844   5.043  1.00 83.69           C  
ATOM   2637  ND1 HIS B 102       1.767  25.578   5.008  1.00 83.69           N  
ATOM   2638  CE1 HIS B 102       2.193  25.438   6.254  1.00 83.69           C  
ATOM   2639  NE2 HIS B 102       3.008  24.391   6.301  1.00 83.69           N  
ATOM   2640  N   ASN B 103       2.000  23.172  -0.036  1.00 83.56           N  
ATOM   2641  CA  ASN B 103       1.449  23.266  -1.384  1.00 83.56           C  
ATOM   2642  C   ASN B 103       1.797  22.031  -2.215  1.00 83.56           C  
ATOM   2643  CB  ASN B 103       1.942  24.531  -2.082  1.00 83.56           C  
ATOM   2644  O   ASN B 103       1.835  22.109  -3.445  1.00 83.56           O  
ATOM   2645  CG  ASN B 103       3.455  24.609  -2.160  1.00 83.56           C  
ATOM   2646  ND2 ASN B 103       3.969  25.125  -3.273  1.00 83.56           N  
ATOM   2647  OD1 ASN B 103       4.156  24.203  -1.228  1.00 83.56           O  
ATOM   2648  N   GLY B 104       2.129  21.047  -1.481  1.00 81.00           N  
ATOM   2649  CA  GLY B 104       2.336  19.766  -2.154  1.00 81.00           C  
ATOM   2650  C   GLY B 104       1.041  19.047  -2.475  1.00 81.00           C  
ATOM   2651  O   GLY B 104       0.140  18.984  -1.638  1.00 81.00           O  
ATOM   2652  N   LYS B 105       0.828  18.672  -3.725  1.00 69.94           N  
ATOM   2653  CA  LYS B 105      -0.355  17.922  -4.137  1.00 69.94           C  
ATOM   2654  C   LYS B 105      -0.138  16.406  -3.975  1.00 69.94           C  
ATOM   2655  CB  LYS B 105      -0.719  18.234  -5.586  1.00 69.94           C  
ATOM   2656  O   LYS B 105      -1.060  15.688  -3.602  1.00 69.94           O  
ATOM   2657  CG  LYS B 105      -1.155  19.688  -5.805  1.00 69.94           C  
ATOM   2658  CD  LYS B 105      -2.332  19.766  -6.770  1.00 69.94           C  
ATOM   2659  CE  LYS B 105      -2.814  21.203  -6.938  1.00 69.94           C  
ATOM   2660  NZ  LYS B 105      -4.008  21.281  -7.832  1.00 69.94           N  
ATOM   2661  N   LYS B 106       0.853  16.000  -4.516  1.00 64.69           N  
ATOM   2662  CA  LYS B 106       1.231  14.594  -4.422  1.00 64.69           C  
ATOM   2663  C   LYS B 106       2.727  14.438  -4.152  1.00 64.69           C  
ATOM   2664  CB  LYS B 106       0.854  13.852  -5.703  1.00 64.69           C  
ATOM   2665  O   LYS B 106       3.547  15.109  -4.785  1.00 64.69           O  
ATOM   2666  CG  LYS B 106       0.567  12.367  -5.500  1.00 64.69           C  
ATOM   2667  CD  LYS B 106       0.080  11.711  -6.785  1.00 64.69           C  
ATOM   2668  CE  LYS B 106      -0.172  10.219  -6.594  1.00 64.69           C  
ATOM   2669  NZ  LYS B 106      -0.629   9.570  -7.855  1.00 64.69           N  
ATOM   2670  N   SER B 107       3.039  14.039  -2.951  1.00 61.03           N  
ATOM   2671  CA  SER B 107       4.438  13.695  -2.719  1.00 61.03           C  
ATOM   2672  C   SER B 107       4.625  12.188  -2.586  1.00 61.03           C  
ATOM   2673  CB  SER B 107       4.961  14.398  -1.465  1.00 61.03           C  
ATOM   2674  O   SER B 107       3.775  11.508  -2.010  1.00 61.03           O  
ATOM   2675  OG  SER B 107       4.191  14.039  -0.331  1.00 61.03           O  
ATOM   2676  N   VAL B 108       5.434  11.633  -3.404  1.00 60.16           N  
ATOM   2677  CA  VAL B 108       5.688  10.195  -3.359  1.00 60.16           C  
ATOM   2678  C   VAL B 108       7.105   9.938  -2.848  1.00 60.16           C  
ATOM   2679  CB  VAL B 108       5.496   9.539  -4.746  1.00 60.16           C  
ATOM   2680  O   VAL B 108       8.062  10.578  -3.303  1.00 60.16           O  
ATOM   2681  CG1 VAL B 108       5.738   8.039  -4.668  1.00 60.16           C  
ATOM   2682  CG2 VAL B 108       4.094   9.836  -5.281  1.00 60.16           C  
ATOM   2683  N   ALA B 109       7.066   9.125  -1.696  1.00 57.81           N  
ATOM   2684  CA  ALA B 109       8.375   8.656  -1.259  1.00 57.81           C  
ATOM   2685  C   ALA B 109       8.891   7.535  -2.158  1.00 57.81           C  
ATOM   2686  CB  ALA B 109       8.320   8.188   0.192  1.00 57.81           C  
ATOM   2687  O   ALA B 109       8.109   6.703  -2.627  1.00 57.81           O  
ATOM   2688  N   HIS B 110      10.086   7.648  -2.580  1.00 53.25           N  
ATOM   2689  CA  HIS B 110      10.711   6.609  -3.385  1.00 53.25           C  
ATOM   2690  C   HIS B 110      11.000   5.363  -2.553  1.00 53.25           C  
ATOM   2691  CB  HIS B 110      12.008   7.129  -4.012  1.00 53.25           C  
ATOM   2692  O   HIS B 110      11.906   5.359  -1.722  1.00 53.25           O  
ATOM   2693  CG  HIS B 110      11.805   8.273  -4.953  1.00 53.25           C  
ATOM   2694  CD2 HIS B 110      11.734   9.609  -4.730  1.00 53.25           C  
ATOM   2695  ND1 HIS B 110      11.633   8.094  -6.309  1.00 53.25           N  
ATOM   2696  CE1 HIS B 110      11.469   9.281  -6.883  1.00 53.25           C  
ATOM   2697  NE2 HIS B 110      11.531  10.211  -5.949  1.00 53.25           N  
ATOM   2698  N   ASN B 111      10.023   4.422  -2.318  1.00 52.56           N  
ATOM   2699  CA  ASN B 111      10.195   3.273  -1.435  1.00 52.56           C  
ATOM   2700  C   ASN B 111      10.734   2.062  -2.186  1.00 52.56           C  
ATOM   2701  CB  ASN B 111       8.867   2.922  -0.749  1.00 52.56           C  
ATOM   2702  O   ASN B 111      10.703   0.943  -1.673  1.00 52.56           O  
ATOM   2703  CG  ASN B 111       8.500   3.900   0.349  1.00 52.56           C  
ATOM   2704  ND2 ASN B 111       7.266   3.822   0.824  1.00 52.56           N  
ATOM   2705  OD1 ASN B 111       9.320   4.719   0.768  1.00 52.56           O  
ATOM   2706  N   MET B 112      11.094   2.049  -3.414  1.00 43.84           N  
ATOM   2707  CA  MET B 112      11.234   0.814  -4.180  1.00 43.84           C  
ATOM   2708  C   MET B 112      12.180  -0.156  -3.477  1.00 43.84           C  
ATOM   2709  CB  MET B 112      11.750   1.112  -5.590  1.00 43.84           C  
ATOM   2710  O   MET B 112      11.812  -1.302  -3.211  1.00 43.84           O  
ATOM   2711  CG  MET B 112      10.695   1.695  -6.516  1.00 43.84           C  
ATOM   2712  SD  MET B 112      11.297   1.898  -8.234  1.00 43.84           S  
ATOM   2713  CE  MET B 112      11.273   0.172  -8.789  1.00 43.84           C  
ATOM   2714  N   THR B 113      13.617   0.031  -3.539  1.00 44.69           N  
ATOM   2715  CA  THR B 113      14.562  -0.978  -3.072  1.00 44.69           C  
ATOM   2716  C   THR B 113      14.750  -0.883  -1.562  1.00 44.69           C  
ATOM   2717  CB  THR B 113      15.922  -0.833  -3.773  1.00 44.69           C  
ATOM   2718  O   THR B 113      14.836  -1.904  -0.876  1.00 44.69           O  
ATOM   2719  CG2 THR B 113      15.867  -1.353  -5.207  1.00 44.69           C  
ATOM   2720  OG1 THR B 113      16.297   0.550  -3.793  1.00 44.69           O  
ATOM   2721  N   MET B 114      15.039   0.299  -0.967  1.00 50.25           N  
ATOM   2722  CA  MET B 114      15.344   0.548   0.439  1.00 50.25           C  
ATOM   2723  C   MET B 114      14.680   1.833   0.922  1.00 50.25           C  
ATOM   2724  CB  MET B 114      16.859   0.629   0.654  1.00 50.25           C  
ATOM   2725  O   MET B 114      14.383   2.723   0.122  1.00 50.25           O  
ATOM   2726  CG  MET B 114      17.531  -0.727   0.747  1.00 50.25           C  
ATOM   2727  SD  MET B 114      17.547  -1.391   2.457  1.00 50.25           S  
ATOM   2728  CE  MET B 114      19.188  -0.848   3.000  1.00 50.25           C  
ATOM   2729  N   PRO B 115      14.281   1.690   2.352  1.00 55.50           N  
ATOM   2730  CA  PRO B 115      13.648   2.854   2.977  1.00 55.50           C  
ATOM   2731  C   PRO B 115      14.320   4.168   2.586  1.00 55.50           C  
ATOM   2732  CB  PRO B 115      13.805   2.582   4.473  1.00 55.50           C  
ATOM   2733  O   PRO B 115      15.547   4.242   2.508  1.00 55.50           O  
ATOM   2734  CG  PRO B 115      14.617   1.329   4.551  1.00 55.50           C  
ATOM   2735  CD  PRO B 115      14.867   0.838   3.152  1.00 55.50           C  
ATOM   2736  N   ASN B 116      13.680   5.117   1.946  1.00 64.56           N  
ATOM   2737  CA  ASN B 116      14.031   6.461   1.500  1.00 64.56           C  
ATOM   2738  C   ASN B 116      14.383   7.367   2.676  1.00 64.56           C  
ATOM   2739  CB  ASN B 116      12.898   7.074   0.679  1.00 64.56           C  
ATOM   2740  O   ASN B 116      14.328   8.594   2.561  1.00 64.56           O  
ATOM   2741  CG  ASN B 116      12.586   6.273  -0.572  1.00 64.56           C  
ATOM   2742  ND2 ASN B 116      11.367   6.414  -1.075  1.00 64.56           N  
ATOM   2743  OD1 ASN B 116      13.438   5.539  -1.081  1.00 64.56           O  
ATOM   2744  N   LYS B 117      14.695   6.703   3.766  1.00 71.62           N  
ATOM   2745  CA  LYS B 117      14.992   7.508   4.945  1.00 71.62           C  
ATOM   2746  C   LYS B 117      16.328   7.117   5.555  1.00 71.62           C  
ATOM   2747  CB  LYS B 117      13.883   7.359   5.992  1.00 71.62           C  
ATOM   2748  O   LYS B 117      16.688   5.938   5.578  1.00 71.62           O  
ATOM   2749  CG  LYS B 117      12.508   7.785   5.496  1.00 71.62           C  
ATOM   2750  CD  LYS B 117      11.430   7.520   6.543  1.00 71.62           C  
ATOM   2751  CE  LYS B 117      10.039   7.832   6.008  1.00 71.62           C  
ATOM   2752  NZ  LYS B 117       8.977   7.559   7.023  1.00 71.62           N  
ATOM   2753  N   LEU B 118      17.172   8.055   5.836  1.00 79.38           N  
ATOM   2754  CA  LEU B 118      18.438   7.863   6.551  1.00 79.38           C  
ATOM   2755  C   LEU B 118      18.438   8.656   7.855  1.00 79.38           C  
ATOM   2756  CB  LEU B 118      19.609   8.289   5.672  1.00 79.38           C  
ATOM   2757  O   LEU B 118      18.031   9.812   7.887  1.00 79.38           O  
ATOM   2758  CG  LEU B 118      21.000   8.258   6.332  1.00 79.38           C  
ATOM   2759  CD1 LEU B 118      22.000   7.559   5.430  1.00 79.38           C  
ATOM   2760  CD2 LEU B 118      21.453   9.672   6.664  1.00 79.38           C  
ATOM   2761  N   LEU B 119      18.844   7.906   8.891  1.00 88.25           N  
ATOM   2762  CA  LEU B 119      18.953   8.555  10.195  1.00 88.25           C  
ATOM   2763  C   LEU B 119      20.375   8.445  10.742  1.00 88.25           C  
ATOM   2764  CB  LEU B 119      17.969   7.926  11.188  1.00 88.25           C  
ATOM   2765  O   LEU B 119      20.969   7.371  10.719  1.00 88.25           O  
ATOM   2766  CG  LEU B 119      17.969   8.500  12.609  1.00 88.25           C  
ATOM   2767  CD1 LEU B 119      17.422   9.922  12.602  1.00 88.25           C  
ATOM   2768  CD2 LEU B 119      17.172   7.609  13.547  1.00 88.25           C  
ATOM   2769  N   ARG B 120      20.891   9.547  11.148  1.00 92.00           N  
ATOM   2770  CA  ARG B 120      22.172   9.594  11.844  1.00 92.00           C  
ATOM   2771  C   ARG B 120      22.000  10.195  13.242  1.00 92.00           C  
ATOM   2772  CB  ARG B 120      23.188  10.398  11.047  1.00 92.00           C  
ATOM   2773  O   ARG B 120      21.266  11.156  13.422  1.00 92.00           O  
ATOM   2774  CG  ARG B 120      23.516   9.805   9.680  1.00 92.00           C  
ATOM   2775  CD  ARG B 120      24.594  10.609   8.961  1.00 92.00           C  
ATOM   2776  NE  ARG B 120      24.844  10.078   7.625  1.00 92.00           N  
ATOM   2777  NH1 ARG B 120      26.531  11.578   7.129  1.00 92.00           N  
ATOM   2778  NH2 ARG B 120      25.922   9.992   5.594  1.00 92.00           N  
ATOM   2779  CZ  ARG B 120      25.766  10.547   6.785  1.00 92.00           C  
ATOM   2780  N   ILE B 121      22.594   9.539  14.125  1.00 93.81           N  
ATOM   2781  CA  ILE B 121      22.641  10.078  15.484  1.00 93.81           C  
ATOM   2782  C   ILE B 121      24.078  10.359  15.883  1.00 93.81           C  
ATOM   2783  CB  ILE B 121      21.984   9.109  16.500  1.00 93.81           C  
ATOM   2784  O   ILE B 121      24.938   9.461  15.852  1.00 93.81           O  
ATOM   2785  CG1 ILE B 121      20.594   8.695  16.016  1.00 93.81           C  
ATOM   2786  CG2 ILE B 121      21.906   9.750  17.891  1.00 93.81           C  
ATOM   2787  CD1 ILE B 121      19.875   7.707  16.938  1.00 93.81           C  
ATOM   2788  N   THR B 122      24.359  11.578  16.234  1.00 94.62           N  
ATOM   2789  CA  THR B 122      25.672  11.969  16.750  1.00 94.62           C  
ATOM   2790  C   THR B 122      25.703  11.828  18.281  1.00 94.62           C  
ATOM   2791  CB  THR B 122      26.016  13.414  16.359  1.00 94.62           C  
ATOM   2792  O   THR B 122      24.672  11.906  18.938  1.00 94.62           O  
ATOM   2793  CG2 THR B 122      27.453  13.758  16.750  1.00 94.62           C  
ATOM   2794  OG1 THR B 122      25.859  13.570  14.945  1.00 94.62           O  
ATOM   2795  N   GLU B 123      26.844  11.586  18.812  1.00 95.38           N  
ATOM   2796  CA  GLU B 123      27.016  11.250  20.219  1.00 95.38           C  
ATOM   2797  C   GLU B 123      26.375  12.289  21.125  1.00 95.38           C  
ATOM   2798  CB  GLU B 123      28.516  11.117  20.562  1.00 95.38           C  
ATOM   2799  O   GLU B 123      25.938  11.977  22.234  1.00 95.38           O  
ATOM   2800  CG  GLU B 123      29.281  12.430  20.484  1.00 95.38           C  
ATOM   2801  CD  GLU B 123      30.750  12.273  20.797  1.00 95.38           C  
ATOM   2802  OE1 GLU B 123      31.469  13.297  20.844  1.00 95.38           O  
ATOM   2803  OE2 GLU B 123      31.203  11.125  20.984  1.00 95.38           O  
ATOM   2804  N   ASP B 124      26.297  13.531  20.688  1.00 96.50           N  
ATOM   2805  CA  ASP B 124      25.734  14.594  21.516  1.00 96.50           C  
ATOM   2806  C   ASP B 124      24.203  14.633  21.391  1.00 96.50           C  
ATOM   2807  CB  ASP B 124      26.328  15.945  21.141  1.00 96.50           C  
ATOM   2808  O   ASP B 124      23.562  15.516  21.969  1.00 96.50           O  
ATOM   2809  CG  ASP B 124      25.859  16.438  19.781  1.00 96.50           C  
ATOM   2810  OD1 ASP B 124      25.359  15.625  18.969  1.00 96.50           O  
ATOM   2811  OD2 ASP B 124      26.016  17.641  19.500  1.00 96.50           O  
ATOM   2812  N   GLY B 125      23.594  13.742  20.625  1.00 96.31           N  
ATOM   2813  CA  GLY B 125      22.141  13.656  20.484  1.00 96.31           C  
ATOM   2814  C   GLY B 125      21.609  14.367  19.250  1.00 96.31           C  
ATOM   2815  O   GLY B 125      20.406  14.469  19.062  1.00 96.31           O  
ATOM   2816  N   THR B 126      22.562  14.891  18.484  1.00 97.00           N  
ATOM   2817  CA  THR B 126      22.125  15.523  17.234  1.00 97.00           C  
ATOM   2818  C   THR B 126      21.719  14.469  16.203  1.00 97.00           C  
ATOM   2819  CB  THR B 126      23.234  16.422  16.656  1.00 97.00           C  
ATOM   2820  O   THR B 126      22.453  13.500  15.992  1.00 97.00           O  
ATOM   2821  CG2 THR B 126      22.766  17.109  15.375  1.00 97.00           C  
ATOM   2822  OG1 THR B 126      23.594  17.406  17.609  1.00 97.00           O  
ATOM   2823  N   LEU B 127      20.516  14.695  15.695  1.00 96.06           N  
ATOM   2824  CA  LEU B 127      20.000  13.766  14.695  1.00 96.06           C  
ATOM   2825  C   LEU B 127      19.969  14.422  13.320  1.00 96.06           C  
ATOM   2826  CB  LEU B 127      18.609  13.273  15.086  1.00 96.06           C  
ATOM   2827  O   LEU B 127      19.672  15.609  13.203  1.00 96.06           O  
ATOM   2828  CG  LEU B 127      18.516  12.477  16.391  1.00 96.06           C  
ATOM   2829  CD1 LEU B 127      17.953  13.352  17.500  1.00 96.06           C  
ATOM   2830  CD2 LEU B 127      17.641  11.234  16.188  1.00 96.06           C  
ATOM   2831  N   LEU B 128      20.297  13.656  12.336  1.00 93.94           N  
ATOM   2832  CA  LEU B 128      20.125  14.023  10.930  1.00 93.94           C  
ATOM   2833  C   LEU B 128      19.203  13.031  10.227  1.00 93.94           C  
ATOM   2834  CB  LEU B 128      21.469  14.070  10.219  1.00 93.94           C  
ATOM   2835  O   LEU B 128      19.469  11.828  10.203  1.00 93.94           O  
ATOM   2836  CG  LEU B 128      21.438  14.328   8.711  1.00 93.94           C  
ATOM   2837  CD1 LEU B 128      20.922  15.734   8.422  1.00 93.94           C  
ATOM   2838  CD2 LEU B 128      22.812  14.133   8.094  1.00 93.94           C  
ATOM   2839  N   TYR B 129      18.156  13.578   9.766  1.00 91.12           N  
ATOM   2840  CA  TYR B 129      17.156  12.789   9.070  1.00 91.12           C  
ATOM   2841  C   TYR B 129      17.031  13.227   7.617  1.00 91.12           C  
ATOM   2842  CB  TYR B 129      15.797  12.906   9.766  1.00 91.12           C  
ATOM   2843  O   TYR B 129      16.641  14.367   7.336  1.00 91.12           O  
ATOM   2844  CG  TYR B 129      14.742  11.977   9.211  1.00 91.12           C  
ATOM   2845  CD1 TYR B 129      13.555  12.477   8.680  1.00 91.12           C  
ATOM   2846  CD2 TYR B 129      14.938  10.602   9.219  1.00 91.12           C  
ATOM   2847  CE1 TYR B 129      12.578  11.617   8.172  1.00 91.12           C  
ATOM   2848  CE2 TYR B 129      13.969   9.734   8.711  1.00 91.12           C  
ATOM   2849  OH  TYR B 129      11.836   9.406   7.684  1.00 91.12           O  
ATOM   2850  CZ  TYR B 129      12.797  10.258   8.188  1.00 91.12           C  
ATOM   2851  N   THR B 130      17.328  12.336   6.676  1.00 87.62           N  
ATOM   2852  CA  THR B 130      17.250  12.633   5.246  1.00 87.62           C  
ATOM   2853  C   THR B 130      16.203  11.773   4.562  1.00 87.62           C  
ATOM   2854  CB  THR B 130      18.625  12.414   4.570  1.00 87.62           C  
ATOM   2855  O   THR B 130      16.156  10.562   4.770  1.00 87.62           O  
ATOM   2856  CG2 THR B 130      18.562  12.758   3.084  1.00 87.62           C  
ATOM   2857  OG1 THR B 130      19.609  13.250   5.199  1.00 87.62           O  
ATOM   2858  N   MET B 131      15.375  12.438   3.785  1.00 85.25           N  
ATOM   2859  CA  MET B 131      14.359  11.750   2.996  1.00 85.25           C  
ATOM   2860  C   MET B 131      14.523  12.055   1.511  1.00 85.25           C  
ATOM   2861  CB  MET B 131      12.953  12.164   3.455  1.00 85.25           C  
ATOM   2862  O   MET B 131      14.797  13.195   1.131  1.00 85.25           O  
ATOM   2863  CG  MET B 131      12.672  11.836   4.910  1.00 85.25           C  
ATOM   2864  SD  MET B 131      11.039  12.477   5.469  1.00 85.25           S  
ATOM   2865  CE  MET B 131       9.930  11.375   4.555  1.00 85.25           C  
ATOM   2866  N   ARG B 132      14.398  11.047   0.718  1.00 83.38           N  
ATOM   2867  CA  ARG B 132      14.297  11.242  -0.725  1.00 83.38           C  
ATOM   2868  C   ARG B 132      12.836  11.312  -1.163  1.00 83.38           C  
ATOM   2869  CB  ARG B 132      15.008  10.109  -1.474  1.00 83.38           C  
ATOM   2870  O   ARG B 132      12.078  10.359  -0.982  1.00 83.38           O  
ATOM   2871  CG  ARG B 132      15.172  10.367  -2.963  1.00 83.38           C  
ATOM   2872  CD  ARG B 132      15.867   9.211  -3.662  1.00 83.38           C  
ATOM   2873  NE  ARG B 132      15.922   9.406  -5.109  1.00 83.38           N  
ATOM   2874  NH1 ARG B 132      16.438   7.211  -5.598  1.00 83.38           N  
ATOM   2875  NH2 ARG B 132      16.219   8.742  -7.285  1.00 83.38           N  
ATOM   2876  CZ  ARG B 132      16.188   8.453  -5.996  1.00 83.38           C  
ATOM   2877  N   LEU B 133      12.445  12.469  -1.767  1.00 83.50           N  
ATOM   2878  CA  LEU B 133      11.039  12.711  -2.084  1.00 83.50           C  
ATOM   2879  C   LEU B 133      10.891  13.227  -3.514  1.00 83.50           C  
ATOM   2880  CB  LEU B 133      10.438  13.719  -1.103  1.00 83.50           C  
ATOM   2881  O   LEU B 133      11.766  13.914  -4.027  1.00 83.50           O  
ATOM   2882  CG  LEU B 133      10.531  13.359   0.381  1.00 83.50           C  
ATOM   2883  CD1 LEU B 133      10.188  14.570   1.241  1.00 83.50           C  
ATOM   2884  CD2 LEU B 133       9.625  12.188   0.709  1.00 83.50           C  
ATOM   2885  N   THR B 134       9.867  12.789  -4.129  1.00 84.12           N  
ATOM   2886  CA  THR B 134       9.320  13.523  -5.266  1.00 84.12           C  
ATOM   2887  C   THR B 134       8.133  14.383  -4.840  1.00 84.12           C  
ATOM   2888  CB  THR B 134       8.891  12.570  -6.391  1.00 84.12           C  
ATOM   2889  O   THR B 134       7.148  13.867  -4.309  1.00 84.12           O  
ATOM   2890  CG2 THR B 134       8.328  13.336  -7.578  1.00 84.12           C  
ATOM   2891  OG1 THR B 134      10.023  11.812  -6.828  1.00 84.12           O  
ATOM   2892  N   VAL B 135       8.258  15.633  -5.012  1.00 87.50           N  
ATOM   2893  CA  VAL B 135       7.207  16.547  -4.586  1.00 87.50           C  
ATOM   2894  C   VAL B 135       6.566  17.219  -5.809  1.00 87.50           C  
ATOM   2895  CB  VAL B 135       7.754  17.641  -3.625  1.00 87.50           C  
ATOM   2896  O   VAL B 135       7.266  17.781  -6.645  1.00 87.50           O  
ATOM   2897  CG1 VAL B 135       6.633  18.547  -3.145  1.00 87.50           C  
ATOM   2898  CG2 VAL B 135       8.461  16.984  -2.439  1.00 87.50           C  
ATOM   2899  N   ARG B 136       5.320  17.031  -6.000  1.00 87.25           N  
ATOM   2900  CA  ARG B 136       4.531  17.828  -6.941  1.00 87.25           C  
ATOM   2901  C   ARG B 136       3.867  19.016  -6.246  1.00 87.25           C  
ATOM   2902  CB  ARG B 136       3.471  16.953  -7.617  1.00 87.25           C  
ATOM   2903  O   ARG B 136       2.982  18.828  -5.402  1.00 87.25           O  
ATOM   2904  CG  ARG B 136       3.158  17.359  -9.047  1.00 87.25           C  
ATOM   2905  CD  ARG B 136       2.139  16.422  -9.688  1.00 87.25           C  
ATOM   2906  NE  ARG B 136       1.594  17.000 -10.922  1.00 87.25           N  
ATOM   2907  NH1 ARG B 136       0.313  15.141 -11.445  1.00 87.25           N  
ATOM   2908  NH2 ARG B 136       0.306  16.969 -12.820  1.00 87.25           N  
ATOM   2909  CZ  ARG B 136       0.739  16.375 -11.727  1.00 87.25           C  
ATOM   2910  N   ALA B 137       4.301  20.109  -6.594  1.00 89.00           N  
ATOM   2911  CA  ALA B 137       3.848  21.281  -5.863  1.00 89.00           C  
ATOM   2912  C   ALA B 137       3.107  22.250  -6.789  1.00 89.00           C  
ATOM   2913  CB  ALA B 137       5.031  22.000  -5.203  1.00 89.00           C  
ATOM   2914  O   ALA B 137       3.381  22.297  -7.988  1.00 89.00           O  
ATOM   2915  N   GLU B 138       2.240  22.969  -6.199  1.00 85.25           N  
ATOM   2916  CA  GLU B 138       1.497  23.984  -6.930  1.00 85.25           C  
ATOM   2917  C   GLU B 138       2.385  25.188  -7.266  1.00 85.25           C  
ATOM   2918  CB  GLU B 138       0.277  24.453  -6.129  1.00 85.25           C  
ATOM   2919  O   GLU B 138       3.191  25.609  -6.438  1.00 85.25           O  
ATOM   2920  CG  GLU B 138      -1.030  24.375  -6.906  1.00 85.25           C  
ATOM   2921  CD  GLU B 138      -2.236  24.828  -6.090  1.00 85.25           C  
ATOM   2922  OE1 GLU B 138      -3.359  24.859  -6.641  1.00 85.25           O  
ATOM   2923  OE2 GLU B 138      -2.055  25.125  -4.891  1.00 85.25           O  
ATOM   2924  N   CYS B 139       2.289  25.625  -8.516  1.00 87.94           N  
ATOM   2925  CA  CYS B 139       2.949  26.844  -8.977  1.00 87.94           C  
ATOM   2926  C   CYS B 139       1.956  27.781  -9.656  1.00 87.94           C  
ATOM   2927  CB  CYS B 139       4.086  26.500  -9.938  1.00 87.94           C  
ATOM   2928  O   CYS B 139       1.624  27.594 -10.828  1.00 87.94           O  
ATOM   2929  SG  CYS B 139       4.977  27.938 -10.555  1.00 87.94           S  
ATOM   2930  N   PRO B 140       1.530  28.828  -8.922  1.00 80.31           N  
ATOM   2931  CA  PRO B 140       0.652  29.797  -9.578  1.00 80.31           C  
ATOM   2932  C   PRO B 140       1.348  30.547 -10.703  1.00 80.31           C  
ATOM   2933  CB  PRO B 140       0.270  30.750  -8.438  1.00 80.31           C  
ATOM   2934  O   PRO B 140       2.336  31.250 -10.469  1.00 80.31           O  
ATOM   2935  CG  PRO B 140       0.906  30.156  -7.219  1.00 80.31           C  
ATOM   2936  CD  PRO B 140       1.843  29.062  -7.648  1.00 80.31           C  
ATOM   2937  N   MET B 141       0.964  30.188 -11.883  1.00 79.56           N  
ATOM   2938  CA  MET B 141       1.582  30.844 -13.039  1.00 79.56           C  
ATOM   2939  C   MET B 141       0.606  31.797 -13.719  1.00 79.56           C  
ATOM   2940  CB  MET B 141       2.070  29.797 -14.039  1.00 79.56           C  
ATOM   2941  O   MET B 141      -0.586  31.500 -13.820  1.00 79.56           O  
ATOM   2942  CG  MET B 141       3.178  28.891 -13.508  1.00 79.56           C  
ATOM   2943  SD  MET B 141       3.770  27.688 -14.750  1.00 79.56           S  
ATOM   2944  CE  MET B 141       3.607  26.141 -13.805  1.00 79.56           C  
ATOM   2945  N   HIS B 142       0.976  33.062 -13.938  1.00 71.69           N  
ATOM   2946  CA  HIS B 142       0.230  34.031 -14.734  1.00 71.69           C  
ATOM   2947  C   HIS B 142       0.707  34.031 -16.188  1.00 71.69           C  
ATOM   2948  CB  HIS B 142       0.360  35.438 -14.141  1.00 71.69           C  
ATOM   2949  O   HIS B 142       1.767  34.562 -16.500  1.00 71.69           O  
ATOM   2950  CG  HIS B 142      -0.222  35.562 -12.773  1.00 71.69           C  
ATOM   2951  CD2 HIS B 142       0.363  35.812 -11.578  1.00 71.69           C  
ATOM   2952  ND1 HIS B 142      -1.568  35.406 -12.516  1.00 71.69           N  
ATOM   2953  CE1 HIS B 142      -1.787  35.562 -11.219  1.00 71.69           C  
ATOM   2954  NE2 HIS B 142      -0.631  35.812 -10.633  1.00 71.69           N  
ATOM   2955  N   LEU B 143      -0.073  33.406 -17.078  1.00 70.38           N  
ATOM   2956  CA  LEU B 143       0.397  33.156 -18.438  1.00 70.38           C  
ATOM   2957  C   LEU B 143       0.037  34.312 -19.359  1.00 70.38           C  
ATOM   2958  CB  LEU B 143      -0.199  31.844 -18.984  1.00 70.38           C  
ATOM   2959  O   LEU B 143       0.143  34.188 -20.578  1.00 70.38           O  
ATOM   2960  CG  LEU B 143       0.154  30.562 -18.219  1.00 70.38           C  
ATOM   2961  CD1 LEU B 143      -0.674  29.391 -18.719  1.00 70.38           C  
ATOM   2962  CD2 LEU B 143       1.645  30.266 -18.328  1.00 70.38           C  
ATOM   2963  N   GLU B 144      -0.376  35.500 -18.891  1.00 64.31           N  
ATOM   2964  CA  GLU B 144      -0.759  36.656 -19.719  1.00 64.31           C  
ATOM   2965  C   GLU B 144       0.408  37.125 -20.594  1.00 64.31           C  
ATOM   2966  CB  GLU B 144      -1.271  37.812 -18.859  1.00 64.31           C  
ATOM   2967  O   GLU B 144       0.207  37.594 -21.703  1.00 64.31           O  
ATOM   2968  CG  GLU B 144      -2.580  37.500 -18.141  1.00 64.31           C  
ATOM   2969  CD  GLU B 144      -3.006  38.594 -17.188  1.00 64.31           C  
ATOM   2970  OE1 GLU B 144      -4.059  38.438 -16.516  1.00 64.31           O  
ATOM   2971  OE2 GLU B 144      -2.279  39.625 -17.094  1.00 64.31           O  
ATOM   2972  N   ASP B 145       1.550  37.062 -20.219  1.00 64.19           N  
ATOM   2973  CA  ASP B 145       2.707  37.531 -20.984  1.00 64.19           C  
ATOM   2974  C   ASP B 145       3.357  36.375 -21.750  1.00 64.19           C  
ATOM   2975  CB  ASP B 145       3.730  38.188 -20.047  1.00 64.19           C  
ATOM   2976  O   ASP B 145       4.570  36.375 -21.969  1.00 64.19           O  
ATOM   2977  CG  ASP B 145       3.254  39.500 -19.469  1.00 64.19           C  
ATOM   2978  OD1 ASP B 145       2.432  40.188 -20.109  1.00 64.19           O  
ATOM   2979  OD2 ASP B 145       3.707  39.844 -18.359  1.00 64.19           O  
ATOM   2980  N   PHE B 146       2.641  35.469 -22.125  1.00 64.88           N  
ATOM   2981  CA  PHE B 146       3.166  34.406 -22.969  1.00 64.88           C  
ATOM   2982  C   PHE B 146       3.723  34.969 -24.281  1.00 64.88           C  
ATOM   2983  CB  PHE B 146       2.078  33.375 -23.281  1.00 64.88           C  
ATOM   2984  O   PHE B 146       3.123  35.875 -24.875  1.00 64.88           O  
ATOM   2985  CG  PHE B 146       2.584  32.156 -23.984  1.00 64.88           C  
ATOM   2986  CD1 PHE B 146       2.529  32.062 -25.375  1.00 64.88           C  
ATOM   2987  CD2 PHE B 146       3.115  31.094 -23.266  1.00 64.88           C  
ATOM   2988  CE1 PHE B 146       2.996  30.938 -26.031  1.00 64.88           C  
ATOM   2989  CE2 PHE B 146       3.586  29.953 -23.922  1.00 64.88           C  
ATOM   2990  CZ  PHE B 146       3.523  29.875 -25.312  1.00 64.88           C  
ATOM   2991  N   PRO B 147       5.090  34.594 -24.625  1.00 64.38           N  
ATOM   2992  CA  PRO B 147       5.852  33.469 -24.094  1.00 64.38           C  
ATOM   2993  C   PRO B 147       6.977  33.875 -23.156  1.00 64.38           C  
ATOM   2994  CB  PRO B 147       6.410  32.781 -25.359  1.00 64.38           C  
ATOM   2995  O   PRO B 147       7.914  33.125 -22.922  1.00 64.38           O  
ATOM   2996  CG  PRO B 147       6.469  33.875 -26.375  1.00 64.38           C  
ATOM   2997  CD  PRO B 147       5.477  34.938 -26.000  1.00 64.38           C  
ATOM   2998  N   MET B 148       6.875  35.219 -22.797  1.00 69.25           N  
ATOM   2999  CA  MET B 148       8.000  35.719 -22.047  1.00 69.25           C  
ATOM   3000  C   MET B 148       7.664  35.812 -20.547  1.00 69.25           C  
ATOM   3001  CB  MET B 148       8.406  37.125 -22.562  1.00 69.25           C  
ATOM   3002  O   MET B 148       8.117  36.719 -19.859  1.00 69.25           O  
ATOM   3003  CG  MET B 148       9.000  37.094 -23.953  1.00 69.25           C  
ATOM   3004  SD  MET B 148      10.781  36.688 -23.953  1.00 69.25           S  
ATOM   3005  CE  MET B 148      11.492  38.281 -23.484  1.00 69.25           C  
ATOM   3006  N   ASP B 149       7.043  34.844 -20.016  1.00 81.69           N  
ATOM   3007  CA  ASP B 149       6.570  34.938 -18.625  1.00 81.69           C  
ATOM   3008  C   ASP B 149       7.605  34.375 -17.672  1.00 81.69           C  
ATOM   3009  CB  ASP B 149       5.238  34.188 -18.484  1.00 81.69           C  
ATOM   3010  O   ASP B 149       8.438  33.531 -18.047  1.00 81.69           O  
ATOM   3011  CG  ASP B 149       5.246  32.812 -19.125  1.00 81.69           C  
ATOM   3012  OD1 ASP B 149       5.984  32.625 -20.109  1.00 81.69           O  
ATOM   3013  OD2 ASP B 149       4.496  31.938 -18.656  1.00 81.69           O  
ATOM   3014  N   ALA B 150       7.773  35.062 -16.578  1.00 86.62           N  
ATOM   3015  CA  ALA B 150       8.578  34.656 -15.438  1.00 86.62           C  
ATOM   3016  C   ALA B 150       7.688  34.281 -14.250  1.00 86.62           C  
ATOM   3017  CB  ALA B 150       9.570  35.750 -15.047  1.00 86.62           C  
ATOM   3018  O   ALA B 150       6.691  34.969 -13.984  1.00 86.62           O  
ATOM   3019  N   HIS B 151       8.008  33.219 -13.672  1.00 90.06           N  
ATOM   3020  CA  HIS B 151       7.215  32.750 -12.539  1.00 90.06           C  
ATOM   3021  C   HIS B 151       8.102  32.375 -11.352  1.00 90.06           C  
ATOM   3022  CB  HIS B 151       6.371  31.531 -12.945  1.00 90.06           C  
ATOM   3023  O   HIS B 151       9.250  31.969 -11.531  1.00 90.06           O  
ATOM   3024  CG  HIS B 151       5.547  31.750 -14.172  1.00 90.06           C  
ATOM   3025  CD2 HIS B 151       5.633  31.219 -15.406  1.00 90.06           C  
ATOM   3026  ND1 HIS B 151       4.484  32.625 -14.203  1.00 90.06           N  
ATOM   3027  CE1 HIS B 151       3.949  32.625 -15.414  1.00 90.06           C  
ATOM   3028  NE2 HIS B 151       4.629  31.766 -16.156  1.00 90.06           N  
ATOM   3029  N   ALA B 152       7.668  32.688 -10.211  1.00 92.62           N  
ATOM   3030  CA  ALA B 152       8.273  32.188  -8.969  1.00 92.62           C  
ATOM   3031  C   ALA B 152       7.430  31.094  -8.336  1.00 92.62           C  
ATOM   3032  CB  ALA B 152       8.445  33.344  -7.984  1.00 92.62           C  
ATOM   3033  O   ALA B 152       6.355  31.359  -7.789  1.00 92.62           O  
ATOM   3034  N   CYS B 153       7.906  29.906  -8.445  1.00 92.75           N  
ATOM   3035  CA  CYS B 153       7.168  28.766  -7.934  1.00 92.75           C  
ATOM   3036  C   CYS B 153       7.574  28.438  -6.500  1.00 92.75           C  
ATOM   3037  CB  CYS B 153       7.395  27.547  -8.820  1.00 92.75           C  
ATOM   3038  O   CYS B 153       8.742  28.141  -6.238  1.00 92.75           O  
ATOM   3039  SG  CYS B 153       6.797  27.750 -10.516  1.00 92.75           S  
ATOM   3040  N   PRO B 154       6.688  28.438  -5.645  1.00 93.44           N  
ATOM   3041  CA  PRO B 154       7.055  28.234  -4.238  1.00 93.44           C  
ATOM   3042  C   PRO B 154       7.035  26.766  -3.836  1.00 93.44           C  
ATOM   3043  CB  PRO B 154       5.984  29.016  -3.479  1.00 93.44           C  
ATOM   3044  O   PRO B 154       6.270  25.969  -4.395  1.00 93.44           O  
ATOM   3045  CG  PRO B 154       4.758  28.922  -4.328  1.00 93.44           C  
ATOM   3046  CD  PRO B 154       5.172  28.938  -5.770  1.00 93.44           C  
ATOM   3047  N   LEU B 155       7.848  26.375  -2.973  1.00 94.38           N  
ATOM   3048  CA  LEU B 155       7.770  25.188  -2.141  1.00 94.38           C  
ATOM   3049  C   LEU B 155       7.684  25.547  -0.664  1.00 94.38           C  
ATOM   3050  CB  LEU B 155       8.984  24.281  -2.385  1.00 94.38           C  
ATOM   3051  O   LEU B 155       8.625  26.109  -0.105  1.00 94.38           O  
ATOM   3052  CG  LEU B 155       8.953  22.906  -1.711  1.00 94.38           C  
ATOM   3053  CD1 LEU B 155       7.844  22.047  -2.307  1.00 94.38           C  
ATOM   3054  CD2 LEU B 155      10.305  22.219  -1.848  1.00 94.38           C  
ATOM   3055  N   LYS B 156       6.562  25.250  -0.049  1.00 92.69           N  
ATOM   3056  CA  LYS B 156       6.309  25.641   1.337  1.00 92.69           C  
ATOM   3057  C   LYS B 156       6.219  24.406   2.238  1.00 92.69           C  
ATOM   3058  CB  LYS B 156       5.020  26.453   1.438  1.00 92.69           C  
ATOM   3059  O   LYS B 156       5.578  23.422   1.883  1.00 92.69           O  
ATOM   3060  CG  LYS B 156       5.012  27.703   0.572  1.00 92.69           C  
ATOM   3061  CD  LYS B 156       3.693  28.453   0.694  1.00 92.69           C  
ATOM   3062  CE  LYS B 156       3.660  29.672  -0.219  1.00 92.69           C  
ATOM   3063  NZ  LYS B 156       2.346  30.391  -0.152  1.00 92.69           N  
ATOM   3064  N   PHE B 157       6.883  24.469   3.344  1.00 92.44           N  
ATOM   3065  CA  PHE B 157       6.781  23.359   4.277  1.00 92.44           C  
ATOM   3066  C   PHE B 157       6.902  23.844   5.719  1.00 92.44           C  
ATOM   3067  CB  PHE B 157       7.855  22.312   3.984  1.00 92.44           C  
ATOM   3068  O   PHE B 157       7.367  24.953   5.965  1.00 92.44           O  
ATOM   3069  CG  PHE B 157       9.266  22.812   4.168  1.00 92.44           C  
ATOM   3070  CD1 PHE B 157       9.961  23.375   3.104  1.00 92.44           C  
ATOM   3071  CD2 PHE B 157       9.883  22.734   5.406  1.00 92.44           C  
ATOM   3072  CE1 PHE B 157      11.266  23.844   3.271  1.00 92.44           C  
ATOM   3073  CE2 PHE B 157      11.188  23.203   5.582  1.00 92.44           C  
ATOM   3074  CZ  PHE B 157      11.875  23.750   4.512  1.00 92.44           C  
ATOM   3075  N   GLY B 158       6.477  23.062   6.641  1.00 91.62           N  
ATOM   3076  CA  GLY B 158       6.504  23.344   8.062  1.00 91.62           C  
ATOM   3077  C   GLY B 158       5.891  22.234   8.906  1.00 91.62           C  
ATOM   3078  O   GLY B 158       5.613  21.141   8.398  1.00 91.62           O  
ATOM   3079  N   SER B 159       5.754  22.547  10.141  1.00 89.19           N  
ATOM   3080  CA  SER B 159       5.180  21.562  11.062  1.00 89.19           C  
ATOM   3081  C   SER B 159       3.680  21.406  10.844  1.00 89.19           C  
ATOM   3082  CB  SER B 159       5.445  21.984  12.516  1.00 89.19           C  
ATOM   3083  O   SER B 159       2.973  22.391  10.617  1.00 89.19           O  
ATOM   3084  OG  SER B 159       4.785  21.109  13.414  1.00 89.19           O  
ATOM   3085  N   TYR B 160       3.262  20.250  10.992  1.00 83.19           N  
ATOM   3086  CA  TYR B 160       1.838  19.969  10.867  1.00 83.19           C  
ATOM   3087  C   TYR B 160       1.113  20.219  12.180  1.00 83.19           C  
ATOM   3088  CB  TYR B 160       1.623  18.516  10.422  1.00 83.19           C  
ATOM   3089  O   TYR B 160       0.060  20.859  12.203  1.00 83.19           O  
ATOM   3090  CG  TYR B 160       0.188  18.188  10.086  1.00 83.19           C  
ATOM   3091  CD1 TYR B 160      -0.610  17.469  10.977  1.00 83.19           C  
ATOM   3092  CD2 TYR B 160      -0.372  18.594   8.883  1.00 83.19           C  
ATOM   3093  CE1 TYR B 160      -1.933  17.172  10.672  1.00 83.19           C  
ATOM   3094  CE2 TYR B 160      -1.692  18.297   8.562  1.00 83.19           C  
ATOM   3095  OH  TYR B 160      -3.773  17.281   9.156  1.00 83.19           O  
ATOM   3096  CZ  TYR B 160      -2.465  17.578   9.461  1.00 83.19           C  
ATOM   3097  N   ALA B 161       1.709  19.828  13.180  1.00 81.38           N  
ATOM   3098  CA  ALA B 161       0.952  19.766  14.422  1.00 81.38           C  
ATOM   3099  C   ALA B 161       1.487  20.781  15.438  1.00 81.38           C  
ATOM   3100  CB  ALA B 161       0.996  18.359  15.016  1.00 81.38           C  
ATOM   3101  O   ALA B 161       0.746  21.266  16.297  1.00 81.38           O  
ATOM   3102  N   TYR B 162       2.748  21.062  15.336  1.00 87.44           N  
ATOM   3103  CA  TYR B 162       3.379  21.828  16.406  1.00 87.44           C  
ATOM   3104  C   TYR B 162       3.439  23.312  16.031  1.00 87.44           C  
ATOM   3105  CB  TYR B 162       4.789  21.312  16.688  1.00 87.44           C  
ATOM   3106  O   TYR B 162       3.980  23.672  14.984  1.00 87.44           O  
ATOM   3107  CG  TYR B 162       4.820  19.875  17.125  1.00 87.44           C  
ATOM   3108  CD1 TYR B 162       4.438  19.516  18.422  1.00 87.44           C  
ATOM   3109  CD2 TYR B 162       5.234  18.859  16.266  1.00 87.44           C  
ATOM   3110  CE1 TYR B 162       4.469  18.188  18.844  1.00 87.44           C  
ATOM   3111  CE2 TYR B 162       5.266  17.531  16.672  1.00 87.44           C  
ATOM   3112  OH  TYR B 162       4.914  15.891  18.359  1.00 87.44           O  
ATOM   3113  CZ  TYR B 162       4.883  17.203  17.953  1.00 87.44           C  
ATOM   3114  N   THR B 163       2.980  24.141  16.922  1.00 89.94           N  
ATOM   3115  CA  THR B 163       3.074  25.578  16.734  1.00 89.94           C  
ATOM   3116  C   THR B 163       4.508  26.062  16.922  1.00 89.94           C  
ATOM   3117  CB  THR B 163       2.141  26.328  17.688  1.00 89.94           C  
ATOM   3118  O   THR B 163       5.371  25.297  17.359  1.00 89.94           O  
ATOM   3119  CG2 THR B 163       0.711  25.812  17.594  1.00 89.94           C  
ATOM   3120  OG1 THR B 163       2.609  26.156  19.031  1.00 89.94           O  
ATOM   3121  N   ARG B 164       4.684  27.328  16.594  1.00 94.19           N  
ATOM   3122  CA  ARG B 164       6.027  27.891  16.734  1.00 94.19           C  
ATOM   3123  C   ARG B 164       6.477  27.906  18.188  1.00 94.19           C  
ATOM   3124  CB  ARG B 164       6.078  29.297  16.141  1.00 94.19           C  
ATOM   3125  O   ARG B 164       7.664  28.062  18.469  1.00 94.19           O  
ATOM   3126  CG  ARG B 164       5.297  30.328  16.953  1.00 94.19           C  
ATOM   3127  CD  ARG B 164       5.410  31.719  16.344  1.00 94.19           C  
ATOM   3128  NE  ARG B 164       6.027  32.656  17.281  1.00 94.19           N  
ATOM   3129  NH1 ARG B 164       6.109  34.406  15.781  1.00 94.19           N  
ATOM   3130  NH2 ARG B 164       6.906  34.688  17.922  1.00 94.19           N  
ATOM   3131  CZ  ARG B 164       6.348  33.906  17.000  1.00 94.19           C  
ATOM   3132  N   ALA B 165       5.531  27.734  19.141  1.00 91.75           N  
ATOM   3133  CA  ALA B 165       5.895  27.672  20.547  1.00 91.75           C  
ATOM   3134  C   ALA B 165       6.527  26.328  20.906  1.00 91.75           C  
ATOM   3135  CB  ALA B 165       4.668  27.922  21.422  1.00 91.75           C  
ATOM   3136  O   ALA B 165       7.137  26.188  21.969  1.00 91.75           O  
ATOM   3137  N   GLU B 166       6.414  25.391  20.047  1.00 91.88           N  
ATOM   3138  CA  GLU B 166       6.914  24.047  20.328  1.00 91.88           C  
ATOM   3139  C   GLU B 166       8.039  23.656  19.375  1.00 91.88           C  
ATOM   3140  CB  GLU B 166       5.777  23.016  20.234  1.00 91.88           C  
ATOM   3141  O   GLU B 166       9.055  23.109  19.797  1.00 91.88           O  
ATOM   3142  CG  GLU B 166       4.742  23.156  21.344  1.00 91.88           C  
ATOM   3143  CD  GLU B 166       3.699  22.047  21.328  1.00 91.88           C  
ATOM   3144  OE1 GLU B 166       3.824  21.078  22.109  1.00 91.88           O  
ATOM   3145  OE2 GLU B 166       2.748  22.156  20.516  1.00 91.88           O  
ATOM   3146  N   VAL B 167       7.824  23.844  18.078  1.00 94.19           N  
ATOM   3147  CA  VAL B 167       8.805  23.484  17.062  1.00 94.19           C  
ATOM   3148  C   VAL B 167       9.008  24.656  16.109  1.00 94.19           C  
ATOM   3149  CB  VAL B 167       8.383  22.219  16.281  1.00 94.19           C  
ATOM   3150  O   VAL B 167       8.039  25.266  15.648  1.00 94.19           O  
ATOM   3151  CG1 VAL B 167       9.359  21.922  15.148  1.00 94.19           C  
ATOM   3152  CG2 VAL B 167       8.281  21.016  17.234  1.00 94.19           C  
ATOM   3153  N   VAL B 168      10.203  24.969  15.836  1.00 97.06           N  
ATOM   3154  CA  VAL B 168      10.531  26.000  14.859  1.00 97.06           C  
ATOM   3155  C   VAL B 168      11.492  25.438  13.820  1.00 97.06           C  
ATOM   3156  CB  VAL B 168      11.148  27.250  15.539  1.00 97.06           C  
ATOM   3157  O   VAL B 168      12.344  24.609  14.133  1.00 97.06           O  
ATOM   3158  CG1 VAL B 168      10.125  27.938  16.438  1.00 97.06           C  
ATOM   3159  CG2 VAL B 168      12.398  26.859  16.328  1.00 97.06           C  
ATOM   3160  N   TYR B 169      11.266  25.875  12.641  1.00 97.12           N  
ATOM   3161  CA  TYR B 169      12.133  25.484  11.539  1.00 97.12           C  
ATOM   3162  C   TYR B 169      13.109  26.594  11.180  1.00 97.12           C  
ATOM   3163  CB  TYR B 169      11.305  25.094  10.312  1.00 97.12           C  
ATOM   3164  O   TYR B 169      12.773  27.766  11.273  1.00 97.12           O  
ATOM   3165  CG  TYR B 169      10.578  23.781  10.453  1.00 97.12           C  
ATOM   3166  CD1 TYR B 169      10.984  22.656   9.734  1.00 97.12           C  
ATOM   3167  CD2 TYR B 169       9.484  23.656  11.305  1.00 97.12           C  
ATOM   3168  CE1 TYR B 169      10.320  21.438   9.859  1.00 97.12           C  
ATOM   3169  CE2 TYR B 169       8.812  22.438  11.438  1.00 97.12           C  
ATOM   3170  OH  TYR B 169       8.570  20.141  10.836  1.00 97.12           O  
ATOM   3171  CZ  TYR B 169       9.234  21.344  10.711  1.00 97.12           C  
ATOM   3172  N   GLU B 170      14.297  26.203  10.859  1.00 96.75           N  
ATOM   3173  CA  GLU B 170      15.328  27.109  10.359  1.00 96.75           C  
ATOM   3174  C   GLU B 170      16.109  26.469   9.211  1.00 96.75           C  
ATOM   3175  CB  GLU B 170      16.281  27.500  11.484  1.00 96.75           C  
ATOM   3176  O   GLU B 170      16.156  25.250   9.086  1.00 96.75           O  
ATOM   3177  CG  GLU B 170      15.602  28.250  12.625  1.00 96.75           C  
ATOM   3178  CD  GLU B 170      16.578  28.734  13.695  1.00 96.75           C  
ATOM   3179  OE1 GLU B 170      16.141  29.375  14.672  1.00 96.75           O  
ATOM   3180  OE2 GLU B 170      17.797  28.469  13.547  1.00 96.75           O  
ATOM   3181  N   TRP B 171      16.609  27.312   8.336  1.00 96.44           N  
ATOM   3182  CA  TRP B 171      17.516  26.812   7.301  1.00 96.44           C  
ATOM   3183  C   TRP B 171      18.859  26.438   7.891  1.00 96.44           C  
ATOM   3184  CB  TRP B 171      17.703  27.859   6.195  1.00 96.44           C  
ATOM   3185  O   TRP B 171      19.406  27.156   8.734  1.00 96.44           O  
ATOM   3186  CG  TRP B 171      16.453  28.172   5.430  1.00 96.44           C  
ATOM   3187  CD1 TRP B 171      15.719  29.328   5.469  1.00 96.44           C  
ATOM   3188  CD2 TRP B 171      15.773  27.297   4.508  1.00 96.44           C  
ATOM   3189  CE2 TRP B 171      14.648  28.000   4.027  1.00 96.44           C  
ATOM   3190  CE3 TRP B 171      16.031  26.000   4.043  1.00 96.44           C  
ATOM   3191  NE1 TRP B 171      14.633  29.234   4.629  1.00 96.44           N  
ATOM   3192  CH2 TRP B 171      14.031  26.172   2.660  1.00 96.44           C  
ATOM   3193  CZ2 TRP B 171      13.766  27.438   3.100  1.00 96.44           C  
ATOM   3194  CZ3 TRP B 171      15.141  25.453   3.119  1.00 96.44           C  
ATOM   3195  N   THR B 172      19.312  25.297   7.566  1.00 93.38           N  
ATOM   3196  CA  THR B 172      20.562  24.781   8.102  1.00 93.38           C  
ATOM   3197  C   THR B 172      21.734  25.672   7.695  1.00 93.38           C  
ATOM   3198  CB  THR B 172      20.828  23.344   7.621  1.00 93.38           C  
ATOM   3199  O   THR B 172      22.641  25.906   8.484  1.00 93.38           O  
ATOM   3200  CG2 THR B 172      22.141  22.797   8.188  1.00 93.38           C  
ATOM   3201  OG1 THR B 172      19.750  22.500   8.055  1.00 93.38           O  
ATOM   3202  N   ARG B 173      21.656  26.094   6.465  1.00 89.00           N  
ATOM   3203  CA  ARG B 173      22.766  26.875   5.906  1.00 89.00           C  
ATOM   3204  C   ARG B 173      22.312  28.266   5.520  1.00 89.00           C  
ATOM   3205  CB  ARG B 173      23.359  26.156   4.688  1.00 89.00           C  
ATOM   3206  O   ARG B 173      21.172  28.656   5.781  1.00 89.00           O  
ATOM   3207  CG  ARG B 173      23.828  24.734   4.969  1.00 89.00           C  
ATOM   3208  CD  ARG B 173      24.375  24.062   3.719  1.00 89.00           C  
ATOM   3209  NE  ARG B 173      24.672  22.656   3.953  1.00 89.00           N  
ATOM   3210  NH1 ARG B 173      25.719  22.328   1.921  1.00 89.00           N  
ATOM   3211  NH2 ARG B 173      25.531  20.594   3.410  1.00 89.00           N  
ATOM   3212  CZ  ARG B 173      25.312  21.859   3.094  1.00 89.00           C  
ATOM   3213  N   GLU B 174      23.297  29.031   5.004  1.00 87.25           N  
ATOM   3214  CA  GLU B 174      22.953  30.328   4.426  1.00 87.25           C  
ATOM   3215  C   GLU B 174      21.984  30.188   3.264  1.00 87.25           C  
ATOM   3216  CB  GLU B 174      24.219  31.062   3.963  1.00 87.25           C  
ATOM   3217  O   GLU B 174      21.969  29.156   2.584  1.00 87.25           O  
ATOM   3218  CG  GLU B 174      25.391  30.969   4.941  1.00 87.25           C  
ATOM   3219  CD  GLU B 174      26.031  32.312   5.234  1.00 87.25           C  
ATOM   3220  OE1 GLU B 174      26.891  32.375   6.156  1.00 87.25           O  
ATOM   3221  OE2 GLU B 174      25.703  33.281   4.539  1.00 87.25           O  
ATOM   3222  N   PRO B 175      21.156  31.219   3.150  1.00 82.12           N  
ATOM   3223  CA  PRO B 175      20.078  31.156   2.152  1.00 82.12           C  
ATOM   3224  C   PRO B 175      20.547  30.547   0.828  1.00 82.12           C  
ATOM   3225  CB  PRO B 175      19.672  32.625   1.974  1.00 82.12           C  
ATOM   3226  O   PRO B 175      19.859  29.688   0.262  1.00 82.12           O  
ATOM   3227  CG  PRO B 175      19.922  33.250   3.307  1.00 82.12           C  
ATOM   3228  CD  PRO B 175      21.125  32.594   3.926  1.00 82.12           C  
ATOM   3229  N   ALA B 176      21.734  30.938   0.377  1.00 78.62           N  
ATOM   3230  CA  ALA B 176      22.219  30.516  -0.932  1.00 78.62           C  
ATOM   3231  C   ALA B 176      22.578  29.031  -0.933  1.00 78.62           C  
ATOM   3232  CB  ALA B 176      23.438  31.359  -1.337  1.00 78.62           C  
ATOM   3233  O   ALA B 176      22.672  28.406  -1.993  1.00 78.62           O  
ATOM   3234  N   ARG B 177      22.656  28.469   0.255  1.00 87.56           N  
ATOM   3235  CA  ARG B 177      23.141  27.094   0.321  1.00 87.56           C  
ATOM   3236  C   ARG B 177      22.109  26.172   0.964  1.00 87.56           C  
ATOM   3237  CB  ARG B 177      24.453  27.031   1.100  1.00 87.56           C  
ATOM   3238  O   ARG B 177      22.359  24.984   1.149  1.00 87.56           O  
ATOM   3239  CG  ARG B 177      25.625  27.703   0.394  1.00 87.56           C  
ATOM   3240  CD  ARG B 177      26.938  27.469   1.127  1.00 87.56           C  
ATOM   3241  NE  ARG B 177      28.094  27.828   0.304  1.00 87.56           N  
ATOM   3242  NH1 ARG B 177      29.672  27.031   1.788  1.00 87.56           N  
ATOM   3243  NH2 ARG B 177      30.328  27.984  -0.187  1.00 87.56           N  
ATOM   3244  CZ  ARG B 177      29.359  27.609   0.637  1.00 87.56           C  
ATOM   3245  N   SER B 178      21.016  26.719   1.275  1.00 90.56           N  
ATOM   3246  CA  SER B 178      20.000  25.922   1.957  1.00 90.56           C  
ATOM   3247  C   SER B 178      19.203  25.078   0.967  1.00 90.56           C  
ATOM   3248  CB  SER B 178      19.047  26.812   2.758  1.00 90.56           C  
ATOM   3249  O   SER B 178      18.656  24.031   1.325  1.00 90.56           O  
ATOM   3250  OG  SER B 178      19.750  27.453   3.814  1.00 90.56           O  
ATOM   3251  N   VAL B 179      19.094  25.594  -0.208  1.00 93.81           N  
ATOM   3252  CA  VAL B 179      18.469  24.875  -1.311  1.00 93.81           C  
ATOM   3253  C   VAL B 179      19.391  24.875  -2.527  1.00 93.81           C  
ATOM   3254  CB  VAL B 179      17.094  25.484  -1.680  1.00 93.81           C  
ATOM   3255  O   VAL B 179      19.734  25.938  -3.051  1.00 93.81           O  
ATOM   3256  CG1 VAL B 179      16.438  24.703  -2.816  1.00 93.81           C  
ATOM   3257  CG2 VAL B 179      16.188  25.531  -0.456  1.00 93.81           C  
ATOM   3258  N   VAL B 180      19.844  23.734  -2.861  1.00 90.88           N  
ATOM   3259  CA  VAL B 180      20.781  23.625  -3.977  1.00 90.88           C  
ATOM   3260  C   VAL B 180      20.172  22.734  -5.059  1.00 90.88           C  
ATOM   3261  CB  VAL B 180      22.141  23.047  -3.518  1.00 90.88           C  
ATOM   3262  O   VAL B 180      19.656  21.656  -4.766  1.00 90.88           O  
ATOM   3263  CG1 VAL B 180      23.094  22.875  -4.711  1.00 90.88           C  
ATOM   3264  CG2 VAL B 180      22.781  23.953  -2.463  1.00 90.88           C  
ATOM   3265  N   VAL B 181      20.172  23.156  -6.254  1.00 89.69           N  
ATOM   3266  CA  VAL B 181      19.734  22.375  -7.406  1.00 89.69           C  
ATOM   3267  C   VAL B 181      20.953  21.781  -8.109  1.00 89.69           C  
ATOM   3268  CB  VAL B 181      18.906  23.219  -8.391  1.00 89.69           C  
ATOM   3269  O   VAL B 181      21.906  22.500  -8.414  1.00 89.69           O  
ATOM   3270  CG1 VAL B 181      18.469  22.391  -9.594  1.00 89.69           C  
ATOM   3271  CG2 VAL B 181      17.688  23.828  -7.688  1.00 89.69           C  
ATOM   3272  N   ALA B 182      20.875  20.531  -8.312  1.00 84.19           N  
ATOM   3273  CA  ALA B 182      21.969  19.859  -8.992  1.00 84.19           C  
ATOM   3274  C   ALA B 182      22.234  20.484 -10.359  1.00 84.19           C  
ATOM   3275  CB  ALA B 182      21.672  18.359  -9.141  1.00 84.19           C  
ATOM   3276  O   ALA B 182      21.312  20.891 -11.055  1.00 84.19           O  
ATOM   3277  N   GLU B 183      23.531  20.609 -10.844  1.00 77.75           N  
ATOM   3278  CA  GLU B 183      23.953  21.234 -12.094  1.00 77.75           C  
ATOM   3279  C   GLU B 183      23.219  20.625 -13.289  1.00 77.75           C  
ATOM   3280  CB  GLU B 183      25.469  21.109 -12.281  1.00 77.75           C  
ATOM   3281  O   GLU B 183      22.781  21.344 -14.188  1.00 77.75           O  
ATOM   3282  CG  GLU B 183      26.266  22.234 -11.641  1.00 77.75           C  
ATOM   3283  CD  GLU B 183      27.750  22.141 -11.898  1.00 77.75           C  
ATOM   3284  OE1 GLU B 183      28.516  23.031 -11.438  1.00 77.75           O  
ATOM   3285  OE2 GLU B 183      28.172  21.172 -12.562  1.00 77.75           O  
ATOM   3286  N   ASP B 184      23.000  19.344 -13.336  1.00 73.12           N  
ATOM   3287  CA  ASP B 184      22.312  18.688 -14.445  1.00 73.12           C  
ATOM   3288  C   ASP B 184      20.922  18.219 -14.039  1.00 73.12           C  
ATOM   3289  CB  ASP B 184      23.141  17.500 -14.945  1.00 73.12           C  
ATOM   3290  O   ASP B 184      20.359  17.312 -14.656  1.00 73.12           O  
ATOM   3291  CG  ASP B 184      24.547  17.875 -15.383  1.00 73.12           C  
ATOM   3292  OD1 ASP B 184      24.766  19.047 -15.758  1.00 73.12           O  
ATOM   3293  OD2 ASP B 184      25.438  17.000 -15.367  1.00 73.12           O  
ATOM   3294  N   GLY B 185      20.359  18.938 -13.094  1.00 72.44           N  
ATOM   3295  CA  GLY B 185      19.125  18.438 -12.531  1.00 72.44           C  
ATOM   3296  C   GLY B 185      17.875  19.094 -13.117  1.00 72.44           C  
ATOM   3297  O   GLY B 185      16.750  18.656 -12.836  1.00 72.44           O  
ATOM   3298  N   SER B 186      18.141  20.125 -13.875  1.00 71.25           N  
ATOM   3299  CA  SER B 186      16.984  20.828 -14.398  1.00 71.25           C  
ATOM   3300  C   SER B 186      16.531  20.250 -15.734  1.00 71.25           C  
ATOM   3301  CB  SER B 186      17.297  22.312 -14.570  1.00 71.25           C  
ATOM   3302  O   SER B 186      17.344  20.078 -16.656  1.00 71.25           O  
ATOM   3303  OG  SER B 186      18.219  22.531 -15.625  1.00 71.25           O  
ATOM   3304  N   ARG B 187      15.352  19.703 -15.719  1.00 67.06           N  
ATOM   3305  CA  ARG B 187      14.734  19.125 -16.906  1.00 67.06           C  
ATOM   3306  C   ARG B 187      13.539  19.953 -17.359  1.00 67.06           C  
ATOM   3307  CB  ARG B 187      14.289  17.688 -16.641  1.00 67.06           C  
ATOM   3308  O   ARG B 187      12.391  19.609 -17.094  1.00 67.06           O  
ATOM   3309  CG  ARG B 187      15.406  16.781 -16.141  1.00 67.06           C  
ATOM   3310  CD  ARG B 187      14.891  15.398 -15.781  1.00 67.06           C  
ATOM   3311  NE  ARG B 187      15.938  14.578 -15.172  1.00 67.06           N  
ATOM   3312  NH1 ARG B 187      14.578  12.734 -14.836  1.00 67.06           N  
ATOM   3313  NH2 ARG B 187      16.781  12.680 -14.195  1.00 67.06           N  
ATOM   3314  CZ  ARG B 187      15.766  13.336 -14.734  1.00 67.06           C  
ATOM   3315  N   LEU B 188      13.836  21.047 -17.969  1.00 74.69           N  
ATOM   3316  CA  LEU B 188      12.750  21.938 -18.344  1.00 74.69           C  
ATOM   3317  C   LEU B 188      12.633  22.062 -19.859  1.00 74.69           C  
ATOM   3318  CB  LEU B 188      12.969  23.328 -17.734  1.00 74.69           C  
ATOM   3319  O   LEU B 188      13.648  22.016 -20.578  1.00 74.69           O  
ATOM   3320  CG  LEU B 188      13.016  23.391 -16.203  1.00 74.69           C  
ATOM   3321  CD1 LEU B 188      13.578  24.734 -15.750  1.00 74.69           C  
ATOM   3322  CD2 LEU B 188      11.633  23.156 -15.617  1.00 74.69           C  
ATOM   3323  N   ASN B 189      11.570  21.750 -20.453  1.00 70.38           N  
ATOM   3324  CA  ASN B 189      11.383  21.891 -21.891  1.00 70.38           C  
ATOM   3325  C   ASN B 189      11.094  23.344 -22.281  1.00 70.38           C  
ATOM   3326  CB  ASN B 189      10.258  20.984 -22.391  1.00 70.38           C  
ATOM   3327  O   ASN B 189      11.641  23.859 -23.250  1.00 70.38           O  
ATOM   3328  CG  ASN B 189      10.703  19.547 -22.547  1.00 70.38           C  
ATOM   3329  ND2 ASN B 189       9.742  18.641 -22.672  1.00 70.38           N  
ATOM   3330  OD1 ASN B 189      11.906  19.250 -22.562  1.00 70.38           O  
ATOM   3331  N   GLN B 190      10.297  24.000 -21.547  1.00 75.88           N  
ATOM   3332  CA  GLN B 190       9.820  25.328 -21.938  1.00 75.88           C  
ATOM   3333  C   GLN B 190      10.305  26.406 -20.969  1.00 75.88           C  
ATOM   3334  CB  GLN B 190       8.289  25.344 -22.031  1.00 75.88           C  
ATOM   3335  O   GLN B 190      10.078  27.594 -21.188  1.00 75.88           O  
ATOM   3336  CG  GLN B 190       7.723  24.422 -23.094  1.00 75.88           C  
ATOM   3337  CD  GLN B 190       6.211  24.484 -23.188  1.00 75.88           C  
ATOM   3338  NE2 GLN B 190       5.645  23.781 -24.156  1.00 75.88           N  
ATOM   3339  OE1 GLN B 190       5.559  25.172 -22.391  1.00 75.88           O  
ATOM   3340  N   TYR B 191      11.008  26.031 -20.031  1.00 84.75           N  
ATOM   3341  CA  TYR B 191      11.406  26.984 -19.000  1.00 84.75           C  
ATOM   3342  C   TYR B 191      12.898  26.875 -18.703  1.00 84.75           C  
ATOM   3343  CB  TYR B 191      10.602  26.750 -17.719  1.00 84.75           C  
ATOM   3344  O   TYR B 191      13.508  25.828 -18.938  1.00 84.75           O  
ATOM   3345  CG  TYR B 191       9.148  27.125 -17.828  1.00 84.75           C  
ATOM   3346  CD1 TYR B 191       8.727  28.438 -17.625  1.00 84.75           C  
ATOM   3347  CD2 TYR B 191       8.188  26.172 -18.125  1.00 84.75           C  
ATOM   3348  CE1 TYR B 191       7.387  28.781 -17.734  1.00 84.75           C  
ATOM   3349  CE2 TYR B 191       6.844  26.500 -18.234  1.00 84.75           C  
ATOM   3350  OH  TYR B 191       5.125  28.156 -18.141  1.00 84.75           O  
ATOM   3351  CZ  TYR B 191       6.453  27.812 -18.047  1.00 84.75           C  
ATOM   3352  N   ASP B 192      13.383  27.969 -18.312  1.00 87.44           N  
ATOM   3353  CA  ASP B 192      14.703  28.016 -17.688  1.00 87.44           C  
ATOM   3354  C   ASP B 192      14.594  28.297 -16.188  1.00 87.44           C  
ATOM   3355  CB  ASP B 192      15.586  29.062 -18.359  1.00 87.44           C  
ATOM   3356  O   ASP B 192      13.789  29.125 -15.766  1.00 87.44           O  
ATOM   3357  CG  ASP B 192      15.969  28.703 -19.781  1.00 87.44           C  
ATOM   3358  OD1 ASP B 192      16.203  27.500 -20.062  1.00 87.44           O  
ATOM   3359  OD2 ASP B 192      16.047  29.609 -20.625  1.00 87.44           O  
ATOM   3360  N   LEU B 193      15.312  27.531 -15.477  1.00 92.12           N  
ATOM   3361  CA  LEU B 193      15.422  27.812 -14.047  1.00 92.12           C  
ATOM   3362  C   LEU B 193      16.500  28.844 -13.781  1.00 92.12           C  
ATOM   3363  CB  LEU B 193      15.727  26.516 -13.273  1.00 92.12           C  
ATOM   3364  O   LEU B 193      17.688  28.562 -13.945  1.00 92.12           O  
ATOM   3365  CG  LEU B 193      15.836  26.656 -11.758  1.00 92.12           C  
ATOM   3366  CD1 LEU B 193      14.508  27.109 -11.164  1.00 92.12           C  
ATOM   3367  CD2 LEU B 193      16.281  25.344 -11.133  1.00 92.12           C  
ATOM   3368  N   LEU B 194      16.125  29.984 -13.383  1.00 91.94           N  
ATOM   3369  CA  LEU B 194      17.047  31.109 -13.188  1.00 91.94           C  
ATOM   3370  C   LEU B 194      17.750  31.000 -11.836  1.00 91.94           C  
ATOM   3371  CB  LEU B 194      16.312  32.438 -13.305  1.00 91.94           C  
ATOM   3372  O   LEU B 194      18.844  31.547 -11.656  1.00 91.94           O  
ATOM   3373  CG  LEU B 194      15.656  32.750 -14.648  1.00 91.94           C  
ATOM   3374  CD1 LEU B 194      14.891  34.062 -14.586  1.00 91.94           C  
ATOM   3375  CD2 LEU B 194      16.703  32.781 -15.758  1.00 91.94           C  
ATOM   3376  N   GLY B 195      17.094  30.375 -10.906  1.00 92.12           N  
ATOM   3377  CA  GLY B 195      17.594  30.266  -9.547  1.00 92.12           C  
ATOM   3378  C   GLY B 195      16.500  30.078  -8.516  1.00 92.12           C  
ATOM   3379  O   GLY B 195      15.367  29.750  -8.867  1.00 92.12           O  
ATOM   3380  N   GLN B 196      16.922  30.062  -7.324  1.00 94.25           N  
ATOM   3381  CA  GLN B 196      15.977  29.906  -6.227  1.00 94.25           C  
ATOM   3382  C   GLN B 196      16.312  30.844  -5.070  1.00 94.25           C  
ATOM   3383  CB  GLN B 196      15.953  28.453  -5.738  1.00 94.25           C  
ATOM   3384  O   GLN B 196      17.469  31.219  -4.891  1.00 94.25           O  
ATOM   3385  CG  GLN B 196      17.281  27.984  -5.141  1.00 94.25           C  
ATOM   3386  CD  GLN B 196      18.328  27.719  -6.195  1.00 94.25           C  
ATOM   3387  NE2 GLN B 196      19.531  27.344  -5.754  1.00 94.25           N  
ATOM   3388  OE1 GLN B 196      18.078  27.844  -7.398  1.00 94.25           O  
ATOM   3389  N   THR B 197      15.383  31.328  -4.383  1.00 95.75           N  
ATOM   3390  CA  THR B 197      15.508  32.094  -3.150  1.00 95.75           C  
ATOM   3391  C   THR B 197      14.758  31.422  -2.008  1.00 95.75           C  
ATOM   3392  CB  THR B 197      14.977  33.531  -3.336  1.00 95.75           C  
ATOM   3393  O   THR B 197      13.828  30.641  -2.242  1.00 95.75           O  
ATOM   3394  CG2 THR B 197      15.820  34.312  -4.344  1.00 95.75           C  
ATOM   3395  OG1 THR B 197      13.625  33.469  -3.805  1.00 95.75           O  
ATOM   3396  N   VAL B 198      15.242  31.594  -0.830  1.00 96.12           N  
ATOM   3397  CA  VAL B 198      14.609  30.969   0.324  1.00 96.12           C  
ATOM   3398  C   VAL B 198      14.125  32.031   1.298  1.00 96.12           C  
ATOM   3399  CB  VAL B 198      15.570  29.984   1.039  1.00 96.12           C  
ATOM   3400  O   VAL B 198      14.664  33.156   1.332  1.00 96.12           O  
ATOM   3401  CG1 VAL B 198      15.969  28.844   0.110  1.00 96.12           C  
ATOM   3402  CG2 VAL B 198      16.812  30.734   1.537  1.00 96.12           C  
ATOM   3403  N   ASP B 199      13.094  31.734   1.974  1.00 94.88           N  
ATOM   3404  CA  ASP B 199      12.484  32.594   2.977  1.00 94.88           C  
ATOM   3405  C   ASP B 199      11.812  31.781   4.074  1.00 94.88           C  
ATOM   3406  CB  ASP B 199      11.469  33.531   2.326  1.00 94.88           C  
ATOM   3407  O   ASP B 199      11.828  30.547   4.039  1.00 94.88           O  
ATOM   3408  CG  ASP B 199      10.930  34.594   3.285  1.00 94.88           C  
ATOM   3409  OD1 ASP B 199      11.539  34.812   4.359  1.00 94.88           O  
ATOM   3410  OD2 ASP B 199       9.891  35.219   2.965  1.00 94.88           O  
ATOM   3411  N   SER B 200      11.531  32.406   5.180  1.00 94.50           N  
ATOM   3412  CA  SER B 200      10.719  31.828   6.242  1.00 94.50           C  
ATOM   3413  C   SER B 200       9.680  32.812   6.750  1.00 94.50           C  
ATOM   3414  CB  SER B 200      11.602  31.375   7.402  1.00 94.50           C  
ATOM   3415  O   SER B 200       9.891  34.031   6.691  1.00 94.50           O  
ATOM   3416  OG  SER B 200      12.219  32.469   8.039  1.00 94.50           O  
ATOM   3417  N   GLY B 201       8.516  32.312   7.129  1.00 94.19           N  
ATOM   3418  CA  GLY B 201       7.445  33.156   7.656  1.00 94.19           C  
ATOM   3419  C   GLY B 201       6.578  32.438   8.672  1.00 94.19           C  
ATOM   3420  O   GLY B 201       6.887  31.312   9.086  1.00 94.19           O  
ATOM   3421  N   ILE B 202       5.699  33.219   9.211  1.00 94.19           N  
ATOM   3422  CA  ILE B 202       4.750  32.688  10.188  1.00 94.19           C  
ATOM   3423  C   ILE B 202       3.346  32.688   9.594  1.00 94.19           C  
ATOM   3424  CB  ILE B 202       4.781  33.500  11.500  1.00 94.19           C  
ATOM   3425  O   ILE B 202       2.918  33.688   9.000  1.00 94.19           O  
ATOM   3426  CG1 ILE B 202       6.168  33.438  12.141  1.00 94.19           C  
ATOM   3427  CG2 ILE B 202       3.699  33.000  12.461  1.00 94.19           C  
ATOM   3428  CD1 ILE B 202       6.379  34.406  13.281  1.00 94.19           C  
ATOM   3429  N   VAL B 203       2.723  31.562   9.633  1.00 88.19           N  
ATOM   3430  CA  VAL B 203       1.333  31.453   9.203  1.00 88.19           C  
ATOM   3431  C   VAL B 203       0.424  31.297  10.414  1.00 88.19           C  
ATOM   3432  CB  VAL B 203       1.128  30.281   8.219  1.00 88.19           C  
ATOM   3433  O   VAL B 203       0.721  30.516  11.320  1.00 88.19           O  
ATOM   3434  CG1 VAL B 203      -0.360  30.016   8.000  1.00 88.19           C  
ATOM   3435  CG2 VAL B 203       1.824  30.578   6.891  1.00 88.19           C  
ATOM   3436  N   GLN B 204      -0.611  32.062  10.422  1.00 86.50           N  
ATOM   3437  CA  GLN B 204      -1.606  31.984  11.484  1.00 86.50           C  
ATOM   3438  C   GLN B 204      -2.791  31.125  11.055  1.00 86.50           C  
ATOM   3439  CB  GLN B 204      -2.090  33.375  11.891  1.00 86.50           C  
ATOM   3440  O   GLN B 204      -3.311  31.281   9.945  1.00 86.50           O  
ATOM   3441  CG  GLN B 204      -2.596  33.438  13.328  1.00 86.50           C  
ATOM   3442  CD  GLN B 204      -2.805  34.875  13.797  1.00 86.50           C  
ATOM   3443  NE2 GLN B 204      -3.441  35.031  14.953  1.00 86.50           N  
ATOM   3444  OE1 GLN B 204      -2.396  35.844  13.133  1.00 86.50           O  
ATOM   3445  N   SER B 205      -3.068  30.109  11.820  1.00 77.38           N  
ATOM   3446  CA  SER B 205      -4.246  29.281  11.594  1.00 77.38           C  
ATOM   3447  C   SER B 205      -5.125  29.219  12.844  1.00 77.38           C  
ATOM   3448  CB  SER B 205      -3.836  27.859  11.188  1.00 77.38           C  
ATOM   3449  O   SER B 205      -4.816  29.859  13.852  1.00 77.38           O  
ATOM   3450  OG  SER B 205      -3.613  27.062  12.336  1.00 77.38           O  
ATOM   3451  N   SER B 206      -6.266  28.547  12.758  1.00 72.19           N  
ATOM   3452  CA  SER B 206      -7.180  28.406  13.891  1.00 72.19           C  
ATOM   3453  C   SER B 206      -6.543  27.594  15.016  1.00 72.19           C  
ATOM   3454  CB  SER B 206      -8.477  27.719  13.445  1.00 72.19           C  
ATOM   3455  O   SER B 206      -6.984  27.672  16.172  1.00 72.19           O  
ATOM   3456  OG  SER B 206      -8.219  26.453  12.867  1.00 72.19           O  
ATOM   3457  N   THR B 207      -5.473  26.969  14.703  1.00 75.75           N  
ATOM   3458  CA  THR B 207      -4.875  26.109  15.719  1.00 75.75           C  
ATOM   3459  C   THR B 207      -3.588  26.719  16.250  1.00 75.75           C  
ATOM   3460  CB  THR B 207      -4.582  24.703  15.164  1.00 75.75           C  
ATOM   3461  O   THR B 207      -2.941  26.156  17.141  1.00 75.75           O  
ATOM   3462  CG2 THR B 207      -5.863  24.000  14.734  1.00 75.75           C  
ATOM   3463  OG1 THR B 207      -3.709  24.812  14.031  1.00 75.75           O  
ATOM   3464  N   GLY B 208      -3.199  27.812  15.750  1.00 83.25           N  
ATOM   3465  CA  GLY B 208      -2.000  28.469  16.250  1.00 83.25           C  
ATOM   3466  C   GLY B 208      -1.141  29.047  15.141  1.00 83.25           C  
ATOM   3467  O   GLY B 208      -1.616  29.266  14.023  1.00 83.25           O  
ATOM   3468  N   GLU B 209       0.039  29.422  15.617  1.00 91.12           N  
ATOM   3469  CA  GLU B 209       1.017  29.984  14.695  1.00 91.12           C  
ATOM   3470  C   GLU B 209       2.105  28.969  14.344  1.00 91.12           C  
ATOM   3471  CB  GLU B 209       1.643  31.250  15.289  1.00 91.12           C  
ATOM   3472  O   GLU B 209       2.615  28.281  15.227  1.00 91.12           O  
ATOM   3473  CG  GLU B 209       0.655  32.406  15.484  1.00 91.12           C  
ATOM   3474  CD  GLU B 209       1.310  33.688  15.969  1.00 91.12           C  
ATOM   3475  OE1 GLU B 209       0.876  34.781  15.555  1.00 91.12           O  
ATOM   3476  OE2 GLU B 209       2.266  33.594  16.766  1.00 91.12           O  
ATOM   3477  N   TYR B 210       2.396  28.938  13.070  1.00 91.00           N  
ATOM   3478  CA  TYR B 210       3.375  27.953  12.594  1.00 91.00           C  
ATOM   3479  C   TYR B 210       4.469  28.641  11.781  1.00 91.00           C  
ATOM   3480  CB  TYR B 210       2.691  26.891  11.742  1.00 91.00           C  
ATOM   3481  O   TYR B 210       4.207  29.609  11.062  1.00 91.00           O  
ATOM   3482  CG  TYR B 210       1.651  26.094  12.492  1.00 91.00           C  
ATOM   3483  CD1 TYR B 210       1.965  24.859  13.062  1.00 91.00           C  
ATOM   3484  CD2 TYR B 210       0.353  26.562  12.633  1.00 91.00           C  
ATOM   3485  CE1 TYR B 210       1.009  24.109  13.750  1.00 91.00           C  
ATOM   3486  CE2 TYR B 210      -0.611  25.844  13.320  1.00 91.00           C  
ATOM   3487  OH  TYR B 210      -1.225  23.891  14.562  1.00 91.00           O  
ATOM   3488  CZ  TYR B 210      -0.274  24.609  13.875  1.00 91.00           C  
ATOM   3489  N   VAL B 211       5.637  28.188  11.953  1.00 95.94           N  
ATOM   3490  CA  VAL B 211       6.727  28.625  11.078  1.00 95.94           C  
ATOM   3491  C   VAL B 211       6.621  27.906   9.734  1.00 95.94           C  
ATOM   3492  CB  VAL B 211       8.109  28.359  11.719  1.00 95.94           C  
ATOM   3493  O   VAL B 211       6.473  26.688   9.680  1.00 95.94           O  
ATOM   3494  CG1 VAL B 211       9.234  28.703  10.750  1.00 95.94           C  
ATOM   3495  CG2 VAL B 211       8.250  29.141  13.023  1.00 95.94           C  
ATOM   3496  N   VAL B 212       6.660  28.625   8.672  1.00 94.88           N  
ATOM   3497  CA  VAL B 212       6.609  28.062   7.324  1.00 94.88           C  
ATOM   3498  C   VAL B 212       7.871  28.453   6.555  1.00 94.88           C  
ATOM   3499  CB  VAL B 212       5.355  28.547   6.559  1.00 94.88           C  
ATOM   3500  O   VAL B 212       8.195  29.641   6.438  1.00 94.88           O  
ATOM   3501  CG1 VAL B 212       5.387  28.047   5.113  1.00 94.88           C  
ATOM   3502  CG2 VAL B 212       4.086  28.047   7.262  1.00 94.88           C  
ATOM   3503  N   MET B 213       8.570  27.438   6.156  1.00 96.69           N  
ATOM   3504  CA  MET B 213       9.734  27.625   5.297  1.00 96.69           C  
ATOM   3505  C   MET B 213       9.320  27.672   3.828  1.00 96.69           C  
ATOM   3506  CB  MET B 213      10.742  26.500   5.516  1.00 96.69           C  
ATOM   3507  O   MET B 213       8.445  26.922   3.395  1.00 96.69           O  
ATOM   3508  CG  MET B 213      11.055  26.234   6.977  1.00 96.69           C  
ATOM   3509  SD  MET B 213      11.836  27.672   7.805  1.00 96.69           S  
ATOM   3510  CE  MET B 213      13.484  27.625   7.043  1.00 96.69           C  
ATOM   3511  N   THR B 214       9.922  28.609   3.061  1.00 96.12           N  
ATOM   3512  CA  THR B 214       9.516  28.750   1.666  1.00 96.12           C  
ATOM   3513  C   THR B 214      10.742  28.875   0.759  1.00 96.12           C  
ATOM   3514  CB  THR B 214       8.602  29.984   1.471  1.00 96.12           C  
ATOM   3515  O   THR B 214      11.672  29.625   1.064  1.00 96.12           O  
ATOM   3516  CG2 THR B 214       8.109  30.078   0.031  1.00 96.12           C  
ATOM   3517  OG1 THR B 214       7.477  29.875   2.348  1.00 96.12           O  
ATOM   3518  N   THR B 215      10.789  28.125  -0.229  1.00 96.88           N  
ATOM   3519  CA  THR B 215      11.711  28.297  -1.345  1.00 96.88           C  
ATOM   3520  C   THR B 215      10.961  28.734  -2.602  1.00 96.88           C  
ATOM   3521  CB  THR B 215      12.508  27.016  -1.633  1.00 96.88           C  
ATOM   3522  O   THR B 215       9.938  28.141  -2.951  1.00 96.88           O  
ATOM   3523  CG2 THR B 215      13.344  27.156  -2.896  1.00 96.88           C  
ATOM   3524  OG1 THR B 215      13.367  26.734  -0.525  1.00 96.88           O  
ATOM   3525  N   HIS B 216      11.461  29.781  -3.287  1.00 95.88           N  
ATOM   3526  CA  HIS B 216      10.914  30.188  -4.578  1.00 95.88           C  
ATOM   3527  C   HIS B 216      11.859  29.812  -5.715  1.00 95.88           C  
ATOM   3528  CB  HIS B 216      10.648  31.688  -4.590  1.00 95.88           C  
ATOM   3529  O   HIS B 216      13.000  30.297  -5.770  1.00 95.88           O  
ATOM   3530  CG  HIS B 216       9.539  32.094  -3.680  1.00 95.88           C  
ATOM   3531  CD2 HIS B 216       8.211  32.250  -3.904  1.00 95.88           C  
ATOM   3532  ND1 HIS B 216       9.742  32.438  -2.359  1.00 95.88           N  
ATOM   3533  CE1 HIS B 216       8.586  32.781  -1.808  1.00 95.88           C  
ATOM   3534  NE2 HIS B 216       7.641  32.656  -2.725  1.00 95.88           N  
ATOM   3535  N   PHE B 217      11.398  28.969  -6.551  1.00 95.56           N  
ATOM   3536  CA  PHE B 217      12.133  28.656  -7.770  1.00 95.56           C  
ATOM   3537  C   PHE B 217      11.734  29.609  -8.898  1.00 95.56           C  
ATOM   3538  CB  PHE B 217      11.898  27.203  -8.195  1.00 95.56           C  
ATOM   3539  O   PHE B 217      10.555  29.688  -9.258  1.00 95.56           O  
ATOM   3540  CG  PHE B 217      12.383  26.203  -7.188  1.00 95.56           C  
ATOM   3541  CD1 PHE B 217      13.727  25.859  -7.102  1.00 95.56           C  
ATOM   3542  CD2 PHE B 217      11.484  25.578  -6.320  1.00 95.56           C  
ATOM   3543  CE1 PHE B 217      14.172  24.938  -6.172  1.00 95.56           C  
ATOM   3544  CE2 PHE B 217      11.922  24.656  -5.391  1.00 95.56           C  
ATOM   3545  CZ  PHE B 217      13.266  24.328  -5.316  1.00 95.56           C  
ATOM   3546  N   HIS B 218      12.680  30.234  -9.469  1.00 94.25           N  
ATOM   3547  CA  HIS B 218      12.398  31.250 -10.492  1.00 94.25           C  
ATOM   3548  C   HIS B 218      12.531  30.656 -11.891  1.00 94.25           C  
ATOM   3549  CB  HIS B 218      13.336  32.438 -10.336  1.00 94.25           C  
ATOM   3550  O   HIS B 218      13.625  30.266 -12.305  1.00 94.25           O  
ATOM   3551  CG  HIS B 218      13.289  33.062  -8.977  1.00 94.25           C  
ATOM   3552  CD2 HIS B 218      14.203  33.062  -7.969  1.00 94.25           C  
ATOM   3553  ND1 HIS B 218      12.211  33.781  -8.523  1.00 94.25           N  
ATOM   3554  CE1 HIS B 218      12.453  34.219  -7.297  1.00 94.25           C  
ATOM   3555  NE2 HIS B 218      13.648  33.781  -6.938  1.00 94.25           N  
ATOM   3556  N   LEU B 219      11.383  30.641 -12.539  1.00 92.06           N  
ATOM   3557  CA  LEU B 219      11.328  30.094 -13.891  1.00 92.06           C  
ATOM   3558  C   LEU B 219      11.086  31.188 -14.914  1.00 92.06           C  
ATOM   3559  CB  LEU B 219      10.227  29.031 -13.992  1.00 92.06           C  
ATOM   3560  O   LEU B 219      10.328  32.125 -14.656  1.00 92.06           O  
ATOM   3561  CG  LEU B 219      10.328  27.859 -13.016  1.00 92.06           C  
ATOM   3562  CD1 LEU B 219       9.117  26.938 -13.164  1.00 92.06           C  
ATOM   3563  CD2 LEU B 219      11.617  27.094 -13.234  1.00 92.06           C  
ATOM   3564  N   LYS B 220      11.781  31.016 -16.016  1.00 89.81           N  
ATOM   3565  CA  LYS B 220      11.547  31.922 -17.141  1.00 89.81           C  
ATOM   3566  C   LYS B 220      11.383  31.156 -18.438  1.00 89.81           C  
ATOM   3567  CB  LYS B 220      12.695  32.938 -17.266  1.00 89.81           C  
ATOM   3568  O   LYS B 220      12.117  30.203 -18.703  1.00 89.81           O  
ATOM   3569  CG  LYS B 220      12.461  34.031 -18.297  1.00 89.81           C  
ATOM   3570  CD  LYS B 220      13.578  35.062 -18.281  1.00 89.81           C  
ATOM   3571  CE  LYS B 220      13.328  36.156 -19.297  1.00 89.81           C  
ATOM   3572  NZ  LYS B 220      14.359  37.250 -19.203  1.00 89.81           N  
ATOM   3573  N   ARG B 221      10.383  31.469 -19.172  1.00 85.31           N  
ATOM   3574  CA  ARG B 221      10.188  30.859 -20.484  1.00 85.31           C  
ATOM   3575  C   ARG B 221      11.000  31.578 -21.547  1.00 85.31           C  
ATOM   3576  CB  ARG B 221       8.703  30.859 -20.859  1.00 85.31           C  
ATOM   3577  O   ARG B 221      11.016  32.812 -21.594  1.00 85.31           O  
ATOM   3578  CG  ARG B 221       8.305  29.719 -21.797  1.00 85.31           C  
ATOM   3579  CD  ARG B 221       6.809  29.734 -22.078  1.00 85.31           C  
ATOM   3580  NE  ARG B 221       6.043  29.219 -20.953  1.00 85.31           N  
ATOM   3581  NH1 ARG B 221       3.979  29.750 -21.844  1.00 85.31           N  
ATOM   3582  NH2 ARG B 221       4.121  28.734 -19.781  1.00 85.31           N  
ATOM   3583  CZ  ARG B 221       4.715  29.234 -20.859  1.00 85.31           C  
TER    3584      ARG B 221                                                      
ATOM   3585  N   GLN C   1      12.445 -49.094  10.711  1.00 36.47           N  
ATOM   3586  CA  GLN C   1      12.906 -48.062   9.805  1.00 36.47           C  
ATOM   3587  C   GLN C   1      12.188 -46.750  10.078  1.00 36.47           C  
ATOM   3588  CB  GLN C   1      12.711 -48.469   8.352  1.00 36.47           C  
ATOM   3589  O   GLN C   1      10.953 -46.688  10.102  1.00 36.47           O  
ATOM   3590  CG  GLN C   1      13.961 -49.094   7.711  1.00 36.47           C  
ATOM   3591  CD  GLN C   1      13.773 -49.375   6.234  1.00 36.47           C  
ATOM   3592  NE2 GLN C   1      14.883 -49.531   5.520  1.00 36.47           N  
ATOM   3593  OE1 GLN C   1      12.648 -49.469   5.742  1.00 36.47           O  
ATOM   3594  N   PRO C   2      12.797 -45.750  10.656  1.00 51.09           N  
ATOM   3595  CA  PRO C   2      12.039 -44.562  11.008  1.00 51.09           C  
ATOM   3596  C   PRO C   2      11.219 -44.000   9.844  1.00 51.09           C  
ATOM   3597  CB  PRO C   2      13.125 -43.562  11.422  1.00 51.09           C  
ATOM   3598  O   PRO C   2      11.633 -44.125   8.688  1.00 51.09           O  
ATOM   3599  CG  PRO C   2      14.406 -44.219  11.039  1.00 51.09           C  
ATOM   3600  CD  PRO C   2      14.102 -45.562  10.492  1.00 51.09           C  
ATOM   3601  N   SER C   3       9.953 -43.781  10.023  1.00 54.28           N  
ATOM   3602  CA  SER C   3       9.039 -43.375   8.961  1.00 54.28           C  
ATOM   3603  C   SER C   3       9.523 -42.094   8.266  1.00 54.28           C  
ATOM   3604  CB  SER C   3       7.633 -43.156   9.531  1.00 54.28           C  
ATOM   3605  O   SER C   3      10.320 -41.344   8.836  1.00 54.28           O  
ATOM   3606  OG  SER C   3       7.609 -42.000  10.375  1.00 54.28           O  
ATOM   3607  N   LEU C   4       9.438 -42.125   6.906  1.00 55.97           N  
ATOM   3608  CA  LEU C   4       9.742 -40.969   6.059  1.00 55.97           C  
ATOM   3609  C   LEU C   4       9.328 -39.688   6.738  1.00 55.97           C  
ATOM   3610  CB  LEU C   4       9.031 -41.125   4.707  1.00 55.97           C  
ATOM   3611  O   LEU C   4      10.023 -38.656   6.629  1.00 55.97           O  
ATOM   3612  CG  LEU C   4       9.930 -41.406   3.502  1.00 55.97           C  
ATOM   3613  CD1 LEU C   4       9.328 -42.531   2.660  1.00 55.97           C  
ATOM   3614  CD2 LEU C   4      10.133 -40.156   2.662  1.00 55.97           C  
ATOM   3615  N   GLN C   5       8.281 -39.875   7.441  1.00 58.84           N  
ATOM   3616  CA  GLN C   5       7.805 -38.688   8.164  1.00 58.84           C  
ATOM   3617  C   GLN C   5       8.766 -38.312   9.289  1.00 58.84           C  
ATOM   3618  CB  GLN C   5       6.410 -38.938   8.734  1.00 58.84           C  
ATOM   3619  O   GLN C   5       8.984 -37.125   9.547  1.00 58.84           O  
ATOM   3620  CG  GLN C   5       5.289 -38.281   7.953  1.00 58.84           C  
ATOM   3621  CD  GLN C   5       3.914 -38.594   8.500  1.00 58.84           C  
ATOM   3622  NE2 GLN C   5       2.902 -37.875   8.023  1.00 58.84           N  
ATOM   3623  OE1 GLN C   5       3.760 -39.500   9.344  1.00 58.84           O  
ATOM   3624  N   ASP C   6       9.367 -39.281   9.898  1.00 59.38           N  
ATOM   3625  CA  ASP C   6      10.312 -39.031  10.984  1.00 59.38           C  
ATOM   3626  C   ASP C   6      11.594 -38.406  10.453  1.00 59.38           C  
ATOM   3627  CB  ASP C   6      10.633 -40.344  11.719  1.00 59.38           C  
ATOM   3628  O   ASP C   6      12.164 -37.531  11.094  1.00 59.38           O  
ATOM   3629  CG  ASP C   6       9.562 -40.719  12.734  1.00 59.38           C  
ATOM   3630  OD1 ASP C   6       8.781 -39.844  13.156  1.00 59.38           O  
ATOM   3631  OD2 ASP C   6       9.508 -41.906  13.109  1.00 59.38           O  
ATOM   3632  N   GLU C   7      12.000 -38.844   9.297  1.00 56.12           N  
ATOM   3633  CA  GLU C   7      13.203 -38.281   8.680  1.00 56.12           C  
ATOM   3634  C   GLU C   7      12.992 -36.844   8.234  1.00 56.12           C  
ATOM   3635  CB  GLU C   7      13.633 -39.156   7.488  1.00 56.12           C  
ATOM   3636  O   GLU C   7      13.867 -36.000   8.414  1.00 56.12           O  
ATOM   3637  CG  GLU C   7      14.539 -40.312   7.863  1.00 56.12           C  
ATOM   3638  CD  GLU C   7      15.039 -41.094   6.660  1.00 56.12           C  
ATOM   3639  OE1 GLU C   7      15.852 -42.031   6.840  1.00 56.12           O  
ATOM   3640  OE2 GLU C   7      14.633 -40.750   5.527  1.00 56.12           O  
ATOM   3641  N   LEU C   8      11.852 -36.625   7.664  1.00 59.16           N  
ATOM   3642  CA  LEU C   8      11.508 -35.281   7.227  1.00 59.16           C  
ATOM   3643  C   LEU C   8      11.461 -34.312   8.414  1.00 59.16           C  
ATOM   3644  CB  LEU C   8      10.156 -35.281   6.504  1.00 59.16           C  
ATOM   3645  O   LEU C   8      11.945 -33.188   8.320  1.00 59.16           O  
ATOM   3646  CG  LEU C   8      10.203 -35.375   4.980  1.00 59.16           C  
ATOM   3647  CD1 LEU C   8       9.008 -36.188   4.465  1.00 59.16           C  
ATOM   3648  CD2 LEU C   8      10.258 -34.000   4.348  1.00 59.16           C  
ATOM   3649  N   LYS C   9      10.836 -34.844   9.445  1.00 59.31           N  
ATOM   3650  CA  LYS C   9      10.781 -34.062  10.672  1.00 59.31           C  
ATOM   3651  C   LYS C   9      12.180 -33.781  11.211  1.00 59.31           C  
ATOM   3652  CB  LYS C   9       9.945 -34.781  11.734  1.00 59.31           C  
ATOM   3653  O   LYS C   9      12.461 -32.688  11.680  1.00 59.31           O  
ATOM   3654  CG  LYS C   9       8.508 -34.281  11.820  1.00 59.31           C  
ATOM   3655  CD  LYS C   9       7.766 -34.969  12.977  1.00 59.31           C  
ATOM   3656  CE  LYS C   9       6.305 -34.531  13.023  1.00 59.31           C  
ATOM   3657  NZ  LYS C   9       5.590 -35.125  14.195  1.00 59.31           N  
ATOM   3658  N   ASP C  10      13.008 -34.750  10.859  1.00 67.69           N  
ATOM   3659  CA  ASP C  10      14.367 -34.594  11.367  1.00 67.69           C  
ATOM   3660  C   ASP C  10      15.141 -33.562  10.578  1.00 67.69           C  
ATOM   3661  CB  ASP C  10      15.094 -35.938  11.320  1.00 67.69           C  
ATOM   3662  O   ASP C  10      15.828 -32.719  11.164  1.00 67.69           O  
ATOM   3663  CG  ASP C  10      15.828 -36.281  12.609  1.00 67.69           C  
ATOM   3664  OD1 ASP C  10      15.883 -35.406  13.516  1.00 67.69           O  
ATOM   3665  OD2 ASP C  10      16.359 -37.406  12.727  1.00 67.69           O  
ATOM   3666  N   ASN C  11      14.953 -33.531   9.195  1.00 73.19           N  
ATOM   3667  CA  ASN C  11      15.672 -32.562   8.375  1.00 73.19           C  
ATOM   3668  C   ASN C  11      15.148 -31.156   8.602  1.00 73.19           C  
ATOM   3669  CB  ASN C  11      15.570 -32.938   6.891  1.00 73.19           C  
ATOM   3670  O   ASN C  11      15.930 -30.219   8.797  1.00 73.19           O  
ATOM   3671  CG  ASN C  11      16.656 -33.906   6.461  1.00 73.19           C  
ATOM   3672  ND2 ASN C  11      16.516 -34.469   5.262  1.00 73.19           N  
ATOM   3673  OD1 ASN C  11      17.609 -34.156   7.203  1.00 73.19           O  
ATOM   3674  N   THR C  12      13.883 -31.078   8.680  1.00 79.88           N  
ATOM   3675  CA  THR C  12      13.289 -29.766   8.891  1.00 79.88           C  
ATOM   3676  C   THR C  12      13.727 -29.172  10.234  1.00 79.88           C  
ATOM   3677  CB  THR C  12      11.750 -29.828   8.836  1.00 79.88           C  
ATOM   3678  O   THR C  12      13.977 -27.969  10.336  1.00 79.88           O  
ATOM   3679  CG2 THR C  12      11.141 -28.438   8.758  1.00 79.88           C  
ATOM   3680  OG1 THR C  12      11.352 -30.578   7.676  1.00 79.88           O  
ATOM   3681  N   THR C  13      13.828 -30.062  11.133  1.00 81.88           N  
ATOM   3682  CA  THR C  13      14.227 -29.609  12.469  1.00 81.88           C  
ATOM   3683  C   THR C  13      15.656 -29.094  12.461  1.00 81.88           C  
ATOM   3684  CB  THR C  13      14.102 -30.750  13.492  1.00 81.88           C  
ATOM   3685  O   THR C  13      15.961 -28.078  13.109  1.00 81.88           O  
ATOM   3686  CG2 THR C  13      14.266 -30.234  14.914  1.00 81.88           C  
ATOM   3687  OG1 THR C  13      12.805 -31.359  13.375  1.00 81.88           O  
ATOM   3688  N   VAL C  14      16.469 -29.844  11.641  1.00 84.44           N  
ATOM   3689  CA  VAL C  14      17.875 -29.438  11.562  1.00 84.44           C  
ATOM   3690  C   VAL C  14      17.969 -28.047  10.938  1.00 84.44           C  
ATOM   3691  CB  VAL C  14      18.719 -30.453  10.758  1.00 84.44           C  
ATOM   3692  O   VAL C  14      18.672 -27.172  11.445  1.00 84.44           O  
ATOM   3693  CG1 VAL C  14      20.094 -29.875  10.461  1.00 84.44           C  
ATOM   3694  CG2 VAL C  14      18.828 -31.766  11.523  1.00 84.44           C  
ATOM   3695  N   PHE C  15      17.250 -27.891   9.883  1.00 85.31           N  
ATOM   3696  CA  PHE C  15      17.328 -26.609   9.180  1.00 85.31           C  
ATOM   3697  C   PHE C  15      16.688 -25.500  10.000  1.00 85.31           C  
ATOM   3698  CB  PHE C  15      16.656 -26.703   7.809  1.00 85.31           C  
ATOM   3699  O   PHE C  15      17.172 -24.375  10.008  1.00 85.31           O  
ATOM   3700  CG  PHE C  15      17.500 -27.391   6.766  1.00 85.31           C  
ATOM   3701  CD1 PHE C  15      18.500 -26.703   6.102  1.00 85.31           C  
ATOM   3702  CD2 PHE C  15      17.281 -28.719   6.445  1.00 85.31           C  
ATOM   3703  CE1 PHE C  15      19.281 -27.328   5.133  1.00 85.31           C  
ATOM   3704  CE2 PHE C  15      18.062 -29.359   5.480  1.00 85.31           C  
ATOM   3705  CZ  PHE C  15      19.062 -28.656   4.824  1.00 85.31           C  
ATOM   3706  N   THR C  16      15.633 -25.859  10.656  1.00 88.31           N  
ATOM   3707  CA  THR C  16      15.016 -24.891  11.555  1.00 88.31           C  
ATOM   3708  C   THR C  16      16.000 -24.438  12.625  1.00 88.31           C  
ATOM   3709  CB  THR C  16      13.758 -25.469  12.227  1.00 88.31           C  
ATOM   3710  O   THR C  16      16.109 -23.234  12.914  1.00 88.31           O  
ATOM   3711  CG2 THR C  16      13.164 -24.500  13.227  1.00 88.31           C  
ATOM   3712  OG1 THR C  16      12.781 -25.766  11.219  1.00 88.31           O  
ATOM   3713  N   ARG C  17      16.703 -25.359  13.133  1.00 89.81           N  
ATOM   3714  CA  ARG C  17      17.688 -25.031  14.164  1.00 89.81           C  
ATOM   3715  C   ARG C  17      18.797 -24.156  13.609  1.00 89.81           C  
ATOM   3716  CB  ARG C  17      18.266 -26.312  14.758  1.00 89.81           C  
ATOM   3717  O   ARG C  17      19.250 -23.219  14.281  1.00 89.81           O  
ATOM   3718  CG  ARG C  17      17.344 -27.031  15.734  1.00 89.81           C  
ATOM   3719  CD  ARG C  17      18.016 -28.234  16.359  1.00 89.81           C  
ATOM   3720  NE  ARG C  17      17.094 -28.969  17.234  1.00 89.81           N  
ATOM   3721  NH1 ARG C  17      18.484 -30.781  17.531  1.00 89.81           N  
ATOM   3722  NH2 ARG C  17      16.438 -30.719  18.562  1.00 89.81           N  
ATOM   3723  CZ  ARG C  17      17.344 -30.156  17.781  1.00 89.81           C  
ATOM   3724  N   ILE C  18      19.219 -24.516  12.445  1.00 89.50           N  
ATOM   3725  CA  ILE C  18      20.266 -23.719  11.812  1.00 89.50           C  
ATOM   3726  C   ILE C  18      19.781 -22.281  11.633  1.00 89.50           C  
ATOM   3727  CB  ILE C  18      20.672 -24.312  10.445  1.00 89.50           C  
ATOM   3728  O   ILE C  18      20.469 -21.328  12.008  1.00 89.50           O  
ATOM   3729  CG1 ILE C  18      21.406 -25.641  10.648  1.00 89.50           C  
ATOM   3730  CG2 ILE C  18      21.547 -23.328   9.672  1.00 89.50           C  
ATOM   3731  CD1 ILE C  18      21.656 -26.422   9.359  1.00 89.50           C  
ATOM   3732  N   LEU C  19      18.594 -22.156  11.078  1.00 89.06           N  
ATOM   3733  CA  LEU C  19      18.047 -20.828  10.820  1.00 89.06           C  
ATOM   3734  C   LEU C  19      17.859 -20.062  12.117  1.00 89.06           C  
ATOM   3735  CB  LEU C  19      16.719 -20.938  10.070  1.00 89.06           C  
ATOM   3736  O   LEU C  19      18.172 -18.875  12.195  1.00 89.06           O  
ATOM   3737  CG  LEU C  19      16.781 -21.453   8.633  1.00 89.06           C  
ATOM   3738  CD1 LEU C  19      15.375 -21.531   8.031  1.00 89.06           C  
ATOM   3739  CD2 LEU C  19      17.672 -20.562   7.789  1.00 89.06           C  
ATOM   3740  N   ASP C  20      17.344 -20.750  13.133  1.00 90.00           N  
ATOM   3741  CA  ASP C  20      17.141 -20.109  14.430  1.00 90.00           C  
ATOM   3742  C   ASP C  20      18.469 -19.656  15.031  1.00 90.00           C  
ATOM   3743  CB  ASP C  20      16.438 -21.062  15.391  1.00 90.00           C  
ATOM   3744  O   ASP C  20      18.562 -18.562  15.602  1.00 90.00           O  
ATOM   3745  CG  ASP C  20      14.977 -21.297  15.016  1.00 90.00           C  
ATOM   3746  OD1 ASP C  20      14.445 -20.562  14.156  1.00 90.00           O  
ATOM   3747  OD2 ASP C  20      14.367 -22.219  15.594  1.00 90.00           O  
ATOM   3748  N   ARG C  21      19.438 -20.438  14.875  1.00 90.75           N  
ATOM   3749  CA  ARG C  21      20.750 -20.109  15.398  1.00 90.75           C  
ATOM   3750  C   ARG C  21      21.344 -18.906  14.672  1.00 90.75           C  
ATOM   3751  CB  ARG C  21      21.703 -21.297  15.289  1.00 90.75           C  
ATOM   3752  O   ARG C  21      22.000 -18.062  15.281  1.00 90.75           O  
ATOM   3753  CG  ARG C  21      21.656 -22.234  16.484  1.00 90.75           C  
ATOM   3754  CD  ARG C  21      22.688 -23.344  16.391  1.00 90.75           C  
ATOM   3755  NE  ARG C  21      22.391 -24.453  17.281  1.00 90.75           N  
ATOM   3756  NH1 ARG C  21      23.781 -25.969  16.234  1.00 90.75           N  
ATOM   3757  NH2 ARG C  21      22.562 -26.609  18.062  1.00 90.75           N  
ATOM   3758  CZ  ARG C  21      22.906 -25.672  17.188  1.00 90.75           C  
ATOM   3759  N   LEU C  22      21.141 -18.906  13.367  1.00 90.56           N  
ATOM   3760  CA  LEU C  22      21.641 -17.812  12.562  1.00 90.56           C  
ATOM   3761  C   LEU C  22      21.062 -16.484  13.047  1.00 90.56           C  
ATOM   3762  CB  LEU C  22      21.297 -18.016  11.086  1.00 90.56           C  
ATOM   3763  O   LEU C  22      21.766 -15.461  13.055  1.00 90.56           O  
ATOM   3764  CG  LEU C  22      22.125 -19.047  10.336  1.00 90.56           C  
ATOM   3765  CD1 LEU C  22      21.594 -19.234   8.922  1.00 90.56           C  
ATOM   3766  CD2 LEU C  22      23.594 -18.641  10.312  1.00 90.56           C  
ATOM   3767  N   LEU C  23      19.812 -16.469  13.500  1.00 90.75           N  
ATOM   3768  CA  LEU C  23      19.125 -15.227  13.828  1.00 90.75           C  
ATOM   3769  C   LEU C  23      19.234 -14.922  15.320  1.00 90.75           C  
ATOM   3770  CB  LEU C  23      17.641 -15.312  13.430  1.00 90.75           C  
ATOM   3771  O   LEU C  23      18.953 -13.805  15.750  1.00 90.75           O  
ATOM   3772  CG  LEU C  23      17.344 -15.383  11.930  1.00 90.75           C  
ATOM   3773  CD1 LEU C  23      15.852 -15.492  11.688  1.00 90.75           C  
ATOM   3774  CD2 LEU C  23      17.922 -14.172  11.211  1.00 90.75           C  
ATOM   3775  N   ASP C  24      19.703 -15.953  16.062  1.00 90.06           N  
ATOM   3776  CA  ASP C  24      19.828 -15.750  17.500  1.00 90.06           C  
ATOM   3777  C   ASP C  24      20.875 -14.680  17.812  1.00 90.06           C  
ATOM   3778  CB  ASP C  24      20.188 -17.062  18.188  1.00 90.06           C  
ATOM   3779  O   ASP C  24      22.062 -14.859  17.516  1.00 90.06           O  
ATOM   3780  CG  ASP C  24      20.031 -17.000  19.703  1.00 90.06           C  
ATOM   3781  OD1 ASP C  24      19.500 -15.992  20.219  1.00 90.06           O  
ATOM   3782  OD2 ASP C  24      20.422 -17.969  20.375  1.00 90.06           O  
ATOM   3783  N   GLY C  25      20.406 -13.531  18.344  1.00 87.00           N  
ATOM   3784  CA  GLY C  25      21.297 -12.438  18.703  1.00 87.00           C  
ATOM   3785  C   GLY C  25      21.734 -11.609  17.500  1.00 87.00           C  
ATOM   3786  O   GLY C  25      22.531 -10.672  17.656  1.00 87.00           O  
ATOM   3787  N   TYR C  26      21.328 -12.086  16.359  1.00 90.75           N  
ATOM   3788  CA  TYR C  26      21.672 -11.328  15.156  1.00 90.75           C  
ATOM   3789  C   TYR C  26      20.984  -9.961  15.164  1.00 90.75           C  
ATOM   3790  CB  TYR C  26      21.281 -12.102  13.898  1.00 90.75           C  
ATOM   3791  O   TYR C  26      19.781  -9.867  15.406  1.00 90.75           O  
ATOM   3792  CG  TYR C  26      21.688 -11.422  12.617  1.00 90.75           C  
ATOM   3793  CD1 TYR C  26      20.797 -10.617  11.914  1.00 90.75           C  
ATOM   3794  CD2 TYR C  26      22.969 -11.586  12.094  1.00 90.75           C  
ATOM   3795  CE1 TYR C  26      21.156  -9.992  10.734  1.00 90.75           C  
ATOM   3796  CE2 TYR C  26      23.344 -10.961  10.914  1.00 90.75           C  
ATOM   3797  OH  TYR C  26      22.812  -9.555   9.062  1.00 90.75           O  
ATOM   3798  CZ  TYR C  26      22.438 -10.172  10.234  1.00 90.75           C  
ATOM   3799  N   ASP C  27      21.688  -8.883  15.000  1.00 89.81           N  
ATOM   3800  CA  ASP C  27      21.156  -7.523  14.938  1.00 89.81           C  
ATOM   3801  C   ASP C  27      21.219  -6.969  13.516  1.00 89.81           C  
ATOM   3802  CB  ASP C  27      21.906  -6.605  15.898  1.00 89.81           C  
ATOM   3803  O   ASP C  27      22.281  -6.543  13.062  1.00 89.81           O  
ATOM   3804  CG  ASP C  27      21.203  -5.281  16.125  1.00 89.81           C  
ATOM   3805  OD1 ASP C  27      20.344  -4.895  15.312  1.00 89.81           O  
ATOM   3806  OD2 ASP C  27      21.516  -4.617  17.141  1.00 89.81           O  
ATOM   3807  N   ASN C  28      20.094  -7.020  12.859  1.00 89.12           N  
ATOM   3808  CA  ASN C  28      20.062  -6.617  11.461  1.00 89.12           C  
ATOM   3809  C   ASN C  28      20.156  -5.102  11.312  1.00 89.12           C  
ATOM   3810  CB  ASN C  28      18.812  -7.141  10.773  1.00 89.12           C  
ATOM   3811  O   ASN C  28      20.156  -4.582  10.195  1.00 89.12           O  
ATOM   3812  CG  ASN C  28      17.531  -6.617  11.414  1.00 89.12           C  
ATOM   3813  ND2 ASN C  28      16.391  -6.984  10.844  1.00 89.12           N  
ATOM   3814  OD1 ASN C  28      17.578  -5.887  12.406  1.00 89.12           O  
ATOM   3815  N   ARG C  29      20.375  -4.336  12.414  1.00 86.19           N  
ATOM   3816  CA  ARG C  29      20.578  -2.891  12.375  1.00 86.19           C  
ATOM   3817  C   ARG C  29      22.031  -2.547  12.094  1.00 86.19           C  
ATOM   3818  CB  ARG C  29      20.125  -2.248  13.688  1.00 86.19           C  
ATOM   3819  O   ARG C  29      22.344  -1.418  11.711  1.00 86.19           O  
ATOM   3820  CG  ARG C  29      18.641  -2.430  13.984  1.00 86.19           C  
ATOM   3821  CD  ARG C  29      18.297  -1.992  15.398  1.00 86.19           C  
ATOM   3822  NE  ARG C  29      18.953  -2.836  16.406  1.00 86.19           N  
ATOM   3823  NH1 ARG C  29      18.172  -1.643  18.219  1.00 86.19           N  
ATOM   3824  NH2 ARG C  29      19.500  -3.480  18.531  1.00 86.19           N  
ATOM   3825  CZ  ARG C  29      18.875  -2.652  17.719  1.00 86.19           C  
ATOM   3826  N   LEU C  30      22.797  -3.475  12.289  1.00 89.12           N  
ATOM   3827  CA  LEU C  30      24.234  -3.250  12.188  1.00 89.12           C  
ATOM   3828  C   LEU C  30      24.797  -3.891  10.922  1.00 89.12           C  
ATOM   3829  CB  LEU C  30      24.953  -3.807  13.422  1.00 89.12           C  
ATOM   3830  O   LEU C  30      24.516  -5.055  10.633  1.00 89.12           O  
ATOM   3831  CG  LEU C  30      24.422  -3.346  14.781  1.00 89.12           C  
ATOM   3832  CD1 LEU C  30      25.172  -4.055  15.906  1.00 89.12           C  
ATOM   3833  CD2 LEU C  30      24.562  -1.833  14.922  1.00 89.12           C  
ATOM   3834  N   ARG C  31      25.625  -3.086  10.242  1.00 90.69           N  
ATOM   3835  CA  ARG C  31      26.266  -3.631   9.055  1.00 90.69           C  
ATOM   3836  C   ARG C  31      27.328  -4.656   9.438  1.00 90.69           C  
ATOM   3837  CB  ARG C  31      26.891  -2.512   8.219  1.00 90.69           C  
ATOM   3838  O   ARG C  31      27.875  -4.609  10.539  1.00 90.69           O  
ATOM   3839  CG  ARG C  31      28.031  -1.791   8.914  1.00 90.69           C  
ATOM   3840  CD  ARG C  31      28.734  -0.803   7.984  1.00 90.69           C  
ATOM   3841  NE  ARG C  31      29.922  -0.221   8.602  1.00 90.69           N  
ATOM   3842  NH1 ARG C  31      31.359  -1.880   7.883  1.00 90.69           N  
ATOM   3843  NH2 ARG C  31      32.156  -0.133   9.141  1.00 90.69           N  
ATOM   3844  CZ  ARG C  31      31.141  -0.746   8.539  1.00 90.69           C  
ATOM   3845  N   PRO C  32      27.594  -5.547   8.484  1.00 93.06           N  
ATOM   3846  CA  PRO C  32      28.719  -6.461   8.742  1.00 93.06           C  
ATOM   3847  C   PRO C  32      30.047  -5.738   8.867  1.00 93.06           C  
ATOM   3848  CB  PRO C  32      28.703  -7.391   7.527  1.00 93.06           C  
ATOM   3849  O   PRO C  32      30.297  -4.766   8.148  1.00 93.06           O  
ATOM   3850  CG  PRO C  32      27.484  -6.988   6.758  1.00 93.06           C  
ATOM   3851  CD  PRO C  32      26.875  -5.789   7.422  1.00 93.06           C  
ATOM   3852  N   GLY C  33      30.859  -6.195   9.812  1.00 88.19           N  
ATOM   3853  CA  GLY C  33      32.219  -5.660   9.953  1.00 88.19           C  
ATOM   3854  C   GLY C  33      32.250  -4.309  10.641  1.00 88.19           C  
ATOM   3855  O   GLY C  33      33.250  -3.619  10.609  1.00 88.19           O  
ATOM   3856  N   LEU C  34      31.203  -3.938  11.227  1.00 86.25           N  
ATOM   3857  CA  LEU C  34      31.125  -2.631  11.867  1.00 86.25           C  
ATOM   3858  C   LEU C  34      32.312  -2.400  12.789  1.00 86.25           C  
ATOM   3859  CB  LEU C  34      29.828  -2.510  12.664  1.00 86.25           C  
ATOM   3860  O   LEU C  34      32.625  -3.236  13.641  1.00 86.25           O  
ATOM   3861  CG  LEU C  34      29.562  -1.160  13.336  1.00 86.25           C  
ATOM   3862  CD1 LEU C  34      29.328  -0.081  12.289  1.00 86.25           C  
ATOM   3863  CD2 LEU C  34      28.375  -1.258  14.289  1.00 86.25           C  
ATOM   3864  N   GLY C  35      32.938  -1.234  12.586  1.00 77.19           N  
ATOM   3865  CA  GLY C  35      34.062  -0.857  13.422  1.00 77.19           C  
ATOM   3866  C   GLY C  35      35.344  -1.571  13.055  1.00 77.19           C  
ATOM   3867  O   GLY C  35      36.406  -1.273  13.602  1.00 77.19           O  
ATOM   3868  N   GLU C  36      35.344  -2.529  12.164  1.00 81.31           N  
ATOM   3869  CA  GLU C  36      36.531  -3.344  11.836  1.00 81.31           C  
ATOM   3870  C   GLU C  36      36.938  -3.164  10.375  1.00 81.31           C  
ATOM   3871  CB  GLU C  36      36.250  -4.820  12.133  1.00 81.31           C  
ATOM   3872  O   GLU C  36      38.094  -2.967  10.078  1.00 81.31           O  
ATOM   3873  CG  GLU C  36      36.156  -5.152  13.617  1.00 81.31           C  
ATOM   3874  CD  GLU C  36      36.125  -6.645  13.891  1.00 81.31           C  
ATOM   3875  OE1 GLU C  36      36.062  -7.039  15.078  1.00 81.31           O  
ATOM   3876  OE2 GLU C  36      36.156  -7.430  12.922  1.00 81.31           O  
ATOM   3877  N   ARG C  37      36.000  -3.314   9.562  1.00 90.25           N  
ATOM   3878  CA  ARG C  37      36.312  -3.264   8.141  1.00 90.25           C  
ATOM   3879  C   ARG C  37      35.156  -2.652   7.352  1.00 90.25           C  
ATOM   3880  CB  ARG C  37      36.625  -4.664   7.609  1.00 90.25           C  
ATOM   3881  O   ARG C  37      34.031  -2.551   7.855  1.00 90.25           O  
ATOM   3882  CG  ARG C  37      35.469  -5.660   7.781  1.00 90.25           C  
ATOM   3883  CD  ARG C  37      35.875  -7.047   7.293  1.00 90.25           C  
ATOM   3884  NE  ARG C  37      34.781  -8.008   7.480  1.00 90.25           N  
ATOM   3885  NH1 ARG C  37      34.062  -7.945   5.281  1.00 90.25           N  
ATOM   3886  NH2 ARG C  37      33.000  -9.289   6.801  1.00 90.25           N  
ATOM   3887  CZ  ARG C  37      33.969  -8.414   6.520  1.00 90.25           C  
ATOM   3888  N   VAL C  38      35.500  -2.291   6.148  1.00 94.56           N  
ATOM   3889  CA  VAL C  38      34.500  -1.799   5.191  1.00 94.56           C  
ATOM   3890  C   VAL C  38      33.719  -2.969   4.621  1.00 94.56           C  
ATOM   3891  CB  VAL C  38      35.188  -1.001   4.051  1.00 94.56           C  
ATOM   3892  O   VAL C  38      34.281  -4.031   4.336  1.00 94.56           O  
ATOM   3893  CG1 VAL C  38      34.156  -0.639   2.975  1.00 94.56           C  
ATOM   3894  CG2 VAL C  38      35.844   0.257   4.598  1.00 94.56           C  
ATOM   3895  N   THR C  39      32.438  -2.840   4.613  1.00 96.06           N  
ATOM   3896  CA  THR C  39      31.609  -3.854   3.971  1.00 96.06           C  
ATOM   3897  C   THR C  39      31.641  -3.695   2.453  1.00 96.06           C  
ATOM   3898  CB  THR C  39      30.141  -3.781   4.465  1.00 96.06           C  
ATOM   3899  O   THR C  39      31.297  -2.637   1.925  1.00 96.06           O  
ATOM   3900  CG2 THR C  39      29.312  -4.934   3.906  1.00 96.06           C  
ATOM   3901  OG1 THR C  39      30.125  -3.844   5.895  1.00 96.06           O  
ATOM   3902  N   GLU C  40      32.031  -4.703   1.795  1.00 97.62           N  
ATOM   3903  CA  GLU C  40      32.094  -4.691   0.336  1.00 97.62           C  
ATOM   3904  C   GLU C  40      30.812  -5.320  -0.253  1.00 97.62           C  
ATOM   3905  CB  GLU C  40      33.312  -5.430  -0.176  1.00 97.62           C  
ATOM   3906  O   GLU C  40      30.469  -6.453   0.083  1.00 97.62           O  
ATOM   3907  CG  GLU C  40      34.625  -4.781   0.239  1.00 97.62           C  
ATOM   3908  CD  GLU C  40      35.844  -5.582  -0.177  1.00 97.62           C  
ATOM   3909  OE1 GLU C  40      37.000  -5.172   0.154  1.00 97.62           O  
ATOM   3910  OE2 GLU C  40      35.688  -6.629  -0.839  1.00 97.62           O  
ATOM   3911  N   VAL C  41      30.125  -4.547  -1.059  1.00 97.38           N  
ATOM   3912  CA  VAL C  41      28.922  -5.031  -1.745  1.00 97.38           C  
ATOM   3913  C   VAL C  41      29.219  -5.203  -3.234  1.00 97.38           C  
ATOM   3914  CB  VAL C  41      27.734  -4.070  -1.545  1.00 97.38           C  
ATOM   3915  O   VAL C  41      29.484  -4.223  -3.938  1.00 97.38           O  
ATOM   3916  CG1 VAL C  41      26.484  -4.594  -2.270  1.00 97.38           C  
ATOM   3917  CG2 VAL C  41      27.438  -3.881  -0.057  1.00 97.38           C  
ATOM   3918  N   LYS C  42      29.188  -6.426  -3.705  1.00 97.25           N  
ATOM   3919  CA  LYS C  42      29.359  -6.719  -5.125  1.00 97.25           C  
ATOM   3920  C   LYS C  42      28.016  -6.727  -5.848  1.00 97.25           C  
ATOM   3921  CB  LYS C  42      30.062  -8.062  -5.316  1.00 97.25           C  
ATOM   3922  O   LYS C  42      27.047  -7.285  -5.348  1.00 97.25           O  
ATOM   3923  CG  LYS C  42      31.484  -8.109  -4.750  1.00 97.25           C  
ATOM   3924  CD  LYS C  42      32.156  -9.430  -5.059  1.00 97.25           C  
ATOM   3925  CE  LYS C  42      33.594  -9.461  -4.535  1.00 97.25           C  
ATOM   3926  NZ  LYS C  42      34.281 -10.727  -4.902  1.00 97.25           N  
ATOM   3927  N   THR C  43      27.969  -6.051  -6.953  1.00 95.88           N  
ATOM   3928  CA  THR C  43      26.688  -5.895  -7.625  1.00 95.88           C  
ATOM   3929  C   THR C  43      26.797  -6.309  -9.094  1.00 95.88           C  
ATOM   3930  CB  THR C  43      26.188  -4.445  -7.531  1.00 95.88           C  
ATOM   3931  O   THR C  43      27.859  -6.223  -9.695  1.00 95.88           O  
ATOM   3932  CG2 THR C  43      25.938  -4.039  -6.082  1.00 95.88           C  
ATOM   3933  OG1 THR C  43      27.156  -3.566  -8.102  1.00 95.88           O  
ATOM   3934  N   ASP C  44      25.781  -6.832  -9.664  1.00 93.25           N  
ATOM   3935  CA  ASP C  44      25.594  -6.992 -11.102  1.00 93.25           C  
ATOM   3936  C   ASP C  44      24.125  -6.820 -11.484  1.00 93.25           C  
ATOM   3937  CB  ASP C  44      26.094  -8.359 -11.562  1.00 93.25           C  
ATOM   3938  O   ASP C  44      23.234  -6.895 -10.633  1.00 93.25           O  
ATOM   3939  CG  ASP C  44      25.312  -9.516 -10.969  1.00 93.25           C  
ATOM   3940  OD1 ASP C  44      24.219  -9.844 -11.484  1.00 93.25           O  
ATOM   3941  OD2 ASP C  44      25.781 -10.102  -9.969  1.00 93.25           O  
ATOM   3942  N   ILE C  45      23.859  -6.488 -12.742  1.00 93.25           N  
ATOM   3943  CA  ILE C  45      22.531  -6.168 -13.234  1.00 93.25           C  
ATOM   3944  C   ILE C  45      22.234  -7.008 -14.477  1.00 93.25           C  
ATOM   3945  CB  ILE C  45      22.391  -4.664 -13.562  1.00 93.25           C  
ATOM   3946  O   ILE C  45      23.047  -7.086 -15.398  1.00 93.25           O  
ATOM   3947  CG1 ILE C  45      22.719  -3.820 -12.320  1.00 93.25           C  
ATOM   3948  CG2 ILE C  45      20.984  -4.352 -14.070  1.00 93.25           C  
ATOM   3949  CD1 ILE C  45      22.766  -2.322 -12.594  1.00 93.25           C  
ATOM   3950  N   PHE C  46      21.219  -7.715 -14.484  1.00 89.56           N  
ATOM   3951  CA  PHE C  46      20.688  -8.367 -15.672  1.00 89.56           C  
ATOM   3952  C   PHE C  46      19.422  -7.676 -16.156  1.00 89.56           C  
ATOM   3953  CB  PHE C  46      20.406  -9.852 -15.391  1.00 89.56           C  
ATOM   3954  O   PHE C  46      18.375  -7.742 -15.492  1.00 89.56           O  
ATOM   3955  CG  PHE C  46      19.953 -10.625 -16.594  1.00 89.56           C  
ATOM   3956  CD1 PHE C  46      18.625 -11.023 -16.734  1.00 89.56           C  
ATOM   3957  CD2 PHE C  46      20.859 -10.953 -17.609  1.00 89.56           C  
ATOM   3958  CE1 PHE C  46      18.203 -11.742 -17.859  1.00 89.56           C  
ATOM   3959  CE2 PHE C  46      20.438 -11.672 -18.719  1.00 89.56           C  
ATOM   3960  CZ  PHE C  46      19.125 -12.062 -18.844  1.00 89.56           C  
ATOM   3961  N   VAL C  47      19.484  -7.055 -17.234  1.00 90.56           N  
ATOM   3962  CA  VAL C  47      18.359  -6.316 -17.797  1.00 90.56           C  
ATOM   3963  C   VAL C  47      17.484  -7.258 -18.625  1.00 90.56           C  
ATOM   3964  CB  VAL C  47      18.844  -5.141 -18.688  1.00 90.56           C  
ATOM   3965  O   VAL C  47      17.891  -7.715 -19.688  1.00 90.56           O  
ATOM   3966  CG1 VAL C  47      17.656  -4.379 -19.266  1.00 90.56           C  
ATOM   3967  CG2 VAL C  47      19.734  -4.199 -17.875  1.00 90.56           C  
ATOM   3968  N   THR C  48      16.312  -7.453 -18.141  1.00 84.25           N  
ATOM   3969  CA  THR C  48      15.406  -8.344 -18.844  1.00 84.25           C  
ATOM   3970  C   THR C  48      14.648  -7.598 -19.922  1.00 84.25           C  
ATOM   3971  CB  THR C  48      14.398  -9.000 -17.859  1.00 84.25           C  
ATOM   3972  O   THR C  48      14.266  -8.188 -20.938  1.00 84.25           O  
ATOM   3973  CG2 THR C  48      15.109  -9.891 -16.859  1.00 84.25           C  
ATOM   3974  OG1 THR C  48      13.695  -7.969 -17.156  1.00 84.25           O  
ATOM   3975  N   SER C  49      14.398  -6.348 -19.672  1.00 83.62           N  
ATOM   3976  CA  SER C  49      13.695  -5.508 -20.641  1.00 83.62           C  
ATOM   3977  C   SER C  49      14.219  -4.074 -20.609  1.00 83.62           C  
ATOM   3978  CB  SER C  49      12.195  -5.520 -20.359  1.00 83.62           C  
ATOM   3979  O   SER C  49      14.359  -3.480 -19.531  1.00 83.62           O  
ATOM   3980  OG  SER C  49      11.531  -4.543 -21.141  1.00 83.62           O  
ATOM   3981  N   PHE C  50      14.547  -3.627 -21.828  1.00 88.44           N  
ATOM   3982  CA  PHE C  50      14.984  -2.246 -21.984  1.00 88.44           C  
ATOM   3983  C   PHE C  50      13.969  -1.432 -22.766  1.00 88.44           C  
ATOM   3984  CB  PHE C  50      16.344  -2.186 -22.672  1.00 88.44           C  
ATOM   3985  O   PHE C  50      13.703  -1.721 -23.938  1.00 88.44           O  
ATOM   3986  CG  PHE C  50      17.047  -0.855 -22.547  1.00 88.44           C  
ATOM   3987  CD1 PHE C  50      16.656   0.220 -23.344  1.00 88.44           C  
ATOM   3988  CD2 PHE C  50      18.062  -0.678 -21.625  1.00 88.44           C  
ATOM   3989  CE1 PHE C  50      17.297   1.454 -23.219  1.00 88.44           C  
ATOM   3990  CE2 PHE C  50      18.703   0.551 -21.500  1.00 88.44           C  
ATOM   3991  CZ  PHE C  50      18.328   1.615 -22.297  1.00 88.44           C  
ATOM   3992  N   GLY C  51      13.492  -0.401 -22.141  1.00 85.94           N  
ATOM   3993  CA  GLY C  51      12.469   0.438 -22.750  1.00 85.94           C  
ATOM   3994  C   GLY C  51      11.156   0.402 -22.000  1.00 85.94           C  
ATOM   3995  O   GLY C  51      10.922  -0.491 -21.172  1.00 85.94           O  
ATOM   3996  N   PRO C  52      10.305   1.281 -22.281  1.00 83.94           N  
ATOM   3997  CA  PRO C  52      10.375   2.309 -23.328  1.00 83.94           C  
ATOM   3998  C   PRO C  52      11.336   3.441 -22.984  1.00 83.94           C  
ATOM   3999  CB  PRO C  52       8.938   2.822 -23.422  1.00 83.94           C  
ATOM   4000  O   PRO C  52      11.766   3.557 -21.828  1.00 83.94           O  
ATOM   4001  CG  PRO C  52       8.398   2.676 -22.031  1.00 83.94           C  
ATOM   4002  CD  PRO C  52       8.992   1.445 -21.406  1.00 83.94           C  
ATOM   4003  N   VAL C  53      11.656   4.184 -24.047  1.00 86.50           N  
ATOM   4004  CA  VAL C  53      12.445   5.406 -23.938  1.00 86.50           C  
ATOM   4005  C   VAL C  53      11.578   6.609 -24.312  1.00 86.50           C  
ATOM   4006  CB  VAL C  53      13.711   5.359 -24.812  1.00 86.50           C  
ATOM   4007  O   VAL C  53      10.938   6.613 -25.359  1.00 86.50           O  
ATOM   4008  CG1 VAL C  53      14.500   6.664 -24.688  1.00 86.50           C  
ATOM   4009  CG2 VAL C  53      14.586   4.168 -24.422  1.00 86.50           C  
ATOM   4010  N   SER C  54      11.492   7.613 -23.453  1.00 83.38           N  
ATOM   4011  CA  SER C  54      10.703   8.812 -23.703  1.00 83.38           C  
ATOM   4012  C   SER C  54      11.594  10.031 -23.922  1.00 83.38           C  
ATOM   4013  CB  SER C  54       9.758   9.078 -22.531  1.00 83.38           C  
ATOM   4014  O   SER C  54      12.211  10.539 -22.984  1.00 83.38           O  
ATOM   4015  OG  SER C  54       9.094  10.320 -22.688  1.00 83.38           O  
ATOM   4016  N   ASP C  55      11.539  10.547 -25.125  1.00 80.81           N  
ATOM   4017  CA  ASP C  55      12.273  11.766 -25.438  1.00 80.81           C  
ATOM   4018  C   ASP C  55      11.656  12.969 -24.719  1.00 80.81           C  
ATOM   4019  CB  ASP C  55      12.312  12.016 -26.938  1.00 80.81           C  
ATOM   4020  O   ASP C  55      12.367  13.891 -24.312  1.00 80.81           O  
ATOM   4021  CG  ASP C  55      13.062  10.930 -27.703  1.00 80.81           C  
ATOM   4022  OD1 ASP C  55      13.742  10.094 -27.062  1.00 80.81           O  
ATOM   4023  OD2 ASP C  55      12.984  10.914 -28.953  1.00 80.81           O  
ATOM   4024  N   HIS C  56      10.398  12.867 -24.688  1.00 74.44           N  
ATOM   4025  CA  HIS C  56       9.656  13.969 -24.078  1.00 74.44           C  
ATOM   4026  C   HIS C  56      10.000  14.117 -22.594  1.00 74.44           C  
ATOM   4027  CB  HIS C  56       8.148  13.766 -24.250  1.00 74.44           C  
ATOM   4028  O   HIS C  56      10.242  15.227 -22.125  1.00 74.44           O  
ATOM   4029  CG  HIS C  56       7.328  14.906 -23.734  1.00 74.44           C  
ATOM   4030  CD2 HIS C  56       6.719  15.930 -24.375  1.00 74.44           C  
ATOM   4031  ND1 HIS C  56       7.051  15.078 -22.391  1.00 74.44           N  
ATOM   4032  CE1 HIS C  56       6.309  16.156 -22.234  1.00 74.44           C  
ATOM   4033  NE2 HIS C  56       6.094  16.688 -23.438  1.00 74.44           N  
ATOM   4034  N   ASP C  57      10.031  13.031 -21.938  1.00 75.38           N  
ATOM   4035  CA  ASP C  57      10.266  13.062 -20.484  1.00 75.38           C  
ATOM   4036  C   ASP C  57      11.750  12.891 -20.172  1.00 75.38           C  
ATOM   4037  CB  ASP C  57       9.453  11.969 -19.781  1.00 75.38           C  
ATOM   4038  O   ASP C  57      12.172  13.062 -19.031  1.00 75.38           O  
ATOM   4039  CG  ASP C  57       7.953  12.172 -19.922  1.00 75.38           C  
ATOM   4040  OD1 ASP C  57       7.480  13.328 -19.812  1.00 75.38           O  
ATOM   4041  OD2 ASP C  57       7.234  11.172 -20.141  1.00 75.38           O  
ATOM   4042  N   MET C  58      12.539  12.539 -21.125  1.00 81.69           N  
ATOM   4043  CA  MET C  58      13.961  12.250 -20.969  1.00 81.69           C  
ATOM   4044  C   MET C  58      14.188  11.156 -19.922  1.00 81.69           C  
ATOM   4045  CB  MET C  58      14.727  13.516 -20.562  1.00 81.69           C  
ATOM   4046  O   MET C  58      14.961  11.328 -18.984  1.00 81.69           O  
ATOM   4047  CG  MET C  58      14.781  14.570 -21.641  1.00 81.69           C  
ATOM   4048  SD  MET C  58      16.484  15.219 -21.922  1.00 81.69           S  
ATOM   4049  CE  MET C  58      16.203  16.984 -21.594  1.00 81.69           C  
ATOM   4050  N   GLU C  59      13.523  10.172 -20.125  1.00 86.38           N  
ATOM   4051  CA  GLU C  59      13.562   9.023 -19.219  1.00 86.38           C  
ATOM   4052  C   GLU C  59      13.547   7.711 -19.984  1.00 86.38           C  
ATOM   4053  CB  GLU C  59      12.398   9.070 -18.234  1.00 86.38           C  
ATOM   4054  O   GLU C  59      13.125   7.672 -21.141  1.00 86.38           O  
ATOM   4055  CG  GLU C  59      12.422  10.281 -17.312  1.00 86.38           C  
ATOM   4056  CD  GLU C  59      11.156  10.422 -16.469  1.00 86.38           C  
ATOM   4057  OE1 GLU C  59      11.055  11.398 -15.688  1.00 86.38           O  
ATOM   4058  OE2 GLU C  59      10.266   9.555 -16.594  1.00 86.38           O  
ATOM   4059  N   TYR C  60      14.086   6.730 -19.406  1.00 89.00           N  
ATOM   4060  CA  TYR C  60      13.969   5.375 -19.938  1.00 89.00           C  
ATOM   4061  C   TYR C  60      13.586   4.398 -18.828  1.00 89.00           C  
ATOM   4062  CB  TYR C  60      15.273   4.930 -20.594  1.00 89.00           C  
ATOM   4063  O   TYR C  60      13.789   4.680 -17.641  1.00 89.00           O  
ATOM   4064  CG  TYR C  60      16.406   4.703 -19.609  1.00 89.00           C  
ATOM   4065  CD1 TYR C  60      17.141   5.773 -19.109  1.00 89.00           C  
ATOM   4066  CD2 TYR C  60      16.734   3.422 -19.188  1.00 89.00           C  
ATOM   4067  CE1 TYR C  60      18.188   5.570 -18.203  1.00 89.00           C  
ATOM   4068  CE2 TYR C  60      17.766   3.205 -18.281  1.00 89.00           C  
ATOM   4069  OH  TYR C  60      19.516   4.078 -16.906  1.00 89.00           O  
ATOM   4070  CZ  TYR C  60      18.484   4.285 -17.797  1.00 89.00           C  
ATOM   4071  N   THR C  61      12.984   3.330 -19.203  1.00 88.25           N  
ATOM   4072  CA  THR C  61      12.539   2.309 -18.250  1.00 88.25           C  
ATOM   4073  C   THR C  61      13.258   0.985 -18.516  1.00 88.25           C  
ATOM   4074  CB  THR C  61      11.016   2.096 -18.344  1.00 88.25           C  
ATOM   4075  O   THR C  61      13.438   0.588 -19.672  1.00 88.25           O  
ATOM   4076  CG2 THR C  61      10.539   1.107 -17.281  1.00 88.25           C  
ATOM   4077  OG1 THR C  61      10.359   3.352 -18.141  1.00 88.25           O  
ATOM   4078  N   ILE C  62      13.695   0.351 -17.453  1.00 89.88           N  
ATOM   4079  CA  ILE C  62      14.305  -0.970 -17.578  1.00 89.88           C  
ATOM   4080  C   ILE C  62      13.750  -1.903 -16.516  1.00 89.88           C  
ATOM   4081  CB  ILE C  62      15.844  -0.899 -17.484  1.00 89.88           C  
ATOM   4082  O   ILE C  62      13.469  -1.471 -15.391  1.00 89.88           O  
ATOM   4083  CG1 ILE C  62      16.266  -0.253 -16.172  1.00 89.88           C  
ATOM   4084  CG2 ILE C  62      16.422  -0.134 -18.688  1.00 89.88           C  
ATOM   4085  CD1 ILE C  62      17.781  -0.256 -15.930  1.00 89.88           C  
ATOM   4086  N   ASP C  63      13.562  -3.115 -16.859  1.00 84.44           N  
ATOM   4087  CA  ASP C  63      13.328  -4.195 -15.906  1.00 84.44           C  
ATOM   4088  C   ASP C  63      14.617  -4.965 -15.625  1.00 84.44           C  
ATOM   4089  CB  ASP C  63      12.250  -5.148 -16.422  1.00 84.44           C  
ATOM   4090  O   ASP C  63      15.305  -5.395 -16.547  1.00 84.44           O  
ATOM   4091  CG  ASP C  63      10.891  -4.480 -16.578  1.00 84.44           C  
ATOM   4092  OD1 ASP C  63      10.508  -3.666 -15.711  1.00 84.44           O  
ATOM   4093  OD2 ASP C  63      10.203  -4.773 -17.578  1.00 84.44           O  
ATOM   4094  N   VAL C  64      14.883  -5.156 -14.336  1.00 87.94           N  
ATOM   4095  CA  VAL C  64      16.188  -5.730 -14.070  1.00 87.94           C  
ATOM   4096  C   VAL C  64      16.094  -6.734 -12.922  1.00 87.94           C  
ATOM   4097  CB  VAL C  64      17.234  -4.637 -13.727  1.00 87.94           C  
ATOM   4098  O   VAL C  64      15.195  -6.641 -12.078  1.00 87.94           O  
ATOM   4099  CG1 VAL C  64      17.375  -3.646 -14.883  1.00 87.94           C  
ATOM   4100  CG2 VAL C  64      16.844  -3.908 -12.445  1.00 87.94           C  
ATOM   4101  N   PHE C  65      16.953  -7.723 -13.016  1.00 86.06           N  
ATOM   4102  CA  PHE C  65      17.391  -8.414 -11.812  1.00 86.06           C  
ATOM   4103  C   PHE C  65      18.625  -7.734 -11.219  1.00 86.06           C  
ATOM   4104  CB  PHE C  65      17.703  -9.883 -12.125  1.00 86.06           C  
ATOM   4105  O   PHE C  65      19.703  -7.754 -11.812  1.00 86.06           O  
ATOM   4106  CG  PHE C  65      16.484 -10.727 -12.352  1.00 86.06           C  
ATOM   4107  CD1 PHE C  65      15.695 -11.141 -11.281  1.00 86.06           C  
ATOM   4108  CD2 PHE C  65      16.125 -11.117 -13.633  1.00 86.06           C  
ATOM   4109  CE1 PHE C  65      14.562 -11.922 -11.492  1.00 86.06           C  
ATOM   4110  CE2 PHE C  65      14.992 -11.898 -13.852  1.00 86.06           C  
ATOM   4111  CZ  PHE C  65      14.219 -12.305 -12.773  1.00 86.06           C  
ATOM   4112  N   PHE C  66      18.438  -7.141 -10.094  1.00 91.56           N  
ATOM   4113  CA  PHE C  66      19.516  -6.453  -9.391  1.00 91.56           C  
ATOM   4114  C   PHE C  66      20.109  -7.344  -8.305  1.00 91.56           C  
ATOM   4115  CB  PHE C  66      19.000  -5.148  -8.773  1.00 91.56           C  
ATOM   4116  O   PHE C  66      19.422  -7.703  -7.344  1.00 91.56           O  
ATOM   4117  CG  PHE C  66      20.078  -4.316  -8.133  1.00 91.56           C  
ATOM   4118  CD1 PHE C  66      20.094  -4.105  -6.758  1.00 91.56           C  
ATOM   4119  CD2 PHE C  66      21.094  -3.746  -8.898  1.00 91.56           C  
ATOM   4120  CE1 PHE C  66      21.094  -3.340  -6.160  1.00 91.56           C  
ATOM   4121  CE2 PHE C  66      22.094  -2.977  -8.312  1.00 91.56           C  
ATOM   4122  CZ  PHE C  66      22.094  -2.773  -6.941  1.00 91.56           C  
ATOM   4123  N   ARG C  67      21.359  -7.613  -8.469  1.00 92.06           N  
ATOM   4124  CA  ARG C  67      21.969  -8.578  -7.570  1.00 92.06           C  
ATOM   4125  C   ARG C  67      23.062  -7.922  -6.730  1.00 92.06           C  
ATOM   4126  CB  ARG C  67      22.562  -9.758  -8.359  1.00 92.06           C  
ATOM   4127  O   ARG C  67      23.859  -7.133  -7.250  1.00 92.06           O  
ATOM   4128  CG  ARG C  67      21.516 -10.570  -9.109  1.00 92.06           C  
ATOM   4129  CD  ARG C  67      22.141 -11.711  -9.883  1.00 92.06           C  
ATOM   4130  NE  ARG C  67      21.156 -12.414 -10.703  1.00 92.06           N  
ATOM   4131  NH1 ARG C  67      22.422 -12.352 -12.641  1.00 92.06           N  
ATOM   4132  NH2 ARG C  67      20.359 -13.344 -12.641  1.00 92.06           N  
ATOM   4133  CZ  ARG C  67      21.312 -12.703 -11.992  1.00 92.06           C  
ATOM   4134  N   GLN C  68      23.016  -8.219  -5.535  1.00 94.50           N  
ATOM   4135  CA  GLN C  68      24.000  -7.754  -4.570  1.00 94.50           C  
ATOM   4136  C   GLN C  68      24.547  -8.914  -3.736  1.00 94.50           C  
ATOM   4137  CB  GLN C  68      23.406  -6.688  -3.654  1.00 94.50           C  
ATOM   4138  O   GLN C  68      23.797  -9.789  -3.316  1.00 94.50           O  
ATOM   4139  CG  GLN C  68      22.844  -5.480  -4.398  1.00 94.50           C  
ATOM   4140  CD  GLN C  68      22.109  -4.520  -3.492  1.00 94.50           C  
ATOM   4141  NE2 GLN C  68      20.828  -4.805  -3.238  1.00 94.50           N  
ATOM   4142  OE1 GLN C  68      22.672  -3.527  -3.020  1.00 94.50           O  
ATOM   4143  N   SER C  69      25.859  -8.930  -3.568  1.00 96.31           N  
ATOM   4144  CA  SER C  69      26.516  -9.938  -2.742  1.00 96.31           C  
ATOM   4145  C   SER C  69      27.453  -9.297  -1.728  1.00 96.31           C  
ATOM   4146  CB  SER C  69      27.297 -10.922  -3.615  1.00 96.31           C  
ATOM   4147  O   SER C  69      28.172  -8.352  -2.051  1.00 96.31           O  
ATOM   4148  OG  SER C  69      27.938 -11.898  -2.818  1.00 96.31           O  
ATOM   4149  N   TRP C  70      27.406  -9.766  -0.557  1.00 97.44           N  
ATOM   4150  CA  TRP C  70      28.281  -9.305   0.504  1.00 97.44           C  
ATOM   4151  C   TRP C  70      28.547 -10.406   1.523  1.00 97.44           C  
ATOM   4152  CB  TRP C  70      27.688  -8.078   1.201  1.00 97.44           C  
ATOM   4153  O   TRP C  70      27.922 -11.469   1.471  1.00 97.44           O  
ATOM   4154  CG  TRP C  70      26.453  -8.367   1.993  1.00 97.44           C  
ATOM   4155  CD1 TRP C  70      26.375  -8.625   3.334  1.00 97.44           C  
ATOM   4156  CD2 TRP C  70      25.109  -8.438   1.490  1.00 97.44           C  
ATOM   4157  CE2 TRP C  70      24.266  -8.742   2.584  1.00 97.44           C  
ATOM   4158  CE3 TRP C  70      24.547  -8.273   0.221  1.00 97.44           C  
ATOM   4159  NE1 TRP C  70      25.062  -8.844   3.695  1.00 97.44           N  
ATOM   4160  CH2 TRP C  70      22.359  -8.719   1.191  1.00 97.44           C  
ATOM   4161  CZ2 TRP C  70      22.891  -8.883   2.445  1.00 97.44           C  
ATOM   4162  CZ3 TRP C  70      23.172  -8.414   0.084  1.00 97.44           C  
ATOM   4163  N   LYS C  71      29.562 -10.180   2.391  1.00 97.00           N  
ATOM   4164  CA  LYS C  71      29.906 -11.156   3.424  1.00 97.00           C  
ATOM   4165  C   LYS C  71      29.516 -10.648   4.809  1.00 97.00           C  
ATOM   4166  CB  LYS C  71      31.391 -11.477   3.385  1.00 97.00           C  
ATOM   4167  O   LYS C  71      29.781  -9.500   5.156  1.00 97.00           O  
ATOM   4168  CG  LYS C  71      31.781 -12.695   4.211  1.00 97.00           C  
ATOM   4169  CD  LYS C  71      33.219 -13.125   3.922  1.00 97.00           C  
ATOM   4170  CE  LYS C  71      33.594 -14.383   4.695  1.00 97.00           C  
ATOM   4171  NZ  LYS C  71      34.969 -14.844   4.371  1.00 97.00           N  
ATOM   4172  N   ASP C  72      28.797 -11.484   5.504  1.00 96.06           N  
ATOM   4173  CA  ASP C  72      28.469 -11.242   6.906  1.00 96.06           C  
ATOM   4174  C   ASP C  72      28.891 -12.430   7.777  1.00 96.06           C  
ATOM   4175  CB  ASP C  72      26.984 -10.961   7.074  1.00 96.06           C  
ATOM   4176  O   ASP C  72      28.156 -13.422   7.875  1.00 96.06           O  
ATOM   4177  CG  ASP C  72      26.625 -10.375   8.438  1.00 96.06           C  
ATOM   4178  OD1 ASP C  72      27.406 -10.578   9.398  1.00 96.06           O  
ATOM   4179  OD2 ASP C  72      25.578  -9.711   8.539  1.00 96.06           O  
ATOM   4180  N   GLU C  73      29.938 -12.289   8.500  1.00 93.75           N  
ATOM   4181  CA  GLU C  73      30.531 -13.383   9.266  1.00 93.75           C  
ATOM   4182  C   GLU C  73      29.578 -13.859  10.367  1.00 93.75           C  
ATOM   4183  CB  GLU C  73      31.875 -12.961   9.867  1.00 93.75           C  
ATOM   4184  O   GLU C  73      29.703 -14.977  10.859  1.00 93.75           O  
ATOM   4185  CG  GLU C  73      32.906 -12.570   8.828  1.00 93.75           C  
ATOM   4186  CD  GLU C  73      33.406 -13.742   7.992  1.00 93.75           C  
ATOM   4187  OE1 GLU C  73      33.906 -13.508   6.879  1.00 93.75           O  
ATOM   4188  OE2 GLU C  73      33.250 -14.891   8.453  1.00 93.75           O  
ATOM   4189  N   ARG C  74      28.672 -13.000  10.773  1.00 92.31           N  
ATOM   4190  CA  ARG C  74      27.719 -13.367  11.820  1.00 92.31           C  
ATOM   4191  C   ARG C  74      26.750 -14.438  11.328  1.00 92.31           C  
ATOM   4192  CB  ARG C  74      26.953 -12.133  12.297  1.00 92.31           C  
ATOM   4193  O   ARG C  74      26.078 -15.086  12.125  1.00 92.31           O  
ATOM   4194  CG  ARG C  74      27.828 -11.047  12.883  1.00 92.31           C  
ATOM   4195  CD  ARG C  74      27.047  -9.766  13.133  1.00 92.31           C  
ATOM   4196  NE  ARG C  74      26.578  -9.164  11.891  1.00 92.31           N  
ATOM   4197  NH1 ARG C  74      25.312  -7.523  12.914  1.00 92.31           N  
ATOM   4198  NH2 ARG C  74      25.406  -7.645  10.625  1.00 92.31           N  
ATOM   4199  CZ  ARG C  74      25.766  -8.109  11.812  1.00 92.31           C  
ATOM   4200  N   LEU C  75      26.703 -14.648  10.008  1.00 95.38           N  
ATOM   4201  CA  LEU C  75      25.734 -15.570   9.438  1.00 95.38           C  
ATOM   4202  C   LEU C  75      26.422 -16.828   8.906  1.00 95.38           C  
ATOM   4203  CB  LEU C  75      24.953 -14.883   8.312  1.00 95.38           C  
ATOM   4204  O   LEU C  75      25.859 -17.531   8.070  1.00 95.38           O  
ATOM   4205  CG  LEU C  75      24.062 -13.719   8.719  1.00 95.38           C  
ATOM   4206  CD1 LEU C  75      23.484 -13.031   7.484  1.00 95.38           C  
ATOM   4207  CD2 LEU C  75      22.938 -14.195   9.641  1.00 95.38           C  
ATOM   4208  N   LYS C  76      27.594 -17.031   9.336  1.00 94.75           N  
ATOM   4209  CA  LYS C  76      28.234 -18.297   9.062  1.00 94.75           C  
ATOM   4210  C   LYS C  76      27.469 -19.453   9.703  1.00 94.75           C  
ATOM   4211  CB  LYS C  76      29.672 -18.297   9.555  1.00 94.75           C  
ATOM   4212  O   LYS C  76      26.906 -19.297  10.789  1.00 94.75           O  
ATOM   4213  CG  LYS C  76      30.609 -17.422   8.727  1.00 94.75           C  
ATOM   4214  CD  LYS C  76      32.031 -17.484   9.250  1.00 94.75           C  
ATOM   4215  CE  LYS C  76      32.969 -16.641   8.398  1.00 94.75           C  
ATOM   4216  NZ  LYS C  76      34.375 -16.672   8.922  1.00 94.75           N  
ATOM   4217  N   PHE C  77      27.469 -20.578   9.000  1.00 94.00           N  
ATOM   4218  CA  PHE C  77      26.797 -21.734   9.562  1.00 94.00           C  
ATOM   4219  C   PHE C  77      27.438 -23.031   9.070  1.00 94.00           C  
ATOM   4220  CB  PHE C  77      25.312 -21.719   9.203  1.00 94.00           C  
ATOM   4221  O   PHE C  77      28.281 -23.000   8.172  1.00 94.00           O  
ATOM   4222  CG  PHE C  77      25.031 -21.969   7.746  1.00 94.00           C  
ATOM   4223  CD1 PHE C  77      25.016 -20.922   6.836  1.00 94.00           C  
ATOM   4224  CD2 PHE C  77      24.781 -23.250   7.285  1.00 94.00           C  
ATOM   4225  CE1 PHE C  77      24.766 -21.141   5.488  1.00 94.00           C  
ATOM   4226  CE2 PHE C  77      24.531 -23.484   5.938  1.00 94.00           C  
ATOM   4227  CZ  PHE C  77      24.516 -22.438   5.039  1.00 94.00           C  
ATOM   4228  N   LYS C  78      27.141 -24.094   9.805  1.00 91.44           N  
ATOM   4229  CA  LYS C  78      27.484 -25.453   9.398  1.00 91.44           C  
ATOM   4230  C   LYS C  78      26.250 -26.344   9.352  1.00 91.44           C  
ATOM   4231  CB  LYS C  78      28.516 -26.062  10.344  1.00 91.44           C  
ATOM   4232  O   LYS C  78      25.438 -26.344  10.273  1.00 91.44           O  
ATOM   4233  CG  LYS C  78      29.938 -25.531  10.125  1.00 91.44           C  
ATOM   4234  CD  LYS C  78      30.953 -26.281  10.984  1.00 91.44           C  
ATOM   4235  CE  LYS C  78      32.344 -25.703  10.828  1.00 91.44           C  
ATOM   4236  NZ  LYS C  78      33.344 -26.438  11.656  1.00 91.44           N  
ATOM   4237  N   GLY C  79      26.031 -26.922   8.227  1.00 85.94           N  
ATOM   4238  CA  GLY C  79      24.875 -27.797   8.070  1.00 85.94           C  
ATOM   4239  C   GLY C  79      24.969 -28.703   6.855  1.00 85.94           C  
ATOM   4240  O   GLY C  79      26.031 -28.797   6.234  1.00 85.94           O  
ATOM   4241  N   PRO C  80      23.859 -29.453   6.625  1.00 85.00           N  
ATOM   4242  CA  PRO C  80      23.844 -30.422   5.531  1.00 85.00           C  
ATOM   4243  C   PRO C  80      23.922 -29.766   4.156  1.00 85.00           C  
ATOM   4244  CB  PRO C  80      22.500 -31.141   5.719  1.00 85.00           C  
ATOM   4245  O   PRO C  80      24.281 -30.422   3.174  1.00 85.00           O  
ATOM   4246  CG  PRO C  80      21.734 -30.266   6.648  1.00 85.00           C  
ATOM   4247  CD  PRO C  80      22.688 -29.375   7.383  1.00 85.00           C  
ATOM   4248  N   MET C  81      23.562 -28.531   4.062  1.00 85.50           N  
ATOM   4249  CA  MET C  81      23.656 -27.797   2.805  1.00 85.50           C  
ATOM   4250  C   MET C  81      24.656 -26.641   2.914  1.00 85.50           C  
ATOM   4251  CB  MET C  81      22.281 -27.266   2.400  1.00 85.50           C  
ATOM   4252  O   MET C  81      24.734 -25.984   3.953  1.00 85.50           O  
ATOM   4253  CG  MET C  81      21.266 -28.344   2.113  1.00 85.50           C  
ATOM   4254  SD  MET C  81      19.641 -27.672   1.586  1.00 85.50           S  
ATOM   4255  CE  MET C  81      19.078 -29.000   0.478  1.00 85.50           C  
ATOM   4256  N   THR C  82      25.250 -26.438   1.756  1.00 89.75           N  
ATOM   4257  CA  THR C  82      26.250 -25.375   1.748  1.00 89.75           C  
ATOM   4258  C   THR C  82      25.594 -24.016   1.487  1.00 89.75           C  
ATOM   4259  CB  THR C  82      27.328 -25.625   0.688  1.00 89.75           C  
ATOM   4260  O   THR C  82      26.188 -22.969   1.757  1.00 89.75           O  
ATOM   4261  CG2 THR C  82      28.141 -26.891   1.015  1.00 89.75           C  
ATOM   4262  OG1 THR C  82      26.719 -25.797  -0.594  1.00 89.75           O  
ATOM   4263  N   VAL C  83      24.484 -24.031   0.849  1.00 88.94           N  
ATOM   4264  CA  VAL C  83      23.766 -22.812   0.531  1.00 88.94           C  
ATOM   4265  C   VAL C  83      22.328 -22.906   1.027  1.00 88.94           C  
ATOM   4266  CB  VAL C  83      23.781 -22.516  -0.986  1.00 88.94           C  
ATOM   4267  O   VAL C  83      21.641 -23.906   0.762  1.00 88.94           O  
ATOM   4268  CG1 VAL C  83      23.016 -21.234  -1.298  1.00 88.94           C  
ATOM   4269  CG2 VAL C  83      25.219 -22.406  -1.488  1.00 88.94           C  
ATOM   4270  N   LEU C  84      21.969 -21.969   1.794  1.00 87.44           N  
ATOM   4271  CA  LEU C  84      20.578 -21.844   2.215  1.00 87.44           C  
ATOM   4272  C   LEU C  84      19.812 -20.875   1.311  1.00 87.44           C  
ATOM   4273  CB  LEU C  84      20.500 -21.375   3.668  1.00 87.44           C  
ATOM   4274  O   LEU C  84      20.219 -19.719   1.156  1.00 87.44           O  
ATOM   4275  CG  LEU C  84      21.172 -22.266   4.711  1.00 87.44           C  
ATOM   4276  CD1 LEU C  84      21.172 -21.578   6.074  1.00 87.44           C  
ATOM   4277  CD2 LEU C  84      20.469 -23.609   4.789  1.00 87.44           C  
ATOM   4278  N   ARG C  85      18.844 -21.375   0.654  1.00 84.50           N  
ATOM   4279  CA  ARG C  85      17.969 -20.531  -0.149  1.00 84.50           C  
ATOM   4280  C   ARG C  85      16.719 -20.141   0.637  1.00 84.50           C  
ATOM   4281  CB  ARG C  85      17.562 -21.250  -1.439  1.00 84.50           C  
ATOM   4282  O   ARG C  85      15.914 -21.000   1.005  1.00 84.50           O  
ATOM   4283  CG  ARG C  85      18.750 -21.609  -2.332  1.00 84.50           C  
ATOM   4284  CD  ARG C  85      18.297 -22.422  -3.549  1.00 84.50           C  
ATOM   4285  NE  ARG C  85      19.438 -22.766  -4.406  1.00 84.50           N  
ATOM   4286  NH1 ARG C  85      19.953 -24.719  -3.285  1.00 84.50           N  
ATOM   4287  NH2 ARG C  85      21.188 -24.062  -5.098  1.00 84.50           N  
ATOM   4288  CZ  ARG C  85      20.188 -23.844  -4.262  1.00 84.50           C  
ATOM   4289  N   LEU C  86      16.672 -18.891   0.884  1.00 81.31           N  
ATOM   4290  CA  LEU C  86      15.680 -18.422   1.853  1.00 81.31           C  
ATOM   4291  C   LEU C  86      14.664 -17.500   1.188  1.00 81.31           C  
ATOM   4292  CB  LEU C  86      16.375 -17.688   3.006  1.00 81.31           C  
ATOM   4293  O   LEU C  86      14.938 -16.922   0.140  1.00 81.31           O  
ATOM   4294  CG  LEU C  86      17.484 -18.453   3.730  1.00 81.31           C  
ATOM   4295  CD1 LEU C  86      18.250 -17.516   4.664  1.00 81.31           C  
ATOM   4296  CD2 LEU C  86      16.891 -19.641   4.504  1.00 81.31           C  
ATOM   4297  N   ASN C  87      13.477 -17.531   1.821  1.00 71.94           N  
ATOM   4298  CA  ASN C  87      12.398 -16.703   1.287  1.00 71.94           C  
ATOM   4299  C   ASN C  87      12.453 -15.281   1.849  1.00 71.94           C  
ATOM   4300  CB  ASN C  87      11.039 -17.344   1.576  1.00 71.94           C  
ATOM   4301  O   ASN C  87      13.391 -14.930   2.570  1.00 71.94           O  
ATOM   4302  CG  ASN C  87      10.758 -17.469   3.061  1.00 71.94           C  
ATOM   4303  ND2 ASN C  87       9.836 -18.359   3.414  1.00 71.94           N  
ATOM   4304  OD1 ASN C  87      11.359 -16.766   3.881  1.00 71.94           O  
ATOM   4305  N   ASN C  88      11.461 -14.461   1.548  1.00 71.88           N  
ATOM   4306  CA  ASN C  88      11.398 -13.031   1.852  1.00 71.88           C  
ATOM   4307  C   ASN C  88      11.297 -12.781   3.354  1.00 71.88           C  
ATOM   4308  CB  ASN C  88      10.227 -12.375   1.122  1.00 71.88           C  
ATOM   4309  O   ASN C  88      11.742 -11.750   3.846  1.00 71.88           O  
ATOM   4310  CG  ASN C  88      10.422 -10.891   0.921  1.00 71.88           C  
ATOM   4311  ND2 ASN C  88       9.414 -10.227   0.377  1.00 71.88           N  
ATOM   4312  OD1 ASN C  88      11.477 -10.336   1.251  1.00 71.88           O  
ATOM   4313  N   LEU C  89      10.750 -13.781   4.031  1.00 71.81           N  
ATOM   4314  CA  LEU C  89      10.609 -13.617   5.473  1.00 71.81           C  
ATOM   4315  C   LEU C  89      11.977 -13.492   6.141  1.00 71.81           C  
ATOM   4316  CB  LEU C  89       9.844 -14.805   6.074  1.00 71.81           C  
ATOM   4317  O   LEU C  89      12.141 -12.719   7.090  1.00 71.81           O  
ATOM   4318  CG  LEU C  89       8.328 -14.766   5.930  1.00 71.81           C  
ATOM   4319  CD1 LEU C  89       7.785 -16.172   5.688  1.00 71.81           C  
ATOM   4320  CD2 LEU C  89       7.684 -14.148   7.168  1.00 71.81           C  
ATOM   4321  N   MET C  90      12.938 -14.195   5.578  1.00 78.69           N  
ATOM   4322  CA  MET C  90      14.289 -14.156   6.137  1.00 78.69           C  
ATOM   4323  C   MET C  90      15.008 -12.883   5.711  1.00 78.69           C  
ATOM   4324  CB  MET C  90      15.086 -15.383   5.699  1.00 78.69           C  
ATOM   4325  O   MET C  90      15.805 -12.328   6.477  1.00 78.69           O  
ATOM   4326  CG  MET C  90      15.523 -16.266   6.852  1.00 78.69           C  
ATOM   4327  SD  MET C  90      15.273 -15.477   8.484  1.00 78.69           S  
ATOM   4328  CE  MET C  90      16.719 -16.109   9.375  1.00 78.69           C  
ATOM   4329  N   ALA C  91      14.664 -12.430   4.527  1.00 79.25           N  
ATOM   4330  CA  ALA C  91      15.336 -11.242   4.004  1.00 79.25           C  
ATOM   4331  C   ALA C  91      15.102 -10.039   4.910  1.00 79.25           C  
ATOM   4332  CB  ALA C  91      14.859 -10.938   2.588  1.00 79.25           C  
ATOM   4333  O   ALA C  91      15.984  -9.195   5.078  1.00 79.25           O  
ATOM   4334  N   SER C  92      14.031 -10.016   5.555  1.00 79.19           N  
ATOM   4335  CA  SER C  92      13.688  -8.883   6.406  1.00 79.19           C  
ATOM   4336  C   SER C  92      14.406  -8.961   7.750  1.00 79.19           C  
ATOM   4337  CB  SER C  92      12.180  -8.812   6.629  1.00 79.19           C  
ATOM   4338  O   SER C  92      14.445  -7.984   8.500  1.00 79.19           O  
ATOM   4339  OG  SER C  92      11.727  -9.938   7.367  1.00 79.19           O  
ATOM   4340  N   LYS C  93      15.016 -10.078   8.023  1.00 87.56           N  
ATOM   4341  CA  LYS C  93      15.641 -10.297   9.328  1.00 87.56           C  
ATOM   4342  C   LYS C  93      17.156 -10.164   9.234  1.00 87.56           C  
ATOM   4343  CB  LYS C  93      15.266 -11.672   9.875  1.00 87.56           C  
ATOM   4344  O   LYS C  93      17.859 -10.305  10.242  1.00 87.56           O  
ATOM   4345  CG  LYS C  93      13.781 -11.844  10.148  1.00 87.56           C  
ATOM   4346  CD  LYS C  93      13.523 -12.938  11.172  1.00 87.56           C  
ATOM   4347  CE  LYS C  93      12.039 -13.086  11.477  1.00 87.56           C  
ATOM   4348  NZ  LYS C  93      11.781 -14.148  12.492  1.00 87.56           N  
ATOM   4349  N   ILE C  94      17.578  -9.844   8.055  1.00 90.94           N  
ATOM   4350  CA  ILE C  94      19.031  -9.773   7.844  1.00 90.94           C  
ATOM   4351  C   ILE C  94      19.391  -8.375   7.340  1.00 90.94           C  
ATOM   4352  CB  ILE C  94      19.500 -10.852   6.848  1.00 90.94           C  
ATOM   4353  O   ILE C  94      18.578  -7.703   6.699  1.00 90.94           O  
ATOM   4354  CG1 ILE C  94      19.203 -12.250   7.387  1.00 90.94           C  
ATOM   4355  CG2 ILE C  94      21.000 -10.688   6.559  1.00 90.94           C  
ATOM   4356  CD1 ILE C  94      19.516 -13.375   6.406  1.00 90.94           C  
ATOM   4357  N   TRP C  95      20.578  -7.938   7.660  1.00 90.38           N  
ATOM   4358  CA  TRP C  95      21.078  -6.668   7.133  1.00 90.38           C  
ATOM   4359  C   TRP C  95      21.250  -6.742   5.617  1.00 90.38           C  
ATOM   4360  CB  TRP C  95      22.406  -6.293   7.793  1.00 90.38           C  
ATOM   4361  O   TRP C  95      21.828  -7.695   5.098  1.00 90.38           O  
ATOM   4362  CG  TRP C  95      22.953  -4.973   7.348  1.00 90.38           C  
ATOM   4363  CD1 TRP C  95      22.719  -3.746   7.906  1.00 90.38           C  
ATOM   4364  CD2 TRP C  95      23.828  -4.742   6.238  1.00 90.38           C  
ATOM   4365  CE2 TRP C  95      24.094  -3.354   6.188  1.00 90.38           C  
ATOM   4366  CE3 TRP C  95      24.438  -5.578   5.285  1.00 90.38           C  
ATOM   4367  NE1 TRP C  95      23.391  -2.770   7.215  1.00 90.38           N  
ATOM   4368  CH2 TRP C  95      25.484  -3.621   4.297  1.00 90.38           C  
ATOM   4369  CZ2 TRP C  95      24.922  -2.781   5.219  1.00 90.38           C  
ATOM   4370  CZ3 TRP C  95      25.250  -5.008   4.320  1.00 90.38           C  
ATOM   4371  N   THR C  96      20.703  -5.879   4.891  1.00 89.44           N  
ATOM   4372  CA  THR C  96      20.906  -5.750   3.451  1.00 89.44           C  
ATOM   4373  C   THR C  96      21.422  -4.363   3.096  1.00 89.44           C  
ATOM   4374  CB  THR C  96      19.594  -6.016   2.688  1.00 89.44           C  
ATOM   4375  O   THR C  96      21.156  -3.391   3.803  1.00 89.44           O  
ATOM   4376  CG2 THR C  96      19.109  -7.449   2.895  1.00 89.44           C  
ATOM   4377  OG1 THR C  96      18.578  -5.113   3.160  1.00 89.44           O  
ATOM   4378  N   PRO C  97      22.219  -4.273   2.064  1.00 90.50           N  
ATOM   4379  CA  PRO C  97      22.688  -2.953   1.646  1.00 90.50           C  
ATOM   4380  C   PRO C  97      21.547  -1.976   1.377  1.00 90.50           C  
ATOM   4381  CB  PRO C  97      23.469  -3.246   0.364  1.00 90.50           C  
ATOM   4382  O   PRO C  97      20.500  -2.371   0.857  1.00 90.50           O  
ATOM   4383  CG  PRO C  97      23.875  -4.680   0.484  1.00 90.50           C  
ATOM   4384  CD  PRO C  97      22.781  -5.426   1.194  1.00 90.50           C  
ATOM   4385  N   ASP C  98      21.719  -0.732   1.683  1.00 85.69           N  
ATOM   4386  CA  ASP C  98      20.703   0.296   1.477  1.00 85.69           C  
ATOM   4387  C   ASP C  98      20.844   0.941   0.100  1.00 85.69           C  
ATOM   4388  CB  ASP C  98      20.797   1.363   2.570  1.00 85.69           C  
ATOM   4389  O   ASP C  98      20.844   2.168  -0.020  1.00 85.69           O  
ATOM   4390  CG  ASP C  98      22.125   2.100   2.574  1.00 85.69           C  
ATOM   4391  OD1 ASP C  98      23.109   1.572   2.029  1.00 85.69           O  
ATOM   4392  OD2 ASP C  98      22.172   3.217   3.133  1.00 85.69           O  
ATOM   4393  N   THR C  99      20.953   0.191  -0.881  1.00 89.38           N  
ATOM   4394  CA  THR C  99      21.188   0.648  -2.246  1.00 89.38           C  
ATOM   4395  C   THR C  99      20.000   1.452  -2.762  1.00 89.38           C  
ATOM   4396  CB  THR C  99      21.469  -0.535  -3.191  1.00 89.38           C  
ATOM   4397  O   THR C  99      18.844   1.072  -2.545  1.00 89.38           O  
ATOM   4398  CG2 THR C  99      21.891  -0.048  -4.574  1.00 89.38           C  
ATOM   4399  OG1 THR C  99      22.516  -1.348  -2.643  1.00 89.38           O  
ATOM   4400  N   PHE C 100      20.297   2.555  -3.416  1.00 84.75           N  
ATOM   4401  CA  PHE C 100      19.266   3.303  -4.121  1.00 84.75           C  
ATOM   4402  C   PHE C 100      19.766   3.781  -5.477  1.00 84.75           C  
ATOM   4403  CB  PHE C 100      18.797   4.496  -3.281  1.00 84.75           C  
ATOM   4404  O   PHE C 100      20.969   3.887  -5.691  1.00 84.75           O  
ATOM   4405  CG  PHE C 100      19.734   5.668  -3.318  1.00 84.75           C  
ATOM   4406  CD1 PHE C 100      20.891   5.680  -2.541  1.00 84.75           C  
ATOM   4407  CD2 PHE C 100      19.469   6.766  -4.133  1.00 84.75           C  
ATOM   4408  CE1 PHE C 100      21.766   6.762  -2.574  1.00 84.75           C  
ATOM   4409  CE2 PHE C 100      20.344   7.852  -4.168  1.00 84.75           C  
ATOM   4410  CZ  PHE C 100      21.484   7.848  -3.389  1.00 84.75           C  
ATOM   4411  N   PHE C 101      18.828   4.027  -6.344  1.00 87.44           N  
ATOM   4412  CA  PHE C 101      19.156   4.551  -7.668  1.00 87.44           C  
ATOM   4413  C   PHE C 101      19.109   6.074  -7.676  1.00 87.44           C  
ATOM   4414  CB  PHE C 101      18.188   3.986  -8.719  1.00 87.44           C  
ATOM   4415  O   PHE C 101      18.031   6.664  -7.527  1.00 87.44           O  
ATOM   4416  CG  PHE C 101      18.312   2.502  -8.930  1.00 87.44           C  
ATOM   4417  CD1 PHE C 101      19.266   1.988  -9.805  1.00 87.44           C  
ATOM   4418  CD2 PHE C 101      17.500   1.619  -8.242  1.00 87.44           C  
ATOM   4419  CE1 PHE C 101      19.391   0.615 -10.000  1.00 87.44           C  
ATOM   4420  CE2 PHE C 101      17.609   0.245  -8.430  1.00 87.44           C  
ATOM   4421  CZ  PHE C 101      18.562  -0.255  -9.312  1.00 87.44           C  
ATOM   4422  N   HIS C 102      20.234   6.676  -7.953  1.00 83.81           N  
ATOM   4423  CA  HIS C 102      20.391   8.117  -7.855  1.00 83.81           C  
ATOM   4424  C   HIS C 102      19.484   8.844  -8.852  1.00 83.81           C  
ATOM   4425  CB  HIS C 102      21.844   8.516  -8.086  1.00 83.81           C  
ATOM   4426  O   HIS C 102      18.938   9.906  -8.539  1.00 83.81           O  
ATOM   4427  CG  HIS C 102      22.750   8.156  -6.945  1.00 83.81           C  
ATOM   4428  CD2 HIS C 102      22.812   7.051  -6.172  1.00 83.81           C  
ATOM   4429  ND1 HIS C 102      23.750   9.000  -6.492  1.00 83.81           N  
ATOM   4430  CE1 HIS C 102      24.375   8.422  -5.484  1.00 83.81           C  
ATOM   4431  NE2 HIS C 102      23.828   7.234  -5.270  1.00 83.81           N  
ATOM   4432  N   ASN C 103      19.422   8.305  -9.984  1.00 83.62           N  
ATOM   4433  CA  ASN C 103      18.656   8.992 -11.016  1.00 83.62           C  
ATOM   4434  C   ASN C 103      17.359   8.234 -11.344  1.00 83.62           C  
ATOM   4435  CB  ASN C 103      19.500   9.172 -12.281  1.00 83.62           C  
ATOM   4436  O   ASN C 103      16.828   8.367 -12.445  1.00 83.62           O  
ATOM   4437  CG  ASN C 103      20.000   7.855 -12.836  1.00 83.62           C  
ATOM   4438  ND2 ASN C 103      20.047   7.746 -14.156  1.00 83.62           N  
ATOM   4439  OD1 ASN C 103      20.359   6.949 -12.078  1.00 83.62           O  
ATOM   4440  N   GLY C 104      17.031   7.430 -10.398  1.00 81.12           N  
ATOM   4441  CA  GLY C 104      15.742   6.770 -10.531  1.00 81.12           C  
ATOM   4442  C   GLY C 104      14.578   7.660 -10.133  1.00 81.12           C  
ATOM   4443  O   GLY C 104      14.625   8.328  -9.102  1.00 81.12           O  
ATOM   4444  N   LYS C 105      13.602   7.832 -11.016  1.00 70.25           N  
ATOM   4445  CA  LYS C 105      12.406   8.617 -10.727  1.00 70.25           C  
ATOM   4446  C   LYS C 105      11.336   7.758 -10.055  1.00 70.25           C  
ATOM   4447  CB  LYS C 105      11.852   9.234 -12.008  1.00 70.25           C  
ATOM   4448  O   LYS C 105      10.617   8.234  -9.172  1.00 70.25           O  
ATOM   4449  CG  LYS C 105      12.766  10.273 -12.641  1.00 70.25           C  
ATOM   4450  CD  LYS C 105      11.984  11.477 -13.156  1.00 70.25           C  
ATOM   4451  CE  LYS C 105      12.914  12.539 -13.727  1.00 70.25           C  
ATOM   4452  NZ  LYS C 105      12.156  13.742 -14.180  1.00 70.25           N  
ATOM   4453  N   LYS C 106      11.086   6.734 -10.617  1.00 65.06           N  
ATOM   4454  CA  LYS C 106      10.133   5.770 -10.078  1.00 65.06           C  
ATOM   4455  C   LYS C 106      10.648   4.340 -10.227  1.00 65.06           C  
ATOM   4456  CB  LYS C 106       8.773   5.910 -10.766  1.00 65.06           C  
ATOM   4457  O   LYS C 106      11.172   3.971 -11.281  1.00 65.06           O  
ATOM   4458  CG  LYS C 106       7.598   5.465  -9.906  1.00 65.06           C  
ATOM   4459  CD  LYS C 106       6.270   5.750 -10.602  1.00 65.06           C  
ATOM   4460  CE  LYS C 106       5.090   5.273  -9.758  1.00 65.06           C  
ATOM   4461  NZ  LYS C 106       3.787   5.543 -10.438  1.00 65.06           N  
ATOM   4462  N   SER C 107      10.961   3.756  -9.102  1.00 61.12           N  
ATOM   4463  CA  SER C 107      11.281   2.332  -9.172  1.00 61.12           C  
ATOM   4464  C   SER C 107      10.188   1.494  -8.508  1.00 61.12           C  
ATOM   4465  CB  SER C 107      12.625   2.049  -8.500  1.00 61.12           C  
ATOM   4466  O   SER C 107       9.625   1.896  -7.488  1.00 61.12           O  
ATOM   4467  OG  SER C 107      12.617   2.471  -7.148  1.00 61.12           O  
ATOM   4468  N   VAL C 108       9.633   0.602  -9.242  1.00 60.69           N  
ATOM   4469  CA  VAL C 108       8.578  -0.254  -8.711  1.00 60.69           C  
ATOM   4470  C   VAL C 108       9.094  -1.688  -8.586  1.00 60.69           C  
ATOM   4471  CB  VAL C 108       7.312  -0.214  -9.594  1.00 60.69           C  
ATOM   4472  O   VAL C 108       9.695  -2.221  -9.523  1.00 60.69           O  
ATOM   4473  CG1 VAL C 108       6.219  -1.104  -9.008  1.00 60.69           C  
ATOM   4474  CG2 VAL C 108       6.812   1.223  -9.742  1.00 60.69           C  
ATOM   4475  N   ALA C 109       9.000  -2.119  -7.254  1.00 58.69           N  
ATOM   4476  CA  ALA C 109       9.266  -3.545  -7.078  1.00 58.69           C  
ATOM   4477  C   ALA C 109       8.078  -4.387  -7.535  1.00 58.69           C  
ATOM   4478  CB  ALA C 109       9.602  -3.848  -5.621  1.00 58.69           C  
ATOM   4479  O   ALA C 109       6.922  -3.990  -7.355  1.00 58.69           O  
ATOM   4480  N   HIS C 110       8.336  -5.355  -8.312  1.00 53.69           N  
ATOM   4481  CA  HIS C 110       7.305  -6.281  -8.766  1.00 53.69           C  
ATOM   4482  C   HIS C 110       6.828  -7.180  -7.633  1.00 53.69           C  
ATOM   4483  CB  HIS C 110       7.824  -7.129  -9.930  1.00 53.69           C  
ATOM   4484  O   HIS C 110       7.527  -8.117  -7.238  1.00 53.69           O  
ATOM   4485  CG  HIS C 110       8.180  -6.336 -11.141  1.00 53.69           C  
ATOM   4486  CD2 HIS C 110       9.328  -5.707 -11.492  1.00 53.69           C  
ATOM   4487  ND1 HIS C 110       7.297  -6.113 -12.172  1.00 53.69           N  
ATOM   4488  CE1 HIS C 110       7.887  -5.379 -13.102  1.00 53.69           C  
ATOM   4489  NE2 HIS C 110       9.125  -5.121 -12.711  1.00 53.69           N  
ATOM   4490  N   ASN C 111       5.891  -6.723  -6.719  1.00 52.81           N  
ATOM   4491  CA  ASN C 111       5.477  -7.484  -5.547  1.00 52.81           C  
ATOM   4492  C   ASN C 111       4.301  -8.406  -5.863  1.00 52.81           C  
ATOM   4493  CB  ASN C 111       5.117  -6.547  -4.395  1.00 52.81           C  
ATOM   4494  O   ASN C 111       3.619  -8.883  -4.957  1.00 52.81           O  
ATOM   4495  CG  ASN C 111       6.340  -5.930  -3.740  1.00 52.81           C  
ATOM   4496  ND2 ASN C 111       6.121  -4.922  -2.904  1.00 52.81           N  
ATOM   4497  OD1 ASN C 111       7.473  -6.355  -3.986  1.00 52.81           O  
ATOM   4498  N   MET C 112       3.814  -8.633  -7.012  1.00 43.88           N  
ATOM   4499  CA  MET C 112       2.490  -9.203  -7.234  1.00 43.88           C  
ATOM   4500  C   MET C 112       2.330 -10.516  -6.473  1.00 43.88           C  
ATOM   4501  CB  MET C 112       2.246  -9.430  -8.727  1.00 43.88           C  
ATOM   4502  O   MET C 112       1.404 -10.664  -5.672  1.00 43.88           O  
ATOM   4503  CG  MET C 112       1.959  -8.156  -9.500  1.00 43.88           C  
ATOM   4504  SD  MET C 112       1.536  -8.484 -11.258  1.00 43.88           S  
ATOM   4505  CE  MET C 112      -0.151  -9.125 -11.070  1.00 43.88           C  
ATOM   4506  N   THR C 113       2.896 -11.758  -6.973  1.00 44.53           N  
ATOM   4507  CA  THR C 113       2.598 -13.062  -6.395  1.00 44.53           C  
ATOM   4508  C   THR C 113       3.477 -13.328  -5.176  1.00 44.53           C  
ATOM   4509  CB  THR C 113       2.793 -14.188  -7.430  1.00 44.53           C  
ATOM   4510  O   THR C 113       3.012 -13.883  -4.180  1.00 44.53           O  
ATOM   4511  CG2 THR C 113       1.670 -14.188  -8.461  1.00 44.53           C  
ATOM   4512  OG1 THR C 113       4.043 -14.000  -8.102  1.00 44.53           O  
ATOM   4513  N   MET C 114       4.812 -13.133  -5.191  1.00 48.69           N  
ATOM   4514  CA  MET C 114       5.805 -13.391  -4.148  1.00 48.69           C  
ATOM   4515  C   MET C 114       6.875 -12.305  -4.137  1.00 48.69           C  
ATOM   4516  CB  MET C 114       6.449 -14.766  -4.352  1.00 48.69           C  
ATOM   4517  O   MET C 114       7.133 -11.672  -5.160  1.00 48.69           O  
ATOM   4518  CG  MET C 114       5.598 -15.922  -3.859  1.00 48.69           C  
ATOM   4519  SD  MET C 114       5.871 -16.297  -2.082  1.00 48.69           S  
ATOM   4520  CE  MET C 114       7.105 -17.609  -2.215  1.00 48.69           C  
ATOM   4521  N   PRO C 115       7.258 -11.969  -2.713  1.00 54.19           N  
ATOM   4522  CA  PRO C 115       8.320 -10.969  -2.574  1.00 54.19           C  
ATOM   4523  C   PRO C 115       9.422 -11.133  -3.617  1.00 54.19           C  
ATOM   4524  CB  PRO C 115       8.859 -11.227  -1.165  1.00 54.19           C  
ATOM   4525  O   PRO C 115       9.828 -12.258  -3.924  1.00 54.19           O  
ATOM   4526  CG  PRO C 115       8.133 -12.445  -0.690  1.00 54.19           C  
ATOM   4527  CD  PRO C 115       7.137 -12.844  -1.740  1.00 54.19           C  
ATOM   4528  N   ASN C 116       9.664 -10.227  -4.516  1.00 63.62           N  
ATOM   4529  CA  ASN C 116      10.641 -10.086  -5.590  1.00 63.62           C  
ATOM   4530  C   ASN C 116      12.070 -10.086  -5.043  1.00 63.62           C  
ATOM   4531  CB  ASN C 116      10.383  -8.805  -6.391  1.00 63.62           C  
ATOM   4532  O   ASN C 116      12.969  -9.492  -5.648  1.00 63.62           O  
ATOM   4533  CG  ASN C 116       9.023  -8.812  -7.062  1.00 63.62           C  
ATOM   4534  ND2 ASN C 116       8.516  -7.625  -7.383  1.00 63.62           N  
ATOM   4535  OD1 ASN C 116       8.430  -9.867  -7.297  1.00 63.62           O  
ATOM   4536  N   LYS C 117      12.172 -10.648  -3.871  1.00 71.06           N  
ATOM   4537  CA  LYS C 117      13.508 -10.680  -3.277  1.00 71.06           C  
ATOM   4538  C   LYS C 117      13.945 -12.109  -3.000  1.00 71.06           C  
ATOM   4539  CB  LYS C 117      13.539  -9.859  -1.983  1.00 71.06           C  
ATOM   4540  O   LYS C 117      13.141 -12.953  -2.600  1.00 71.06           O  
ATOM   4541  CG  LYS C 117      13.156  -8.398  -2.166  1.00 71.06           C  
ATOM   4542  CD  LYS C 117      13.102  -7.668  -0.831  1.00 71.06           C  
ATOM   4543  CE  LYS C 117      12.609  -6.234  -0.999  1.00 71.06           C  
ATOM   4544  NZ  LYS C 117      12.516  -5.527   0.312  1.00 71.06           N  
ATOM   4545  N   LEU C 118      15.102 -12.469  -3.418  1.00 78.94           N  
ATOM   4546  CA  LEU C 118      15.727 -13.758  -3.123  1.00 78.94           C  
ATOM   4547  C   LEU C 118      17.000 -13.562  -2.307  1.00 78.94           C  
ATOM   4548  CB  LEU C 118      16.047 -14.508  -4.418  1.00 78.94           C  
ATOM   4549  O   LEU C 118      17.812 -12.688  -2.611  1.00 78.94           O  
ATOM   4550  CG  LEU C 118      16.812 -15.820  -4.270  1.00 78.94           C  
ATOM   4551  CD1 LEU C 118      16.156 -16.922  -5.105  1.00 78.94           C  
ATOM   4552  CD2 LEU C 118      18.281 -15.633  -4.672  1.00 78.94           C  
ATOM   4553  N   LEU C 119      17.031 -14.383  -1.225  1.00 88.06           N  
ATOM   4554  CA  LEU C 119      18.234 -14.344  -0.391  1.00 88.06           C  
ATOM   4555  C   LEU C 119      18.891 -15.719  -0.305  1.00 88.06           C  
ATOM   4556  CB  LEU C 119      17.891 -13.836   1.014  1.00 88.06           C  
ATOM   4557  O   LEU C 119      18.203 -16.719  -0.080  1.00 88.06           O  
ATOM   4558  CG  LEU C 119      19.062 -13.742   2.002  1.00 88.06           C  
ATOM   4559  CD1 LEU C 119      20.016 -12.633   1.592  1.00 88.06           C  
ATOM   4560  CD2 LEU C 119      18.531 -13.523   3.418  1.00 88.06           C  
ATOM   4561  N   ARG C 120      20.141 -15.750  -0.551  1.00 91.88           N  
ATOM   4562  CA  ARG C 120      20.938 -16.953  -0.354  1.00 91.88           C  
ATOM   4563  C   ARG C 120      22.062 -16.703   0.653  1.00 91.88           C  
ATOM   4564  CB  ARG C 120      21.531 -17.422  -1.684  1.00 91.88           C  
ATOM   4565  O   ARG C 120      22.688 -15.641   0.646  1.00 91.88           O  
ATOM   4566  CG  ARG C 120      20.484 -17.812  -2.717  1.00 91.88           C  
ATOM   4567  CD  ARG C 120      21.125 -18.359  -3.988  1.00 91.88           C  
ATOM   4568  NE  ARG C 120      20.125 -18.672  -5.004  1.00 91.88           N  
ATOM   4569  NH1 ARG C 120      21.641 -19.484  -6.547  1.00 91.88           N  
ATOM   4570  NH2 ARG C 120      19.406 -19.438  -7.043  1.00 91.88           N  
ATOM   4571  CZ  ARG C 120      20.391 -19.203  -6.195  1.00 91.88           C  
ATOM   4572  N   ILE C 121      22.156 -17.609   1.502  1.00 93.69           N  
ATOM   4573  CA  ILE C 121      23.281 -17.562   2.439  1.00 93.69           C  
ATOM   4574  C   ILE C 121      24.188 -18.781   2.229  1.00 93.69           C  
ATOM   4575  CB  ILE C 121      22.781 -17.516   3.902  1.00 93.69           C  
ATOM   4576  O   ILE C 121      23.719 -19.922   2.309  1.00 93.69           O  
ATOM   4577  CG1 ILE C 121      21.750 -16.391   4.078  1.00 93.69           C  
ATOM   4578  CG2 ILE C 121      23.969 -17.328   4.863  1.00 93.69           C  
ATOM   4579  CD1 ILE C 121      21.172 -16.297   5.480  1.00 93.69           C  
ATOM   4580  N   THR C 122      25.422 -18.547   1.951  1.00 94.56           N  
ATOM   4581  CA  THR C 122      26.422 -19.594   1.845  1.00 94.56           C  
ATOM   4582  C   THR C 122      27.078 -19.859   3.197  1.00 94.56           C  
ATOM   4583  CB  THR C 122      27.500 -19.234   0.809  1.00 94.56           C  
ATOM   4584  O   THR C 122      27.141 -18.969   4.047  1.00 94.56           O  
ATOM   4585  CG2 THR C 122      28.453 -20.422   0.571  1.00 94.56           C  
ATOM   4586  OG1 THR C 122      26.875 -18.891  -0.430  1.00 94.56           O  
ATOM   4587  N   GLU C 123      27.516 -21.047   3.424  1.00 95.38           N  
ATOM   4588  CA  GLU C 123      28.016 -21.516   4.719  1.00 95.38           C  
ATOM   4589  C   GLU C 123      29.078 -20.578   5.270  1.00 95.38           C  
ATOM   4590  CB  GLU C 123      28.562 -22.938   4.605  1.00 95.38           C  
ATOM   4591  O   GLU C 123      29.234 -20.453   6.484  1.00 95.38           O  
ATOM   4592  CG  GLU C 123      29.828 -23.047   3.773  1.00 95.38           C  
ATOM   4593  CD  GLU C 123      30.344 -24.469   3.652  1.00 95.38           C  
ATOM   4594  OE1 GLU C 123      31.438 -24.672   3.068  1.00 95.38           O  
ATOM   4595  OE2 GLU C 123      29.656 -25.391   4.145  1.00 95.38           O  
ATOM   4596  N   ASP C 124      29.828 -19.922   4.406  1.00 96.44           N  
ATOM   4597  CA  ASP C 124      30.906 -19.062   4.863  1.00 96.44           C  
ATOM   4598  C   ASP C 124      30.391 -17.656   5.207  1.00 96.44           C  
ATOM   4599  CB  ASP C 124      32.000 -18.953   3.805  1.00 96.44           C  
ATOM   4600  O   ASP C 124      31.172 -16.766   5.531  1.00 96.44           O  
ATOM   4601  CG  ASP C 124      31.578 -18.188   2.570  1.00 96.44           C  
ATOM   4602  OD1 ASP C 124      30.359 -18.000   2.363  1.00 96.44           O  
ATOM   4603  OD2 ASP C 124      32.469 -17.750   1.800  1.00 96.44           O  
ATOM   4604  N   GLY C 125      29.078 -17.422   5.098  1.00 96.25           N  
ATOM   4605  CA  GLY C 125      28.484 -16.141   5.457  1.00 96.25           C  
ATOM   4606  C   GLY C 125      28.266 -15.227   4.270  1.00 96.25           C  
ATOM   4607  O   GLY C 125      27.859 -14.070   4.438  1.00 96.25           O  
ATOM   4608  N   THR C 126      28.609 -15.750   3.094  1.00 96.94           N  
ATOM   4609  CA  THR C 126      28.359 -14.953   1.897  1.00 96.94           C  
ATOM   4610  C   THR C 126      26.875 -14.930   1.561  1.00 96.94           C  
ATOM   4611  CB  THR C 126      29.156 -15.492   0.693  1.00 96.94           C  
ATOM   4612  O   THR C 126      26.219 -15.977   1.544  1.00 96.94           O  
ATOM   4613  CG2 THR C 126      28.922 -14.633  -0.545  1.00 96.94           C  
ATOM   4614  OG1 THR C 126      30.562 -15.492   1.011  1.00 96.94           O  
ATOM   4615  N   LEU C 127      26.406 -13.695   1.398  1.00 96.06           N  
ATOM   4616  CA  LEU C 127      25.000 -13.531   1.063  1.00 96.06           C  
ATOM   4617  C   LEU C 127      24.828 -13.062  -0.377  1.00 96.06           C  
ATOM   4618  CB  LEU C 127      24.328 -12.539   2.018  1.00 96.06           C  
ATOM   4619  O   LEU C 127      25.641 -12.273  -0.873  1.00 96.06           O  
ATOM   4620  CG  LEU C 127      24.297 -12.938   3.494  1.00 96.06           C  
ATOM   4621  CD1 LEU C 127      25.375 -12.188   4.273  1.00 96.06           C  
ATOM   4622  CD2 LEU C 127      22.922 -12.664   4.086  1.00 96.06           C  
ATOM   4623  N   LEU C 128      23.844 -13.578  -1.024  1.00 93.81           N  
ATOM   4624  CA  LEU C 128      23.391 -13.102  -2.328  1.00 93.81           C  
ATOM   4625  C   LEU C 128      21.938 -12.625  -2.256  1.00 93.81           C  
ATOM   4626  CB  LEU C 128      23.516 -14.211  -3.375  1.00 93.81           C  
ATOM   4627  O   LEU C 128      21.047 -13.383  -1.860  1.00 93.81           O  
ATOM   4628  CG  LEU C 128      22.969 -13.898  -4.766  1.00 93.81           C  
ATOM   4629  CD1 LEU C 128      23.797 -12.797  -5.422  1.00 93.81           C  
ATOM   4630  CD2 LEU C 128      22.969 -15.156  -5.633  1.00 93.81           C  
ATOM   4631  N   TYR C 129      21.812 -11.406  -2.562  1.00 91.12           N  
ATOM   4632  CA  TYR C 129      20.500 -10.766  -2.539  1.00 91.12           C  
ATOM   4633  C   TYR C 129      20.094 -10.297  -3.932  1.00 91.12           C  
ATOM   4634  CB  TYR C 129      20.500  -9.578  -1.567  1.00 91.12           C  
ATOM   4635  O   TYR C 129      20.766  -9.445  -4.523  1.00 91.12           O  
ATOM   4636  CG  TYR C 129      19.125  -8.984  -1.348  1.00 91.12           C  
ATOM   4637  CD1 TYR C 129      18.875  -7.641  -1.633  1.00 91.12           C  
ATOM   4638  CD2 TYR C 129      18.078  -9.758  -0.854  1.00 91.12           C  
ATOM   4639  CE1 TYR C 129      17.625  -7.086  -1.431  1.00 91.12           C  
ATOM   4640  CE2 TYR C 129      16.812  -9.211  -0.646  1.00 91.12           C  
ATOM   4641  OH  TYR C 129      15.352  -7.332  -0.735  1.00 91.12           O  
ATOM   4642  CZ  TYR C 129      16.594  -7.875  -0.938  1.00 91.12           C  
ATOM   4643  N   THR C 130      19.016 -10.844  -4.469  1.00 87.56           N  
ATOM   4644  CA  THR C 130      18.531 -10.492  -5.801  1.00 87.56           C  
ATOM   4645  C   THR C 130      17.156  -9.844  -5.719  1.00 87.56           C  
ATOM   4646  CB  THR C 130      18.469 -11.727  -6.719  1.00 87.56           C  
ATOM   4647  O   THR C 130      16.266 -10.359  -5.039  1.00 87.56           O  
ATOM   4648  CG2 THR C 130      18.000 -11.344  -8.117  1.00 87.56           C  
ATOM   4649  OG1 THR C 130      19.766 -12.320  -6.805  1.00 87.56           O  
ATOM   4650  N   MET C 131      17.031  -8.727  -6.395  1.00 84.88           N  
ATOM   4651  CA  MET C 131      15.758  -8.023  -6.488  1.00 84.88           C  
ATOM   4652  C   MET C 131      15.320  -7.875  -7.945  1.00 84.88           C  
ATOM   4653  CB  MET C 131      15.852  -6.648  -5.828  1.00 84.88           C  
ATOM   4654  O   MET C 131      16.141  -7.582  -8.812  1.00 84.88           O  
ATOM   4655  CG  MET C 131      16.219  -6.703  -4.355  1.00 84.88           C  
ATOM   4656  SD  MET C 131      16.469  -5.031  -3.633  1.00 84.88           S  
ATOM   4657  CE  MET C 131      14.758  -4.441  -3.598  1.00 84.88           C  
ATOM   4658  N   ARG C 132      14.078  -8.102  -8.188  1.00 83.25           N  
ATOM   4659  CA  ARG C 132      13.492  -7.758  -9.484  1.00 83.25           C  
ATOM   4660  C   ARG C 132      12.859  -6.367  -9.445  1.00 83.25           C  
ATOM   4661  CB  ARG C 132      12.453  -8.797  -9.898  1.00 83.25           C  
ATOM   4662  O   ARG C 132      11.938  -6.121  -8.664  1.00 83.25           O  
ATOM   4663  CG  ARG C 132      11.984  -8.656 -11.336  1.00 83.25           C  
ATOM   4664  CD  ARG C 132      10.898  -9.672 -11.680  1.00 83.25           C  
ATOM   4665  NE  ARG C 132      10.383  -9.477 -13.023  1.00 83.25           N  
ATOM   4666  NH1 ARG C 132       8.617 -10.945 -12.781  1.00 83.25           N  
ATOM   4667  NH2 ARG C 132       8.922  -9.836 -14.766  1.00 83.25           N  
ATOM   4668  CZ  ARG C 132       9.305 -10.086 -13.523  1.00 83.25           C  
ATOM   4669  N   LEU C 133      13.367  -5.457 -10.312  1.00 83.44           N  
ATOM   4670  CA  LEU C 133      12.953  -4.059 -10.258  1.00 83.44           C  
ATOM   4671  C   LEU C 133      12.602  -3.543 -11.648  1.00 83.44           C  
ATOM   4672  CB  LEU C 133      14.055  -3.193  -9.648  1.00 83.44           C  
ATOM   4673  O   LEU C 133      13.195  -3.969 -12.641  1.00 83.44           O  
ATOM   4674  CG  LEU C 133      14.547  -3.607  -8.258  1.00 83.44           C  
ATOM   4675  CD1 LEU C 133      15.828  -2.863  -7.906  1.00 83.44           C  
ATOM   4676  CD2 LEU C 133      13.469  -3.352  -7.207  1.00 83.44           C  
ATOM   4677  N   THR C 134      11.617  -2.756 -11.688  1.00 84.00           N  
ATOM   4678  CA  THR C 134      11.461  -1.824 -12.805  1.00 84.00           C  
ATOM   4679  C   THR C 134      11.969  -0.438 -12.422  1.00 84.00           C  
ATOM   4680  CB  THR C 134       9.992  -1.728 -13.250  1.00 84.00           C  
ATOM   4681  O   THR C 134      11.500   0.160 -11.453  1.00 84.00           O  
ATOM   4682  CG2 THR C 134       9.836  -0.762 -14.422  1.00 84.00           C  
ATOM   4683  OG1 THR C 134       9.531  -3.025 -13.656  1.00 84.00           O  
ATOM   4684  N   VAL C 135      12.922   0.016 -13.125  1.00 87.50           N  
ATOM   4685  CA  VAL C 135      13.531   1.305 -12.805  1.00 87.50           C  
ATOM   4686  C   VAL C 135      13.250   2.297 -13.930  1.00 87.50           C  
ATOM   4687  CB  VAL C 135      15.055   1.173 -12.586  1.00 87.50           C  
ATOM   4688  O   VAL C 135      13.531   2.018 -15.102  1.00 87.50           O  
ATOM   4689  CG1 VAL C 135      15.664   2.520 -12.195  1.00 87.50           C  
ATOM   4690  CG2 VAL C 135      15.352   0.124 -11.508  1.00 87.50           C  
ATOM   4691  N   ARG C 136      12.602   3.363 -13.648  1.00 87.38           N  
ATOM   4692  CA  ARG C 136      12.508   4.516 -14.539  1.00 87.38           C  
ATOM   4693  C   ARG C 136      13.594   5.543 -14.211  1.00 87.38           C  
ATOM   4694  CB  ARG C 136      11.125   5.164 -14.445  1.00 87.38           C  
ATOM   4695  O   ARG C 136      13.562   6.160 -13.141  1.00 87.38           O  
ATOM   4696  CG  ARG C 136      10.648   5.785 -15.742  1.00 87.38           C  
ATOM   4697  CD  ARG C 136       9.242   6.359 -15.609  1.00 87.38           C  
ATOM   4698  NE  ARG C 136       8.953   7.324 -16.672  1.00 87.38           N  
ATOM   4699  NH1 ARG C 136       6.766   7.676 -16.031  1.00 87.38           N  
ATOM   4700  NH2 ARG C 136       7.633   8.789 -17.844  1.00 87.38           N  
ATOM   4701  CZ  ARG C 136       7.785   7.930 -16.844  1.00 87.38           C  
ATOM   4702  N   ALA C 137      14.453   5.660 -15.086  1.00 89.19           N  
ATOM   4703  CA  ALA C 137      15.617   6.492 -14.797  1.00 89.19           C  
ATOM   4704  C   ALA C 137      15.703   7.672 -15.758  1.00 89.19           C  
ATOM   4705  CB  ALA C 137      16.906   5.660 -14.867  1.00 89.19           C  
ATOM   4706  O   ALA C 137      15.242   7.590 -16.891  1.00 89.19           O  
ATOM   4707  N   GLU C 138      16.281   8.695 -15.266  1.00 85.44           N  
ATOM   4708  CA  GLU C 138      16.516   9.883 -16.078  1.00 85.44           C  
ATOM   4709  C   GLU C 138      17.594   9.641 -17.125  1.00 85.44           C  
ATOM   4710  CB  GLU C 138      16.891  11.078 -15.203  1.00 85.44           C  
ATOM   4711  O   GLU C 138      18.609   9.008 -16.844  1.00 85.44           O  
ATOM   4712  CG  GLU C 138      15.992  12.289 -15.406  1.00 85.44           C  
ATOM   4713  CD  GLU C 138      16.359  13.461 -14.508  1.00 85.44           C  
ATOM   4714  OE1 GLU C 138      15.727  14.539 -14.617  1.00 85.44           O  
ATOM   4715  OE2 GLU C 138      17.281  13.305 -13.680  1.00 85.44           O  
ATOM   4716  N   CYS C 139      17.312  10.062 -18.344  1.00 88.06           N  
ATOM   4717  CA  CYS C 139      18.266  10.047 -19.438  1.00 88.06           C  
ATOM   4718  C   CYS C 139      18.359  11.414 -20.109  1.00 88.06           C  
ATOM   4719  CB  CYS C 139      17.891   8.984 -20.484  1.00 88.06           C  
ATOM   4720  O   CYS C 139      17.531  11.758 -20.938  1.00 88.06           O  
ATOM   4721  SG  CYS C 139      19.047   8.883 -21.859  1.00 88.06           S  
ATOM   4722  N   PRO C 140      19.438  12.172 -19.766  1.00 80.38           N  
ATOM   4723  CA  PRO C 140      19.609  13.445 -20.469  1.00 80.38           C  
ATOM   4724  C   PRO C 140      19.875  13.273 -21.953  1.00 80.38           C  
ATOM   4725  CB  PRO C 140      20.812  14.070 -19.766  1.00 80.38           C  
ATOM   4726  O   PRO C 140      20.875  12.656 -22.344  1.00 80.38           O  
ATOM   4727  CG  PRO C 140      21.156  13.109 -18.672  1.00 80.38           C  
ATOM   4728  CD  PRO C 140      20.359  11.852 -18.875  1.00 80.38           C  
ATOM   4729  N   MET C 141      18.891  13.594 -22.719  1.00 79.44           N  
ATOM   4730  CA  MET C 141      19.031  13.445 -24.156  1.00 79.44           C  
ATOM   4731  C   MET C 141      19.156  14.812 -24.844  1.00 79.44           C  
ATOM   4732  CB  MET C 141      17.844  12.680 -24.750  1.00 79.44           C  
ATOM   4733  O   MET C 141      18.453  15.758 -24.469  1.00 79.44           O  
ATOM   4734  CG  MET C 141      17.750  11.242 -24.250  1.00 79.44           C  
ATOM   4735  SD  MET C 141      16.344  10.336 -25.016  1.00 79.44           S  
ATOM   4736  CE  MET C 141      15.422   9.867 -23.516  1.00 79.44           C  
ATOM   4737  N   HIS C 142      20.203  15.062 -25.625  1.00 71.25           N  
ATOM   4738  CA  HIS C 142      20.359  16.234 -26.469  1.00 71.25           C  
ATOM   4739  C   HIS C 142      19.781  15.992 -27.859  1.00 71.25           C  
ATOM   4740  CB  HIS C 142      21.828  16.641 -26.562  1.00 71.25           C  
ATOM   4741  O   HIS C 142      20.406  15.312 -28.672  1.00 71.25           O  
ATOM   4742  CG  HIS C 142      22.438  17.031 -25.250  1.00 71.25           C  
ATOM   4743  CD2 HIS C 142      23.406  16.438 -24.516  1.00 71.25           C  
ATOM   4744  ND1 HIS C 142      22.047  18.156 -24.562  1.00 71.25           N  
ATOM   4745  CE1 HIS C 142      22.750  18.234 -23.438  1.00 71.25           C  
ATOM   4746  NE2 HIS C 142      23.578  17.219 -23.391  1.00 71.25           N  
ATOM   4747  N   LEU C 143      18.594  16.516 -28.125  1.00 70.25           N  
ATOM   4748  CA  LEU C 143      17.859  16.172 -29.344  1.00 70.25           C  
ATOM   4749  C   LEU C 143      18.234  17.094 -30.484  1.00 70.25           C  
ATOM   4750  CB  LEU C 143      16.359  16.219 -29.094  1.00 70.25           C  
ATOM   4751  O   LEU C 143      17.578  17.094 -31.531  1.00 70.25           O  
ATOM   4752  CG  LEU C 143      15.805  15.266 -28.031  1.00 70.25           C  
ATOM   4753  CD1 LEU C 143      14.344  15.594 -27.734  1.00 70.25           C  
ATOM   4754  CD2 LEU C 143      15.953  13.820 -28.484  1.00 70.25           C  
ATOM   4755  N   GLU C 144      19.297  17.938 -30.453  1.00 63.62           N  
ATOM   4756  CA  GLU C 144      19.688  18.859 -31.500  1.00 63.62           C  
ATOM   4757  C   GLU C 144      20.031  18.125 -32.781  1.00 63.62           C  
ATOM   4758  CB  GLU C 144      20.875  19.719 -31.062  1.00 63.62           C  
ATOM   4759  O   GLU C 144      19.812  18.641 -33.875  1.00 63.62           O  
ATOM   4760  CG  GLU C 144      20.547  20.688 -29.922  1.00 63.62           C  
ATOM   4761  CD  GLU C 144      21.766  21.438 -29.422  1.00 63.62           C  
ATOM   4762  OE1 GLU C 144      21.625  22.250 -28.469  1.00 63.62           O  
ATOM   4763  OE2 GLU C 144      22.859  21.234 -29.969  1.00 63.62           O  
ATOM   4764  N   ASP C 145      20.547  17.031 -32.781  1.00 63.34           N  
ATOM   4765  CA  ASP C 145      20.938  16.297 -34.000  1.00 63.34           C  
ATOM   4766  C   ASP C 145      19.844  15.320 -34.406  1.00 63.34           C  
ATOM   4767  CB  ASP C 145      22.250  15.555 -33.750  1.00 63.34           C  
ATOM   4768  O   ASP C 145      20.141  14.234 -34.906  1.00 63.34           O  
ATOM   4769  CG  ASP C 145      23.453  16.484 -33.656  1.00 63.34           C  
ATOM   4770  OD1 ASP C 145      23.422  17.594 -34.250  1.00 63.34           O  
ATOM   4771  OD2 ASP C 145      24.438  16.109 -33.000  1.00 63.34           O  
ATOM   4772  N   PHE C 146      18.688  15.586 -34.188  1.00 63.00           N  
ATOM   4773  CA  PHE C 146      17.578  14.758 -34.656  1.00 63.00           C  
ATOM   4774  C   PHE C 146      17.594  14.656 -36.188  1.00 63.00           C  
ATOM   4775  CB  PHE C 146      16.234  15.320 -34.188  1.00 63.00           C  
ATOM   4776  O   PHE C 146      17.828  15.648 -36.875  1.00 63.00           O  
ATOM   4777  CG  PHE C 146      15.070  14.398 -34.438  1.00 63.00           C  
ATOM   4778  CD1 PHE C 146      14.281  14.539 -35.562  1.00 63.00           C  
ATOM   4779  CD2 PHE C 146      14.766  13.391 -33.531  1.00 63.00           C  
ATOM   4780  CE1 PHE C 146      13.203  13.695 -35.781  1.00 63.00           C  
ATOM   4781  CE2 PHE C 146      13.688  12.531 -33.750  1.00 63.00           C  
ATOM   4782  CZ  PHE C 146      12.906  12.688 -34.875  1.00 63.00           C  
ATOM   4783  N   PRO C 147      17.547  13.297 -36.750  1.00 63.72           N  
ATOM   4784  CA  PRO C 147      17.141  12.062 -36.062  1.00 63.72           C  
ATOM   4785  C   PRO C 147      18.312  11.141 -35.750  1.00 63.72           C  
ATOM   4786  CB  PRO C 147      16.188  11.406 -37.062  1.00 63.72           C  
ATOM   4787  O   PRO C 147      18.125   9.953 -35.500  1.00 63.72           O  
ATOM   4788  CG  PRO C 147      16.594  11.953 -38.406  1.00 63.72           C  
ATOM   4789  CD  PRO C 147      17.312  13.258 -38.188  1.00 63.72           C  
ATOM   4790  N   MET C 148      19.531  11.766 -35.938  1.00 66.44           N  
ATOM   4791  CA  MET C 148      20.703  10.906 -35.844  1.00 66.44           C  
ATOM   4792  C   MET C 148      21.359  11.055 -34.469  1.00 66.44           C  
ATOM   4793  CB  MET C 148      21.719  11.227 -36.938  1.00 66.44           C  
ATOM   4794  O   MET C 148      22.594  10.961 -34.344  1.00 66.44           O  
ATOM   4795  CG  MET C 148      21.234  10.859 -38.344  1.00 66.44           C  
ATOM   4796  SD  MET C 148      21.500   9.094 -38.719  1.00 66.44           S  
ATOM   4797  CE  MET C 148      23.266   9.125 -39.156  1.00 66.44           C  
ATOM   4798  N   ASP C 149      20.641  11.117 -33.438  1.00 81.50           N  
ATOM   4799  CA  ASP C 149      21.219  11.406 -32.125  1.00 81.50           C  
ATOM   4800  C   ASP C 149      21.562  10.117 -31.375  1.00 81.50           C  
ATOM   4801  CB  ASP C 149      20.234  12.242 -31.281  1.00 81.50           C  
ATOM   4802  O   ASP C 149      20.984   9.070 -31.625  1.00 81.50           O  
ATOM   4803  CG  ASP C 149      18.812  11.711 -31.328  1.00 81.50           C  
ATOM   4804  OD1 ASP C 149      18.422  11.094 -32.344  1.00 81.50           O  
ATOM   4805  OD2 ASP C 149      18.078  11.922 -30.328  1.00 81.50           O  
ATOM   4806  N   ALA C 150      22.750  10.133 -30.812  1.00 86.12           N  
ATOM   4807  CA  ALA C 150      23.234   9.102 -29.891  1.00 86.12           C  
ATOM   4808  C   ALA C 150      23.234   9.609 -28.453  1.00 86.12           C  
ATOM   4809  CB  ALA C 150      24.625   8.641 -30.297  1.00 86.12           C  
ATOM   4810  O   ALA C 150      23.594  10.766 -28.188  1.00 86.12           O  
ATOM   4811  N   HIS C 151      22.734   8.805 -27.609  1.00 90.00           N  
ATOM   4812  CA  HIS C 151      22.656   9.180 -26.203  1.00 90.00           C  
ATOM   4813  C   HIS C 151      23.250   8.102 -25.312  1.00 90.00           C  
ATOM   4814  CB  HIS C 151      21.203   9.461 -25.812  1.00 90.00           C  
ATOM   4815  O   HIS C 151      23.188   6.914 -25.641  1.00 90.00           O  
ATOM   4816  CG  HIS C 151      20.500  10.430 -26.703  1.00 90.00           C  
ATOM   4817  CD2 HIS C 151      19.484  10.258 -27.594  1.00 90.00           C  
ATOM   4818  ND1 HIS C 151      20.844  11.766 -26.766  1.00 90.00           N  
ATOM   4819  CE1 HIS C 151      20.078  12.375 -27.656  1.00 90.00           C  
ATOM   4820  NE2 HIS C 151      19.234  11.484 -28.156  1.00 90.00           N  
ATOM   4821  N   ALA C 152      23.891   8.492 -24.312  1.00 92.50           N  
ATOM   4822  CA  ALA C 152      24.328   7.609 -23.234  1.00 92.50           C  
ATOM   4823  C   ALA C 152      23.469   7.812 -21.984  1.00 92.50           C  
ATOM   4824  CB  ALA C 152      25.797   7.840 -22.906  1.00 92.50           C  
ATOM   4825  O   ALA C 152      23.594   8.828 -21.297  1.00 92.50           O  
ATOM   4826  N   CYS C 153      22.609   6.879 -21.750  1.00 92.75           N  
ATOM   4827  CA  CYS C 153      21.703   6.980 -20.609  1.00 92.75           C  
ATOM   4828  C   CYS C 153      22.281   6.316 -19.375  1.00 92.75           C  
ATOM   4829  CB  CYS C 153      20.344   6.344 -20.953  1.00 92.75           C  
ATOM   4830  O   CYS C 153      22.547   5.113 -19.375  1.00 92.75           O  
ATOM   4831  SG  CYS C 153      19.484   7.168 -22.312  1.00 92.75           S  
ATOM   4832  N   PRO C 154      22.406   7.016 -18.359  1.00 93.44           N  
ATOM   4833  CA  PRO C 154      23.062   6.441 -17.188  1.00 93.44           C  
ATOM   4834  C   PRO C 154      22.062   5.777 -16.234  1.00 93.44           C  
ATOM   4835  CB  PRO C 154      23.719   7.656 -16.516  1.00 93.44           C  
ATOM   4836  O   PRO C 154      20.906   6.180 -16.156  1.00 93.44           O  
ATOM   4837  CG  PRO C 154      22.812   8.805 -16.828  1.00 93.44           C  
ATOM   4838  CD  PRO C 154      22.250   8.602 -18.219  1.00 93.44           C  
ATOM   4839  N   LEU C 155      22.469   4.785 -15.570  1.00 94.50           N  
ATOM   4840  CA  LEU C 155      21.875   4.246 -14.352  1.00 94.50           C  
ATOM   4841  C   LEU C 155      22.875   4.316 -13.195  1.00 94.50           C  
ATOM   4842  CB  LEU C 155      21.422   2.801 -14.562  1.00 94.50           C  
ATOM   4843  O   LEU C 155      23.922   3.648 -13.234  1.00 94.50           O  
ATOM   4844  CG  LEU C 155      20.641   2.160 -13.414  1.00 94.50           C  
ATOM   4845  CD1 LEU C 155      19.297   2.850 -13.242  1.00 94.50           C  
ATOM   4846  CD2 LEU C 155      20.453   0.666 -13.664  1.00 94.50           C  
ATOM   4847  N   LYS C 156      22.578   5.129 -12.203  1.00 92.69           N  
ATOM   4848  CA  LYS C 156      23.484   5.367 -11.086  1.00 92.69           C  
ATOM   4849  C   LYS C 156      22.906   4.816  -9.789  1.00 92.69           C  
ATOM   4850  CB  LYS C 156      23.766   6.863 -10.938  1.00 92.69           C  
ATOM   4851  O   LYS C 156      21.719   4.996  -9.500  1.00 92.69           O  
ATOM   4852  CG  LYS C 156      24.344   7.508 -12.188  1.00 92.69           C  
ATOM   4853  CD  LYS C 156      24.594   9.000 -11.992  1.00 92.69           C  
ATOM   4854  CE  LYS C 156      25.125   9.656 -13.258  1.00 92.69           C  
ATOM   4855  NZ  LYS C 156      25.297  11.133 -13.086  1.00 92.69           N  
ATOM   4856  N   PHE C 157      23.734   4.121  -9.062  1.00 92.44           N  
ATOM   4857  CA  PHE C 157      23.266   3.631  -7.773  1.00 92.44           C  
ATOM   4858  C   PHE C 157      24.406   3.564  -6.766  1.00 92.44           C  
ATOM   4859  CB  PHE C 157      22.625   2.250  -7.930  1.00 92.44           C  
ATOM   4860  O   PHE C 157      25.578   3.594  -7.145  1.00 92.44           O  
ATOM   4861  CG  PHE C 157      23.578   1.185  -8.398  1.00 92.44           C  
ATOM   4862  CD1 PHE C 157      23.719   0.918  -9.758  1.00 92.44           C  
ATOM   4863  CD2 PHE C 157      24.312   0.449  -7.488  1.00 92.44           C  
ATOM   4864  CE1 PHE C 157      24.609  -0.067 -10.195  1.00 92.44           C  
ATOM   4865  CE2 PHE C 157      25.203  -0.537  -7.918  1.00 92.44           C  
ATOM   4866  CZ  PHE C 157      25.344  -0.794  -9.273  1.00 92.44           C  
ATOM   4867  N   GLY C 158      24.078   3.508  -5.520  1.00 91.62           N  
ATOM   4868  CA  GLY C 158      25.016   3.441  -4.410  1.00 91.62           C  
ATOM   4869  C   GLY C 158      24.328   3.418  -3.057  1.00 91.62           C  
ATOM   4870  O   GLY C 158      23.109   3.264  -2.971  1.00 91.62           O  
ATOM   4871  N   SER C 159      25.156   3.523  -2.068  1.00 89.12           N  
ATOM   4872  CA  SER C 159      24.641   3.512  -0.704  1.00 89.12           C  
ATOM   4873  C   SER C 159      23.906   4.812  -0.377  1.00 89.12           C  
ATOM   4874  CB  SER C 159      25.766   3.285   0.299  1.00 89.12           C  
ATOM   4875  O   SER C 159      24.359   5.895  -0.754  1.00 89.12           O  
ATOM   4876  OG  SER C 159      25.297   3.402   1.629  1.00 89.12           O  
ATOM   4877  N   TYR C 160      22.906   4.680   0.345  1.00 83.38           N  
ATOM   4878  CA  TYR C 160      22.156   5.844   0.791  1.00 83.38           C  
ATOM   4879  C   TYR C 160      22.766   6.453   2.043  1.00 83.38           C  
ATOM   4880  CB  TYR C 160      20.688   5.465   1.061  1.00 83.38           C  
ATOM   4881  O   TYR C 160      22.953   7.668   2.127  1.00 83.38           O  
ATOM   4882  CG  TYR C 160      19.797   6.652   1.344  1.00 83.38           C  
ATOM   4883  CD1 TYR C 160      19.406   6.961   2.646  1.00 83.38           C  
ATOM   4884  CD2 TYR C 160      19.344   7.461   0.311  1.00 83.38           C  
ATOM   4885  CE1 TYR C 160      18.594   8.047   2.912  1.00 83.38           C  
ATOM   4886  CE2 TYR C 160      18.516   8.555   0.565  1.00 83.38           C  
ATOM   4887  OH  TYR C 160      17.328   9.922   2.123  1.00 83.38           O  
ATOM   4888  CZ  TYR C 160      18.141   8.836   1.866  1.00 83.38           C  
ATOM   4889  N   ALA C 161      23.141   5.625   2.877  1.00 81.75           N  
ATOM   4890  CA  ALA C 161      23.469   6.137   4.207  1.00 81.75           C  
ATOM   4891  C   ALA C 161      24.953   5.988   4.492  1.00 81.75           C  
ATOM   4892  CB  ALA C 161      22.641   5.410   5.273  1.00 81.75           C  
ATOM   4893  O   ALA C 161      25.531   6.777   5.250  1.00 81.75           O  
ATOM   4894  N   TYR C 162      25.531   4.992   3.928  1.00 87.50           N  
ATOM   4895  CA  TYR C 162      26.891   4.648   4.336  1.00 87.50           C  
ATOM   4896  C   TYR C 162      27.922   5.277   3.400  1.00 87.50           C  
ATOM   4897  CB  TYR C 162      27.078   3.127   4.363  1.00 87.50           C  
ATOM   4898  O   TYR C 162      27.859   5.078   2.184  1.00 87.50           O  
ATOM   4899  CG  TYR C 162      26.156   2.422   5.324  1.00 87.50           C  
ATOM   4900  CD1 TYR C 162      26.375   2.465   6.699  1.00 87.50           C  
ATOM   4901  CD2 TYR C 162      25.047   1.709   4.863  1.00 87.50           C  
ATOM   4902  CE1 TYR C 162      25.531   1.815   7.590  1.00 87.50           C  
ATOM   4903  CE2 TYR C 162      24.203   1.055   5.746  1.00 87.50           C  
ATOM   4904  OH  TYR C 162      23.609   0.468   7.984  1.00 87.50           O  
ATOM   4905  CZ  TYR C 162      24.453   1.114   7.105  1.00 87.50           C  
ATOM   4906  N   THR C 163      28.875   5.945   3.957  1.00 89.94           N  
ATOM   4907  CA  THR C 163      29.984   6.512   3.180  1.00 89.94           C  
ATOM   4908  C   THR C 163      30.938   5.414   2.719  1.00 89.94           C  
ATOM   4909  CB  THR C 163      30.750   7.566   3.992  1.00 89.94           C  
ATOM   4910  O   THR C 163      30.828   4.266   3.145  1.00 89.94           O  
ATOM   4911  CG2 THR C 163      29.812   8.625   4.555  1.00 89.94           C  
ATOM   4912  OG1 THR C 163      31.438   6.918   5.078  1.00 89.94           O  
ATOM   4913  N   ARG C 164      31.859   5.836   1.866  1.00 94.19           N  
ATOM   4914  CA  ARG C 164      32.812   4.863   1.341  1.00 94.19           C  
ATOM   4915  C   ARG C 164      33.688   4.309   2.451  1.00 94.19           C  
ATOM   4916  CB  ARG C 164      33.688   5.496   0.248  1.00 94.19           C  
ATOM   4917  O   ARG C 164      34.375   3.291   2.270  1.00 94.19           O  
ATOM   4918  CG  ARG C 164      34.656   6.555   0.761  1.00 94.19           C  
ATOM   4919  CD  ARG C 164      35.500   7.125  -0.359  1.00 94.19           C  
ATOM   4920  NE  ARG C 164      36.906   6.852  -0.139  1.00 94.19           N  
ATOM   4921  NH1 ARG C 164      37.594   7.672  -2.186  1.00 94.19           N  
ATOM   4922  NH2 ARG C 164      39.156   6.828  -0.710  1.00 94.19           N  
ATOM   4923  CZ  ARG C 164      37.875   7.117  -1.012  1.00 94.19           C  
ATOM   4924  N   ALA C 165      33.719   4.977   3.627  1.00 91.75           N  
ATOM   4925  CA  ALA C 165      34.469   4.469   4.758  1.00 91.75           C  
ATOM   4926  C   ALA C 165      33.781   3.281   5.414  1.00 91.75           C  
ATOM   4927  CB  ALA C 165      34.719   5.578   5.781  1.00 91.75           C  
ATOM   4928  O   ALA C 165      34.375   2.553   6.199  1.00 91.75           O  
ATOM   4929  N   GLU C 166      32.562   3.070   5.094  1.00 91.81           N  
ATOM   4930  CA  GLU C 166      31.781   2.014   5.734  1.00 91.81           C  
ATOM   4931  C   GLU C 166      31.375   0.942   4.727  1.00 91.81           C  
ATOM   4932  CB  GLU C 166      30.547   2.598   6.410  1.00 91.81           C  
ATOM   4933  O   GLU C 166      31.469  -0.253   5.012  1.00 91.81           O  
ATOM   4934  CG  GLU C 166      30.844   3.461   7.625  1.00 91.81           C  
ATOM   4935  CD  GLU C 166      29.609   3.955   8.344  1.00 91.81           C  
ATOM   4936  OE1 GLU C 166      29.234   3.371   9.391  1.00 91.81           O  
ATOM   4937  OE2 GLU C 166      29.000   4.934   7.859  1.00 91.81           O
[truncated: 326,026 more chars]
