# Supplementary material for: Modular Structure and Polymerization Status of GABAA Receptors Illustrated with EM Analysis and AlphaFold2 Prediction
Source: Int J Mol Sci. 2024 Sep 21;25(18):10142. doi: 10.3390/ijms251810142 (PMC11432007; doi:10.3390/ijms251810142)
Supplement: Supplementary file 1 [file ijms-25-10142-s001.zip › AlphaFold2 PDB files/alpha1 Homo-pentamer PDB/a1Homopentamer_rank_003_alphafold2_multimer_v3.pdb]

MODEL     1                                                                     
ATOM      1  N   GLN A   1      -5.016  51.938 -10.039  1.00 34.97           N  
ATOM      2  CA  GLN A   1      -4.160  51.188  -9.125  1.00 34.97           C  
ATOM      3  C   GLN A   1      -4.367  49.688  -9.273  1.00 34.97           C  
ATOM      4  CB  GLN A   1      -4.426  51.625  -7.680  1.00 34.97           C  
ATOM      5  O   GLN A   1      -5.500  49.219  -9.203  1.00 34.97           O  
ATOM      6  CG  GLN A   1      -3.512  52.750  -7.188  1.00 34.97           C  
ATOM      7  CD  GLN A   1      -3.572  52.938  -5.684  1.00 34.97           C  
ATOM      8  NE2 GLN A   1      -2.598  53.656  -5.141  1.00 34.97           N  
ATOM      9  OE1 GLN A   1      -4.488  52.438  -5.020  1.00 34.97           O  
ATOM     10  N   PRO A   2      -3.539  49.000  -9.938  1.00 45.25           N  
ATOM     11  CA  PRO A   2      -3.830  47.594 -10.258  1.00 45.25           C  
ATOM     12  C   PRO A   2      -4.320  46.812  -9.047  1.00 45.25           C  
ATOM     13  CB  PRO A   2      -2.482  47.062 -10.750  1.00 45.25           C  
ATOM     14  O   PRO A   2      -3.828  47.000  -7.930  1.00 45.25           O  
ATOM     15  CG  PRO A   2      -1.514  48.188 -10.492  1.00 45.25           C  
ATOM     16  CD  PRO A   2      -2.266  49.344  -9.930  1.00 45.25           C  
ATOM     17  N   SER A   3      -5.504  46.250  -8.984  1.00 49.59           N  
ATOM     18  CA  SER A   3      -6.176  45.625  -7.859  1.00 49.59           C  
ATOM     19  C   SER A   3      -5.320  44.500  -7.266  1.00 49.59           C  
ATOM     20  CB  SER A   3      -7.531  45.062  -8.289  1.00 49.59           C  
ATOM     21  O   SER A   3      -4.418  44.000  -7.930  1.00 49.59           O  
ATOM     22  OG  SER A   3      -7.371  43.844  -8.984  1.00 49.59           O  
ATOM     23  N   LEU A   4      -5.281  44.469  -5.867  1.00 52.56           N  
ATOM     24  CA  LEU A   4      -4.629  43.438  -5.102  1.00 52.56           C  
ATOM     25  C   LEU A   4      -4.816  42.062  -5.781  1.00 52.56           C  
ATOM     26  CB  LEU A   4      -5.184  43.375  -3.678  1.00 52.56           C  
ATOM     27  O   LEU A   4      -3.893  41.250  -5.809  1.00 52.56           O  
ATOM     28  CG  LEU A   4      -4.176  43.594  -2.549  1.00 52.56           C  
ATOM     29  CD1 LEU A   4      -4.418  44.938  -1.873  1.00 52.56           C  
ATOM     30  CD2 LEU A   4      -4.250  42.469  -1.534  1.00 52.56           C  
ATOM     31  N   GLN A   5      -5.961  41.844  -6.332  1.00 54.88           N  
ATOM     32  CA  GLN A   5      -6.258  40.594  -7.051  1.00 54.88           C  
ATOM     33  C   GLN A   5      -5.398  40.469  -8.305  1.00 54.88           C  
ATOM     34  CB  GLN A   5      -7.738  40.531  -7.414  1.00 54.88           C  
ATOM     35  O   GLN A   5      -4.945  39.375  -8.648  1.00 54.88           O  
ATOM     36  CG  GLN A   5      -8.547  39.594  -6.535  1.00 54.88           C  
ATOM     37  CD  GLN A   5     -10.039  39.656  -6.816  1.00 54.88           C  
ATOM     38  NE2 GLN A   5     -10.797  38.750  -6.211  1.00 54.88           N  
ATOM     39  OE1 GLN A   5     -10.500  40.500  -7.574  1.00 54.88           O  
ATOM     40  N   ASP A   6      -5.156  41.500  -9.000  1.00 58.22           N  
ATOM     41  CA  ASP A   6      -4.371  41.500 -10.234  1.00 58.22           C  
ATOM     42  C   ASP A   6      -2.902  41.219  -9.945  1.00 58.22           C  
ATOM     43  CB  ASP A   6      -4.500  42.844 -10.945  1.00 58.22           C  
ATOM     44  O   ASP A   6      -2.248  40.500 -10.719  1.00 58.22           O  
ATOM     45  CG  ASP A   6      -5.801  43.000 -11.719  1.00 58.22           C  
ATOM     46  OD1 ASP A   6      -6.434  41.969 -12.039  1.00 58.22           O  
ATOM     47  OD2 ASP A   6      -6.195  44.156 -12.016  1.00 58.22           O  
ATOM     48  N   GLU A   7      -2.309  41.719  -8.875  1.00 54.94           N  
ATOM     49  CA  GLU A   7      -0.925  41.469  -8.492  1.00 54.94           C  
ATOM     50  C   GLU A   7      -0.739  40.000  -8.055  1.00 54.94           C  
ATOM     51  CB  GLU A   7      -0.489  42.406  -7.367  1.00 54.94           C  
ATOM     52  O   GLU A   7       0.277  39.375  -8.375  1.00 54.94           O  
ATOM     53  CG  GLU A   7       0.181  43.688  -7.859  1.00 54.94           C  
ATOM     54  CD  GLU A   7       0.614  44.594  -6.734  1.00 54.94           C  
ATOM     55  OE1 GLU A   7       1.178  45.688  -7.016  1.00 54.94           O  
ATOM     56  OE2 GLU A   7       0.389  44.250  -5.555  1.00 54.94           O  
ATOM     57  N   LEU A   8      -1.696  39.500  -7.293  1.00 57.19           N  
ATOM     58  CA  LEU A   8      -1.675  38.094  -6.875  1.00 57.19           C  
ATOM     59  C   LEU A   8      -1.683  37.156  -8.086  1.00 57.19           C  
ATOM     60  CB  LEU A   8      -2.873  37.781  -5.973  1.00 57.19           C  
ATOM     61  O   LEU A   8      -0.940  36.188  -8.117  1.00 57.19           O  
ATOM     62  CG  LEU A   8      -2.625  37.875  -4.465  1.00 57.19           C  
ATOM     63  CD1 LEU A   8      -3.867  38.375  -3.748  1.00 57.19           C  
ATOM     64  CD2 LEU A   8      -2.213  36.500  -3.920  1.00 57.19           C  
ATOM     65  N   LYS A   9      -2.506  37.469  -9.016  1.00 60.88           N  
ATOM     66  CA  LYS A   9      -2.607  36.688 -10.242  1.00 60.88           C  
ATOM     67  C   LYS A   9      -1.306  36.750 -11.039  1.00 60.88           C  
ATOM     68  CB  LYS A   9      -3.770  37.188 -11.109  1.00 60.88           C  
ATOM     69  O   LYS A   9      -0.884  35.750 -11.617  1.00 60.88           O  
ATOM     70  CG  LYS A   9      -5.027  36.344 -11.000  1.00 60.88           C  
ATOM     71  CD  LYS A   9      -6.113  36.812 -11.945  1.00 60.88           C  
ATOM     72  CE  LYS A   9      -7.395  36.031 -11.789  1.00 60.88           C  
ATOM     73  NZ  LYS A   9      -8.469  36.500 -12.719  1.00 60.88           N  
ATOM     74  N   ASP A  10      -0.683  37.938 -10.914  1.00 63.44           N  
ATOM     75  CA  ASP A  10       0.551  38.094 -11.672  1.00 63.44           C  
ATOM     76  C   ASP A  10       1.685  37.281 -11.070  1.00 63.44           C  
ATOM     77  CB  ASP A  10       0.949  39.594 -11.719  1.00 63.44           C  
ATOM     78  O   ASP A  10       2.418  36.594 -11.797  1.00 63.44           O  
ATOM     79  CG  ASP A  10       1.778  39.938 -12.945  1.00 63.44           C  
ATOM     80  OD1 ASP A  10       1.983  39.062 -13.812  1.00 63.44           O  
ATOM     81  OD2 ASP A  10       2.232  41.094 -13.039  1.00 63.44           O  
ATOM     82  N   ASN A  11       1.792  37.312  -9.766  1.00 67.56           N  
ATOM     83  CA  ASN A  11       2.854  36.562  -9.109  1.00 67.56           C  
ATOM     84  C   ASN A  11       2.652  35.062  -9.281  1.00 67.56           C  
ATOM     85  CB  ASN A  11       2.936  36.938  -7.629  1.00 67.56           C  
ATOM     86  O   ASN A  11       3.605  34.312  -9.547  1.00 67.56           O  
ATOM     87  CG  ASN A  11       3.771  38.156  -7.375  1.00 67.56           C  
ATOM     88  ND2 ASN A  11       3.635  38.750  -6.188  1.00 67.56           N  
ATOM     89  OD1 ASN A  11       4.531  38.594  -8.242  1.00 67.56           O  
ATOM     90  N   THR A  12       1.443  34.656  -9.242  1.00 72.56           N  
ATOM     91  CA  THR A  12       1.126  33.250  -9.414  1.00 72.56           C  
ATOM     92  C   THR A  12       1.471  32.781 -10.820  1.00 72.56           C  
ATOM     93  CB  THR A  12      -0.361  32.969  -9.125  1.00 72.56           C  
ATOM     94  O   THR A  12       2.025  31.688 -11.000  1.00 72.56           O  
ATOM     95  CG2 THR A  12      -0.542  31.641  -8.383  1.00 72.56           C  
ATOM     96  OG1 THR A  12      -0.894  34.031  -8.328  1.00 72.56           O  
ATOM     97  N   THR A  13       1.226  33.656 -11.648  1.00 77.38           N  
ATOM     98  CA  THR A  13       1.467  33.312 -13.039  1.00 77.38           C  
ATOM     99  C   THR A  13       2.963  33.188 -13.320  1.00 77.38           C  
ATOM    100  CB  THR A  13       0.849  34.344 -13.992  1.00 77.38           C  
ATOM    101  O   THR A  13       3.395  32.281 -14.055  1.00 77.38           O  
ATOM    102  CG2 THR A  13      -0.317  33.750 -14.781  1.00 77.38           C  
ATOM    103  OG1 THR A  13       0.376  35.469 -13.234  1.00 77.38           O  
ATOM    104  N   VAL A  14       3.711  34.094 -12.656  1.00 79.62           N  
ATOM    105  CA  VAL A  14       5.156  34.094 -12.867  1.00 79.62           C  
ATOM    106  C   VAL A  14       5.754  32.812 -12.297  1.00 79.62           C  
ATOM    107  CB  VAL A  14       5.828  35.312 -12.219  1.00 79.62           C  
ATOM    108  O   VAL A  14       6.551  32.125 -12.961  1.00 79.62           O  
ATOM    109  CG1 VAL A  14       7.348  35.156 -12.219  1.00 79.62           C  
ATOM    110  CG2 VAL A  14       5.414  36.594 -12.945  1.00 79.62           C  
ATOM    111  N   PHE A  15       5.332  32.438 -11.148  1.00 81.38           N  
ATOM    112  CA  PHE A  15       5.855  31.250 -10.516  1.00 81.38           C  
ATOM    113  C   PHE A  15       5.418  30.000 -11.266  1.00 81.38           C  
ATOM    114  CB  PHE A  15       5.395  31.172  -9.055  1.00 81.38           C  
ATOM    115  O   PHE A  15       6.203  29.062 -11.445  1.00 81.38           O  
ATOM    116  CG  PHE A  15       6.234  31.984  -8.109  1.00 81.38           C  
ATOM    117  CD1 PHE A  15       7.480  31.516  -7.695  1.00 81.38           C  
ATOM    118  CD2 PHE A  15       5.781  33.188  -7.629  1.00 81.38           C  
ATOM    119  CE1 PHE A  15       8.258  32.281  -6.816  1.00 81.38           C  
ATOM    120  CE2 PHE A  15       6.555  33.938  -6.750  1.00 81.38           C  
ATOM    121  CZ  PHE A  15       7.793  33.469  -6.344  1.00 81.38           C  
ATOM    122  N   THR A  16       4.223  30.062 -11.703  1.00 84.12           N  
ATOM    123  CA  THR A  16       3.709  28.953 -12.492  1.00 84.12           C  
ATOM    124  C   THR A  16       4.531  28.766 -13.766  1.00 84.12           C  
ATOM    125  CB  THR A  16       2.229  29.156 -12.867  1.00 84.12           C  
ATOM    126  O   THR A  16       4.883  27.641 -14.125  1.00 84.12           O  
ATOM    127  CG2 THR A  16       1.711  28.031 -13.734  1.00 84.12           C  
ATOM    128  OG1 THR A  16       1.448  29.234 -11.664  1.00 84.12           O  
ATOM    129  N   ARG A  17       4.902  29.812 -14.305  1.00 86.44           N  
ATOM    130  CA  ARG A  17       5.691  29.766 -15.531  1.00 86.44           C  
ATOM    131  C   ARG A  17       7.094  29.219 -15.258  1.00 86.44           C  
ATOM    132  CB  ARG A  17       5.781  31.156 -16.172  1.00 86.44           C  
ATOM    133  O   ARG A  17       7.641  28.469 -16.062  1.00 86.44           O  
ATOM    134  CG  ARG A  17       6.137  31.125 -17.641  1.00 86.44           C  
ATOM    135  CD  ARG A  17       6.094  32.531 -18.250  1.00 86.44           C  
ATOM    136  NE  ARG A  17       7.438  33.031 -18.531  1.00 86.44           N  
ATOM    137  NH1 ARG A  17       6.711  34.938 -19.625  1.00 86.44           N  
ATOM    138  NH2 ARG A  17       8.953  34.531 -19.375  1.00 86.44           N  
ATOM    139  CZ  ARG A  17       7.699  34.156 -19.172  1.00 86.44           C  
ATOM    140  N   ILE A  18       7.633  29.719 -14.203  1.00 86.25           N  
ATOM    141  CA  ILE A  18       8.961  29.250 -13.828  1.00 86.25           C  
ATOM    142  C   ILE A  18       8.930  27.750 -13.594  1.00 86.25           C  
ATOM    143  CB  ILE A  18       9.484  29.984 -12.570  1.00 86.25           C  
ATOM    144  O   ILE A  18       9.781  27.016 -14.109  1.00 86.25           O  
ATOM    145  CG1 ILE A  18       9.766  31.453 -12.883  1.00 86.25           C  
ATOM    146  CG2 ILE A  18      10.734  29.297 -12.031  1.00 86.25           C  
ATOM    147  CD1 ILE A  18      10.047  32.312 -11.656  1.00 86.25           C  
ATOM    148  N   LEU A  19       7.969  27.328 -12.859  1.00 84.31           N  
ATOM    149  CA  LEU A  19       7.840  25.906 -12.547  1.00 84.31           C  
ATOM    150  C   LEU A  19       7.594  25.078 -13.812  1.00 84.31           C  
ATOM    151  CB  LEU A  19       6.703  25.672 -11.547  1.00 84.31           C  
ATOM    152  O   LEU A  19       8.156  24.000 -13.969  1.00 84.31           O  
ATOM    153  CG  LEU A  19       6.941  26.172 -10.117  1.00 84.31           C  
ATOM    154  CD1 LEU A  19       5.668  26.047  -9.289  1.00 84.31           C  
ATOM    155  CD2 LEU A  19       8.086  25.406  -9.477  1.00 84.31           C  
ATOM    156  N   ASP A  20       6.738  25.594 -14.680  1.00 83.69           N  
ATOM    157  CA  ASP A  20       6.441  24.906 -15.930  1.00 83.69           C  
ATOM    158  C   ASP A  20       7.691  24.781 -16.797  1.00 83.69           C  
ATOM    159  CB  ASP A  20       5.340  25.641 -16.703  1.00 83.69           C  
ATOM    160  O   ASP A  20       7.887  23.766 -17.469  1.00 83.69           O  
ATOM    161  CG  ASP A  20       3.969  25.484 -16.062  1.00 83.69           C  
ATOM    162  OD1 ASP A  20       3.793  24.594 -15.203  1.00 83.69           O  
ATOM    163  OD2 ASP A  20       3.059  26.266 -16.422  1.00 83.69           O  
ATOM    164  N   ARG A  21       8.523  25.719 -16.719  1.00 88.31           N  
ATOM    165  CA  ARG A  21       9.719  25.750 -17.547  1.00 88.31           C  
ATOM    166  C   ARG A  21      10.828  24.891 -16.953  1.00 88.31           C  
ATOM    167  CB  ARG A  21      10.211  27.188 -17.719  1.00 88.31           C  
ATOM    168  O   ARG A  21      11.727  24.438 -17.656  1.00 88.31           O  
ATOM    169  CG  ARG A  21       9.383  28.016 -18.688  1.00 88.31           C  
ATOM    170  CD  ARG A  21       9.969  29.406 -18.906  1.00 88.31           C  
ATOM    171  NE  ARG A  21       9.039  30.281 -19.609  1.00 88.31           N  
ATOM    172  NH1 ARG A  21      10.117  32.250 -19.016  1.00 88.31           N  
ATOM    173  NH2 ARG A  21       8.227  32.312 -20.312  1.00 88.31           N  
ATOM    174  CZ  ARG A  21       9.125  31.609 -19.641  1.00 88.31           C  
ATOM    175  N   LEU A  22      10.766  24.781 -15.680  1.00 86.75           N  
ATOM    176  CA  LEU A  22      11.828  24.094 -14.961  1.00 86.75           C  
ATOM    177  C   LEU A  22      11.992  22.672 -15.469  1.00 86.75           C  
ATOM    178  CB  LEU A  22      11.539  24.078 -13.453  1.00 86.75           C  
ATOM    179  O   LEU A  22      13.117  22.203 -15.664  1.00 86.75           O  
ATOM    180  CG  LEU A  22      12.703  23.688 -12.547  1.00 86.75           C  
ATOM    181  CD1 LEU A  22      13.766  24.781 -12.523  1.00 86.75           C  
ATOM    182  CD2 LEU A  22      12.203  23.391 -11.141  1.00 86.75           C  
ATOM    183  N   LEU A  23      10.844  21.953 -15.781  1.00 85.56           N  
ATOM    184  CA  LEU A  23      10.898  20.531 -16.125  1.00 85.56           C  
ATOM    185  C   LEU A  23      10.750  20.344 -17.625  1.00 85.56           C  
ATOM    186  CB  LEU A  23       9.805  19.766 -15.383  1.00 85.56           C  
ATOM    187  O   LEU A  23      10.664  19.203 -18.109  1.00 85.56           O  
ATOM    188  CG  LEU A  23       9.945  19.672 -13.867  1.00 85.56           C  
ATOM    189  CD1 LEU A  23       8.766  18.922 -13.266  1.00 85.56           C  
ATOM    190  CD2 LEU A  23      11.266  19.016 -13.492  1.00 85.56           C  
ATOM    191  N   ASP A  24      10.656  21.516 -18.328  1.00 87.56           N  
ATOM    192  CA  ASP A  24      10.539  21.422 -19.781  1.00 87.56           C  
ATOM    193  C   ASP A  24      11.797  20.812 -20.391  1.00 87.56           C  
ATOM    194  CB  ASP A  24      10.273  22.797 -20.391  1.00 87.56           C  
ATOM    195  O   ASP A  24      12.875  21.406 -20.328  1.00 87.56           O  
ATOM    196  CG  ASP A  24       9.836  22.734 -21.844  1.00 87.56           C  
ATOM    197  OD1 ASP A  24       9.625  21.609 -22.359  1.00 87.56           O  
ATOM    198  OD2 ASP A  24       9.695  23.812 -22.469  1.00 87.56           O  
ATOM    199  N   GLY A  25      11.688  19.594 -20.938  1.00 85.44           N  
ATOM    200  CA  GLY A  25      12.805  18.922 -21.578  1.00 85.44           C  
ATOM    201  C   GLY A  25      13.727  18.234 -20.594  1.00 85.44           C  
ATOM    202  O   GLY A  25      14.781  17.719 -20.969  1.00 85.44           O  
ATOM    203  N   TYR A  26      13.422  18.344 -19.344  1.00 88.69           N  
ATOM    204  CA  TYR A  26      14.227  17.703 -18.312  1.00 88.69           C  
ATOM    205  C   TYR A  26      14.039  16.203 -18.328  1.00 88.69           C  
ATOM    206  CB  TYR A  26      13.875  18.266 -16.938  1.00 88.69           C  
ATOM    207  O   TYR A  26      12.914  15.703 -18.359  1.00 88.69           O  
ATOM    208  CG  TYR A  26      14.695  17.672 -15.812  1.00 88.69           C  
ATOM    209  CD1 TYR A  26      14.203  16.625 -15.039  1.00 88.69           C  
ATOM    210  CD2 TYR A  26      15.961  18.172 -15.523  1.00 88.69           C  
ATOM    211  CE1 TYR A  26      14.961  16.078 -14.000  1.00 88.69           C  
ATOM    212  CE2 TYR A  26      16.719  17.641 -14.492  1.00 88.69           C  
ATOM    213  OH  TYR A  26      16.969  16.062 -12.711  1.00 88.69           O  
ATOM    214  CZ  TYR A  26      16.219  16.594 -13.734  1.00 88.69           C  
ATOM    215  N   ASP A  27      15.078  15.445 -18.344  1.00 87.50           N  
ATOM    216  CA  ASP A  27      15.062  13.984 -18.328  1.00 87.50           C  
ATOM    217  C   ASP A  27      15.625  13.445 -17.016  1.00 87.50           C  
ATOM    218  CB  ASP A  27      15.859  13.430 -19.516  1.00 87.50           C  
ATOM    219  O   ASP A  27      16.844  13.438 -16.812  1.00 87.50           O  
ATOM    220  CG  ASP A  27      15.609  11.945 -19.750  1.00 87.50           C  
ATOM    221  OD1 ASP A  27      15.180  11.242 -18.797  1.00 87.50           O  
ATOM    222  OD2 ASP A  27      15.852  11.477 -20.875  1.00 87.50           O  
ATOM    223  N   ASN A  28      14.719  12.961 -16.250  1.00 88.38           N  
ATOM    224  CA  ASN A  28      15.102  12.531 -14.906  1.00 88.38           C  
ATOM    225  C   ASN A  28      15.758  11.148 -14.930  1.00 88.38           C  
ATOM    226  CB  ASN A  28      13.883  12.523 -13.977  1.00 88.38           C  
ATOM    227  O   ASN A  28      16.188  10.641 -13.891  1.00 88.38           O  
ATOM    228  CG  ASN A  28      12.820  11.531 -14.414  1.00 88.38           C  
ATOM    229  ND2 ASN A  28      11.758  11.430 -13.633  1.00 88.38           N  
ATOM    230  OD1 ASN A  28      12.961  10.875 -15.445  1.00 88.38           O  
ATOM    231  N   ARG A  29      15.914  10.602 -16.078  1.00 84.81           N  
ATOM    232  CA  ARG A  29      16.609   9.328 -16.219  1.00 84.81           C  
ATOM    233  C   ARG A  29      18.125   9.539 -16.203  1.00 84.81           C  
ATOM    234  CB  ARG A  29      16.188   8.625 -17.500  1.00 84.81           C  
ATOM    235  O   ARG A  29      18.891   8.586 -16.016  1.00 84.81           O  
ATOM    236  CG  ARG A  29      14.711   8.266 -17.547  1.00 84.81           C  
ATOM    237  CD  ARG A  29      14.281   7.828 -18.953  1.00 84.81           C  
ATOM    238  NE  ARG A  29      14.375   8.922 -19.906  1.00 84.81           N  
ATOM    239  NH1 ARG A  29      13.727   7.656 -21.734  1.00 84.81           N  
ATOM    240  NH2 ARG A  29      14.227   9.883 -21.984  1.00 84.81           N  
ATOM    241  CZ  ARG A  29      14.109   8.820 -21.203  1.00 84.81           C  
ATOM    242  N   LEU A  30      18.531  10.750 -16.422  1.00 88.69           N  
ATOM    243  CA  LEU A  30      19.953  11.062 -16.531  1.00 88.69           C  
ATOM    244  C   LEU A  30      20.438  11.773 -15.266  1.00 88.69           C  
ATOM    245  CB  LEU A  30      20.219  11.938 -17.750  1.00 88.69           C  
ATOM    246  O   LEU A  30      19.844  12.758 -14.836  1.00 88.69           O  
ATOM    247  CG  LEU A  30      19.656  11.430 -19.078  1.00 88.69           C  
ATOM    248  CD1 LEU A  30      19.922  12.438 -20.188  1.00 88.69           C  
ATOM    249  CD2 LEU A  30      20.250  10.070 -19.438  1.00 88.69           C  
ATOM    250  N   ARG A  31      21.516  11.242 -14.789  1.00 90.94           N  
ATOM    251  CA  ARG A  31      22.125  11.898 -13.633  1.00 90.94           C  
ATOM    252  C   ARG A  31      22.750  13.234 -14.039  1.00 90.94           C  
ATOM    253  CB  ARG A  31      23.188  11.000 -12.992  1.00 90.94           C  
ATOM    254  O   ARG A  31      23.156  13.414 -15.188  1.00 90.94           O  
ATOM    255  CG  ARG A  31      24.406  10.758 -13.875  1.00 90.94           C  
ATOM    256  CD  ARG A  31      25.500  10.008 -13.125  1.00 90.94           C  
ATOM    257  NE  ARG A  31      26.703   9.852 -13.945  1.00 90.94           N  
ATOM    258  NH1 ARG A  31      27.609  11.883 -13.344  1.00 90.94           N  
ATOM    259  NH2 ARG A  31      28.719  10.508 -14.805  1.00 90.94           N  
ATOM    260  CZ  ARG A  31      27.672  10.750 -14.031  1.00 90.94           C  
ATOM    261  N   PRO A  32      22.844  14.141 -13.086  1.00 93.25           N  
ATOM    262  CA  PRO A  32      23.547  15.398 -13.359  1.00 93.25           C  
ATOM    263  C   PRO A  32      25.031  15.180 -13.703  1.00 93.25           C  
ATOM    264  CB  PRO A  32      23.406  16.172 -12.047  1.00 93.25           C  
ATOM    265  O   PRO A  32      25.672  14.305 -13.133  1.00 93.25           O  
ATOM    266  CG  PRO A  32      22.266  15.523 -11.344  1.00 93.25           C  
ATOM    267  CD  PRO A  32      22.219  14.078 -11.742  1.00 93.25           C  
ATOM    268  N   GLY A  33      25.469  15.914 -14.688  1.00 88.62           N  
ATOM    269  CA  GLY A  33      26.875  15.875 -15.055  1.00 88.62           C  
ATOM    270  C   GLY A  33      27.250  14.672 -15.898  1.00 88.62           C  
ATOM    271  O   GLY A  33      28.422  14.289 -15.961  1.00 88.62           O  
ATOM    272  N   LEU A  34      26.297  14.039 -16.438  1.00 85.25           N  
ATOM    273  CA  LEU A  34      26.531  12.836 -17.219  1.00 85.25           C  
ATOM    274  C   LEU A  34      27.578  13.102 -18.312  1.00 85.25           C  
ATOM    275  CB  LEU A  34      25.234  12.344 -17.859  1.00 85.25           C  
ATOM    276  O   LEU A  34      27.422  14.023 -19.109  1.00 85.25           O  
ATOM    277  CG  LEU A  34      25.312  11.016 -18.609  1.00 85.25           C  
ATOM    278  CD1 LEU A  34      25.484   9.859 -17.625  1.00 85.25           C  
ATOM    279  CD2 LEU A  34      24.047  10.805 -19.453  1.00 85.25           C  
ATOM    280  N   GLY A  35      28.578  12.242 -18.344  1.00 75.62           N  
ATOM    281  CA  GLY A  35      29.625  12.336 -19.359  1.00 75.62           C  
ATOM    282  C   GLY A  35      30.625  13.445 -19.094  1.00 75.62           C  
ATOM    283  O   GLY A  35      31.578  13.625 -19.859  1.00 75.62           O  
ATOM    284  N   GLU A  36      30.500  14.289 -18.156  1.00 81.81           N  
ATOM    285  CA  GLU A  36      31.359  15.445 -17.891  1.00 81.81           C  
ATOM    286  C   GLU A  36      32.031  15.344 -16.531  1.00 81.81           C  
ATOM    287  CB  GLU A  36      30.547  16.750 -17.984  1.00 81.81           C  
ATOM    288  O   GLU A  36      33.219  15.539 -16.406  1.00 81.81           O  
ATOM    289  CG  GLU A  36      29.984  17.031 -19.375  1.00 81.81           C  
ATOM    290  CD  GLU A  36      29.250  18.359 -19.469  1.00 81.81           C  
ATOM    291  OE1 GLU A  36      28.797  18.719 -20.562  1.00 81.81           O  
ATOM    292  OE2 GLU A  36      29.109  19.031 -18.422  1.00 81.81           O  
ATOM    293  N   ARG A  37      31.328  15.102 -15.609  1.00 90.00           N  
ATOM    294  CA  ARG A  37      31.828  15.086 -14.242  1.00 90.00           C  
ATOM    295  C   ARG A  37      31.062  14.078 -13.383  1.00 90.00           C  
ATOM    296  CB  ARG A  37      31.750  16.469 -13.609  1.00 90.00           C  
ATOM    297  O   ARG A  37      30.016  13.578 -13.797  1.00 90.00           O  
ATOM    298  CG  ARG A  37      30.344  17.031 -13.516  1.00 90.00           C  
ATOM    299  CD  ARG A  37      30.312  18.422 -12.898  1.00 90.00           C  
ATOM    300  NE  ARG A  37      28.969  18.984 -12.891  1.00 90.00           N  
ATOM    301  NH1 ARG A  37      28.422  18.172 -10.805  1.00 90.00           N  
ATOM    302  NH2 ARG A  37      26.906  19.406 -11.992  1.00 90.00           N  
ATOM    303  CZ  ARG A  37      28.094  18.859 -11.898  1.00 90.00           C  
ATOM    304  N   VAL A  38      31.594  13.773 -12.258  1.00 94.69           N  
ATOM    305  CA  VAL A  38      30.938  12.938 -11.258  1.00 94.69           C  
ATOM    306  C   VAL A  38      29.875  13.758 -10.516  1.00 94.69           C  
ATOM    307  CB  VAL A  38      31.938  12.336 -10.258  1.00 94.69           C  
ATOM    308  O   VAL A  38      30.047  14.961 -10.320  1.00 94.69           O  
ATOM    309  CG1 VAL A  38      31.219  11.516  -9.188  1.00 94.69           C  
ATOM    310  CG2 VAL A  38      32.969  11.477 -10.992  1.00 94.69           C  
ATOM    311  N   THR A  39      28.797  13.195 -10.242  1.00 96.06           N  
ATOM    312  CA  THR A  39      27.781  13.844  -9.422  1.00 96.06           C  
ATOM    313  C   THR A  39      28.125  13.719  -7.941  1.00 96.06           C  
ATOM    314  CB  THR A  39      26.391  13.234  -9.688  1.00 96.06           C  
ATOM    315  O   THR A  39      28.203  12.609  -7.406  1.00 96.06           O  
ATOM    316  CG2 THR A  39      25.312  14.008  -8.930  1.00 96.06           C  
ATOM    317  OG1 THR A  39      26.109  13.289 -11.086  1.00 96.06           O  
ATOM    318  N   GLU A  40      28.281  14.812  -7.312  1.00 97.56           N  
ATOM    319  CA  GLU A  40      28.594  14.836  -5.887  1.00 97.56           C  
ATOM    320  C   GLU A  40      27.328  15.000  -5.051  1.00 97.56           C  
ATOM    321  CB  GLU A  40      29.578  15.969  -5.570  1.00 97.56           C  
ATOM    322  O   GLU A  40      26.594  15.977  -5.211  1.00 97.56           O  
ATOM    323  CG  GLU A  40      30.938  15.805  -6.250  1.00 97.56           C  
ATOM    324  CD  GLU A  40      31.875  16.984  -6.004  1.00 97.56           C  
ATOM    325  OE1 GLU A  40      33.000  16.984  -6.566  1.00 97.56           O  
ATOM    326  OE2 GLU A  40      31.484  17.891  -5.238  1.00 97.56           O  
ATOM    327  N   VAL A  41      27.094  14.047  -4.188  1.00 97.12           N  
ATOM    328  CA  VAL A  41      25.953  14.094  -3.293  1.00 97.12           C  
ATOM    329  C   VAL A  41      26.406  14.344  -1.861  1.00 97.12           C  
ATOM    330  CB  VAL A  41      25.125  12.781  -3.363  1.00 97.12           C  
ATOM    331  O   VAL A  41      27.078  13.492  -1.256  1.00 97.12           O  
ATOM    332  CG1 VAL A  41      23.922  12.859  -2.436  1.00 97.12           C  
ATOM    333  CG2 VAL A  41      24.688  12.508  -4.801  1.00 97.12           C  
ATOM    334  N   LYS A  42      26.078  15.469  -1.336  1.00 97.38           N  
ATOM    335  CA  LYS A  42      26.375  15.805   0.054  1.00 97.38           C  
ATOM    336  C   LYS A  42      25.250  15.359   0.979  1.00 97.38           C  
ATOM    337  CB  LYS A  42      26.609  17.312   0.205  1.00 97.38           C  
ATOM    338  O   LYS A  42      24.078  15.586   0.690  1.00 97.38           O  
ATOM    339  CG  LYS A  42      27.812  17.828  -0.563  1.00 97.38           C  
ATOM    340  CD  LYS A  42      28.047  19.312  -0.300  1.00 97.38           C  
ATOM    341  CE  LYS A  42      29.281  19.828  -1.024  1.00 97.38           C  
ATOM    342  NZ  LYS A  42      29.562  21.266  -0.719  1.00 97.38           N  
ATOM    343  N   THR A  43      25.625  14.727   2.043  1.00 95.88           N  
ATOM    344  CA  THR A  43      24.609  14.125   2.900  1.00 95.88           C  
ATOM    345  C   THR A  43      24.828  14.508   4.359  1.00 95.88           C  
ATOM    346  CB  THR A  43      24.609  12.586   2.771  1.00 95.88           C  
ATOM    347  O   THR A  43      25.984  14.648   4.805  1.00 95.88           O  
ATOM    348  CG2 THR A  43      24.250  12.156   1.357  1.00 95.88           C  
ATOM    349  OG1 THR A  43      25.922  12.086   3.082  1.00 95.88           O  
ATOM    350  N   ASP A  44      23.781  14.758   5.082  1.00 93.56           N  
ATOM    351  CA  ASP A  44      23.812  14.891   6.535  1.00 93.56           C  
ATOM    352  C   ASP A  44      22.609  14.219   7.176  1.00 93.56           C  
ATOM    353  CB  ASP A  44      23.875  16.359   6.938  1.00 93.56           C  
ATOM    354  O   ASP A  44      21.609  13.961   6.504  1.00 93.56           O  
ATOM    355  CG  ASP A  44      22.594  17.125   6.609  1.00 93.56           C  
ATOM    356  OD1 ASP A  44      21.656  17.109   7.430  1.00 93.56           O  
ATOM    357  OD2 ASP A  44      22.531  17.734   5.523  1.00 93.56           O  
ATOM    358  N   ILE A  45      22.734  13.812   8.438  1.00 93.81           N  
ATOM    359  CA  ILE A  45      21.703  13.070   9.164  1.00 93.81           C  
ATOM    360  C   ILE A  45      21.422  13.750  10.500  1.00 93.81           C  
ATOM    361  CB  ILE A  45      22.141  11.602   9.398  1.00 93.81           C  
ATOM    362  O   ILE A  45      22.344  14.070  11.250  1.00 93.81           O  
ATOM    363  CG1 ILE A  45      22.422  10.914   8.055  1.00 93.81           C  
ATOM    364  CG2 ILE A  45      21.062  10.844  10.180  1.00 93.81           C  
ATOM    365  CD1 ILE A  45      23.016   9.516   8.195  1.00 93.81           C  
ATOM    366  N   PHE A  46      20.234  14.055  10.703  1.00 90.69           N  
ATOM    367  CA  PHE A  46      19.766  14.516  12.008  1.00 90.69           C  
ATOM    368  C   PHE A  46      18.891  13.469  12.680  1.00 90.69           C  
ATOM    369  CB  PHE A  46      19.000  15.836  11.867  1.00 90.69           C  
ATOM    370  O   PHE A  46      17.781  13.195  12.227  1.00 90.69           O  
ATOM    371  CG  PHE A  46      18.547  16.406  13.180  1.00 90.69           C  
ATOM    372  CD1 PHE A  46      17.203  16.391  13.539  1.00 90.69           C  
ATOM    373  CD2 PHE A  46      19.453  16.984  14.055  1.00 90.69           C  
ATOM    374  CE1 PHE A  46      16.781  16.922  14.750  1.00 90.69           C  
ATOM    375  CE2 PHE A  46      19.047  17.516  15.273  1.00 90.69           C  
ATOM    376  CZ  PHE A  46      17.703  17.484  15.617  1.00 90.69           C  
ATOM    377  N   VAL A  47      19.375  12.922  13.734  1.00 91.44           N  
ATOM    378  CA  VAL A  47      18.688  11.859  14.461  1.00 91.44           C  
ATOM    379  C   VAL A  47      17.719  12.477  15.477  1.00 91.44           C  
ATOM    380  CB  VAL A  47      19.672  10.914  15.172  1.00 91.44           C  
ATOM    381  O   VAL A  47      18.156  13.078  16.469  1.00 91.44           O  
ATOM    382  CG1 VAL A  47      18.938   9.805  15.914  1.00 91.44           C  
ATOM    383  CG2 VAL A  47      20.672  10.328  14.172  1.00 91.44           C  
ATOM    384  N   THR A  48      16.547  12.328  15.250  1.00 85.44           N  
ATOM    385  CA  THR A  48      15.531  12.875  16.141  1.00 85.44           C  
ATOM    386  C   THR A  48      15.258  11.922  17.312  1.00 85.44           C  
ATOM    387  CB  THR A  48      14.219  13.164  15.398  1.00 85.44           C  
ATOM    388  O   THR A  48      14.906  12.352  18.406  1.00 85.44           O  
ATOM    389  CG2 THR A  48      14.422  14.227  14.320  1.00 85.44           C  
ATOM    390  OG1 THR A  48      13.758  11.961  14.773  1.00 85.44           O  
ATOM    391  N   SER A  49      15.375  10.633  17.047  1.00 84.12           N  
ATOM    392  CA  SER A  49      15.148   9.625  18.078  1.00 84.12           C  
ATOM    393  C   SER A  49      16.062   8.414  17.875  1.00 84.12           C  
ATOM    394  CB  SER A  49      13.688   9.172  18.078  1.00 84.12           C  
ATOM    395  O   SER A  49      16.188   7.910  16.766  1.00 84.12           O  
ATOM    396  OG  SER A  49      13.484   8.117  19.000  1.00 84.12           O  
ATOM    397  N   PHE A  50      16.641   8.102  18.969  1.00 88.31           N  
ATOM    398  CA  PHE A  50      17.516   6.938  18.969  1.00 88.31           C  
ATOM    399  C   PHE A  50      16.969   5.844  19.875  1.00 88.31           C  
ATOM    400  CB  PHE A  50      18.938   7.324  19.406  1.00 88.31           C  
ATOM    401  O   PHE A  50      16.828   6.043  21.078  1.00 88.31           O  
ATOM    402  CG  PHE A  50      19.984   6.312  19.047  1.00 88.31           C  
ATOM    403  CD1 PHE A  50      20.109   5.129  19.766  1.00 88.31           C  
ATOM    404  CD2 PHE A  50      20.859   6.543  17.984  1.00 88.31           C  
ATOM    405  CE1 PHE A  50      21.078   4.188  19.438  1.00 88.31           C  
ATOM    406  CE2 PHE A  50      21.828   5.609  17.641  1.00 88.31           C  
ATOM    407  CZ  PHE A  50      21.938   4.434  18.375  1.00 88.31           C  
ATOM    408  N   GLY A  51      16.781   4.668  19.266  1.00 85.69           N  
ATOM    409  CA  GLY A  51      16.234   3.539  20.000  1.00 85.69           C  
ATOM    410  C   GLY A  51      14.852   3.139  19.531  1.00 85.69           C  
ATOM    411  O   GLY A  51      14.242   3.836  18.719  1.00 85.69           O  
ATOM    412  N   PRO A  52      14.422   2.057  20.047  1.00 83.12           N  
ATOM    413  CA  PRO A  52      15.031   1.119  21.000  1.00 83.12           C  
ATOM    414  C   PRO A  52      16.188   0.341  20.391  1.00 83.12           C  
ATOM    415  CB  PRO A  52      13.875   0.182  21.359  1.00 83.12           C  
ATOM    416  O   PRO A  52      16.375   0.337  19.172  1.00 83.12           O  
ATOM    417  CG  PRO A  52      13.023   0.133  20.125  1.00 83.12           C  
ATOM    418  CD  PRO A  52      13.078   1.476  19.453  1.00 83.12           C  
ATOM    419  N   VAL A  53      17.016  -0.216  21.312  1.00 84.81           N  
ATOM    420  CA  VAL A  53      18.094  -1.137  20.969  1.00 84.81           C  
ATOM    421  C   VAL A  53      17.734  -2.547  21.438  1.00 84.81           C  
ATOM    422  CB  VAL A  53      19.422  -0.694  21.594  1.00 84.81           C  
ATOM    423  O   VAL A  53      17.391  -2.756  22.594  1.00 84.81           O  
ATOM    424  CG1 VAL A  53      20.547  -1.663  21.219  1.00 84.81           C  
ATOM    425  CG2 VAL A  53      19.781   0.727  21.156  1.00 84.81           C  
ATOM    426  N   SER A  54      17.734  -3.479  20.516  1.00 82.19           N  
ATOM    427  CA  SER A  54      17.391  -4.863  20.828  1.00 82.19           C  
ATOM    428  C   SER A  54      18.625  -5.766  20.750  1.00 82.19           C  
ATOM    429  CB  SER A  54      16.312  -5.371  19.859  1.00 82.19           C  
ATOM    430  O   SER A  54      19.109  -6.070  19.656  1.00 82.19           O  
ATOM    431  OG  SER A  54      16.078  -6.754  20.062  1.00 82.19           O  
ATOM    432  N   ASP A  55      18.953  -6.281  21.922  1.00 79.50           N  
ATOM    433  CA  ASP A  55      20.062  -7.230  21.969  1.00 79.50           C  
ATOM    434  C   ASP A  55      19.672  -8.555  21.312  1.00 79.50           C  
ATOM    435  CB  ASP A  55      20.516  -7.469  23.406  1.00 79.50           C  
ATOM    436  O   ASP A  55      20.484  -9.172  20.609  1.00 79.50           O  
ATOM    437  CG  ASP A  55      21.141  -6.242  24.047  1.00 79.50           C  
ATOM    438  OD1 ASP A  55      21.625  -5.355  23.312  1.00 79.50           O  
ATOM    439  OD2 ASP A  55      21.156  -6.160  25.297  1.00 79.50           O  
ATOM    440  N   HIS A  56      18.531  -8.852  21.516  1.00 74.06           N  
ATOM    441  CA  HIS A  56      18.031 -10.125  21.016  1.00 74.06           C  
ATOM    442  C   HIS A  56      18.031 -10.156  19.484  1.00 74.06           C  
ATOM    443  CB  HIS A  56      16.609 -10.375  21.547  1.00 74.06           C  
ATOM    444  O   HIS A  56      18.469 -11.133  18.891  1.00 74.06           O  
ATOM    445  CG  HIS A  56      16.016 -11.664  21.062  1.00 74.06           C  
ATOM    446  CD2 HIS A  56      15.961 -12.883  21.641  1.00 74.06           C  
ATOM    447  ND1 HIS A  56      15.383 -11.781  19.844  1.00 74.06           N  
ATOM    448  CE1 HIS A  56      14.961 -13.031  19.703  1.00 74.06           C  
ATOM    449  NE2 HIS A  56      15.297 -13.719  20.766  1.00 74.06           N  
ATOM    450  N   ASP A  57      17.641  -9.156  18.938  1.00 76.00           N  
ATOM    451  CA  ASP A  57      17.547  -9.109  17.484  1.00 76.00           C  
ATOM    452  C   ASP A  57      18.797  -8.508  16.859  1.00 76.00           C  
ATOM    453  CB  ASP A  57      16.312  -8.312  17.062  1.00 76.00           C  
ATOM    454  O   ASP A  57      18.953  -8.500  15.633  1.00 76.00           O  
ATOM    455  CG  ASP A  57      15.008  -8.945  17.500  1.00 76.00           C  
ATOM    456  OD1 ASP A  57      14.883 -10.188  17.453  1.00 76.00           O  
ATOM    457  OD2 ASP A  57      14.094  -8.195  17.906  1.00 76.00           O  
ATOM    458  N   MET A  58      19.656  -7.926  17.672  1.00 81.50           N  
ATOM    459  CA  MET A  58      20.875  -7.262  17.219  1.00 81.50           C  
ATOM    460  C   MET A  58      20.547  -6.137  16.250  1.00 81.50           C  
ATOM    461  CB  MET A  58      21.828  -8.266  16.562  1.00 81.50           C  
ATOM    462  O   MET A  58      21.109  -6.078  15.148  1.00 81.50           O  
ATOM    463  CG  MET A  58      22.406  -9.281  17.531  1.00 81.50           C  
ATOM    464  SD  MET A  58      23.734 -10.289  16.766  1.00 81.50           S  
ATOM    465  CE  MET A  58      22.750 -11.633  16.062  1.00 81.50           C  
ATOM    466  N   GLU A  59      19.734  -5.328  16.672  1.00 85.88           N  
ATOM    467  CA  GLU A  59      19.266  -4.211  15.844  1.00 85.88           C  
ATOM    468  C   GLU A  59      18.984  -2.980  16.703  1.00 85.88           C  
ATOM    469  CB  GLU A  59      18.031  -4.605  15.055  1.00 85.88           C  
ATOM    470  O   GLU A  59      18.812  -3.086  17.922  1.00 85.88           O  
ATOM    471  CG  GLU A  59      18.203  -5.855  14.203  1.00 85.88           C  
ATOM    472  CD  GLU A  59      16.922  -6.336  13.555  1.00 85.88           C  
ATOM    473  OE1 GLU A  59      16.875  -7.492  13.078  1.00 85.88           O  
ATOM    474  OE2 GLU A  59      15.938  -5.551  13.531  1.00 85.88           O  
ATOM    475  N   TYR A  60      18.984  -1.897  16.078  1.00 88.56           N  
ATOM    476  CA  TYR A  60      18.578  -0.639  16.688  1.00 88.56           C  
ATOM    477  C   TYR A  60      17.688   0.157  15.734  1.00 88.56           C  
ATOM    478  CB  TYR A  60      19.797   0.198  17.078  1.00 88.56           C  
ATOM    479  O   TYR A  60      17.719  -0.058  14.523  1.00 88.56           O  
ATOM    480  CG  TYR A  60      20.578   0.722  15.906  1.00 88.56           C  
ATOM    481  CD1 TYR A  60      21.547  -0.063  15.289  1.00 88.56           C  
ATOM    482  CD2 TYR A  60      20.359   2.002  15.406  1.00 88.56           C  
ATOM    483  CE1 TYR A  60      22.281   0.416  14.203  1.00 88.56           C  
ATOM    484  CE2 TYR A  60      21.078   2.490  14.328  1.00 88.56           C  
ATOM    485  OH  TYR A  60      22.750   2.170  12.656  1.00 88.56           O  
ATOM    486  CZ  TYR A  60      22.031   1.691  13.727  1.00 88.56           C  
ATOM    487  N   THR A  61      16.938   0.982  16.328  1.00 89.25           N  
ATOM    488  CA  THR A  61      16.016   1.808  15.562  1.00 89.25           C  
ATOM    489  C   THR A  61      16.297   3.291  15.781  1.00 89.25           C  
ATOM    490  CB  THR A  61      14.547   1.506  15.945  1.00 89.25           C  
ATOM    491  O   THR A  61      16.547   3.721  16.906  1.00 89.25           O  
ATOM    492  CG2 THR A  61      13.578   2.303  15.078  1.00 89.25           C  
ATOM    493  OG1 THR A  61      14.297   0.107  15.766  1.00 89.25           O  
ATOM    494  N   ILE A  62      16.266   4.027  14.664  1.00 90.12           N  
ATOM    495  CA  ILE A  62      16.469   5.469  14.750  1.00 90.12           C  
ATOM    496  C   ILE A  62      15.484   6.188  13.828  1.00 90.12           C  
ATOM    497  CB  ILE A  62      17.922   5.859  14.391  1.00 90.12           C  
ATOM    498  O   ILE A  62      15.141   5.680  12.758  1.00 90.12           O  
ATOM    499  CG1 ILE A  62      18.266   5.367  12.984  1.00 90.12           C  
ATOM    500  CG2 ILE A  62      18.891   5.297  15.422  1.00 90.12           C  
ATOM    501  CD1 ILE A  62      19.641   5.820  12.492  1.00 90.12           C  
ATOM    502  N   ASP A  63      15.016   7.285  14.227  1.00 85.81           N  
ATOM    503  CA  ASP A  63      14.305   8.242  13.391  1.00 85.81           C  
ATOM    504  C   ASP A  63      15.227   9.375  12.938  1.00 85.81           C  
ATOM    505  CB  ASP A  63      13.094   8.812  14.133  1.00 85.81           C  
ATOM    506  O   ASP A  63      15.914   9.984  13.758  1.00 85.81           O  
ATOM    507  CG  ASP A  63      12.062   7.750  14.484  1.00 85.81           C  
ATOM    508  OD1 ASP A  63      11.812   6.844  13.664  1.00 85.81           O  
ATOM    509  OD2 ASP A  63      11.492   7.828  15.594  1.00 85.81           O  
ATOM    510  N   VAL A  64      15.125   9.633  11.656  1.00 89.69           N  
ATOM    511  CA  VAL A  64      16.125  10.578  11.164  1.00 89.69           C  
ATOM    512  C   VAL A  64      15.484  11.500  10.125  1.00 89.69           C  
ATOM    513  CB  VAL A  64      17.344   9.844  10.547  1.00 89.69           C  
ATOM    514  O   VAL A  64      14.516  11.133   9.461  1.00 89.69           O  
ATOM    515  CG1 VAL A  64      18.000   8.938  11.586  1.00 89.69           C  
ATOM    516  CG2 VAL A  64      16.922   9.047   9.320  1.00 89.69           C  
ATOM    517  N   PHE A  65      16.031  12.688  10.094  1.00 87.19           N  
ATOM    518  CA  PHE A  65      15.984  13.508   8.891  1.00 87.19           C  
ATOM    519  C   PHE A  65      17.219  13.266   8.023  1.00 87.19           C  
ATOM    520  CB  PHE A  65      15.883  14.992   9.250  1.00 87.19           C  
ATOM    521  O   PHE A  65      18.344  13.570   8.430  1.00 87.19           O  
ATOM    522  CG  PHE A  65      14.508  15.414   9.688  1.00 87.19           C  
ATOM    523  CD1 PHE A  65      13.492  15.617   8.766  1.00 87.19           C  
ATOM    524  CD2 PHE A  65      14.227  15.602  11.039  1.00 87.19           C  
ATOM    525  CE1 PHE A  65      12.219  16.016   9.172  1.00 87.19           C  
ATOM    526  CE2 PHE A  65      12.953  15.984  11.453  1.00 87.19           C  
ATOM    527  CZ  PHE A  65      11.953  16.188  10.516  1.00 87.19           C  
ATOM    528  N   PHE A  66      17.047  12.688   6.914  1.00 91.19           N  
ATOM    529  CA  PHE A  66      18.094  12.359   5.953  1.00 91.19           C  
ATOM    530  C   PHE A  66      18.125  13.383   4.824  1.00 91.19           C  
ATOM    531  CB  PHE A  66      17.875  10.961   5.383  1.00 91.19           C  
ATOM    532  O   PHE A  66      17.188  13.477   4.031  1.00 91.19           O  
ATOM    533  CG  PHE A  66      19.031  10.469   4.543  1.00 91.19           C  
ATOM    534  CD1 PHE A  66      18.859  10.219   3.186  1.00 91.19           C  
ATOM    535  CD2 PHE A  66      20.281  10.258   5.109  1.00 91.19           C  
ATOM    536  CE1 PHE A  66      19.922   9.766   2.406  1.00 91.19           C  
ATOM    537  CE2 PHE A  66      21.344   9.805   4.336  1.00 91.19           C  
ATOM    538  CZ  PHE A  66      21.156   9.555   2.984  1.00 91.19           C  
ATOM    539  N   ARG A  67      19.219  14.117   4.770  1.00 93.38           N  
ATOM    540  CA  ARG A  67      19.312  15.219   3.811  1.00 93.38           C  
ATOM    541  C   ARG A  67      20.406  14.953   2.779  1.00 93.38           C  
ATOM    542  CB  ARG A  67      19.578  16.531   4.531  1.00 93.38           C  
ATOM    543  O   ARG A  67      21.531  14.578   3.135  1.00 93.38           O  
ATOM    544  CG  ARG A  67      18.469  16.969   5.457  1.00 93.38           C  
ATOM    545  CD  ARG A  67      18.828  18.250   6.223  1.00 93.38           C  
ATOM    546  NE  ARG A  67      17.797  18.578   7.211  1.00 93.38           N  
ATOM    547  NH1 ARG A  67      19.250  19.703   8.625  1.00 93.38           N  
ATOM    548  NH2 ARG A  67      17.031  19.516   9.156  1.00 93.38           N  
ATOM    549  CZ  ARG A  67      18.031  19.266   8.328  1.00 93.38           C  
ATOM    550  N   GLN A  68      20.062  15.164   1.607  1.00 94.50           N  
ATOM    551  CA  GLN A  68      20.969  15.047   0.475  1.00 94.50           C  
ATOM    552  C   GLN A  68      20.922  16.297  -0.400  1.00 94.50           C  
ATOM    553  CB  GLN A  68      20.625  13.805  -0.358  1.00 94.50           C  
ATOM    554  O   GLN A  68      19.844  16.812  -0.706  1.00 94.50           O  
ATOM    555  CG  GLN A  68      20.719  12.500   0.417  1.00 94.50           C  
ATOM    556  CD  GLN A  68      20.344  11.289  -0.422  1.00 94.50           C  
ATOM    557  NE2 GLN A  68      19.078  11.195  -0.791  1.00 94.50           N  
ATOM    558  OE1 GLN A  68      21.203  10.453  -0.738  1.00 94.50           O  
ATOM    559  N   SER A  69      22.078  16.750  -0.750  1.00 96.88           N  
ATOM    560  CA  SER A  69      22.203  17.922  -1.613  1.00 96.88           C  
ATOM    561  C   SER A  69      23.109  17.625  -2.812  1.00 96.88           C  
ATOM    562  CB  SER A  69      22.766  19.109  -0.829  1.00 96.88           C  
ATOM    563  O   SER A  69      24.141  16.969  -2.678  1.00 96.88           O  
ATOM    564  OG  SER A  69      22.891  20.250  -1.662  1.00 96.88           O  
ATOM    565  N   TRP A  70      22.734  18.109  -3.945  1.00 97.50           N  
ATOM    566  CA  TRP A  70      23.516  17.969  -5.172  1.00 97.50           C  
ATOM    567  C   TRP A  70      23.203  19.094  -6.148  1.00 97.50           C  
ATOM    568  CB  TRP A  70      23.234  16.609  -5.832  1.00 97.50           C  
ATOM    569  O   TRP A  70      22.250  19.859  -5.941  1.00 97.50           O  
ATOM    570  CG  TRP A  70      21.844  16.469  -6.371  1.00 97.50           C  
ATOM    571  CD1 TRP A  70      21.438  16.672  -7.656  1.00 97.50           C  
ATOM    572  CD2 TRP A  70      20.688  16.094  -5.629  1.00 97.50           C  
ATOM    573  CE2 TRP A  70      19.594  16.094  -6.535  1.00 97.50           C  
ATOM    574  CE3 TRP A  70      20.453  15.758  -4.289  1.00 97.50           C  
ATOM    575  NE1 TRP A  70      20.078  16.453  -7.762  1.00 97.50           N  
ATOM    576  CH2 TRP A  70      18.094  15.445  -4.824  1.00 97.50           C  
ATOM    577  CZ2 TRP A  70      18.297  15.766  -6.141  1.00 97.50           C  
ATOM    578  CZ3 TRP A  70      19.156  15.438  -3.898  1.00 97.50           C  
ATOM    579  N   LYS A  71      24.031  19.219  -7.152  1.00 97.50           N  
ATOM    580  CA  LYS A  71      23.844  20.266  -8.148  1.00 97.50           C  
ATOM    581  C   LYS A  71      23.453  19.688  -9.500  1.00 97.50           C  
ATOM    582  CB  LYS A  71      25.125  21.109  -8.289  1.00 97.50           C  
ATOM    583  O   LYS A  71      24.094  18.750  -9.992  1.00 97.50           O  
ATOM    584  CG  LYS A  71      24.938  22.391  -9.078  1.00 97.50           C  
ATOM    585  CD  LYS A  71      26.188  23.266  -9.023  1.00 97.50           C  
ATOM    586  CE  LYS A  71      25.984  24.578  -9.758  1.00 97.50           C  
ATOM    587  NZ  LYS A  71      27.188  25.453  -9.672  1.00 97.50           N  
ATOM    588  N   ASP A  72      22.438  20.219 -10.016  1.00 95.94           N  
ATOM    589  CA  ASP A  72      21.984  19.891 -11.367  1.00 95.94           C  
ATOM    590  C   ASP A  72      21.797  21.156 -12.203  1.00 95.94           C  
ATOM    591  CB  ASP A  72      20.672  19.094 -11.312  1.00 95.94           C  
ATOM    592  O   ASP A  72      20.781  21.828 -12.094  1.00 95.94           O  
ATOM    593  CG  ASP A  72      20.312  18.453 -12.648  1.00 95.94           C  
ATOM    594  OD1 ASP A  72      20.766  18.953 -13.703  1.00 95.94           O  
ATOM    595  OD2 ASP A  72      19.578  17.453 -12.641  1.00 95.94           O  
ATOM    596  N   GLU A  73      22.641  21.359 -13.078  1.00 93.50           N  
ATOM    597  CA  GLU A  73      22.688  22.578 -13.867  1.00 93.50           C  
ATOM    598  C   GLU A  73      21.469  22.703 -14.781  1.00 93.50           C  
ATOM    599  CB  GLU A  73      23.969  22.641 -14.695  1.00 93.50           C  
ATOM    600  O   GLU A  73      21.109  23.797 -15.219  1.00 93.50           O  
ATOM    601  CG  GLU A  73      25.234  22.672 -13.852  1.00 93.50           C  
ATOM    602  CD  GLU A  73      25.391  23.938 -13.031  1.00 93.50           C  
ATOM    603  OE1 GLU A  73      26.094  23.922 -12.000  1.00 93.50           O  
ATOM    604  OE2 GLU A  73      24.797  24.969 -13.430  1.00 93.50           O  
ATOM    605  N   ARG A  74      20.859  21.594 -15.078  1.00 91.56           N  
ATOM    606  CA  ARG A  74      19.688  21.594 -15.938  1.00 91.56           C  
ATOM    607  C   ARG A  74      18.500  22.250 -15.250  1.00 91.56           C  
ATOM    608  CB  ARG A  74      19.328  20.156 -16.359  1.00 91.56           C  
ATOM    609  O   ARG A  74      17.516  22.609 -15.898  1.00 91.56           O  
ATOM    610  CG  ARG A  74      20.422  19.438 -17.109  1.00 91.56           C  
ATOM    611  CD  ARG A  74      20.125  17.953 -17.266  1.00 91.56           C  
ATOM    612  NE  ARG A  74      20.078  17.266 -15.984  1.00 91.56           N  
ATOM    613  NH1 ARG A  74      19.141  15.328 -16.812  1.00 91.56           N  
ATOM    614  NH2 ARG A  74      19.609  15.508 -14.586  1.00 91.56           N  
ATOM    615  CZ  ARG A  74      19.609  16.031 -15.797  1.00 91.56           C  
ATOM    616  N   LEU A  75      18.625  22.453 -13.938  1.00 94.75           N  
ATOM    617  CA  LEU A  75      17.500  22.953 -13.164  1.00 94.75           C  
ATOM    618  C   LEU A  75      17.781  24.375 -12.656  1.00 94.75           C  
ATOM    619  CB  LEU A  75      17.203  22.031 -11.984  1.00 94.75           C  
ATOM    620  O   LEU A  75      17.188  24.812 -11.672  1.00 94.75           O  
ATOM    621  CG  LEU A  75      16.719  20.625 -12.328  1.00 94.75           C  
ATOM    622  CD1 LEU A  75      16.641  19.766 -11.078  1.00 94.75           C  
ATOM    623  CD2 LEU A  75      15.367  20.688 -13.031  1.00 94.75           C  
ATOM    624  N   LYS A  76      18.672  25.047 -13.250  1.00 94.56           N  
ATOM    625  CA  LYS A  76      18.875  26.469 -12.977  1.00 94.56           C  
ATOM    626  C   LYS A  76      17.672  27.297 -13.406  1.00 94.56           C  
ATOM    627  CB  LYS A  76      20.141  26.969 -13.680  1.00 94.56           C  
ATOM    628  O   LYS A  76      17.047  26.984 -14.422  1.00 94.56           O  
ATOM    629  CG  LYS A  76      21.438  26.453 -13.062  1.00 94.56           C  
ATOM    630  CD  LYS A  76      22.656  27.016 -13.781  1.00 94.56           C  
ATOM    631  CE  LYS A  76      23.953  26.516 -13.164  1.00 94.56           C  
ATOM    632  NZ  LYS A  76      25.156  27.031 -13.898  1.00 94.56           N  
ATOM    633  N   PHE A  77      17.438  28.312 -12.648  1.00 92.44           N  
ATOM    634  CA  PHE A  77      16.328  29.203 -13.000  1.00 92.44           C  
ATOM    635  C   PHE A  77      16.578  30.609 -12.492  1.00 92.44           C  
ATOM    636  CB  PHE A  77      15.008  28.672 -12.445  1.00 92.44           C  
ATOM    637  O   PHE A  77      17.516  30.844 -11.727  1.00 92.44           O  
ATOM    638  CG  PHE A  77      14.930  28.703 -10.938  1.00 92.44           C  
ATOM    639  CD1 PHE A  77      15.430  27.656 -10.180  1.00 92.44           C  
ATOM    640  CD2 PHE A  77      14.344  29.781 -10.289  1.00 92.44           C  
ATOM    641  CE1 PHE A  77      15.359  27.688  -8.789  1.00 92.44           C  
ATOM    642  CE2 PHE A  77      14.273  29.828  -8.898  1.00 92.44           C  
ATOM    643  CZ  PHE A  77      14.773  28.766  -8.148  1.00 92.44           C  
ATOM    644  N   LYS A  78      15.789  31.594 -13.047  1.00 90.25           N  
ATOM    645  CA  LYS A  78      15.781  33.000 -12.602  1.00 90.25           C  
ATOM    646  C   LYS A  78      14.367  33.469 -12.258  1.00 90.25           C  
ATOM    647  CB  LYS A  78      16.391  33.906 -13.680  1.00 90.25           C  
ATOM    648  O   LYS A  78      13.445  33.281 -13.055  1.00 90.25           O  
ATOM    649  CG  LYS A  78      17.891  33.781 -13.805  1.00 90.25           C  
ATOM    650  CD  LYS A  78      18.453  34.781 -14.820  1.00 90.25           C  
ATOM    651  CE  LYS A  78      19.953  34.625 -14.992  1.00 90.25           C  
ATOM    652  NZ  LYS A  78      20.500  35.625 -15.984  1.00 90.25           N  
ATOM    653  N   GLY A  79      14.258  33.844 -11.047  1.00 83.88           N  
ATOM    654  CA  GLY A  79      12.953  34.312 -10.617  1.00 83.88           C  
ATOM    655  C   GLY A  79      13.000  35.125  -9.359  1.00 83.88           C  
ATOM    656  O   GLY A  79      14.078  35.469  -8.859  1.00 83.88           O  
ATOM    657  N   PRO A  80      11.812  35.594  -9.008  1.00 82.38           N  
ATOM    658  CA  PRO A  80      11.727  36.438  -7.820  1.00 82.38           C  
ATOM    659  C   PRO A  80      12.195  35.750  -6.551  1.00 82.38           C  
ATOM    660  CB  PRO A  80      10.234  36.781  -7.742  1.00 82.38           C  
ATOM    661  O   PRO A  80      12.656  36.375  -5.613  1.00 82.38           O  
ATOM    662  CG  PRO A  80       9.562  35.750  -8.578  1.00 82.38           C  
ATOM    663  CD  PRO A  80      10.547  35.219  -9.586  1.00 82.38           C  
ATOM    664  N   MET A  81      12.055  34.500  -6.516  1.00 83.00           N  
ATOM    665  CA  MET A  81      12.547  33.719  -5.375  1.00 83.00           C  
ATOM    666  C   MET A  81      13.812  32.969  -5.742  1.00 83.00           C  
ATOM    667  CB  MET A  81      11.469  32.750  -4.879  1.00 83.00           C  
ATOM    668  O   MET A  81      13.914  32.406  -6.844  1.00 83.00           O  
ATOM    669  CG  MET A  81      10.250  33.438  -4.281  1.00 83.00           C  
ATOM    670  SD  MET A  81       9.039  32.250  -3.590  1.00 83.00           S  
ATOM    671  CE  MET A  81       9.898  31.781  -2.064  1.00 83.00           C  
ATOM    672  N   THR A  82      14.641  32.938  -4.711  1.00 87.69           N  
ATOM    673  CA  THR A  82      15.906  32.250  -4.949  1.00 87.69           C  
ATOM    674  C   THR A  82      15.773  30.766  -4.680  1.00 87.69           C  
ATOM    675  CB  THR A  82      17.031  32.844  -4.078  1.00 87.69           C  
ATOM    676  O   THR A  82      16.609  29.984  -5.117  1.00 87.69           O  
ATOM    677  CG2 THR A  82      17.297  34.312  -4.422  1.00 87.69           C  
ATOM    678  OG1 THR A  82      16.656  32.750  -2.697  1.00 87.69           O  
ATOM    679  N   VAL A  83      14.797  30.406  -3.930  1.00 88.31           N  
ATOM    680  CA  VAL A  83      14.586  29.016  -3.582  1.00 88.31           C  
ATOM    681  C   VAL A  83      13.141  28.625  -3.887  1.00 88.31           C  
ATOM    682  CB  VAL A  83      14.906  28.734  -2.096  1.00 88.31           C  
ATOM    683  O   VAL A  83      12.203  29.328  -3.510  1.00 88.31           O  
ATOM    684  CG1 VAL A  83      14.656  27.281  -1.748  1.00 88.31           C  
ATOM    685  CG2 VAL A  83      16.344  29.125  -1.784  1.00 88.31           C  
ATOM    686  N   LEU A  84      13.016  27.547  -4.535  1.00 86.81           N  
ATOM    687  CA  LEU A  84      11.703  27.000  -4.848  1.00 86.81           C  
ATOM    688  C   LEU A  84      11.469  25.703  -4.090  1.00 86.81           C  
ATOM    689  CB  LEU A  84      11.570  26.766  -6.355  1.00 86.81           C  
ATOM    690  O   LEU A  84      12.367  24.859  -3.998  1.00 86.81           O  
ATOM    691  CG  LEU A  84      11.664  28.000  -7.250  1.00 86.81           C  
ATOM    692  CD1 LEU A  84      11.672  27.594  -8.719  1.00 86.81           C  
ATOM    693  CD2 LEU A  84      10.516  28.953  -6.961  1.00 86.81           C  
ATOM    694  N   ARG A  85      10.352  25.547  -3.576  1.00 83.81           N  
ATOM    695  CA  ARG A  85       9.906  24.281  -2.979  1.00 83.81           C  
ATOM    696  C   ARG A  85       9.031  23.500  -3.943  1.00 83.81           C  
ATOM    697  CB  ARG A  85       9.148  24.547  -1.674  1.00 83.81           C  
ATOM    698  O   ARG A  85       8.031  24.016  -4.445  1.00 83.81           O  
ATOM    699  CG  ARG A  85       9.984  25.250  -0.611  1.00 83.81           C  
ATOM    700  CD  ARG A  85       9.117  25.766   0.528  1.00 83.81           C  
ATOM    701  NE  ARG A  85       9.875  26.625   1.437  1.00 83.81           N  
ATOM    702  NH1 ARG A  85       8.164  26.859   2.973  1.00 83.81           N  
ATOM    703  NH2 ARG A  85      10.180  27.891   3.328  1.00 83.81           N  
ATOM    704  CZ  ARG A  85       9.406  27.125   2.576  1.00 83.81           C  
ATOM    705  N   LEU A  86       9.367  22.250  -4.086  1.00 80.56           N  
ATOM    706  CA  LEU A  86       8.641  21.438  -5.051  1.00 80.56           C  
ATOM    707  C   LEU A  86       7.680  20.484  -4.340  1.00 80.56           C  
ATOM    708  CB  LEU A  86       9.609  20.641  -5.926  1.00 80.56           C  
ATOM    709  O   LEU A  86       8.023  19.906  -3.307  1.00 80.56           O  
ATOM    710  CG  LEU A  86      10.648  21.453  -6.695  1.00 80.56           C  
ATOM    711  CD1 LEU A  86      11.547  20.531  -7.512  1.00 80.56           C  
ATOM    712  CD2 LEU A  86       9.969  22.484  -7.594  1.00 80.56           C  
ATOM    713  N   ASN A  87       6.551  20.344  -4.871  1.00 74.31           N  
ATOM    714  CA  ASN A  87       5.609  19.359  -4.336  1.00 74.31           C  
ATOM    715  C   ASN A  87       5.980  17.938  -4.750  1.00 74.31           C  
ATOM    716  CB  ASN A  87       4.184  19.688  -4.785  1.00 74.31           C  
ATOM    717  O   ASN A  87       6.953  17.734  -5.484  1.00 74.31           O  
ATOM    718  CG  ASN A  87       4.004  19.578  -6.289  1.00 74.31           C  
ATOM    719  ND2 ASN A  87       2.859  20.031  -6.785  1.00 74.31           N  
ATOM    720  OD1 ASN A  87       4.887  19.078  -6.996  1.00 74.31           O  
ATOM    721  N   ASN A  88       5.242  17.016  -4.309  1.00 73.50           N  
ATOM    722  CA  ASN A  88       5.543  15.602  -4.508  1.00 73.50           C  
ATOM    723  C   ASN A  88       5.508  15.219  -5.984  1.00 73.50           C  
ATOM    724  CB  ASN A  88       4.574  14.727  -3.709  1.00 73.50           C  
ATOM    725  O   ASN A  88       6.332  14.430  -6.449  1.00 73.50           O  
ATOM    726  CG  ASN A  88       4.977  14.586  -2.254  1.00 73.50           C  
ATOM    727  ND2 ASN A  88       4.074  14.047  -1.438  1.00 73.50           N  
ATOM    728  OD1 ASN A  88       6.090  14.945  -1.867  1.00 73.50           O  
ATOM    729  N   LEU A  89       4.555  15.734  -6.684  1.00 72.38           N  
ATOM    730  CA  LEU A  89       4.434  15.438  -8.102  1.00 72.38           C  
ATOM    731  C   LEU A  89       5.672  15.891  -8.867  1.00 72.38           C  
ATOM    732  CB  LEU A  89       3.186  16.094  -8.688  1.00 72.38           C  
ATOM    733  O   LEU A  89       6.203  15.156  -9.695  1.00 72.38           O  
ATOM    734  CG  LEU A  89       2.857  15.758 -10.148  1.00 72.38           C  
ATOM    735  CD1 LEU A  89       2.500  14.281 -10.281  1.00 72.38           C  
ATOM    736  CD2 LEU A  89       1.722  16.641 -10.656  1.00 72.38           C  
ATOM    737  N   MET A  90       6.160  17.078  -8.516  1.00 81.06           N  
ATOM    738  CA  MET A  90       7.359  17.609  -9.156  1.00 81.06           C  
ATOM    739  C   MET A  90       8.602  16.844  -8.734  1.00 81.06           C  
ATOM    740  CB  MET A  90       7.531  19.094  -8.828  1.00 81.06           C  
ATOM    741  O   MET A  90       9.453  16.531  -9.562  1.00 81.06           O  
ATOM    742  CG  MET A  90       6.488  20.000  -9.469  1.00 81.06           C  
ATOM    743  SD  MET A  90       6.801  21.781  -9.148  1.00 81.06           S  
ATOM    744  CE  MET A  90       8.133  22.094 -10.344  1.00 81.06           C  
ATOM    745  N   ALA A  91       8.641  16.594  -7.492  1.00 83.12           N  
ATOM    746  CA  ALA A  91       9.797  15.859  -6.969  1.00 83.12           C  
ATOM    747  C   ALA A  91       9.953  14.508  -7.668  1.00 83.12           C  
ATOM    748  CB  ALA A  91       9.656  15.656  -5.461  1.00 83.12           C  
ATOM    749  O   ALA A  91      11.078  14.062  -7.918  1.00 83.12           O  
ATOM    750  N   SER A  92       8.922  13.938  -8.047  1.00 81.44           N  
ATOM    751  CA  SER A  92       8.961  12.633  -8.695  1.00 81.44           C  
ATOM    752  C   SER A  92       9.469  12.742 -10.133  1.00 81.44           C  
ATOM    753  CB  SER A  92       7.574  11.992  -8.695  1.00 81.44           C  
ATOM    754  O   SER A  92       9.859  11.742 -10.734  1.00 81.44           O  
ATOM    755  OG  SER A  92       6.707  12.648  -9.602  1.00 81.44           O  
ATOM    756  N   LYS A  93       9.531  13.922 -10.688  1.00 85.56           N  
ATOM    757  CA  LYS A  93       9.977  14.148 -12.055  1.00 85.56           C  
ATOM    758  C   LYS A  93      11.430  14.609 -12.094  1.00 85.56           C  
ATOM    759  CB  LYS A  93       9.078  15.172 -12.750  1.00 85.56           C  
ATOM    760  O   LYS A  93      11.945  14.961 -13.156  1.00 85.56           O  
ATOM    761  CG  LYS A  93       7.641  14.711 -12.938  1.00 85.56           C  
ATOM    762  CD  LYS A  93       6.820  15.734 -13.711  1.00 85.56           C  
ATOM    763  CE  LYS A  93       5.387  15.266 -13.914  1.00 85.56           C  
ATOM    764  NZ  LYS A  93       4.582  16.266 -14.688  1.00 85.56           N  
ATOM    765  N   ILE A  94      12.055  14.695 -10.992  1.00 91.06           N  
ATOM    766  CA  ILE A  94      13.438  15.148 -10.891  1.00 91.06           C  
ATOM    767  C   ILE A  94      14.344  13.977 -10.516  1.00 91.06           C  
ATOM    768  CB  ILE A  94      13.586  16.281  -9.852  1.00 91.06           C  
ATOM    769  O   ILE A  94      13.945  13.094  -9.750  1.00 91.06           O  
ATOM    770  CG1 ILE A  94      12.859  17.547 -10.344  1.00 91.06           C  
ATOM    771  CG2 ILE A  94      15.062  16.578  -9.570  1.00 91.06           C  
ATOM    772  CD1 ILE A  94      12.789  18.656  -9.305  1.00 91.06           C  
ATOM    773  N   TRP A  95      15.547  13.992 -11.023  1.00 90.88           N  
ATOM    774  CA  TRP A  95      16.547  12.992 -10.680  1.00 90.88           C  
ATOM    775  C   TRP A  95      16.953  13.117  -9.211  1.00 90.88           C  
ATOM    776  CB  TRP A  95      17.781  13.117 -11.578  1.00 90.88           C  
ATOM    777  O   TRP A  95      17.266  14.211  -8.742  1.00 90.88           O  
ATOM    778  CG  TRP A  95      18.859  12.117 -11.297  1.00 90.88           C  
ATOM    779  CD1 TRP A  95      18.984  10.867 -11.836  1.00 90.88           C  
ATOM    780  CD2 TRP A  95      19.953  12.266 -10.391  1.00 90.88           C  
ATOM    781  CE2 TRP A  95      20.703  11.078 -10.438  1.00 90.88           C  
ATOM    782  CE3 TRP A  95      20.375  13.305  -9.539  1.00 90.88           C  
ATOM    783  NE1 TRP A  95      20.094  10.234 -11.328  1.00 90.88           N  
ATOM    784  CH2 TRP A  95      22.250  11.914  -8.852  1.00 90.88           C  
ATOM    785  CZ2 TRP A  95      21.859  10.891  -9.664  1.00 90.88           C  
ATOM    786  CZ3 TRP A  95      21.516  13.117  -8.781  1.00 90.88           C  
ATOM    787  N   THR A  96      16.922  12.102  -8.531  1.00 91.25           N  
ATOM    788  CA  THR A  96      17.375  12.062  -7.148  1.00 91.25           C  
ATOM    789  C   THR A  96      18.375  10.938  -6.941  1.00 91.25           C  
ATOM    790  CB  THR A  96      16.188  11.875  -6.180  1.00 91.25           C  
ATOM    791  O   THR A  96      18.375   9.945  -7.668  1.00 91.25           O  
ATOM    792  CG2 THR A  96      15.234  13.062  -6.242  1.00 91.25           C  
ATOM    793  OG1 THR A  96      15.477  10.688  -6.531  1.00 91.25           O  
ATOM    794  N   PRO A  97      19.281  11.094  -6.031  1.00 91.25           N  
ATOM    795  CA  PRO A  97      20.219  10.016  -5.734  1.00 91.25           C  
ATOM    796  C   PRO A  97      19.516   8.711  -5.340  1.00 91.25           C  
ATOM    797  CB  PRO A  97      21.031  10.570  -4.566  1.00 91.25           C  
ATOM    798  O   PRO A  97      18.469   8.750  -4.691  1.00 91.25           O  
ATOM    799  CG  PRO A  97      20.875  12.047  -4.652  1.00 91.25           C  
ATOM    800  CD  PRO A  97      19.500  12.344  -5.195  1.00 91.25           C  
ATOM    801  N   ASP A  98      20.062   7.707  -5.746  1.00 87.00           N  
ATOM    802  CA  ASP A  98      19.484   6.398  -5.469  1.00 87.00           C  
ATOM    803  C   ASP A  98      20.062   5.793  -4.195  1.00 87.00           C  
ATOM    804  CB  ASP A  98      19.703   5.449  -6.648  1.00 87.00           C  
ATOM    805  O   ASP A  98      20.469   4.633  -4.184  1.00 87.00           O  
ATOM    806  CG  ASP A  98      21.156   5.148  -6.902  1.00 87.00           C  
ATOM    807  OD1 ASP A  98      22.031   5.926  -6.453  1.00 87.00           O  
ATOM    808  OD2 ASP A  98      21.453   4.125  -7.562  1.00 87.00           O  
ATOM    809  N   THR A  99      20.078   6.441  -3.195  1.00 90.25           N  
ATOM    810  CA  THR A  99      20.688   6.082  -1.918  1.00 90.25           C  
ATOM    811  C   THR A  99      19.891   4.961  -1.242  1.00 90.25           C  
ATOM    812  CB  THR A  99      20.766   7.297  -0.976  1.00 90.25           C  
ATOM    813  O   THR A  99      18.656   4.977  -1.232  1.00 90.25           O  
ATOM    814  CG2 THR A  99      21.578   6.977   0.269  1.00 90.25           C  
ATOM    815  OG1 THR A  99      21.375   8.391  -1.669  1.00 90.25           O  
ATOM    816  N   PHE A 100      20.609   4.023  -0.668  1.00 85.94           N  
ATOM    817  CA  PHE A 100      20.000   2.969   0.142  1.00 85.94           C  
ATOM    818  C   PHE A 100      20.859   2.684   1.375  1.00 85.94           C  
ATOM    819  CB  PHE A 100      19.828   1.689  -0.682  1.00 85.94           C  
ATOM    820  O   PHE A 100      22.062   2.959   1.385  1.00 85.94           O  
ATOM    821  CG  PHE A 100      21.094   0.909  -0.873  1.00 85.94           C  
ATOM    822  CD1 PHE A 100      22.031   1.286  -1.838  1.00 85.94           C  
ATOM    823  CD2 PHE A 100      21.375  -0.203  -0.086  1.00 85.94           C  
ATOM    824  CE1 PHE A 100      23.203   0.565  -2.018  1.00 85.94           C  
ATOM    825  CE2 PHE A 100      22.547  -0.928  -0.259  1.00 85.94           C  
ATOM    826  CZ  PHE A 100      23.453  -0.543  -1.226  1.00 85.94           C  
ATOM    827  N   PHE A 101      20.203   2.211   2.379  1.00 88.38           N  
ATOM    828  CA  PHE A 101      20.891   1.813   3.605  1.00 88.38           C  
ATOM    829  C   PHE A 101      21.312   0.349   3.543  1.00 88.38           C  
ATOM    830  CB  PHE A 101      20.000   2.055   4.824  1.00 88.38           C  
ATOM    831  O   PHE A 101      20.453  -0.540   3.459  1.00 88.38           O  
ATOM    832  CG  PHE A 101      19.703   3.508   5.086  1.00 88.38           C  
ATOM    833  CD1 PHE A 101      20.609   4.293   5.801  1.00 88.38           C  
ATOM    834  CD2 PHE A 101      18.531   4.090   4.617  1.00 88.38           C  
ATOM    835  CE1 PHE A 101      20.344   5.637   6.043  1.00 88.38           C  
ATOM    836  CE2 PHE A 101      18.266   5.434   4.859  1.00 88.38           C  
ATOM    837  CZ  PHE A 101      19.156   6.207   5.574  1.00 88.38           C  
ATOM    838  N   HIS A 102      22.547   0.098   3.686  1.00 84.00           N  
ATOM    839  CA  HIS A 102      23.125  -1.233   3.516  1.00 84.00           C  
ATOM    840  C   HIS A 102      22.625  -2.186   4.602  1.00 84.00           C  
ATOM    841  CB  HIS A 102      24.656  -1.167   3.527  1.00 84.00           C  
ATOM    842  O   HIS A 102      22.297  -3.340   4.320  1.00 84.00           O  
ATOM    843  CG  HIS A 102      25.234  -0.562   2.289  1.00 84.00           C  
ATOM    844  CD2 HIS A 102      24.781   0.421   1.479  1.00 84.00           C  
ATOM    845  ND1 HIS A 102      26.438  -0.972   1.758  1.00 84.00           N  
ATOM    846  CE1 HIS A 102      26.688  -0.264   0.670  1.00 84.00           C  
ATOM    847  NE2 HIS A 102      25.703   0.588   0.480  1.00 84.00           N  
ATOM    848  N   ASN A 103      22.641  -1.722   5.750  1.00 81.88           N  
ATOM    849  CA  ASN A 103      22.281  -2.600   6.863  1.00 81.88           C  
ATOM    850  C   ASN A 103      20.906  -2.279   7.418  1.00 81.88           C  
ATOM    851  CB  ASN A 103      23.344  -2.502   7.973  1.00 81.88           C  
ATOM    852  O   ASN A 103      20.625  -2.514   8.602  1.00 81.88           O  
ATOM    853  CG  ASN A 103      23.547  -1.079   8.453  1.00 81.88           C  
ATOM    854  ND2 ASN A 103      23.891  -0.929   9.727  1.00 81.88           N  
ATOM    855  OD1 ASN A 103      23.406  -0.124   7.684  1.00 81.88           O  
ATOM    856  N   GLY A 104      20.156  -1.664   6.621  1.00 79.81           N  
ATOM    857  CA  GLY A 104      18.781  -1.396   7.004  1.00 79.81           C  
ATOM    858  C   GLY A 104      17.844  -2.553   6.707  1.00 79.81           C  
ATOM    859  O   GLY A 104      17.844  -3.088   5.598  1.00 79.81           O  
ATOM    860  N   LYS A 105      17.156  -3.051   7.734  1.00 69.31           N  
ATOM    861  CA  LYS A 105      16.203  -4.137   7.570  1.00 69.31           C  
ATOM    862  C   LYS A 105      14.844  -3.609   7.121  1.00 69.31           C  
ATOM    863  CB  LYS A 105      16.047  -4.922   8.875  1.00 69.31           C  
ATOM    864  O   LYS A 105      14.164  -4.238   6.305  1.00 69.31           O  
ATOM    865  CG  LYS A 105      17.297  -5.699   9.273  1.00 69.31           C  
ATOM    866  CD  LYS A 105      16.984  -6.781  10.297  1.00 69.31           C  
ATOM    867  CE  LYS A 105      18.203  -7.609  10.641  1.00 69.31           C  
ATOM    868  NZ  LYS A 105      17.875  -8.727  11.578  1.00 69.31           N  
ATOM    869  N   LYS A 106      14.359  -2.684   7.734  1.00 66.62           N  
ATOM    870  CA  LYS A 106      13.070  -2.070   7.422  1.00 66.62           C  
ATOM    871  C   LYS A 106      13.117  -0.560   7.629  1.00 66.62           C  
ATOM    872  CB  LYS A 106      11.961  -2.686   8.273  1.00 66.62           C  
ATOM    873  O   LYS A 106      13.656  -0.082   8.633  1.00 66.62           O  
ATOM    874  CG  LYS A 106      10.594  -2.668   7.617  1.00 66.62           C  
ATOM    875  CD  LYS A 106       9.562  -3.418   8.453  1.00 66.62           C  
ATOM    876  CE  LYS A 106       8.180  -3.363   7.812  1.00 66.62           C  
ATOM    877  NZ  LYS A 106       7.160  -4.074   8.641  1.00 66.62           N  
ATOM    878  N   SER A 107      12.938   0.164   6.512  1.00 64.25           N  
ATOM    879  CA  SER A 107      12.773   1.605   6.672  1.00 64.25           C  
ATOM    880  C   SER A 107      11.352   2.037   6.324  1.00 64.25           C  
ATOM    881  CB  SER A 107      13.773   2.361   5.793  1.00 64.25           C  
ATOM    882  O   SER A 107      10.742   1.497   5.402  1.00 64.25           O  
ATOM    883  OG  SER A 107      15.094   1.905   6.023  1.00 64.25           O  
ATOM    884  N   VAL A 108      10.742   2.654   7.160  1.00 62.19           N  
ATOM    885  CA  VAL A 108       9.367   3.100   6.961  1.00 62.19           C  
ATOM    886  C   VAL A 108       9.328   4.621   6.848  1.00 62.19           C  
ATOM    887  CB  VAL A 108       8.445   2.623   8.102  1.00 62.19           C  
ATOM    888  O   VAL A 108       9.922   5.324   7.668  1.00 62.19           O  
ATOM    889  CG1 VAL A 108       7.008   3.078   7.863  1.00 62.19           C  
ATOM    890  CG2 VAL A 108       8.516   1.104   8.250  1.00 62.19           C  
ATOM    891  N   ALA A 109       8.734   5.066   5.664  1.00 57.12           N  
ATOM    892  CA  ALA A 109       8.484   6.500   5.531  1.00 57.12           C  
ATOM    893  C   ALA A 109       7.211   6.902   6.277  1.00 57.12           C  
ATOM    894  CB  ALA A 109       8.375   6.891   4.059  1.00 57.12           C  
ATOM    895  O   ALA A 109       6.270   6.113   6.387  1.00 57.12           O  
ATOM    896  N   HIS A 110       7.191   7.922   6.902  1.00 52.69           N  
ATOM    897  CA  HIS A 110       6.062   8.484   7.637  1.00 52.69           C  
ATOM    898  C   HIS A 110       5.133   9.258   6.711  1.00 52.69           C  
ATOM    899  CB  HIS A 110       6.559   9.391   8.766  1.00 52.69           C  
ATOM    900  O   HIS A 110       5.582  10.141   5.969  1.00 52.69           O  
ATOM    901  CG  HIS A 110       7.375   8.680   9.797  1.00 52.69           C  
ATOM    902  CD2 HIS A 110       8.664   8.273   9.773  1.00 52.69           C  
ATOM    903  ND1 HIS A 110       6.867   8.305  11.016  1.00 52.69           N  
ATOM    904  CE1 HIS A 110       7.816   7.691  11.711  1.00 52.69           C  
ATOM    905  NE2 HIS A 110       8.914   7.664  10.977  1.00 52.69           N  
ATOM    906  N   ASN A 111       3.945   8.695   6.055  1.00 54.06           N  
ATOM    907  CA  ASN A 111       3.125   9.352   5.043  1.00 54.06           C  
ATOM    908  C   ASN A 111       1.838   9.914   5.645  1.00 54.06           C  
ATOM    909  CB  ASN A 111       2.803   8.383   3.904  1.00 54.06           C  
ATOM    910  O   ASN A 111       0.903  10.250   4.914  1.00 54.06           O  
ATOM    911  CG  ASN A 111       3.963   8.203   2.945  1.00 54.06           C  
ATOM    912  ND2 ASN A 111       3.846   7.234   2.049  1.00 54.06           N  
ATOM    913  OD1 ASN A 111       4.957   8.938   3.010  1.00 54.06           O  
ATOM    914  N   MET A 112       1.605  10.023   6.867  1.00 47.44           N  
ATOM    915  CA  MET A 112       0.204  10.180   7.250  1.00 47.44           C  
ATOM    916  C   MET A 112      -0.356  11.500   6.742  1.00 47.44           C  
ATOM    917  CB  MET A 112       0.048  10.094   8.766  1.00 47.44           C  
ATOM    918  O   MET A 112      -1.433  11.539   6.145  1.00 47.44           O  
ATOM    919  CG  MET A 112      -0.064   8.672   9.297  1.00 47.44           C  
ATOM    920  SD  MET A 112      -1.316   8.508  10.625  1.00 47.44           S  
ATOM    921  CE  MET A 112      -2.814   8.281   9.633  1.00 47.44           C  
ATOM    922  N   THR A 113       0.294  12.602   7.082  1.00 49.72           N  
ATOM    923  CA  THR A 113      -0.314  13.875   6.719  1.00 49.72           C  
ATOM    924  C   THR A 113       0.306  14.430   5.438  1.00 49.72           C  
ATOM    925  CB  THR A 113      -0.163  14.914   7.852  1.00 49.72           C  
ATOM    926  O   THR A 113      -0.389  15.023   4.609  1.00 49.72           O  
ATOM    927  CG2 THR A 113      -1.057  14.562   9.039  1.00 49.72           C  
ATOM    928  OG1 THR A 113       1.201  14.938   8.289  1.00 49.72           O  
ATOM    929  N   MET A 114       1.563  14.180   5.180  1.00 55.69           N  
ATOM    930  CA  MET A 114       2.262  14.688   4.004  1.00 55.69           C  
ATOM    931  C   MET A 114       3.424  13.773   3.623  1.00 55.69           C  
ATOM    932  CB  MET A 114       2.770  16.109   4.250  1.00 55.69           C  
ATOM    933  O   MET A 114       3.906  13.000   4.453  1.00 55.69           O  
ATOM    934  CG  MET A 114       1.779  17.188   3.855  1.00 55.69           C  
ATOM    935  SD  MET A 114       2.188  17.969   2.242  1.00 55.69           S  
ATOM    936  CE  MET A 114       3.521  19.078   2.750  1.00 55.69           C  
ATOM    937  N   PRO A 115       3.619  13.867   2.205  1.00 56.03           N  
ATOM    938  CA  PRO A 115       4.766  13.070   1.759  1.00 56.03           C  
ATOM    939  C   PRO A 115       6.020  13.328   2.592  1.00 56.03           C  
ATOM    940  CB  PRO A 115       4.969  13.523   0.312  1.00 56.03           C  
ATOM    941  O   PRO A 115       6.234  14.445   3.064  1.00 56.03           O  
ATOM    942  CG  PRO A 115       3.854  14.484   0.052  1.00 56.03           C  
ATOM    943  CD  PRO A 115       3.111  14.711   1.338  1.00 56.03           C  
ATOM    944  N   ASN A 116       6.625  12.367   3.070  1.00 64.50           N  
ATOM    945  CA  ASN A 116       7.840  12.391   3.877  1.00 64.50           C  
ATOM    946  C   ASN A 116       9.039  12.891   3.072  1.00 64.50           C  
ATOM    947  CB  ASN A 116       8.125  11.000   4.453  1.00 64.50           C  
ATOM    948  O   ASN A 116      10.172  12.852   3.553  1.00 64.50           O  
ATOM    949  CG  ASN A 116       7.699   9.883   3.525  1.00 64.50           C  
ATOM    950  ND2 ASN A 116       8.266   8.703   3.721  1.00 64.50           N  
ATOM    951  OD1 ASN A 116       6.863  10.078   2.641  1.00 64.50           O  
ATOM    952  N   LYS A 117       8.797  13.438   1.912  1.00 72.31           N  
ATOM    953  CA  LYS A 117       9.883  13.906   1.053  1.00 72.31           C  
ATOM    954  C   LYS A 117       9.695  15.383   0.697  1.00 72.31           C  
ATOM    955  CB  LYS A 117       9.961  13.070  -0.222  1.00 72.31           C  
ATOM    956  O   LYS A 117       8.586  15.820   0.391  1.00 72.31           O  
ATOM    957  CG  LYS A 117      10.195  11.586   0.029  1.00 72.31           C  
ATOM    958  CD  LYS A 117      10.188  10.789  -1.271  1.00 72.31           C  
ATOM    959  CE  LYS A 117      10.344   9.297  -1.016  1.00 72.31           C  
ATOM    960  NZ  LYS A 117      10.328   8.516  -2.287  1.00 72.31           N  
ATOM    961  N   LEU A 118      10.742  16.172   0.904  1.00 84.31           N  
ATOM    962  CA  LEU A 118      10.766  17.578   0.536  1.00 84.31           C  
ATOM    963  C   LEU A 118      11.953  17.875  -0.373  1.00 84.31           C  
ATOM    964  CB  LEU A 118      10.828  18.453   1.788  1.00 84.31           C  
ATOM    965  O   LEU A 118      13.094  17.594  -0.024  1.00 84.31           O  
ATOM    966  CG  LEU A 118      10.922  19.969   1.553  1.00 84.31           C  
ATOM    967  CD1 LEU A 118       9.641  20.484   0.923  1.00 84.31           C  
ATOM    968  CD2 LEU A 118      11.219  20.688   2.859  1.00 84.31           C  
ATOM    969  N   LEU A 119      11.641  18.453  -1.458  1.00 89.00           N  
ATOM    970  CA  LEU A 119      12.664  18.859  -2.414  1.00 89.00           C  
ATOM    971  C   LEU A 119      12.680  20.359  -2.613  1.00 89.00           C  
ATOM    972  CB  LEU A 119      12.445  18.156  -3.756  1.00 89.00           C  
ATOM    973  O   LEU A 119      11.641  20.953  -2.934  1.00 89.00           O  
ATOM    974  CG  LEU A 119      13.602  18.219  -4.758  1.00 89.00           C  
ATOM    975  CD1 LEU A 119      14.805  17.453  -4.234  1.00 89.00           C  
ATOM    976  CD2 LEU A 119      13.164  17.688  -6.117  1.00 89.00           C  
ATOM    977  N   ARG A 120      13.844  20.938  -2.451  1.00 92.62           N  
ATOM    978  CA  ARG A 120      14.078  22.359  -2.686  1.00 92.62           C  
ATOM    979  C   ARG A 120      15.109  22.562  -3.791  1.00 92.62           C  
ATOM    980  CB  ARG A 120      14.547  23.047  -1.400  1.00 92.62           C  
ATOM    981  O   ARG A 120      16.078  21.812  -3.885  1.00 92.62           O  
ATOM    982  CG  ARG A 120      13.508  23.031  -0.286  1.00 92.62           C  
ATOM    983  CD  ARG A 120      14.016  23.750   0.958  1.00 92.62           C  
ATOM    984  NE  ARG A 120      13.008  23.781   2.014  1.00 92.62           N  
ATOM    985  NH1 ARG A 120      14.195  22.438   3.469  1.00 92.62           N  
ATOM    986  NH2 ARG A 120      12.133  23.234   4.070  1.00 92.62           N  
ATOM    987  CZ  ARG A 120      13.117  23.141   3.182  1.00 92.62           C  
ATOM    988  N   ILE A 121      14.828  23.578  -4.539  1.00 93.69           N  
ATOM    989  CA  ILE A 121      15.766  23.938  -5.598  1.00 93.69           C  
ATOM    990  C   ILE A 121      16.172  25.406  -5.449  1.00 93.69           C  
ATOM    991  CB  ILE A 121      15.164  23.688  -7.000  1.00 93.69           C  
ATOM    992  O   ILE A 121      15.320  26.281  -5.312  1.00 93.69           O  
ATOM    993  CG1 ILE A 121      14.680  22.250  -7.125  1.00 93.69           C  
ATOM    994  CG2 ILE A 121      16.172  24.031  -8.094  1.00 93.69           C  
ATOM    995  CD1 ILE A 121      13.953  21.938  -8.430  1.00 93.69           C  
ATOM    996  N   THR A 122      17.453  25.625  -5.426  1.00 94.81           N  
ATOM    997  CA  THR A 122      18.016  26.984  -5.449  1.00 94.81           C  
ATOM    998  C   THR A 122      18.266  27.438  -6.887  1.00 94.81           C  
ATOM    999  CB  THR A 122      19.328  27.062  -4.648  1.00 94.81           C  
ATOM   1000  O   THR A 122      18.484  26.609  -7.773  1.00 94.81           O  
ATOM   1001  CG2 THR A 122      19.797  28.500  -4.508  1.00 94.81           C  
ATOM   1002  OG1 THR A 122      19.109  26.500  -3.344  1.00 94.81           O  
ATOM   1003  N   GLU A 123      18.203  28.656  -7.141  1.00 95.06           N  
ATOM   1004  CA  GLU A 123      18.266  29.234  -8.484  1.00 95.06           C  
ATOM   1005  C   GLU A 123      19.500  28.766  -9.242  1.00 95.06           C  
ATOM   1006  CB  GLU A 123      18.234  30.766  -8.406  1.00 95.06           C  
ATOM   1007  O   GLU A 123      19.500  28.703 -10.469  1.00 95.06           O  
ATOM   1008  CG  GLU A 123      19.453  31.359  -7.727  1.00 95.06           C  
ATOM   1009  CD  GLU A 123      19.406  32.875  -7.633  1.00 95.06           C  
ATOM   1010  OE1 GLU A 123      20.312  33.469  -7.012  1.00 95.06           O  
ATOM   1011  OE2 GLU A 123      18.453  33.469  -8.188  1.00 95.06           O  
ATOM   1012  N   ASP A 124      20.594  28.453  -8.578  1.00 95.81           N  
ATOM   1013  CA  ASP A 124      21.828  28.016  -9.234  1.00 95.81           C  
ATOM   1014  C   ASP A 124      21.766  26.547  -9.594  1.00 95.81           C  
ATOM   1015  CB  ASP A 124      23.031  28.297  -8.328  1.00 95.81           C  
ATOM   1016  O   ASP A 124      22.750  25.984 -10.094  1.00 95.81           O  
ATOM   1017  CG  ASP A 124      23.047  27.422  -7.090  1.00 95.81           C  
ATOM   1018  OD1 ASP A 124      22.047  26.750  -6.801  1.00 95.81           O  
ATOM   1019  OD2 ASP A 124      24.094  27.406  -6.395  1.00 95.81           O  
ATOM   1020  N   GLY A 125      20.656  25.828  -9.242  1.00 96.25           N  
ATOM   1021  CA  GLY A 125      20.500  24.422  -9.602  1.00 96.25           C  
ATOM   1022  C   GLY A 125      20.812  23.484  -8.461  1.00 96.25           C  
ATOM   1023  O   GLY A 125      20.812  22.266  -8.648  1.00 96.25           O  
ATOM   1024  N   THR A 126      21.109  24.078  -7.340  1.00 97.25           N  
ATOM   1025  CA  THR A 126      21.375  23.234  -6.168  1.00 97.25           C  
ATOM   1026  C   THR A 126      20.062  22.703  -5.598  1.00 97.25           C  
ATOM   1027  CB  THR A 126      22.125  24.031  -5.078  1.00 97.25           C  
ATOM   1028  O   THR A 126      19.109  23.453  -5.383  1.00 97.25           O  
ATOM   1029  CG2 THR A 126      22.422  23.141  -3.871  1.00 97.25           C  
ATOM   1030  OG1 THR A 126      23.359  24.516  -5.613  1.00 97.25           O  
ATOM   1031  N   LEU A 127      20.078  21.391  -5.445  1.00 96.88           N  
ATOM   1032  CA  LEU A 127      18.906  20.719  -4.891  1.00 96.88           C  
ATOM   1033  C   LEU A 127      19.172  20.234  -3.469  1.00 96.88           C  
ATOM   1034  CB  LEU A 127      18.484  19.531  -5.773  1.00 96.88           C  
ATOM   1035  O   LEU A 127      20.281  19.828  -3.146  1.00 96.88           O  
ATOM   1036  CG  LEU A 127      18.047  19.875  -7.199  1.00 96.88           C  
ATOM   1037  CD1 LEU A 127      19.219  19.703  -8.164  1.00 96.88           C  
ATOM   1038  CD2 LEU A 127      16.875  19.000  -7.613  1.00 96.88           C  
ATOM   1039  N   LEU A 128      18.172  20.281  -2.648  1.00 94.81           N  
ATOM   1040  CA  LEU A 128      18.188  19.734  -1.295  1.00 94.81           C  
ATOM   1041  C   LEU A 128      17.000  18.812  -1.076  1.00 94.81           C  
ATOM   1042  CB  LEU A 128      18.156  20.859  -0.263  1.00 94.81           C  
ATOM   1043  O   LEU A 128      15.844  19.250  -1.070  1.00 94.81           O  
ATOM   1044  CG  LEU A 128      18.141  20.438   1.206  1.00 94.81           C  
ATOM   1045  CD1 LEU A 128      19.406  19.688   1.565  1.00 94.81           C  
ATOM   1046  CD2 LEU A 128      17.953  21.656   2.109  1.00 94.81           C  
ATOM   1047  N   TYR A 129      17.297  17.594  -0.893  1.00 92.50           N  
ATOM   1048  CA  TYR A 129      16.312  16.547  -0.681  1.00 92.50           C  
ATOM   1049  C   TYR A 129      16.281  16.094   0.777  1.00 92.50           C  
ATOM   1050  CB  TYR A 129      16.594  15.344  -1.588  1.00 92.50           C  
ATOM   1051  O   TYR A 129      17.250  15.508   1.267  1.00 92.50           O  
ATOM   1052  CG  TYR A 129      15.438  14.375  -1.702  1.00 92.50           C  
ATOM   1053  CD1 TYR A 129      15.656  13.008  -1.779  1.00 92.50           C  
ATOM   1054  CD2 TYR A 129      14.125  14.836  -1.735  1.00 92.50           C  
ATOM   1055  CE1 TYR A 129      14.602  12.109  -1.887  1.00 92.50           C  
ATOM   1056  CE2 TYR A 129      13.062  13.953  -1.843  1.00 92.50           C  
ATOM   1057  OH  TYR A 129      12.250  11.719  -2.025  1.00 92.50           O  
ATOM   1058  CZ  TYR A 129      13.305  12.594  -1.918  1.00 92.50           C  
ATOM   1059  N   THR A 130      15.180  16.312   1.437  1.00 88.69           N  
ATOM   1060  CA  THR A 130      15.023  15.961   2.844  1.00 88.69           C  
ATOM   1061  C   THR A 130      13.969  14.875   3.014  1.00 88.69           C  
ATOM   1062  CB  THR A 130      14.633  17.188   3.689  1.00 88.69           C  
ATOM   1063  O   THR A 130      12.852  15.000   2.510  1.00 88.69           O  
ATOM   1064  CG2 THR A 130      14.562  16.844   5.172  1.00 88.69           C  
ATOM   1065  OG1 THR A 130      15.617  18.219   3.504  1.00 88.69           O  
ATOM   1066  N   MET A 131      14.336  13.875   3.738  1.00 86.75           N  
ATOM   1067  CA  MET A 131      13.438  12.758   4.008  1.00 86.75           C  
ATOM   1068  C   MET A 131      13.359  12.469   5.504  1.00 86.75           C  
ATOM   1069  CB  MET A 131      13.891  11.508   3.254  1.00 86.75           C  
ATOM   1070  O   MET A 131      14.383  12.469   6.191  1.00 86.75           O  
ATOM   1071  CG  MET A 131      13.867  11.656   1.742  1.00 86.75           C  
ATOM   1072  SD  MET A 131      14.484  10.164   0.876  1.00 86.75           S  
ATOM   1073  CE  MET A 131      16.250  10.250   1.316  1.00 86.75           C  
ATOM   1074  N   ARG A 132      12.242  12.211   5.910  1.00 83.81           N  
ATOM   1075  CA  ARG A 132      12.039  11.680   7.258  1.00 83.81           C  
ATOM   1076  C   ARG A 132      11.906  10.164   7.234  1.00 83.81           C  
ATOM   1077  CB  ARG A 132      10.805  12.312   7.902  1.00 83.81           C  
ATOM   1078  O   ARG A 132      10.984   9.625   6.609  1.00 83.81           O  
ATOM   1079  CG  ARG A 132      10.641  11.969   9.375  1.00 83.81           C  
ATOM   1080  CD  ARG A 132       9.375  12.586   9.961  1.00 83.81           C  
ATOM   1081  NE  ARG A 132       9.133  12.133  11.328  1.00 83.81           N  
ATOM   1082  NH1 ARG A 132       7.004  13.008  11.461  1.00 83.81           N  
ATOM   1083  NH2 ARG A 132       7.898  11.883  13.242  1.00 83.81           N  
ATOM   1084  CZ  ARG A 132       8.016  12.336  12.008  1.00 83.81           C  
ATOM   1085  N   LEU A 133      12.758   9.500   8.008  1.00 84.25           N  
ATOM   1086  CA  LEU A 133      12.820   8.047   7.926  1.00 84.25           C  
ATOM   1087  C   LEU A 133      12.914   7.430   9.320  1.00 84.25           C  
ATOM   1088  CB  LEU A 133      14.016   7.602   7.078  1.00 84.25           C  
ATOM   1089  O   LEU A 133      13.539   8.000  10.219  1.00 84.25           O  
ATOM   1090  CG  LEU A 133      14.086   8.172   5.660  1.00 84.25           C  
ATOM   1091  CD1 LEU A 133      15.438   7.844   5.031  1.00 84.25           C  
ATOM   1092  CD2 LEU A 133      12.945   7.625   4.809  1.00 84.25           C  
ATOM   1093  N   THR A 134      12.328   6.320   9.422  1.00 85.31           N  
ATOM   1094  CA  THR A 134      12.648   5.383  10.492  1.00 85.31           C  
ATOM   1095  C   THR A 134      13.484   4.219   9.961  1.00 85.31           C  
ATOM   1096  CB  THR A 134      11.375   4.840  11.164  1.00 85.31           C  
ATOM   1097  O   THR A 134      13.039   3.484   9.078  1.00 85.31           O  
ATOM   1098  CG2 THR A 134      11.719   3.852  12.273  1.00 85.31           C  
ATOM   1099  OG1 THR A 134      10.633   5.930  11.719  1.00 85.31           O  
ATOM   1100  N   VAL A 135      14.641   4.117  10.461  1.00 87.94           N  
ATOM   1101  CA  VAL A 135      15.570   3.094   9.984  1.00 87.94           C  
ATOM   1102  C   VAL A 135      15.789   2.049  11.078  1.00 87.94           C  
ATOM   1103  CB  VAL A 135      16.922   3.707   9.562  1.00 87.94           C  
ATOM   1104  O   VAL A 135      16.141   2.389  12.211  1.00 87.94           O  
ATOM   1105  CG1 VAL A 135      17.859   2.631   9.008  1.00 87.94           C  
ATOM   1106  CG2 VAL A 135      16.703   4.812   8.531  1.00 87.94           C  
ATOM   1107  N   ARG A 136      15.562   0.845  10.828  1.00 87.94           N  
ATOM   1108  CA  ARG A 136      15.961  -0.292  11.656  1.00 87.94           C  
ATOM   1109  C   ARG A 136      17.219  -0.951  11.109  1.00 87.94           C  
ATOM   1110  CB  ARG A 136      14.828  -1.317  11.734  1.00 87.94           C  
ATOM   1111  O   ARG A 136      17.188  -1.586  10.055  1.00 87.94           O  
ATOM   1112  CG  ARG A 136      15.047  -2.400  12.773  1.00 87.94           C  
ATOM   1113  CD  ARG A 136      13.852  -3.334  12.883  1.00 87.94           C  
ATOM   1114  NE  ARG A 136      14.102  -4.438  13.805  1.00 87.94           N  
ATOM   1115  NH1 ARG A 136      12.094  -5.500  13.414  1.00 87.94           N  
ATOM   1116  NH2 ARG A 136      13.594  -6.391  14.898  1.00 87.94           N  
ATOM   1117  CZ  ARG A 136      13.266  -5.441  14.039  1.00 87.94           C  
ATOM   1118  N   ALA A 137      18.203  -0.793  11.781  1.00 89.00           N  
ATOM   1119  CA  ALA A 137      19.500  -1.213  11.281  1.00 89.00           C  
ATOM   1120  C   ALA A 137      20.094  -2.318  12.148  1.00 89.00           C  
ATOM   1121  CB  ALA A 137      20.453  -0.023  11.219  1.00 89.00           C  
ATOM   1122  O   ALA A 137      19.844  -2.375  13.352  1.00 89.00           O  
ATOM   1123  N   GLU A 138      20.891  -3.113  11.539  1.00 85.56           N  
ATOM   1124  CA  GLU A 138      21.578  -4.195  12.234  1.00 85.56           C  
ATOM   1125  C   GLU A 138      22.797  -3.678  12.992  1.00 85.56           C  
ATOM   1126  CB  GLU A 138      22.000  -5.281  11.242  1.00 85.56           C  
ATOM   1127  O   GLU A 138      23.531  -2.828  12.492  1.00 85.56           O  
ATOM   1128  CG  GLU A 138      22.469  -6.570  11.898  1.00 85.56           C  
ATOM   1129  CD  GLU A 138      22.828  -7.660  10.898  1.00 85.56           C  
ATOM   1130  OE1 GLU A 138      23.250  -8.758  11.328  1.00 85.56           O  
ATOM   1131  OE2 GLU A 138      22.688  -7.410   9.680  1.00 85.56           O  
ATOM   1132  N   CYS A 139      22.922  -4.211  14.211  1.00 84.38           N  
ATOM   1133  CA  CYS A 139      24.078  -3.914  15.062  1.00 84.38           C  
ATOM   1134  C   CYS A 139      24.656  -5.188  15.672  1.00 84.38           C  
ATOM   1135  CB  CYS A 139      23.688  -2.934  16.172  1.00 84.38           C  
ATOM   1136  O   CYS A 139      24.109  -5.699  16.656  1.00 84.38           O  
ATOM   1137  SG  CYS A 139      25.078  -2.451  17.219  1.00 84.38           S  
ATOM   1138  N   PRO A 140      25.719  -5.707  15.008  1.00 74.44           N  
ATOM   1139  CA  PRO A 140      26.344  -6.902  15.578  1.00 74.44           C  
ATOM   1140  C   PRO A 140      26.953  -6.652  16.969  1.00 74.44           C  
ATOM   1141  CB  PRO A 140      27.438  -7.246  14.570  1.00 74.44           C  
ATOM   1142  O   PRO A 140      27.906  -5.883  17.094  1.00 74.44           O  
ATOM   1143  CG  PRO A 140      27.609  -6.008  13.750  1.00 74.44           C  
ATOM   1144  CD  PRO A 140      26.453  -5.098  14.016  1.00 74.44           C  
ATOM   1145  N   MET A 141      26.172  -6.867  18.000  1.00 66.88           N  
ATOM   1146  CA  MET A 141      26.641  -6.656  19.375  1.00 66.88           C  
ATOM   1147  C   MET A 141      27.344  -7.902  19.906  1.00 66.88           C  
ATOM   1148  CB  MET A 141      25.469  -6.289  20.281  1.00 66.88           C  
ATOM   1149  O   MET A 141      26.828  -9.016  19.766  1.00 66.88           O  
ATOM   1150  CG  MET A 141      24.812  -4.969  19.922  1.00 66.88           C  
ATOM   1151  SD  MET A 141      23.547  -4.457  21.156  1.00 66.88           S  
ATOM   1152  CE  MET A 141      22.078  -5.246  20.453  1.00 66.88           C  
ATOM   1153  N   HIS A 142      28.719  -8.023  19.906  1.00 58.12           N  
ATOM   1154  CA  HIS A 142      29.438  -9.141  20.500  1.00 58.12           C  
ATOM   1155  C   HIS A 142      29.219  -9.203  22.016  1.00 58.12           C  
ATOM   1156  CB  HIS A 142      30.938  -9.016  20.203  1.00 58.12           C  
ATOM   1157  O   HIS A 142      29.484  -8.234  22.734  1.00 58.12           O  
ATOM   1158  CG  HIS A 142      31.297  -9.359  18.797  1.00 58.12           C  
ATOM   1159  CD2 HIS A 142      31.906  -8.633  17.828  1.00 58.12           C  
ATOM   1160  ND1 HIS A 142      31.016 -10.578  18.234  1.00 58.12           N  
ATOM   1161  CE1 HIS A 142      31.438 -10.594  16.984  1.00 58.12           C  
ATOM   1162  NE2 HIS A 142      31.984  -9.422  16.719  1.00 58.12           N  
ATOM   1163  N   LEU A 143      28.359 -10.188  22.484  1.00 51.62           N  
ATOM   1164  CA  LEU A 143      28.031 -10.391  23.891  1.00 51.62           C  
ATOM   1165  C   LEU A 143      29.297 -10.695  24.688  1.00 51.62           C  
ATOM   1166  CB  LEU A 143      27.031 -11.531  24.047  1.00 51.62           C  
ATOM   1167  O   LEU A 143      29.250 -10.766  25.922  1.00 51.62           O  
ATOM   1168  CG  LEU A 143      25.562 -11.188  23.781  1.00 51.62           C  
ATOM   1169  CD1 LEU A 143      24.797 -12.422  23.312  1.00 51.62           C  
ATOM   1170  CD2 LEU A 143      24.922 -10.594  25.031  1.00 51.62           C  
ATOM   1171  N   GLU A 144      30.438 -11.109  24.172  1.00 50.22           N  
ATOM   1172  CA  GLU A 144      31.547 -11.594  24.984  1.00 50.22           C  
ATOM   1173  C   GLU A 144      31.953 -10.570  26.031  1.00 50.22           C  
ATOM   1174  CB  GLU A 144      32.750 -11.930  24.094  1.00 50.22           C  
ATOM   1175  O   GLU A 144      32.469 -10.938  27.094  1.00 50.22           O  
ATOM   1176  CG  GLU A 144      32.562 -13.172  23.234  1.00 50.22           C  
ATOM   1177  CD  GLU A 144      33.719 -13.469  22.312  1.00 50.22           C  
ATOM   1178  OE1 GLU A 144      33.719 -14.531  21.641  1.00 50.22           O  
ATOM   1179  OE2 GLU A 144      34.656 -12.641  22.281  1.00 50.22           O  
ATOM   1180  N   ASP A 145      31.953  -9.312  25.953  1.00 46.34           N  
ATOM   1181  CA  ASP A 145      32.469  -8.383  26.953  1.00 46.34           C  
ATOM   1182  C   ASP A 145      31.344  -7.758  27.766  1.00 46.34           C  
ATOM   1183  CB  ASP A 145      33.312  -7.293  26.297  1.00 46.34           C  
ATOM   1184  O   ASP A 145      31.438  -6.605  28.188  1.00 46.34           O  
ATOM   1185  CG  ASP A 145      34.656  -7.801  25.781  1.00 46.34           C  
ATOM   1186  OD1 ASP A 145      35.125  -8.844  26.266  1.00 46.34           O  
ATOM   1187  OD2 ASP A 145      35.219  -7.152  24.875  1.00 46.34           O  
ATOM   1188  N   PHE A 146      30.328  -8.250  28.188  1.00 47.84           N  
ATOM   1189  CA  PHE A 146      29.375  -7.812  29.188  1.00 47.84           C  
ATOM   1190  C   PHE A 146      30.047  -7.680  30.547  1.00 47.84           C  
ATOM   1191  CB  PHE A 146      28.188  -8.789  29.281  1.00 47.84           C  
ATOM   1192  O   PHE A 146      30.938  -8.469  30.891  1.00 47.84           O  
ATOM   1193  CG  PHE A 146      26.875  -8.195  28.875  1.00 47.84           C  
ATOM   1194  CD1 PHE A 146      26.094  -7.492  29.781  1.00 47.84           C  
ATOM   1195  CD2 PHE A 146      26.406  -8.328  27.562  1.00 47.84           C  
ATOM   1196  CE1 PHE A 146      24.875  -6.938  29.406  1.00 47.84           C  
ATOM   1197  CE2 PHE A 146      25.188  -7.781  27.188  1.00 47.84           C  
ATOM   1198  CZ  PHE A 146      24.422  -7.086  28.094  1.00 47.84           C  
ATOM   1199  N   PRO A 147      29.500  -6.594  31.188  1.00 47.81           N  
ATOM   1200  CA  PRO A 147      28.562  -5.480  31.016  1.00 47.81           C  
ATOM   1201  C   PRO A 147      29.219  -4.246  30.391  1.00 47.81           C  
ATOM   1202  CB  PRO A 147      28.109  -5.191  32.438  1.00 47.81           C  
ATOM   1203  O   PRO A 147      28.547  -3.227  30.203  1.00 47.81           O  
ATOM   1204  CG  PRO A 147      29.078  -5.930  33.312  1.00 47.81           C  
ATOM   1205  CD  PRO A 147      29.875  -6.859  32.438  1.00 47.81           C  
ATOM   1206  N   MET A 148      30.516  -4.203  30.359  1.00 52.88           N  
ATOM   1207  CA  MET A 148      31.359  -3.041  30.094  1.00 52.88           C  
ATOM   1208  C   MET A 148      31.469  -2.781  28.594  1.00 52.88           C  
ATOM   1209  CB  MET A 148      32.750  -3.234  30.688  1.00 52.88           C  
ATOM   1210  O   MET A 148      32.406  -2.137  28.141  1.00 52.88           O  
ATOM   1211  CG  MET A 148      32.781  -3.127  32.219  1.00 52.88           C  
ATOM   1212  SD  MET A 148      33.406  -1.499  32.781  1.00 52.88           S  
ATOM   1213  CE  MET A 148      35.156  -1.915  33.094  1.00 52.88           C  
ATOM   1214  N   ASP A 149      30.562  -3.201  27.750  1.00 59.09           N  
ATOM   1215  CA  ASP A 149      30.828  -3.357  26.328  1.00 59.09           C  
ATOM   1216  C   ASP A 149      30.266  -2.178  25.531  1.00 59.09           C  
ATOM   1217  CB  ASP A 149      30.219  -4.668  25.812  1.00 59.09           C  
ATOM   1218  O   ASP A 149      29.078  -1.849  25.656  1.00 59.09           O  
ATOM   1219  CG  ASP A 149      31.094  -5.875  26.094  1.00 59.09           C  
ATOM   1220  OD1 ASP A 149      32.312  -5.699  26.375  1.00 59.09           O  
ATOM   1221  OD2 ASP A 149      30.578  -7.012  26.047  1.00 59.09           O  
ATOM   1222  N   ALA A 150      31.125  -1.283  25.281  1.00 73.00           N  
ATOM   1223  CA  ALA A 150      30.875  -0.264  24.266  1.00 73.00           C  
ATOM   1224  C   ALA A 150      30.703  -0.895  22.891  1.00 73.00           C  
ATOM   1225  CB  ALA A 150      32.031   0.750  24.250  1.00 73.00           C  
ATOM   1226  O   ALA A 150      31.438  -1.800  22.516  1.00 73.00           O  
ATOM   1227  N   HIS A 151      29.562  -0.652  22.406  1.00 82.31           N  
ATOM   1228  CA  HIS A 151      29.250  -1.170  21.078  1.00 82.31           C  
ATOM   1229  C   HIS A 151      29.156  -0.042  20.062  1.00 82.31           C  
ATOM   1230  CB  HIS A 151      27.938  -1.960  21.109  1.00 82.31           C  
ATOM   1231  O   HIS A 151      28.656   1.042  20.359  1.00 82.31           O  
ATOM   1232  CG  HIS A 151      27.938  -3.088  22.094  1.00 82.31           C  
ATOM   1233  CD2 HIS A 151      27.281  -3.244  23.266  1.00 82.31           C  
ATOM   1234  ND1 HIS A 151      28.688  -4.230  21.906  1.00 82.31           N  
ATOM   1235  CE1 HIS A 151      28.484  -5.043  22.938  1.00 82.31           C  
ATOM   1236  NE2 HIS A 151      27.641  -4.469  23.766  1.00 82.31           N  
ATOM   1237  N   ALA A 152      29.781  -0.244  19.031  1.00 88.62           N  
ATOM   1238  CA  ALA A 152      29.641   0.663  17.891  1.00 88.62           C  
ATOM   1239  C   ALA A 152      28.641   0.105  16.875  1.00 88.62           C  
ATOM   1240  CB  ALA A 152      30.984   0.918  17.234  1.00 88.62           C  
ATOM   1241  O   ALA A 152      28.922  -0.901  16.219  1.00 88.62           O  
ATOM   1242  N   CYS A 153      27.562   0.708  16.781  1.00 90.19           N  
ATOM   1243  CA  CYS A 153      26.531   0.302  15.844  1.00 90.19           C  
ATOM   1244  C   CYS A 153      26.625   1.120  14.562  1.00 90.19           C  
ATOM   1245  CB  CYS A 153      25.141   0.454  16.469  1.00 90.19           C  
ATOM   1246  O   CYS A 153      26.453   2.340  14.586  1.00 90.19           O  
ATOM   1247  SG  CYS A 153      24.844  -0.678  17.844  1.00 90.19           S  
ATOM   1248  N   PRO A 154      26.781   0.498  13.500  1.00 92.50           N  
ATOM   1249  CA  PRO A 154      26.969   1.229  12.242  1.00 92.50           C  
ATOM   1250  C   PRO A 154      25.641   1.517  11.523  1.00 92.50           C  
ATOM   1251  CB  PRO A 154      27.844   0.288  11.414  1.00 92.50           C  
ATOM   1252  O   PRO A 154      24.688   0.763  11.680  1.00 92.50           O  
ATOM   1253  CG  PRO A 154      27.422  -1.087  11.820  1.00 92.50           C  
ATOM   1254  CD  PRO A 154      27.094  -1.065  13.289  1.00 92.50           C  
ATOM   1255  N   LEU A 155      25.578   2.578  10.805  1.00 93.81           N  
ATOM   1256  CA  LEU A 155      24.625   2.908   9.750  1.00 93.81           C  
ATOM   1257  C   LEU A 155      25.344   3.189   8.438  1.00 93.81           C  
ATOM   1258  CB  LEU A 155      23.781   4.117  10.156  1.00 93.81           C  
ATOM   1259  O   LEU A 155      26.078   4.176   8.328  1.00 93.81           O  
ATOM   1260  CG  LEU A 155      22.625   4.480   9.219  1.00 93.81           C  
ATOM   1261  CD1 LEU A 155      21.547   3.400   9.250  1.00 93.81           C  
ATOM   1262  CD2 LEU A 155      22.047   5.840   9.586  1.00 93.81           C  
ATOM   1263  N   LYS A 156      25.109   2.340   7.473  1.00 92.88           N  
ATOM   1264  CA  LYS A 156      25.828   2.406   6.199  1.00 92.88           C  
ATOM   1265  C   LYS A 156      24.875   2.744   5.055  1.00 92.88           C  
ATOM   1266  CB  LYS A 156      26.531   1.085   5.910  1.00 92.88           C  
ATOM   1267  O   LYS A 156      23.766   2.199   4.977  1.00 92.88           O  
ATOM   1268  CG  LYS A 156      27.516   0.660   6.996  1.00 92.88           C  
ATOM   1269  CD  LYS A 156      28.188  -0.667   6.660  1.00 92.88           C  
ATOM   1270  CE  LYS A 156      29.094  -1.133   7.785  1.00 92.88           C  
ATOM   1271  NZ  LYS A 156      29.719  -2.453   7.477  1.00 92.88           N  
ATOM   1272  N   PHE A 157      25.312   3.611   4.188  1.00 92.31           N  
ATOM   1273  CA  PHE A 157      24.500   3.939   3.031  1.00 92.31           C  
ATOM   1274  C   PHE A 157      25.359   4.320   1.838  1.00 92.31           C  
ATOM   1275  CB  PHE A 157      23.531   5.082   3.365  1.00 92.31           C  
ATOM   1276  O   PHE A 157      26.547   4.609   1.995  1.00 92.31           O  
ATOM   1277  CG  PHE A 157      24.219   6.379   3.701  1.00 92.31           C  
ATOM   1278  CD1 PHE A 157      24.531   6.688   5.016  1.00 92.31           C  
ATOM   1279  CD2 PHE A 157      24.531   7.285   2.701  1.00 92.31           C  
ATOM   1280  CE1 PHE A 157      25.172   7.887   5.332  1.00 92.31           C  
ATOM   1281  CE2 PHE A 157      25.172   8.484   3.008  1.00 92.31           C  
ATOM   1282  CZ  PHE A 157      25.484   8.789   4.324  1.00 92.31           C  
ATOM   1283  N   GLY A 158      24.797   4.266   0.650  1.00 92.38           N  
ATOM   1284  CA  GLY A 158      25.469   4.582  -0.605  1.00 92.38           C  
ATOM   1285  C   GLY A 158      24.562   4.418  -1.813  1.00 92.38           C  
ATOM   1286  O   GLY A 158      23.344   4.266  -1.671  1.00 92.38           O  
ATOM   1287  N   SER A 159      25.172   4.586  -2.916  1.00 90.00           N  
ATOM   1288  CA  SER A 159      24.422   4.449  -4.160  1.00 90.00           C  
ATOM   1289  C   SER A 159      24.078   2.988  -4.441  1.00 90.00           C  
ATOM   1290  CB  SER A 159      25.203   5.035  -5.332  1.00 90.00           C  
ATOM   1291  O   SER A 159      24.906   2.100  -4.227  1.00 90.00           O  
ATOM   1292  OG  SER A 159      24.547   4.770  -6.559  1.00 90.00           O  
ATOM   1293  N   TYR A 160      22.984   2.832  -4.902  1.00 83.50           N  
ATOM   1294  CA  TYR A 160      22.531   1.501  -5.297  1.00 83.50           C  
ATOM   1295  C   TYR A 160      23.094   1.123  -6.664  1.00 83.50           C  
ATOM   1296  CB  TYR A 160      21.000   1.434  -5.324  1.00 83.50           C  
ATOM   1297  O   TYR A 160      23.562  -0.000  -6.863  1.00 83.50           O  
ATOM   1298  CG  TYR A 160      20.469   0.046  -5.570  1.00 83.50           C  
ATOM   1299  CD1 TYR A 160      19.875  -0.286  -6.789  1.00 83.50           C  
ATOM   1300  CD2 TYR A 160      20.531  -0.934  -4.586  1.00 83.50           C  
ATOM   1301  CE1 TYR A 160      19.375  -1.562  -7.020  1.00 83.50           C  
ATOM   1302  CE2 TYR A 160      20.031  -2.213  -4.809  1.00 83.50           C  
ATOM   1303  OH  TYR A 160      18.969  -3.781  -6.250  1.00 83.50           O  
ATOM   1304  CZ  TYR A 160      19.453  -2.518  -6.023  1.00 83.50           C  
ATOM   1305  N   ALA A 161      23.141   2.018  -7.547  1.00 84.25           N  
ATOM   1306  CA  ALA A 161      23.406   1.668  -8.938  1.00 84.25           C  
ATOM   1307  C   ALA A 161      24.672   2.359  -9.445  1.00 84.25           C  
ATOM   1308  CB  ALA A 161      22.219   2.035  -9.820  1.00 84.25           C  
ATOM   1309  O   ALA A 161      25.328   1.873 -10.375  1.00 84.25           O  
ATOM   1310  N   TYR A 162      25.016   3.426  -8.938  1.00 89.12           N  
ATOM   1311  CA  TYR A 162      26.094   4.238  -9.508  1.00 89.12           C  
ATOM   1312  C   TYR A 162      27.422   3.951  -8.812  1.00 89.12           C  
ATOM   1313  CB  TYR A 162      25.750   5.727  -9.391  1.00 89.12           C  
ATOM   1314  O   TYR A 162      27.531   4.074  -7.590  1.00 89.12           O  
ATOM   1315  CG  TYR A 162      24.500   6.125 -10.148  1.00 89.12           C  
ATOM   1316  CD1 TYR A 162      24.531   6.270 -11.531  1.00 89.12           C  
ATOM   1317  CD2 TYR A 162      23.312   6.363  -9.477  1.00 89.12           C  
ATOM   1318  CE1 TYR A 162      23.375   6.637 -12.234  1.00 89.12           C  
ATOM   1319  CE2 TYR A 162      22.156   6.734 -10.164  1.00 89.12           C  
ATOM   1320  OH  TYR A 162      21.078   7.234 -12.227  1.00 89.12           O  
ATOM   1321  CZ  TYR A 162      22.203   6.867 -11.539  1.00 89.12           C  
ATOM   1322  N   THR A 163      28.391   3.654  -9.602  1.00 91.50           N  
ATOM   1323  CA  THR A 163      29.750   3.469  -9.094  1.00 91.50           C  
ATOM   1324  C   THR A 163      30.375   4.812  -8.734  1.00 91.50           C  
ATOM   1325  CB  THR A 163      30.625   2.734 -10.117  1.00 91.50           C  
ATOM   1326  O   THR A 163      29.812   5.867  -9.016  1.00 91.50           O  
ATOM   1327  CG2 THR A 163      29.984   1.427 -10.562  1.00 91.50           C  
ATOM   1328  OG1 THR A 163      30.828   3.574 -11.258  1.00 91.50           O  
ATOM   1329  N   ARG A 164      31.531   4.727  -8.078  1.00 94.69           N  
ATOM   1330  CA  ARG A 164      32.219   5.938  -7.660  1.00 94.69           C  
ATOM   1331  C   ARG A 164      32.656   6.758  -8.867  1.00 94.69           C  
ATOM   1332  CB  ARG A 164      33.438   5.586  -6.801  1.00 94.69           C  
ATOM   1333  O   ARG A 164      32.938   7.953  -8.742  1.00 94.69           O  
ATOM   1334  CG  ARG A 164      34.531   4.863  -7.555  1.00 94.69           C  
ATOM   1335  CD  ARG A 164      35.750   4.598  -6.672  1.00 94.69           C  
ATOM   1336  NE  ARG A 164      36.625   5.766  -6.598  1.00 94.69           N  
ATOM   1337  NH1 ARG A 164      38.188   4.773  -5.188  1.00 94.69           N  
ATOM   1338  NH2 ARG A 164      38.469   6.934  -5.898  1.00 94.69           N  
ATOM   1339  CZ  ARG A 164      37.750   5.820  -5.895  1.00 94.69           C  
ATOM   1340  N   ALA A 165      32.656   6.199 -10.031  1.00 92.06           N  
ATOM   1341  CA  ALA A 165      33.031   6.922 -11.250  1.00 92.06           C  
ATOM   1342  C   ALA A 165      31.875   7.816 -11.711  1.00 92.06           C  
ATOM   1343  CB  ALA A 165      33.406   5.941 -12.359  1.00 92.06           C  
ATOM   1344  O   ALA A 165      32.062   8.719 -12.531  1.00 92.06           O  
ATOM   1345  N   GLU A 166      30.703   7.602 -11.180  1.00 92.06           N  
ATOM   1346  CA  GLU A 166      29.531   8.344 -11.602  1.00 92.06           C  
ATOM   1347  C   GLU A 166      29.000   9.234 -10.484  1.00 92.06           C  
ATOM   1348  CB  GLU A 166      28.422   7.383 -12.070  1.00 92.06           C  
ATOM   1349  O   GLU A 166      28.734  10.414 -10.695  1.00 92.06           O  
ATOM   1350  CG  GLU A 166      28.781   6.602 -13.328  1.00 92.06           C  
ATOM   1351  CD  GLU A 166      27.672   5.680 -13.797  1.00 92.06           C  
ATOM   1352  OE1 GLU A 166      26.875   6.090 -14.664  1.00 92.06           O  
ATOM   1353  OE2 GLU A 166      27.609   4.531 -13.297  1.00 92.06           O  
ATOM   1354  N   VAL A 167      28.812   8.602  -9.312  1.00 94.44           N  
ATOM   1355  CA  VAL A 167      28.266   9.320  -8.172  1.00 94.44           C  
ATOM   1356  C   VAL A 167      29.141   9.094  -6.945  1.00 94.44           C  
ATOM   1357  CB  VAL A 167      26.812   8.883  -7.875  1.00 94.44           C  
ATOM   1358  O   VAL A 167      29.531   7.961  -6.652  1.00 94.44           O  
ATOM   1359  CG1 VAL A 167      26.312   9.523  -6.586  1.00 94.44           C  
ATOM   1360  CG2 VAL A 167      25.906   9.234  -9.047  1.00 94.44           C  
ATOM   1361  N   VAL A 168      29.438  10.156  -6.246  1.00 97.12           N  
ATOM   1362  CA  VAL A 168      30.219  10.094  -5.012  1.00 97.12           C  
ATOM   1363  C   VAL A 168      29.453  10.781  -3.885  1.00 97.12           C  
ATOM   1364  CB  VAL A 168      31.609  10.734  -5.184  1.00 97.12           C  
ATOM   1365  O   VAL A 168      28.844  11.828  -4.094  1.00 97.12           O  
ATOM   1366  CG1 VAL A 168      32.469   9.938  -6.172  1.00 97.12           C  
ATOM   1367  CG2 VAL A 168      31.484  12.188  -5.645  1.00 97.12           C  
ATOM   1368  N   TYR A 169      29.484  10.141  -2.773  1.00 96.62           N  
ATOM   1369  CA  TYR A 169      28.859  10.711  -1.583  1.00 96.62           C  
ATOM   1370  C   TYR A 169      29.891  11.383  -0.693  1.00 96.62           C  
ATOM   1371  CB  TYR A 169      28.109   9.633  -0.794  1.00 96.62           C  
ATOM   1372  O   TYR A 169      31.016  10.891  -0.560  1.00 96.62           O  
ATOM   1373  CG  TYR A 169      26.828   9.172  -1.453  1.00 96.62           C  
ATOM   1374  CD1 TYR A 169      25.594   9.633  -1.019  1.00 96.62           C  
ATOM   1375  CD2 TYR A 169      26.859   8.266  -2.510  1.00 96.62           C  
ATOM   1376  CE1 TYR A 169      24.422   9.211  -1.621  1.00 96.62           C  
ATOM   1377  CE2 TYR A 169      25.688   7.836  -3.119  1.00 96.62           C  
ATOM   1378  OH  TYR A 169      23.312   7.891  -3.270  1.00 96.62           O  
ATOM   1379  CZ  TYR A 169      24.469   8.312  -2.670  1.00 96.62           C  
ATOM   1380  N   GLU A 170      29.500  12.477  -0.111  1.00 96.56           N  
ATOM   1381  CA  GLU A 170      30.312  13.203   0.849  1.00 96.56           C  
ATOM   1382  C   GLU A 170      29.469  13.734   2.006  1.00 96.56           C  
ATOM   1383  CB  GLU A 170      31.047  14.359   0.160  1.00 96.56           C  
ATOM   1384  O   GLU A 170      28.281  14.016   1.837  1.00 96.56           O  
ATOM   1385  CG  GLU A 170      31.984  13.914  -0.951  1.00 96.56           C  
ATOM   1386  CD  GLU A 170      32.750  15.062  -1.598  1.00 96.56           C  
ATOM   1387  OE1 GLU A 170      33.594  14.812  -2.490  1.00 96.56           O  
ATOM   1388  OE2 GLU A 170      32.500  16.219  -1.207  1.00 96.56           O  
ATOM   1389  N   TRP A 171      30.078  13.836   3.141  1.00 96.06           N  
ATOM   1390  CA  TRP A 171      29.406  14.477   4.266  1.00 96.06           C  
ATOM   1391  C   TRP A 171      29.297  15.984   4.043  1.00 96.06           C  
ATOM   1392  CB  TRP A 171      30.141  14.195   5.570  1.00 96.06           C  
ATOM   1393  O   TRP A 171      30.250  16.625   3.613  1.00 96.06           O  
ATOM   1394  CG  TRP A 171      30.156  12.742   5.961  1.00 96.06           C  
ATOM   1395  CD1 TRP A 171      31.250  11.906   5.961  1.00 96.06           C  
ATOM   1396  CD2 TRP A 171      29.047  11.969   6.398  1.00 96.06           C  
ATOM   1397  CE2 TRP A 171      29.516  10.656   6.648  1.00 96.06           C  
ATOM   1398  CE3 TRP A 171      27.688  12.242   6.605  1.00 96.06           C  
ATOM   1399  NE1 TRP A 171      30.859  10.648   6.375  1.00 96.06           N  
ATOM   1400  CH2 TRP A 171      27.359   9.938   7.289  1.00 96.06           C  
ATOM   1401  CZ2 TRP A 171      28.688   9.633   7.098  1.00 96.06           C  
ATOM   1402  CZ3 TRP A 171      26.859  11.219   7.051  1.00 96.06           C  
ATOM   1403  N   THR A 172      28.172  16.500   4.281  1.00 92.38           N  
ATOM   1404  CA  THR A 172      27.906  17.906   4.055  1.00 92.38           C  
ATOM   1405  C   THR A 172      28.844  18.781   4.887  1.00 92.38           C  
ATOM   1406  CB  THR A 172      26.438  18.250   4.395  1.00 92.38           C  
ATOM   1407  O   THR A 172      29.359  19.781   4.395  1.00 92.38           O  
ATOM   1408  CG2 THR A 172      26.156  19.734   4.145  1.00 92.38           C  
ATOM   1409  OG1 THR A 172      25.562  17.469   3.578  1.00 92.38           O  
ATOM   1410  N   ARG A 173      28.953  18.422   6.109  1.00 89.62           N  
ATOM   1411  CA  ARG A 173      29.797  19.172   7.031  1.00 89.62           C  
ATOM   1412  C   ARG A 173      30.969  18.328   7.516  1.00 89.62           C  
ATOM   1413  CB  ARG A 173      28.984  19.672   8.227  1.00 89.62           C  
ATOM   1414  O   ARG A 173      31.219  17.250   6.988  1.00 89.62           O  
ATOM   1415  CG  ARG A 173      27.812  20.562   7.844  1.00 89.62           C  
ATOM   1416  CD  ARG A 173      27.047  21.047   9.070  1.00 89.62           C  
ATOM   1417  NE  ARG A 173      25.906  21.891   8.703  1.00 89.62           N  
ATOM   1418  NH1 ARG A 173      25.281  22.344  10.875  1.00 89.62           N  
ATOM   1419  NH2 ARG A 173      24.094  23.219   9.117  1.00 89.62           N  
ATOM   1420  CZ  ARG A 173      25.094  22.484   9.562  1.00 89.62           C  
ATOM   1421  N   GLU A 174      31.703  18.984   8.352  1.00 85.56           N  
ATOM   1422  CA  GLU A 174      32.781  18.250   8.984  1.00 85.56           C  
ATOM   1423  C   GLU A 174      32.250  17.031   9.750  1.00 85.56           C  
ATOM   1424  CB  GLU A 174      33.594  19.156   9.922  1.00 85.56           C  
ATOM   1425  O   GLU A 174      31.125  17.047  10.234  1.00 85.56           O  
ATOM   1426  CG  GLU A 174      34.188  20.359   9.234  1.00 85.56           C  
ATOM   1427  CD  GLU A 174      35.062  21.203  10.148  1.00 85.56           C  
ATOM   1428  OE1 GLU A 174      35.812  22.078   9.648  1.00 85.56           O  
ATOM   1429  OE2 GLU A 174      35.031  20.953  11.375  1.00 85.56           O  
ATOM   1430  N   PRO A 175      33.000  15.984   9.711  1.00 79.50           N  
ATOM   1431  CA  PRO A 175      32.594  14.703  10.297  1.00 79.50           C  
ATOM   1432  C   PRO A 175      31.859  14.875  11.633  1.00 79.50           C  
ATOM   1433  CB  PRO A 175      33.906  13.953  10.477  1.00 79.50           C  
ATOM   1434  O   PRO A 175      30.844  14.219  11.875  1.00 79.50           O  
ATOM   1435  CG  PRO A 175      34.812  14.508   9.422  1.00 79.50           C  
ATOM   1436  CD  PRO A 175      34.438  15.938   9.188  1.00 79.50           C  
ATOM   1437  N   ALA A 176      32.250  15.820  12.430  1.00 78.00           N  
ATOM   1438  CA  ALA A 176      31.703  15.984  13.773  1.00 78.00           C  
ATOM   1439  C   ALA A 176      30.297  16.594  13.719  1.00 78.00           C  
ATOM   1440  CB  ALA A 176      32.625  16.859  14.625  1.00 78.00           C  
ATOM   1441  O   ALA A 176      29.531  16.469  14.680  1.00 78.00           O  
ATOM   1442  N   ARG A 177      29.953  17.156  12.609  1.00 84.69           N  
ATOM   1443  CA  ARG A 177      28.703  17.875  12.531  1.00 84.69           C  
ATOM   1444  C   ARG A 177      27.781  17.281  11.477  1.00 84.69           C  
ATOM   1445  CB  ARG A 177      28.953  19.359  12.219  1.00 84.69           C  
ATOM   1446  O   ARG A 177      26.703  17.797  11.211  1.00 84.69           O  
ATOM   1447  CG  ARG A 177      29.625  20.109  13.352  1.00 84.69           C  
ATOM   1448  CD  ARG A 177      29.719  21.609  13.062  1.00 84.69           C  
ATOM   1449  NE  ARG A 177      30.266  22.344  14.188  1.00 84.69           N  
ATOM   1450  NH1 ARG A 177      29.984  24.422  13.234  1.00 84.69           N  
ATOM   1451  NH2 ARG A 177      30.906  24.234  15.320  1.00 84.69           N  
ATOM   1452  CZ  ARG A 177      30.391  23.672  14.242  1.00 84.69           C  
ATOM   1453  N   SER A 178      28.203  16.234  10.891  1.00 87.69           N  
ATOM   1454  CA  SER A 178      27.453  15.664   9.773  1.00 87.69           C  
ATOM   1455  C   SER A 178      26.312  14.789  10.273  1.00 87.69           C  
ATOM   1456  CB  SER A 178      28.375  14.844   8.875  1.00 87.69           C  
ATOM   1457  O   SER A 178      25.297  14.633   9.594  1.00 87.69           O  
ATOM   1458  OG  SER A 178      29.312  15.688   8.219  1.00 87.69           O  
ATOM   1459  N   VAL A 179      26.484  14.227  11.391  1.00 92.75           N  
ATOM   1460  CA  VAL A 179      25.438  13.453  12.062  1.00 92.75           C  
ATOM   1461  C   VAL A 179      25.203  14.016  13.461  1.00 92.75           C  
ATOM   1462  CB  VAL A 179      25.797  11.953  12.141  1.00 92.75           C  
ATOM   1463  O   VAL A 179      26.109  14.023  14.297  1.00 92.75           O  
ATOM   1464  CG1 VAL A 179      24.703  11.172  12.844  1.00 92.75           C  
ATOM   1465  CG2 VAL A 179      26.062  11.391  10.750  1.00 92.75           C  
ATOM   1466  N   VAL A 180      24.062  14.547  13.633  1.00 91.12           N  
ATOM   1467  CA  VAL A 180      23.719  15.172  14.906  1.00 91.12           C  
ATOM   1468  C   VAL A 180      22.531  14.445  15.531  1.00 91.12           C  
ATOM   1469  CB  VAL A 180      23.391  16.672  14.734  1.00 91.12           C  
ATOM   1470  O   VAL A 180      21.562  14.117  14.836  1.00 91.12           O  
ATOM   1471  CG1 VAL A 180      23.016  17.297  16.078  1.00 91.12           C  
ATOM   1472  CG2 VAL A 180      24.578  17.406  14.102  1.00 91.12           C  
ATOM   1473  N   VAL A 181      22.594  14.172  16.812  1.00 89.44           N  
ATOM   1474  CA  VAL A 181      21.516  13.547  17.578  1.00 89.44           C  
ATOM   1475  C   VAL A 181      20.828  14.578  18.453  1.00 89.44           C  
ATOM   1476  CB  VAL A 181      22.047  12.367  18.422  1.00 89.44           C  
ATOM   1477  O   VAL A 181      21.500  15.328  19.172  1.00 89.44           O  
ATOM   1478  CG1 VAL A 181      20.891  11.711  19.203  1.00 89.44           C  
ATOM   1479  CG2 VAL A 181      22.766  11.344  17.547  1.00 89.44           C  
ATOM   1480  N   ALA A 182      19.594  14.586  18.359  1.00 83.81           N  
ATOM   1481  CA  ALA A 182      18.812  15.523  19.172  1.00 83.81           C  
ATOM   1482  C   ALA A 182      19.094  15.320  20.656  1.00 83.81           C  
ATOM   1483  CB  ALA A 182      17.328  15.359  18.875  1.00 83.81           C  
ATOM   1484  O   ALA A 182      19.281  14.188  21.109  1.00 83.81           O  
ATOM   1485  N   GLU A 183      19.156  16.391  21.438  1.00 75.00           N  
ATOM   1486  CA  GLU A 183      19.469  16.359  22.875  1.00 75.00           C  
ATOM   1487  C   GLU A 183      18.516  15.461  23.641  1.00 75.00           C  
ATOM   1488  CB  GLU A 183      19.438  17.781  23.453  1.00 75.00           C  
ATOM   1489  O   GLU A 183      18.938  14.688  24.500  1.00 75.00           O  
ATOM   1490  CG  GLU A 183      20.719  18.578  23.250  1.00 75.00           C  
ATOM   1491  CD  GLU A 183      20.672  19.953  23.875  1.00 75.00           C  
ATOM   1492  OE1 GLU A 183      21.688  20.688  23.797  1.00 75.00           O  
ATOM   1493  OE2 GLU A 183      19.625  20.312  24.438  1.00 75.00           O  
ATOM   1494  N   ASP A 184      17.297  15.445  23.328  1.00 68.25           N  
ATOM   1495  CA  ASP A 184      16.281  14.625  24.000  1.00 68.25           C  
ATOM   1496  C   ASP A 184      15.922  13.398  23.156  1.00 68.25           C  
ATOM   1497  CB  ASP A 184      15.031  15.453  24.297  1.00 68.25           C  
ATOM   1498  O   ASP A 184      14.875  12.781  23.375  1.00 68.25           O  
ATOM   1499  CG  ASP A 184      15.312  16.656  25.172  1.00 68.25           C  
ATOM   1500  OD1 ASP A 184      16.297  16.641  25.938  1.00 68.25           O  
ATOM   1501  OD2 ASP A 184      14.547  17.641  25.078  1.00 68.25           O  
ATOM   1502  N   GLY A 185      16.766  13.039  22.297  1.00 65.31           N  
ATOM   1503  CA  GLY A 185      16.406  12.047  21.297  1.00 65.31           C  
ATOM   1504  C   GLY A 185      16.812  10.641  21.672  1.00 65.31           C  
ATOM   1505  O   GLY A 185      16.484   9.680  20.969  1.00 65.31           O  
ATOM   1506  N   SER A 186      17.578  10.547  22.672  1.00 63.12           N  
ATOM   1507  CA  SER A 186      18.062   9.211  23.016  1.00 63.12           C  
ATOM   1508  C   SER A 186      17.188   8.562  24.078  1.00 63.12           C  
ATOM   1509  CB  SER A 186      19.516   9.266  23.484  1.00 63.12           C  
ATOM   1510  O   SER A 186      16.984   9.141  25.141  1.00 63.12           O  
ATOM   1511  OG  SER A 186      19.594   9.867  24.766  1.00 63.12           O  
ATOM   1512  N   ARG A 187      16.391   7.621  23.688  1.00 63.28           N  
ATOM   1513  CA  ARG A 187      15.531   6.875  24.609  1.00 63.28           C  
ATOM   1514  C   ARG A 187      16.016   5.441  24.766  1.00 63.28           C  
ATOM   1515  CB  ARG A 187      14.078   6.883  24.109  1.00 63.28           C  
ATOM   1516  O   ARG A 187      15.422   4.508  24.219  1.00 63.28           O  
ATOM   1517  CG  ARG A 187      13.484   8.273  23.984  1.00 63.28           C  
ATOM   1518  CD  ARG A 187      12.047   8.227  23.453  1.00 63.28           C  
ATOM   1519  NE  ARG A 187      11.516   9.562  23.234  1.00 63.28           N  
ATOM   1520  NH1 ARG A 187       9.453   8.836  22.484  1.00 63.28           N  
ATOM   1521  NH2 ARG A 187       9.906  11.078  22.594  1.00 63.28           N  
ATOM   1522  CZ  ARG A 187      10.297   9.820  22.766  1.00 63.28           C  
ATOM   1523  N   LEU A 188      17.141   5.375  25.391  1.00 65.31           N  
ATOM   1524  CA  LEU A 188      17.766   4.059  25.516  1.00 65.31           C  
ATOM   1525  C   LEU A 188      17.547   3.486  26.922  1.00 65.31           C  
ATOM   1526  CB  LEU A 188      19.250   4.137  25.203  1.00 65.31           C  
ATOM   1527  O   LEU A 188      17.828   4.152  27.906  1.00 65.31           O  
ATOM   1528  CG  LEU A 188      19.641   4.617  23.812  1.00 65.31           C  
ATOM   1529  CD1 LEU A 188      21.062   5.145  23.797  1.00 65.31           C  
ATOM   1530  CD2 LEU A 188      19.469   3.486  22.797  1.00 65.31           C  
ATOM   1531  N   ASN A 189      16.609   2.576  27.172  1.00 65.06           N  
ATOM   1532  CA  ASN A 189      16.391   1.954  28.469  1.00 65.06           C  
ATOM   1533  C   ASN A 189      17.672   1.321  29.016  1.00 65.06           C  
ATOM   1534  CB  ASN A 189      15.273   0.910  28.375  1.00 65.06           C  
ATOM   1535  O   ASN A 189      18.000   1.505  30.188  1.00 65.06           O  
ATOM   1536  CG  ASN A 189      13.891   1.525  28.453  1.00 65.06           C  
ATOM   1537  ND2 ASN A 189      12.875   0.720  28.188  1.00 65.06           N  
ATOM   1538  OD1 ASN A 189      13.742   2.715  28.750  1.00 65.06           O  
ATOM   1539  N   GLN A 190      18.422   0.669  28.203  1.00 69.50           N  
ATOM   1540  CA  GLN A 190      19.547  -0.144  28.672  1.00 69.50           C  
ATOM   1541  C   GLN A 190      20.875   0.361  28.094  1.00 69.50           C  
ATOM   1542  CB  GLN A 190      19.344  -1.611  28.297  1.00 69.50           C  
ATOM   1543  O   GLN A 190      21.938  -0.189  28.391  1.00 69.50           O  
ATOM   1544  CG  GLN A 190      18.156  -2.260  28.984  1.00 69.50           C  
ATOM   1545  CD  GLN A 190      17.938  -3.705  28.578  1.00 69.50           C  
ATOM   1546  NE2 GLN A 190      16.922  -4.340  29.125  1.00 69.50           N  
ATOM   1547  OE1 GLN A 190      18.703  -4.242  27.750  1.00 69.50           O  
ATOM   1548  N   TYR A 191      20.797   1.423  27.422  1.00 78.50           N  
ATOM   1549  CA  TYR A 191      22.000   1.894  26.750  1.00 78.50           C  
ATOM   1550  C   TYR A 191      22.125   3.410  26.844  1.00 78.50           C  
ATOM   1551  CB  TYR A 191      22.000   1.463  25.266  1.00 78.50           C  
ATOM   1552  O   TYR A 191      21.125   4.113  26.984  1.00 78.50           O  
ATOM   1553  CG  TYR A 191      22.234  -0.016  25.078  1.00 78.50           C  
ATOM   1554  CD1 TYR A 191      23.516  -0.535  25.000  1.00 78.50           C  
ATOM   1555  CD2 TYR A 191      21.156  -0.896  24.969  1.00 78.50           C  
ATOM   1556  CE1 TYR A 191      23.734  -1.896  24.812  1.00 78.50           C  
ATOM   1557  CE2 TYR A 191      21.359  -2.258  24.781  1.00 78.50           C  
ATOM   1558  OH  TYR A 191      22.859  -4.098  24.516  1.00 78.50           O  
ATOM   1559  CZ  TYR A 191      22.656  -2.748  24.703  1.00 78.50           C  
ATOM   1560  N   ASP A 192      23.328   3.793  26.906  1.00 84.38           N  
ATOM   1561  CA  ASP A 192      23.672   5.207  26.766  1.00 84.38           C  
ATOM   1562  C   ASP A 192      24.406   5.465  25.438  1.00 84.38           C  
ATOM   1563  CB  ASP A 192      24.531   5.672  27.938  1.00 84.38           C  
ATOM   1564  O   ASP A 192      25.312   4.719  25.078  1.00 84.38           O  
ATOM   1565  CG  ASP A 192      23.781   5.652  29.266  1.00 84.38           C  
ATOM   1566  OD1 ASP A 192      22.578   5.988  29.281  1.00 84.38           O  
ATOM   1567  OD2 ASP A 192      24.406   5.301  30.281  1.00 84.38           O  
ATOM   1568  N   LEU A 193      23.938   6.445  24.797  1.00 89.19           N  
ATOM   1569  CA  LEU A 193      24.641   6.891  23.609  1.00 89.19           C  
ATOM   1570  C   LEU A 193      25.797   7.816  23.953  1.00 89.19           C  
ATOM   1571  CB  LEU A 193      23.672   7.602  22.656  1.00 89.19           C  
ATOM   1572  O   LEU A 193      25.578   8.938  24.438  1.00 89.19           O  
ATOM   1573  CG  LEU A 193      24.250   8.062  21.312  1.00 89.19           C  
ATOM   1574  CD1 LEU A 193      24.656   6.855  20.469  1.00 89.19           C  
ATOM   1575  CD2 LEU A 193      23.250   8.938  20.562  1.00 89.19           C  
ATOM   1576  N   LEU A 194      26.953   7.375  23.766  1.00 89.25           N  
ATOM   1577  CA  LEU A 194      28.156   8.117  24.141  1.00 89.25           C  
ATOM   1578  C   LEU A 194      28.516   9.141  23.062  1.00 89.25           C  
ATOM   1579  CB  LEU A 194      29.328   7.164  24.359  1.00 89.25           C  
ATOM   1580  O   LEU A 194      29.141  10.164  23.344  1.00 89.25           O  
ATOM   1581  CG  LEU A 194      29.141   6.105  25.453  1.00 89.25           C  
ATOM   1582  CD1 LEU A 194      30.391   5.219  25.531  1.00 89.25           C  
ATOM   1583  CD2 LEU A 194      28.859   6.762  26.797  1.00 89.25           C  
ATOM   1584  N   GLY A 195      28.172   8.875  21.859  1.00 90.44           N  
ATOM   1585  CA  GLY A 195      28.500   9.719  20.719  1.00 90.44           C  
ATOM   1586  C   GLY A 195      28.438   8.977  19.406  1.00 90.44           C  
ATOM   1587  O   GLY A 195      27.922   7.855  19.328  1.00 90.44           O  
ATOM   1588  N   GLN A 196      28.828   9.633  18.406  1.00 93.12           N  
ATOM   1589  CA  GLN A 196      28.828   9.047  17.062  1.00 93.12           C  
ATOM   1590  C   GLN A 196      30.031   9.531  16.250  1.00 93.12           C  
ATOM   1591  CB  GLN A 196      27.531   9.383  16.328  1.00 93.12           C  
ATOM   1592  O   GLN A 196      30.516  10.641  16.469  1.00 93.12           O  
ATOM   1593  CG  GLN A 196      27.359  10.859  16.016  1.00 93.12           C  
ATOM   1594  CD  GLN A 196      26.906  11.672  17.219  1.00 93.12           C  
ATOM   1595  NE2 GLN A 196      26.828  12.984  17.047  1.00 93.12           N  
ATOM   1596  OE1 GLN A 196      26.641  11.125  18.281  1.00 93.12           O  
ATOM   1597  N   THR A 197      30.547   8.742  15.453  1.00 94.75           N  
ATOM   1598  CA  THR A 197      31.625   9.039  14.508  1.00 94.75           C  
ATOM   1599  C   THR A 197      31.203   8.680  13.086  1.00 94.75           C  
ATOM   1600  CB  THR A 197      32.906   8.273  14.875  1.00 94.75           C  
ATOM   1601  O   THR A 197      30.312   7.848  12.883  1.00 94.75           O  
ATOM   1602  CG2 THR A 197      33.438   8.711  16.234  1.00 94.75           C  
ATOM   1603  OG1 THR A 197      32.625   6.871  14.898  1.00 94.75           O  
ATOM   1604  N   VAL A 198      31.750   9.383  12.141  1.00 95.56           N  
ATOM   1605  CA  VAL A 198      31.391   9.148  10.742  1.00 95.56           C  
ATOM   1606  C   VAL A 198      32.625   8.797   9.938  1.00 95.56           C  
ATOM   1607  CB  VAL A 198      30.688  10.383  10.125  1.00 95.56           C  
ATOM   1608  O   VAL A 198      33.750   9.188  10.305  1.00 95.56           O  
ATOM   1609  CG1 VAL A 198      29.391  10.695  10.875  1.00 95.56           C  
ATOM   1610  CG2 VAL A 198      31.625  11.586  10.125  1.00 95.56           C  
ATOM   1611  N   ASP A 199      32.469   8.023   8.953  1.00 94.25           N  
ATOM   1612  CA  ASP A 199      33.531   7.609   8.031  1.00 94.25           C  
ATOM   1613  C   ASP A 199      32.938   7.359   6.633  1.00 94.25           C  
ATOM   1614  CB  ASP A 199      34.219   6.352   8.539  1.00 94.25           C  
ATOM   1615  O   ASP A 199      31.734   7.418   6.434  1.00 94.25           O  
ATOM   1616  CG  ASP A 199      35.438   5.965   7.711  1.00 94.25           C  
ATOM   1617  OD1 ASP A 199      35.875   6.781   6.883  1.00 94.25           O  
ATOM   1618  OD2 ASP A 199      35.938   4.828   7.879  1.00 94.25           O  
ATOM   1619  N   SER A 200      33.844   7.316   5.645  1.00 94.38           N  
ATOM   1620  CA  SER A 200      33.531   6.926   4.281  1.00 94.38           C  
ATOM   1621  C   SER A 200      34.531   5.930   3.725  1.00 94.38           C  
ATOM   1622  CB  SER A 200      33.438   8.148   3.373  1.00 94.38           C  
ATOM   1623  O   SER A 200      35.688   5.914   4.145  1.00 94.38           O  
ATOM   1624  OG  SER A 200      34.719   8.719   3.193  1.00 94.38           O  
ATOM   1625  N   GLY A 201      34.062   5.000   2.902  1.00 94.75           N  
ATOM   1626  CA  GLY A 201      34.906   3.984   2.305  1.00 94.75           C  
ATOM   1627  C   GLY A 201      34.438   3.541   0.933  1.00 94.75           C  
ATOM   1628  O   GLY A 201      33.469   4.062   0.409  1.00 94.75           O  
ATOM   1629  N   ILE A 202      35.312   2.732   0.395  1.00 95.06           N  
ATOM   1630  CA  ILE A 202      35.031   2.178  -0.922  1.00 95.06           C  
ATOM   1631  C   ILE A 202      34.812   0.672  -0.807  1.00 95.06           C  
ATOM   1632  CB  ILE A 202      36.188   2.467  -1.924  1.00 95.06           C  
ATOM   1633  O   ILE A 202      35.594  -0.037  -0.169  1.00 95.06           O  
ATOM   1634  CG1 ILE A 202      36.375   3.977  -2.084  1.00 95.06           C  
ATOM   1635  CG2 ILE A 202      35.875   1.806  -3.275  1.00 95.06           C  
ATOM   1636  CD1 ILE A 202      37.688   4.359  -2.781  1.00 95.06           C  
ATOM   1637  N   VAL A 203      33.719   0.284  -1.363  1.00 88.75           N  
ATOM   1638  CA  VAL A 203      33.406  -1.140  -1.407  1.00 88.75           C  
ATOM   1639  C   VAL A 203      33.469  -1.639  -2.850  1.00 88.75           C  
ATOM   1640  CB  VAL A 203      32.031  -1.432  -0.802  1.00 88.75           C  
ATOM   1641  O   VAL A 203      32.969  -0.979  -3.764  1.00 88.75           O  
ATOM   1642  CG1 VAL A 203      31.641  -2.898  -1.004  1.00 88.75           C  
ATOM   1643  CG2 VAL A 203      32.000  -1.071   0.683  1.00 88.75           C  
ATOM   1644  N   GLN A 204      34.094  -2.816  -2.988  1.00 88.50           N  
ATOM   1645  CA  GLN A 204      34.188  -3.443  -4.305  1.00 88.50           C  
ATOM   1646  C   GLN A 204      33.125  -4.508  -4.492  1.00 88.50           C  
ATOM   1647  CB  GLN A 204      35.594  -4.059  -4.500  1.00 88.50           C  
ATOM   1648  O   GLN A 204      32.906  -5.328  -3.602  1.00 88.50           O  
ATOM   1649  CG  GLN A 204      35.906  -4.426  -5.941  1.00 88.50           C  
ATOM   1650  CD  GLN A 204      37.344  -4.859  -6.141  1.00 88.50           C  
ATOM   1651  NE2 GLN A 204      37.625  -5.453  -7.293  1.00 88.50           N  
ATOM   1652  OE1 GLN A 204      38.188  -4.660  -5.266  1.00 88.50           O  
ATOM   1653  N   SER A 205      32.406  -4.383  -5.559  1.00 80.56           N  
ATOM   1654  CA  SER A 205      31.406  -5.379  -5.949  1.00 80.56           C  
ATOM   1655  C   SER A 205      31.672  -5.898  -7.359  1.00 80.56           C  
ATOM   1656  CB  SER A 205      30.000  -4.797  -5.863  1.00 80.56           C  
ATOM   1657  O   SER A 205      32.625  -5.477  -8.016  1.00 80.56           O  
ATOM   1658  OG  SER A 205      29.047  -5.723  -6.355  1.00 80.56           O  
ATOM   1659  N   SER A 206      30.891  -6.883  -7.773  1.00 74.94           N  
ATOM   1660  CA  SER A 206      31.031  -7.453  -9.109  1.00 74.94           C  
ATOM   1661  C   SER A 206      30.703  -6.422 -10.188  1.00 74.94           C  
ATOM   1662  CB  SER A 206      30.125  -8.672  -9.266  1.00 74.94           C  
ATOM   1663  O   SER A 206      31.156  -6.543 -11.328  1.00 74.94           O  
ATOM   1664  OG  SER A 206      28.766  -8.320  -9.047  1.00 74.94           O  
ATOM   1665  N   THR A 207      30.016  -5.395  -9.781  1.00 78.00           N  
ATOM   1666  CA  THR A 207      29.578  -4.418 -10.766  1.00 78.00           C  
ATOM   1667  C   THR A 207      30.406  -3.146 -10.688  1.00 78.00           C  
ATOM   1668  CB  THR A 207      28.078  -4.070 -10.562  1.00 78.00           C  
ATOM   1669  O   THR A 207      30.234  -2.227 -11.492  1.00 78.00           O  
ATOM   1670  CG2 THR A 207      27.203  -5.289 -10.797  1.00 78.00           C  
ATOM   1671  OG1 THR A 207      27.891  -3.594  -9.227  1.00 78.00           O  
ATOM   1672  N   GLY A 208      31.281  -3.039  -9.750  1.00 87.31           N  
ATOM   1673  CA  GLY A 208      32.125  -1.851  -9.656  1.00 87.31           C  
ATOM   1674  C   GLY A 208      32.406  -1.449  -8.227  1.00 87.31           C  
ATOM   1675  O   GLY A 208      32.281  -2.262  -7.309  1.00 87.31           O  
ATOM   1676  N   GLU A 209      32.938  -0.237  -8.172  1.00 93.94           N  
ATOM   1677  CA  GLU A 209      33.312   0.328  -6.875  1.00 93.94           C  
ATOM   1678  C   GLU A 209      32.312   1.389  -6.434  1.00 93.94           C  
ATOM   1679  CB  GLU A 209      34.719   0.926  -6.926  1.00 93.94           C  
ATOM   1680  O   GLU A 209      31.938   2.264  -7.219  1.00 93.94           O  
ATOM   1681  CG  GLU A 209      35.812  -0.096  -7.211  1.00 93.94           C  
ATOM   1682  CD  GLU A 209      37.219   0.486  -7.125  1.00 93.94           C  
ATOM   1683  OE1 GLU A 209      38.156  -0.225  -6.668  1.00 93.94           O  
ATOM   1684  OE2 GLU A 209      37.406   1.662  -7.516  1.00 93.94           O  
ATOM   1685  N   TYR A 210      32.000   1.305  -5.219  1.00 92.00           N  
ATOM   1686  CA  TYR A 210      30.984   2.201  -4.680  1.00 92.00           C  
ATOM   1687  C   TYR A 210      31.500   2.930  -3.445  1.00 92.00           C  
ATOM   1688  CB  TYR A 210      29.703   1.423  -4.336  1.00 92.00           C  
ATOM   1689  O   TYR A 210      32.250   2.369  -2.660  1.00 92.00           O  
ATOM   1690  CG  TYR A 210      29.047   0.782  -5.531  1.00 92.00           C  
ATOM   1691  CD1 TYR A 210      27.969   1.396  -6.168  1.00 92.00           C  
ATOM   1692  CD2 TYR A 210      29.500  -0.439  -6.023  1.00 92.00           C  
ATOM   1693  CE1 TYR A 210      27.359   0.807  -7.270  1.00 92.00           C  
ATOM   1694  CE2 TYR A 210      28.891  -1.037  -7.121  1.00 92.00           C  
ATOM   1695  OH  TYR A 210      27.219  -0.994  -8.828  1.00 92.00           O  
ATOM   1696  CZ  TYR A 210      27.812  -0.407  -7.738  1.00 92.00           C  
ATOM   1697  N   VAL A 211      31.125   4.117  -3.324  1.00 95.69           N  
ATOM   1698  CA  VAL A 211      31.391   4.863  -2.102  1.00 95.69           C  
ATOM   1699  C   VAL A 211      30.344   4.508  -1.039  1.00 95.69           C  
ATOM   1700  CB  VAL A 211      31.391   6.387  -2.355  1.00 95.69           C  
ATOM   1701  O   VAL A 211      29.141   4.539  -1.303  1.00 95.69           O  
ATOM   1702  CG1 VAL A 211      31.562   7.156  -1.047  1.00 95.69           C  
ATOM   1703  CG2 VAL A 211      32.469   6.762  -3.355  1.00 95.69           C  
ATOM   1704  N   VAL A 212      30.781   4.156   0.125  1.00 95.25           N  
ATOM   1705  CA  VAL A 212      29.906   3.822   1.240  1.00 95.25           C  
ATOM   1706  C   VAL A 212      30.156   4.773   2.406  1.00 95.25           C  
ATOM   1707  CB  VAL A 212      30.094   2.357   1.696  1.00 95.25           C  
ATOM   1708  O   VAL A 212      31.297   4.898   2.877  1.00 95.25           O  
ATOM   1709  CG1 VAL A 212      29.281   2.074   2.957  1.00 95.25           C  
ATOM   1710  CG2 VAL A 212      29.703   1.396   0.576  1.00 95.25           C  
ATOM   1711  N   MET A 213      29.141   5.473   2.760  1.00 96.38           N  
ATOM   1712  CA  MET A 213      29.172   6.352   3.926  1.00 96.38           C  
ATOM   1713  C   MET A 213      28.766   5.598   5.188  1.00 96.38           C  
ATOM   1714  CB  MET A 213      28.266   7.559   3.721  1.00 96.38           C  
ATOM   1715  O   MET A 213      27.797   4.828   5.172  1.00 96.38           O  
ATOM   1716  CG  MET A 213      28.453   8.250   2.379  1.00 96.38           C  
ATOM   1717  SD  MET A 213      30.094   9.039   2.221  1.00 96.38           S  
ATOM   1718  CE  MET A 213      29.906  10.406   3.400  1.00 96.38           C  
ATOM   1719  N   THR A 214      29.500   5.840   6.324  1.00 96.00           N  
ATOM   1720  CA  THR A 214      29.219   5.078   7.539  1.00 96.00           C  
ATOM   1721  C   THR A 214      29.203   5.992   8.758  1.00 96.00           C  
ATOM   1722  CB  THR A 214      30.281   3.969   7.742  1.00 96.00           C  
ATOM   1723  O   THR A 214      30.078   6.852   8.906  1.00 96.00           O  
ATOM   1724  CG2 THR A 214      29.953   3.119   8.969  1.00 96.00           C  
ATOM   1725  OG1 THR A 214      30.312   3.125   6.582  1.00 96.00           O  
ATOM   1726  N   THR A 215      28.219   5.887   9.508  1.00 95.94           N  
ATOM   1727  CA  THR A 215      28.172   6.461  10.852  1.00 95.94           C  
ATOM   1728  C   THR A 215      28.203   5.359  11.906  1.00 95.94           C  
ATOM   1729  CB  THR A 215      26.922   7.328  11.039  1.00 95.94           C  
ATOM   1730  O   THR A 215      27.500   4.359  11.789  1.00 95.94           O  
ATOM   1731  CG2 THR A 215      26.875   7.930  12.445  1.00 95.94           C  
ATOM   1732  OG1 THR A 215      26.922   8.391  10.078  1.00 95.94           O  
ATOM   1733  N   HIS A 216      29.000   5.527  12.891  1.00 94.56           N  
ATOM   1734  CA  HIS A 216      29.062   4.621  14.031  1.00 94.56           C  
ATOM   1735  C   HIS A 216      28.469   5.266  15.289  1.00 94.56           C  
ATOM   1736  CB  HIS A 216      30.500   4.184  14.289  1.00 94.56           C  
ATOM   1737  O   HIS A 216      29.000   6.270  15.773  1.00 94.56           O  
ATOM   1738  CG  HIS A 216      31.078   3.355  13.195  1.00 94.56           C  
ATOM   1739  CD2 HIS A 216      31.156   2.012  13.031  1.00 94.56           C  
ATOM   1740  ND1 HIS A 216      31.688   3.906  12.078  1.00 94.56           N  
ATOM   1741  CE1 HIS A 216      32.094   2.936  11.289  1.00 94.56           C  
ATOM   1742  NE2 HIS A 216      31.797   1.776  11.844  1.00 94.56           N  
ATOM   1743  N   PHE A 217      27.406   4.719  15.734  1.00 93.50           N  
ATOM   1744  CA  PHE A 217      26.844   5.145  17.016  1.00 93.50           C  
ATOM   1745  C   PHE A 217      27.438   4.344  18.156  1.00 93.50           C  
ATOM   1746  CB  PHE A 217      25.312   4.996  17.000  1.00 93.50           C  
ATOM   1747  O   PHE A 217      27.312   3.117  18.203  1.00 93.50           O  
ATOM   1748  CG  PHE A 217      24.625   5.832  15.961  1.00 93.50           C  
ATOM   1749  CD1 PHE A 217      24.422   7.191  16.172  1.00 93.50           C  
ATOM   1750  CD2 PHE A 217      24.188   5.262  14.773  1.00 93.50           C  
ATOM   1751  CE1 PHE A 217      23.781   7.969  15.203  1.00 93.50           C  
ATOM   1752  CE2 PHE A 217      23.562   6.035  13.805  1.00 93.50           C  
ATOM   1753  CZ  PHE A 217      23.344   7.387  14.023  1.00 93.50           C  
ATOM   1754  N   HIS A 218      28.016   5.039  19.078  1.00 91.88           N  
ATOM   1755  CA  HIS A 218      28.688   4.395  20.203  1.00 91.88           C  
ATOM   1756  C   HIS A 218      27.766   4.266  21.406  1.00 91.88           C  
ATOM   1757  CB  HIS A 218      29.953   5.172  20.578  1.00 91.88           C  
ATOM   1758  O   HIS A 218      27.391   5.270  22.016  1.00 91.88           O  
ATOM   1759  CG  HIS A 218      30.906   5.355  19.438  1.00 91.88           C  
ATOM   1760  CD2 HIS A 218      31.188   6.438  18.688  1.00 91.88           C  
ATOM   1761  ND1 HIS A 218      31.719   4.340  18.984  1.00 91.88           N  
ATOM   1762  CE1 HIS A 218      32.438   4.793  17.984  1.00 91.88           C  
ATOM   1763  NE2 HIS A 218      32.156   6.062  17.781  1.00 91.88           N  
ATOM   1764  N   LEU A 219      27.500   3.008  21.719  1.00 88.94           N  
ATOM   1765  CA  LEU A 219      26.562   2.719  22.812  1.00 88.94           C  
ATOM   1766  C   LEU A 219      27.297   2.055  23.969  1.00 88.94           C  
ATOM   1767  CB  LEU A 219      25.438   1.816  22.312  1.00 88.94           C  
ATOM   1768  O   LEU A 219      28.219   1.269  23.766  1.00 88.94           O  
ATOM   1769  CG  LEU A 219      24.625   2.326  21.125  1.00 88.94           C  
ATOM   1770  CD1 LEU A 219      23.609   1.277  20.672  1.00 88.94           C  
ATOM   1771  CD2 LEU A 219      23.938   3.639  21.469  1.00 88.94           C  
ATOM   1772  N   LYS A 220      26.844   2.428  25.141  1.00 85.00           N  
ATOM   1773  CA  LYS A 220      27.344   1.803  26.359  1.00 85.00           C  
ATOM   1774  C   LYS A 220      26.188   1.370  27.266  1.00 85.00           C  
ATOM   1775  CB  LYS A 220      28.266   2.758  27.109  1.00 85.00           C  
ATOM   1776  O   LYS A 220      25.219   2.107  27.438  1.00 85.00           O  
ATOM   1777  CG  LYS A 220      29.000   2.121  28.297  1.00 85.00           C  
ATOM   1778  CD  LYS A 220      29.953   3.102  28.953  1.00 85.00           C  
ATOM   1779  CE  LYS A 220      30.688   2.459  30.125  1.00 85.00           C  
ATOM   1780  NZ  LYS A 220      31.672   3.400  30.750  1.00 85.00           N  
ATOM   1781  N   ARG A 221      26.266   0.274  27.859  1.00 78.56           N  
ATOM   1782  CA  ARG A 221      25.250  -0.208  28.797  1.00 78.56           C  
ATOM   1783  C   ARG A 221      25.453   0.394  30.172  1.00 78.56           C  
ATOM   1784  CB  ARG A 221      25.281  -1.735  28.875  1.00 78.56           C  
ATOM   1785  O   ARG A 221      26.578   0.585  30.625  1.00 78.56           O  
ATOM   1786  CG  ARG A 221      23.906  -2.369  29.031  1.00 78.56           C  
ATOM   1787  CD  ARG A 221      23.969  -3.889  28.984  1.00 78.56           C  
ATOM   1788  NE  ARG A 221      22.656  -4.496  29.188  1.00 78.56           N  
ATOM   1789  NH1 ARG A 221      23.359  -6.656  28.766  1.00 78.56           N  
ATOM   1790  NH2 ARG A 221      21.172  -6.242  29.297  1.00 78.56           N  
ATOM   1791  CZ  ARG A 221      22.406  -5.797  29.078  1.00 78.56           C  
TER    1792      ARG A 221                                                      
ATOM   1793  N   GLN B   1     -44.812  23.219 -16.750  1.00 35.06           N  
ATOM   1794  CA  GLN B   1     -44.188  23.188 -15.438  1.00 35.06           C  
ATOM   1795  C   GLN B   1     -42.875  22.406 -15.492  1.00 35.06           C  
ATOM   1796  CB  GLN B   1     -45.094  22.578 -14.391  1.00 35.06           C  
ATOM   1797  O   GLN B   1     -42.844  21.266 -15.961  1.00 35.06           O  
ATOM   1798  CG  GLN B   1     -45.938  23.594 -13.633  1.00 35.06           C  
ATOM   1799  CD  GLN B   1     -46.625  23.016 -12.422  1.00 35.06           C  
ATOM   1800  NE2 GLN B   1     -47.094  23.875 -11.523  1.00 35.06           N  
ATOM   1801  OE1 GLN B   1     -46.750  21.781 -12.289  1.00 35.06           O  
ATOM   1802  N   PRO B   2     -41.750  23.031 -15.531  1.00 45.22           N  
ATOM   1803  CA  PRO B   2     -40.500  22.312 -15.789  1.00 45.22           C  
ATOM   1804  C   PRO B   2     -40.344  21.078 -14.906  1.00 45.22           C  
ATOM   1805  CB  PRO B   2     -39.406  23.359 -15.461  1.00 45.22           C  
ATOM   1806  O   PRO B   2     -40.688  21.094 -13.734  1.00 45.22           O  
ATOM   1807  CG  PRO B   2     -40.156  24.500 -14.867  1.00 45.22           C  
ATOM   1808  CD  PRO B   2     -41.625  24.203 -14.914  1.00 45.22           C  
ATOM   1809  N   SER B   3     -40.281  19.875 -15.391  1.00 50.22           N  
ATOM   1810  CA  SER B   3     -40.281  18.578 -14.703  1.00 50.22           C  
ATOM   1811  C   SER B   3     -39.188  18.516 -13.641  1.00 50.22           C  
ATOM   1812  CB  SER B   3     -40.125  17.438 -15.703  1.00 50.22           C  
ATOM   1813  O   SER B   3     -38.219  19.266 -13.695  1.00 50.22           O  
ATOM   1814  OG  SER B   3     -38.781  17.312 -16.109  1.00 50.22           O  
ATOM   1815  N   LEU B   4     -39.594  17.938 -12.438  1.00 52.97           N  
ATOM   1816  CA  LEU B   4     -38.688  17.656 -11.336  1.00 52.97           C  
ATOM   1817  C   LEU B   4     -37.344  17.188 -11.867  1.00 52.97           C  
ATOM   1818  CB  LEU B   4     -39.281  16.594 -10.406  1.00 52.97           C  
ATOM   1819  O   LEU B   4     -36.281  17.562 -11.328  1.00 52.97           O  
ATOM   1820  CG  LEU B   4     -39.500  17.016  -8.945  1.00 52.97           C  
ATOM   1821  CD1 LEU B   4     -40.969  17.156  -8.641  1.00 52.97           C  
ATOM   1822  CD2 LEU B   4     -38.844  16.016  -8.000  1.00 52.97           C  
ATOM   1823  N   GLN B   5     -37.344  16.422 -12.891  1.00 55.19           N  
ATOM   1824  CA  GLN B   5     -36.125  15.930 -13.523  1.00 55.19           C  
ATOM   1825  C   GLN B   5     -35.312  17.078 -14.133  1.00 55.19           C  
ATOM   1826  CB  GLN B   5     -36.438  14.891 -14.594  1.00 55.19           C  
ATOM   1827  O   GLN B   5     -34.094  17.094 -14.070  1.00 55.19           O  
ATOM   1828  CG  GLN B   5     -36.156  13.453 -14.164  1.00 55.19           C  
ATOM   1829  CD  GLN B   5     -36.656  12.430 -15.164  1.00 55.19           C  
ATOM   1830  NE2 GLN B   5     -36.281  11.172 -14.953  1.00 55.19           N  
ATOM   1831  OE1 GLN B   5     -37.375  12.773 -16.109  1.00 55.19           O  
ATOM   1832  N   ASP B   6     -35.969  18.016 -14.711  1.00 58.34           N  
ATOM   1833  CA  ASP B   6     -35.312  19.156 -15.352  1.00 58.34           C  
ATOM   1834  C   ASP B   6     -34.625  20.062 -14.320  1.00 58.34           C  
ATOM   1835  CB  ASP B   6     -36.312  19.969 -16.172  1.00 58.34           C  
ATOM   1836  O   ASP B   6     -33.531  20.578 -14.562  1.00 58.34           O  
ATOM   1837  CG  ASP B   6     -36.625  19.344 -17.516  1.00 58.34           C  
ATOM   1838  OD1 ASP B   6     -35.812  18.516 -18.000  1.00 58.34           O  
ATOM   1839  OD2 ASP B   6     -37.688  19.672 -18.094  1.00 58.34           O  
ATOM   1840  N   GLU B   7     -35.219  20.312 -13.156  1.00 55.19           N  
ATOM   1841  CA  GLU B   7     -34.656  21.125 -12.078  1.00 55.19           C  
ATOM   1842  C   GLU B   7     -33.438  20.438 -11.469  1.00 55.19           C  
ATOM   1843  CB  GLU B   7     -35.688  21.406 -11.000  1.00 55.19           C  
ATOM   1844  O   GLU B   7     -32.438  21.078 -11.141  1.00 55.19           O  
ATOM   1845  CG  GLU B   7     -36.438  22.719 -11.188  1.00 55.19           C  
ATOM   1846  CD  GLU B   7     -37.469  23.000 -10.109  1.00 55.19           C  
ATOM   1847  OE1 GLU B   7     -38.125  24.062 -10.156  1.00 55.19           O  
ATOM   1848  OE2 GLU B   7     -37.594  22.156  -9.195  1.00 55.19           O  
ATOM   1849  N   LEU B   8     -33.562  19.125 -11.258  1.00 57.53           N  
ATOM   1850  CA  LEU B   8     -32.438  18.344 -10.742  1.00 57.53           C  
ATOM   1851  C   LEU B   8     -31.234  18.438 -11.672  1.00 57.53           C  
ATOM   1852  CB  LEU B   8     -32.844  16.875 -10.562  1.00 57.53           C  
ATOM   1853  O   LEU B   8     -30.094  18.594 -11.211  1.00 57.53           O  
ATOM   1854  CG  LEU B   8     -33.281  16.469  -9.164  1.00 57.53           C  
ATOM   1855  CD1 LEU B   8     -34.406  15.430  -9.250  1.00 57.53           C  
ATOM   1856  CD2 LEU B   8     -32.125  15.938  -8.352  1.00 57.53           C  
ATOM   1857  N   LYS B   9     -31.500  18.328 -12.922  1.00 61.22           N  
ATOM   1858  CA  LYS B   9     -30.453  18.422 -13.930  1.00 61.22           C  
ATOM   1859  C   LYS B   9     -29.812  19.812 -13.938  1.00 61.22           C  
ATOM   1860  CB  LYS B   9     -31.000  18.094 -15.320  1.00 61.22           C  
ATOM   1861  O   LYS B   9     -28.594  19.938 -14.102  1.00 61.22           O  
ATOM   1862  CG  LYS B   9     -30.672  16.688 -15.797  1.00 61.22           C  
ATOM   1863  CD  LYS B   9     -31.172  16.453 -17.219  1.00 61.22           C  
ATOM   1864  CE  LYS B   9     -30.922  15.016 -17.672  1.00 61.22           C  
ATOM   1865  NZ  LYS B   9     -31.391  14.781 -19.062  1.00 61.22           N  
ATOM   1866  N   ASP B  10     -30.688  20.766 -13.633  1.00 64.19           N  
ATOM   1867  CA  ASP B  10     -30.188  22.141 -13.656  1.00 64.19           C  
ATOM   1868  C   ASP B  10     -29.266  22.406 -12.477  1.00 64.19           C  
ATOM   1869  CB  ASP B  10     -31.359  23.125 -13.656  1.00 64.19           C  
ATOM   1870  O   ASP B  10     -28.203  23.000 -12.633  1.00 64.19           O  
ATOM   1871  CG  ASP B  10     -31.016  24.438 -14.336  1.00 64.19           C  
ATOM   1872  OD1 ASP B  10     -29.891  24.578 -14.875  1.00 64.19           O  
ATOM   1873  OD2 ASP B  10     -31.875  25.359 -14.336  1.00 64.19           O  
ATOM   1874  N   ASN B  11     -29.688  21.953 -11.312  1.00 67.56           N  
ATOM   1875  CA  ASN B  11     -28.875  22.172 -10.125  1.00 67.56           C  
ATOM   1876  C   ASN B  11     -27.547  21.422 -10.211  1.00 67.56           C  
ATOM   1877  CB  ASN B  11     -29.641  21.750  -8.867  1.00 67.56           C  
ATOM   1878  O   ASN B  11     -26.500  21.953  -9.859  1.00 67.56           O  
ATOM   1879  CG  ASN B  11     -30.516  22.875  -8.328  1.00 67.56           C  
ATOM   1880  ND2 ASN B  11     -31.453  22.516  -7.453  1.00 67.56           N  
ATOM   1881  OD1 ASN B  11     -30.359  24.031  -8.695  1.00 67.56           O  
ATOM   1882  N   THR B  12     -27.594  20.281 -10.773  1.00 73.19           N  
ATOM   1883  CA  THR B  12     -26.391  19.469 -10.930  1.00 73.19           C  
ATOM   1884  C   THR B  12     -25.406  20.141 -11.891  1.00 73.19           C  
ATOM   1885  CB  THR B  12     -26.719  18.062 -11.430  1.00 73.19           C  
ATOM   1886  O   THR B  12     -24.203  20.172 -11.641  1.00 73.19           O  
ATOM   1887  CG2 THR B  12     -25.859  17.016 -10.734  1.00 73.19           C  
ATOM   1888  OG1 THR B  12     -28.094  17.766 -11.148  1.00 73.19           O  
ATOM   1889  N   THR B  13     -26.016  20.688 -12.812  1.00 77.44           N  
ATOM   1890  CA  THR B  13     -25.188  21.328 -13.836  1.00 77.44           C  
ATOM   1891  C   THR B  13     -24.500  22.562 -13.273  1.00 77.44           C  
ATOM   1892  CB  THR B  13     -26.016  21.703 -15.070  1.00 77.44           C  
ATOM   1893  O   THR B  13     -23.328  22.828 -13.578  1.00 77.44           O  
ATOM   1894  CG2 THR B  13     -25.672  20.828 -16.266  1.00 77.44           C  
ATOM   1895  OG1 THR B  13     -27.406  21.562 -14.773  1.00 77.44           O  
ATOM   1896  N   VAL B  14     -25.266  23.266 -12.414  1.00 79.75           N  
ATOM   1897  CA  VAL B  14     -24.719  24.484 -11.836  1.00 79.75           C  
ATOM   1898  C   VAL B  14     -23.562  24.141 -10.906  1.00 79.75           C  
ATOM   1899  CB  VAL B  14     -25.797  25.281 -11.062  1.00 79.75           C  
ATOM   1900  O   VAL B  14     -22.500  24.766 -10.977  1.00 79.75           O  
ATOM   1901  CG1 VAL B  14     -25.172  26.422 -10.258  1.00 79.75           C  
ATOM   1902  CG2 VAL B  14     -26.844  25.844 -12.031  1.00 79.75           C  
ATOM   1903  N   PHE B  15     -23.734  23.172 -10.125  1.00 81.31           N  
ATOM   1904  CA  PHE B  15     -22.703  22.766  -9.180  1.00 81.31           C  
ATOM   1905  C   PHE B  15     -21.500  22.188  -9.914  1.00 81.31           C  
ATOM   1906  CB  PHE B  15     -23.250  21.734  -8.180  1.00 81.31           C  
ATOM   1907  O   PHE B  15     -20.344  22.469  -9.555  1.00 81.31           O  
ATOM   1908  CG  PHE B  15     -23.984  22.359  -7.023  1.00 81.31           C  
ATOM   1909  CD1 PHE B  15     -23.297  22.938  -5.969  1.00 81.31           C  
ATOM   1910  CD2 PHE B  15     -25.375  22.344  -6.984  1.00 81.31           C  
ATOM   1911  CE1 PHE B  15     -23.969  23.500  -4.895  1.00 81.31           C  
ATOM   1912  CE2 PHE B  15     -26.062  22.906  -5.914  1.00 81.31           C  
ATOM   1913  CZ  PHE B  15     -25.359  23.484  -4.871  1.00 81.31           C  
ATOM   1914  N   THR B  16     -21.812  21.484 -10.914  1.00 84.19           N  
ATOM   1915  CA  THR B  16     -20.734  20.922 -11.734  1.00 84.19           C  
ATOM   1916  C   THR B  16     -19.906  22.047 -12.359  1.00 84.19           C  
ATOM   1917  CB  THR B  16     -21.297  20.016 -12.844  1.00 84.19           C  
ATOM   1918  O   THR B  16     -18.672  21.969 -12.367  1.00 84.19           O  
ATOM   1919  CG2 THR B  16     -20.188  19.484 -13.734  1.00 84.19           C  
ATOM   1920  OG1 THR B  16     -22.000  18.922 -12.250  1.00 84.19           O  
ATOM   1921  N   ARG B  17     -20.547  23.031 -12.727  1.00 86.56           N  
ATOM   1922  CA  ARG B  17     -19.859  24.156 -13.344  1.00 86.56           C  
ATOM   1923  C   ARG B  17     -19.000  24.906 -12.328  1.00 86.56           C  
ATOM   1924  CB  ARG B  17     -20.859  25.109 -13.984  1.00 86.56           C  
ATOM   1925  O   ARG B  17     -17.891  25.344 -12.641  1.00 86.56           O  
ATOM   1926  CG  ARG B  17     -20.250  26.078 -14.992  1.00 86.56           C  
ATOM   1927  CD  ARG B  17     -21.312  26.922 -15.688  1.00 86.56           C  
ATOM   1928  NE  ARG B  17     -21.469  28.219 -15.047  1.00 86.56           N  
ATOM   1929  NH1 ARG B  17     -22.906  29.062 -16.641  1.00 86.56           N  
ATOM   1930  NH2 ARG B  17     -22.281  30.359 -14.852  1.00 86.56           N  
ATOM   1931  CZ  ARG B  17     -22.219  29.219 -15.516  1.00 86.56           C  
ATOM   1932  N   ILE B  18     -19.609  25.094 -11.203  1.00 86.25           N  
ATOM   1933  CA  ILE B  18     -18.859  25.766 -10.141  1.00 86.25           C  
ATOM   1934  C   ILE B  18     -17.609  24.969  -9.797  1.00 86.25           C  
ATOM   1935  CB  ILE B  18     -19.734  25.953  -8.875  1.00 86.25           C  
ATOM   1936  O   ILE B  18     -16.516  25.531  -9.703  1.00 86.25           O  
ATOM   1937  CG1 ILE B  18     -20.859  26.969  -9.156  1.00 86.25           C  
ATOM   1938  CG2 ILE B  18     -18.875  26.406  -7.691  1.00 86.25           C  
ATOM   1939  CD1 ILE B  18     -21.906  27.031  -8.047  1.00 86.25           C  
ATOM   1940  N   LEU B  19     -17.781  23.703  -9.633  1.00 84.25           N  
ATOM   1941  CA  LEU B  19     -16.656  22.828  -9.289  1.00 84.25           C  
ATOM   1942  C   LEU B  19     -15.609  22.828 -10.398  1.00 84.25           C  
ATOM   1943  CB  LEU B  19     -17.141  21.406  -9.016  1.00 84.25           C  
ATOM   1944  O   LEU B  19     -14.406  22.859 -10.125  1.00 84.25           O  
ATOM   1945  CG  LEU B  19     -17.953  21.188  -7.738  1.00 84.25           C  
ATOM   1946  CD1 LEU B  19     -18.516  19.781  -7.691  1.00 84.25           C  
ATOM   1947  CD2 LEU B  19     -17.094  21.469  -6.508  1.00 84.25           C  
ATOM   1948  N   ASP B  20     -16.062  22.750 -11.641  1.00 83.75           N  
ATOM   1949  CA  ASP B  20     -15.164  22.750 -12.781  1.00 83.75           C  
ATOM   1950  C   ASP B  20     -14.367  24.062 -12.852  1.00 83.75           C  
ATOM   1951  CB  ASP B  20     -15.938  22.547 -14.086  1.00 83.75           C  
ATOM   1952  O   ASP B  20     -13.188  24.047 -13.211  1.00 83.75           O  
ATOM   1953  CG  ASP B  20     -16.453  21.125 -14.250  1.00 83.75           C  
ATOM   1954  OD1 ASP B  20     -15.984  20.219 -13.523  1.00 83.75           O  
ATOM   1955  OD2 ASP B  20     -17.328  20.906 -15.109  1.00 83.75           O  
ATOM   1956  N   ARG B  21     -14.969  25.094 -12.438  1.00 88.00           N  
ATOM   1957  CA  ARG B  21     -14.344  26.406 -12.516  1.00 88.00           C  
ATOM   1958  C   ARG B  21     -13.398  26.641 -11.336  1.00 88.00           C  
ATOM   1959  CB  ARG B  21     -15.406  27.516 -12.555  1.00 88.00           C  
ATOM   1960  O   ARG B  21     -12.484  27.453 -11.414  1.00 88.00           O  
ATOM   1961  CG  ARG B  21     -16.109  27.641 -13.898  1.00 88.00           C  
ATOM   1962  CD  ARG B  21     -17.094  28.797 -13.914  1.00 88.00           C  
ATOM   1963  NE  ARG B  21     -17.922  28.797 -15.117  1.00 88.00           N  
ATOM   1964  NH1 ARG B  21     -19.453  30.328 -14.320  1.00 88.00           N  
ATOM   1965  NH2 ARG B  21     -19.703  29.422 -16.422  1.00 88.00           N  
ATOM   1966  CZ  ARG B  21     -19.016  29.516 -15.281  1.00 88.00           C  
ATOM   1967  N   LEU B  22     -13.719  26.000 -10.281  1.00 86.69           N  
ATOM   1968  CA  LEU B  22     -12.984  26.219  -9.039  1.00 86.69           C  
ATOM   1969  C   LEU B  22     -11.500  25.938  -9.234  1.00 86.69           C  
ATOM   1970  CB  LEU B  22     -13.547  25.344  -7.918  1.00 86.69           C  
ATOM   1971  O   LEU B  22     -10.648  26.688  -8.758  1.00 86.69           O  
ATOM   1972  CG  LEU B  22     -13.102  25.703  -6.496  1.00 86.69           C  
ATOM   1973  CD1 LEU B  22     -13.750  27.000  -6.043  1.00 86.69           C  
ATOM   1974  CD2 LEU B  22     -13.438  24.562  -5.535  1.00 86.69           C  
ATOM   1975  N   LEU B  23     -11.148  24.844 -10.031  1.00 85.69           N  
ATOM   1976  CA  LEU B  23      -9.766  24.406 -10.148  1.00 85.69           C  
ATOM   1977  C   LEU B  23      -9.164  24.844 -11.477  1.00 85.69           C  
ATOM   1978  CB  LEU B  23      -9.672  22.875 -10.008  1.00 85.69           C  
ATOM   1979  O   LEU B  23      -8.031  24.484 -11.797  1.00 85.69           O  
ATOM   1980  CG  LEU B  23     -10.039  22.297  -8.641  1.00 85.69           C  
ATOM   1981  CD1 LEU B  23      -9.938  20.766  -8.672  1.00 85.69           C  
ATOM   1982  CD2 LEU B  23      -9.133  22.875  -7.559  1.00 85.69           C  
ATOM   1983  N   ASP B  24     -10.023  25.594 -12.242  1.00 87.25           N  
ATOM   1984  CA  ASP B  24      -9.523  26.094 -13.523  1.00 87.25           C  
ATOM   1985  C   ASP B  24      -8.375  27.078 -13.320  1.00 87.25           C  
ATOM   1986  CB  ASP B  24     -10.648  26.750 -14.328  1.00 87.25           C  
ATOM   1987  O   ASP B  24      -8.570  28.156 -12.766  1.00 87.25           O  
ATOM   1988  CG  ASP B  24     -10.273  26.984 -15.781  1.00 87.25           C  
ATOM   1989  OD1 ASP B  24      -9.188  26.547 -16.219  1.00 87.25           O  
ATOM   1990  OD2 ASP B  24     -11.078  27.609 -16.500  1.00 87.25           O  
ATOM   1991  N   GLY B  25      -7.176  26.688 -13.727  1.00 85.38           N  
ATOM   1992  CA  GLY B  25      -6.012  27.547 -13.602  1.00 85.38           C  
ATOM   1993  C   GLY B  25      -5.406  27.531 -12.211  1.00 85.38           C  
ATOM   1994  O   GLY B  25      -4.480  28.297 -11.922  1.00 85.38           O  
ATOM   1995  N   TYR B  26      -5.988  26.828 -11.328  1.00 88.62           N  
ATOM   1996  CA  TYR B  26      -5.473  26.734  -9.961  1.00 88.62           C  
ATOM   1997  C   TYR B  26      -4.184  25.922  -9.922  1.00 88.62           C  
ATOM   1998  CB  TYR B  26      -6.516  26.109  -9.039  1.00 88.62           C  
ATOM   1999  O   TYR B  26      -4.105  24.844 -10.492  1.00 88.62           O  
ATOM   2000  CG  TYR B  26      -6.070  26.016  -7.598  1.00 88.62           C  
ATOM   2001  CD1 TYR B  26      -5.539  24.828  -7.090  1.00 88.62           C  
ATOM   2002  CD2 TYR B  26      -6.184  27.094  -6.742  1.00 88.62           C  
ATOM   2003  CE1 TYR B  26      -5.129  24.734  -5.766  1.00 88.62           C  
ATOM   2004  CE2 TYR B  26      -5.773  27.016  -5.414  1.00 88.62           C  
ATOM   2005  OH  TYR B  26      -4.848  25.750  -3.621  1.00 88.62           O  
ATOM   2006  CZ  TYR B  26      -5.250  25.828  -4.934  1.00 88.62           C  
ATOM   2007  N   ASP B  27      -3.168  26.422  -9.312  1.00 87.38           N  
ATOM   2008  CA  ASP B  27      -1.882  25.750  -9.148  1.00 87.38           C  
ATOM   2009  C   ASP B  27      -1.627  25.391  -7.688  1.00 87.38           C  
ATOM   2010  CB  ASP B  27      -0.749  26.625  -9.680  1.00 87.38           C  
ATOM   2011  O   ASP B  27      -1.286  26.250  -6.883  1.00 87.38           O  
ATOM   2012  CG  ASP B  27       0.559  25.875  -9.852  1.00 87.38           C  
ATOM   2013  OD1 ASP B  27       0.743  24.828  -9.211  1.00 87.38           O  
ATOM   2014  OD2 ASP B  27       1.414  26.344 -10.633  1.00 87.38           O  
ATOM   2015  N   ASN B  28      -1.736  24.141  -7.453  1.00 88.50           N  
ATOM   2016  CA  ASN B  28      -1.640  23.672  -6.074  1.00 88.50           C  
ATOM   2017  C   ASN B  28      -0.189  23.594  -5.609  1.00 88.50           C  
ATOM   2018  CB  ASN B  28      -2.324  22.312  -5.918  1.00 88.50           C  
ATOM   2019  O   ASN B  28       0.080  23.266  -4.457  1.00 88.50           O  
ATOM   2020  CG  ASN B  28      -1.654  21.234  -6.734  1.00 88.50           C  
ATOM   2021  ND2 ASN B  28      -2.158  20.000  -6.621  1.00 88.50           N  
ATOM   2022  OD1 ASN B  28      -0.691  21.484  -7.461  1.00 88.50           O  
ATOM   2023  N   ARG B  29       0.705  23.953  -6.445  1.00 84.75           N  
ATOM   2024  CA  ARG B  29       2.115  24.016  -6.074  1.00 84.75           C  
ATOM   2025  C   ARG B  29       2.430  25.281  -5.305  1.00 84.75           C  
ATOM   2026  CB  ARG B  29       3.004  23.922  -7.316  1.00 84.75           C  
ATOM   2027  O   ARG B  29       3.473  25.391  -4.652  1.00 84.75           O  
ATOM   2028  CG  ARG B  29       2.852  22.609  -8.086  1.00 84.75           C  
ATOM   2029  CD  ARG B  29       3.527  22.688  -9.445  1.00 84.75           C  
ATOM   2030  NE  ARG B  29       2.879  23.656 -10.328  1.00 84.75           N  
ATOM   2031  NH1 ARG B  29       4.359  23.359 -12.078  1.00 84.75           N  
ATOM   2032  NH2 ARG B  29       2.621  24.844 -12.266  1.00 84.75           N  
ATOM   2033  CZ  ARG B  29       3.287  23.953 -11.555  1.00 84.75           C  
ATOM   2034  N   LEU B  30       1.559  26.234  -5.395  1.00 88.75           N  
ATOM   2035  CA  LEU B  30       1.775  27.531  -4.777  1.00 88.75           C  
ATOM   2036  C   LEU B  30       0.917  27.688  -3.525  1.00 88.75           C  
ATOM   2037  CB  LEU B  30       1.464  28.656  -5.770  1.00 88.75           C  
ATOM   2038  O   LEU B  30      -0.297  27.484  -3.570  1.00 88.75           O  
ATOM   2039  CG  LEU B  30       2.145  28.562  -7.137  1.00 88.75           C  
ATOM   2040  CD1 LEU B  30       1.675  29.688  -8.039  1.00 88.75           C  
ATOM   2041  CD2 LEU B  30       3.660  28.578  -6.980  1.00 88.75           C  
ATOM   2042  N   ARG B  31       1.591  28.094  -2.506  1.00 90.81           N  
ATOM   2043  CA  ARG B  31       0.847  28.375  -1.280  1.00 90.81           C  
ATOM   2044  C   ARG B  31      -0.014  29.625  -1.431  1.00 90.81           C  
ATOM   2045  CB  ARG B  31       1.802  28.531  -0.095  1.00 90.81           C  
ATOM   2046  O   ARG B  31       0.312  30.516  -2.215  1.00 90.81           O  
ATOM   2047  CG  ARG B  31       2.689  29.766  -0.183  1.00 90.81           C  
ATOM   2048  CD  ARG B  31       3.492  29.969   1.094  1.00 90.81           C  
ATOM   2049  NE  ARG B  31       4.285  31.203   1.039  1.00 90.81           N  
ATOM   2050  NH1 ARG B  31       2.598  32.562   1.830  1.00 90.81           N  
ATOM   2051  NH2 ARG B  31       4.645  33.438   1.301  1.00 90.81           N  
ATOM   2052  CZ  ARG B  31       3.842  32.406   1.390  1.00 90.81           C  
ATOM   2053  N   PRO B  32      -1.083  29.688  -0.660  1.00 93.12           N  
ATOM   2054  CA  PRO B  32      -1.881  30.922  -0.650  1.00 93.12           C  
ATOM   2055  C   PRO B  32      -1.095  32.125  -0.150  1.00 93.12           C  
ATOM   2056  CB  PRO B  32      -3.033  30.578   0.301  1.00 93.12           C  
ATOM   2057  O   PRO B  32      -0.276  32.000   0.764  1.00 93.12           O  
ATOM   2058  CG  PRO B  32      -3.055  29.094   0.364  1.00 93.12           C  
ATOM   2059  CD  PRO B  32      -1.656  28.578   0.150  1.00 93.12           C  
ATOM   2060  N   GLY B  33      -1.304  33.219  -0.816  1.00 88.69           N  
ATOM   2061  CA  GLY B  33      -0.693  34.469  -0.382  1.00 88.69           C  
ATOM   2062  C   GLY B  33       0.765  34.594  -0.782  1.00 88.69           C  
ATOM   2063  O   GLY B  33       1.511  35.375  -0.197  1.00 88.69           O  
ATOM   2064  N   LEU B  34       1.180  33.812  -1.679  1.00 84.81           N  
ATOM   2065  CA  LEU B  34       2.574  33.812  -2.105  1.00 84.81           C  
ATOM   2066  C   LEU B  34       3.023  35.219  -2.506  1.00 84.81           C  
ATOM   2067  CB  LEU B  34       2.775  32.844  -3.277  1.00 84.81           C  
ATOM   2068  O   LEU B  34       2.404  35.844  -3.363  1.00 84.81           O  
ATOM   2069  CG  LEU B  34       4.215  32.625  -3.744  1.00 84.81           C  
ATOM   2070  CD1 LEU B  34       5.000  31.844  -2.705  1.00 84.81           C  
ATOM   2071  CD2 LEU B  34       4.242  31.938  -5.094  1.00 84.81           C  
ATOM   2072  N   GLY B  35       4.133  35.625  -1.904  1.00 75.38           N  
ATOM   2073  CA  GLY B  35       4.711  36.938  -2.230  1.00 75.38           C  
ATOM   2074  C   GLY B  35       3.965  38.094  -1.598  1.00 75.38           C  
ATOM   2075  O   GLY B  35       4.359  39.250  -1.758  1.00 75.38           O  
ATOM   2076  N   GLU B  36       2.885  37.969  -0.955  1.00 81.19           N  
ATOM   2077  CA  GLU B  36       2.053  39.031  -0.403  1.00 81.19           C  
ATOM   2078  C   GLU B  36       1.941  38.906   1.114  1.00 81.19           C  
ATOM   2079  CB  GLU B  36       0.659  39.000  -1.036  1.00 81.19           C  
ATOM   2080  O   GLU B  36       2.121  39.906   1.832  1.00 81.19           O  
ATOM   2081  CG  GLU B  36       0.657  39.281  -2.531  1.00 81.19           C  
ATOM   2082  CD  GLU B  36      -0.739  39.312  -3.133  1.00 81.19           C  
ATOM   2083  OE1 GLU B  36      -0.869  39.594  -4.348  1.00 81.19           O  
ATOM   2084  OE2 GLU B  36      -1.710  39.062  -2.385  1.00 81.19           O  
ATOM   2085  N   ARG B  37       1.639  37.875   1.555  1.00 89.69           N  
ATOM   2086  CA  ARG B  37       1.402  37.656   2.979  1.00 89.69           C  
ATOM   2087  C   ARG B  37       1.775  36.250   3.396  1.00 89.69           C  
ATOM   2088  CB  ARG B  37      -0.062  37.938   3.328  1.00 89.69           C  
ATOM   2089  O   ARG B  37       2.016  35.375   2.547  1.00 89.69           O  
ATOM   2090  CG  ARG B  37      -1.050  37.031   2.607  1.00 89.69           C  
ATOM   2091  CD  ARG B  37      -2.488  37.375   2.980  1.00 89.69           C  
ATOM   2092  NE  ARG B  37      -3.439  36.562   2.217  1.00 89.69           N  
ATOM   2093  NH1 ARG B  37      -3.551  34.844   3.760  1.00 89.69           N  
ATOM   2094  NH2 ARG B  37      -4.785  34.750   1.831  1.00 89.69           N  
ATOM   2095  CZ  ARG B  37      -3.922  35.375   2.604  1.00 89.69           C  
ATOM   2096  N   VAL B  38       1.867  36.031   4.660  1.00 94.69           N  
ATOM   2097  CA  VAL B  38       2.084  34.719   5.234  1.00 94.69           C  
ATOM   2098  C   VAL B  38       0.777  33.906   5.223  1.00 94.69           C  
ATOM   2099  CB  VAL B  38       2.641  34.781   6.672  1.00 94.69           C  
ATOM   2100  O   VAL B  38      -0.305  34.500   5.355  1.00 94.69           O  
ATOM   2101  CG1 VAL B  38       2.805  33.406   7.277  1.00 94.69           C  
ATOM   2102  CG2 VAL B  38       3.971  35.531   6.684  1.00 94.69           C  
ATOM   2103  N   THR B  39       0.833  32.688   4.961  1.00 96.12           N  
ATOM   2104  CA  THR B  39      -0.335  31.828   5.051  1.00 96.12           C  
ATOM   2105  C   THR B  39      -0.578  31.406   6.496  1.00 96.12           C  
ATOM   2106  CB  THR B  39      -0.175  30.578   4.164  1.00 96.12           C  
ATOM   2107  O   THR B  39       0.267  30.750   7.105  1.00 96.12           O  
ATOM   2108  CG2 THR B  39      -1.453  29.750   4.152  1.00 96.12           C  
ATOM   2109  OG1 THR B  39       0.130  31.000   2.826  1.00 96.12           O  
ATOM   2110  N   GLU B  40      -1.679  31.750   7.008  1.00 97.62           N  
ATOM   2111  CA  GLU B  40      -2.045  31.391   8.375  1.00 97.62           C  
ATOM   2112  C   GLU B  40      -2.875  30.109   8.398  1.00 97.62           C  
ATOM   2113  CB  GLU B  40      -2.816  32.531   9.047  1.00 97.62           C  
ATOM   2114  O   GLU B  40      -3.936  30.047   7.773  1.00 97.62           O  
ATOM   2115  CG  GLU B  40      -2.010  33.812   9.203  1.00 97.62           C  
ATOM   2116  CD  GLU B  40      -2.812  34.969   9.797  1.00 97.62           C  
ATOM   2117  OE1 GLU B  40      -2.273  36.094   9.906  1.00 97.62           O  
ATOM   2118  OE2 GLU B  40      -3.990  34.719  10.148  1.00 97.62           O  
ATOM   2119  N   VAL B  41      -2.381  29.141   9.102  1.00 97.06           N  
ATOM   2120  CA  VAL B  41      -3.086  27.859   9.250  1.00 97.06           C  
ATOM   2121  C   VAL B  41      -3.607  27.719  10.672  1.00 97.06           C  
ATOM   2122  CB  VAL B  41      -2.176  26.672   8.891  1.00 97.06           C  
ATOM   2123  O   VAL B  41      -2.826  27.609  11.617  1.00 97.06           O  
ATOM   2124  CG1 VAL B  41      -2.938  25.344   9.023  1.00 97.06           C  
ATOM   2125  CG2 VAL B  41      -1.617  26.828   7.477  1.00 97.06           C  
ATOM   2126  N   LYS B  42      -4.891  27.734  10.844  1.00 97.31           N  
ATOM   2127  CA  LYS B  42      -5.527  27.500  12.133  1.00 97.31           C  
ATOM   2128  C   LYS B  42      -5.785  26.016  12.367  1.00 97.31           C  
ATOM   2129  CB  LYS B  42      -6.840  28.281  12.227  1.00 97.31           C  
ATOM   2130  O   LYS B  42      -6.289  25.328  11.484  1.00 97.31           O  
ATOM   2131  CG  LYS B  42      -6.672  29.797  12.156  1.00 97.31           C  
ATOM   2132  CD  LYS B  42      -7.996  30.516  12.352  1.00 97.31           C  
ATOM   2133  CE  LYS B  42      -7.820  32.031  12.336  1.00 97.31           C  
ATOM   2134  NZ  LYS B  42      -9.109  32.750  12.578  1.00 97.31           N  
ATOM   2135  N   THR B  43      -5.430  25.578  13.516  1.00 95.81           N  
ATOM   2136  CA  THR B  43      -5.496  24.141  13.773  1.00 95.81           C  
ATOM   2137  C   THR B  43      -6.238  23.859  15.078  1.00 95.81           C  
ATOM   2138  CB  THR B  43      -4.086  23.516  13.836  1.00 95.81           C  
ATOM   2139  O   THR B  43      -6.148  24.641  16.031  1.00 95.81           O  
ATOM   2140  CG2 THR B  43      -3.355  23.688  12.508  1.00 95.81           C  
ATOM   2141  OG1 THR B  43      -3.332  24.172  14.867  1.00 95.81           O  
ATOM   2142  N   ASP B  44      -7.004  22.812  15.117  1.00 93.44           N  
ATOM   2143  CA  ASP B  44      -7.574  22.266  16.344  1.00 93.44           C  
ATOM   2144  C   ASP B  44      -7.578  20.734  16.328  1.00 93.44           C  
ATOM   2145  CB  ASP B  44      -8.992  22.797  16.562  1.00 93.44           C  
ATOM   2146  O   ASP B  44      -7.473  20.125  15.258  1.00 93.44           O  
ATOM   2147  CG  ASP B  44      -9.984  22.250  15.547  1.00 93.44           C  
ATOM   2148  OD1 ASP B  44     -10.531  21.156  15.750  1.00 93.44           O  
ATOM   2149  OD2 ASP B  44     -10.211  22.938  14.523  1.00 93.44           O  
ATOM   2150  N   ILE B  45      -7.562  20.109  17.500  1.00 93.62           N  
ATOM   2151  CA  ILE B  45      -7.465  18.656  17.656  1.00 93.62           C  
ATOM   2152  C   ILE B  45      -8.594  18.172  18.562  1.00 93.62           C  
ATOM   2153  CB  ILE B  45      -6.094  18.250  18.234  1.00 93.62           C  
ATOM   2154  O   ILE B  45      -8.805  18.703  19.656  1.00 93.62           O  
ATOM   2155  CG1 ILE B  45      -4.965  18.734  17.328  1.00 93.62           C  
ATOM   2156  CG2 ILE B  45      -6.023  16.734  18.422  1.00 93.62           C  
ATOM   2157  CD1 ILE B  45      -3.568  18.531  17.906  1.00 93.62           C  
ATOM   2158  N   PHE B  46      -9.312  17.281  18.109  1.00 90.62           N  
ATOM   2159  CA  PHE B  46     -10.281  16.562  18.906  1.00 90.62           C  
ATOM   2160  C   PHE B  46      -9.844  15.125  19.125  1.00 90.62           C  
ATOM   2161  CB  PHE B  46     -11.664  16.594  18.250  1.00 90.62           C  
ATOM   2162  O   PHE B  46      -9.828  14.320  18.203  1.00 90.62           O  
ATOM   2163  CG  PHE B  46     -12.742  15.938  19.062  1.00 90.62           C  
ATOM   2164  CD1 PHE B  46     -13.281  14.719  18.688  1.00 90.62           C  
ATOM   2165  CD2 PHE B  46     -13.219  16.547  20.219  1.00 90.62           C  
ATOM   2166  CE1 PHE B  46     -14.289  14.109  19.438  1.00 90.62           C  
ATOM   2167  CE2 PHE B  46     -14.219  15.945  20.984  1.00 90.62           C  
ATOM   2168  CZ  PHE B  46     -14.750  14.727  20.578  1.00 90.62           C  
ATOM   2169  N   VAL B  47      -9.523  14.812  20.328  1.00 91.38           N  
ATOM   2170  CA  VAL B  47      -9.039  13.484  20.688  1.00 91.38           C  
ATOM   2171  C   VAL B  47     -10.227  12.562  20.969  1.00 91.38           C  
ATOM   2172  CB  VAL B  47      -8.094  13.539  21.906  1.00 91.38           C  
ATOM   2173  O   VAL B  47     -10.922  12.742  21.969  1.00 91.38           O  
ATOM   2174  CG1 VAL B  47      -7.578  12.141  22.250  1.00 91.38           C  
ATOM   2175  CG2 VAL B  47      -6.930  14.484  21.641  1.00 91.38           C  
ATOM   2176  N   THR B  48     -10.414  11.672  20.188  1.00 85.38           N  
ATOM   2177  CA  THR B  48     -11.523  10.734  20.359  1.00 85.38           C  
ATOM   2178  C   THR B  48     -11.125   9.594  21.297  1.00 85.38           C  
ATOM   2179  CB  THR B  48     -11.977  10.148  19.000  1.00 85.38           C  
ATOM   2180  O   THR B  48     -11.977   9.039  21.984  1.00 85.38           O  
ATOM   2181  CG2 THR B  48     -12.516  11.250  18.078  1.00 85.38           C  
ATOM   2182  OG1 THR B  48     -10.859   9.516  18.359  1.00 85.38           O  
ATOM   2183  N   SER B  49      -9.852   9.227  21.266  1.00 84.19           N  
ATOM   2184  CA  SER B  49      -9.352   8.156  22.125  1.00 84.19           C  
ATOM   2185  C   SER B  49      -7.918   8.422  22.562  1.00 84.19           C  
ATOM   2186  CB  SER B  49      -9.438   6.812  21.406  1.00 84.19           C  
ATOM   2187  O   SER B  49      -7.070   8.773  21.734  1.00 84.19           O  
ATOM   2188  OG  SER B  49      -8.859   5.785  22.188  1.00 84.19           O  
ATOM   2189  N   PHE B  50      -7.789   8.273  23.828  1.00 88.44           N  
ATOM   2190  CA  PHE B  50      -6.461   8.453  24.406  1.00 88.44           C  
ATOM   2191  C   PHE B  50      -5.949   7.141  24.984  1.00 88.44           C  
ATOM   2192  CB  PHE B  50      -6.477   9.539  25.484  1.00 88.44           C  
ATOM   2193  O   PHE B  50      -6.551   6.598  25.922  1.00 88.44           O  
ATOM   2194  CG  PHE B  50      -5.117  10.078  25.812  1.00 88.44           C  
ATOM   2195  CD1 PHE B  50      -4.238   9.344  26.609  1.00 88.44           C  
ATOM   2196  CD2 PHE B  50      -4.715  11.320  25.344  1.00 88.44           C  
ATOM   2197  CE1 PHE B  50      -2.975   9.844  26.922  1.00 88.44           C  
ATOM   2198  CE2 PHE B  50      -3.453  11.828  25.656  1.00 88.44           C  
ATOM   2199  CZ  PHE B  50      -2.586  11.086  26.453  1.00 88.44           C  
ATOM   2200  N   GLY B  51      -4.770   6.727  24.516  1.00 85.94           N  
ATOM   2201  CA  GLY B  51      -4.172   5.480  24.953  1.00 85.94           C  
ATOM   2202  C   GLY B  51      -4.125   4.418  23.875  1.00 85.94           C  
ATOM   2203  O   GLY B  51      -4.688   4.598  22.797  1.00 85.94           O  
ATOM   2204  N   PRO B  52      -3.482   3.396  24.188  1.00 83.44           N  
ATOM   2205  CA  PRO B  52      -2.742   3.041  25.406  1.00 83.44           C  
ATOM   2206  C   PRO B  52      -1.473   3.871  25.578  1.00 83.44           C  
ATOM   2207  CB  PRO B  52      -2.404   1.564  25.188  1.00 83.44           C  
ATOM   2208  O   PRO B  52      -1.028   4.539  24.641  1.00 83.44           O  
ATOM   2209  CG  PRO B  52      -2.258   1.415  23.703  1.00 83.44           C  
ATOM   2210  CD  PRO B  52      -3.230   2.344  23.047  1.00 83.44           C  
ATOM   2211  N   VAL B  53      -0.991   3.846  26.844  1.00 84.94           N  
ATOM   2212  CA  VAL B  53       0.290   4.438  27.203  1.00 84.94           C  
ATOM   2213  C   VAL B  53       1.283   3.330  27.562  1.00 84.94           C  
ATOM   2214  CB  VAL B  53       0.141   5.418  28.391  1.00 84.94           C  
ATOM   2215  O   VAL B  53       0.995   2.475  28.406  1.00 84.94           O  
ATOM   2216  CG1 VAL B  53       1.489   6.035  28.750  1.00 84.94           C  
ATOM   2217  CG2 VAL B  53      -0.876   6.508  28.062  1.00 84.94           C  
ATOM   2218  N   SER B  54       2.406   3.324  26.891  1.00 82.31           N  
ATOM   2219  CA  SER B  54       3.432   2.312  27.125  1.00 82.31           C  
ATOM   2220  C   SER B  54       4.664   2.912  27.781  1.00 82.31           C  
ATOM   2221  CB  SER B  54       3.828   1.647  25.797  1.00 82.31           C  
ATOM   2222  O   SER B  54       5.438   3.629  27.141  1.00 82.31           O  
ATOM   2223  OG  SER B  54       4.914   0.756  25.984  1.00 82.31           O  
ATOM   2224  N   ASP B  55       4.887   2.451  29.016  1.00 78.06           N  
ATOM   2225  CA  ASP B  55       6.090   2.881  29.719  1.00 78.06           C  
ATOM   2226  C   ASP B  55       7.340   2.270  29.094  1.00 78.06           C  
ATOM   2227  CB  ASP B  55       6.008   2.504  31.188  1.00 78.06           C  
ATOM   2228  O   ASP B  55       8.375   2.936  28.969  1.00 78.06           O  
ATOM   2229  CG  ASP B  55       4.926   3.266  31.938  1.00 78.06           C  
ATOM   2230  OD1 ASP B  55       4.520   4.355  31.484  1.00 78.06           O  
ATOM   2231  OD2 ASP B  55       4.477   2.773  33.000  1.00 78.06           O  
ATOM   2232  N   HIS B  56       7.172   1.084  28.766  1.00 74.44           N  
ATOM   2233  CA  HIS B  56       8.281   0.331  28.188  1.00 74.44           C  
ATOM   2234  C   HIS B  56       8.789   0.977  26.906  1.00 74.44           C  
ATOM   2235  CB  HIS B  56       7.871  -1.117  27.922  1.00 74.44           C  
ATOM   2236  O   HIS B  56       9.992   1.150  26.719  1.00 74.44           O  
ATOM   2237  CG  HIS B  56       8.961  -1.954  27.344  1.00 74.44           C  
ATOM   2238  CD2 HIS B  56       9.859  -2.783  27.922  1.00 74.44           C  
ATOM   2239  ND1 HIS B  56       9.219  -1.991  25.984  1.00 74.44           N  
ATOM   2240  CE1 HIS B  56      10.234  -2.811  25.766  1.00 74.44           C  
ATOM   2241  NE2 HIS B  56      10.641  -3.303  26.922  1.00 74.44           N  
ATOM   2242  N   ASP B  57       7.945   1.418  26.094  1.00 76.44           N  
ATOM   2243  CA  ASP B  57       8.320   1.985  24.812  1.00 76.44           C  
ATOM   2244  C   ASP B  57       8.383   3.510  24.875  1.00 76.44           C  
ATOM   2245  CB  ASP B  57       7.332   1.548  23.719  1.00 76.44           C  
ATOM   2246  O   ASP B  57       8.820   4.160  23.922  1.00 76.44           O  
ATOM   2247  CG  ASP B  57       7.336   0.048  23.484  1.00 76.44           C  
ATOM   2248  OD1 ASP B  57       8.422  -0.568  23.500  1.00 76.44           O  
ATOM   2249  OD2 ASP B  57       6.246  -0.522  23.281  1.00 76.44           O  
ATOM   2250  N   MET B  58       7.891   4.098  25.969  1.00 81.38           N  
ATOM   2251  CA  MET B  58       7.844   5.547  26.141  1.00 81.38           C  
ATOM   2252  C   MET B  58       7.035   6.211  25.031  1.00 81.38           C  
ATOM   2253  CB  MET B  58       9.258   6.133  26.188  1.00 81.38           C  
ATOM   2254  O   MET B  58       7.508   7.152  24.391  1.00 81.38           O  
ATOM   2255  CG  MET B  58      10.047   5.734  27.422  1.00 81.38           C  
ATOM   2256  SD  MET B  58      11.617   6.676  27.578  1.00 81.38           S  
ATOM   2257  CE  MET B  58      12.719   5.648  26.578  1.00 81.38           C  
ATOM   2258  N   GLU B  59       5.922   5.734  24.859  1.00 86.06           N  
ATOM   2259  CA  GLU B  59       5.031   6.223  23.812  1.00 86.06           C  
ATOM   2260  C   GLU B  59       3.572   6.172  24.266  1.00 86.06           C  
ATOM   2261  CB  GLU B  59       5.219   5.410  22.531  1.00 86.06           C  
ATOM   2262  O   GLU B  59       3.232   5.465  25.203  1.00 86.06           O  
ATOM   2263  CG  GLU B  59       6.633   5.453  21.969  1.00 86.06           C  
ATOM   2264  CD  GLU B  59       6.844   4.520  20.797  1.00 86.06           C  
ATOM   2265  OE1 GLU B  59       8.016   4.246  20.438  1.00 86.06           O  
ATOM   2266  OE2 GLU B  59       5.832   4.055  20.219  1.00 86.06           O  
ATOM   2267  N   TYR B  60       2.801   6.914  23.641  1.00 88.81           N  
ATOM   2268  CA  TYR B  60       1.352   6.887  23.797  1.00 88.81           C  
ATOM   2269  C   TYR B  60       0.646   6.949  22.453  1.00 88.81           C  
ATOM   2270  CB  TYR B  60       0.887   8.047  24.688  1.00 88.81           C  
ATOM   2271  O   TYR B  60       1.229   7.395  21.453  1.00 88.81           O  
ATOM   2272  CG  TYR B  60       1.053   9.398  24.047  1.00 88.81           C  
ATOM   2273  CD1 TYR B  60       2.266  10.086  24.109  1.00 88.81           C  
ATOM   2274  CD2 TYR B  60      -0.004  10.008  23.375  1.00 88.81           C  
ATOM   2275  CE1 TYR B  60       2.422  11.336  23.531  1.00 88.81           C  
ATOM   2276  CE2 TYR B  60       0.142  11.258  22.781  1.00 88.81           C  
ATOM   2277  OH  TYR B  60       1.506  13.148  22.281  1.00 88.81           O  
ATOM   2278  CZ  TYR B  60       1.356  11.914  22.859  1.00 88.81           C  
ATOM   2279  N   THR B  61      -0.516   6.473  22.469  1.00 89.38           N  
ATOM   2280  CA  THR B  61      -1.320   6.441  21.250  1.00 89.38           C  
ATOM   2281  C   THR B  61      -2.611   7.234  21.438  1.00 89.38           C  
ATOM   2282  CB  THR B  61      -1.658   4.992  20.844  1.00 89.38           C  
ATOM   2283  O   THR B  61      -3.264   7.137  22.484  1.00 89.38           O  
ATOM   2284  CG2 THR B  61      -2.418   4.957  19.531  1.00 89.38           C  
ATOM   2285  OG1 THR B  61      -0.443   4.246  20.703  1.00 89.38           O  
ATOM   2286  N   ILE B  62      -2.924   8.023  20.391  1.00 90.19           N  
ATOM   2287  CA  ILE B  62      -4.172   8.781  20.422  1.00 90.19           C  
ATOM   2288  C   ILE B  62      -4.848   8.719  19.047  1.00 90.19           C  
ATOM   2289  CB  ILE B  62      -3.926  10.250  20.828  1.00 90.19           C  
ATOM   2290  O   ILE B  62      -4.172   8.688  18.016  1.00 90.19           O  
ATOM   2291  CG1 ILE B  62      -2.932  10.914  19.875  1.00 90.19           C  
ATOM   2292  CG2 ILE B  62      -3.432  10.328  22.281  1.00 90.19           C  
ATOM   2293  CD1 ILE B  62      -2.734  12.406  20.125  1.00 90.19           C  
ATOM   2294  N   ASP B  63      -6.105   8.672  19.031  1.00 85.69           N  
ATOM   2295  CA  ASP B  63      -6.930   8.891  17.859  1.00 85.69           C  
ATOM   2296  C   ASP B  63      -7.496  10.312  17.828  1.00 85.69           C  
ATOM   2297  CB  ASP B  63      -8.070   7.871  17.797  1.00 85.69           C  
ATOM   2298  O   ASP B  63      -8.070  10.766  18.828  1.00 85.69           O  
ATOM   2299  CG  ASP B  63      -7.574   6.441  17.656  1.00 85.69           C  
ATOM   2300  OD1 ASP B  63      -6.590   6.199  16.922  1.00 85.69           O  
ATOM   2301  OD2 ASP B  63      -8.172   5.547  18.297  1.00 85.69           O  
ATOM   2302  N   VAL B  64      -7.363  10.906  16.672  1.00 89.50           N  
ATOM   2303  CA  VAL B  64      -7.723  12.320  16.688  1.00 89.50           C  
ATOM   2304  C   VAL B  64      -8.430  12.688  15.383  1.00 89.50           C  
ATOM   2305  CB  VAL B  64      -6.484  13.227  16.891  1.00 89.50           C  
ATOM   2306  O   VAL B  64      -8.211  12.039  14.352  1.00 89.50           O  
ATOM   2307  CG1 VAL B  64      -5.777  12.883  18.203  1.00 89.50           C  
ATOM   2308  CG2 VAL B  64      -5.523  13.078  15.711  1.00 89.50           C  
ATOM   2309  N   PHE B  65      -9.297  13.664  15.508  1.00 87.00           N  
ATOM   2310  CA  PHE B  65      -9.664  14.508  14.375  1.00 87.00           C  
ATOM   2311  C   PHE B  65      -8.773  15.742  14.320  1.00 87.00           C  
ATOM   2312  CB  PHE B  65     -11.133  14.930  14.477  1.00 87.00           C  
ATOM   2313  O   PHE B  65      -8.805  16.578  15.219  1.00 87.00           O  
ATOM   2314  CG  PHE B  65     -12.102  13.836  14.094  1.00 87.00           C  
ATOM   2315  CD1 PHE B  65     -12.320  13.523  12.758  1.00 87.00           C  
ATOM   2316  CD2 PHE B  65     -12.789  13.133  15.070  1.00 87.00           C  
ATOM   2317  CE1 PHE B  65     -13.219  12.516  12.398  1.00 87.00           C  
ATOM   2318  CE2 PHE B  65     -13.680  12.125  14.719  1.00 87.00           C  
ATOM   2319  CZ  PHE B  65     -13.898  11.820  13.383  1.00 87.00           C  
ATOM   2320  N   PHE B  66      -7.973  15.820  13.367  1.00 91.25           N  
ATOM   2321  CA  PHE B  66      -7.039  16.922  13.141  1.00 91.25           C  
ATOM   2322  C   PHE B  66      -7.586  17.875  12.094  1.00 91.25           C  
ATOM   2323  CB  PHE B  66      -5.676  16.375  12.703  1.00 91.25           C  
ATOM   2324  O   PHE B  66      -7.727  17.516  10.922  1.00 91.25           O  
ATOM   2325  CG  PHE B  66      -4.605  17.438  12.625  1.00 91.25           C  
ATOM   2326  CD1 PHE B  66      -3.994  17.750  11.414  1.00 91.25           C  
ATOM   2327  CD2 PHE B  66      -4.207  18.125  13.766  1.00 91.25           C  
ATOM   2328  CE1 PHE B  66      -3.002  18.719  11.344  1.00 91.25           C  
ATOM   2329  CE2 PHE B  66      -3.217  19.094  13.703  1.00 91.25           C  
ATOM   2330  CZ  PHE B  66      -2.615  19.391  12.492  1.00 91.25           C  
ATOM   2331  N   ARG B  67      -7.852  19.078  12.539  1.00 93.25           N  
ATOM   2332  CA  ARG B  67      -8.492  20.062  11.664  1.00 93.25           C  
ATOM   2333  C   ARG B  67      -7.562  21.234  11.391  1.00 93.25           C  
ATOM   2334  CB  ARG B  67      -9.805  20.547  12.273  1.00 93.25           C  
ATOM   2335  O   ARG B  67      -6.961  21.797  12.312  1.00 93.25           O  
ATOM   2336  CG  ARG B  67     -10.859  19.469  12.414  1.00 93.25           C  
ATOM   2337  CD  ARG B  67     -12.109  20.000  13.109  1.00 93.25           C  
ATOM   2338  NE  ARG B  67     -13.070  18.922  13.367  1.00 93.25           N  
ATOM   2339  NH1 ARG B  67     -13.977  19.906  15.250  1.00 93.25           N  
ATOM   2340  NH2 ARG B  67     -14.766  17.891  14.516  1.00 93.25           N  
ATOM   2341  CZ  ARG B  67     -13.938  18.906  14.375  1.00 93.25           C  
ATOM   2342  N   GLN B  68      -7.504  21.578  10.203  1.00 94.50           N  
ATOM   2343  CA  GLN B  68      -6.742  22.719   9.734  1.00 94.50           C  
ATOM   2344  C   GLN B  68      -7.594  23.625   8.844  1.00 94.50           C  
ATOM   2345  CB  GLN B  68      -5.496  22.266   8.969  1.00 94.50           C  
ATOM   2346  O   GLN B  68      -8.320  23.141   7.973  1.00 94.50           O  
ATOM   2347  CG  GLN B  68      -4.555  21.391   9.797  1.00 94.50           C  
ATOM   2348  CD  GLN B  68      -3.357  20.906   9.000  1.00 94.50           C  
ATOM   2349  NE2 GLN B  68      -3.566  19.875   8.188  1.00 94.50           N  
ATOM   2350  OE1 GLN B  68      -2.254  21.453   9.125  1.00 94.50           O  
ATOM   2351  N   SER B  69      -7.520  24.891   9.086  1.00 96.81           N  
ATOM   2352  CA  SER B  69      -8.250  25.875   8.305  1.00 96.81           C  
ATOM   2353  C   SER B  69      -7.324  26.969   7.785  1.00 96.81           C  
ATOM   2354  CB  SER B  69      -9.367  26.500   9.141  1.00 96.81           C  
ATOM   2355  O   SER B  69      -6.438  27.422   8.508  1.00 96.81           O  
ATOM   2356  OG  SER B  69     -10.086  27.469   8.391  1.00 96.81           O  
ATOM   2357  N   TRP B  70      -7.500  27.391   6.598  1.00 97.56           N  
ATOM   2358  CA  TRP B  70      -6.734  28.469   5.980  1.00 97.56           C  
ATOM   2359  C   TRP B  70      -7.543  29.141   4.879  1.00 97.56           C  
ATOM   2360  CB  TRP B  70      -5.414  27.938   5.414  1.00 97.56           C  
ATOM   2361  O   TRP B  70      -8.602  28.656   4.480  1.00 97.56           O  
ATOM   2362  CG  TRP B  70      -5.582  27.016   4.246  1.00 97.56           C  
ATOM   2363  CD1 TRP B  70      -5.500  27.344   2.920  1.00 97.56           C  
ATOM   2364  CD2 TRP B  70      -5.859  25.609   4.297  1.00 97.56           C  
ATOM   2365  CE2 TRP B  70      -5.934  25.156   2.965  1.00 97.56           C  
ATOM   2366  CE3 TRP B  70      -6.051  24.703   5.344  1.00 97.56           C  
ATOM   2367  NE1 TRP B  70      -5.711  26.219   2.145  1.00 97.56           N  
ATOM   2368  CH2 TRP B  70      -6.379  22.938   3.693  1.00 97.56           C  
ATOM   2369  CZ2 TRP B  70      -6.195  23.812   2.650  1.00 97.56           C  
ATOM   2370  CZ3 TRP B  70      -6.309  23.375   5.027  1.00 97.56           C  
ATOM   2371  N   LYS B  71      -7.078  30.281   4.445  1.00 97.50           N  
ATOM   2372  CA  LYS B  71      -7.766  31.047   3.400  1.00 97.50           C  
ATOM   2373  C   LYS B  71      -6.953  31.062   2.107  1.00 97.50           C  
ATOM   2374  CB  LYS B  71      -8.031  32.469   3.863  1.00 97.50           C  
ATOM   2375  O   LYS B  71      -5.754  31.344   2.123  1.00 97.50           O  
ATOM   2376  CG  LYS B  71      -8.984  33.250   2.961  1.00 97.50           C  
ATOM   2377  CD  LYS B  71      -9.375  34.594   3.578  1.00 97.50           C  
ATOM   2378  CE  LYS B  71     -10.375  35.344   2.705  1.00 97.50           C  
ATOM   2379  NZ  LYS B  71     -10.805  36.625   3.336  1.00 97.50           N  
ATOM   2380  N   ASP B  72      -7.582  30.703   1.086  1.00 95.94           N  
ATOM   2381  CA  ASP B  72      -7.023  30.797  -0.260  1.00 95.94           C  
ATOM   2382  C   ASP B  72      -7.945  31.562  -1.193  1.00 95.94           C  
ATOM   2383  CB  ASP B  72      -6.766  29.391  -0.820  1.00 95.94           C  
ATOM   2384  O   ASP B  72      -8.922  31.016  -1.706  1.00 95.94           O  
ATOM   2385  CG  ASP B  72      -5.906  29.391  -2.072  1.00 95.94           C  
ATOM   2386  OD1 ASP B  72      -5.867  30.422  -2.779  1.00 95.94           O  
ATOM   2387  OD2 ASP B  72      -5.262  28.359  -2.355  1.00 95.94           O  
ATOM   2388  N   GLU B  73      -7.586  32.719  -1.511  1.00 93.38           N  
ATOM   2389  CA  GLU B  73      -8.414  33.625  -2.283  1.00 93.38           C  
ATOM   2390  C   GLU B  73      -8.633  33.125  -3.705  1.00 93.38           C  
ATOM   2391  CB  GLU B  73      -7.789  35.031  -2.318  1.00 93.38           C  
ATOM   2392  O   GLU B  73      -9.602  33.500  -4.367  1.00 93.38           O  
ATOM   2393  CG  GLU B  73      -7.656  35.656  -0.949  1.00 93.38           C  
ATOM   2394  CD  GLU B  73      -8.992  36.000  -0.301  1.00 93.38           C  
ATOM   2395  OE1 GLU B  73      -9.062  36.062   0.946  1.00 93.38           O  
ATOM   2396  OE2 GLU B  73      -9.984  36.156  -1.048  1.00 93.38           O  
ATOM   2397  N   ARG B  74      -7.758  32.281  -4.168  1.00 91.38           N  
ATOM   2398  CA  ARG B  74      -7.871  31.719  -5.512  1.00 91.38           C  
ATOM   2399  C   ARG B  74      -9.062  30.781  -5.617  1.00 91.38           C  
ATOM   2400  CB  ARG B  74      -6.590  30.984  -5.902  1.00 91.38           C  
ATOM   2401  O   ARG B  74      -9.508  30.438  -6.719  1.00 91.38           O  
ATOM   2402  CG  ARG B  74      -5.348  31.859  -5.887  1.00 91.38           C  
ATOM   2403  CD  ARG B  74      -4.074  31.031  -6.027  1.00 91.38           C  
ATOM   2404  NE  ARG B  74      -3.881  30.141  -4.891  1.00 91.38           N  
ATOM   2405  NH1 ARG B  74      -2.199  28.906  -5.883  1.00 91.38           N  
ATOM   2406  NH2 ARG B  74      -2.904  28.391  -3.762  1.00 91.38           N  
ATOM   2407  CZ  ARG B  74      -2.996  29.156  -4.848  1.00 91.38           C  
ATOM   2408  N   LEU B  75      -9.609  30.422  -4.457  1.00 94.69           N  
ATOM   2409  CA  LEU B  75     -10.672  29.422  -4.449  1.00 94.69           C  
ATOM   2410  C   LEU B  75     -12.000  30.047  -4.027  1.00 94.69           C  
ATOM   2411  CB  LEU B  75     -10.312  28.266  -3.506  1.00 94.69           C  
ATOM   2412  O   LEU B  75     -12.891  29.344  -3.549  1.00 94.69           O  
ATOM   2413  CG  LEU B  75      -9.109  27.422  -3.904  1.00 94.69           C  
ATOM   2414  CD1 LEU B  75      -8.766  26.438  -2.791  1.00 94.69           C  
ATOM   2415  CD2 LEU B  75      -9.383  26.688  -5.211  1.00 94.69           C  
ATOM   2416  N   LYS B  76     -12.102  31.312  -4.109  1.00 94.44           N  
ATOM   2417  CA  LYS B  76     -13.383  31.984  -3.914  1.00 94.44           C  
ATOM   2418  C   LYS B  76     -14.383  31.594  -5.000  1.00 94.44           C  
ATOM   2419  CB  LYS B  76     -13.195  33.500  -3.900  1.00 94.44           C  
ATOM   2420  O   LYS B  76     -14.000  31.391  -6.156  1.00 94.44           O  
ATOM   2421  CG  LYS B  76     -12.516  34.031  -2.645  1.00 94.44           C  
ATOM   2422  CD  LYS B  76     -12.391  35.531  -2.674  1.00 94.44           C  
ATOM   2423  CE  LYS B  76     -11.711  36.062  -1.419  1.00 94.44           C  
ATOM   2424  NZ  LYS B  76     -11.539  37.562  -1.463  1.00 94.44           N  
ATOM   2425  N   PHE B  77     -15.625  31.500  -4.590  1.00 92.25           N  
ATOM   2426  CA  PHE B  77     -16.656  31.188  -5.562  1.00 92.25           C  
ATOM   2427  C   PHE B  77     -18.000  31.781  -5.156  1.00 92.25           C  
ATOM   2428  CB  PHE B  77     -16.797  29.672  -5.723  1.00 92.25           C  
ATOM   2429  O   PHE B  77     -18.141  32.312  -4.043  1.00 92.25           O  
ATOM   2430  CG  PHE B  77     -17.328  28.969  -4.496  1.00 92.25           C  
ATOM   2431  CD1 PHE B  77     -16.469  28.578  -3.477  1.00 92.25           C  
ATOM   2432  CD2 PHE B  77     -18.688  28.719  -4.367  1.00 92.25           C  
ATOM   2433  CE1 PHE B  77     -16.969  27.938  -2.342  1.00 92.25           C  
ATOM   2434  CE2 PHE B  77     -19.188  28.078  -3.236  1.00 92.25           C  
ATOM   2435  CZ  PHE B  77     -18.312  27.688  -2.225  1.00 92.25           C  
ATOM   2436  N   LYS B  78     -18.953  31.828  -6.152  1.00 90.19           N  
ATOM   2437  CA  LYS B  78     -20.328  32.250  -5.934  1.00 90.19           C  
ATOM   2438  C   LYS B  78     -21.312  31.203  -6.434  1.00 90.19           C  
ATOM   2439  CB  LYS B  78     -20.609  33.594  -6.625  1.00 90.19           C  
ATOM   2440  O   LYS B  78     -21.203  30.734  -7.570  1.00 90.19           O  
ATOM   2441  CG  LYS B  78     -19.969  34.781  -5.930  1.00 90.19           C  
ATOM   2442  CD  LYS B  78     -20.359  36.094  -6.605  1.00 90.19           C  
ATOM   2443  CE  LYS B  78     -19.672  37.281  -5.949  1.00 90.19           C  
ATOM   2444  NZ  LYS B  78     -20.047  38.562  -6.605  1.00 90.19           N  
ATOM   2445  N   GLY B  79     -22.094  30.781  -5.516  1.00 83.94           N  
ATOM   2446  CA  GLY B  79     -23.062  29.766  -5.883  1.00 83.94           C  
ATOM   2447  C   GLY B  79     -24.188  29.625  -4.883  1.00 83.94           C  
ATOM   2448  O   GLY B  79     -24.281  30.406  -3.932  1.00 83.94           O  
ATOM   2449  N   PRO B  80     -25.078  28.719  -5.246  1.00 82.31           N  
ATOM   2450  CA  PRO B  80     -26.234  28.516  -4.383  1.00 82.31           C  
ATOM   2451  C   PRO B  80     -25.859  28.016  -2.988  1.00 82.31           C  
ATOM   2452  CB  PRO B  80     -27.062  27.469  -5.133  1.00 82.31           C  
ATOM   2453  O   PRO B  80     -26.594  28.250  -2.023  1.00 82.31           O  
ATOM   2454  CG  PRO B  80     -26.094  26.844  -6.090  1.00 82.31           C  
ATOM   2455  CD  PRO B  80     -24.984  27.812  -6.355  1.00 82.31           C  
ATOM   2456  N   MET B  81     -24.812  27.359  -2.889  1.00 83.31           N  
ATOM   2457  CA  MET B  81     -24.328  26.906  -1.589  1.00 83.31           C  
ATOM   2458  C   MET B  81     -23.109  27.703  -1.153  1.00 83.31           C  
ATOM   2459  CB  MET B  81     -23.984  25.406  -1.635  1.00 83.31           C  
ATOM   2460  O   MET B  81     -22.250  28.031  -1.971  1.00 83.31           O  
ATOM   2461  CG  MET B  81     -25.188  24.500  -1.846  1.00 83.31           C  
ATOM   2462  SD  MET B  81     -24.734  22.734  -1.777  1.00 83.31           S  
ATOM   2463  CE  MET B  81     -24.500  22.531   0.009  1.00 83.31           C  
ATOM   2464  N   THR B  82     -23.156  27.906   0.148  1.00 87.62           N  
ATOM   2465  CA  THR B  82     -22.047  28.703   0.684  1.00 87.62           C  
ATOM   2466  C   THR B  82     -20.844  27.812   0.998  1.00 87.62           C  
ATOM   2467  CB  THR B  82     -22.484  29.469   1.953  1.00 87.62           C  
ATOM   2468  O   THR B  82     -19.734  28.312   1.152  1.00 87.62           O  
ATOM   2469  CG2 THR B  82     -23.594  30.469   1.646  1.00 87.62           C  
ATOM   2470  OG1 THR B  82     -22.953  28.531   2.928  1.00 87.62           O  
ATOM   2471  N   VAL B  83     -21.078  26.562   1.156  1.00 88.38           N  
ATOM   2472  CA  VAL B  83     -20.016  25.625   1.483  1.00 88.38           C  
ATOM   2473  C   VAL B  83     -20.047  24.453   0.507  1.00 88.38           C  
ATOM   2474  CB  VAL B  83     -20.141  25.109   2.936  1.00 88.38           C  
ATOM   2475  O   VAL B  83     -21.094  23.859   0.258  1.00 88.38           O  
ATOM   2476  CG1 VAL B  83     -19.031  24.109   3.252  1.00 88.38           C  
ATOM   2477  CG2 VAL B  83     -20.109  26.281   3.918  1.00 88.38           C  
ATOM   2478  N   LEU B  84     -18.938  24.188  -0.005  1.00 86.88           N  
ATOM   2479  CA  LEU B  84     -18.781  23.047  -0.898  1.00 86.88           C  
ATOM   2480  C   LEU B  84     -17.938  21.953  -0.241  1.00 86.88           C  
ATOM   2481  CB  LEU B  84     -18.125  23.484  -2.215  1.00 86.88           C  
ATOM   2482  O   LEU B  84     -16.938  22.250   0.417  1.00 86.88           O  
ATOM   2483  CG  LEU B  84     -18.922  24.500  -3.053  1.00 86.88           C  
ATOM   2484  CD1 LEU B  84     -18.094  24.953  -4.246  1.00 86.88           C  
ATOM   2485  CD2 LEU B  84     -20.234  23.891  -3.520  1.00 86.88           C  
ATOM   2486  N   ARG B  85     -18.312  20.766  -0.383  1.00 83.94           N  
ATOM   2487  CA  ARG B  85     -17.531  19.609   0.032  1.00 83.94           C  
ATOM   2488  C   ARG B  85     -16.812  18.984  -1.158  1.00 83.94           C  
ATOM   2489  CB  ARG B  85     -18.422  18.578   0.716  1.00 83.94           C  
ATOM   2490  O   ARG B  85     -17.438  18.641  -2.158  1.00 83.94           O  
ATOM   2491  CG  ARG B  85     -19.109  19.094   1.968  1.00 83.94           C  
ATOM   2492  CD  ARG B  85     -20.219  18.156   2.428  1.00 83.94           C  
ATOM   2493  NE  ARG B  85     -21.000  18.734   3.510  1.00 83.94           N  
ATOM   2494  NH1 ARG B  85     -22.297  16.859   3.863  1.00 83.94           N  
ATOM   2495  NH2 ARG B  85     -22.625  18.734   5.137  1.00 83.94           N  
ATOM   2496  CZ  ARG B  85     -21.969  18.109   4.168  1.00 83.94           C  
ATOM   2497  N   LEU B  86     -15.539  18.766  -0.976  1.00 80.69           N  
ATOM   2498  CA  LEU B  86     -14.750  18.234  -2.088  1.00 80.69           C  
ATOM   2499  C   LEU B  86     -14.430  16.766  -1.885  1.00 80.69           C  
ATOM   2500  CB  LEU B  86     -13.445  19.031  -2.240  1.00 80.69           C  
ATOM   2501  O   LEU B  86     -14.133  16.328  -0.767  1.00 80.69           O  
ATOM   2502  CG  LEU B  86     -13.594  20.547  -2.430  1.00 80.69           C  
ATOM   2503  CD1 LEU B  86     -12.219  21.188  -2.555  1.00 80.69           C  
ATOM   2504  CD2 LEU B  86     -14.453  20.844  -3.652  1.00 80.69           C  
ATOM   2505  N   ASN B  87     -14.508  16.031  -2.896  1.00 74.31           N  
ATOM   2506  CA  ASN B  87     -14.109  14.633  -2.834  1.00 74.31           C  
ATOM   2507  C   ASN B  87     -12.586  14.484  -2.840  1.00 74.31           C  
ATOM   2508  CB  ASN B  87     -14.727  13.844  -3.992  1.00 74.31           C  
ATOM   2509  O   ASN B  87     -11.859  15.477  -2.939  1.00 74.31           O  
ATOM   2510  CG  ASN B  87     -14.211  14.297  -5.344  1.00 74.31           C  
ATOM   2511  ND2 ASN B  87     -14.844  13.820  -6.410  1.00 74.31           N  
ATOM   2512  OD1 ASN B  87     -13.250  15.070  -5.434  1.00 74.31           O  
ATOM   2513  N   ASN B  88     -12.156  13.297  -2.764  1.00 73.75           N  
ATOM   2514  CA  ASN B  88     -10.734  13.000  -2.625  1.00 73.75           C  
ATOM   2515  C   ASN B  88      -9.945  13.438  -3.855  1.00 73.75           C  
ATOM   2516  CB  ASN B  88     -10.523  11.508  -2.367  1.00 73.75           C  
ATOM   2517  O   ASN B  88      -8.828  13.945  -3.734  1.00 73.75           O  
ATOM   2518  CG  ASN B  88     -10.703  11.133  -0.908  1.00 73.75           C  
ATOM   2519  ND2 ASN B  88     -10.758   9.836  -0.629  1.00 73.75           N  
ATOM   2520  OD1 ASN B  88     -10.789  12.008  -0.039  1.00 73.75           O  
ATOM   2521  N   LEU B  89     -10.508  13.211  -5.004  1.00 72.69           N  
ATOM   2522  CA  LEU B  89      -9.828  13.594  -6.238  1.00 72.69           C  
ATOM   2523  C   LEU B  89      -9.594  15.102  -6.285  1.00 72.69           C  
ATOM   2524  CB  LEU B  89     -10.641  13.148  -7.457  1.00 72.69           C  
ATOM   2525  O   LEU B  89      -8.508  15.555  -6.641  1.00 72.69           O  
ATOM   2526  CG  LEU B  89      -9.984  13.359  -8.820  1.00 72.69           C  
ATOM   2527  CD1 LEU B  89      -8.750  12.469  -8.961  1.00 72.69           C  
ATOM   2528  CD2 LEU B  89     -10.977  13.078  -9.945  1.00 72.69           C  
ATOM   2529  N   MET B  90     -10.602  15.875  -5.844  1.00 81.00           N  
ATOM   2530  CA  MET B  90     -10.492  17.328  -5.824  1.00 81.00           C  
ATOM   2531  C   MET B  90      -9.531  17.781  -4.734  1.00 81.00           C  
ATOM   2532  CB  MET B  90     -11.867  17.969  -5.613  1.00 81.00           C  
ATOM   2533  O   MET B  90      -8.734  18.703  -4.949  1.00 81.00           O  
ATOM   2534  CG  MET B  90     -12.805  17.812  -6.801  1.00 81.00           C  
ATOM   2535  SD  MET B  90     -14.406  18.672  -6.551  1.00 81.00           S  
ATOM   2536  CE  MET B  90     -13.906  20.375  -6.895  1.00 81.00           C  
ATOM   2537  N   ALA B  91      -9.703  17.172  -3.641  1.00 83.12           N  
ATOM   2538  CA  ALA B  91      -8.844  17.531  -2.514  1.00 83.12           C  
ATOM   2539  C   ALA B  91      -7.367  17.375  -2.875  1.00 83.12           C  
ATOM   2540  CB  ALA B  91      -9.180  16.688  -1.290  1.00 83.12           C  
ATOM   2541  O   ALA B  91      -6.531  18.172  -2.445  1.00 83.12           O  
ATOM   2542  N   SER B  92      -7.051  16.469  -3.680  1.00 81.69           N  
ATOM   2543  CA  SER B  92      -5.668  16.219  -4.070  1.00 81.69           C  
ATOM   2544  C   SER B  92      -5.156  17.281  -5.027  1.00 81.69           C  
ATOM   2545  CB  SER B  92      -5.543  14.836  -4.723  1.00 81.69           C  
ATOM   2546  O   SER B  92      -3.947  17.422  -5.234  1.00 81.69           O  
ATOM   2547  OG  SER B  92      -6.133  14.836  -6.012  1.00 81.69           O  
ATOM   2548  N   LYS B  93      -6.012  18.078  -5.590  1.00 85.44           N  
ATOM   2549  CA  LYS B  93      -5.645  19.125  -6.543  1.00 85.44           C  
ATOM   2550  C   LYS B  93      -5.574  20.484  -5.859  1.00 85.44           C  
ATOM   2551  CB  LYS B  93      -6.637  19.156  -7.703  1.00 85.44           C  
ATOM   2552  O   LYS B  93      -5.375  21.500  -6.523  1.00 85.44           O  
ATOM   2553  CG  LYS B  93      -6.633  17.906  -8.570  1.00 85.44           C  
ATOM   2554  CD  LYS B  93      -7.582  18.047  -9.758  1.00 85.44           C  
ATOM   2555  CE  LYS B  93      -7.570  16.797 -10.625  1.00 85.44           C  
ATOM   2556  NZ  LYS B  93      -8.484  16.938 -11.805  1.00 85.44           N  
ATOM   2557  N   ILE B  94      -5.773  20.547  -4.594  1.00 91.06           N  
ATOM   2558  CA  ILE B  94      -5.758  21.781  -3.826  1.00 91.06           C  
ATOM   2559  C   ILE B  94      -4.535  21.812  -2.914  1.00 91.06           C  
ATOM   2560  CB  ILE B  94      -7.051  21.953  -2.994  1.00 91.06           C  
ATOM   2561  O   ILE B  94      -4.129  20.781  -2.375  1.00 91.06           O  
ATOM   2562  CG1 ILE B  94      -8.258  22.141  -3.918  1.00 91.06           C  
ATOM   2563  CG2 ILE B  94      -6.918  23.125  -2.014  1.00 91.06           C  
ATOM   2564  CD1 ILE B  94      -9.602  22.141  -3.195  1.00 91.06           C  
ATOM   2565  N   TRP B  95      -3.990  22.969  -2.738  1.00 91.00           N  
ATOM   2566  CA  TRP B  95      -2.881  23.156  -1.811  1.00 91.00           C  
ATOM   2567  C   TRP B  95      -3.324  22.906  -0.374  1.00 91.00           C  
ATOM   2568  CB  TRP B  95      -2.301  24.562  -1.939  1.00 91.00           C  
ATOM   2569  O   TRP B  95      -4.355  23.422   0.064  1.00 91.00           O  
ATOM   2570  CG  TRP B  95      -1.144  24.828  -1.025  1.00 91.00           C  
ATOM   2571  CD1 TRP B  95       0.180  24.609  -1.282  1.00 91.00           C  
ATOM   2572  CD2 TRP B  95      -1.207  25.375   0.296  1.00 91.00           C  
ATOM   2573  CE2 TRP B  95       0.117  25.453   0.782  1.00 91.00           C  
ATOM   2574  CE3 TRP B  95      -2.258  25.812   1.117  1.00 91.00           C  
ATOM   2575  NE1 TRP B  95       0.943  24.984  -0.199  1.00 91.00           N  
ATOM   2576  CH2 TRP B  95      -0.626  26.359   2.838  1.00 91.00           C  
ATOM   2577  CZ2 TRP B  95       0.419  25.953   2.055  1.00 91.00           C  
ATOM   2578  CZ3 TRP B  95      -1.954  26.297   2.383  1.00 91.00           C  
ATOM   2579  N   THR B  96      -2.643  22.125   0.279  1.00 91.50           N  
ATOM   2580  CA  THR B  96      -2.893  21.875   1.693  1.00 91.50           C  
ATOM   2581  C   THR B  96      -1.624  22.094   2.514  1.00 91.50           C  
ATOM   2582  CB  THR B  96      -3.410  20.438   1.920  1.00 91.50           C  
ATOM   2583  O   THR B  96      -0.513  21.953   1.997  1.00 91.50           O  
ATOM   2584  CG2 THR B  96      -4.762  20.234   1.247  1.00 91.50           C  
ATOM   2585  OG1 THR B  96      -2.471  19.500   1.375  1.00 91.50           O  
ATOM   2586  N   PRO B  97      -1.749  22.484   3.742  1.00 91.38           N  
ATOM   2587  CA  PRO B  97      -0.568  22.609   4.598  1.00 91.38           C  
ATOM   2588  C   PRO B  97       0.237  21.312   4.695  1.00 91.38           C  
ATOM   2589  CB  PRO B  97      -1.159  22.984   5.961  1.00 91.38           C  
ATOM   2590  O   PRO B  97      -0.338  20.219   4.680  1.00 91.38           O  
ATOM   2591  CG  PRO B  97      -2.510  23.547   5.648  1.00 91.38           C  
ATOM   2592  CD  PRO B  97      -3.053  22.844   4.441  1.00 91.38           C  
ATOM   2593  N   ASP B  98       1.446  21.453   4.754  1.00 87.19           N  
ATOM   2594  CA  ASP B  98       2.332  20.297   4.816  1.00 87.19           C  
ATOM   2595  C   ASP B  98       2.658  19.938   6.266  1.00 87.19           C  
ATOM   2596  CB  ASP B  98       3.621  20.562   4.039  1.00 87.19           C  
ATOM   2597  O   ASP B  98       3.824  19.734   6.613  1.00 87.19           O  
ATOM   2598  CG  ASP B  98       4.449  21.688   4.629  1.00 87.19           C  
ATOM   2599  OD1 ASP B  98       3.904  22.516   5.398  1.00 87.19           O  
ATOM   2600  OD2 ASP B  98       5.660  21.766   4.320  1.00 87.19           O  
ATOM   2601  N   THR B  99       1.771  19.812   7.039  1.00 90.38           N  
ATOM   2602  CA  THR B  99       1.888  19.578   8.477  1.00 90.38           C  
ATOM   2603  C   THR B  99       2.416  18.172   8.750  1.00 90.38           C  
ATOM   2604  CB  THR B  99       0.534  19.766   9.180  1.00 90.38           C  
ATOM   2605  O   THR B  99       1.993  17.219   8.109  1.00 90.38           O  
ATOM   2606  CG2 THR B  99       0.699  19.734  10.695  1.00 90.38           C  
ATOM   2607  OG1 THR B  99      -0.027  21.031   8.797  1.00 90.38           O  
ATOM   2608  N   PHE B 100       3.289  18.062   9.711  1.00 86.06           N  
ATOM   2609  CA  PHE B 100       3.768  16.766  10.188  1.00 86.06           C  
ATOM   2610  C   PHE B 100       3.916  16.766  11.703  1.00 86.06           C  
ATOM   2611  CB  PHE B 100       5.105  16.422   9.531  1.00 86.06           C  
ATOM   2612  O   PHE B 100       4.070  17.828  12.312  1.00 86.06           O  
ATOM   2613  CG  PHE B 100       6.285  17.141  10.117  1.00 86.06           C  
ATOM   2614  CD1 PHE B 100       6.566  18.453   9.758  1.00 86.06           C  
ATOM   2615  CD2 PHE B 100       7.109  16.516  11.039  1.00 86.06           C  
ATOM   2616  CE1 PHE B 100       7.656  19.125  10.305  1.00 86.06           C  
ATOM   2617  CE2 PHE B 100       8.203  17.172  11.594  1.00 86.06           C  
ATOM   2618  CZ  PHE B 100       8.477  18.484  11.219  1.00 86.06           C  
ATOM   2619  N   PHE B 101       3.818  15.625  12.258  1.00 88.44           N  
ATOM   2620  CA  PHE B 101       4.016  15.453  13.695  1.00 88.44           C  
ATOM   2621  C   PHE B 101       5.477  15.156  14.008  1.00 88.44           C  
ATOM   2622  CB  PHE B 101       3.125  14.328  14.227  1.00 88.44           C  
ATOM   2623  O   PHE B 101       6.016  14.133  13.570  1.00 88.44           O  
ATOM   2624  CG  PHE B 101       1.652  14.633  14.156  1.00 88.44           C  
ATOM   2625  CD1 PHE B 101       1.033  15.383  15.148  1.00 88.44           C  
ATOM   2626  CD2 PHE B 101       0.888  14.172  13.094  1.00 88.44           C  
ATOM   2627  CE1 PHE B 101      -0.329  15.664  15.078  1.00 88.44           C  
ATOM   2628  CE2 PHE B 101      -0.474  14.445  13.016  1.00 88.44           C  
ATOM   2629  CZ  PHE B 101      -1.080  15.195  14.016  1.00 88.44           C  
ATOM   2630  N   HIS B 102       6.059  15.945  14.797  1.00 84.19           N  
ATOM   2631  CA  HIS B 102       7.484  15.875  15.086  1.00 84.19           C  
ATOM   2632  C   HIS B 102       7.832  14.594  15.844  1.00 84.19           C  
ATOM   2633  CB  HIS B 102       7.934  17.094  15.891  1.00 84.19           C  
ATOM   2634  O   HIS B 102       8.836  13.945  15.547  1.00 84.19           O  
ATOM   2635  CG  HIS B 102       7.969  18.359  15.086  1.00 84.19           C  
ATOM   2636  CD2 HIS B 102       7.191  18.781  14.062  1.00 84.19           C  
ATOM   2637  ND1 HIS B 102       8.891  19.359  15.312  1.00 84.19           N  
ATOM   2638  CE1 HIS B 102       8.688  20.344  14.453  1.00 84.19           C  
ATOM   2639  NE2 HIS B 102       7.656  20.016  13.688  1.00 84.19           N  
ATOM   2640  N   ASN B 103       7.078  14.320  16.766  1.00 81.88           N  
ATOM   2641  CA  ASN B 103       7.398  13.180  17.625  1.00 81.88           C  
ATOM   2642  C   ASN B 103       6.480  11.992  17.344  1.00 81.88           C  
ATOM   2643  CB  ASN B 103       7.316  13.570  19.094  1.00 81.88           C  
ATOM   2644  O   ASN B 103       6.230  11.172  18.219  1.00 81.88           O  
ATOM   2645  CG  ASN B 103       5.973  14.164  19.469  1.00 81.88           C  
ATOM   2646  ND2 ASN B 103       5.555  13.953  20.719  1.00 81.88           N  
ATOM   2647  OD1 ASN B 103       5.312  14.805  18.656  1.00 81.88           O  
ATOM   2648  N   GLY B 104       5.934  12.039  16.203  1.00 79.56           N  
ATOM   2649  CA  GLY B 104       5.121  10.906  15.781  1.00 79.56           C  
ATOM   2650  C   GLY B 104       5.938   9.781  15.164  1.00 79.56           C  
ATOM   2651  O   GLY B 104       6.734  10.016  14.258  1.00 79.56           O  
ATOM   2652  N   LYS B 105       5.852   8.578  15.727  1.00 68.94           N  
ATOM   2653  CA  LYS B 105       6.555   7.406  15.195  1.00 68.94           C  
ATOM   2654  C   LYS B 105       5.777   6.766  14.055  1.00 68.94           C  
ATOM   2655  CB  LYS B 105       6.797   6.383  16.312  1.00 68.94           C  
ATOM   2656  O   LYS B 105       6.371   6.301  13.078  1.00 68.94           O  
ATOM   2657  CG  LYS B 105       7.770   6.848  17.375  1.00 68.94           C  
ATOM   2658  CD  LYS B 105       8.312   5.676  18.188  1.00 68.94           C  
ATOM   2659  CE  LYS B 105       9.344   6.129  19.203  1.00 68.94           C  
ATOM   2660  NZ  LYS B 105       9.938   4.973  19.953  1.00 68.94           N  
ATOM   2661  N   LYS B 106       4.598   6.547  14.242  1.00 66.06           N  
ATOM   2662  CA  LYS B 106       3.721   5.945  13.242  1.00 66.06           C  
ATOM   2663  C   LYS B 106       2.324   6.559  13.289  1.00 66.06           C  
ATOM   2664  CB  LYS B 106       3.637   4.434  13.438  1.00 66.06           C  
ATOM   2665  O   LYS B 106       1.772   6.770  14.375  1.00 66.06           O  
ATOM   2666  CG  LYS B 106       3.355   3.656  12.164  1.00 66.06           C  
ATOM   2667  CD  LYS B 106       3.424   2.152  12.398  1.00 66.06           C  
ATOM   2668  CE  LYS B 106       3.102   1.372  11.125  1.00 66.06           C  
ATOM   2669  NZ  LYS B 106       3.146  -0.103  11.359  1.00 66.06           N  
ATOM   2670  N   SER B 107       1.960   7.164  12.156  1.00 64.38           N  
ATOM   2671  CA  SER B 107       0.571   7.598  12.047  1.00 64.38           C  
ATOM   2672  C   SER B 107      -0.175   6.816  10.977  1.00 64.38           C  
ATOM   2673  CB  SER B 107       0.500   9.094  11.750  1.00 64.38           C  
ATOM   2674  O   SER B 107       0.389   6.500   9.922  1.00 64.38           O  
ATOM   2675  OG  SER B 107       1.286   9.836  12.664  1.00 64.38           O  
ATOM   2676  N   VAL B 108      -1.189   6.273  11.312  1.00 61.09           N  
ATOM   2677  CA  VAL B 108      -1.981   5.480  10.383  1.00 61.09           C  
ATOM   2678  C   VAL B 108      -3.309   6.184  10.102  1.00 61.09           C  
ATOM   2679  CB  VAL B 108      -2.236   4.055  10.922  1.00 61.09           C  
ATOM   2680  O   VAL B 108      -3.994   6.617  11.023  1.00 61.09           O  
ATOM   2681  CG1 VAL B 108      -3.045   3.234   9.922  1.00 61.09           C  
ATOM   2682  CG2 VAL B 108      -0.912   3.361  11.242  1.00 61.09           C  
ATOM   2683  N   ALA B 109      -3.510   6.422   8.727  1.00 56.53           N  
ATOM   2684  CA  ALA B 109      -4.824   6.914   8.328  1.00 56.53           C  
ATOM   2685  C   ALA B 109      -5.840   5.777   8.258  1.00 56.53           C  
ATOM   2686  CB  ALA B 109      -4.742   7.633   6.980  1.00 56.53           C  
ATOM   2687  O   ALA B 109      -5.484   4.641   7.934  1.00 56.53           O  
ATOM   2688  N   HIS B 110      -6.953   5.949   8.672  1.00 52.78           N  
ATOM   2689  CA  HIS B 110      -8.055   4.992   8.641  1.00 52.78           C  
ATOM   2690  C   HIS B 110      -8.758   5.008   7.293  1.00 52.78           C  
ATOM   2691  CB  HIS B 110      -9.055   5.293   9.766  1.00 52.78           C  
ATOM   2692  O   HIS B 110      -9.172   6.070   6.812  1.00 52.78           O  
ATOM   2693  CG  HIS B 110      -8.469   5.168  11.133  1.00 52.78           C  
ATOM   2694  CD2 HIS B 110      -7.676   6.000  11.844  1.00 52.78           C  
ATOM   2695  ND1 HIS B 110      -8.695   4.066  11.938  1.00 52.78           N  
ATOM   2696  CE1 HIS B 110      -8.055   4.234  13.086  1.00 52.78           C  
ATOM   2697  NE2 HIS B 110      -7.430   5.398  13.055  1.00 52.78           N  
ATOM   2698  N   ASN B 111      -8.461   4.078   6.184  1.00 53.66           N  
ATOM   2699  CA  ASN B 111      -8.992   4.168   4.828  1.00 53.66           C  
ATOM   2700  C   ASN B 111     -10.102   3.148   4.594  1.00 53.66           C  
ATOM   2701  CB  ASN B 111      -7.871   3.979   3.801  1.00 53.66           C  
ATOM   2702  O   ASN B 111     -10.484   2.898   3.451  1.00 53.66           O  
ATOM   2703  CG  ASN B 111      -7.020   5.223   3.627  1.00 53.66           C  
ATOM   2704  ND2 ASN B 111      -5.910   5.090   2.910  1.00 53.66           N  
ATOM   2705  OD1 ASN B 111      -7.359   6.297   4.133  1.00 53.66           O  
ATOM   2706  N   MET B 112     -10.641   2.465   5.496  1.00 47.62           N  
ATOM   2707  CA  MET B 112     -11.367   1.279   5.055  1.00 47.62           C  
ATOM   2708  C   MET B 112     -12.570   1.667   4.195  1.00 47.62           C  
ATOM   2709  CB  MET B 112     -11.828   0.450   6.254  1.00 47.62           C  
ATOM   2710  O   MET B 112     -12.781   1.101   3.121  1.00 47.62           O  
ATOM   2711  CG  MET B 112     -10.773  -0.511   6.777  1.00 47.62           C  
ATOM   2712  SD  MET B 112     -11.508  -2.043   7.473  1.00 47.62           S  
ATOM   2713  CE  MET B 112     -11.672  -3.035   5.961  1.00 47.62           C  
ATOM   2714  N   THR B 113     -13.430   2.520   4.715  1.00 50.69           N  
ATOM   2715  CA  THR B 113     -14.648   2.779   3.957  1.00 50.69           C  
ATOM   2716  C   THR B 113     -14.523   4.066   3.150  1.00 50.69           C  
ATOM   2717  CB  THR B 113     -15.875   2.869   4.883  1.00 50.69           C  
ATOM   2718  O   THR B 113     -15.008   4.152   2.021  1.00 50.69           O  
ATOM   2719  CG2 THR B 113     -16.234   1.499   5.445  1.00 50.69           C  
ATOM   2720  OG1 THR B 113     -15.578   3.754   5.973  1.00 50.69           O  
ATOM   2721  N   MET B 114     -13.828   5.055   3.645  1.00 54.97           N  
ATOM   2722  CA  MET B 114     -13.688   6.344   2.973  1.00 54.97           C  
ATOM   2723  C   MET B 114     -12.375   7.020   3.359  1.00 54.97           C  
ATOM   2724  CB  MET B 114     -14.867   7.258   3.309  1.00 54.97           C  
ATOM   2725  O   MET B 114     -11.789   6.699   4.395  1.00 54.97           O  
ATOM   2726  CG  MET B 114     -16.062   7.086   2.381  1.00 54.97           C  
ATOM   2727  SD  MET B 114     -16.094   8.352   1.047  1.00 54.97           S  
ATOM   2728  CE  MET B 114     -16.719   9.773   1.976  1.00 54.97           C  
ATOM   2729  N   PRO B 115     -11.906   7.812   2.240  1.00 55.62           N  
ATOM   2730  CA  PRO B 115     -10.680   8.555   2.549  1.00 55.62           C  
ATOM   2731  C   PRO B 115     -10.758   9.297   3.881  1.00 55.62           C  
ATOM   2732  CB  PRO B 115     -10.555   9.531   1.382  1.00 55.62           C  
ATOM   2733  O   PRO B 115     -11.836   9.758   4.270  1.00 55.62           O  
ATOM   2734  CG  PRO B 115     -11.695   9.195   0.474  1.00 55.62           C  
ATOM   2735  CD  PRO B 115     -12.547   8.164   1.149  1.00 55.62           C  
ATOM   2736  N   ASN B 116      -9.852   9.141   4.711  1.00 64.06           N  
ATOM   2737  CA  ASN B 116      -9.727   9.766   6.027  1.00 64.06           C  
ATOM   2738  C   ASN B 116      -9.539  11.273   5.918  1.00 64.06           C  
ATOM   2739  CB  ASN B 116      -8.570   9.133   6.805  1.00 64.06           C  
ATOM   2740  O   ASN B 116      -9.273  11.945   6.918  1.00 64.06           O  
ATOM   2741  CG  ASN B 116      -7.492   8.578   5.898  1.00 64.06           C  
ATOM   2742  ND2 ASN B 116      -6.289   8.414   6.441  1.00 64.06           N  
ATOM   2743  OD1 ASN B 116      -7.734   8.297   4.727  1.00 64.06           O  
ATOM   2744  N   LYS B 117      -9.773  11.852   4.750  1.00 71.81           N  
ATOM   2745  CA  LYS B 117      -9.570  13.281   4.543  1.00 71.81           C  
ATOM   2746  C   LYS B 117     -10.828  13.938   3.990  1.00 71.81           C  
ATOM   2747  CB  LYS B 117      -8.391  13.523   3.598  1.00 71.81           C  
ATOM   2748  O   LYS B 117     -11.484  13.391   3.102  1.00 71.81           O  
ATOM   2749  CG  LYS B 117      -7.074  12.945   4.094  1.00 71.81           C  
ATOM   2750  CD  LYS B 117      -5.957  13.156   3.078  1.00 71.81           C  
ATOM   2751  CE  LYS B 117      -4.656  12.508   3.533  1.00 71.81           C  
ATOM   2752  NZ  LYS B 117      -3.562  12.703   2.535  1.00 71.81           N  
ATOM   2753  N   LEU B 118     -11.250  15.008   4.613  1.00 83.94           N  
ATOM   2754  CA  LEU B 118     -12.383  15.805   4.164  1.00 83.94           C  
ATOM   2755  C   LEU B 118     -11.977  17.266   3.988  1.00 83.94           C  
ATOM   2756  CB  LEU B 118     -13.539  15.703   5.160  1.00 83.94           C  
ATOM   2757  O   LEU B 118     -11.445  17.891   4.914  1.00 83.94           O  
ATOM   2758  CG  LEU B 118     -14.773  16.547   4.855  1.00 83.94           C  
ATOM   2759  CD1 LEU B 118     -15.469  16.047   3.594  1.00 83.94           C  
ATOM   2760  CD2 LEU B 118     -15.734  16.547   6.039  1.00 83.94           C  
ATOM   2761  N   LEU B 119     -12.258  17.750   2.852  1.00 88.81           N  
ATOM   2762  CA  LEU B 119     -11.969  19.156   2.543  1.00 88.81           C  
ATOM   2763  C   LEU B 119     -13.250  19.906   2.219  1.00 88.81           C  
ATOM   2764  CB  LEU B 119     -10.984  19.250   1.369  1.00 88.81           C  
ATOM   2765  O   LEU B 119     -14.008  19.500   1.343  1.00 88.81           O  
ATOM   2766  CG  LEU B 119     -10.367  20.625   1.120  1.00 88.81           C  
ATOM   2767  CD1 LEU B 119      -9.438  21.000   2.271  1.00 88.81           C  
ATOM   2768  CD2 LEU B 119      -9.609  20.641  -0.205  1.00 88.81           C  
ATOM   2769  N   ARG B 120     -13.422  21.000   2.904  1.00 92.56           N  
ATOM   2770  CA  ARG B 120     -14.531  21.922   2.684  1.00 92.56           C  
ATOM   2771  C   ARG B 120     -14.031  23.297   2.262  1.00 92.56           C  
ATOM   2772  CB  ARG B 120     -15.391  22.047   3.943  1.00 92.56           C  
ATOM   2773  O   ARG B 120     -13.016  23.781   2.768  1.00 92.56           O  
ATOM   2774  CG  ARG B 120     -16.062  20.734   4.355  1.00 92.56           C  
ATOM   2775  CD  ARG B 120     -16.922  20.922   5.598  1.00 92.56           C  
ATOM   2776  NE  ARG B 120     -17.594  19.672   5.969  1.00 92.56           N  
ATOM   2777  NH1 ARG B 120     -16.484  19.422   7.977  1.00 92.56           N  
ATOM   2778  NH2 ARG B 120     -18.047  17.875   7.328  1.00 92.56           N  
ATOM   2779  CZ  ARG B 120     -17.375  19.000   7.090  1.00 92.56           C  
ATOM   2780  N   ILE B 121     -14.797  23.844   1.375  1.00 93.75           N  
ATOM   2781  CA  ILE B 121     -14.484  25.203   0.935  1.00 93.75           C  
ATOM   2782  C   ILE B 121     -15.703  26.109   1.124  1.00 93.75           C  
ATOM   2783  CB  ILE B 121     -14.023  25.219  -0.541  1.00 93.75           C  
ATOM   2784  O   ILE B 121     -16.812  25.766   0.700  1.00 93.75           O  
ATOM   2785  CG1 ILE B 121     -12.852  24.266  -0.751  1.00 93.75           C  
ATOM   2786  CG2 ILE B 121     -13.648  26.641  -0.968  1.00 93.75           C  
ATOM   2787  CD1 ILE B 121     -12.414  24.125  -2.203  1.00 93.75           C  
ATOM   2788  N   THR B 122     -15.492  27.203   1.796  1.00 94.81           N  
ATOM   2789  CA  THR B 122     -16.500  28.250   1.932  1.00 94.81           C  
ATOM   2790  C   THR B 122     -16.375  29.266   0.809  1.00 94.81           C  
ATOM   2791  CB  THR B 122     -16.391  28.953   3.295  1.00 94.81           C  
ATOM   2792  O   THR B 122     -15.289  29.469   0.267  1.00 94.81           O  
ATOM   2793  CG2 THR B 122     -17.562  29.906   3.518  1.00 94.81           C  
ATOM   2794  OG1 THR B 122     -16.375  27.969   4.340  1.00 94.81           O  
ATOM   2795  N   GLU B 123     -17.391  29.875   0.421  1.00 94.88           N  
ATOM   2796  CA  GLU B 123     -17.469  30.750  -0.741  1.00 94.88           C  
ATOM   2797  C   GLU B 123     -16.406  31.844  -0.681  1.00 94.88           C  
ATOM   2798  CB  GLU B 123     -18.859  31.375  -0.848  1.00 94.88           C  
ATOM   2799  O   GLU B 123     -15.977  32.344  -1.716  1.00 94.88           O  
ATOM   2800  CG  GLU B 123     -19.219  32.312   0.306  1.00 94.88           C  
ATOM   2801  CD  GLU B 123     -20.609  32.906   0.206  1.00 94.88           C  
ATOM   2802  OE1 GLU B 123     -21.031  33.625   1.143  1.00 94.88           O  
ATOM   2803  OE2 GLU B 123     -21.281  32.625  -0.815  1.00 94.88           O  
ATOM   2804  N   ASP B 124     -15.977  32.281   0.495  1.00 95.81           N  
ATOM   2805  CA  ASP B 124     -14.984  33.344   0.642  1.00 95.81           C  
ATOM   2806  C   ASP B 124     -13.570  32.812   0.458  1.00 95.81           C  
ATOM   2807  CB  ASP B 124     -15.117  34.031   2.010  1.00 95.81           C  
ATOM   2808  O   ASP B 124     -12.594  33.531   0.619  1.00 95.81           O  
ATOM   2809  CG  ASP B 124     -14.719  33.125   3.158  1.00 95.81           C  
ATOM   2810  OD1 ASP B 124     -14.523  31.891   2.936  1.00 95.81           O  
ATOM   2811  OD2 ASP B 124     -14.594  33.625   4.297  1.00 95.81           O  
ATOM   2812  N   GLY B 125     -13.414  31.484   0.225  1.00 96.25           N  
ATOM   2813  CA  GLY B 125     -12.109  30.906  -0.019  1.00 96.25           C  
ATOM   2814  C   GLY B 125     -11.516  30.219   1.205  1.00 96.25           C  
ATOM   2815  O   GLY B 125     -10.367  29.781   1.181  1.00 96.25           O  
ATOM   2816  N   THR B 126     -12.305  30.234   2.262  1.00 97.25           N  
ATOM   2817  CA  THR B 126     -11.844  29.547   3.471  1.00 97.25           C  
ATOM   2818  C   THR B 126     -11.969  28.031   3.320  1.00 97.25           C  
ATOM   2819  CB  THR B 126     -12.641  30.016   4.707  1.00 97.25           C  
ATOM   2820  O   THR B 126     -13.023  27.531   2.928  1.00 97.25           O  
ATOM   2821  CG2 THR B 126     -12.141  29.328   5.973  1.00 97.25           C  
ATOM   2822  OG1 THR B 126     -12.500  31.438   4.855  1.00 97.25           O  
ATOM   2823  N   LEU B 127     -10.852  27.391   3.588  1.00 96.81           N  
ATOM   2824  CA  LEU B 127     -10.812  25.938   3.510  1.00 96.81           C  
ATOM   2825  C   LEU B 127     -10.742  25.312   4.902  1.00 96.81           C  
ATOM   2826  CB  LEU B 127      -9.617  25.484   2.674  1.00 96.81           C  
ATOM   2827  O   LEU B 127     -10.109  25.875   5.801  1.00 96.81           O  
ATOM   2828  CG  LEU B 127      -9.617  25.906   1.203  1.00 96.81           C  
ATOM   2829  CD1 LEU B 127      -8.781  27.156   1.014  1.00 96.81           C  
ATOM   2830  CD2 LEU B 127      -9.094  24.766   0.323  1.00 96.81           C  
ATOM   2831  N   LEU B 128     -11.359  24.203   5.078  1.00 94.75           N  
ATOM   2832  CA  LEU B 128     -11.297  23.375   6.285  1.00 94.75           C  
ATOM   2833  C   LEU B 128     -10.930  21.938   5.941  1.00 94.75           C  
ATOM   2834  CB  LEU B 128     -12.633  23.406   7.027  1.00 94.75           C  
ATOM   2835  O   LEU B 128     -11.711  21.234   5.305  1.00 94.75           O  
ATOM   2836  CG  LEU B 128     -12.727  22.562   8.297  1.00 94.75           C  
ATOM   2837  CD1 LEU B 128     -11.742  23.078   9.352  1.00 94.75           C  
ATOM   2838  CD2 LEU B 128     -14.148  22.578   8.844  1.00 94.75           C  
ATOM   2839  N   TYR B 129      -9.805  21.562   6.387  1.00 92.50           N  
ATOM   2840  CA  TYR B 129      -9.258  20.219   6.160  1.00 92.50           C  
ATOM   2841  C   TYR B 129      -9.336  19.375   7.430  1.00 92.50           C  
ATOM   2842  CB  TYR B 129      -7.812  20.312   5.676  1.00 92.50           C  
ATOM   2843  O   TYR B 129      -8.648  19.672   8.414  1.00 92.50           O  
ATOM   2844  CG  TYR B 129      -7.297  19.031   5.074  1.00 92.50           C  
ATOM   2845  CD1 TYR B 129      -5.984  18.609   5.293  1.00 92.50           C  
ATOM   2846  CD2 TYR B 129      -8.117  18.234   4.281  1.00 92.50           C  
ATOM   2847  CE1 TYR B 129      -5.504  17.422   4.738  1.00 92.50           C  
ATOM   2848  CE2 TYR B 129      -7.645  17.047   3.721  1.00 92.50           C  
ATOM   2849  OH  TYR B 129      -5.871  15.477   3.406  1.00 92.50           O  
ATOM   2850  CZ  TYR B 129      -6.340  16.656   3.957  1.00 92.50           C  
ATOM   2851  N   THR B 130     -10.102  18.328   7.383  1.00 89.00           N  
ATOM   2852  CA  THR B 130     -10.281  17.438   8.531  1.00 89.00           C  
ATOM   2853  C   THR B 130      -9.711  16.047   8.234  1.00 89.00           C  
ATOM   2854  CB  THR B 130     -11.766  17.312   8.914  1.00 89.00           C  
ATOM   2855  O   THR B 130     -10.039  15.445   7.215  1.00 89.00           O  
ATOM   2856  CG2 THR B 130     -11.945  16.469  10.164  1.00 89.00           C  
ATOM   2857  OG1 THR B 130     -12.305  18.625   9.156  1.00 89.00           O  
ATOM   2858  N   MET B 131      -8.914  15.586   9.141  1.00 86.31           N  
ATOM   2859  CA  MET B 131      -8.297  14.266   9.016  1.00 86.31           C  
ATOM   2860  C   MET B 131      -8.539  13.430  10.273  1.00 86.31           C  
ATOM   2861  CB  MET B 131      -6.801  14.391   8.750  1.00 86.31           C  
ATOM   2862  O   MET B 131      -8.422  13.938  11.391  1.00 86.31           O  
ATOM   2863  CG  MET B 131      -6.465  15.141   7.477  1.00 86.31           C  
ATOM   2864  SD  MET B 131      -4.656  15.375   7.250  1.00 86.31           S  
ATOM   2865  CE  MET B 131      -4.035  14.469   8.695  1.00 86.31           C  
ATOM   2866  N   ARG B 132      -8.797  12.258  10.039  1.00 84.06           N  
ATOM   2867  CA  ARG B 132      -8.812  11.281  11.125  1.00 84.06           C  
ATOM   2868  C   ARG B 132      -7.500  10.516  11.195  1.00 84.06           C  
ATOM   2869  CB  ARG B 132      -9.984  10.312  10.961  1.00 84.06           C  
ATOM   2870  O   ARG B 132      -7.121   9.836  10.234  1.00 84.06           O  
ATOM   2871  CG  ARG B 132     -10.180   9.383  12.148  1.00 84.06           C  
ATOM   2872  CD  ARG B 132     -11.328   8.414  11.914  1.00 84.06           C  
ATOM   2873  NE  ARG B 132     -11.430   7.426  12.984  1.00 84.06           N  
ATOM   2874  NH1 ARG B 132     -12.961   6.086  11.898  1.00 84.06           N  
ATOM   2875  NH2 ARG B 132     -12.219   5.512  13.984  1.00 84.06           N  
ATOM   2876  CZ  ARG B 132     -12.203   6.344  12.953  1.00 84.06           C  
ATOM   2877  N   LEU B 133      -6.875  10.578  12.367  1.00 84.25           N  
ATOM   2878  CA  LEU B 133      -5.535  10.016  12.484  1.00 84.25           C  
ATOM   2879  C   LEU B 133      -5.395   9.211  13.773  1.00 84.25           C  
ATOM   2880  CB  LEU B 133      -4.480  11.125  12.438  1.00 84.25           C  
ATOM   2881  O   LEU B 133      -5.988   9.570  14.797  1.00 84.25           O  
ATOM   2882  CG  LEU B 133      -4.520  12.047  11.219  1.00 84.25           C  
ATOM   2883  CD1 LEU B 133      -3.594  13.242  11.430  1.00 84.25           C  
ATOM   2884  CD2 LEU B 133      -4.137  11.281   9.961  1.00 84.25           C  
ATOM   2885  N   THR B 134      -4.648   8.203  13.680  1.00 85.31           N  
ATOM   2886  CA  THR B 134      -4.047   7.578  14.852  1.00 85.31           C  
ATOM   2887  C   THR B 134      -2.568   7.941  14.961  1.00 85.31           C  
ATOM   2888  CB  THR B 134      -4.199   6.047  14.805  1.00 85.31           C  
ATOM   2889  O   THR B 134      -1.782   7.641  14.055  1.00 85.31           O  
ATOM   2890  CG2 THR B 134      -3.564   5.395  16.031  1.00 85.31           C  
ATOM   2891  OG1 THR B 134      -5.594   5.715  14.773  1.00 85.31           O  
ATOM   2892  N   VAL B 135      -2.244   8.594  15.992  1.00 87.81           N  
ATOM   2893  CA  VAL B 135      -0.878   9.070  16.188  1.00 87.81           C  
ATOM   2894  C   VAL B 135      -0.219   8.305  17.328  1.00 87.81           C  
ATOM   2895  CB  VAL B 135      -0.842  10.594  16.469  1.00 87.81           C  
ATOM   2896  O   VAL B 135      -0.756   8.250  18.438  1.00 87.81           O  
ATOM   2897  CG1 VAL B 135       0.599  11.078  16.594  1.00 87.81           C  
ATOM   2898  CG2 VAL B 135      -1.574  11.352  15.367  1.00 87.81           C  
ATOM   2899  N   ARG B 136       0.864   7.715  17.141  1.00 88.25           N  
ATOM   2900  CA  ARG B 136       1.747   7.164  18.156  1.00 88.25           C  
ATOM   2901  C   ARG B 136       2.924   8.094  18.438  1.00 88.25           C  
ATOM   2902  CB  ARG B 136       2.258   5.785  17.750  1.00 88.25           C  
ATOM   2903  O   ARG B 136       3.812   8.242  17.594  1.00 88.25           O  
ATOM   2904  CG  ARG B 136       2.951   5.020  18.859  1.00 88.25           C  
ATOM   2905  CD  ARG B 136       3.338   3.611  18.422  1.00 88.25           C  
ATOM   2906  NE  ARG B 136       4.180   2.953  19.422  1.00 88.25           N  
ATOM   2907  NH1 ARG B 136       4.578   1.073  18.141  1.00 88.25           N  
ATOM   2908  NH2 ARG B 136       5.500   1.254  20.234  1.00 88.25           N  
ATOM   2909  CZ  ARG B 136       4.750   1.762  19.250  1.00 88.25           C  
ATOM   2910  N   ALA B 137       2.889   8.656  19.484  1.00 88.88           N  
ATOM   2911  CA  ALA B 137       3.852   9.711  19.781  1.00 88.88           C  
ATOM   2912  C   ALA B 137       4.758   9.305  20.938  1.00 88.88           C  
ATOM   2913  CB  ALA B 137       3.129  11.016  20.109  1.00 88.88           C  
ATOM   2914  O   ALA B 137       4.348   8.555  21.828  1.00 88.88           O  
ATOM   2915  N   GLU B 138       5.934   9.820  20.906  1.00 85.38           N  
ATOM   2916  CA  GLU B 138       6.910   9.586  21.969  1.00 85.38           C  
ATOM   2917  C   GLU B 138       6.605  10.445  23.188  1.00 85.38           C  
ATOM   2918  CB  GLU B 138       8.328   9.875  21.469  1.00 85.38           C  
ATOM   2919  O   GLU B 138       6.242  11.617  23.062  1.00 85.38           O  
ATOM   2920  CG  GLU B 138       9.422   9.406  22.406  1.00 85.38           C  
ATOM   2921  CD  GLU B 138      10.828   9.641  21.875  1.00 85.38           C  
ATOM   2922  OE1 GLU B 138      11.805   9.305  22.578  1.00 85.38           O  
ATOM   2923  OE2 GLU B 138      10.938  10.156  20.734  1.00 85.38           O  
ATOM   2924  N   CYS B 139       6.742   9.805  24.359  1.00 84.44           N  
ATOM   2925  CA  CYS B 139       6.590  10.477  25.641  1.00 84.44           C  
ATOM   2926  C   CYS B 139       7.723  10.102  26.594  1.00 84.44           C  
ATOM   2927  CB  CYS B 139       5.246  10.117  26.281  1.00 84.44           C  
ATOM   2928  O   CYS B 139       7.703   9.031  27.203  1.00 84.44           O  
ATOM   2929  SG  CYS B 139       4.934  10.961  27.844  1.00 84.44           S  
ATOM   2930  N   PRO B 140       8.750  11.000  26.625  1.00 74.44           N  
ATOM   2931  CA  PRO B 140       9.852  10.719  27.562  1.00 74.44           C  
ATOM   2932  C   PRO B 140       9.398  10.703  29.016  1.00 74.44           C  
ATOM   2933  CB  PRO B 140      10.828  11.867  27.312  1.00 74.44           C  
ATOM   2934  O   PRO B 140       8.984  11.734  29.547  1.00 74.44           O  
ATOM   2935  CG  PRO B 140      10.031  12.891  26.562  1.00 74.44           C  
ATOM   2936  CD  PRO B 140       8.750  12.258  26.109  1.00 74.44           C  
ATOM   2937  N   MET B 141       8.984   9.547  29.516  1.00 67.62           N  
ATOM   2938  CA  MET B 141       8.531   9.414  30.891  1.00 67.62           C  
ATOM   2939  C   MET B 141       9.703   9.180  31.828  1.00 67.62           C  
ATOM   2940  CB  MET B 141       7.523   8.266  31.016  1.00 67.62           C  
ATOM   2941  O   MET B 141      10.570   8.344  31.562  1.00 67.62           O  
ATOM   2942  CG  MET B 141       6.242   8.484  30.219  1.00 67.62           C  
ATOM   2943  SD  MET B 141       4.969   7.211  30.578  1.00 67.62           S  
ATOM   2944  CE  MET B 141       5.367   5.992  29.297  1.00 67.62           C  
ATOM   2945  N   HIS B 142      10.273  10.172  32.594  1.00 58.38           N  
ATOM   2946  CA  HIS B 142      11.328   9.992  33.594  1.00 58.38           C  
ATOM   2947  C   HIS B 142      10.852   9.125  34.750  1.00 58.38           C  
ATOM   2948  CB  HIS B 142      11.812  11.352  34.094  1.00 58.38           C  
ATOM   2949  O   HIS B 142       9.852   9.453  35.406  1.00 58.38           O  
ATOM   2950  CG  HIS B 142      12.680  12.086  33.125  1.00 58.38           C  
ATOM   2951  CD2 HIS B 142      12.562  13.328  32.594  1.00 58.38           C  
ATOM   2952  ND1 HIS B 142      13.828  11.547  32.594  1.00 58.38           N  
ATOM   2953  CE1 HIS B 142      14.383  12.430  31.781  1.00 58.38           C  
ATOM   2954  NE2 HIS B 142      13.633  13.516  31.766  1.00 58.38           N  
ATOM   2955  N   LEU B 143      11.312   7.824  34.781  1.00 51.72           N  
ATOM   2956  CA  LEU B 143      10.961   6.859  35.844  1.00 51.72           C  
ATOM   2957  C   LEU B 143      11.359   7.379  37.219  1.00 51.72           C  
ATOM   2958  CB  LEU B 143      11.641   5.516  35.562  1.00 51.72           C  
ATOM   2959  O   LEU B 143      11.000   6.781  38.219  1.00 51.72           O  
ATOM   2960  CG  LEU B 143      10.953   4.598  34.562  1.00 51.72           C  
ATOM   2961  CD1 LEU B 143      11.984   3.711  33.875  1.00 51.72           C  
ATOM   2962  CD2 LEU B 143       9.891   3.750  35.250  1.00 51.72           C  
ATOM   2963  N   GLU B 144      12.289   8.289  37.438  1.00 50.28           N  
ATOM   2964  CA  GLU B 144      12.812   8.625  38.750  1.00 50.28           C  
ATOM   2965  C   GLU B 144      11.680   8.984  39.719  1.00 50.28           C  
ATOM   2966  CB  GLU B 144      13.812   9.773  38.656  1.00 50.28           C  
ATOM   2967  O   GLU B 144      11.812   8.812  40.906  1.00 50.28           O  
ATOM   2968  CG  GLU B 144      15.133   9.391  38.000  1.00 50.28           C  
ATOM   2969  CD  GLU B 144      16.094  10.562  37.844  1.00 50.28           C  
ATOM   2970  OE1 GLU B 144      17.250  10.352  37.406  1.00 50.28           O  
ATOM   2971  OE2 GLU B 144      15.695  11.695  38.188  1.00 50.28           O  
ATOM   2972  N   ASP B 145      10.602   9.547  39.438  1.00 46.41           N  
ATOM   2973  CA  ASP B 145       9.602  10.008  40.406  1.00 46.41           C  
ATOM   2974  C   ASP B 145       8.430   9.039  40.500  1.00 46.41           C  
ATOM   2975  CB  ASP B 145       9.109  11.406  40.062  1.00 46.41           C  
ATOM   2976  O   ASP B 145       7.312   9.430  40.844  1.00 46.41           O  
ATOM   2977  CG  ASP B 145      10.148  12.484  40.312  1.00 46.41           C  
ATOM   2978  OD1 ASP B 145      11.062  12.266  41.125  1.00 46.41           O  
ATOM   2979  OD2 ASP B 145      10.039  13.570  39.688  1.00 46.41           O  
ATOM   2980  N   PHE B 146       8.406   7.836  40.344  1.00 48.12           N  
ATOM   2981  CA  PHE B 146       7.387   6.852  40.656  1.00 48.12           C  
ATOM   2982  C   PHE B 146       7.113   6.840  42.156  1.00 48.12           C  
ATOM   2983  CB  PHE B 146       7.812   5.457  40.219  1.00 48.12           C  
ATOM   2984  O   PHE B 146       8.031   7.031  42.969  1.00 48.12           O  
ATOM   2985  CG  PHE B 146       6.941   4.887  39.125  1.00 48.12           C  
ATOM   2986  CD1 PHE B 146       5.773   4.203  39.438  1.00 48.12           C  
ATOM   2987  CD2 PHE B 146       7.293   5.035  37.781  1.00 48.12           C  
ATOM   2988  CE1 PHE B 146       4.965   3.676  38.406  1.00 48.12           C  
ATOM   2989  CE2 PHE B 146       6.492   4.512  36.781  1.00 48.12           C  
ATOM   2990  CZ  PHE B 146       5.328   3.832  37.094  1.00 48.12           C  
ATOM   2991  N   PRO B 147       5.773   6.621  42.344  1.00 48.19           N  
ATOM   2992  CA  PRO B 147       4.504   6.457  41.656  1.00 48.19           C  
ATOM   2993  C   PRO B 147       3.811   7.785  41.344  1.00 48.19           C  
ATOM   2994  CB  PRO B 147       3.672   5.605  42.625  1.00 48.19           C  
ATOM   2995  O   PRO B 147       2.727   7.805  40.781  1.00 48.19           O  
ATOM   2996  CG  PRO B 147       4.414   5.660  43.906  1.00 48.19           C  
ATOM   2997  CD  PRO B 147       5.777   6.238  43.656  1.00 48.19           C  
ATOM   2998  N   MET B 148       4.227   8.836  42.000  1.00 53.22           N  
ATOM   2999  CA  MET B 148       3.555  10.125  42.125  1.00 53.22           C  
ATOM   3000  C   MET B 148       3.801  10.977  40.875  1.00 53.22           C  
ATOM   3001  CB  MET B 148       4.027  10.867  43.375  1.00 53.22           C  
ATOM   3002  O   MET B 148       3.650  12.203  40.906  1.00 53.22           O  
ATOM   3003  CG  MET B 148       3.475  10.305  44.656  1.00 53.22           C  
ATOM   3004  SD  MET B 148       2.002  11.227  45.250  1.00 53.22           S  
ATOM   3005  CE  MET B 148       2.797  12.391  46.406  1.00 53.22           C  
ATOM   3006  N   ASP B 149       4.152  10.406  39.781  1.00 59.25           N  
ATOM   3007  CA  ASP B 149       4.816  11.164  38.719  1.00 59.25           C  
ATOM   3008  C   ASP B 149       3.828  11.570  37.625  1.00 59.25           C  
ATOM   3009  CB  ASP B 149       5.969  10.359  38.125  1.00 59.25           C  
ATOM   3010  O   ASP B 149       3.115  10.719  37.094  1.00 59.25           O  
ATOM   3011  CG  ASP B 149       7.230  10.406  38.969  1.00 59.25           C  
ATOM   3012  OD1 ASP B 149       7.344  11.297  39.844  1.00 59.25           O  
ATOM   3013  OD2 ASP B 149       8.117   9.555  38.750  1.00 59.25           O  
ATOM   3014  N   ALA B 150       3.381  12.797  37.750  1.00 73.62           N  
ATOM   3015  CA  ALA B 150       2.705  13.477  36.625  1.00 73.62           C  
ATOM   3016  C   ALA B 150       3.639  13.648  35.438  1.00 73.62           C  
ATOM   3017  CB  ALA B 150       2.182  14.836  37.094  1.00 73.62           C  
ATOM   3018  O   ALA B 150       4.812  13.992  35.594  1.00 73.62           O  
ATOM   3019  N   HIS B 151       3.199  13.062  34.406  1.00 82.50           N  
ATOM   3020  CA  HIS B 151       3.975  13.156  33.188  1.00 82.50           C  
ATOM   3021  C   HIS B 151       3.262  14.023  32.156  1.00 82.50           C  
ATOM   3022  CB  HIS B 151       4.238  11.766  32.594  1.00 82.50           C  
ATOM   3023  O   HIS B 151       2.035  13.977  32.031  1.00 82.50           O  
ATOM   3024  CG  HIS B 151       4.938  10.844  33.562  1.00 82.50           C  
ATOM   3025  CD2 HIS B 151       4.496   9.758  34.219  1.00 82.50           C  
ATOM   3026  ND1 HIS B 151       6.258  11.008  33.906  1.00 82.50           N  
ATOM   3027  CE1 HIS B 151       6.602  10.055  34.750  1.00 82.50           C  
ATOM   3028  NE2 HIS B 151       5.547   9.281  34.969  1.00 82.50           N  
ATOM   3029  N   ALA B 152       3.984  14.867  31.625  1.00 88.69           N  
ATOM   3030  CA  ALA B 152       3.482  15.641  30.484  1.00 88.69           C  
ATOM   3031  C   ALA B 152       3.973  15.055  29.172  1.00 88.69           C  
ATOM   3032  CB  ALA B 152       3.906  17.094  30.609  1.00 88.69           C  
ATOM   3033  O   ALA B 152       5.168  15.094  28.875  1.00 88.69           O  
ATOM   3034  N   CYS B 153       3.092  14.523  28.469  1.00 90.25           N  
ATOM   3035  CA  CYS B 153       3.408  13.945  27.156  1.00 90.25           C  
ATOM   3036  C   CYS B 153       3.107  14.930  26.031  1.00 90.25           C  
ATOM   3037  CB  CYS B 153       2.621  12.648  26.953  1.00 90.25           C  
ATOM   3038  O   CYS B 153       1.956  15.320  25.844  1.00 90.25           O  
ATOM   3039  SG  CYS B 153       3.092  11.320  28.062  1.00 90.25           S  
ATOM   3040  N   PRO B 154       4.059  15.227  25.297  1.00 92.38           N  
ATOM   3041  CA  PRO B 154       3.859  16.234  24.250  1.00 92.38           C  
ATOM   3042  C   PRO B 154       3.389  15.633  22.938  1.00 92.38           C  
ATOM   3043  CB  PRO B 154       5.246  16.875  24.109  1.00 92.38           C  
ATOM   3044  O   PRO B 154       3.693  14.477  22.641  1.00 92.38           O  
ATOM   3045  CG  PRO B 154       6.203  15.758  24.375  1.00 92.38           C  
ATOM   3046  CD  PRO B 154       5.621  14.867  25.438  1.00 92.38           C  
ATOM   3047  N   LEU B 155       2.643  16.375  22.172  1.00 93.75           N  
ATOM   3048  CA  LEU B 155       2.359  16.234  20.750  1.00 93.75           C  
ATOM   3049  C   LEU B 155       2.754  17.484  19.984  1.00 93.75           C  
ATOM   3050  CB  LEU B 155       0.875  15.930  20.516  1.00 93.75           C  
ATOM   3051  O   LEU B 155       2.152  18.547  20.172  1.00 93.75           O  
ATOM   3052  CG  LEU B 155       0.461  15.594  19.094  1.00 93.75           C  
ATOM   3053  CD1 LEU B 155       1.062  14.258  18.656  1.00 93.75           C  
ATOM   3054  CD2 LEU B 155      -1.059  15.562  18.969  1.00 93.75           C  
ATOM   3055  N   LYS B 156       3.742  17.344  19.141  1.00 92.88           N  
ATOM   3056  CA  LYS B 156       4.312  18.484  18.422  1.00 92.88           C  
ATOM   3057  C   LYS B 156       4.059  18.391  16.922  1.00 92.88           C  
ATOM   3058  CB  LYS B 156       5.816  18.594  18.688  1.00 92.88           C  
ATOM   3059  O   LYS B 156       4.203  17.312  16.344  1.00 92.88           O  
ATOM   3060  CG  LYS B 156       6.176  18.703  20.172  1.00 92.88           C  
ATOM   3061  CD  LYS B 156       7.684  18.797  20.375  1.00 92.88           C  
ATOM   3062  CE  LYS B 156       8.047  18.844  21.844  1.00 92.88           C  
ATOM   3063  NZ  LYS B 156       9.523  18.906  22.047  1.00 92.88           N  
ATOM   3064  N   PHE B 157       3.709  19.484  16.328  1.00 92.31           N  
ATOM   3065  CA  PHE B 157       3.508  19.484  14.875  1.00 92.31           C  
ATOM   3066  C   PHE B 157       3.824  20.859  14.289  1.00 92.31           C  
ATOM   3067  CB  PHE B 157       2.070  19.078  14.531  1.00 92.31           C  
ATOM   3068  O   PHE B 157       3.902  21.844  15.008  1.00 92.31           O  
ATOM   3069  CG  PHE B 157       1.032  20.047  15.055  1.00 92.31           C  
ATOM   3070  CD1 PHE B 157       0.456  19.859  16.297  1.00 92.31           C  
ATOM   3071  CD2 PHE B 157       0.633  21.125  14.281  1.00 92.31           C  
ATOM   3072  CE1 PHE B 157      -0.504  20.750  16.781  1.00 92.31           C  
ATOM   3073  CE2 PHE B 157      -0.326  22.016  14.758  1.00 92.31           C  
ATOM   3074  CZ  PHE B 157      -0.895  21.828  16.000  1.00 92.31           C  
ATOM   3075  N   GLY B 158       4.055  20.906  13.008  1.00 92.56           N  
ATOM   3076  CA  GLY B 158       4.383  22.109  12.258  1.00 92.56           C  
ATOM   3077  C   GLY B 158       4.609  21.844  10.781  1.00 92.56           C  
ATOM   3078  O   GLY B 158       4.301  20.766  10.281  1.00 92.56           O  
ATOM   3079  N   SER B 159       5.016  22.875  10.148  1.00 90.25           N  
ATOM   3080  CA  SER B 159       5.281  22.766   8.719  1.00 90.25           C  
ATOM   3081  C   SER B 159       6.559  21.969   8.453  1.00 90.25           C  
ATOM   3082  CB  SER B 159       5.387  24.156   8.086  1.00 90.25           C  
ATOM   3083  O   SER B 159       7.555  22.141   9.164  1.00 90.25           O  
ATOM   3084  OG  SER B 159       5.797  24.047   6.730  1.00 90.25           O  
ATOM   3085  N   TYR B 160       6.477  21.250   7.484  1.00 84.00           N  
ATOM   3086  CA  TYR B 160       7.641  20.484   7.051  1.00 84.00           C  
ATOM   3087  C   TYR B 160       8.586  21.344   6.227  1.00 84.00           C  
ATOM   3088  CB  TYR B 160       7.207  19.250   6.238  1.00 84.00           C  
ATOM   3089  O   TYR B 160       9.805  21.297   6.414  1.00 84.00           O  
ATOM   3090  CG  TYR B 160       8.344  18.328   5.887  1.00 84.00           C  
ATOM   3091  CD1 TYR B 160       8.820  18.234   4.582  1.00 84.00           C  
ATOM   3092  CD2 TYR B 160       8.945  17.531   6.859  1.00 84.00           C  
ATOM   3093  CE1 TYR B 160       9.867  17.391   4.254  1.00 84.00           C  
ATOM   3094  CE2 TYR B 160       9.992  16.672   6.547  1.00 84.00           C  
ATOM   3095  OH  TYR B 160      11.477  15.758   4.922  1.00 84.00           O  
ATOM   3096  CZ  TYR B 160      10.445  16.609   5.242  1.00 84.00           C  
ATOM   3097  N   ALA B 161       8.086  22.156   5.426  1.00 84.44           N  
ATOM   3098  CA  ALA B 161       8.922  22.828   4.426  1.00 84.44           C  
ATOM   3099  C   ALA B 161       8.875  24.344   4.586  1.00 84.44           C  
ATOM   3100  CB  ALA B 161       8.477  22.422   3.018  1.00 84.44           C  
ATOM   3101  O   ALA B 161       9.812  25.047   4.203  1.00 84.44           O  
ATOM   3102  N   TYR B 162       7.879  24.859   5.086  1.00 89.25           N  
ATOM   3103  CA  TYR B 162       7.684  26.312   5.086  1.00 89.25           C  
ATOM   3104  C   TYR B 162       8.164  26.922   6.395  1.00 89.25           C  
ATOM   3105  CB  TYR B 162       6.211  26.656   4.855  1.00 89.25           C  
ATOM   3106  O   TYR B 162       7.715  26.531   7.473  1.00 89.25           O  
ATOM   3107  CG  TYR B 162       5.676  26.188   3.523  1.00 89.25           C  
ATOM   3108  CD1 TYR B 162       5.988  26.859   2.350  1.00 89.25           C  
ATOM   3109  CD2 TYR B 162       4.863  25.062   3.436  1.00 89.25           C  
ATOM   3110  CE1 TYR B 162       5.496  26.438   1.119  1.00 89.25           C  
ATOM   3111  CE2 TYR B 162       4.367  24.625   2.213  1.00 89.25           C  
ATOM   3112  OH  TYR B 162       4.203  24.891  -0.154  1.00 89.25           O  
ATOM   3113  CZ  TYR B 162       4.691  25.312   1.061  1.00 89.25           C  
ATOM   3114  N   THR B 163       9.000  27.891   6.281  1.00 91.56           N  
ATOM   3115  CA  THR B 163       9.453  28.656   7.438  1.00 91.56           C  
ATOM   3116  C   THR B 163       8.352  29.594   7.934  1.00 91.56           C  
ATOM   3117  CB  THR B 163      10.719  29.469   7.109  1.00 91.56           C  
ATOM   3118  O   THR B 163       7.309  29.719   7.289  1.00 91.56           O  
ATOM   3119  CG2 THR B 163      11.805  28.578   6.520  1.00 91.56           C  
ATOM   3120  OG1 THR B 163      10.383  30.484   6.164  1.00 91.56           O  
ATOM   3121  N   ARG B 164       8.586  30.172   9.094  1.00 94.69           N  
ATOM   3122  CA  ARG B 164       7.613  31.078   9.688  1.00 94.69           C  
ATOM   3123  C   ARG B 164       7.398  32.312   8.805  1.00 94.69           C  
ATOM   3124  CB  ARG B 164       8.055  31.516  11.086  1.00 94.69           C  
ATOM   3125  O   ARG B 164       6.387  33.000   8.938  1.00 94.69           O  
ATOM   3126  CG  ARG B 164       9.297  32.406  11.094  1.00 94.69           C  
ATOM   3127  CD  ARG B 164       9.656  32.844  12.500  1.00 94.69           C  
ATOM   3128  NE  ARG B 164       9.188  34.219  12.758  1.00 94.69           N  
ATOM   3129  NH1 ARG B 164       9.875  34.250  14.961  1.00 94.69           N  
ATOM   3130  NH2 ARG B 164       8.836  36.094  14.047  1.00 94.69           N  
ATOM   3131  CZ  ARG B 164       9.297  34.844  13.922  1.00 94.69           C  
ATOM   3132  N   ALA B 165       8.289  32.562   7.879  1.00 92.00           N  
ATOM   3133  CA  ALA B 165       8.141  33.688   6.957  1.00 92.00           C  
ATOM   3134  C   ALA B 165       7.113  33.375   5.875  1.00 92.00           C  
ATOM   3135  CB  ALA B 165       9.484  34.062   6.320  1.00 92.00           C  
ATOM   3136  O   ALA B 165       6.637  34.281   5.180  1.00 92.00           O  
ATOM   3137  N   GLU B 166       6.723  32.156   5.742  1.00 92.12           N  
ATOM   3138  CA  GLU B 166       5.809  31.734   4.684  1.00 92.12           C  
ATOM   3139  C   GLU B 166       4.492  31.219   5.266  1.00 92.12           C  
ATOM   3140  CB  GLU B 166       6.453  30.656   3.814  1.00 92.12           C  
ATOM   3141  O   GLU B 166       3.414  31.625   4.820  1.00 92.12           O  
ATOM   3142  CG  GLU B 166       7.660  31.141   3.025  1.00 92.12           C  
ATOM   3143  CD  GLU B 166       8.273  30.062   2.141  1.00 92.12           C  
ATOM   3144  OE1 GLU B 166       7.930  30.000   0.938  1.00 92.12           O  
ATOM   3145  OE2 GLU B 166       9.094  29.266   2.656  1.00 92.12           O  
ATOM   3146  N   VAL B 167       4.637  30.297   6.227  1.00 94.50           N  
ATOM   3147  CA  VAL B 167       3.459  29.672   6.828  1.00 94.50           C  
ATOM   3148  C   VAL B 167       3.566  29.734   8.352  1.00 94.50           C  
ATOM   3149  CB  VAL B 167       3.281  28.219   6.363  1.00 94.50           C  
ATOM   3150  O   VAL B 167       4.613  29.406   8.922  1.00 94.50           O  
ATOM   3151  CG1 VAL B 167       2.135  27.547   7.121  1.00 94.50           C  
ATOM   3152  CG2 VAL B 167       3.037  28.156   4.855  1.00 94.50           C  
ATOM   3153  N   VAL B 168       2.504  30.141   8.984  1.00 97.19           N  
ATOM   3154  CA  VAL B 168       2.434  30.188  10.445  1.00 97.19           C  
ATOM   3155  C   VAL B 168       1.215  29.406  10.930  1.00 97.19           C  
ATOM   3156  CB  VAL B 168       2.373  31.641  10.961  1.00 97.19           C  
ATOM   3157  O   VAL B 168       0.141  29.484  10.328  1.00 97.19           O  
ATOM   3158  CG1 VAL B 168       3.664  32.375  10.625  1.00 97.19           C  
ATOM   3159  CG2 VAL B 168       1.166  32.375  10.367  1.00 97.19           C  
ATOM   3160  N   TYR B 169       1.441  28.641  11.945  1.00 96.62           N  
ATOM   3161  CA  TYR B 169       0.356  27.891  12.562  1.00 96.62           C  
ATOM   3162  C   TYR B 169      -0.176  28.625  13.797  1.00 96.62           C  
ATOM   3163  CB  TYR B 169       0.826  26.484  12.953  1.00 96.62           C  
ATOM   3164  O   TYR B 169       0.592  29.234  14.539  1.00 96.62           O  
ATOM   3165  CG  TYR B 169       1.021  25.578  11.773  1.00 96.62           C  
ATOM   3166  CD1 TYR B 169       0.058  24.625  11.438  1.00 96.62           C  
ATOM   3167  CD2 TYR B 169       2.170  25.641  10.992  1.00 96.62           C  
ATOM   3168  CE1 TYR B 169       0.235  23.766  10.352  1.00 96.62           C  
ATOM   3169  CE2 TYR B 169       2.357  24.797   9.906  1.00 96.62           C  
ATOM   3170  OH  TYR B 169       1.567  23.031   8.516  1.00 96.62           O  
ATOM   3171  CZ  TYR B 169       1.387  23.859   9.594  1.00 96.62           C  
ATOM   3172  N   GLU B 170      -1.457  28.547  13.977  1.00 96.56           N  
ATOM   3173  CA  GLU B 170      -2.139  29.094  15.148  1.00 96.56           C  
ATOM   3174  C   GLU B 170      -3.252  28.172  15.625  1.00 96.56           C  
ATOM   3175  CB  GLU B 170      -2.705  30.484  14.836  1.00 96.56           C  
ATOM   3176  O   GLU B 170      -3.838  27.438  14.828  1.00 96.56           O  
ATOM   3177  CG  GLU B 170      -1.648  31.516  14.438  1.00 96.56           C  
ATOM   3178  CD  GLU B 170      -2.221  32.906  14.180  1.00 96.56           C  
ATOM   3179  OE1 GLU B 170      -1.438  33.844  13.906  1.00 96.56           O  
ATOM   3180  OE2 GLU B 170      -3.461  33.031  14.258  1.00 96.56           O  
ATOM   3181  N   TRP B 171      -3.506  28.203  16.891  1.00 96.00           N  
ATOM   3182  CA  TRP B 171      -4.652  27.469  17.422  1.00 96.00           C  
ATOM   3183  C   TRP B 171      -5.961  28.141  17.031  1.00 96.00           C  
ATOM   3184  CB  TRP B 171      -4.559  27.359  18.953  1.00 96.00           C  
ATOM   3185  O   TRP B 171      -6.078  29.375  17.094  1.00 96.00           O  
ATOM   3186  CG  TRP B 171      -3.387  26.562  19.438  1.00 96.00           C  
ATOM   3187  CD1 TRP B 171      -2.279  27.031  20.078  1.00 96.00           C  
ATOM   3188  CD2 TRP B 171      -3.203  25.156  19.297  1.00 96.00           C  
ATOM   3189  CE2 TRP B 171      -1.960  24.828  19.891  1.00 96.00           C  
ATOM   3190  CE3 TRP B 171      -3.969  24.125  18.750  1.00 96.00           C  
ATOM   3191  NE1 TRP B 171      -1.417  26.000  20.359  1.00 96.00           N  
ATOM   3192  CH2 TRP B 171      -2.236  22.531  19.391  1.00 96.00           C  
ATOM   3193  CZ2 TRP B 171      -1.468  23.531  19.938  1.00 96.00           C  
ATOM   3194  CZ3 TRP B 171      -3.477  22.812  18.797  1.00 96.00           C  
ATOM   3195  N   THR B 172      -6.855  27.391  16.578  1.00 92.44           N  
ATOM   3196  CA  THR B 172      -8.141  27.891  16.109  1.00 92.44           C  
ATOM   3197  C   THR B 172      -8.867  28.656  17.203  1.00 92.44           C  
ATOM   3198  CB  THR B 172      -9.031  26.750  15.594  1.00 92.44           C  
ATOM   3199  O   THR B 172      -9.430  29.719  16.953  1.00 92.44           O  
ATOM   3200  CG2 THR B 172     -10.367  27.281  15.078  1.00 92.44           C  
ATOM   3201  OG1 THR B 172      -8.367  26.062  14.531  1.00 92.44           O  
ATOM   3202  N   ARG B 173      -8.875  28.047  18.344  1.00 89.62           N  
ATOM   3203  CA  ARG B 173      -9.562  28.656  19.484  1.00 89.62           C  
ATOM   3204  C   ARG B 173      -8.570  29.000  20.594  1.00 89.62           C  
ATOM   3205  CB  ARG B 173     -10.648  27.719  20.016  1.00 89.62           C  
ATOM   3206  O   ARG B 173      -7.359  28.953  20.375  1.00 89.62           O  
ATOM   3207  CG  ARG B 173     -11.711  27.359  18.984  1.00 89.62           C  
ATOM   3208  CD  ARG B 173     -12.773  26.453  19.578  1.00 89.62           C  
ATOM   3209  NE  ARG B 173     -13.781  26.078  18.578  1.00 89.62           N  
ATOM   3210  NH1 ARG B 173     -15.086  24.859  20.047  1.00 89.62           N  
ATOM   3211  NH2 ARG B 173     -15.711  25.062  17.859  1.00 89.62           N  
ATOM   3212  CZ  ARG B 173     -14.859  25.344  18.828  1.00 89.62           C  
ATOM   3213  N   GLU B 174      -9.188  29.500  21.625  1.00 85.50           N  
ATOM   3214  CA  GLU B 174      -8.359  29.750  22.797  1.00 85.50           C  
ATOM   3215  C   GLU B 174      -7.691  28.453  23.281  1.00 85.50           C  
ATOM   3216  CB  GLU B 174      -9.195  30.359  23.922  1.00 85.50           C  
ATOM   3217  O   GLU B 174      -8.227  27.359  23.094  1.00 85.50           O  
ATOM   3218  CG  GLU B 174      -9.859  31.672  23.547  1.00 85.50           C  
ATOM   3219  CD  GLU B 174     -10.523  32.375  24.719  1.00 85.50           C  
ATOM   3220  OE1 GLU B 174     -10.906  33.562  24.594  1.00 85.50           O  
ATOM   3221  OE2 GLU B 174     -10.672  31.719  25.781  1.00 85.50           O  
ATOM   3222  N   PRO B 175      -6.488  28.609  23.750  1.00 79.19           N  
ATOM   3223  CA  PRO B 175      -5.672  27.453  24.141  1.00 79.19           C  
ATOM   3224  C   PRO B 175      -6.477  26.391  24.875  1.00 79.19           C  
ATOM   3225  CB  PRO B 175      -4.617  28.078  25.062  1.00 79.19           C  
ATOM   3226  O   PRO B 175      -6.305  25.188  24.625  1.00 79.19           O  
ATOM   3227  CG  PRO B 175      -4.484  29.484  24.594  1.00 79.19           C  
ATOM   3228  CD  PRO B 175      -5.812  29.938  24.062  1.00 79.19           C  
ATOM   3229  N   ALA B 176      -7.445  26.766  25.672  1.00 77.56           N  
ATOM   3230  CA  ALA B 176      -8.195  25.828  26.500  1.00 77.56           C  
ATOM   3231  C   ALA B 176      -9.188  25.016  25.656  1.00 77.56           C  
ATOM   3232  CB  ALA B 176      -8.922  26.562  27.609  1.00 77.56           C  
ATOM   3233  O   ALA B 176      -9.648  23.953  26.078  1.00 77.56           O  
ATOM   3234  N   ARG B 177      -9.438  25.484  24.484  1.00 84.62           N  
ATOM   3235  CA  ARG B 177     -10.492  24.859  23.688  1.00 84.62           C  
ATOM   3236  C   ARG B 177      -9.945  24.312  22.375  1.00 84.62           C  
ATOM   3237  CB  ARG B 177     -11.625  25.844  23.422  1.00 84.62           C  
ATOM   3238  O   ARG B 177     -10.695  23.812  21.531  1.00 84.62           O  
ATOM   3239  CG  ARG B 177     -12.422  26.234  24.656  1.00 84.62           C  
ATOM   3240  CD  ARG B 177     -13.625  27.094  24.312  1.00 84.62           C  
ATOM   3241  NE  ARG B 177     -14.453  27.359  25.484  1.00 84.62           N  
ATOM   3242  NH1 ARG B 177     -16.094  28.500  24.312  1.00 84.62           N  
ATOM   3243  NH2 ARG B 177     -16.266  28.219  26.594  1.00 84.62           N  
ATOM   3244  CZ  ARG B 177     -15.602  28.031  25.453  1.00 84.62           C  
ATOM   3245  N   SER B 178      -8.703  24.438  22.172  1.00 87.75           N  
ATOM   3246  CA  SER B 178      -8.102  24.062  20.891  1.00 87.75           C  
ATOM   3247  C   SER B 178      -7.840  22.562  20.812  1.00 87.75           C  
ATOM   3248  CB  SER B 178      -6.801  24.828  20.656  1.00 87.75           C  
ATOM   3249  O   SER B 178      -7.797  21.984  19.719  1.00 87.75           O  
ATOM   3250  OG  SER B 178      -7.059  26.219  20.484  1.00 87.75           O  
ATOM   3251  N   VAL B 179      -7.617  21.984  21.922  1.00 92.50           N  
ATOM   3252  CA  VAL B 179      -7.484  20.531  22.016  1.00 92.50           C  
ATOM   3253  C   VAL B 179      -8.500  20.000  23.016  1.00 92.50           C  
ATOM   3254  CB  VAL B 179      -6.051  20.125  22.438  1.00 92.50           C  
ATOM   3255  O   VAL B 179      -8.469  20.344  24.203  1.00 92.50           O  
ATOM   3256  CG1 VAL B 179      -5.934  18.609  22.547  1.00 92.50           C  
ATOM   3257  CG2 VAL B 179      -5.027  20.688  21.453  1.00 92.50           C  
ATOM   3258  N   VAL B 180      -9.398  19.266  22.531  1.00 90.94           N  
ATOM   3259  CA  VAL B 180     -10.469  18.719  23.359  1.00 90.94           C  
ATOM   3260  C   VAL B 180     -10.406  17.188  23.344  1.00 90.94           C  
ATOM   3261  CB  VAL B 180     -11.859  19.203  22.891  1.00 90.94           C  
ATOM   3262  O   VAL B 180     -10.219  16.578  22.297  1.00 90.94           O  
ATOM   3263  CG1 VAL B 180     -12.961  18.609  23.766  1.00 90.94           C  
ATOM   3264  CG2 VAL B 180     -11.922  20.734  22.891  1.00 90.94           C  
ATOM   3265  N   VAL B 181     -10.539  16.562  24.500  1.00 89.31           N  
ATOM   3266  CA  VAL B 181     -10.570  15.109  24.641  1.00 89.31           C  
ATOM   3267  C   VAL B 181     -12.000  14.648  24.922  1.00 89.31           C  
ATOM   3268  CB  VAL B 181      -9.617  14.633  25.750  1.00 89.31           C  
ATOM   3269  O   VAL B 181     -12.672  15.203  25.797  1.00 89.31           O  
ATOM   3270  CG1 VAL B 181      -9.648  13.109  25.875  1.00 89.31           C  
ATOM   3271  CG2 VAL B 181      -8.195  15.125  25.484  1.00 89.31           C  
ATOM   3272  N   ALA B 182     -12.383  13.727  24.172  1.00 83.62           N  
ATOM   3273  CA  ALA B 182     -13.719  13.172  24.359  1.00 83.62           C  
ATOM   3274  C   ALA B 182     -13.906  12.664  25.797  1.00 83.62           C  
ATOM   3275  CB  ALA B 182     -13.977  12.055  23.359  1.00 83.62           C  
ATOM   3276  O   ALA B 182     -12.984  12.109  26.391  1.00 83.62           O  
ATOM   3277  N   GLU B 183     -15.094  12.844  26.375  1.00 74.81           N  
ATOM   3278  CA  GLU B 183     -15.414  12.469  27.750  1.00 74.81           C  
ATOM   3279  C   GLU B 183     -15.164  10.977  27.984  1.00 74.81           C  
ATOM   3280  CB  GLU B 183     -16.875  12.812  28.078  1.00 74.81           C  
ATOM   3281  O   GLU B 183     -14.609  10.594  29.016  1.00 74.81           O  
ATOM   3282  CG  GLU B 183     -17.094  14.266  28.469  1.00 74.81           C  
ATOM   3283  CD  GLU B 183     -18.531  14.586  28.828  1.00 74.81           C  
ATOM   3284  OE1 GLU B 183     -18.812  15.742  29.203  1.00 74.81           O  
ATOM   3285  OE2 GLU B 183     -19.375  13.664  28.734  1.00 74.81           O  
ATOM   3286  N   ASP B 184     -15.461  10.148  27.078  1.00 67.88           N  
ATOM   3287  CA  ASP B 184     -15.281   8.703  27.203  1.00 67.88           C  
ATOM   3288  C   ASP B 184     -14.055   8.234  26.422  1.00 67.88           C  
ATOM   3289  CB  ASP B 184     -16.531   7.961  26.719  1.00 67.88           C  
ATOM   3290  O   ASP B 184     -13.922   7.043  26.125  1.00 67.88           O  
ATOM   3291  CG  ASP B 184     -17.781   8.352  27.469  1.00 67.88           C  
ATOM   3292  OD1 ASP B 184     -17.688   8.797  28.641  1.00 67.88           O  
ATOM   3293  OD2 ASP B 184     -18.891   8.227  26.891  1.00 67.88           O  
ATOM   3294  N   GLY B 185     -13.188   9.102  26.188  1.00 65.38           N  
ATOM   3295  CA  GLY B 185     -12.117   8.812  25.250  1.00 65.38           C  
ATOM   3296  C   GLY B 185     -10.844   8.352  25.922  1.00 65.38           C  
ATOM   3297  O   GLY B 185      -9.867   8.000  25.250  1.00 65.38           O  
ATOM   3298  N   SER B 186     -10.820   8.453  27.188  1.00 63.25           N  
ATOM   3299  CA  SER B 186      -9.578   8.102  27.859  1.00 63.25           C  
ATOM   3300  C   SER B 186      -9.609   6.660  28.359  1.00 63.25           C  
ATOM   3301  CB  SER B 186      -9.297   9.047  29.016  1.00 63.25           C  
ATOM   3302  O   SER B 186     -10.523   6.277  29.094  1.00 63.25           O  
ATOM   3303  OG  SER B 186     -10.211   8.820  30.078  1.00 63.25           O  
ATOM   3304  N   ARG B 187      -8.914   5.805  27.688  1.00 63.47           N  
ATOM   3305  CA  ARG B 187      -8.797   4.398  28.062  1.00 63.47           C  
ATOM   3306  C   ARG B 187      -7.418   4.094  28.625  1.00 63.47           C  
ATOM   3307  CB  ARG B 187      -9.086   3.498  26.859  1.00 63.47           C  
ATOM   3308  O   ARG B 187      -6.594   3.459  27.969  1.00 63.47           O  
ATOM   3309  CG  ARG B 187     -10.469   3.682  26.250  1.00 63.47           C  
ATOM   3310  CD  ARG B 187     -10.688   2.777  25.047  1.00 63.47           C  
ATOM   3311  NE  ARG B 187     -11.977   3.037  24.406  1.00 63.47           N  
ATOM   3312  NH1 ARG B 187     -11.695   1.467  22.734  1.00 63.47           N  
ATOM   3313  NH2 ARG B 187     -13.609   2.725  22.828  1.00 63.47           N  
ATOM   3314  CZ  ARG B 187     -12.422   2.408  23.328  1.00 63.47           C  
ATOM   3315  N   LEU B 188      -7.211   4.656  29.766  1.00 65.50           N  
ATOM   3316  CA  LEU B 188      -5.883   4.516  30.344  1.00 65.50           C  
ATOM   3317  C   LEU B 188      -5.891   3.488  31.469  1.00 65.50           C  
ATOM   3318  CB  LEU B 188      -5.383   5.863  30.875  1.00 65.50           C  
ATOM   3319  O   LEU B 188      -6.727   3.555  32.375  1.00 65.50           O  
ATOM   3320  CG  LEU B 188      -5.234   6.980  29.844  1.00 65.50           C  
ATOM   3321  CD1 LEU B 188      -5.273   8.344  30.516  1.00 65.50           C  
ATOM   3322  CD2 LEU B 188      -3.939   6.812  29.047  1.00 65.50           C  
ATOM   3323  N   ASN B 189      -5.434   2.264  31.312  1.00 65.56           N  
ATOM   3324  CA  ASN B 189      -5.367   1.252  32.344  1.00 65.56           C  
ATOM   3325  C   ASN B 189      -4.551   1.737  33.562  1.00 65.56           C  
ATOM   3326  CB  ASN B 189      -4.781  -0.052  31.812  1.00 65.56           C  
ATOM   3327  O   ASN B 189      -4.969   1.577  34.688  1.00 65.56           O  
ATOM   3328  CG  ASN B 189      -5.805  -0.882  31.062  1.00 65.56           C  
ATOM   3329  ND2 ASN B 189      -5.344  -1.930  30.391  1.00 65.56           N  
ATOM   3330  OD1 ASN B 189      -7.004  -0.585  31.094  1.00 65.56           O  
ATOM   3331  N   GLN B 190      -3.449   2.391  33.312  1.00 69.81           N  
ATOM   3332  CA  GLN B 190      -2.500   2.715  34.375  1.00 69.81           C  
ATOM   3333  C   GLN B 190      -2.336   4.227  34.531  1.00 69.81           C  
ATOM   3334  CB  GLN B 190      -1.144   2.064  34.125  1.00 69.81           C  
ATOM   3335  O   GLN B 190      -1.587   4.691  35.406  1.00 69.81           O  
ATOM   3336  CG  GLN B 190      -1.175   0.542  34.156  1.00 69.81           C  
ATOM   3337  CD  GLN B 190       0.176  -0.079  33.844  1.00 69.81           C  
ATOM   3338  NE2 GLN B 190       0.231  -1.407  33.844  1.00 69.81           N  
ATOM   3339  OE1 GLN B 190       1.161   0.628  33.594  1.00 69.81           O  
ATOM   3340  N   TYR B 191      -3.098   4.934  33.844  1.00 78.75           N  
ATOM   3341  CA  TYR B 191      -2.910   6.379  33.844  1.00 78.75           C  
ATOM   3342  C   TYR B 191      -4.250   7.102  33.844  1.00 78.75           C  
ATOM   3343  CB  TYR B 191      -2.064   6.820  32.656  1.00 78.75           C  
ATOM   3344  O   TYR B 191      -5.250   6.562  33.344  1.00 78.75           O  
ATOM   3345  CG  TYR B 191      -0.611   6.430  32.750  1.00 78.75           C  
ATOM   3346  CD1 TYR B 191       0.303   7.246  33.406  1.00 78.75           C  
ATOM   3347  CD2 TYR B 191      -0.147   5.246  32.188  1.00 78.75           C  
ATOM   3348  CE1 TYR B 191       1.645   6.891  33.531  1.00 78.75           C  
ATOM   3349  CE2 TYR B 191       1.192   4.883  32.281  1.00 78.75           C  
ATOM   3350  OH  TYR B 191       3.404   5.352  33.031  1.00 78.75           O  
ATOM   3351  CZ  TYR B 191       2.078   5.707  32.938  1.00 78.75           C  
ATOM   3352  N   ASP B 192      -4.203   8.180  34.469  1.00 84.38           N  
ATOM   3353  CA  ASP B 192      -5.305   9.141  34.375  1.00 84.38           C  
ATOM   3354  C   ASP B 192      -4.883  10.391  33.625  1.00 84.38           C  
ATOM   3355  CB  ASP B 192      -5.801   9.516  35.781  1.00 84.38           C  
ATOM   3356  O   ASP B 192      -3.797  10.930  33.844  1.00 84.38           O  
ATOM   3357  CG  ASP B 192      -6.441   8.352  36.531  1.00 84.38           C  
ATOM   3358  OD1 ASP B 192      -7.148   7.539  35.875  1.00 84.38           O  
ATOM   3359  OD2 ASP B 192      -6.238   8.242  37.750  1.00 84.38           O  
ATOM   3360  N   LEU B 193      -5.730  10.750  32.750  1.00 89.38           N  
ATOM   3361  CA  LEU B 193      -5.520  12.016  32.062  1.00 89.38           C  
ATOM   3362  C   LEU B 193      -6.074  13.180  32.875  1.00 89.38           C  
ATOM   3363  CB  LEU B 193      -6.176  11.984  30.672  1.00 89.38           C  
ATOM   3364  O   LEU B 193      -7.289  13.305  33.031  1.00 89.38           O  
ATOM   3365  CG  LEU B 193      -5.977  13.227  29.797  1.00 89.38           C  
ATOM   3366  CD1 LEU B 193      -4.508  13.375  29.422  1.00 89.38           C  
ATOM   3367  CD2 LEU B 193      -6.852  13.148  28.562  1.00 89.38           C  
ATOM   3368  N   LEU B 194      -5.215  13.992  33.375  1.00 89.38           N  
ATOM   3369  CA  LEU B 194      -5.594  15.109  34.219  1.00 89.38           C  
ATOM   3370  C   LEU B 194      -6.051  16.297  33.406  1.00 89.38           C  
ATOM   3371  CB  LEU B 194      -4.422  15.516  35.125  1.00 89.38           C  
ATOM   3372  O   LEU B 194      -6.844  17.125  33.875  1.00 89.38           O  
ATOM   3373  CG  LEU B 194      -3.875  14.430  36.062  1.00 89.38           C  
ATOM   3374  CD1 LEU B 194      -2.705  14.969  36.875  1.00 89.38           C  
ATOM   3375  CD2 LEU B 194      -4.977  13.906  36.969  1.00 89.38           C  
ATOM   3376  N   GLY B 195      -5.551  16.422  32.219  1.00 90.56           N  
ATOM   3377  CA  GLY B 195      -5.832  17.547  31.344  1.00 90.56           C  
ATOM   3378  C   GLY B 195      -4.781  17.734  30.266  1.00 90.56           C  
ATOM   3379  O   GLY B 195      -3.930  16.875  30.062  1.00 90.56           O  
ATOM   3380  N   GLN B 196      -4.949  18.750  29.547  1.00 93.06           N  
ATOM   3381  CA  GLN B 196      -4.012  19.078  28.484  1.00 93.06           C  
ATOM   3382  C   GLN B 196      -3.793  20.578  28.375  1.00 93.06           C  
ATOM   3383  CB  GLN B 196      -4.512  18.531  27.141  1.00 93.06           C  
ATOM   3384  O   GLN B 196      -4.684  21.375  28.703  1.00 93.06           O  
ATOM   3385  CG  GLN B 196      -5.785  19.203  26.641  1.00 93.06           C  
ATOM   3386  CD  GLN B 196      -7.031  18.688  27.344  1.00 93.06           C  
ATOM   3387  NE2 GLN B 196      -8.172  19.297  27.031  1.00 93.06           N  
ATOM   3388  OE1 GLN B 196      -6.969  17.766  28.156  1.00 93.06           O  
ATOM   3389  N   THR B 197      -2.658  21.000  28.062  1.00 94.81           N  
ATOM   3390  CA  THR B 197      -2.275  22.375  27.797  1.00 94.81           C  
ATOM   3391  C   THR B 197      -1.654  22.516  26.406  1.00 94.81           C  
ATOM   3392  CB  THR B 197      -1.286  22.906  28.859  1.00 94.81           C  
ATOM   3393  O   THR B 197      -1.146  21.531  25.859  1.00 94.81           O  
ATOM   3394  CG2 THR B 197      -1.919  22.906  30.234  1.00 94.81           C  
ATOM   3395  OG1 THR B 197      -0.128  22.062  28.875  1.00 94.81           O  
ATOM   3396  N   VAL B 198      -1.813  23.641  25.812  1.00 95.44           N  
ATOM   3397  CA  VAL B 198      -1.288  23.859  24.469  1.00 95.44           C  
ATOM   3398  C   VAL B 198      -0.307  25.031  24.484  1.00 95.44           C  
ATOM   3399  CB  VAL B 198      -2.420  24.125  23.453  1.00 95.44           C  
ATOM   3400  O   VAL B 198      -0.394  25.906  25.344  1.00 95.44           O  
ATOM   3401  CG1 VAL B 198      -3.369  22.938  23.375  1.00 95.44           C  
ATOM   3402  CG2 VAL B 198      -3.184  25.391  23.828  1.00 95.44           C  
ATOM   3403  N   ASP B 199       0.635  25.000  23.656  1.00 94.25           N  
ATOM   3404  CA  ASP B 199       1.646  26.031  23.469  1.00 94.25           C  
ATOM   3405  C   ASP B 199       2.117  26.094  22.016  1.00 94.25           C  
ATOM   3406  CB  ASP B 199       2.838  25.797  24.391  1.00 94.25           C  
ATOM   3407  O   ASP B 199       1.730  25.250  21.203  1.00 94.25           O  
ATOM   3408  CG  ASP B 199       3.836  26.953  24.391  1.00 94.25           C  
ATOM   3409  OD1 ASP B 199       3.510  28.031  23.859  1.00 94.25           O  
ATOM   3410  OD2 ASP B 199       4.957  26.766  24.906  1.00 94.25           O  
ATOM   3411  N   SER B 200       2.748  27.188  21.641  1.00 94.19           N  
ATOM   3412  CA  SER B 200       3.412  27.344  20.359  1.00 94.19           C  
ATOM   3413  C   SER B 200       4.809  27.938  20.516  1.00 94.19           C  
ATOM   3414  CB  SER B 200       2.580  28.234  19.422  1.00 94.19           C  
ATOM   3415  O   SER B 200       5.070  28.672  21.484  1.00 94.19           O  
ATOM   3416  OG  SER B 200       2.559  29.578  19.891  1.00 94.19           O  
ATOM   3417  N   GLY B 201       5.746  27.547  19.688  1.00 94.75           N  
ATOM   3418  CA  GLY B 201       7.117  28.016  19.734  1.00 94.75           C  
ATOM   3419  C   GLY B 201       7.785  28.047  18.375  1.00 94.75           C  
ATOM   3420  O   GLY B 201       7.160  27.734  17.359  1.00 94.75           O  
ATOM   3421  N   ILE B 202       8.961  28.625  18.453  1.00 95.12           N  
ATOM   3422  CA  ILE B 202       9.773  28.719  17.250  1.00 95.12           C  
ATOM   3423  C   ILE B 202      11.000  27.812  17.375  1.00 95.12           C  
ATOM   3424  CB  ILE B 202      10.211  30.172  16.969  1.00 95.12           C  
ATOM   3425  O   ILE B 202      11.695  27.844  18.406  1.00 95.12           O  
ATOM   3426  CG1 ILE B 202       8.977  31.062  16.766  1.00 95.12           C  
ATOM   3427  CG2 ILE B 202      11.125  30.234  15.742  1.00 95.12           C  
ATOM   3428  CD1 ILE B 202       9.281  32.562  16.812  1.00 95.12           C  
ATOM   3429  N   VAL B 203      11.172  27.047  16.375  1.00 88.56           N  
ATOM   3430  CA  VAL B 203      12.352  26.188  16.312  1.00 88.56           C  
ATOM   3431  C   VAL B 203      13.266  26.641  15.180  1.00 88.56           C  
ATOM   3432  CB  VAL B 203      11.961  24.703  16.141  1.00 88.56           C  
ATOM   3433  O   VAL B 203      12.797  26.922  14.078  1.00 88.56           O  
ATOM   3434  CG1 VAL B 203      13.211  23.844  15.922  1.00 88.56           C  
ATOM   3435  CG2 VAL B 203      11.172  24.203  17.344  1.00 88.56           C  
ATOM   3436  N   GLN B 204      14.562  26.656  15.508  1.00 88.44           N  
ATOM   3437  CA  GLN B 204      15.570  27.031  14.516  1.00 88.44           C  
ATOM   3438  C   GLN B 204      16.219  25.797  13.906  1.00 88.44           C  
ATOM   3439  CB  GLN B 204      16.641  27.938  15.141  1.00 88.44           C  
ATOM   3440  O   GLN B 204      16.594  24.859  14.625  1.00 88.44           O  
ATOM   3441  CG  GLN B 204      17.547  28.609  14.117  1.00 88.44           C  
ATOM   3442  CD  GLN B 204      18.453  29.656  14.734  1.00 88.44           C  
ATOM   3443  NE2 GLN B 204      19.406  30.141  13.961  1.00 88.44           N  
ATOM   3444  OE1 GLN B 204      18.281  30.031  15.898  1.00 88.44           O  
ATOM   3445  N   SER B 205      16.203  25.750  12.609  1.00 80.56           N  
ATOM   3446  CA  SER B 205      16.891  24.703  11.867  1.00 80.56           C  
ATOM   3447  C   SER B 205      17.875  25.281  10.859  1.00 80.56           C  
ATOM   3448  CB  SER B 205      15.883  23.812  11.141  1.00 80.56           C  
ATOM   3449  O   SER B 205      18.016  26.516  10.758  1.00 80.56           O  
ATOM   3450  OG  SER B 205      16.547  22.859  10.312  1.00 80.56           O  
ATOM   3451  N   SER B 206      18.641  24.406  10.211  1.00 74.69           N  
ATOM   3452  CA  SER B 206      19.609  24.828   9.211  1.00 74.69           C  
ATOM   3453  C   SER B 206      18.922  25.500   8.023  1.00 74.69           C  
ATOM   3454  CB  SER B 206      20.453  23.641   8.727  1.00 74.69           C  
ATOM   3455  O   SER B 206      19.547  26.281   7.297  1.00 74.69           O  
ATOM   3456  OG  SER B 206      19.609  22.641   8.188  1.00 74.69           O  
ATOM   3457  N   THR B 207      17.656  25.250   7.910  1.00 78.00           N  
ATOM   3458  CA  THR B 207      16.938  25.750   6.742  1.00 78.00           C  
ATOM   3459  C   THR B 207      16.062  26.938   7.117  1.00 78.00           C  
ATOM   3460  CB  THR B 207      16.078  24.656   6.090  1.00 78.00           C  
ATOM   3461  O   THR B 207      15.422  27.547   6.250  1.00 78.00           O  
ATOM   3462  CG2 THR B 207      16.953  23.531   5.559  1.00 78.00           C  
ATOM   3463  OG1 THR B 207      15.172  24.125   7.066  1.00 78.00           O  
ATOM   3464  N   GLY B 208      15.953  27.266   8.352  1.00 87.31           N  
ATOM   3465  CA  GLY B 208      15.141  28.406   8.750  1.00 87.31           C  
ATOM   3466  C   GLY B 208      14.430  28.203  10.078  1.00 87.31           C  
ATOM   3467  O   GLY B 208      14.820  27.344  10.867  1.00 87.31           O  
ATOM   3468  N   GLU B 209      13.523  29.141  10.281  1.00 94.00           N  
ATOM   3469  CA  GLU B 209      12.727  29.109  11.508  1.00 94.00           C  
ATOM   3470  C   GLU B 209      11.320  28.609  11.242  1.00 94.00           C  
ATOM   3471  CB  GLU B 209      12.680  30.500  12.141  1.00 94.00           C  
ATOM   3472  O   GLU B 209      10.664  29.031  10.289  1.00 94.00           O  
ATOM   3473  CG  GLU B 209      14.031  31.031  12.578  1.00 94.00           C  
ATOM   3474  CD  GLU B 209      13.953  32.344  13.328  1.00 94.00           C  
ATOM   3475  OE1 GLU B 209      14.750  32.562  14.266  1.00 94.00           O  
ATOM   3476  OE2 GLU B 209      13.078  33.188  12.977  1.00 94.00           O  
ATOM   3477  N   TYR B 210      10.906  27.781  12.109  1.00 92.12           N  
ATOM   3478  CA  TYR B 210       9.609  27.156  11.938  1.00 92.12           C  
ATOM   3479  C   TYR B 210       8.742  27.344  13.180  1.00 92.12           C  
ATOM   3480  CB  TYR B 210       9.773  25.656  11.641  1.00 92.12           C  
ATOM   3481  O   TYR B 210       9.250  27.344  14.305  1.00 92.12           O  
ATOM   3482  CG  TYR B 210      10.500  25.375  10.352  1.00 92.12           C  
ATOM   3483  CD1 TYR B 210       9.797  25.078   9.188  1.00 92.12           C  
ATOM   3484  CD2 TYR B 210      11.891  25.391  10.297  1.00 92.12           C  
ATOM   3485  CE1 TYR B 210      10.469  24.812   7.996  1.00 92.12           C  
ATOM   3486  CE2 TYR B 210      12.570  25.125   9.117  1.00 92.12           C  
ATOM   3487  OH  TYR B 210      12.516  24.578   6.793  1.00 92.12           O  
ATOM   3488  CZ  TYR B 210      11.852  24.828   7.969  1.00 92.12           C  
ATOM   3489  N   VAL B 211       7.516  27.516  12.969  1.00 95.81           N  
ATOM   3490  CA  VAL B 211       6.551  27.531  14.062  1.00 95.81           C  
ATOM   3491  C   VAL B 211       6.191  26.094  14.453  1.00 95.81           C  
ATOM   3492  CB  VAL B 211       5.273  28.312  13.688  1.00 95.81           C  
ATOM   3493  O   VAL B 211       5.848  25.281  13.594  1.00 95.81           O  
ATOM   3494  CG1 VAL B 211       4.242  28.234  14.812  1.00 95.81           C  
ATOM   3495  CG2 VAL B 211       5.617  29.766  13.383  1.00 95.81           C  
ATOM   3496  N   VAL B 212       6.293  25.781  15.688  1.00 95.12           N  
ATOM   3497  CA  VAL B 212       5.949  24.453  16.203  1.00 95.12           C  
ATOM   3498  C   VAL B 212       4.816  24.578  17.219  1.00 95.12           C  
ATOM   3499  CB  VAL B 212       7.172  23.766  16.844  1.00 95.12           C  
ATOM   3500  O   VAL B 212       4.934  25.312  18.203  1.00 95.12           O  
ATOM   3501  CG1 VAL B 212       6.758  22.453  17.500  1.00 95.12           C  
ATOM   3502  CG2 VAL B 212       8.250  23.516  15.789  1.00 95.12           C  
ATOM   3503  N   MET B 213       3.752  23.922  16.938  1.00 96.31           N  
ATOM   3504  CA  MET B 213       2.617  23.828  17.859  1.00 96.31           C  
ATOM   3505  C   MET B 213       2.764  22.641  18.781  1.00 96.31           C  
ATOM   3506  CB  MET B 213       1.306  23.734  17.078  1.00 96.31           C  
ATOM   3507  O   MET B 213       3.133  21.547  18.344  1.00 96.31           O  
ATOM   3508  CG  MET B 213       1.172  24.766  15.961  1.00 96.31           C  
ATOM   3509  SD  MET B 213       1.054  26.484  16.609  1.00 96.31           S  
ATOM   3510  CE  MET B 213      -0.594  26.422  17.359  1.00 96.31           C  
ATOM   3511  N   THR B 214       2.445  22.828  20.078  1.00 95.94           N  
ATOM   3512  CA  THR B 214       2.658  21.750  21.047  1.00 95.94           C  
ATOM   3513  C   THR B 214       1.453  21.609  21.984  1.00 95.94           C  
ATOM   3514  CB  THR B 214       3.926  22.000  21.891  1.00 95.94           C  
ATOM   3515  O   THR B 214       0.927  22.609  22.469  1.00 95.94           O  
ATOM   3516  CG2 THR B 214       4.191  20.828  22.844  1.00 95.94           C  
ATOM   3517  OG1 THR B 214       5.051  22.141  21.016  1.00 95.94           O  
ATOM   3518  N   THR B 215       0.981  20.469  22.109  1.00 95.94           N  
ATOM   3519  CA  THR B 215       0.036  20.109  23.156  1.00 95.94           C  
ATOM   3520  C   THR B 215       0.697  19.188  24.188  1.00 95.94           C  
ATOM   3521  CB  THR B 215      -1.207  19.406  22.578  1.00 95.94           C  
ATOM   3522  O   THR B 215       1.397  18.234  23.812  1.00 95.94           O  
ATOM   3523  CG2 THR B 215      -2.197  19.031  23.672  1.00 95.94           C  
ATOM   3524  OG1 THR B 215      -1.851  20.297  21.656  1.00 95.94           O  
ATOM   3525  N   HIS B 216       0.502  19.453  25.406  1.00 94.56           N  
ATOM   3526  CA  HIS B 216       0.974  18.609  26.500  1.00 94.56           C  
ATOM   3527  C   HIS B 216      -0.187  17.891  27.188  1.00 94.56           C  
ATOM   3528  CB  HIS B 216       1.757  19.438  27.516  1.00 94.56           C  
ATOM   3529  O   HIS B 216      -1.067  18.547  27.766  1.00 94.56           O  
ATOM   3530  CG  HIS B 216       3.041  19.984  26.984  1.00 94.56           C  
ATOM   3531  CD2 HIS B 216       4.305  19.516  27.047  1.00 94.56           C  
ATOM   3532  ND1 HIS B 216       3.109  21.188  26.297  1.00 94.56           N  
ATOM   3533  CE1 HIS B 216       4.367  21.406  25.953  1.00 94.56           C  
ATOM   3534  NE2 HIS B 216       5.109  20.406  26.391  1.00 94.56           N  
ATOM   3535  N   PHE B 217      -0.206  16.609  27.062  1.00 93.56           N  
ATOM   3536  CA  PHE B 217      -1.167  15.805  27.797  1.00 93.56           C  
ATOM   3537  C   PHE B 217      -0.613  15.430  29.172  1.00 93.56           C  
ATOM   3538  CB  PHE B 217      -1.530  14.547  27.016  1.00 93.56           C  
ATOM   3539  O   PHE B 217       0.425  14.766  29.266  1.00 93.56           O  
ATOM   3540  CG  PHE B 217      -2.176  14.820  25.688  1.00 93.56           C  
ATOM   3541  CD1 PHE B 217      -3.520  15.172  25.609  1.00 93.56           C  
ATOM   3542  CD2 PHE B 217      -1.439  14.742  24.516  1.00 93.56           C  
ATOM   3543  CE1 PHE B 217      -4.121  15.430  24.375  1.00 93.56           C  
ATOM   3544  CE2 PHE B 217      -2.033  14.992  23.281  1.00 93.56           C  
ATOM   3545  CZ  PHE B 217      -3.375  15.344  23.219  1.00 93.56           C  
ATOM   3546  N   HIS B 218      -1.331  15.797  30.188  1.00 92.00           N  
ATOM   3547  CA  HIS B 218      -0.881  15.562  31.547  1.00 92.00           C  
ATOM   3548  C   HIS B 218      -1.449  14.258  32.094  1.00 92.00           C  
ATOM   3549  CB  HIS B 218      -1.279  16.734  32.438  1.00 92.00           C  
ATOM   3550  O   HIS B 218      -2.658  14.141  32.312  1.00 92.00           O  
ATOM   3551  CG  HIS B 218      -0.770  18.047  31.984  1.00 92.00           C  
ATOM   3552  CD2 HIS B 218      -1.401  19.078  31.359  1.00 92.00           C  
ATOM   3553  ND1 HIS B 218       0.546  18.438  32.125  1.00 92.00           N  
ATOM   3554  CE1 HIS B 218       0.702  19.656  31.609  1.00 92.00           C  
ATOM   3555  NE2 HIS B 218      -0.465  20.062  31.141  1.00 92.00           N  
ATOM   3556  N   LEU B 219      -0.518  13.359  32.344  1.00 89.06           N  
ATOM   3557  CA  LEU B 219      -0.903  12.031  32.812  1.00 89.06           C  
ATOM   3558  C   LEU B 219      -0.440  11.805  34.250  1.00 89.06           C  
ATOM   3559  CB  LEU B 219      -0.317  10.953  31.891  1.00 89.06           C  
ATOM   3560  O   LEU B 219       0.628  12.281  34.625  1.00 89.06           O  
ATOM   3561  CG  LEU B 219      -0.660  11.055  30.406  1.00 89.06           C  
ATOM   3562  CD1 LEU B 219       0.076   9.984  29.609  1.00 89.06           C  
ATOM   3563  CD2 LEU B 219      -2.166  10.945  30.203  1.00 89.06           C  
ATOM   3564  N   LYS B 220      -1.298  11.109  34.969  1.00 85.31           N  
ATOM   3565  CA  LYS B 220      -0.960  10.703  36.344  1.00 85.31           C  
ATOM   3566  C   LYS B 220      -1.241   9.211  36.531  1.00 85.31           C  
ATOM   3567  CB  LYS B 220      -1.738  11.531  37.344  1.00 85.31           C  
ATOM   3568  O   LYS B 220      -2.273   8.703  36.094  1.00 85.31           O  
ATOM   3569  CG  LYS B 220      -1.297  11.312  38.781  1.00 85.31           C  
ATOM   3570  CD  LYS B 220      -2.062  12.211  39.750  1.00 85.31           C  
ATOM   3571  CE  LYS B 220      -1.607  12.016  41.188  1.00 85.31           C  
ATOM   3572  NZ  LYS B 220      -2.318  12.930  42.125  1.00 85.31           N  
ATOM   3573  N   ARG B 221      -0.415   8.516  37.188  1.00 78.56           N  
ATOM   3574  CA  ARG B 221      -0.611   7.102  37.469  1.00 78.56           C  
ATOM   3575  C   ARG B 221      -1.512   6.926  38.688  1.00 78.56           C  
ATOM   3576  CB  ARG B 221       0.734   6.410  37.719  1.00 78.56           C  
ATOM   3577  O   ARG B 221      -1.440   7.707  39.656  1.00 78.56           O  
ATOM   3578  CG  ARG B 221       0.791   4.980  37.219  1.00 78.56           C  
ATOM   3579  CD  ARG B 221       2.184   4.383  37.375  1.00 78.56           C  
ATOM   3580  NE  ARG B 221       2.219   2.984  36.938  1.00 78.56           N  
ATOM   3581  NH1 ARG B 221       4.520   2.793  37.062  1.00 78.56           N  
ATOM   3582  NH2 ARG B 221       3.242   0.996  36.438  1.00 78.56           N  
ATOM   3583  CZ  ARG B 221       3.326   2.262  36.812  1.00 78.56           C  
TER    3584      ARG B 221                                                      
ATOM   3585  N   GLN C   1     -30.422 -18.031 -40.031  1.00 34.94           N  
ATOM   3586  CA  GLN C   1     -30.594 -18.094 -38.594  1.00 34.94           C  
ATOM   3587  C   GLN C   1     -29.453 -17.359 -37.875  1.00 34.94           C  
ATOM   3588  CB  GLN C   1     -30.672 -19.531 -38.094  1.00 34.94           C  
ATOM   3589  O   GLN C   1     -28.281 -17.625 -38.156  1.00 34.94           O  
ATOM   3590  CG  GLN C   1     -32.094 -20.062 -37.969  1.00 34.94           C  
ATOM   3591  CD  GLN C   1     -32.156 -21.391 -37.250  1.00 34.94           C  
ATOM   3592  NE2 GLN C   1     -33.344 -21.750 -36.750  1.00 34.94           N  
ATOM   3593  OE1 GLN C   1     -31.141 -22.094 -37.125  1.00 34.94           O  
ATOM   3594  N   PRO C   2     -29.609 -16.188 -37.406  1.00 45.41           N  
ATOM   3595  CA  PRO C   2     -28.484 -15.406 -36.906  1.00 45.41           C  
ATOM   3596  C   PRO C   2     -27.578 -16.203 -35.969  1.00 45.41           C  
ATOM   3597  CB  PRO C   2     -29.156 -14.242 -36.156  1.00 45.41           C  
ATOM   3598  O   PRO C   2     -28.078 -17.000 -35.156  1.00 45.41           O  
ATOM   3599  CG  PRO C   2     -30.609 -14.586 -36.156  1.00 45.41           C  
ATOM   3600  CD  PRO C   2     -30.797 -15.852 -36.938  1.00 45.41           C  
ATOM   3601  N   SER C   3     -26.328 -16.469 -36.219  1.00 49.50           N  
ATOM   3602  CA  SER C   3     -25.391 -17.344 -35.500  1.00 49.50           C  
ATOM   3603  C   SER C   3     -25.297 -16.969 -34.031  1.00 49.50           C  
ATOM   3604  CB  SER C   3     -24.016 -17.281 -36.156  1.00 49.50           C  
ATOM   3605  O   SER C   3     -25.641 -15.844 -33.656  1.00 49.50           O  
ATOM   3606  OG  SER C   3     -23.344 -16.078 -35.812  1.00 49.50           O  
ATOM   3607  N   LEU C   4     -25.297 -18.062 -33.156  1.00 52.88           N  
ATOM   3608  CA  LEU C   4     -25.078 -17.938 -31.719  1.00 52.88           C  
ATOM   3609  C   LEU C   4     -24.047 -16.844 -31.422  1.00 52.88           C  
ATOM   3610  CB  LEU C   4     -24.625 -19.266 -31.125  1.00 52.88           C  
ATOM   3611  O   LEU C   4     -24.203 -16.094 -30.453  1.00 52.88           O  
ATOM   3612  CG  LEU C   4     -25.516 -19.875 -30.047  1.00 52.88           C  
ATOM   3613  CD1 LEU C   4     -26.219 -21.125 -30.578  1.00 52.88           C  
ATOM   3614  CD2 LEU C   4     -24.703 -20.203 -28.797  1.00 52.88           C  
ATOM   3615  N   GLN C   5     -23.047 -16.734 -32.219  1.00 54.81           N  
ATOM   3616  CA  GLN C   5     -22.000 -15.719 -32.062  1.00 54.81           C  
ATOM   3617  C   GLN C   5     -22.578 -14.320 -32.281  1.00 54.81           C  
ATOM   3618  CB  GLN C   5     -20.859 -15.984 -33.031  1.00 54.81           C  
ATOM   3619  O   GLN C   5     -22.188 -13.375 -31.594  1.00 54.81           O  
ATOM   3620  CG  GLN C   5     -19.609 -16.562 -32.375  1.00 54.81           C  
ATOM   3621  CD  GLN C   5     -18.562 -16.984 -33.375  1.00 54.81           C  
ATOM   3622  NE2 GLN C   5     -17.375 -17.328 -32.906  1.00 54.81           N  
ATOM   3623  OE1 GLN C   5     -18.797 -17.016 -34.594  1.00 54.81           O  
ATOM   3624  N   ASP C   6     -23.453 -14.156 -33.188  1.00 58.25           N  
ATOM   3625  CA  ASP C   6     -24.062 -12.867 -33.531  1.00 58.25           C  
ATOM   3626  C   ASP C   6     -24.953 -12.383 -32.375  1.00 58.25           C  
ATOM   3627  CB  ASP C   6     -24.859 -12.961 -34.812  1.00 58.25           C  
ATOM   3628  O   ASP C   6     -24.984 -11.188 -32.062  1.00 58.25           O  
ATOM   3629  CG  ASP C   6     -23.984 -12.906 -36.062  1.00 58.25           C  
ATOM   3630  OD1 ASP C   6     -22.828 -12.438 -35.969  1.00 58.25           O  
ATOM   3631  OD2 ASP C   6     -24.453 -13.344 -37.125  1.00 58.25           O  
ATOM   3632  N   GLU C   7     -25.734 -13.250 -31.719  1.00 54.97           N  
ATOM   3633  CA  GLU C   7     -26.594 -12.891 -30.594  1.00 54.97           C  
ATOM   3634  C   GLU C   7     -25.766 -12.508 -29.375  1.00 54.97           C  
ATOM   3635  CB  GLU C   7     -27.531 -14.055 -30.250  1.00 54.97           C  
ATOM   3636  O   GLU C   7     -26.109 -11.578 -28.656  1.00 54.97           O  
ATOM   3637  CG  GLU C   7     -28.891 -13.969 -30.953  1.00 54.97           C  
ATOM   3638  CD  GLU C   7     -29.812 -15.117 -30.578  1.00 54.97           C  
ATOM   3639  OE1 GLU C   7     -30.953 -15.156 -31.094  1.00 54.97           O  
ATOM   3640  OE2 GLU C   7     -29.391 -15.984 -29.781  1.00 54.97           O  
ATOM   3641  N   LEU C   8     -24.688 -13.250 -29.125  1.00 57.31           N  
ATOM   3642  CA  LEU C   8     -23.781 -12.945 -28.031  1.00 57.31           C  
ATOM   3643  C   LEU C   8     -23.172 -11.555 -28.203  1.00 57.31           C  
ATOM   3644  CB  LEU C   8     -22.672 -13.992 -27.938  1.00 57.31           C  
ATOM   3645  O   LEU C   8     -23.078 -10.789 -27.234  1.00 57.31           O  
ATOM   3646  CG  LEU C   8     -22.891 -15.133 -26.938  1.00 57.31           C  
ATOM   3647  CD1 LEU C   8     -22.312 -16.438 -27.500  1.00 57.31           C  
ATOM   3648  CD2 LEU C   8     -22.250 -14.789 -25.594  1.00 57.31           C  
ATOM   3649  N   LYS C   9     -22.781 -11.273 -29.391  1.00 61.38           N  
ATOM   3650  CA  LYS C   9     -22.188  -9.977 -29.703  1.00 61.38           C  
ATOM   3651  C   LYS C   9     -23.219  -8.852 -29.531  1.00 61.38           C  
ATOM   3652  CB  LYS C   9     -21.656  -9.961 -31.141  1.00 61.38           C  
ATOM   3653  O   LYS C   9     -22.875  -7.773 -29.047  1.00 61.38           O  
ATOM   3654  CG  LYS C   9     -20.156 -10.148 -31.234  1.00 61.38           C  
ATOM   3655  CD  LYS C   9     -19.656 -10.031 -32.688  1.00 61.38           C  
ATOM   3656  CE  LYS C   9     -18.172 -10.289 -32.781  1.00 61.38           C  
ATOM   3657  NZ  LYS C   9     -17.688 -10.180 -34.188  1.00 61.38           N  
ATOM   3658  N   ASP C  10     -24.453  -9.250 -29.828  1.00 63.84           N  
ATOM   3659  CA  ASP C  10     -25.500  -8.234 -29.719  1.00 63.84           C  
ATOM   3660  C   ASP C  10     -25.812  -7.898 -28.266  1.00 63.84           C  
ATOM   3661  CB  ASP C  10     -26.781  -8.711 -30.438  1.00 63.84           C  
ATOM   3662  O   ASP C  10     -25.922  -6.727 -27.906  1.00 63.84           O  
ATOM   3663  CG  ASP C  10     -27.609  -7.566 -30.969  1.00 63.84           C  
ATOM   3664  OD1 ASP C  10     -27.188  -6.398 -30.875  1.00 63.84           O  
ATOM   3665  OD2 ASP C  10     -28.719  -7.840 -31.500  1.00 63.84           O  
ATOM   3666  N   ASN C  11     -25.891  -8.930 -27.453  1.00 67.38           N  
ATOM   3667  CA  ASN C  11     -26.188  -8.703 -26.047  1.00 67.38           C  
ATOM   3668  C   ASN C  11     -25.047  -7.957 -25.344  1.00 67.38           C  
ATOM   3669  CB  ASN C  11     -26.469 -10.023 -25.328  1.00 67.38           C  
ATOM   3670  O   ASN C  11     -25.297  -7.039 -24.562  1.00 67.38           O  
ATOM   3671  CG  ASN C  11     -27.922 -10.453 -25.453  1.00 67.38           C  
ATOM   3672  ND2 ASN C  11     -28.188 -11.719 -25.156  1.00 67.38           N  
ATOM   3673  OD1 ASN C  11     -28.781  -9.656 -25.812  1.00 67.38           O  
ATOM   3674  N   THR C  12     -23.875  -8.258 -25.734  1.00 72.62           N  
ATOM   3675  CA  THR C  12     -22.703  -7.602 -25.156  1.00 72.62           C  
ATOM   3676  C   THR C  12     -22.672  -6.125 -25.531  1.00 72.62           C  
ATOM   3677  CB  THR C  12     -21.391  -8.281 -25.609  1.00 72.62           C  
ATOM   3678  O   THR C  12     -22.375  -5.270 -24.703  1.00 72.62           O  
ATOM   3679  CG2 THR C  12     -20.422  -8.414 -24.453  1.00 72.62           C  
ATOM   3680  OG1 THR C  12     -21.703  -9.586 -26.109  1.00 72.62           O  
ATOM   3681  N   THR C  13     -23.078  -5.965 -26.688  1.00 77.31           N  
ATOM   3682  CA  THR C  13     -23.047  -4.594 -27.172  1.00 77.31           C  
ATOM   3683  C   THR C  13     -24.109  -3.740 -26.469  1.00 77.31           C  
ATOM   3684  CB  THR C  13     -23.281  -4.547 -28.703  1.00 77.31           C  
ATOM   3685  O   THR C  13     -23.844  -2.578 -26.156  1.00 77.31           O  
ATOM   3686  CG2 THR C  13     -21.984  -4.219 -29.438  1.00 77.31           C  
ATOM   3687  OG1 THR C  13     -23.766  -5.820 -29.141  1.00 77.31           O  
ATOM   3688  N   VAL C  14     -25.250  -4.406 -26.219  1.00 79.50           N  
ATOM   3689  CA  VAL C  14     -26.344  -3.682 -25.578  1.00 79.50           C  
ATOM   3690  C   VAL C  14     -25.938  -3.318 -24.141  1.00 79.50           C  
ATOM   3691  CB  VAL C  14     -27.641  -4.504 -25.562  1.00 79.50           C  
ATOM   3692  O   VAL C  14     -26.109  -2.176 -23.719  1.00 79.50           O  
ATOM   3693  CG1 VAL C  14     -28.703  -3.846 -24.672  1.00 79.50           C  
ATOM   3694  CG2 VAL C  14     -28.172  -4.668 -26.984  1.00 79.50           C  
ATOM   3695  N   PHE C  15     -25.375  -4.234 -23.484  1.00 81.50           N  
ATOM   3696  CA  PHE C  15     -24.969  -3.996 -22.094  1.00 81.50           C  
ATOM   3697  C   PHE C  15     -23.828  -2.986 -22.031  1.00 81.50           C  
ATOM   3698  CB  PHE C  15     -24.547  -5.305 -21.422  1.00 81.50           C  
ATOM   3699  O   PHE C  15     -23.812  -2.111 -21.172  1.00 81.50           O  
ATOM   3700  CG  PHE C  15     -25.703  -6.117 -20.906  1.00 81.50           C  
ATOM   3701  CD1 PHE C  15     -26.328  -5.766 -19.703  1.00 81.50           C  
ATOM   3702  CD2 PHE C  15     -26.156  -7.227 -21.594  1.00 81.50           C  
ATOM   3703  CE1 PHE C  15     -27.391  -6.512 -19.219  1.00 81.50           C  
ATOM   3704  CE2 PHE C  15     -27.219  -7.980 -21.109  1.00 81.50           C  
ATOM   3705  CZ  PHE C  15     -27.844  -7.621 -19.922  1.00 81.50           C  
ATOM   3706  N   THR C  16     -22.969  -3.129 -22.984  1.00 83.94           N  
ATOM   3707  CA  THR C  16     -21.859  -2.182 -23.062  1.00 83.94           C  
ATOM   3708  C   THR C  16     -22.391  -0.762 -23.266  1.00 83.94           C  
ATOM   3709  CB  THR C  16     -20.891  -2.551 -24.188  1.00 83.94           C  
ATOM   3710  O   THR C  16     -21.922   0.179 -22.625  1.00 83.94           O  
ATOM   3711  CG2 THR C  16     -19.766  -1.528 -24.312  1.00 83.94           C  
ATOM   3712  OG1 THR C  16     -20.328  -3.840 -23.922  1.00 83.94           O  
ATOM   3713  N   ARG C  17     -23.359  -0.662 -24.016  1.00 86.31           N  
ATOM   3714  CA  ARG C  17     -23.938   0.644 -24.312  1.00 86.31           C  
ATOM   3715  C   ARG C  17     -24.641   1.210 -23.078  1.00 86.31           C  
ATOM   3716  CB  ARG C  17     -24.922   0.547 -25.469  1.00 86.31           C  
ATOM   3717  O   ARG C  17     -24.578   2.412 -22.812  1.00 86.31           O  
ATOM   3718  CG  ARG C  17     -25.219   1.879 -26.156  1.00 86.31           C  
ATOM   3719  CD  ARG C  17     -26.109   1.710 -27.375  1.00 86.31           C  
ATOM   3720  NE  ARG C  17     -27.500   1.976 -27.062  1.00 86.31           N  
ATOM   3721  NH1 ARG C  17     -28.234   1.829 -29.250  1.00 86.31           N  
ATOM   3722  NH2 ARG C  17     -29.719   2.275 -27.578  1.00 86.31           N  
ATOM   3723  CZ  ARG C  17     -28.484   2.025 -27.969  1.00 86.31           C  
ATOM   3724  N   ILE C  18     -25.359   0.334 -22.453  1.00 85.94           N  
ATOM   3725  CA  ILE C  18     -26.047   0.759 -21.234  1.00 85.94           C  
ATOM   3726  C   ILE C  18     -25.031   1.249 -20.219  1.00 85.94           C  
ATOM   3727  CB  ILE C  18     -26.906  -0.384 -20.656  1.00 85.94           C  
ATOM   3728  O   ILE C  18     -25.203   2.320 -19.625  1.00 85.94           O  
ATOM   3729  CG1 ILE C  18     -28.094  -0.702 -21.578  1.00 85.94           C  
ATOM   3730  CG2 ILE C  18     -27.391  -0.020 -19.250  1.00 85.94           C  
ATOM   3731  CD1 ILE C  18     -28.844  -1.967 -21.203  1.00 85.94           C  
ATOM   3732  N   LEU C  19     -24.016   0.486 -20.031  1.00 84.12           N  
ATOM   3733  CA  LEU C  19     -22.984   0.834 -19.047  1.00 84.12           C  
ATOM   3734  C   LEU C  19     -22.281   2.129 -19.453  1.00 84.12           C  
ATOM   3735  CB  LEU C  19     -21.969  -0.299 -18.922  1.00 84.12           C  
ATOM   3736  O   LEU C  19     -22.000   2.971 -18.594  1.00 84.12           O  
ATOM   3737  CG  LEU C  19     -22.453  -1.578 -18.250  1.00 84.12           C  
ATOM   3738  CD1 LEU C  19     -21.391  -2.670 -18.359  1.00 84.12           C  
ATOM   3739  CD2 LEU C  19     -22.797  -1.306 -16.781  1.00 84.12           C  
ATOM   3740  N   ASP C  20     -21.969   2.275 -20.734  1.00 83.19           N  
ATOM   3741  CA  ASP C  20     -21.312   3.480 -21.219  1.00 83.19           C  
ATOM   3742  C   ASP C  20     -22.188   4.711 -21.000  1.00 83.19           C  
ATOM   3743  CB  ASP C  20     -20.969   3.336 -22.703  1.00 83.19           C  
ATOM   3744  O   ASP C  20     -21.688   5.793 -20.703  1.00 83.19           O  
ATOM   3745  CG  ASP C  20     -19.828   2.381 -22.969  1.00 83.19           C  
ATOM   3746  OD1 ASP C  20     -19.078   2.055 -22.016  1.00 83.19           O  
ATOM   3747  OD2 ASP C  20     -19.656   1.950 -24.125  1.00 83.19           O  
ATOM   3748  N   ARG C  21     -23.453   4.520 -21.078  1.00 87.75           N  
ATOM   3749  CA  ARG C  21     -24.391   5.629 -20.969  1.00 87.75           C  
ATOM   3750  C   ARG C  21     -24.656   5.965 -19.500  1.00 87.75           C  
ATOM   3751  CB  ARG C  21     -25.703   5.301 -21.672  1.00 87.75           C  
ATOM   3752  O   ARG C  21     -25.062   7.086 -19.172  1.00 87.75           O  
ATOM   3753  CG  ARG C  21     -25.625   5.391 -23.188  1.00 87.75           C  
ATOM   3754  CD  ARG C  21     -26.984   5.152 -23.844  1.00 87.75           C  
ATOM   3755  NE  ARG C  21     -26.859   4.965 -25.281  1.00 87.75           N  
ATOM   3756  NH1 ARG C  21     -28.906   3.934 -25.531  1.00 87.75           N  
ATOM   3757  NH2 ARG C  21     -27.562   4.277 -27.359  1.00 87.75           N  
ATOM   3758  CZ  ARG C  21     -27.781   4.395 -26.047  1.00 87.75           C  
ATOM   3759  N   LEU C  22     -24.531   4.969 -18.703  1.00 86.50           N  
ATOM   3760  CA  LEU C  22     -24.875   5.113 -17.297  1.00 86.50           C  
ATOM   3761  C   LEU C  22     -24.078   6.238 -16.656  1.00 86.50           C  
ATOM   3762  CB  LEU C  22     -24.641   3.801 -16.547  1.00 86.50           C  
ATOM   3763  O   LEU C  22     -24.625   7.039 -15.891  1.00 86.50           O  
ATOM   3764  CG  LEU C  22     -25.250   3.697 -15.148  1.00 86.50           C  
ATOM   3765  CD1 LEU C  22     -26.766   3.574 -15.242  1.00 86.50           C  
ATOM   3766  CD2 LEU C  22     -24.656   2.514 -14.391  1.00 86.50           C  
ATOM   3767  N   LEU C  23     -22.734   6.371 -17.016  1.00 85.31           N  
ATOM   3768  CA  LEU C  23     -21.859   7.316 -16.328  1.00 85.31           C  
ATOM   3769  C   LEU C  23     -21.625   8.562 -17.188  1.00 85.31           C  
ATOM   3770  CB  LEU C  23     -20.516   6.656 -16.000  1.00 85.31           C  
ATOM   3771  O   LEU C  23     -20.828   9.430 -16.828  1.00 85.31           O  
ATOM   3772  CG  LEU C  23     -20.547   5.527 -14.969  1.00 85.31           C  
ATOM   3773  CD1 LEU C  23     -19.156   4.941 -14.781  1.00 85.31           C  
ATOM   3774  CD2 LEU C  23     -21.109   6.031 -13.641  1.00 85.31           C  
ATOM   3775  N   ASP C  24     -22.344   8.562 -18.375  1.00 87.25           N  
ATOM   3776  CA  ASP C  24     -22.203   9.727 -19.250  1.00 87.25           C  
ATOM   3777  C   ASP C  24     -22.766  10.977 -18.578  1.00 87.25           C  
ATOM   3778  CB  ASP C  24     -22.906   9.477 -20.578  1.00 87.25           C  
ATOM   3779  O   ASP C  24     -23.984  11.062 -18.328  1.00 87.25           O  
ATOM   3780  CG  ASP C  24     -22.547  10.508 -21.641  1.00 87.25           C  
ATOM   3781  OD1 ASP C  24     -21.656  11.359 -21.391  1.00 87.25           O  
ATOM   3782  OD2 ASP C  24     -23.141  10.477 -22.734  1.00 87.25           O  
ATOM   3783  N   GLY C  25     -21.906  11.930 -18.234  1.00 85.25           N  
ATOM   3784  CA  GLY C  25     -22.328  13.172 -17.609  1.00 85.25           C  
ATOM   3785  C   GLY C  25     -22.562  13.047 -16.109  1.00 85.25           C  
ATOM   3786  O   GLY C  25     -23.016  13.992 -15.469  1.00 85.25           O  
ATOM   3787  N   TYR C  26     -22.391  11.867 -15.602  1.00 88.56           N  
ATOM   3788  CA  TYR C  26     -22.562  11.641 -14.172  1.00 88.56           C  
ATOM   3789  C   TYR C  26     -21.422  12.281 -13.375  1.00 88.56           C  
ATOM   3790  CB  TYR C  26     -22.625  10.141 -13.867  1.00 88.56           C  
ATOM   3791  O   TYR C  26     -20.250  12.094 -13.703  1.00 88.56           O  
ATOM   3792  CG  TYR C  26     -22.844   9.828 -12.406  1.00 88.56           C  
ATOM   3793  CD1 TYR C  26     -21.781   9.500 -11.578  1.00 88.56           C  
ATOM   3794  CD2 TYR C  26     -24.125   9.852 -11.859  1.00 88.56           C  
ATOM   3795  CE1 TYR C  26     -21.984   9.211 -10.234  1.00 88.56           C  
ATOM   3796  CE2 TYR C  26     -24.328   9.562 -10.516  1.00 88.56           C  
ATOM   3797  OH  TYR C  26     -23.453   8.953  -8.383  1.00 88.56           O  
ATOM   3798  CZ  TYR C  26     -23.250   9.242  -9.711  1.00 88.56           C  
ATOM   3799  N   ASP C  27     -21.719  13.031 -12.391  1.00 87.38           N  
ATOM   3800  CA  ASP C  27     -20.750  13.680 -11.516  1.00 87.38           C  
ATOM   3801  C   ASP C  27     -20.812  13.094 -10.109  1.00 87.38           C  
ATOM   3802  CB  ASP C  27     -21.000  15.195 -11.461  1.00 87.38           C  
ATOM   3803  O   ASP C  27     -21.719  13.398  -9.336  1.00 87.38           O  
ATOM   3804  CG  ASP C  27     -19.844  15.961 -10.844  1.00 87.38           C  
ATOM   3805  OD1 ASP C  27     -19.062  15.359 -10.086  1.00 87.38           O  
ATOM   3806  OD2 ASP C  27     -19.734  17.172 -11.109  1.00 87.38           O  
ATOM   3807  N   ASN C  28     -19.812  12.344  -9.828  1.00 88.31           N  
ATOM   3808  CA  ASN C  28     -19.797  11.617  -8.562  1.00 88.31           C  
ATOM   3809  C   ASN C  28     -19.391  12.523  -7.398  1.00 88.31           C  
ATOM   3810  CB  ASN C  28     -18.859  10.414  -8.641  1.00 88.31           C  
ATOM   3811  O   ASN C  28     -19.359  12.086  -6.246  1.00 88.31           O  
ATOM   3812  CG  ASN C  28     -17.406  10.805  -8.875  1.00 88.31           C  
ATOM   3813  ND2 ASN C  28     -16.531   9.820  -8.914  1.00 88.31           N  
ATOM   3814  OD1 ASN C  28     -17.094  11.992  -9.008  1.00 88.31           O  
ATOM   3815  N   ARG C  29     -19.156  13.742  -7.680  1.00 84.69           N  
ATOM   3816  CA  ARG C  29     -18.859  14.711  -6.629  1.00 84.69           C  
ATOM   3817  C   ARG C  29     -20.141  15.188  -5.949  1.00 84.69           C  
ATOM   3818  CB  ARG C  29     -18.094  15.906  -7.203  1.00 84.69           C  
ATOM   3819  O   ARG C  29     -20.094  15.766  -4.859  1.00 84.69           O  
ATOM   3820  CG  ARG C  29     -16.734  15.539  -7.793  1.00 84.69           C  
ATOM   3821  CD  ARG C  29     -16.141  16.688  -8.594  1.00 84.69           C  
ATOM   3822  NE  ARG C  29     -16.938  17.000  -9.781  1.00 84.69           N  
ATOM   3823  NH1 ARG C  29     -15.641  18.781 -10.453  1.00 84.69           N  
ATOM   3824  NH2 ARG C  29     -17.484  18.172 -11.680  1.00 84.69           N  
ATOM   3825  CZ  ARG C  29     -16.688  17.984 -10.633  1.00 84.69           C  
ATOM   3826  N   LEU C  30     -21.234  14.969  -6.590  1.00 88.69           N  
ATOM   3827  CA  LEU C  30     -22.516  15.453  -6.090  1.00 88.69           C  
ATOM   3828  C   LEU C  30     -23.328  14.312  -5.500  1.00 88.69           C  
ATOM   3829  CB  LEU C  30     -23.312  16.125  -7.211  1.00 88.69           C  
ATOM   3830  O   LEU C  30     -23.531  13.281  -6.145  1.00 88.69           O  
ATOM   3831  CG  LEU C  30     -22.562  17.219  -8.000  1.00 88.69           C  
ATOM   3832  CD1 LEU C  30     -23.438  17.734  -9.133  1.00 88.69           C  
ATOM   3833  CD2 LEU C  30     -22.141  18.344  -7.082  1.00 88.69           C  
ATOM   3834  N   ARG C  31     -23.781  14.578  -4.320  1.00 90.81           N  
ATOM   3835  CA  ARG C  31     -24.656  13.586  -3.701  1.00 90.81           C  
ATOM   3836  C   ARG C  31     -26.016  13.531  -4.410  1.00 90.81           C  
ATOM   3837  CB  ARG C  31     -24.859  13.898  -2.217  1.00 90.81           C  
ATOM   3838  O   ARG C  31     -26.453  14.523  -5.000  1.00 90.81           O  
ATOM   3839  CG  ARG C  31     -25.641  15.180  -1.957  1.00 90.81           C  
ATOM   3840  CD  ARG C  31     -25.969  15.352  -0.480  1.00 90.81           C  
ATOM   3841  NE  ARG C  31     -26.781  16.547  -0.242  1.00 90.81           N  
ATOM   3842  NH1 ARG C  31     -28.797  15.492  -0.601  1.00 90.81           N  
ATOM   3843  NH2 ARG C  31     -28.734  17.719  -0.071  1.00 90.81           N  
ATOM   3844  CZ  ARG C  31     -28.109  16.578  -0.305  1.00 90.81           C  
ATOM   3845  N   PRO C  32     -26.672  12.398  -4.332  1.00 93.06           N  
ATOM   3846  CA  PRO C  32     -28.031  12.312  -4.875  1.00 93.06           C  
ATOM   3847  C   PRO C  32     -29.000  13.250  -4.168  1.00 93.06           C  
ATOM   3848  CB  PRO C  32     -28.406  10.852  -4.637  1.00 93.06           C  
ATOM   3849  O   PRO C  32     -28.922  13.445  -2.953  1.00 93.06           O  
ATOM   3850  CG  PRO C  32     -27.109  10.141  -4.430  1.00 93.06           C  
ATOM   3851  CD  PRO C  32     -26.141  11.109  -3.830  1.00 93.06           C  
ATOM   3852  N   GLY C  33     -29.828  13.852  -4.957  1.00 88.56           N  
ATOM   3853  CA  GLY C  33     -30.875  14.695  -4.402  1.00 88.56           C  
ATOM   3854  C   GLY C  33     -30.375  16.062  -3.988  1.00 88.56           C  
ATOM   3855  O   GLY C  33     -31.016  16.750  -3.184  1.00 88.56           O  
ATOM   3856  N   LEU C  34     -29.266  16.438  -4.438  1.00 85.12           N  
ATOM   3857  CA  LEU C  34     -28.672  17.703  -4.066  1.00 85.12           C  
ATOM   3858  C   LEU C  34     -29.656  18.859  -4.316  1.00 85.12           C  
ATOM   3859  CB  LEU C  34     -27.375  17.953  -4.852  1.00 85.12           C  
ATOM   3860  O   LEU C  34     -30.156  19.016  -5.434  1.00 85.12           O  
ATOM   3861  CG  LEU C  34     -26.578  19.203  -4.477  1.00 85.12           C  
ATOM   3862  CD1 LEU C  34     -25.938  19.031  -3.102  1.00 85.12           C  
ATOM   3863  CD2 LEU C  34     -25.516  19.484  -5.531  1.00 85.12           C  
ATOM   3864  N   GLY C  35     -29.859  19.656  -3.277  1.00 75.56           N  
ATOM   3865  CA  GLY C  35     -30.719  20.828  -3.385  1.00 75.56           C  
ATOM   3866  C   GLY C  35     -32.188  20.469  -3.371  1.00 75.56           C  
ATOM   3867  O   GLY C  35     -33.031  21.359  -3.436  1.00 75.56           O  
ATOM   3868  N   GLU C  36     -32.625  19.297  -3.377  1.00 81.44           N  
ATOM   3869  CA  GLU C  36     -34.031  18.875  -3.465  1.00 81.44           C  
ATOM   3870  C   GLU C  36     -34.438  18.078  -2.227  1.00 81.44           C  
ATOM   3871  CB  GLU C  36     -34.250  18.031  -4.723  1.00 81.44           C  
ATOM   3872  O   GLU C  36     -35.500  18.359  -1.631  1.00 81.44           O  
ATOM   3873  CG  GLU C  36     -34.031  18.797  -6.020  1.00 81.44           C  
ATOM   3874  CD  GLU C  36     -34.344  17.969  -7.262  1.00 81.44           C  
ATOM   3875  OE1 GLU C  36     -34.250  18.516  -8.391  1.00 81.44           O  
ATOM   3876  OE2 GLU C  36     -34.656  16.781  -7.109  1.00 81.44           O  
ATOM   3877  N   ARG C  37     -33.750  17.188  -1.904  1.00 89.69           N  
ATOM   3878  CA  ARG C  37     -34.094  16.297  -0.802  1.00 89.69           C  
ATOM   3879  C   ARG C  37     -32.844  15.781  -0.101  1.00 89.69           C  
ATOM   3880  CB  ARG C  37     -34.938  15.125  -1.305  1.00 89.69           C  
ATOM   3881  O   ARG C  37     -31.734  15.953  -0.604  1.00 89.69           O  
ATOM   3882  CG  ARG C  37     -34.219  14.250  -2.328  1.00 89.69           C  
ATOM   3883  CD  ARG C  37     -35.125  13.109  -2.803  1.00 89.69           C  
ATOM   3884  NE  ARG C  37     -34.469  12.328  -3.854  1.00 89.69           N  
ATOM   3885  NH1 ARG C  37     -33.531  10.781  -2.414  1.00 89.69           N  
ATOM   3886  NH2 ARG C  37     -33.188  10.609  -4.672  1.00 89.69           N  
ATOM   3887  CZ  ARG C  37     -33.719  11.242  -3.645  1.00 89.69           C  
ATOM   3888  N   VAL C  38     -33.031  15.227   1.048  1.00 94.62           N  
ATOM   3889  CA  VAL C  38     -31.953  14.555   1.788  1.00 94.62           C  
ATOM   3890  C   VAL C  38     -31.672  13.180   1.178  1.00 94.62           C  
ATOM   3891  CB  VAL C  38     -32.312  14.414   3.285  1.00 94.62           C  
ATOM   3892  O   VAL C  38     -32.594  12.531   0.664  1.00 94.62           O  
ATOM   3893  CG1 VAL C  38     -31.203  13.656   4.027  1.00 94.62           C  
ATOM   3894  CG2 VAL C  38     -32.531  15.789   3.914  1.00 94.62           C  
ATOM   3895  N   THR C  39     -30.500  12.812   1.096  1.00 96.06           N  
ATOM   3896  CA  THR C  39     -30.141  11.469   0.651  1.00 96.06           C  
ATOM   3897  C   THR C  39     -30.281  10.461   1.790  1.00 96.06           C  
ATOM   3898  CB  THR C  39     -28.703  11.422   0.111  1.00 96.06           C  
ATOM   3899  O   THR C  39     -29.609  10.578   2.816  1.00 96.06           O  
ATOM   3900  CG2 THR C  39     -28.375  10.055  -0.479  1.00 96.06           C  
ATOM   3901  OG1 THR C  39     -28.547  12.422  -0.909  1.00 96.06           O  
ATOM   3902  N   GLU C  40     -31.125   9.523   1.614  1.00 97.56           N  
ATOM   3903  CA  GLU C  40     -31.344   8.484   2.615  1.00 97.56           C  
ATOM   3904  C   GLU C  40     -30.484   7.258   2.336  1.00 97.56           C  
ATOM   3905  CB  GLU C  40     -32.812   8.094   2.660  1.00 97.56           C  
ATOM   3906  O   GLU C  40     -30.578   6.660   1.260  1.00 97.56           O  
ATOM   3907  CG  GLU C  40     -33.750   9.227   3.072  1.00 97.56           C  
ATOM   3908  CD  GLU C  40     -35.219   8.844   3.029  1.00 97.56           C  
ATOM   3909  OE1 GLU C  40     -36.094   9.719   3.285  1.00 97.56           O  
ATOM   3910  OE2 GLU C  40     -35.531   7.664   2.738  1.00 97.56           O  
ATOM   3911  N   VAL C  41     -29.672   6.914   3.299  1.00 97.00           N  
ATOM   3912  CA  VAL C  41     -28.812   5.738   3.189  1.00 97.00           C  
ATOM   3913  C   VAL C  41     -29.312   4.648   4.137  1.00 97.00           C  
ATOM   3914  CB  VAL C  41     -27.344   6.074   3.496  1.00 97.00           C  
ATOM   3915  O   VAL C  41     -29.250   4.805   5.359  1.00 97.00           O  
ATOM   3916  CG1 VAL C  41     -26.469   4.836   3.357  1.00 97.00           C  
ATOM   3917  CG2 VAL C  41     -26.844   7.188   2.572  1.00 97.00           C  
ATOM   3918  N   LYS C  42     -29.781   3.574   3.602  1.00 97.31           N  
ATOM   3919  CA  LYS C  42     -30.203   2.416   4.383  1.00 97.31           C  
ATOM   3920  C   LYS C  42     -29.047   1.451   4.605  1.00 97.31           C  
ATOM   3921  CB  LYS C  42     -31.359   1.692   3.688  1.00 97.31           C  
ATOM   3922  O   LYS C  42     -28.312   1.124   3.668  1.00 97.31           O  
ATOM   3923  CG  LYS C  42     -32.625   2.527   3.559  1.00 97.31           C  
ATOM   3924  CD  LYS C  42     -33.781   1.725   2.945  1.00 97.31           C  
ATOM   3925  CE  LYS C  42     -35.062   2.545   2.865  1.00 97.31           C  
ATOM   3926  NZ  LYS C  42     -36.188   1.749   2.301  1.00 97.31           N  
ATOM   3927  N   THR C  43     -28.906   1.045   5.812  1.00 95.81           N  
ATOM   3928  CA  THR C  43     -27.719   0.248   6.148  1.00 95.81           C  
ATOM   3929  C   THR C  43     -28.125  -1.018   6.902  1.00 95.81           C  
ATOM   3930  CB  THR C  43     -26.719   1.056   7.000  1.00 95.81           C  
ATOM   3931  O   THR C  43     -29.078  -1.004   7.684  1.00 95.81           O  
ATOM   3932  CG2 THR C  43     -26.188   2.256   6.223  1.00 95.81           C  
ATOM   3933  OG1 THR C  43     -27.375   1.521   8.188  1.00 95.81           O  
ATOM   3934  N   ASP C  44     -27.469  -2.117   6.633  1.00 93.38           N  
ATOM   3935  CA  ASP C  44     -27.562  -3.332   7.438  1.00 93.38           C  
ATOM   3936  C   ASP C  44     -26.203  -4.004   7.578  1.00 93.38           C  
ATOM   3937  CB  ASP C  44     -28.562  -4.309   6.820  1.00 93.38           C  
ATOM   3938  O   ASP C  44     -25.281  -3.730   6.801  1.00 93.38           O  
ATOM   3939  CG  ASP C  44     -28.094  -4.887   5.496  1.00 93.38           C  
ATOM   3940  OD1 ASP C  44     -27.359  -5.898   5.500  1.00 93.38           O  
ATOM   3941  OD2 ASP C  44     -28.469  -4.320   4.441  1.00 93.38           O  
ATOM   3942  N   ILE C  45     -26.016  -4.777   8.641  1.00 93.56           N  
ATOM   3943  CA  ILE C  45     -24.750  -5.410   8.984  1.00 93.56           C  
ATOM   3944  C   ILE C  45     -24.953  -6.902   9.211  1.00 93.56           C  
ATOM   3945  CB  ILE C  45     -24.109  -4.758  10.227  1.00 93.56           C  
ATOM   3946  O   ILE C  45     -25.859  -7.301   9.961  1.00 93.56           O  
ATOM   3947  CG1 ILE C  45     -23.891  -3.260  10.000  1.00 93.56           C  
ATOM   3948  CG2 ILE C  45     -22.781  -5.453  10.586  1.00 93.56           C  
ATOM   3949  CD1 ILE C  45     -23.438  -2.502  11.242  1.00 93.56           C  
ATOM   3950  N   PHE C  46     -24.266  -7.656   8.531  1.00 90.50           N  
ATOM   3951  CA  PHE C  46     -24.188  -9.094   8.781  1.00 90.50           C  
ATOM   3952  C   PHE C  46     -22.828  -9.477   9.344  1.00 90.50           C  
ATOM   3953  CB  PHE C  46     -24.469  -9.875   7.492  1.00 90.50           C  
ATOM   3954  O   PHE C  46     -21.828  -9.414   8.648  1.00 90.50           O  
ATOM   3955  CG  PHE C  46     -24.484 -11.367   7.684  1.00 90.50           C  
ATOM   3956  CD1 PHE C  46     -23.453 -12.156   7.195  1.00 90.50           C  
ATOM   3957  CD2 PHE C  46     -25.531 -11.984   8.352  1.00 90.50           C  
ATOM   3958  CE1 PHE C  46     -23.453 -13.539   7.371  1.00 90.50           C  
ATOM   3959  CE2 PHE C  46     -25.547 -13.367   8.531  1.00 90.50           C  
ATOM   3960  CZ  PHE C  46     -24.516 -14.141   8.039  1.00 90.50           C  
ATOM   3961  N   VAL C  47     -22.828  -9.891  10.562  1.00 91.31           N  
ATOM   3962  CA  VAL C  47     -21.594 -10.250  11.258  1.00 91.31           C  
ATOM   3963  C   VAL C  47     -21.266 -11.719  10.984  1.00 91.31           C  
ATOM   3964  CB  VAL C  47     -21.719 -10.008  12.781  1.00 91.31           C  
ATOM   3965  O   VAL C  47     -21.969 -12.617  11.445  1.00 91.31           O  
ATOM   3966  CG1 VAL C  47     -20.406 -10.375  13.492  1.00 91.31           C  
ATOM   3967  CG2 VAL C  47     -22.094  -8.555  13.062  1.00 91.31           C  
ATOM   3968  N   THR C  48     -20.266 -11.922  10.305  1.00 85.38           N  
ATOM   3969  CA  THR C  48     -19.844 -13.273   9.969  1.00 85.38           C  
ATOM   3970  C   THR C  48     -19.000 -13.875  11.094  1.00 85.38           C  
ATOM   3971  CB  THR C  48     -19.047 -13.305   8.648  1.00 85.38           C  
ATOM   3972  O   THR C  48     -19.000 -15.086  11.297  1.00 85.38           O  
ATOM   3973  CG2 THR C  48     -19.922 -12.859   7.480  1.00 85.38           C  
ATOM   3974  OG1 THR C  48     -17.922 -12.438   8.758  1.00 85.38           O  
ATOM   3975  N   SER C  49     -18.250 -13.023  11.781  1.00 84.00           N  
ATOM   3976  CA  SER C  49     -17.406 -13.469  12.883  1.00 84.00           C  
ATOM   3977  C   SER C  49     -17.312 -12.406  13.977  1.00 84.00           C  
ATOM   3978  CB  SER C  49     -16.016 -13.820  12.375  1.00 84.00           C  
ATOM   3979  O   SER C  49     -17.094 -11.227  13.680  1.00 84.00           O  
ATOM   3980  OG  SER C  49     -15.156 -14.180  13.445  1.00 84.00           O  
ATOM   3981  N   PHE C  50     -17.531 -12.906  15.125  1.00 88.12           N  
ATOM   3982  CA  PHE C  50     -17.422 -12.039  16.297  1.00 88.12           C  
ATOM   3983  C   PHE C  50     -16.281 -12.477  17.188  1.00 88.12           C  
ATOM   3984  CB  PHE C  50     -18.734 -12.031  17.078  1.00 88.12           C  
ATOM   3985  O   PHE C  50     -16.281 -13.586  17.719  1.00 88.12           O  
ATOM   3986  CG  PHE C  50     -18.875 -10.867  18.031  1.00 88.12           C  
ATOM   3987  CD1 PHE C  50     -18.172 -10.844  19.219  1.00 88.12           C  
ATOM   3988  CD2 PHE C  50     -19.703  -9.805  17.719  1.00 88.12           C  
ATOM   3989  CE1 PHE C  50     -18.297  -9.766  20.094  1.00 88.12           C  
ATOM   3990  CE2 PHE C  50     -19.844  -8.727  18.578  1.00 88.12           C  
ATOM   3991  CZ  PHE C  50     -19.141  -8.703  19.781  1.00 88.12           C  
ATOM   3992  N   GLY C  51     -15.367 -11.531  17.438  1.00 85.62           N  
ATOM   3993  CA  GLY C  51     -14.195 -11.812  18.266  1.00 85.62           C  
ATOM   3994  C   GLY C  51     -12.898 -11.781  17.484  1.00 85.62           C  
ATOM   3995  O   GLY C  51     -12.906 -11.680  16.250  1.00 85.62           O  
ATOM   3996  N   PRO C  52     -11.852 -11.852  18.219  1.00 83.06           N  
ATOM   3997  CA  PRO C  52     -11.680 -11.945  19.656  1.00 83.06           C  
ATOM   3998  C   PRO C  52     -12.062 -10.656  20.391  1.00 83.06           C  
ATOM   3999  CB  PRO C  52     -10.188 -12.242  19.828  1.00 83.06           C  
ATOM   4000  O   PRO C  52     -12.219  -9.609  19.750  1.00 83.06           O  
ATOM   4001  CG  PRO C  52      -9.539 -11.555  18.672  1.00 83.06           C  
ATOM   4002  CD  PRO C  52     -10.469 -11.617  17.484  1.00 83.06           C  
ATOM   4003  N   VAL C  53     -12.312 -10.828  21.703  1.00 84.44           N  
ATOM   4004  CA  VAL C  53     -12.531  -9.719  22.625  1.00 84.44           C  
ATOM   4005  C   VAL C  53     -11.336  -9.578  23.562  1.00 84.44           C  
ATOM   4006  CB  VAL C  53     -13.828  -9.922  23.453  1.00 84.44           C  
ATOM   4007  O   VAL C  53     -10.922 -10.547  24.203  1.00 84.44           O  
ATOM   4008  CG1 VAL C  53     -14.055  -8.742  24.391  1.00 84.44           C  
ATOM   4009  CG2 VAL C  53     -15.023 -10.094  22.516  1.00 84.44           C  
ATOM   4010  N   SER C  54     -10.734  -8.414  23.578  1.00 81.88           N  
ATOM   4011  CA  SER C  54      -9.570  -8.156  24.406  1.00 81.88           C  
ATOM   4012  C   SER C  54      -9.906  -7.207  25.547  1.00 81.88           C  
ATOM   4013  CB  SER C  54      -8.430  -7.570  23.562  1.00 81.88           C  
ATOM   4014  O   SER C  54     -10.086  -6.004  25.344  1.00 81.88           O  
ATOM   4015  OG  SER C  54      -7.344  -7.188  24.391  1.00 81.88           O  
ATOM   4016  N   ASP C  55      -9.789  -7.777  26.750  1.00 78.75           N  
ATOM   4017  CA  ASP C  55     -10.000  -6.945  27.938  1.00 78.75           C  
ATOM   4018  C   ASP C  55      -8.852  -5.957  28.125  1.00 78.75           C  
ATOM   4019  CB  ASP C  55     -10.156  -7.816  29.188  1.00 78.75           C  
ATOM   4020  O   ASP C  55      -9.070  -4.805  28.500  1.00 78.75           O  
ATOM   4021  CG  ASP C  55     -11.422  -8.648  29.172  1.00 78.75           C  
ATOM   4022  OD1 ASP C  55     -12.383  -8.289  28.453  1.00 78.75           O  
ATOM   4023  OD2 ASP C  55     -11.469  -9.672  29.891  1.00 78.75           O  
ATOM   4024  N   HIS C  56      -7.793  -6.438  27.859  1.00 73.38           N  
ATOM   4025  CA  HIS C  56      -6.578  -5.652  28.031  1.00 73.38           C  
ATOM   4026  C   HIS C  56      -6.578  -4.422  27.141  1.00 73.38           C  
ATOM   4027  CB  HIS C  56      -5.340  -6.504  27.766  1.00 73.38           C  
ATOM   4028  O   HIS C  56      -6.270  -3.314  27.594  1.00 73.38           O  
ATOM   4029  CG  HIS C  56      -4.051  -5.762  27.922  1.00 73.38           C  
ATOM   4030  CD2 HIS C  56      -3.195  -5.688  28.969  1.00 73.38           C  
ATOM   4031  ND1 HIS C  56      -3.512  -4.980  26.922  1.00 73.38           N  
ATOM   4032  CE1 HIS C  56      -2.377  -4.449  27.359  1.00 73.38           C  
ATOM   4033  NE2 HIS C  56      -2.164  -4.863  28.594  1.00 73.38           N  
ATOM   4034  N   ASP C  57      -6.949  -4.559  25.984  1.00 75.88           N  
ATOM   4035  CA  ASP C  57      -6.926  -3.457  25.031  1.00 75.88           C  
ATOM   4036  C   ASP C  57      -8.281  -2.756  24.969  1.00 75.88           C  
ATOM   4037  CB  ASP C  57      -6.531  -3.965  23.641  1.00 75.88           C  
ATOM   4038  O   ASP C  57      -8.414  -1.712  24.328  1.00 75.88           O  
ATOM   4039  CG  ASP C  57      -5.121  -4.527  23.594  1.00 75.88           C  
ATOM   4040  OD1 ASP C  57      -4.215  -3.955  24.234  1.00 75.88           O  
ATOM   4041  OD2 ASP C  57      -4.914  -5.547  22.906  1.00 75.88           O  
ATOM   4042  N   MET C  58      -9.305  -3.363  25.578  1.00 81.19           N  
ATOM   4043  CA  MET C  58     -10.664  -2.834  25.547  1.00 81.19           C  
ATOM   4044  C   MET C  58     -11.172  -2.699  24.125  1.00 81.19           C  
ATOM   4045  CB  MET C  58     -10.727  -1.479  26.250  1.00 81.19           C  
ATOM   4046  O   MET C  58     -11.656  -1.637  23.719  1.00 81.19           O  
ATOM   4047  CG  MET C  58     -10.492  -1.561  27.750  1.00 81.19           C  
ATOM   4048  SD  MET C  58     -10.844   0.025  28.609  1.00 81.19           S  
ATOM   4049  CE  MET C  58      -9.234   0.842  28.453  1.00 81.19           C  
ATOM   4050  N   GLU C  59     -11.078  -3.725  23.438  1.00 85.62           N  
ATOM   4051  CA  GLU C  59     -11.477  -3.756  22.031  1.00 85.62           C  
ATOM   4052  C   GLU C  59     -12.055  -5.117  21.656  1.00 85.62           C  
ATOM   4053  CB  GLU C  59     -10.289  -3.418  21.125  1.00 85.62           C  
ATOM   4054  O   GLU C  59     -11.836  -6.105  22.359  1.00 85.62           O  
ATOM   4055  CG  GLU C  59      -9.750  -2.010  21.328  1.00 85.62           C  
ATOM   4056  CD  GLU C  59      -8.492  -1.730  20.516  1.00 85.62           C  
ATOM   4057  OE1 GLU C  59      -7.836  -0.690  20.750  1.00 85.62           O  
ATOM   4058  OE2 GLU C  59      -8.164  -2.559  19.641  1.00 85.62           O  
ATOM   4059  N   TYR C  60     -12.781  -5.121  20.641  1.00 88.44           N  
ATOM   4060  CA  TYR C  60     -13.289  -6.348  20.031  1.00 88.44           C  
ATOM   4061  C   TYR C  60     -13.148  -6.293  18.516  1.00 88.44           C  
ATOM   4062  CB  TYR C  60     -14.750  -6.574  20.406  1.00 88.44           C  
ATOM   4063  O   TYR C  60     -13.047  -5.211  17.938  1.00 88.44           O  
ATOM   4064  CG  TYR C  60     -15.703  -5.566  19.812  1.00 88.44           C  
ATOM   4065  CD1 TYR C  60     -15.930  -4.340  20.422  1.00 88.44           C  
ATOM   4066  CD2 TYR C  60     -16.375  -5.840  18.625  1.00 88.44           C  
ATOM   4067  CE1 TYR C  60     -16.812  -3.410  19.875  1.00 88.44           C  
ATOM   4068  CE2 TYR C  60     -17.250  -4.918  18.062  1.00 88.44           C  
ATOM   4069  OH  TYR C  60     -18.328  -2.791  18.141  1.00 88.44           O  
ATOM   4070  CZ  TYR C  60     -17.453  -3.707  18.703  1.00 88.44           C  
ATOM   4071  N   THR C  61     -13.117  -7.414  17.969  1.00 89.00           N  
ATOM   4072  CA  THR C  61     -12.969  -7.539  16.531  1.00 89.00           C  
ATOM   4073  C   THR C  61     -14.156  -8.281  15.922  1.00 89.00           C  
ATOM   4074  CB  THR C  61     -11.664  -8.266  16.156  1.00 89.00           C  
ATOM   4075  O   THR C  61     -14.609  -9.281  16.469  1.00 89.00           O  
ATOM   4076  CG2 THR C  61     -11.461  -8.312  14.648  1.00 89.00           C  
ATOM   4077  OG1 THR C  61     -10.555  -7.582  16.750  1.00 89.00           O  
ATOM   4078  N   ILE C  62     -14.625  -7.746  14.781  1.00 90.00           N  
ATOM   4079  CA  ILE C  62     -15.727  -8.398  14.086  1.00 90.00           C  
ATOM   4080  C   ILE C  62     -15.469  -8.367  12.578  1.00 90.00           C  
ATOM   4081  CB  ILE C  62     -17.078  -7.734  14.406  1.00 90.00           C  
ATOM   4082  O   ILE C  62     -14.898  -7.406  12.062  1.00 90.00           O  
ATOM   4083  CG1 ILE C  62     -17.047  -6.246  14.047  1.00 90.00           C  
ATOM   4084  CG2 ILE C  62     -17.438  -7.934  15.883  1.00 90.00           C  
ATOM   4085  CD1 ILE C  62     -18.375  -5.539  14.211  1.00 90.00           C  
ATOM   4086  N   ASP C  63     -15.836  -9.352  11.922  1.00 85.38           N  
ATOM   4087  CA  ASP C  63     -15.930  -9.391  10.469  1.00 85.38           C  
ATOM   4088  C   ASP C  63     -17.375  -9.203  10.008  1.00 85.38           C  
ATOM   4089  CB  ASP C  63     -15.375 -10.711   9.930  1.00 85.38           C  
ATOM   4090  O   ASP C  63     -18.281  -9.883  10.492  1.00 85.38           O  
ATOM   4091  CG  ASP C  63     -13.898 -10.906  10.227  1.00 85.38           C  
ATOM   4092  OD1 ASP C  63     -13.133  -9.922  10.148  1.00 85.38           O  
ATOM   4093  OD2 ASP C  63     -13.500 -12.047  10.539  1.00 85.38           O  
ATOM   4094  N   VAL C  64     -17.484  -8.336   9.023  1.00 89.44           N  
ATOM   4095  CA  VAL C  64     -18.859  -7.996   8.695  1.00 89.44           C  
ATOM   4096  C   VAL C  64     -19.016  -7.832   7.184  1.00 89.44           C  
ATOM   4097  CB  VAL C  64     -19.312  -6.707   9.414  1.00 89.44           C  
ATOM   4098  O   VAL C  64     -18.047  -7.504   6.492  1.00 89.44           O  
ATOM   4099  CG1 VAL C  64     -19.203  -6.863  10.930  1.00 89.44           C  
ATOM   4100  CG2 VAL C  64     -18.500  -5.508   8.930  1.00 89.44           C  
ATOM   4101  N   PHE C  65     -20.203  -8.141   6.738  1.00 86.88           N  
ATOM   4102  CA  PHE C  65     -20.719  -7.570   5.504  1.00 86.88           C  
ATOM   4103  C   PHE C  65     -21.516  -6.293   5.785  1.00 86.88           C  
ATOM   4104  CB  PHE C  65     -21.609  -8.578   4.770  1.00 86.88           C  
ATOM   4105  O   PHE C  65     -22.562  -6.336   6.434  1.00 86.88           O  
ATOM   4106  CG  PHE C  65     -20.844  -9.656   4.055  1.00 86.88           C  
ATOM   4107  CD1 PHE C  65     -20.219  -9.398   2.836  1.00 86.88           C  
ATOM   4108  CD2 PHE C  65     -20.734 -10.930   4.602  1.00 86.88           C  
ATOM   4109  CE1 PHE C  65     -19.516 -10.391   2.172  1.00 86.88           C  
ATOM   4110  CE2 PHE C  65     -20.016 -11.930   3.943  1.00 86.88           C  
ATOM   4111  CZ  PHE C  65     -19.406 -11.656   2.729  1.00 86.88           C  
ATOM   4112  N   PHE C  66     -21.016  -5.223   5.391  1.00 91.06           N  
ATOM   4113  CA  PHE C  66     -21.609  -3.904   5.570  1.00 91.06           C  
ATOM   4114  C   PHE C  66     -22.312  -3.455   4.297  1.00 91.06           C  
ATOM   4115  CB  PHE C  66     -20.547  -2.879   5.965  1.00 91.06           C  
ATOM   4116  O   PHE C  66     -21.672  -3.215   3.273  1.00 91.06           O  
ATOM   4117  CG  PHE C  66     -21.094  -1.540   6.363  1.00 91.06           C  
ATOM   4118  CD1 PHE C  66     -20.812  -0.402   5.617  1.00 91.06           C  
ATOM   4119  CD2 PHE C  66     -21.906  -1.419   7.484  1.00 91.06           C  
ATOM   4120  CE1 PHE C  66     -21.344   0.838   5.980  1.00 91.06           C  
ATOM   4121  CE2 PHE C  66     -22.438  -0.183   7.855  1.00 91.06           C  
ATOM   4122  CZ  PHE C  66     -22.141   0.944   7.105  1.00 91.06           C  
ATOM   4123  N   ARG C  67     -23.625  -3.312   4.402  1.00 93.19           N  
ATOM   4124  CA  ARG C  67     -24.422  -3.012   3.223  1.00 93.19           C  
ATOM   4125  C   ARG C  67     -25.094  -1.646   3.348  1.00 93.19           C  
ATOM   4126  CB  ARG C  67     -25.484  -4.094   3.006  1.00 93.19           C  
ATOM   4127  O   ARG C  67     -25.688  -1.331   4.383  1.00 93.19           O  
ATOM   4128  CG  ARG C  67     -24.906  -5.469   2.699  1.00 93.19           C  
ATOM   4129  CD  ARG C  67     -26.000  -6.523   2.576  1.00 93.19           C  
ATOM   4130  NE  ARG C  67     -25.438  -7.863   2.420  1.00 93.19           N  
ATOM   4131  NH1 ARG C  67     -27.188  -8.938   3.479  1.00 93.19           N  
ATOM   4132  NH2 ARG C  67     -25.422 -10.148   2.660  1.00 93.19           N  
ATOM   4133  CZ  ARG C  67     -26.016  -8.977   2.854  1.00 93.19           C  
ATOM   4134  N   GLN C  68     -24.984  -0.946   2.346  1.00 94.31           N  
ATOM   4135  CA  GLN C  68     -25.609   0.366   2.229  1.00 94.31           C  
ATOM   4136  C   GLN C  68     -26.422   0.479   0.932  1.00 94.31           C  
ATOM   4137  CB  GLN C  68     -24.562   1.474   2.295  1.00 94.31           C  
ATOM   4138  O   GLN C  68     -25.938   0.070  -0.131  1.00 94.31           O  
ATOM   4139  CG  GLN C  68     -23.766   1.485   3.592  1.00 94.31           C  
ATOM   4140  CD  GLN C  68     -22.703   2.562   3.613  1.00 94.31           C  
ATOM   4141  NE2 GLN C  68     -21.625   2.354   2.852  1.00 94.31           N  
ATOM   4142  OE1 GLN C  68     -22.828   3.576   4.305  1.00 94.31           O  
ATOM   4143  N   SER C  69     -27.594   0.998   1.045  1.00 96.69           N  
ATOM   4144  CA  SER C  69     -28.469   1.200  -0.104  1.00 96.69           C  
ATOM   4145  C   SER C  69     -28.969   2.637  -0.166  1.00 96.69           C  
ATOM   4146  CB  SER C  69     -29.656   0.235  -0.051  1.00 96.69           C  
ATOM   4147  O   SER C  69     -29.312   3.225   0.861  1.00 96.69           O  
ATOM   4148  OG  SER C  69     -30.516   0.434  -1.159  1.00 96.69           O  
ATOM   4149  N   TRP C  70     -29.016   3.195  -1.311  1.00 97.44           N  
ATOM   4150  CA  TRP C  70     -29.547   4.539  -1.544  1.00 97.44           C  
ATOM   4151  C   TRP C  70     -30.062   4.684  -2.971  1.00 97.44           C  
ATOM   4152  CB  TRP C  70     -28.453   5.590  -1.271  1.00 97.44           C  
ATOM   4153  O   TRP C  70     -29.828   3.807  -3.811  1.00 97.44           O  
ATOM   4154  CG  TRP C  70     -27.328   5.559  -2.248  1.00 97.44           C  
ATOM   4155  CD1 TRP C  70     -27.172   6.340  -3.359  1.00 97.44           C  
ATOM   4156  CD2 TRP C  70     -26.172   4.699  -2.203  1.00 97.44           C  
ATOM   4157  CE2 TRP C  70     -25.375   5.016  -3.318  1.00 97.44           C  
ATOM   4158  CE3 TRP C  70     -25.766   3.689  -1.324  1.00 97.44           C  
ATOM   4159  NE1 TRP C  70     -26.000   6.020  -4.008  1.00 97.44           N  
ATOM   4160  CH2 TRP C  70     -23.781   3.375  -2.705  1.00 97.44           C  
ATOM   4161  CZ2 TRP C  70     -24.172   4.355  -3.580  1.00 97.44           C  
ATOM   4162  CZ3 TRP C  70     -24.562   3.037  -1.586  1.00 97.44           C  
ATOM   4163  N   LYS C  71     -30.781   5.742  -3.217  1.00 97.44           N  
ATOM   4164  CA  LYS C  71     -31.344   5.988  -4.539  1.00 97.44           C  
ATOM   4165  C   LYS C  71     -30.688   7.191  -5.207  1.00 97.44           C  
ATOM   4166  CB  LYS C  71     -32.875   6.207  -4.438  1.00 97.44           C  
ATOM   4167  O   LYS C  71     -30.562   8.258  -4.598  1.00 97.44           O  
ATOM   4168  CG  LYS C  71     -33.562   6.191  -5.781  1.00 97.44           C  
ATOM   4169  CD  LYS C  71     -35.094   6.211  -5.605  1.00 97.44           C  
ATOM   4170  CE  LYS C  71     -35.812   6.125  -6.945  1.00 97.44           C  
ATOM   4171  NZ  LYS C  71     -37.281   6.086  -6.777  1.00 97.44           N  
ATOM   4172  N   ASP C  72     -30.266   6.980  -6.363  1.00 95.75           N  
ATOM   4173  CA  ASP C  72     -29.734   8.039  -7.215  1.00 95.75           C  
ATOM   4174  C   ASP C  72     -30.438   8.062  -8.570  1.00 95.75           C  
ATOM   4175  CB  ASP C  72     -28.219   7.859  -7.410  1.00 95.75           C  
ATOM   4176  O   ASP C  72     -30.109   7.270  -9.461  1.00 95.75           O  
ATOM   4177  CG  ASP C  72     -27.562   9.086  -8.008  1.00 95.75           C  
ATOM   4178  OD1 ASP C  72     -28.234   9.875  -8.695  1.00 95.75           O  
ATOM   4179  OD2 ASP C  72     -26.344   9.250  -7.801  1.00 95.75           O  
ATOM   4180  N   GLU C  73     -31.219   8.984  -8.773  1.00 93.25           N  
ATOM   4181  CA  GLU C  73     -32.062   9.078  -9.953  1.00 93.25           C  
ATOM   4182  C   GLU C  73     -31.234   9.297 -11.219  1.00 93.25           C  
ATOM   4183  CB  GLU C  73     -33.094  10.203  -9.797  1.00 93.25           C  
ATOM   4184  O   GLU C  73     -31.688   9.000 -12.320  1.00 93.25           O  
ATOM   4185  CG  GLU C  73     -34.062  10.000  -8.633  1.00 93.25           C  
ATOM   4186  CD  GLU C  73     -35.000   8.820  -8.828  1.00 93.25           C  
ATOM   4187  OE1 GLU C  73     -35.500   8.273  -7.824  1.00 93.25           O  
ATOM   4188  OE2 GLU C  73     -35.219   8.438 -10.000  1.00 93.25           O  
ATOM   4189  N   ARG C  74     -30.062   9.805 -11.055  1.00 91.31           N  
ATOM   4190  CA  ARG C  74     -29.188  10.047 -12.195  1.00 91.31           C  
ATOM   4191  C   ARG C  74     -28.719   8.734 -12.812  1.00 91.31           C  
ATOM   4192  CB  ARG C  74     -27.984  10.898 -11.773  1.00 91.31           C  
ATOM   4193  O   ARG C  74     -28.219   8.719 -13.938  1.00 91.31           O  
ATOM   4194  CG  ARG C  74     -28.359  12.250 -11.203  1.00 91.31           C  
ATOM   4195  CD  ARG C  74     -27.156  12.953 -10.570  1.00 91.31           C  
ATOM   4196  NE  ARG C  74     -26.656  12.211  -9.414  1.00 91.31           N  
ATOM   4197  NH1 ARG C  74     -24.688  13.422  -9.242  1.00 91.31           N  
ATOM   4198  NH2 ARG C  74     -25.125  11.719  -7.773  1.00 91.31           N  
ATOM   4199  CZ  ARG C  74     -25.484  12.453  -8.812  1.00 91.31           C  
ATOM   4200  N   LEU C  75     -28.922   7.641 -12.078  1.00 94.56           N  
ATOM   4201  CA  LEU C  75     -28.391   6.359 -12.523  1.00 94.56           C  
ATOM   4202  C   LEU C  75     -29.516   5.410 -12.922  1.00 94.56           C  
ATOM   4203  CB  LEU C  75     -27.531   5.719 -11.422  1.00 94.56           C  
ATOM   4204  O   LEU C  75     -29.328   4.191 -12.914  1.00 94.56           O  
ATOM   4205  CG  LEU C  75     -26.250   6.461 -11.039  1.00 94.56           C  
ATOM   4206  CD1 LEU C  75     -25.609   5.820  -9.812  1.00 94.56           C  
ATOM   4207  CD2 LEU C  75     -25.281   6.477 -12.211  1.00 94.56           C  
ATOM   4208  N   LYS C  76     -30.641   5.934 -13.195  1.00 94.38           N  
ATOM   4209  CA  LYS C  76     -31.719   5.141 -13.766  1.00 94.38           C  
ATOM   4210  C   LYS C  76     -31.359   4.648 -15.172  1.00 94.38           C  
ATOM   4211  CB  LYS C  76     -33.031   5.957 -13.820  1.00 94.38           C  
ATOM   4212  O   LYS C  76     -30.703   5.359 -15.930  1.00 94.38           O  
ATOM   4213  CG  LYS C  76     -33.656   6.188 -12.453  1.00 94.38           C  
ATOM   4214  CD  LYS C  76     -34.938   6.977 -12.570  1.00 94.38           C  
ATOM   4215  CE  LYS C  76     -35.594   7.203 -11.211  1.00 94.38           C  
ATOM   4216  NZ  LYS C  76     -36.844   8.016 -11.312  1.00 94.38           N  
ATOM   4217  N   PHE C  77     -31.828   3.457 -15.461  1.00 92.12           N  
ATOM   4218  CA  PHE C  77     -31.578   2.920 -16.797  1.00 92.12           C  
ATOM   4219  C   PHE C  77     -32.688   1.959 -17.203  1.00 92.12           C  
ATOM   4220  CB  PHE C  77     -30.219   2.209 -16.844  1.00 92.12           C  
ATOM   4221  O   PHE C  77     -33.531   1.599 -16.391  1.00 92.12           O  
ATOM   4222  CG  PHE C  77     -30.172   0.953 -16.016  1.00 92.12           C  
ATOM   4223  CD1 PHE C  77     -29.859   1.008 -14.664  1.00 92.12           C  
ATOM   4224  CD2 PHE C  77     -30.422  -0.284 -16.594  1.00 92.12           C  
ATOM   4225  CE1 PHE C  77     -29.797  -0.153 -13.898  1.00 92.12           C  
ATOM   4226  CE2 PHE C  77     -30.375  -1.448 -15.828  1.00 92.12           C  
ATOM   4227  CZ  PHE C  77     -30.062  -1.381 -14.484  1.00 92.12           C  
ATOM   4228  N   LYS C  78     -32.750   1.657 -18.547  1.00 90.00           N  
ATOM   4229  CA  LYS C  78     -33.625   0.665 -19.125  1.00 90.00           C  
ATOM   4230  C   LYS C  78     -32.875  -0.361 -19.953  1.00 90.00           C  
ATOM   4231  CB  LYS C  78     -34.719   1.344 -19.984  1.00 90.00           C  
ATOM   4232  O   LYS C  78     -32.062   0.005 -20.812  1.00 90.00           O  
ATOM   4233  CG  LYS C  78     -35.781   2.066 -19.188  1.00 90.00           C  
ATOM   4234  CD  LYS C  78     -36.875   2.633 -20.094  1.00 90.00           C  
ATOM   4235  CE  LYS C  78     -37.906   3.410 -19.297  1.00 90.00           C  
ATOM   4236  NZ  LYS C  78     -38.969   3.975 -20.188  1.00 90.00           N  
ATOM   4237  N   GLY C  79     -33.000  -1.553 -19.531  1.00 84.00           N  
ATOM   4238  CA  GLY C  79     -32.312  -2.609 -20.250  1.00 84.00           C  
ATOM   4239  C   GLY C  79     -32.875  -3.988 -19.969  1.00 84.00           C  
ATOM   4240  O   GLY C  79     -33.906  -4.121 -19.297  1.00 84.00           O  
ATOM   4241  N   PRO C  80     -32.281  -4.914 -20.641  1.00 82.44           N  
ATOM   4242  CA  PRO C  80     -32.750  -6.293 -20.500  1.00 82.44           C  
ATOM   4243  C   PRO C  80     -32.625  -6.809 -19.062  1.00 82.44           C  
ATOM   4244  CB  PRO C  80     -31.859  -7.082 -21.453  1.00 82.44           C  
ATOM   4245  O   PRO C  80     -33.375  -7.688 -18.656  1.00 82.44           O  
ATOM   4246  CG  PRO C  80     -30.672  -6.191 -21.688  1.00 82.44           C  
ATOM   4247  CD  PRO C  80     -31.094  -4.770 -21.453  1.00 82.44           C  
ATOM   4248  N   MET C  81     -31.734  -6.336 -18.359  1.00 83.12           N  
ATOM   4249  CA  MET C  81     -31.578  -6.711 -16.953  1.00 83.12           C  
ATOM   4250  C   MET C  81     -32.031  -5.586 -16.047  1.00 83.12           C  
ATOM   4251  CB  MET C  81     -30.125  -7.074 -16.656  1.00 83.12           C  
ATOM   4252  O   MET C  81     -31.766  -4.410 -16.312  1.00 83.12           O  
ATOM   4253  CG  MET C  81     -29.641  -8.336 -17.359  1.00 83.12           C  
ATOM   4254  SD  MET C  81     -27.938  -8.805 -16.891  1.00 83.12           S  
ATOM   4255  CE  MET C  81     -28.250  -9.477 -15.227  1.00 83.12           C  
ATOM   4256  N   THR C  82     -32.625  -6.094 -14.984  1.00 87.69           N  
ATOM   4257  CA  THR C  82     -33.125  -5.109 -14.039  1.00 87.69           C  
ATOM   4258  C   THR C  82     -32.062  -4.688 -13.055  1.00 87.69           C  
ATOM   4259  CB  THR C  82     -34.344  -5.652 -13.266  1.00 87.69           C  
ATOM   4260  O   THR C  82     -32.156  -3.656 -12.391  1.00 87.69           O  
ATOM   4261  CG2 THR C  82     -35.500  -5.949 -14.211  1.00 87.69           C  
ATOM   4262  OG1 THR C  82     -33.969  -6.859 -12.594  1.00 87.69           O  
ATOM   4263  N   VAL C  83     -31.062  -5.500 -12.906  1.00 88.25           N  
ATOM   4264  CA  VAL C  83     -29.984  -5.219 -11.977  1.00 88.25           C  
ATOM   4265  C   VAL C  83     -28.641  -5.344 -12.688  1.00 88.25           C  
ATOM   4266  CB  VAL C  83     -30.016  -6.160 -10.750  1.00 88.25           C  
ATOM   4267  O   VAL C  83     -28.391  -6.328 -13.391  1.00 88.25           O  
ATOM   4268  CG1 VAL C  83     -28.875  -5.859  -9.797  1.00 88.25           C  
ATOM   4269  CG2 VAL C  83     -31.359  -6.039 -10.031  1.00 88.25           C  
ATOM   4270  N   LEU C  84     -27.875  -4.371 -12.523  1.00 86.81           N  
ATOM   4271  CA  LEU C  84     -26.516  -4.367 -13.078  1.00 86.81           C  
ATOM   4272  C   LEU C  84     -25.484  -4.465 -11.969  1.00 86.81           C  
ATOM   4273  CB  LEU C  84     -26.281  -3.102 -13.906  1.00 86.81           C  
ATOM   4274  O   LEU C  84     -25.609  -3.818 -10.922  1.00 86.81           O  
ATOM   4275  CG  LEU C  84     -27.188  -2.916 -15.125  1.00 86.81           C  
ATOM   4276  CD1 LEU C  84     -26.938  -1.547 -15.758  1.00 86.81           C  
ATOM   4277  CD2 LEU C  84     -26.938  -4.027 -16.141  1.00 86.81           C  
ATOM   4278  N   ARG C  85     -24.516  -5.242 -12.156  1.00 83.62           N  
ATOM   4279  CA  ARG C  85     -23.359  -5.316 -11.281  1.00 83.62           C  
ATOM   4280  C   ARG C  85     -22.188  -4.520 -11.852  1.00 83.62           C  
ATOM   4281  CB  ARG C  85     -22.938  -6.770 -11.055  1.00 83.62           C  
ATOM   4282  O   ARG C  85     -21.781  -4.734 -12.992  1.00 83.62           O  
ATOM   4283  CG  ARG C  85     -24.016  -7.629 -10.406  1.00 83.62           C  
ATOM   4284  CD  ARG C  85     -23.672  -9.109 -10.484  1.00 83.62           C  
ATOM   4285  NE  ARG C  85     -24.781  -9.938 -10.039  1.00 83.62           N  
ATOM   4286  NH1 ARG C  85     -23.641 -11.938 -10.195  1.00 83.62           N  
ATOM   4287  NH2 ARG C  85     -25.812 -11.922  -9.500  1.00 83.62           N  
ATOM   4288  CZ  ARG C  85     -24.750 -11.266  -9.914  1.00 83.62           C  
ATOM   4289  N   LEU C  86     -21.625  -3.691 -11.016  1.00 80.44           N  
ATOM   4290  CA  LEU C  86     -20.547  -2.824 -11.492  1.00 80.44           C  
ATOM   4291  C   LEU C  86     -19.188  -3.320 -11.008  1.00 80.44           C  
ATOM   4292  CB  LEU C  86     -20.781  -1.385 -11.023  1.00 80.44           C  
ATOM   4293  O   LEU C  86     -19.062  -3.762  -9.859  1.00 80.44           O  
ATOM   4294  CG  LEU C  86     -22.109  -0.747 -11.414  1.00 80.44           C  
ATOM   4295  CD1 LEU C  86     -22.203   0.674 -10.867  1.00 80.44           C  
ATOM   4296  CD2 LEU C  86     -22.281  -0.752 -12.930  1.00 80.44           C  
ATOM   4297  N   ASN C  87     -18.266  -3.270 -11.828  1.00 74.25           N  
ATOM   4298  CA  ASN C  87     -16.891  -3.607 -11.422  1.00 74.25           C  
ATOM   4299  C   ASN C  87     -16.250  -2.480 -10.617  1.00 74.25           C  
ATOM   4300  CB  ASN C  87     -16.047  -3.939 -12.648  1.00 74.25           C  
ATOM   4301  O   ASN C  87     -16.859  -1.429 -10.422  1.00 74.25           O  
ATOM   4302  CG  ASN C  87     -15.852  -2.750 -13.570  1.00 74.25           C  
ATOM   4303  ND2 ASN C  87     -15.312  -3.000 -14.758  1.00 74.25           N  
ATOM   4304  OD1 ASN C  87     -16.188  -1.617 -13.219  1.00 74.25           O  
ATOM   4305  N   ASN C  88     -15.086  -2.693 -10.195  1.00 73.62           N  
ATOM   4306  CA  ASN C  88     -14.398  -1.771  -9.305  1.00 73.62           C  
ATOM   4307  C   ASN C  88     -14.133  -0.427  -9.977  1.00 73.62           C  
ATOM   4308  CB  ASN C  88     -13.078  -2.383  -8.820  1.00 73.62           C  
ATOM   4309  O   ASN C  88     -14.250   0.622  -9.336  1.00 73.62           O  
ATOM   4310  CG  ASN C  88     -13.273  -3.324  -7.645  1.00 73.62           C  
ATOM   4311  ND2 ASN C  88     -12.234  -4.082  -7.316  1.00 73.62           N  
ATOM   4312  OD1 ASN C  88     -14.344  -3.367  -7.035  1.00 73.62           O  
ATOM   4313  N   LEU C  89     -13.750  -0.465 -11.211  1.00 72.44           N  
ATOM   4314  CA  LEU C  89     -13.477   0.770 -11.938  1.00 72.44           C  
ATOM   4315  C   LEU C  89     -14.727   1.642 -12.016  1.00 72.44           C  
ATOM   4316  CB  LEU C  89     -12.969   0.459 -13.344  1.00 72.44           C  
ATOM   4317  O   LEU C  89     -14.656   2.852 -11.789  1.00 72.44           O  
ATOM   4318  CG  LEU C  89     -12.508   1.656 -14.180  1.00 72.44           C  
ATOM   4319  CD1 LEU C  89     -11.266   2.289 -13.555  1.00 72.44           C  
ATOM   4320  CD2 LEU C  89     -12.227   1.233 -15.617  1.00 72.44           C  
ATOM   4321  N   MET C  90     -15.875   1.015 -12.250  1.00 80.69           N  
ATOM   4322  CA  MET C  90     -17.141   1.737 -12.328  1.00 80.69           C  
ATOM   4323  C   MET C  90     -17.578   2.229 -10.945  1.00 80.69           C  
ATOM   4324  CB  MET C  90     -18.234   0.851 -12.930  1.00 80.69           C  
ATOM   4325  O   MET C  90     -18.047   3.357 -10.805  1.00 80.69           O  
ATOM   4326  CG  MET C  90     -18.047   0.557 -14.406  1.00 80.69           C  
ATOM   4327  SD  MET C  90     -19.422  -0.418 -15.117  1.00 80.69           S  
ATOM   4328  CE  MET C  90     -20.656   0.892 -15.336  1.00 80.69           C  
ATOM   4329  N   ALA C  91     -17.422   1.350 -10.039  1.00 82.94           N  
ATOM   4330  CA  ALA C  91     -17.812   1.703  -8.672  1.00 82.94           C  
ATOM   4331  C   ALA C  91     -17.062   2.945  -8.195  1.00 82.94           C  
ATOM   4332  CB  ALA C  91     -17.547   0.533  -7.727  1.00 82.94           C  
ATOM   4333  O   ALA C  91     -17.625   3.775  -7.477  1.00 82.94           O  
ATOM   4334  N   SER C  92     -15.906   3.117  -8.625  1.00 81.25           N  
ATOM   4335  CA  SER C  92     -15.094   4.254  -8.211  1.00 81.25           C  
ATOM   4336  C   SER C  92     -15.578   5.547  -8.859  1.00 81.25           C  
ATOM   4337  CB  SER C  92     -13.625   4.023  -8.562  1.00 81.25           C  
ATOM   4338  O   SER C  92     -15.227   6.641  -8.414  1.00 81.25           O  
ATOM   4339  OG  SER C  92     -13.414   4.121  -9.961  1.00 81.25           O  
ATOM   4340  N   LYS C  93     -16.406   5.484  -9.867  1.00 85.12           N  
ATOM   4341  CA  LYS C  93     -16.922   6.648 -10.586  1.00 85.12           C  
ATOM   4342  C   LYS C  93     -18.328   7.012 -10.109  1.00 85.12           C  
ATOM   4343  CB  LYS C  93     -16.922   6.387 -12.094  1.00 85.12           C  
ATOM   4344  O   LYS C  93     -18.969   7.902 -10.680  1.00 85.12           O  
ATOM   4345  CG  LYS C  93     -15.539   6.211 -12.695  1.00 85.12           C  
ATOM   4346  CD  LYS C  93     -15.609   6.035 -14.211  1.00 85.12           C  
ATOM   4347  CE  LYS C  93     -14.219   5.867 -14.812  1.00 85.12           C  
ATOM   4348  NZ  LYS C  93     -14.273   5.723 -16.297  1.00 85.12           N  
ATOM   4349  N   ILE C  94     -18.828   6.344  -9.164  1.00 90.94           N  
ATOM   4350  CA  ILE C  94     -20.172   6.570  -8.633  1.00 90.94           C  
ATOM   4351  C   ILE C  94     -20.078   7.156  -7.230  1.00 90.94           C  
ATOM   4352  CB  ILE C  94     -21.000   5.270  -8.617  1.00 90.94           C  
ATOM   4353  O   ILE C  94     -19.188   6.801  -6.457  1.00 90.94           O  
ATOM   4354  CG1 ILE C  94     -21.281   4.801 -10.055  1.00 90.94           C  
ATOM   4355  CG2 ILE C  94     -22.297   5.469  -7.840  1.00 90.94           C  
ATOM   4356  CD1 ILE C  94     -21.938   3.430 -10.141  1.00 90.94           C  
ATOM   4357  N   TRP C  95     -21.000   8.008  -6.902  1.00 90.69           N  
ATOM   4358  CA  TRP C  95     -21.094   8.570  -5.559  1.00 90.69           C  
ATOM   4359  C   TRP C  95     -21.469   7.492  -4.543  1.00 90.69           C  
ATOM   4360  CB  TRP C  95     -22.125   9.703  -5.516  1.00 90.69           C  
ATOM   4361  O   TRP C  95     -22.406   6.730  -4.758  1.00 90.69           O  
ATOM   4362  CG  TRP C  95     -22.266  10.344  -4.168  1.00 90.69           C  
ATOM   4363  CD1 TRP C  95     -21.547  11.398  -3.678  1.00 90.69           C  
ATOM   4364  CD2 TRP C  95     -23.188   9.969  -3.139  1.00 90.69           C  
ATOM   4365  CE2 TRP C  95     -22.969  10.844  -2.047  1.00 90.69           C  
ATOM   4366  CE3 TRP C  95     -24.172   8.977  -3.031  1.00 90.69           C  
ATOM   4367  NE1 TRP C  95     -21.969  11.703  -2.402  1.00 90.69           N  
ATOM   4368  CH2 TRP C  95     -24.656   9.773  -0.784  1.00 90.69           C  
ATOM   4369  CZ2 TRP C  95     -23.703  10.750  -0.863  1.00 90.69           C  
ATOM   4370  CZ3 TRP C  95     -24.891   8.891  -1.851  1.00 90.69           C  
ATOM   4371  N   THR C  96     -20.766   7.395  -3.543  1.00 91.25           N  
ATOM   4372  CA  THR C  96     -21.062   6.477  -2.447  1.00 91.25           C  
ATOM   4373  C   THR C  96     -21.094   7.219  -1.114  1.00 91.25           C  
ATOM   4374  CB  THR C  96     -20.031   5.340  -2.379  1.00 91.25           C  
ATOM   4375  O   THR C  96     -20.453   8.258  -0.961  1.00 91.25           O  
ATOM   4376  CG2 THR C  96     -20.078   4.473  -3.633  1.00 91.25           C  
ATOM   4377  OG1 THR C  96     -18.719   5.898  -2.254  1.00 91.25           O  
ATOM   4378  N   PRO C  97     -21.859   6.762  -0.189  1.00 91.25           N  
ATOM   4379  CA  PRO C  97     -21.859   7.379   1.140  1.00 91.25           C  
ATOM   4380  C   PRO C  97     -20.469   7.398   1.780  1.00 91.25           C  
ATOM   4381  CB  PRO C  97     -22.812   6.496   1.939  1.00 91.25           C  
ATOM   4382  O   PRO C  97     -19.688   6.461   1.594  1.00 91.25           O  
ATOM   4383  CG  PRO C  97     -23.656   5.820   0.910  1.00 91.25           C  
ATOM   4384  CD  PRO C  97     -22.828   5.598  -0.321  1.00 91.25           C  
ATOM   4385  N   ASP C  98     -20.219   8.398   2.436  1.00 87.06           N  
ATOM   4386  CA  ASP C  98     -18.922   8.555   3.076  1.00 87.06           C  
ATOM   4387  C   ASP C  98     -18.938   8.031   4.512  1.00 87.06           C  
ATOM   4388  CB  ASP C  98     -18.484  10.023   3.061  1.00 87.06           C  
ATOM   4389  O   ASP C  98     -18.500   8.711   5.434  1.00 87.06           O  
ATOM   4390  CG  ASP C  98     -19.391  10.922   3.873  1.00 87.06           C  
ATOM   4391  OD1 ASP C  98     -20.547  10.531   4.137  1.00 87.06           O  
ATOM   4392  OD2 ASP C  98     -18.953  12.031   4.250  1.00 87.06           O  
ATOM   4393  N   THR C  99     -19.359   6.934   4.711  1.00 90.25           N  
ATOM   4394  CA  THR C  99     -19.562   6.301   6.012  1.00 90.25           C  
ATOM   4395  C   THR C  99     -18.219   5.980   6.668  1.00 90.25           C  
ATOM   4396  CB  THR C  99     -20.391   5.012   5.883  1.00 90.25           C  
ATOM   4397  O   THR C  99     -17.297   5.504   6.004  1.00 90.25           O  
ATOM   4398  CG2 THR C  99     -20.781   4.473   7.254  1.00 90.25           C  
ATOM   4399  OG1 THR C  99     -21.594   5.293   5.137  1.00 90.25           O  
ATOM   4400  N   PHE C 100     -18.141   6.215   7.941  1.00 85.88           N  
ATOM   4401  CA  PHE C 100     -16.984   5.816   8.734  1.00 85.88           C  
ATOM   4402  C   PHE C 100     -17.422   5.277  10.094  1.00 85.88           C  
ATOM   4403  CB  PHE C 100     -16.031   7.000   8.922  1.00 85.88           C  
ATOM   4404  O   PHE C 100     -18.516   5.594  10.570  1.00 85.88           O  
ATOM   4405  CG  PHE C 100     -16.484   7.988   9.961  1.00 85.88           C  
ATOM   4406  CD1 PHE C 100     -17.453   8.945   9.664  1.00 85.88           C  
ATOM   4407  CD2 PHE C 100     -15.938   7.961  11.242  1.00 85.88           C  
ATOM   4408  CE1 PHE C 100     -17.859   9.859  10.633  1.00 85.88           C  
ATOM   4409  CE2 PHE C 100     -16.359   8.867  12.211  1.00 85.88           C  
ATOM   4410  CZ  PHE C 100     -17.312   9.820  11.898  1.00 85.88           C  
ATOM   4411  N   PHE C 101     -16.609   4.445  10.641  1.00 88.38           N  
ATOM   4412  CA  PHE C 101     -16.844   3.904  11.977  1.00 88.38           C  
ATOM   4413  C   PHE C 101     -16.203   4.785  13.039  1.00 88.38           C  
ATOM   4414  CB  PHE C 101     -16.297   2.477  12.078  1.00 88.38           C  
ATOM   4415  O   PHE C 101     -14.977   4.949  13.062  1.00 88.38           O  
ATOM   4416  CG  PHE C 101     -17.016   1.485  11.211  1.00 88.38           C  
ATOM   4417  CD1 PHE C 101     -18.203   0.896  11.641  1.00 88.38           C  
ATOM   4418  CD2 PHE C 101     -16.516   1.145   9.961  1.00 88.38           C  
ATOM   4419  CE1 PHE C 101     -18.875  -0.020  10.836  1.00 88.38           C  
ATOM   4420  CE2 PHE C 101     -17.188   0.229   9.148  1.00 88.38           C  
ATOM   4421  CZ  PHE C 101     -18.375  -0.353   9.594  1.00 88.38           C  
ATOM   4422  N   HIS C 102     -16.969   5.270  13.930  1.00 83.94           N  
ATOM   4423  CA  HIS C 102     -16.516   6.234  14.930  1.00 83.94           C  
ATOM   4424  C   HIS C 102     -15.516   5.609  15.891  1.00 83.94           C  
ATOM   4425  CB  HIS C 102     -17.719   6.773  15.719  1.00 83.94           C  
ATOM   4426  O   HIS C 102     -14.516   6.242  16.250  1.00 83.94           O  
ATOM   4427  CG  HIS C 102     -18.578   7.703  14.922  1.00 83.94           C  
ATOM   4428  CD2 HIS C 102     -18.875   7.734  13.602  1.00 83.94           C  
ATOM   4429  ND1 HIS C 102     -19.266   8.766  15.492  1.00 83.94           N  
ATOM   4430  CE1 HIS C 102     -19.938   9.406  14.555  1.00 83.94           C  
ATOM   4431  NE2 HIS C 102     -19.719   8.797  13.398  1.00 83.94           N  
ATOM   4432  N   ASN C 103     -15.797   4.473  16.297  1.00 81.69           N  
ATOM   4433  CA  ASN C 103     -14.945   3.846  17.312  1.00 81.69           C  
ATOM   4434  C   ASN C 103     -14.109   2.721  16.703  1.00 81.69           C  
ATOM   4435  CB  ASN C 103     -15.789   3.318  18.469  1.00 81.69           C  
ATOM   4436  O   ASN C 103     -13.734   1.780  17.406  1.00 81.69           O  
ATOM   4437  CG  ASN C 103     -16.875   2.365  18.016  1.00 81.69           C  
ATOM   4438  ND2 ASN C 103     -17.219   1.409  18.875  1.00 81.69           N  
ATOM   4439  OD1 ASN C 103     -17.406   2.486  16.906  1.00 81.69           O  
ATOM   4440  N   GLY C 104     -13.984   2.807  15.461  1.00 79.25           N  
ATOM   4441  CA  GLY C 104     -13.109   1.849  14.797  1.00 79.25           C  
ATOM   4442  C   GLY C 104     -11.648   2.256  14.812  1.00 79.25           C  
ATOM   4443  O   GLY C 104     -11.305   3.377  14.438  1.00 79.25           O  
ATOM   4444  N   LYS C 105     -10.781   1.413  15.367  1.00 68.62           N  
ATOM   4445  CA  LYS C 105      -9.344   1.675  15.414  1.00 68.62           C  
ATOM   4446  C   LYS C 105      -8.664   1.262  14.109  1.00 68.62           C  
ATOM   4447  CB  LYS C 105      -8.703   0.942  16.594  1.00 68.62           C  
ATOM   4448  O   LYS C 105      -7.750   1.937  13.641  1.00 68.62           O  
ATOM   4449  CG  LYS C 105      -9.133   1.468  17.953  1.00 68.62           C  
ATOM   4450  CD  LYS C 105      -8.180   1.009  19.062  1.00 68.62           C  
ATOM   4451  CE  LYS C 105      -8.555   1.605  20.406  1.00 68.62           C  
ATOM   4452  NZ  LYS C 105      -7.582   1.219  21.469  1.00 68.62           N  
ATOM   4453  N   LYS C 106      -8.898   0.151  13.680  1.00 65.94           N  
ATOM   4454  CA  LYS C 106      -8.328  -0.381  12.445  1.00 65.94           C  
ATOM   4455  C   LYS C 106      -9.359  -1.217  11.680  1.00 65.94           C  
ATOM   4456  CB  LYS C 106      -7.086  -1.221  12.742  1.00 65.94           C  
ATOM   4457  O   LYS C 106     -10.070  -2.023  12.281  1.00 65.94           O  
ATOM   4458  CG  LYS C 106      -6.070  -1.244  11.609  1.00 65.94           C  
ATOM   4459  CD  LYS C 106      -4.797  -1.976  12.016  1.00 65.94           C  
ATOM   4460  CE  LYS C 106      -3.795  -2.035  10.875  1.00 65.94           C  
ATOM   4461  NZ  LYS C 106      -2.557  -2.773  11.258  1.00 65.94           N  
ATOM   4462  N   SER C 107      -9.695  -0.729  10.477  1.00 64.19           N  
ATOM   4463  CA  SER C 107     -10.516  -1.570   9.609  1.00 64.19           C  
ATOM   4464  C   SER C 107      -9.734  -2.033   8.383  1.00 64.19           C  
ATOM   4465  CB  SER C 107     -11.773  -0.819   9.172  1.00 64.19           C  
ATOM   4466  O   SER C 107      -8.961  -1.268   7.812  1.00 64.19           O  
ATOM   4467  OG  SER C 107     -12.453  -0.273  10.289  1.00 64.19           O  
ATOM   4468  N   VAL C 108      -9.648  -3.223   8.211  1.00 61.06           N  
ATOM   4469  CA  VAL C 108      -8.906  -3.789   7.094  1.00 61.06           C  
ATOM   4470  C   VAL C 108      -9.867  -4.410   6.086  1.00 61.06           C  
ATOM   4471  CB  VAL C 108      -7.883  -4.848   7.570  1.00 61.06           C  
ATOM   4472  O   VAL C 108     -10.773  -5.160   6.465  1.00 61.06           O  
ATOM   4473  CG1 VAL C 108      -7.098  -5.410   6.387  1.00 61.06           C  
ATOM   4474  CG2 VAL C 108      -6.934  -4.242   8.602  1.00 61.06           C  
ATOM   4475  N   ALA C 109      -9.719  -3.873   4.785  1.00 56.75           N  
ATOM   4476  CA  ALA C 109     -10.461  -4.523   3.711  1.00 56.75           C  
ATOM   4477  C   ALA C 109      -9.750  -5.789   3.242  1.00 56.75           C  
ATOM   4478  CB  ALA C 109     -10.656  -3.562   2.541  1.00 56.75           C  
ATOM   4479  O   ALA C 109      -8.523  -5.867   3.277  1.00 56.75           O  
ATOM   4480  N   HIS C 110     -10.383  -6.785   3.000  1.00 51.94           N  
ATOM   4481  CA  HIS C 110      -9.875  -8.062   2.510  1.00 51.94           C  
ATOM   4482  C   HIS C 110      -9.688  -8.039   0.996  1.00 51.94           C  
ATOM   4483  CB  HIS C 110     -10.828  -9.203   2.898  1.00 51.94           C  
ATOM   4484  O   HIS C 110     -10.609  -7.684   0.256  1.00 51.94           O  
ATOM   4485  CG  HIS C 110     -10.969  -9.383   4.375  1.00 51.94           C  
ATOM   4486  CD2 HIS C 110     -11.695  -8.695   5.289  1.00 51.94           C  
ATOM   4487  ND1 HIS C 110     -10.312 -10.375   5.070  1.00 51.94           N  
ATOM   4488  CE1 HIS C 110     -10.625 -10.289   6.352  1.00 51.94           C  
ATOM   4489  NE2 HIS C 110     -11.461  -9.281   6.512  1.00 51.94           N  
ATOM   4490  N   ASN C 111      -8.445  -7.672   0.336  1.00 53.66           N  
ATOM   4491  CA  ASN C 111      -8.258  -7.480  -1.098  1.00 53.66           C  
ATOM   4492  C   ASN C 111      -7.672  -8.727  -1.759  1.00 53.66           C  
ATOM   4493  CB  ASN C 111      -7.363  -6.270  -1.361  1.00 53.66           C  
ATOM   4494  O   ASN C 111      -7.223  -8.672  -2.904  1.00 53.66           O  
ATOM   4495  CG  ASN C 111      -8.102  -4.953  -1.214  1.00 53.66           C  
ATOM   4496  ND2 ASN C 111      -7.355  -3.852  -1.214  1.00 53.66           N  
ATOM   4497  OD1 ASN C 111      -9.328  -4.926  -1.100  1.00 53.66           O  
ATOM   4498  N   MET C 112      -7.520  -9.836  -1.202  1.00 47.09           N  
ATOM   4499  CA  MET C 112      -6.566 -10.742  -1.830  1.00 47.09           C  
ATOM   4500  C   MET C 112      -7.035 -11.148  -3.223  1.00 47.09           C  
ATOM   4501  CB  MET C 112      -6.359 -11.992  -0.965  1.00 47.09           C  
ATOM   4502  O   MET C 112      -6.262 -11.102  -4.184  1.00 47.09           O  
ATOM   4503  CG  MET C 112      -5.297 -11.828   0.108  1.00 47.09           C  
ATOM   4504  SD  MET C 112      -4.289 -13.344   0.336  1.00 47.09           S  
ATOM   4505  CE  MET C 112      -3.084 -13.125  -1.004  1.00 47.09           C  
ATOM   4506  N   THR C 113      -8.258 -11.664  -3.348  1.00 50.75           N  
ATOM   4507  CA  THR C 113      -8.641 -12.188  -4.656  1.00 50.75           C  
ATOM   4508  C   THR C 113      -9.477 -11.164  -5.422  1.00 50.75           C  
ATOM   4509  CB  THR C 113      -9.422 -13.508  -4.531  1.00 50.75           C  
ATOM   4510  O   THR C 113      -9.336 -11.023  -6.637  1.00 50.75           O  
ATOM   4511  CG2 THR C 113      -8.508 -14.648  -4.105  1.00 50.75           C  
ATOM   4512  OG1 THR C 113     -10.461 -13.344  -3.555  1.00 50.75           O  
ATOM   4513  N   MET C 114     -10.305 -10.398  -4.773  1.00 54.59           N  
ATOM   4514  CA  MET C 114     -11.188  -9.422  -5.414  1.00 54.59           C  
ATOM   4515  C   MET C 114     -11.484  -8.266  -4.473  1.00 54.59           C  
ATOM   4516  CB  MET C 114     -12.492 -10.086  -5.859  1.00 54.59           C  
ATOM   4517  O   MET C 114     -11.336  -8.391  -3.256  1.00 54.59           O  
ATOM   4518  CG  MET C 114     -12.430 -10.695  -7.246  1.00 54.59           C  
ATOM   4519  SD  MET C 114     -13.109  -9.586  -8.539  1.00 54.59           S  
ATOM   4520  CE  MET C 114     -14.883  -9.812  -8.250  1.00 54.59           C  
ATOM   4521  N   PRO C 115     -11.664  -7.062  -5.273  1.00 55.50           N  
ATOM   4522  CA  PRO C 115     -12.023  -5.906  -4.449  1.00 55.50           C  
ATOM   4523  C   PRO C 115     -13.141  -6.219  -3.451  1.00 55.50           C  
ATOM   4524  CB  PRO C 115     -12.492  -4.871  -5.477  1.00 55.50           C  
ATOM   4525  O   PRO C 115     -14.023  -7.027  -3.744  1.00 55.50           O  
ATOM   4526  CG  PRO C 115     -12.297  -5.539  -6.801  1.00 55.50           C  
ATOM   4527  CD  PRO C 115     -11.859  -6.953  -6.562  1.00 55.50           C  
ATOM   4528  N   ASN C 116     -12.953  -5.941  -2.246  1.00 63.62           N  
ATOM   4529  CA  ASN C 116     -13.883  -6.141  -1.141  1.00 63.62           C  
ATOM   4530  C   ASN C 116     -15.133  -5.270  -1.288  1.00 63.62           C  
ATOM   4531  CB  ASN C 116     -13.195  -5.863   0.197  1.00 63.62           C  
ATOM   4532  O   ASN C 116     -15.938  -5.172  -0.364  1.00 63.62           O  
ATOM   4533  CG  ASN C 116     -11.875  -5.141   0.033  1.00 63.62           C  
ATOM   4534  ND2 ASN C 116     -11.438  -4.457   1.085  1.00 63.62           N  
ATOM   4535  OD1 ASN C 116     -11.250  -5.191  -1.030  1.00 63.62           O  
ATOM   4536  N   LYS C 117     -15.344  -4.680  -2.455  1.00 71.44           N  
ATOM   4537  CA  LYS C 117     -16.484  -3.795  -2.676  1.00 71.44           C  
ATOM   4538  C   LYS C 117     -17.312  -4.262  -3.863  1.00 71.44           C  
ATOM   4539  CB  LYS C 117     -16.016  -2.359  -2.900  1.00 71.44           C  
ATOM   4540  O   LYS C 117     -16.781  -4.645  -4.902  1.00 71.44           O  
ATOM   4541  CG  LYS C 117     -15.211  -1.782  -1.741  1.00 71.44           C  
ATOM   4542  CD  LYS C 117     -14.719  -0.375  -2.051  1.00 71.44           C  
ATOM   4543  CE  LYS C 117     -13.836   0.168  -0.930  1.00 71.44           C  
ATOM   4544  NZ  LYS C 117     -13.352   1.548  -1.228  1.00 71.44           N  
ATOM   4545  N   LEU C 118     -18.609  -4.395  -3.660  1.00 83.62           N  
ATOM   4546  CA  LEU C 118     -19.562  -4.734  -4.711  1.00 83.62           C  
ATOM   4547  C   LEU C 118     -20.672  -3.689  -4.805  1.00 83.62           C  
ATOM   4548  CB  LEU C 118     -20.172  -6.117  -4.453  1.00 83.62           C  
ATOM   4549  O   LEU C 118     -21.344  -3.389  -3.807  1.00 83.62           O  
ATOM   4550  CG  LEU C 118     -21.250  -6.582  -5.445  1.00 83.62           C  
ATOM   4551  CD1 LEU C 118     -20.625  -6.824  -6.816  1.00 83.62           C  
ATOM   4552  CD2 LEU C 118     -21.938  -7.844  -4.938  1.00 83.62           C  
ATOM   4553  N   LEU C 119     -20.828  -3.207  -5.961  1.00 88.50           N  
ATOM   4554  CA  LEU C 119     -21.875  -2.225  -6.219  1.00 88.50           C  
ATOM   4555  C   LEU C 119     -22.875  -2.750  -7.242  1.00 88.50           C  
ATOM   4556  CB  LEU C 119     -21.266  -0.910  -6.711  1.00 88.50           C  
ATOM   4557  O   LEU C 119     -22.500  -3.156  -8.344  1.00 88.50           O  
ATOM   4558  CG  LEU C 119     -22.203   0.303  -6.738  1.00 88.50           C  
ATOM   4559  CD1 LEU C 119     -22.594   0.703  -5.316  1.00 88.50           C  
ATOM   4560  CD2 LEU C 119     -21.547   1.469  -7.465  1.00 88.50           C  
ATOM   4561  N   ARG C 120     -24.125  -2.693  -6.867  1.00 92.44           N  
ATOM   4562  CA  ARG C 120     -25.250  -3.066  -7.734  1.00 92.44           C  
ATOM   4563  C   ARG C 120     -26.172  -1.882  -7.973  1.00 92.44           C  
ATOM   4564  CB  ARG C 120     -26.031  -4.234  -7.133  1.00 92.44           C  
ATOM   4565  O   ARG C 120     -26.422  -1.091  -7.059  1.00 92.44           O  
ATOM   4566  CG  ARG C 120     -25.219  -5.516  -7.004  1.00 92.44           C  
ATOM   4567  CD  ARG C 120     -26.047  -6.652  -6.426  1.00 92.44           C  
ATOM   4568  NE  ARG C 120     -25.297  -7.895  -6.352  1.00 92.44           N  
ATOM   4569  NH1 ARG C 120     -25.219  -7.957  -4.043  1.00 92.44           N  
ATOM   4570  NH2 ARG C 120     -24.219  -9.617  -5.266  1.00 92.44           N  
ATOM   4571  CZ  ARG C 120     -24.922  -8.484  -5.219  1.00 92.44           C  
ATOM   4572  N   ILE C 121     -26.641  -1.854  -9.164  1.00 93.50           N  
ATOM   4573  CA  ILE C 121     -27.609  -0.812  -9.516  1.00 93.50           C  
ATOM   4574  C   ILE C 121     -28.875  -1.449 -10.086  1.00 93.50           C  
ATOM   4575  CB  ILE C 121     -27.000   0.191 -10.531  1.00 93.50           C  
ATOM   4576  O   ILE C 121     -28.797  -2.285 -10.984  1.00 93.50           O  
ATOM   4577  CG1 ILE C 121     -25.688   0.771  -9.992  1.00 93.50           C  
ATOM   4578  CG2 ILE C 121     -28.016   1.306 -10.836  1.00 93.50           C  
ATOM   4579  CD1 ILE C 121     -24.969   1.681 -10.977  1.00 93.50           C  
ATOM   4580  N   THR C 122     -29.984  -1.090  -9.523  1.00 94.69           N  
ATOM   4581  CA  THR C 122     -31.297  -1.477 -10.047  1.00 94.69           C  
ATOM   4582  C   THR C 122     -31.812  -0.440 -11.047  1.00 94.69           C  
ATOM   4583  CB  THR C 122     -32.312  -1.653  -8.914  1.00 94.69           C  
ATOM   4584  O   THR C 122     -31.453   0.739 -10.953  1.00 94.69           O  
ATOM   4585  CG2 THR C 122     -33.625  -2.248  -9.438  1.00 94.69           C  
ATOM   4586  OG1 THR C 122     -31.781  -2.527  -7.918  1.00 94.69           O  
ATOM   4587  N   GLU C 123     -32.562  -0.807 -11.961  1.00 94.88           N  
ATOM   4588  CA  GLU C 123     -33.000   0.020 -13.086  1.00 94.88           C  
ATOM   4589  C   GLU C 123     -33.656   1.317 -12.594  1.00 94.88           C  
ATOM   4590  CB  GLU C 123     -34.000  -0.750 -13.969  1.00 94.88           C  
ATOM   4591  O   GLU C 123     -33.625   2.328 -13.297  1.00 94.88           O  
ATOM   4592  CG  GLU C 123     -35.281  -1.100 -13.273  1.00 94.88           C  
ATOM   4593  CD  GLU C 123     -36.250  -1.896 -14.148  1.00 94.88           C  
ATOM   4594  OE1 GLU C 123     -37.312  -2.305 -13.664  1.00 94.88           O  
ATOM   4595  OE2 GLU C 123     -35.906  -2.111 -15.336  1.00 94.88           O  
ATOM   4596  N   ASP C 124     -34.250   1.356 -11.430  1.00 95.56           N  
ATOM   4597  CA  ASP C 124     -34.906   2.547 -10.898  1.00 95.56           C  
ATOM   4598  C   ASP C 124     -33.906   3.500 -10.266  1.00 95.56           C  
ATOM   4599  CB  ASP C 124     -36.000   2.158  -9.883  1.00 95.56           C  
ATOM   4600  O   ASP C 124     -34.281   4.535  -9.711  1.00 95.56           O  
ATOM   4601  CG  ASP C 124     -35.406   1.597  -8.594  1.00 95.56           C  
ATOM   4602  OD1 ASP C 124     -34.188   1.271  -8.562  1.00 95.56           O  
ATOM   4603  OD2 ASP C 124     -36.156   1.475  -7.609  1.00 95.56           O  
ATOM   4604  N   GLY C 125     -32.594   3.117 -10.227  1.00 96.06           N  
ATOM   4605  CA  GLY C 125     -31.562   3.990  -9.688  1.00 96.06           C  
ATOM   4606  C   GLY C 125     -31.156   3.625  -8.273  1.00 96.06           C  
ATOM   4607  O   GLY C 125     -30.359   4.332  -7.648  1.00 96.06           O  
ATOM   4608  N   THR C 126     -31.750   2.553  -7.777  1.00 97.19           N  
ATOM   4609  CA  THR C 126     -31.391   2.090  -6.445  1.00 97.19           C  
ATOM   4610  C   THR C 126     -30.031   1.379  -6.477  1.00 97.19           C  
ATOM   4611  CB  THR C 126     -32.438   1.142  -5.867  1.00 97.19           C  
ATOM   4612  O   THR C 126     -29.812   0.496  -7.309  1.00 97.19           O  
ATOM   4613  CG2 THR C 126     -32.094   0.688  -4.461  1.00 97.19           C  
ATOM   4614  OG1 THR C 126     -33.719   1.823  -5.820  1.00 97.19           O  
ATOM   4615  N   LEU C 127     -29.172   1.869  -5.609  1.00 96.69           N  
ATOM   4616  CA  LEU C 127     -27.844   1.285  -5.504  1.00 96.69           C  
ATOM   4617  C   LEU C 127     -27.703   0.466  -4.223  1.00 96.69           C  
ATOM   4618  CB  LEU C 127     -26.766   2.381  -5.535  1.00 96.69           C  
ATOM   4619  O   LEU C 127     -28.281   0.822  -3.191  1.00 96.69           O  
ATOM   4620  CG  LEU C 127     -26.672   3.195  -6.824  1.00 96.69           C  
ATOM   4621  CD1 LEU C 127     -27.453   4.500  -6.691  1.00 96.69           C  
ATOM   4622  CD2 LEU C 127     -25.219   3.473  -7.176  1.00 96.69           C  
ATOM   4623  N   LEU C 128     -26.984  -0.598  -4.273  1.00 94.69           N  
ATOM   4624  CA  LEU C 128     -26.609  -1.432  -3.137  1.00 94.69           C  
ATOM   4625  C   LEU C 128     -25.094  -1.636  -3.082  1.00 94.69           C  
ATOM   4626  CB  LEU C 128     -27.312  -2.787  -3.211  1.00 94.69           C  
ATOM   4627  O   LEU C 128     -24.516  -2.283  -3.959  1.00 94.69           O  
ATOM   4628  CG  LEU C 128     -27.000  -3.783  -2.096  1.00 94.69           C  
ATOM   4629  CD1 LEU C 128     -27.453  -3.238  -0.749  1.00 94.69           C  
ATOM   4630  CD2 LEU C 128     -27.641  -5.133  -2.383  1.00 94.69           C  
ATOM   4631  N   TYR C 129     -24.531  -1.102  -2.076  1.00 92.44           N  
ATOM   4632  CA  TYR C 129     -23.094  -1.165  -1.844  1.00 92.44           C  
ATOM   4633  C   TYR C 129     -22.766  -2.137  -0.716  1.00 92.44           C  
ATOM   4634  CB  TYR C 129     -22.547   0.225  -1.513  1.00 92.44           C  
ATOM   4635  O   TYR C 129     -23.125  -1.892   0.442  1.00 92.44           O  
ATOM   4636  CG  TYR C 129     -21.047   0.320  -1.612  1.00 92.44           C  
ATOM   4637  CD1 TYR C 129     -20.312   1.084  -0.705  1.00 92.44           C  
ATOM   4638  CD2 TYR C 129     -20.359  -0.353  -2.613  1.00 92.44           C  
ATOM   4639  CE1 TYR C 129     -18.922   1.176  -0.793  1.00 92.44           C  
ATOM   4640  CE2 TYR C 129     -18.969  -0.268  -2.711  1.00 92.44           C  
ATOM   4641  OH  TYR C 129     -16.891   0.584  -1.891  1.00 92.44           O  
ATOM   4642  CZ  TYR C 129     -18.266   0.497  -1.798  1.00 92.44           C  
ATOM   4643  N   THR C 130     -22.047  -3.201  -1.054  1.00 88.62           N  
ATOM   4644  CA  THR C 130     -21.688  -4.227  -0.082  1.00 88.62           C  
ATOM   4645  C   THR C 130     -20.172  -4.262   0.113  1.00 88.62           C  
ATOM   4646  CB  THR C 130     -22.188  -5.617  -0.518  1.00 88.62           C  
ATOM   4647  O   THR C 130     -19.422  -4.352  -0.857  1.00 88.62           O  
ATOM   4648  CG2 THR C 130     -21.875  -6.668   0.544  1.00 88.62           C  
ATOM   4649  OG1 THR C 130     -23.594  -5.566  -0.731  1.00 88.62           O  
ATOM   4650  N   MET C 131     -19.781  -4.238   1.337  1.00 86.62           N  
ATOM   4651  CA  MET C 131     -18.359  -4.285   1.690  1.00 86.62           C  
ATOM   4652  C   MET C 131     -18.094  -5.387   2.713  1.00 86.62           C  
ATOM   4653  CB  MET C 131     -17.906  -2.936   2.240  1.00 86.62           C  
ATOM   4654  O   MET C 131     -18.859  -5.555   3.664  1.00 86.62           O  
ATOM   4655  CG  MET C 131     -18.000  -1.798   1.237  1.00 86.62           C  
ATOM   4656  SD  MET C 131     -17.516  -0.182   1.956  1.00 86.62           S  
ATOM   4657  CE  MET C 131     -18.875   0.085   3.113  1.00 86.62           C  
ATOM   4658  N   ARG C 132     -17.094  -6.020   2.523  1.00 83.50           N  
ATOM   4659  CA  ARG C 132     -16.578  -6.938   3.531  1.00 83.50           C  
ATOM   4660  C   ARG C 132     -15.477  -6.281   4.363  1.00 83.50           C  
ATOM   4661  CB  ARG C 132     -16.047  -8.211   2.873  1.00 83.50           C  
ATOM   4662  O   ARG C 132     -14.438  -5.879   3.826  1.00 83.50           O  
ATOM   4663  CG  ARG C 132     -15.664  -9.305   3.861  1.00 83.50           C  
ATOM   4664  CD  ARG C 132     -15.102 -10.531   3.158  1.00 83.50           C  
ATOM   4665  NE  ARG C 132     -14.602 -11.516   4.113  1.00 83.50           N  
ATOM   4666  NH1 ARG C 132     -13.523 -12.805   2.527  1.00 83.50           N  
ATOM   4667  NH2 ARG C 132     -13.453 -13.406   4.738  1.00 83.50           N  
ATOM   4668  CZ  ARG C 132     -13.859 -12.578   3.791  1.00 83.50           C  
ATOM   4669  N   LEU C 133     -15.672  -6.254   5.680  1.00 83.81           N  
ATOM   4670  CA  LEU C 133     -14.766  -5.508   6.547  1.00 83.81           C  
ATOM   4671  C   LEU C 133     -14.414  -6.312   7.793  1.00 83.81           C  
ATOM   4672  CB  LEU C 133     -15.391  -4.168   6.945  1.00 83.81           C  
ATOM   4673  O   LEU C 133     -15.258  -7.051   8.320  1.00 83.81           O  
ATOM   4674  CG  LEU C 133     -15.844  -3.260   5.801  1.00 83.81           C  
ATOM   4675  CD1 LEU C 133     -16.672  -2.094   6.340  1.00 83.81           C  
ATOM   4676  CD2 LEU C 133     -14.641  -2.752   5.016  1.00 83.81           C  
ATOM   4677  N   THR C 134     -13.242  -6.117   8.203  1.00 85.00           N  
ATOM   4678  CA  THR C 134     -12.859  -6.426   9.570  1.00 85.00           C  
ATOM   4679  C   THR C 134     -12.727  -5.148  10.398  1.00 85.00           C  
ATOM   4680  CB  THR C 134     -11.531  -7.203   9.617  1.00 85.00           C  
ATOM   4681  O   THR C 134     -11.922  -4.273  10.078  1.00 85.00           O  
ATOM   4682  CG2 THR C 134     -11.125  -7.523  11.055  1.00 85.00           C  
ATOM   4683  OG1 THR C 134     -11.672  -8.430   8.891  1.00 85.00           O  
ATOM   4684  N   VAL C 135     -13.523  -5.051  11.375  1.00 87.62           N  
ATOM   4685  CA  VAL C 135     -13.562  -3.850  12.195  1.00 87.62           C  
ATOM   4686  C   VAL C 135     -13.031  -4.164  13.594  1.00 87.62           C  
ATOM   4687  CB  VAL C 135     -14.992  -3.273  12.289  1.00 87.62           C  
ATOM   4688  O   VAL C 135     -13.500  -5.098  14.250  1.00 87.62           O  
ATOM   4689  CG1 VAL C 135     -15.000  -1.978  13.102  1.00 87.62           C  
ATOM   4690  CG2 VAL C 135     -15.562  -3.037  10.898  1.00 87.62           C  
ATOM   4691  N   ARG C 136     -12.094  -3.484  14.047  1.00 87.56           N  
ATOM   4692  CA  ARG C 136     -11.633  -3.477  15.430  1.00 87.56           C  
ATOM   4693  C   ARG C 136     -12.156  -2.254  16.172  1.00 87.56           C  
ATOM   4694  CB  ARG C 136     -10.109  -3.512  15.492  1.00 87.56           C  
ATOM   4695  O   ARG C 136     -11.727  -1.128  15.914  1.00 87.56           O  
ATOM   4696  CG  ARG C 136      -9.547  -3.773  16.875  1.00 87.56           C  
ATOM   4697  CD  ARG C 136      -8.031  -3.904  16.859  1.00 87.56           C  
ATOM   4698  NE  ARG C 136      -7.492  -4.055  18.219  1.00 87.56           N  
ATOM   4699  NH1 ARG C 136      -5.281  -4.070  17.547  1.00 87.56           N  
ATOM   4700  NH2 ARG C 136      -5.816  -4.270  19.766  1.00 87.56           N  
ATOM   4701  CZ  ARG C 136      -6.195  -4.133  18.500  1.00 87.56           C  
ATOM   4702  N   ALA C 137     -12.992  -2.490  16.984  1.00 88.75           N  
ATOM   4703  CA  ALA C 137     -13.703  -1.394  17.641  1.00 88.75           C  
ATOM   4704  C   ALA C 137     -13.414  -1.358  19.141  1.00 88.75           C  
ATOM   4705  CB  ALA C 137     -15.203  -1.517  17.391  1.00 88.75           C  
ATOM   4706  O   ALA C 137     -13.164  -2.398  19.750  1.00 88.75           O  
ATOM   4707  N   GLU C 138     -13.469  -0.188  19.672  1.00 85.38           N  
ATOM   4708  CA  GLU C 138     -13.273   0.020  21.094  1.00 85.38           C  
ATOM   4709  C   GLU C 138     -14.523  -0.367  21.891  1.00 85.38           C  
ATOM   4710  CB  GLU C 138     -12.906   1.477  21.391  1.00 85.38           C  
ATOM   4711  O   GLU C 138     -15.648  -0.075  21.469  1.00 85.38           O  
ATOM   4712  CG  GLU C 138     -12.414   1.718  22.812  1.00 85.38           C  
ATOM   4713  CD  GLU C 138     -11.984   3.156  23.062  1.00 85.38           C  
ATOM   4714  OE1 GLU C 138     -11.578   3.479  24.203  1.00 85.38           O  
ATOM   4715  OE2 GLU C 138     -12.055   3.967  22.109  1.00 85.38           O  
ATOM   4716  N   CYS C 139     -14.266  -1.047  23.016  1.00 84.31           N  
ATOM   4717  CA  CYS C 139     -15.320  -1.423  23.953  1.00 84.31           C  
ATOM   4718  C   CYS C 139     -14.914  -1.104  25.391  1.00 84.31           C  
ATOM   4719  CB  CYS C 139     -15.648  -2.912  23.828  1.00 84.31           C  
ATOM   4720  O   CYS C 139     -14.164  -1.861  26.016  1.00 84.31           O  
ATOM   4721  SG  CYS C 139     -16.984  -3.457  24.906  1.00 84.31           S  
ATOM   4722  N   PRO C 140     -15.383   0.086  25.859  1.00 74.38           N  
ATOM   4723  CA  PRO C 140     -15.070   0.422  27.250  1.00 74.38           C  
ATOM   4724  C   PRO C 140     -15.672  -0.566  28.250  1.00 74.38           C  
ATOM   4725  CB  PRO C 140     -15.688   1.813  27.422  1.00 74.38           C  
ATOM   4726  O   PRO C 140     -16.891  -0.656  28.375  1.00 74.38           O  
ATOM   4727  CG  PRO C 140     -16.641   1.958  26.281  1.00 74.38           C  
ATOM   4728  CD  PRO C 140     -16.344   0.878  25.281  1.00 74.38           C  
ATOM   4729  N   MET C 141     -14.930  -1.597  28.578  1.00 67.06           N  
ATOM   4730  CA  MET C 141     -15.398  -2.609  29.516  1.00 67.06           C  
ATOM   4731  C   MET C 141     -15.102  -2.193  30.953  1.00 67.06           C  
ATOM   4732  CB  MET C 141     -14.750  -3.963  29.219  1.00 67.06           C  
ATOM   4733  O   MET C 141     -13.977  -1.784  31.266  1.00 67.06           O  
ATOM   4734  CG  MET C 141     -15.117  -4.531  27.859  1.00 67.06           C  
ATOM   4735  SD  MET C 141     -14.500  -6.242  27.625  1.00 67.06           S  
ATOM   4736  CE  MET C 141     -12.875  -5.891  26.891  1.00 67.06           C  
ATOM   4737  N   HIS C 142     -16.062  -1.624  31.750  1.00 57.94           N  
ATOM   4738  CA  HIS C 142     -15.859  -1.306  33.156  1.00 57.94           C  
ATOM   4739  C   HIS C 142     -15.625  -2.566  34.000  1.00 57.94           C  
ATOM   4740  CB  HIS C 142     -17.062  -0.543  33.719  1.00 57.94           C  
ATOM   4741  O   HIS C 142     -16.453  -3.480  34.000  1.00 57.94           O  
ATOM   4742  CG  HIS C 142     -17.125   0.889  33.281  1.00 57.94           C  
ATOM   4743  CD2 HIS C 142     -18.078   1.591  32.656  1.00 57.94           C  
ATOM   4744  ND1 HIS C 142     -16.094   1.771  33.531  1.00 57.94           N  
ATOM   4745  CE1 HIS C 142     -16.406   2.957  33.031  1.00 57.94           C  
ATOM   4746  NE2 HIS C 142     -17.609   2.875  32.500  1.00 57.94           N  
ATOM   4747  N   LEU C 143     -14.336  -2.816  34.406  1.00 51.41           N  
ATOM   4748  CA  LEU C 143     -13.922  -3.965  35.188  1.00 51.41           C  
ATOM   4749  C   LEU C 143     -14.680  -4.008  36.500  1.00 51.41           C  
ATOM   4750  CB  LEU C 143     -12.414  -3.926  35.438  1.00 51.41           C  
ATOM   4751  O   LEU C 143     -14.602  -4.992  37.250  1.00 51.41           O  
ATOM   4752  CG  LEU C 143     -11.516  -4.445  34.312  1.00 51.41           C  
ATOM   4753  CD1 LEU C 143     -10.156  -3.760  34.375  1.00 51.41           C  
ATOM   4754  CD2 LEU C 143     -11.367  -5.957  34.406  1.00 51.41           C  
ATOM   4755  N   GLU C 144     -15.227  -2.961  37.062  1.00 50.03           N  
ATOM   4756  CA  GLU C 144     -15.773  -2.971  38.438  1.00 50.03           C  
ATOM   4757  C   GLU C 144     -16.797  -4.086  38.594  1.00 50.03           C  
ATOM   4758  CB  GLU C 144     -16.406  -1.618  38.750  1.00 50.03           C  
ATOM   4759  O   GLU C 144     -17.016  -4.570  39.719  1.00 50.03           O  
ATOM   4760  CG  GLU C 144     -15.391  -0.505  39.000  1.00 50.03           C  
ATOM   4761  CD  GLU C 144     -16.031   0.844  39.250  1.00 50.03           C  
ATOM   4762  OE1 GLU C 144     -15.305   1.812  39.562  1.00 50.03           O  
ATOM   4763  OE2 GLU C 144     -17.281   0.934  39.188  1.00 50.03           O  
ATOM   4764  N   ASP C 145     -17.562  -4.551  37.750  1.00 46.53           N  
ATOM   4765  CA  ASP C 145     -18.625  -5.527  38.000  1.00 46.53           C  
ATOM   4766  C   ASP C 145     -18.188  -6.930  37.562  1.00 46.53           C  
ATOM   4767  CB  ASP C 145     -19.891  -5.129  37.250  1.00 46.53           C  
ATOM   4768  O   ASP C 145     -19.016  -7.781  37.281  1.00 46.53           O  
ATOM   4769  CG  ASP C 145     -20.578  -3.916  37.844  1.00 46.53           C  
ATOM   4770  OD1 ASP C 145     -20.359  -3.619  39.031  1.00 46.53           O  
ATOM   4771  OD2 ASP C 145     -21.359  -3.254  37.125  1.00 46.53           O  
ATOM   4772  N   PHE C 146     -17.062  -7.430  37.562  1.00 47.94           N  
ATOM   4773  CA  PHE C 146     -16.641  -8.820  37.438  1.00 47.94           C  
ATOM   4774  C   PHE C 146     -17.203  -9.664  38.594  1.00 47.94           C  
ATOM   4775  CB  PHE C 146     -15.109  -8.922  37.438  1.00 47.94           C  
ATOM   4776  O   PHE C 146     -17.328  -9.188  39.719  1.00 47.94           O  
ATOM   4777  CG  PHE C 146     -14.547  -9.398  36.125  1.00 47.94           C  
ATOM   4778  CD1 PHE C 146     -14.430 -10.758  35.844  1.00 47.94           C  
ATOM   4779  CD2 PHE C 146     -14.141  -8.492  35.156  1.00 47.94           C  
ATOM   4780  CE1 PHE C 146     -13.906 -11.203  34.656  1.00 47.94           C  
ATOM   4781  CE2 PHE C 146     -13.617  -8.930  33.938  1.00 47.94           C  
ATOM   4782  CZ  PHE C 146     -13.500 -10.289  33.688  1.00 47.94           C  
ATOM   4783  N   PRO C 147     -17.516 -10.938  38.094  1.00 47.88           N  
ATOM   4784  CA  PRO C 147     -17.578 -11.711  36.844  1.00 47.88           C  
ATOM   4785  C   PRO C 147     -18.891 -11.539  36.094  1.00 47.88           C  
ATOM   4786  CB  PRO C 147     -17.406 -13.156  37.344  1.00 47.88           C  
ATOM   4787  O   PRO C 147     -19.094 -12.125  35.031  1.00 47.88           O  
ATOM   4788  CG  PRO C 147     -17.609 -13.094  38.812  1.00 47.88           C  
ATOM   4789  CD  PRO C 147     -17.594 -11.656  39.219  1.00 47.88           C  
ATOM   4790  N   MET C 148     -19.891 -11.023  36.750  1.00 53.03           N  
ATOM   4791  CA  MET C 148     -21.297 -11.023  36.344  1.00 53.03           C  
ATOM   4792  C   MET C 148     -21.578  -9.922  35.312  1.00 53.03           C  
ATOM   4793  CB  MET C 148     -22.203 -10.852  37.562  1.00 53.03           C  
ATOM   4794  O   MET C 148     -22.719  -9.500  35.156  1.00 53.03           O  
ATOM   4795  CG  MET C 148     -22.297 -12.086  38.438  1.00 53.03           C  
ATOM   4796  SD  MET C 148     -23.781 -13.102  38.062  1.00 53.03           S  
ATOM   4797  CE  MET C 148     -24.906 -12.508  39.344  1.00 53.03           C  
ATOM   4798  N   ASP C 149     -20.609  -9.422  34.594  1.00 59.38           N  
ATOM   4799  CA  ASP C 149     -20.703  -8.109  33.969  1.00 59.38           C  
ATOM   4800  C   ASP C 149     -21.047  -8.234  32.469  1.00 59.38           C  
ATOM   4801  CB  ASP C 149     -19.406  -7.324  34.156  1.00 59.38           C  
ATOM   4802  O   ASP C 149     -20.359  -8.945  31.734  1.00 59.38           O  
ATOM   4803  CG  ASP C 149     -19.297  -6.660  35.500  1.00 59.38           C  
ATOM   4804  OD1 ASP C 149     -20.328  -6.496  36.188  1.00 59.38           O  
ATOM   4805  OD2 ASP C 149     -18.172  -6.289  35.875  1.00 59.38           O  
ATOM   4806  N   ALA C 150     -22.281  -8.117  32.219  1.00 73.25           N  
ATOM   4807  CA  ALA C 150     -22.766  -7.871  30.875  1.00 73.25           C  
ATOM   4808  C   ALA C 150     -22.219  -6.547  30.328  1.00 73.25           C  
ATOM   4809  CB  ALA C 150     -24.281  -7.879  30.828  1.00 73.25           C  
ATOM   4810  O   ALA C 150     -22.203  -5.543  31.047  1.00 73.25           O  
ATOM   4811  N   HIS C 151     -21.516  -6.703  29.297  1.00 82.25           N  
ATOM   4812  CA  HIS C 151     -20.953  -5.520  28.656  1.00 82.25           C  
ATOM   4813  C   HIS C 151     -21.625  -5.250  27.312  1.00 82.25           C  
ATOM   4814  CB  HIS C 151     -19.453  -5.676  28.469  1.00 82.25           C  
ATOM   4815  O   HIS C 151     -21.953  -6.188  26.578  1.00 82.25           O  
ATOM   4816  CG  HIS C 151     -18.703  -5.941  29.734  1.00 82.25           C  
ATOM   4817  CD2 HIS C 151     -18.094  -7.059  30.188  1.00 82.25           C  
ATOM   4818  ND1 HIS C 151     -18.531  -4.984  30.719  1.00 82.25           N  
ATOM   4819  CE1 HIS C 151     -17.844  -5.504  31.719  1.00 82.25           C  
ATOM   4820  NE2 HIS C 151     -17.562  -6.762  31.422  1.00 82.25           N  
ATOM   4821  N   ALA C 152     -22.000  -4.098  27.156  1.00 88.62           N  
ATOM   4822  CA  ALA C 152     -22.500  -3.662  25.844  1.00 88.62           C  
ATOM   4823  C   ALA C 152     -21.391  -2.973  25.047  1.00 88.62           C  
ATOM   4824  CB  ALA C 152     -23.688  -2.730  26.016  1.00 88.62           C  
ATOM   4825  O   ALA C 152     -20.938  -1.882  25.406  1.00 88.62           O  
ATOM   4826  N   CYS C 153     -20.969  -3.596  24.062  1.00 90.12           N  
ATOM   4827  CA  CYS C 153     -19.938  -3.047  23.188  1.00 90.12           C  
ATOM   4828  C   CYS C 153     -20.547  -2.365  21.984  1.00 90.12           C  
ATOM   4829  CB  CYS C 153     -18.969  -4.148  22.734  1.00 90.12           C  
ATOM   4830  O   CYS C 153     -21.219  -3.014  21.172  1.00 90.12           O  
ATOM   4831  SG  CYS C 153     -17.984  -4.844  24.078  1.00 90.12           S  
ATOM   4832  N   PRO C 154     -20.297  -1.164  21.812  1.00 92.44           N  
ATOM   4833  CA  PRO C 154     -20.922  -0.426  20.719  1.00 92.44           C  
ATOM   4834  C   PRO C 154     -20.125  -0.489  19.422  1.00 92.44           C  
ATOM   4835  CB  PRO C 154     -21.000   1.008  21.250  1.00 92.44           C  
ATOM   4836  O   PRO C 154     -18.906  -0.632  19.453  1.00 92.44           O  
ATOM   4837  CG  PRO C 154     -19.766   1.153  22.109  1.00 92.44           C  
ATOM   4838  CD  PRO C 154     -19.516  -0.156  22.797  1.00 92.44           C  
ATOM   4839  N   LEU C 155     -20.781  -0.420  18.312  1.00 93.69           N  
ATOM   4840  CA  LEU C 155     -20.297  -0.090  16.969  1.00 93.69           C  
ATOM   4841  C   LEU C 155     -21.047   1.109  16.406  1.00 93.69           C  
ATOM   4842  CB  LEU C 155     -20.453  -1.292  16.031  1.00 93.69           C  
ATOM   4843  O   LEU C 155     -22.250   1.027  16.141  1.00 93.69           O  
ATOM   4844  CG  LEU C 155     -19.844  -1.144  14.641  1.00 93.69           C  
ATOM   4845  CD1 LEU C 155     -18.312  -1.078  14.727  1.00 93.69           C  
ATOM   4846  CD2 LEU C 155     -20.281  -2.293  13.734  1.00 93.69           C  
ATOM   4847  N   LYS C 156     -20.328   2.170  16.219  1.00 92.88           N  
ATOM   4848  CA  LYS C 156     -20.922   3.432  15.797  1.00 92.88           C  
ATOM   4849  C   LYS C 156     -20.453   3.830  14.398  1.00 92.88           C  
ATOM   4850  CB  LYS C 156     -20.609   4.543  16.797  1.00 92.88           C  
ATOM   4851  O   LYS C 156     -19.266   3.713  14.094  1.00 92.88           O  
ATOM   4852  CG  LYS C 156     -21.047   4.242  18.219  1.00 92.88           C  
ATOM   4853  CD  LYS C 156     -20.703   5.379  19.172  1.00 92.88           C  
ATOM   4854  CE  LYS C 156     -21.062   5.043  20.609  1.00 92.88           C  
ATOM   4855  NZ  LYS C 156     -20.688   6.137  21.547  1.00 92.88           N  
ATOM   4856  N   PHE C 157     -21.375   4.305  13.594  1.00 92.31           N  
ATOM   4857  CA  PHE C 157     -20.984   4.770  12.266  1.00 92.31           C  
ATOM   4858  C   PHE C 157     -21.906   5.883  11.789  1.00 92.31           C  
ATOM   4859  CB  PHE C 157     -21.000   3.609  11.266  1.00 92.31           C  
ATOM   4860  O   PHE C 157     -22.984   6.074  12.344  1.00 92.31           O  
ATOM   4861  CG  PHE C 157     -22.359   3.002  11.062  1.00 92.31           C  
ATOM   4862  CD1 PHE C 157     -22.781   1.928  11.836  1.00 92.31           C  
ATOM   4863  CD2 PHE C 157     -23.219   3.504  10.094  1.00 92.31           C  
ATOM   4864  CE1 PHE C 157     -24.031   1.363  11.648  1.00 92.31           C  
ATOM   4865  CE2 PHE C 157     -24.469   2.943   9.898  1.00 92.31           C  
ATOM   4866  CZ  PHE C 157     -24.891   1.873  10.680  1.00 92.31           C  
ATOM   4867  N   GLY C 158     -21.469   6.633  10.812  1.00 92.50           N  
ATOM   4868  CA  GLY C 158     -22.188   7.746  10.234  1.00 92.50           C  
ATOM   4869  C   GLY C 158     -21.422   8.445   9.125  1.00 92.50           C  
ATOM   4870  O   GLY C 158     -20.406   7.938   8.648  1.00 92.50           O  
ATOM   4871  N   SER C 159     -22.016   9.492   8.703  1.00 90.19           N  
ATOM   4872  CA  SER C 159     -21.375  10.266   7.641  1.00 90.19           C  
ATOM   4873  C   SER C 159     -20.172  11.039   8.172  1.00 90.19           C  
ATOM   4874  CB  SER C 159     -22.375  11.242   7.012  1.00 90.19           C  
ATOM   4875  O   SER C 159     -20.219  11.586   9.273  1.00 90.19           O  
ATOM   4876  OG  SER C 159     -21.734  12.102   6.090  1.00 90.19           O  
ATOM   4877  N   TYR C 160     -19.250  11.062   7.398  1.00 83.88           N  
ATOM   4878  CA  TYR C 160     -18.047  11.820   7.727  1.00 83.88           C  
ATOM   4879  C   TYR C 160     -18.250  13.305   7.438  1.00 83.88           C  
ATOM   4880  CB  TYR C 160     -16.844  11.289   6.941  1.00 83.88           C  
ATOM   4881  O   TYR C 160     -17.875  14.156   8.242  1.00 83.88           O  
ATOM   4882  CG  TYR C 160     -15.531  11.922   7.336  1.00 83.88           C  
ATOM   4883  CD1 TYR C 160     -14.891  12.828   6.492  1.00 83.88           C  
ATOM   4884  CD2 TYR C 160     -14.930  11.617   8.555  1.00 83.88           C  
ATOM   4885  CE1 TYR C 160     -13.680  13.414   6.855  1.00 83.88           C  
ATOM   4886  CE2 TYR C 160     -13.719  12.195   8.922  1.00 83.88           C  
ATOM   4887  OH  TYR C 160     -11.906  13.672   8.430  1.00 83.88           O  
ATOM   4888  CZ  TYR C 160     -13.102  13.094   8.070  1.00 83.88           C  
ATOM   4889  N   ALA C 161     -18.875  13.617   6.395  1.00 84.44           N  
ATOM   4890  CA  ALA C 161     -18.859  15.000   5.914  1.00 84.44           C  
ATOM   4891  C   ALA C 161     -20.281  15.562   5.871  1.00 84.44           C  
ATOM   4892  CB  ALA C 161     -18.219  15.078   4.535  1.00 84.44           C  
ATOM   4893  O   ALA C 161     -20.469  16.781   5.953  1.00 84.44           O  
ATOM   4894  N   TYR C 162     -21.234  14.805   5.730  1.00 89.25           N  
ATOM   4895  CA  TYR C 162     -22.578  15.297   5.477  1.00 89.25           C  
ATOM   4896  C   TYR C 162     -23.391  15.375   6.770  1.00 89.25           C  
ATOM   4897  CB  TYR C 162     -23.297  14.391   4.473  1.00 89.25           C  
ATOM   4898  O   TYR C 162     -23.531  14.383   7.484  1.00 89.25           O  
ATOM   4899  CG  TYR C 162     -22.641  14.344   3.117  1.00 89.25           C  
ATOM   4900  CD1 TYR C 162     -22.766  15.391   2.215  1.00 89.25           C  
ATOM   4901  CD2 TYR C 162     -21.875  13.234   2.736  1.00 89.25           C  
ATOM   4902  CE1 TYR C 162     -22.156  15.352   0.966  1.00 89.25           C  
ATOM   4903  CE2 TYR C 162     -21.266  13.180   1.490  1.00 89.25           C  
ATOM   4904  OH  TYR C 162     -20.797  14.188  -0.623  1.00 89.25           O  
ATOM   4905  CZ  TYR C 162     -21.406  14.242   0.613  1.00 89.25           C  
ATOM   4906  N   THR C 163     -23.922  16.531   6.992  1.00 91.50           N  
ATOM   4907  CA  THR C 163     -24.812  16.719   8.125  1.00 91.50           C  
ATOM   4908  C   THR C 163     -26.172  16.062   7.871  1.00 91.50           C  
ATOM   4909  CB  THR C 163     -25.016  18.219   8.430  1.00 91.50           C  
ATOM   4910  O   THR C 163     -26.422  15.578   6.766  1.00 91.50           O  
ATOM   4911  CG2 THR C 163     -23.688  18.922   8.602  1.00 91.50           C  
ATOM   4912  OG1 THR C 163     -25.734  18.812   7.344  1.00 91.50           O  
ATOM   4913  N   ARG C 164     -26.984  15.977   8.922  1.00 94.69           N  
ATOM   4914  CA  ARG C 164     -28.297  15.359   8.812  1.00 94.69           C  
ATOM   4915  C   ARG C 164     -29.188  16.109   7.832  1.00 94.69           C  
ATOM   4916  CB  ARG C 164     -28.969  15.289  10.188  1.00 94.69           C  
ATOM   4917  O   ARG C 164     -30.172  15.570   7.344  1.00 94.69           O  
ATOM   4918  CG  ARG C 164     -29.344  16.656  10.750  1.00 94.69           C  
ATOM   4919  CD  ARG C 164     -30.078  16.531  12.078  1.00 94.69           C  
ATOM   4920  NE  ARG C 164     -31.500  16.859  11.945  1.00 94.69           N  
ATOM   4921  NH1 ARG C 164     -32.031  16.297  14.117  1.00 94.69           N  
ATOM   4922  NH2 ARG C 164     -33.656  17.078  12.688  1.00 94.69           N  
ATOM   4923  CZ  ARG C 164     -32.406  16.750  12.922  1.00 94.69           C  
ATOM   4924  N   ALA C 165     -28.859  17.328   7.488  1.00 91.94           N  
ATOM   4925  CA  ALA C 165     -29.609  18.109   6.512  1.00 91.94           C  
ATOM   4926  C   ALA C 165     -29.328  17.625   5.090  1.00 91.94           C  
ATOM   4927  CB  ALA C 165     -29.281  19.594   6.641  1.00 91.94           C  
ATOM   4928  O   ALA C 165     -30.078  17.953   4.164  1.00 91.94           O  
ATOM   4929  N   GLU C 166     -28.297  16.859   4.906  1.00 92.00           N  
ATOM   4930  CA  GLU C 166     -27.891  16.406   3.578  1.00 92.00           C  
ATOM   4931  C   GLU C 166     -28.062  14.891   3.436  1.00 92.00           C  
ATOM   4932  CB  GLU C 166     -26.438  16.797   3.293  1.00 92.00           C  
ATOM   4933  O   GLU C 166     -28.625  14.414   2.449  1.00 92.00           O  
ATOM   4934  CG  GLU C 166     -26.219  18.312   3.207  1.00 92.00           C  
ATOM   4935  CD  GLU C 166     -24.781  18.688   2.893  1.00 92.00           C  
ATOM   4936  OE1 GLU C 166     -24.469  18.922   1.706  1.00 92.00           O  
ATOM   4937  OE2 GLU C 166     -23.969  18.750   3.842  1.00 92.00           O
[truncated: 326,026 more chars]
