# Supplementary material for: Modular Structure and Polymerization Status of GABAA Receptors Illustrated with EM Analysis and AlphaFold2 Prediction
Source: Int J Mol Sci. 2024 Sep 21;25(18):10142. doi: 10.3390/ijms251810142 (PMC11432007; doi:10.3390/ijms251810142)
Supplement: Supplementary file 1 [file ijms-25-10142-s001.zip › AlphaFold2 PDB files/alpha1 Homo-pentamer PDB/a1Homopentamer_rank_004_alphafold2_multimer_v3.pdb]

MODEL     1                                                                     
ATOM      1  N   GLN A   1     -22.234 -20.562 -43.031  1.00 36.12           N  
ATOM      2  CA  GLN A   1     -22.422 -20.656 -41.594  1.00 36.12           C  
ATOM      3  C   GLN A   1     -21.359 -19.859 -40.844  1.00 36.12           C  
ATOM      4  CB  GLN A   1     -22.391 -22.125 -41.156  1.00 36.12           C  
ATOM      5  O   GLN A   1     -20.156 -20.078 -41.031  1.00 36.12           O  
ATOM      6  CG  GLN A   1     -23.766 -22.781 -41.125  1.00 36.12           C  
ATOM      7  CD  GLN A   1     -23.734 -24.172 -40.500  1.00 36.12           C  
ATOM      8  NE2 GLN A   1     -24.906 -24.672 -40.125  1.00 36.12           N  
ATOM      9  OE1 GLN A   1     -22.672 -24.781 -40.344  1.00 36.12           O  
ATOM     10  N   PRO A   2     -21.562 -18.594 -40.438  1.00 48.84           N  
ATOM     11  CA  PRO A   2     -20.500 -17.750 -39.875  1.00 48.84           C  
ATOM     12  C   PRO A   2     -19.688 -18.484 -38.812  1.00 48.84           C  
ATOM     13  CB  PRO A   2     -21.250 -16.578 -39.281  1.00 48.84           C  
ATOM     14  O   PRO A   2     -20.219 -19.312 -38.094  1.00 48.84           O  
ATOM     15  CG  PRO A   2     -22.703 -16.969 -39.344  1.00 48.84           C  
ATOM     16  CD  PRO A   2     -22.797 -18.297 -40.031  1.00 48.84           C  
ATOM     17  N   SER A   3     -18.391 -18.625 -38.938  1.00 52.22           N  
ATOM     18  CA  SER A   3     -17.469 -19.375 -38.094  1.00 52.22           C  
ATOM     19  C   SER A   3     -17.625 -18.984 -36.625  1.00 52.22           C  
ATOM     20  CB  SER A   3     -16.031 -19.141 -38.562  1.00 52.22           C  
ATOM     21  O   SER A   3     -18.156 -17.922 -36.312  1.00 52.22           O  
ATOM     22  OG  SER A   3     -15.633 -17.797 -38.312  1.00 52.22           O  
ATOM     23  N   LEU A   4     -17.594 -20.031 -35.750  1.00 53.75           N  
ATOM     24  CA  LEU A   4     -17.578 -19.875 -34.281  1.00 53.75           C  
ATOM     25  C   LEU A   4     -16.781 -18.641 -33.875  1.00 53.75           C  
ATOM     26  CB  LEU A   4     -17.000 -21.125 -33.625  1.00 53.75           C  
ATOM     27  O   LEU A   4     -17.172 -17.938 -32.938  1.00 53.75           O  
ATOM     28  CG  LEU A   4     -18.000 -22.062 -32.938  1.00 53.75           C  
ATOM     29  CD1 LEU A   4     -17.688 -23.516 -33.281  1.00 53.75           C  
ATOM     30  CD2 LEU A   4     -17.984 -21.844 -31.422  1.00 53.75           C  
ATOM     31  N   GLN A   5     -15.727 -18.375 -34.625  1.00 58.28           N  
ATOM     32  CA  GLN A   5     -14.898 -17.219 -34.344  1.00 58.28           C  
ATOM     33  C   GLN A   5     -15.648 -15.922 -34.656  1.00 58.28           C  
ATOM     34  CB  GLN A   5     -13.609 -17.266 -35.188  1.00 58.28           C  
ATOM     35  O   GLN A   5     -15.508 -14.938 -33.906  1.00 58.28           O  
ATOM     36  CG  GLN A   5     -12.445 -17.953 -34.469  1.00 58.28           C  
ATOM     37  CD  GLN A   5     -11.172 -17.953 -35.281  1.00 58.28           C  
ATOM     38  NE2 GLN A   5     -10.078 -18.406 -34.688  1.00 58.28           N  
ATOM     39  OE1 GLN A   5     -11.172 -17.562 -36.469  1.00 58.28           O  
ATOM     40  N   ASP A   6     -16.484 -15.938 -35.656  1.00 59.25           N  
ATOM     41  CA  ASP A   6     -17.250 -14.750 -36.031  1.00 59.25           C  
ATOM     42  C   ASP A   6     -18.344 -14.461 -35.031  1.00 59.25           C  
ATOM     43  CB  ASP A   6     -17.859 -14.930 -37.438  1.00 59.25           C  
ATOM     44  O   ASP A   6     -18.609 -13.297 -34.688  1.00 59.25           O  
ATOM     45  CG  ASP A   6     -16.859 -14.719 -38.562  1.00 59.25           C  
ATOM     46  OD1 ASP A   6     -15.797 -14.094 -38.312  1.00 59.25           O  
ATOM     47  OD2 ASP A   6     -17.125 -15.180 -39.688  1.00 59.25           O  
ATOM     48  N   GLU A   7     -18.922 -15.508 -34.469  1.00 56.41           N  
ATOM     49  CA  GLU A   7     -19.969 -15.344 -33.469  1.00 56.41           C  
ATOM     50  C   GLU A   7     -19.406 -14.828 -32.156  1.00 56.41           C  
ATOM     51  CB  GLU A   7     -20.719 -16.656 -33.250  1.00 56.41           C  
ATOM     52  O   GLU A   7     -20.016 -13.977 -31.500  1.00 56.41           O  
ATOM     53  CG  GLU A   7     -21.781 -16.953 -34.281  1.00 56.41           C  
ATOM     54  CD  GLU A   7     -22.578 -18.219 -34.000  1.00 56.41           C  
ATOM     55  OE1 GLU A   7     -23.547 -18.500 -34.750  1.00 56.41           O  
ATOM     56  OE2 GLU A   7     -22.234 -18.906 -33.031  1.00 56.41           O  
ATOM     57  N   LEU A   8     -18.250 -15.336 -31.828  1.00 59.50           N  
ATOM     58  CA  LEU A   8     -17.594 -14.883 -30.594  1.00 59.50           C  
ATOM     59  C   LEU A   8     -17.219 -13.406 -30.688  1.00 59.50           C  
ATOM     60  CB  LEU A   8     -16.328 -15.719 -30.328  1.00 59.50           C  
ATOM     61  O   LEU A   8     -17.406 -12.656 -29.734  1.00 59.50           O  
ATOM     62  CG  LEU A   8     -16.516 -16.938 -29.422  1.00 59.50           C  
ATOM     63  CD1 LEU A   8     -15.539 -18.047 -29.828  1.00 59.50           C  
ATOM     64  CD2 LEU A   8     -16.312 -16.547 -27.969  1.00 59.50           C  
ATOM     65  N   LYS A   9     -16.734 -13.086 -31.859  1.00 60.66           N  
ATOM     66  CA  LYS A   9     -16.391 -11.688 -32.094  1.00 60.66           C  
ATOM     67  C   LYS A   9     -17.641 -10.805 -32.031  1.00 60.66           C  
ATOM     68  CB  LYS A   9     -15.688 -11.531 -33.438  1.00 60.66           C  
ATOM     69  O   LYS A   9     -17.594  -9.688 -31.516  1.00 60.66           O  
ATOM     70  CG  LYS A   9     -14.172 -11.555 -33.344  1.00 60.66           C  
ATOM     71  CD  LYS A   9     -13.531 -11.312 -34.719  1.00 60.66           C  
ATOM     72  CE  LYS A   9     -12.008 -11.352 -34.625  1.00 60.66           C  
ATOM     73  NZ  LYS A   9     -11.375 -11.102 -35.969  1.00 60.66           N  
ATOM     74  N   ASP A  10     -18.766 -11.492 -32.438  1.00 63.97           N  
ATOM     75  CA  ASP A  10     -20.000 -10.711 -32.500  1.00 63.97           C  
ATOM     76  C   ASP A  10     -20.547 -10.469 -31.094  1.00 63.97           C  
ATOM     77  CB  ASP A  10     -21.047 -11.406 -33.375  1.00 63.97           C  
ATOM     78  O   ASP A  10     -21.000  -9.367 -30.781  1.00 63.97           O  
ATOM     79  CG  ASP A  10     -21.719 -10.469 -34.344  1.00 63.97           C  
ATOM     80  OD1 ASP A  10     -21.469  -9.250 -34.312  1.00 63.97           O  
ATOM     81  OD2 ASP A  10     -22.516 -10.961 -35.188  1.00 63.97           O  
ATOM     82  N   ASN A  11     -20.375 -11.453 -30.188  1.00 66.88           N  
ATOM     83  CA  ASN A  11     -20.891 -11.297 -28.844  1.00 66.88           C  
ATOM     84  C   ASN A  11     -20.031 -10.344 -28.016  1.00 66.88           C  
ATOM     85  CB  ASN A  11     -20.984 -12.656 -28.141  1.00 66.88           C  
ATOM     86  O   ASN A  11     -20.562  -9.469 -27.328  1.00 66.88           O  
ATOM     87  CG  ASN A  11     -22.297 -13.367 -28.422  1.00 66.88           C  
ATOM     88  ND2 ASN A  11     -22.344 -14.664 -28.141  1.00 66.88           N  
ATOM     89  OD1 ASN A  11     -23.266 -12.750 -28.891  1.00 66.88           O  
ATOM     90  N   THR A  12     -18.781 -10.453 -28.203  1.00 71.62           N  
ATOM     91  CA  THR A  12     -17.875  -9.578 -27.484  1.00 71.62           C  
ATOM     92  C   THR A  12     -18.078  -8.117 -27.891  1.00 71.62           C  
ATOM     93  CB  THR A  12     -16.406  -9.977 -27.719  1.00 71.62           C  
ATOM     94  O   THR A  12     -18.062  -7.223 -27.047  1.00 71.62           O  
ATOM     95  CG2 THR A  12     -15.461  -9.180 -26.828  1.00 71.62           C  
ATOM     96  OG1 THR A  12     -16.234 -11.367 -27.453  1.00 71.62           O  
ATOM     97  N   THR A  13     -18.422  -8.039 -29.125  1.00 77.69           N  
ATOM     98  CA  THR A  13     -18.625  -6.688 -29.625  1.00 77.69           C  
ATOM     99  C   THR A  13     -19.906  -6.090 -29.062  1.00 77.69           C  
ATOM    100  CB  THR A  13     -18.672  -6.664 -31.172  1.00 77.69           C  
ATOM    101  O   THR A  13     -19.938  -4.910 -28.703  1.00 77.69           O  
ATOM    102  CG2 THR A  13     -18.688  -5.234 -31.703  1.00 77.69           C  
ATOM    103  OG1 THR A  13     -17.516  -7.340 -31.688  1.00 77.69           O  
ATOM    104  N   VAL A  14     -20.906  -7.074 -28.906  1.00 80.12           N  
ATOM    105  CA  VAL A  14     -22.188  -6.594 -28.391  1.00 80.12           C  
ATOM    106  C   VAL A  14     -22.031  -6.160 -26.938  1.00 80.12           C  
ATOM    107  CB  VAL A  14     -23.297  -7.668 -28.516  1.00 80.12           C  
ATOM    108  O   VAL A  14     -22.516  -5.094 -26.547  1.00 80.12           O  
ATOM    109  CG1 VAL A  14     -24.547  -7.250 -27.766  1.00 80.12           C  
ATOM    110  CG2 VAL A  14     -23.625  -7.930 -29.984  1.00 80.12           C  
ATOM    111  N   PHE A  15     -21.328  -6.934 -26.219  1.00 80.81           N  
ATOM    112  CA  PHE A  15     -21.172  -6.617 -24.812  1.00 80.81           C  
ATOM    113  C   PHE A  15     -20.297  -5.387 -24.625  1.00 80.81           C  
ATOM    114  CB  PHE A  15     -20.594  -7.805 -24.047  1.00 80.81           C  
ATOM    115  O   PHE A  15     -20.562  -4.551 -23.750  1.00 80.81           O  
ATOM    116  CG  PHE A  15     -21.578  -8.906 -23.781  1.00 80.81           C  
ATOM    117  CD1 PHE A  15     -22.531  -8.781 -22.781  1.00 80.81           C  
ATOM    118  CD2 PHE A  15     -21.562 -10.070 -24.547  1.00 80.81           C  
ATOM    119  CE1 PHE A  15     -23.453  -9.805 -22.531  1.00 80.81           C  
ATOM    120  CE2 PHE A  15     -22.469 -11.094 -24.297  1.00 80.81           C  
ATOM    121  CZ  PHE A  15     -23.406 -10.961 -23.297  1.00 80.81           C  
ATOM    122  N   THR A  16     -19.328  -5.270 -25.438  1.00 85.25           N  
ATOM    123  CA  THR A  16     -18.469  -4.082 -25.391  1.00 85.25           C  
ATOM    124  C   THR A  16     -19.281  -2.824 -25.688  1.00 85.25           C  
ATOM    125  CB  THR A  16     -17.297  -4.191 -26.375  1.00 85.25           C  
ATOM    126  O   THR A  16     -19.141  -1.809 -25.000  1.00 85.25           O  
ATOM    127  CG2 THR A  16     -16.469  -2.920 -26.391  1.00 85.25           C  
ATOM    128  OG1 THR A  16     -16.469  -5.301 -26.016  1.00 85.25           O  
ATOM    129  N   ARG A  17     -20.125  -2.988 -26.641  1.00 87.00           N  
ATOM    130  CA  ARG A  17     -20.953  -1.843 -27.000  1.00 87.00           C  
ATOM    131  C   ARG A  17     -21.906  -1.473 -25.875  1.00 87.00           C  
ATOM    132  CB  ARG A  17     -21.750  -2.139 -28.281  1.00 87.00           C  
ATOM    133  O   ARG A  17     -22.125  -0.291 -25.609  1.00 87.00           O  
ATOM    134  CG  ARG A  17     -20.906  -2.088 -29.547  1.00 87.00           C  
ATOM    135  CD  ARG A  17     -21.750  -2.295 -30.797  1.00 87.00           C  
ATOM    136  NE  ARG A  17     -21.000  -2.041 -32.031  1.00 87.00           N  
ATOM    137  NH1 ARG A  17     -22.672  -2.719 -33.469  1.00 87.00           N  
ATOM    138  NH2 ARG A  17     -20.672  -1.982 -34.281  1.00 87.00           N  
ATOM    139  CZ  ARG A  17     -21.453  -2.248 -33.250  1.00 87.00           C  
ATOM    140  N   ILE A  18     -22.453  -2.488 -25.297  1.00 87.38           N  
ATOM    141  CA  ILE A  18     -23.359  -2.238 -24.188  1.00 87.38           C  
ATOM    142  C   ILE A  18     -22.625  -1.518 -23.062  1.00 87.38           C  
ATOM    143  CB  ILE A  18     -24.000  -3.549 -23.672  1.00 87.38           C  
ATOM    144  O   ILE A  18     -23.109  -0.514 -22.531  1.00 87.38           O  
ATOM    145  CG1 ILE A  18     -24.969  -4.121 -24.703  1.00 87.38           C  
ATOM    146  CG2 ILE A  18     -24.688  -3.316 -22.328  1.00 87.38           C  
ATOM    147  CD1 ILE A  18     -25.453  -5.531 -24.375  1.00 87.38           C  
ATOM    148  N   LEU A  19     -21.484  -2.021 -22.750  1.00 86.12           N  
ATOM    149  CA  LEU A  19     -20.719  -1.438 -21.656  1.00 86.12           C  
ATOM    150  C   LEU A  19     -20.312  -0.007 -21.984  1.00 86.12           C  
ATOM    151  CB  LEU A  19     -19.484  -2.285 -21.375  1.00 86.12           C  
ATOM    152  O   LEU A  19     -20.391   0.881 -21.141  1.00 86.12           O  
ATOM    153  CG  LEU A  19     -19.719  -3.658 -20.750  1.00 86.12           C  
ATOM    154  CD1 LEU A  19     -18.406  -4.414 -20.578  1.00 86.12           C  
ATOM    155  CD2 LEU A  19     -20.438  -3.516 -19.406  1.00 86.12           C  
ATOM    156  N   ASP A  20     -19.906   0.197 -23.203  1.00 87.44           N  
ATOM    157  CA  ASP A  20     -19.500   1.538 -23.625  1.00 87.44           C  
ATOM    158  C   ASP A  20     -20.688   2.504 -23.578  1.00 87.44           C  
ATOM    159  CB  ASP A  20     -18.906   1.509 -25.031  1.00 87.44           C  
ATOM    160  O   ASP A  20     -20.531   3.652 -23.141  1.00 87.44           O  
ATOM    161  CG  ASP A  20     -17.547   0.858 -25.094  1.00 87.44           C  
ATOM    162  OD1 ASP A  20     -16.922   0.660 -24.031  1.00 87.44           O  
ATOM    163  OD2 ASP A  20     -17.078   0.544 -26.219  1.00 87.44           O  
ATOM    164  N   ARG A  21     -21.766   2.018 -23.938  1.00 88.88           N  
ATOM    165  CA  ARG A  21     -22.969   2.850 -23.906  1.00 88.88           C  
ATOM    166  C   ARG A  21     -23.359   3.186 -22.469  1.00 88.88           C  
ATOM    167  CB  ARG A  21     -24.125   2.150 -24.609  1.00 88.88           C  
ATOM    168  O   ARG A  21     -23.781   4.312 -22.172  1.00 88.88           O  
ATOM    169  CG  ARG A  21     -24.094   2.297 -26.125  1.00 88.88           C  
ATOM    170  CD  ARG A  21     -25.344   1.699 -26.781  1.00 88.88           C  
ATOM    171  NE  ARG A  21     -25.203   1.620 -28.219  1.00 88.88           N  
ATOM    172  NH1 ARG A  21     -27.078   0.309 -28.531  1.00 88.88           N  
ATOM    173  NH2 ARG A  21     -25.812   0.956 -30.344  1.00 88.88           N  
ATOM    174  CZ  ARG A  21     -26.031   0.962 -29.031  1.00 88.88           C  
ATOM    175  N   LEU A  22     -23.234   2.182 -21.641  1.00 88.44           N  
ATOM    176  CA  LEU A  22     -23.578   2.387 -20.234  1.00 88.44           C  
ATOM    177  C   LEU A  22     -22.703   3.471 -19.609  1.00 88.44           C  
ATOM    178  CB  LEU A  22     -23.422   1.081 -19.453  1.00 88.44           C  
ATOM    179  O   LEU A  22     -23.172   4.258 -18.797  1.00 88.44           O  
ATOM    180  CG  LEU A  22     -24.562   0.068 -19.594  1.00 88.44           C  
ATOM    181  CD1 LEU A  22     -24.188  -1.251 -18.938  1.00 88.44           C  
ATOM    182  CD2 LEU A  22     -25.859   0.624 -19.000  1.00 88.44           C  
ATOM    183  N   LEU A  23     -21.453   3.592 -20.031  1.00 89.44           N  
ATOM    184  CA  LEU A  23     -20.516   4.492 -19.359  1.00 89.44           C  
ATOM    185  C   LEU A  23     -20.438   5.828 -20.094  1.00 89.44           C  
ATOM    186  CB  LEU A  23     -19.125   3.857 -19.297  1.00 89.44           C  
ATOM    187  O   LEU A  23     -19.922   6.805 -19.562  1.00 89.44           O  
ATOM    188  CG  LEU A  23     -18.984   2.639 -18.375  1.00 89.44           C  
ATOM    189  CD1 LEU A  23     -17.562   2.082 -18.469  1.00 89.44           C  
ATOM    190  CD2 LEU A  23     -19.344   3.004 -16.953  1.00 89.44           C  
ATOM    191  N   ASP A  24     -21.047   5.809 -21.297  1.00 88.19           N  
ATOM    192  CA  ASP A  24     -21.000   7.047 -22.062  1.00 88.19           C  
ATOM    193  C   ASP A  24     -21.812   8.141 -21.391  1.00 88.19           C  
ATOM    194  CB  ASP A  24     -21.516   6.812 -23.484  1.00 88.19           C  
ATOM    195  O   ASP A  24     -23.031   8.023 -21.250  1.00 88.19           O  
ATOM    196  CG  ASP A  24     -21.266   7.992 -24.422  1.00 88.19           C  
ATOM    197  OD1 ASP A  24     -20.469   8.883 -24.062  1.00 88.19           O  
ATOM    198  OD2 ASP A  24     -21.875   8.031 -25.500  1.00 88.19           O  
ATOM    199  N   GLY A  25     -21.109   9.156 -20.844  1.00 84.94           N  
ATOM    200  CA  GLY A  25     -21.734  10.289 -20.188  1.00 84.94           C  
ATOM    201  C   GLY A  25     -22.109  10.016 -18.734  1.00 84.94           C  
ATOM    202  O   GLY A  25     -22.703  10.867 -18.078  1.00 84.94           O  
ATOM    203  N   TYR A  26     -21.859   8.805 -18.344  1.00 89.56           N  
ATOM    204  CA  TYR A  26     -22.156   8.461 -16.953  1.00 89.56           C  
ATOM    205  C   TYR A  26     -21.203   9.188 -16.000  1.00 89.56           C  
ATOM    206  CB  TYR A  26     -22.047   6.949 -16.750  1.00 89.56           C  
ATOM    207  O   TYR A  26     -19.984   9.141 -16.172  1.00 89.56           O  
ATOM    208  CG  TYR A  26     -22.344   6.512 -15.336  1.00 89.56           C  
ATOM    209  CD1 TYR A  26     -21.312   6.273 -14.422  1.00 89.56           C  
ATOM    210  CD2 TYR A  26     -23.656   6.336 -14.898  1.00 89.56           C  
ATOM    211  CE1 TYR A  26     -21.578   5.871 -13.117  1.00 89.56           C  
ATOM    212  CE2 TYR A  26     -23.938   5.934 -13.602  1.00 89.56           C  
ATOM    213  OH  TYR A  26     -23.172   5.305 -11.430  1.00 89.56           O  
ATOM    214  CZ  TYR A  26     -22.891   5.703 -12.719  1.00 89.56           C  
ATOM    215  N   ASP A  27     -21.750   9.945 -15.055  1.00 87.00           N  
ATOM    216  CA  ASP A  27     -20.969  10.664 -14.062  1.00 87.00           C  
ATOM    217  C   ASP A  27     -21.047   9.992 -12.695  1.00 87.00           C  
ATOM    218  CB  ASP A  27     -21.438  12.117 -13.953  1.00 87.00           C  
ATOM    219  O   ASP A  27     -22.047  10.125 -11.984  1.00 87.00           O  
ATOM    220  CG  ASP A  27     -20.469  13.000 -13.180  1.00 87.00           C  
ATOM    221  OD1 ASP A  27     -19.594  12.461 -12.461  1.00 87.00           O  
ATOM    222  OD2 ASP A  27     -20.594  14.242 -13.273  1.00 87.00           O  
ATOM    223  N   ASN A  28     -20.031   9.312 -12.414  1.00 87.75           N  
ATOM    224  CA  ASN A  28     -20.047   8.523 -11.188  1.00 87.75           C  
ATOM    225  C   ASN A  28     -19.828   9.406  -9.953  1.00 87.75           C  
ATOM    226  CB  ASN A  28     -18.969   7.430 -11.242  1.00 87.75           C  
ATOM    227  O   ASN A  28     -19.828   8.914  -8.828  1.00 87.75           O  
ATOM    228  CG  ASN A  28     -17.562   7.988 -11.367  1.00 87.75           C  
ATOM    229  ND2 ASN A  28     -16.578   7.102 -11.422  1.00 87.75           N  
ATOM    230  OD1 ASN A  28     -17.375   9.203 -11.422  1.00 87.75           O  
ATOM    231  N   ARG A  29     -19.797  10.797 -10.156  1.00 82.31           N  
ATOM    232  CA  ARG A  29     -19.688  11.719  -9.031  1.00 82.31           C  
ATOM    233  C   ARG A  29     -21.062  12.000  -8.430  1.00 82.31           C  
ATOM    234  CB  ARG A  29     -19.031  13.031  -9.469  1.00 82.31           C  
ATOM    235  O   ARG A  29     -21.172  12.508  -7.309  1.00 82.31           O  
ATOM    236  CG  ARG A  29     -17.625  12.859 -10.000  1.00 82.31           C  
ATOM    237  CD  ARG A  29     -17.094  14.148 -10.617  1.00 82.31           C  
ATOM    238  NE  ARG A  29     -17.844  14.531 -11.805  1.00 82.31           N  
ATOM    239  NH1 ARG A  29     -16.766  16.547 -12.094  1.00 82.31           N  
ATOM    240  NH2 ARG A  29     -18.422  15.906 -13.547  1.00 82.31           N  
ATOM    241  CZ  ARG A  29     -17.672  15.664 -12.477  1.00 82.31           C  
ATOM    242  N   LEU A  30     -22.000  11.641  -9.164  1.00 86.25           N  
ATOM    243  CA  LEU A  30     -23.359  11.953  -8.742  1.00 86.25           C  
ATOM    244  C   LEU A  30     -24.094  10.695  -8.289  1.00 86.25           C  
ATOM    245  CB  LEU A  30     -24.125  12.625  -9.883  1.00 86.25           C  
ATOM    246  O   LEU A  30     -24.062   9.680  -8.984  1.00 86.25           O  
ATOM    247  CG  LEU A  30     -23.453  13.844 -10.523  1.00 86.25           C  
ATOM    248  CD1 LEU A  30     -24.266  14.320 -11.727  1.00 86.25           C  
ATOM    249  CD2 LEU A  30     -23.281  14.961  -9.508  1.00 86.25           C  
ATOM    250  N   ARG A  31     -24.766  10.852  -7.141  1.00 89.69           N  
ATOM    251  CA  ARG A  31     -25.562   9.719  -6.668  1.00 89.69           C  
ATOM    252  C   ARG A  31     -26.797   9.516  -7.535  1.00 89.69           C  
ATOM    253  CB  ARG A  31     -25.969   9.922  -5.211  1.00 89.69           C  
ATOM    254  O   ARG A  31     -27.297  10.461  -8.148  1.00 89.69           O  
ATOM    255  CG  ARG A  31     -26.938  11.078  -4.996  1.00 89.69           C  
ATOM    256  CD  ARG A  31     -27.484  11.094  -3.580  1.00 89.69           C  
ATOM    257  NE  ARG A  31     -28.547  12.086  -3.428  1.00 89.69           N  
ATOM    258  NH1 ARG A  31     -30.266  10.641  -3.961  1.00 89.69           N  
ATOM    259  NH2 ARG A  31     -30.719  12.828  -3.447  1.00 89.69           N  
ATOM    260  CZ  ARG A  31     -29.844  11.852  -3.613  1.00 89.69           C  
ATOM    261  N   PRO A  32     -27.281   8.289  -7.527  1.00 92.25           N  
ATOM    262  CA  PRO A  32     -28.516   8.047  -8.258  1.00 92.25           C  
ATOM    263  C   PRO A  32     -29.703   8.812  -7.664  1.00 92.25           C  
ATOM    264  CB  PRO A  32     -28.719   6.539  -8.125  1.00 92.25           C  
ATOM    265  O   PRO A  32     -29.812   8.945  -6.445  1.00 92.25           O  
ATOM    266  CG  PRO A  32     -27.391   6.012  -7.703  1.00 92.25           C  
ATOM    267  CD  PRO A  32     -26.641   7.109  -6.996  1.00 92.25           C  
ATOM    268  N   GLY A  33     -30.500   9.367  -8.570  1.00 87.88           N  
ATOM    269  CA  GLY A  33     -31.734  10.031  -8.148  1.00 87.88           C  
ATOM    270  C   GLY A  33     -31.500  11.406  -7.559  1.00 87.88           C  
ATOM    271  O   GLY A  33     -32.375  11.953  -6.875  1.00 87.88           O  
ATOM    272  N   LEU A  34     -30.344  11.883  -7.766  1.00 84.62           N  
ATOM    273  CA  LEU A  34     -30.000  13.180  -7.203  1.00 84.62           C  
ATOM    274  C   LEU A  34     -31.094  14.211  -7.500  1.00 84.62           C  
ATOM    275  CB  LEU A  34     -28.656  13.664  -7.762  1.00 84.62           C  
ATOM    276  O   LEU A  34     -31.484  14.383  -8.648  1.00 84.62           O  
ATOM    277  CG  LEU A  34     -28.125  14.977  -7.195  1.00 84.62           C  
ATOM    278  CD1 LEU A  34     -27.750  14.812  -5.727  1.00 84.62           C  
ATOM    279  CD2 LEU A  34     -26.922  15.461  -8.008  1.00 84.62           C  
ATOM    280  N   GLY A  35     -31.531  14.852  -6.457  1.00 76.25           N  
ATOM    281  CA  GLY A  35     -32.531  15.906  -6.578  1.00 76.25           C  
ATOM    282  C   GLY A  35     -33.938  15.367  -6.703  1.00 76.25           C  
ATOM    283  O   GLY A  35     -34.906  16.141  -6.684  1.00 76.25           O  
ATOM    284  N   GLU A  36     -34.156  14.125  -6.832  1.00 80.81           N  
ATOM    285  CA  GLU A  36     -35.469  13.562  -7.070  1.00 80.81           C  
ATOM    286  C   GLU A  36     -35.906  12.625  -5.941  1.00 80.81           C  
ATOM    287  CB  GLU A  36     -35.531  12.820  -8.406  1.00 80.81           C  
ATOM    288  O   GLU A  36     -37.031  12.695  -5.449  1.00 80.81           O  
ATOM    289  CG  GLU A  36     -35.344  13.719  -9.617  1.00 80.81           C  
ATOM    290  CD  GLU A  36     -35.438  12.977 -10.945  1.00 80.81           C  
ATOM    291  OE1 GLU A  36     -35.312  13.617 -12.008  1.00 80.81           O  
ATOM    292  OE2 GLU A  36     -35.688  11.750 -10.914  1.00 80.81           O  
ATOM    293  N   ARG A  37     -35.094  11.766  -5.625  1.00 89.06           N  
ATOM    294  CA  ARG A  37     -35.438  10.773  -4.617  1.00 89.06           C  
ATOM    295  C   ARG A  37     -34.219  10.398  -3.775  1.00 89.06           C  
ATOM    296  CB  ARG A  37     -36.000   9.523  -5.277  1.00 89.06           C  
ATOM    297  O   ARG A  37     -33.094  10.711  -4.141  1.00 89.06           O  
ATOM    298  CG  ARG A  37     -35.062   8.812  -6.215  1.00 89.06           C  
ATOM    299  CD  ARG A  37     -35.688   7.613  -6.895  1.00 89.06           C  
ATOM    300  NE  ARG A  37     -34.781   6.973  -7.840  1.00 89.06           N  
ATOM    301  NH1 ARG A  37     -34.156   5.289  -6.395  1.00 89.06           N  
ATOM    302  NH2 ARG A  37     -33.281   5.383  -8.516  1.00 89.06           N  
ATOM    303  CZ  ARG A  37     -34.062   5.883  -7.582  1.00 89.06           C  
ATOM    304  N   VAL A  38     -34.562   9.781  -2.697  1.00 94.56           N  
ATOM    305  CA  VAL A  38     -33.531   9.227  -1.820  1.00 94.56           C  
ATOM    306  C   VAL A  38     -33.031   7.914  -2.396  1.00 94.56           C  
ATOM    307  CB  VAL A  38     -34.062   9.008  -0.388  1.00 94.56           C  
ATOM    308  O   VAL A  38     -33.781   7.121  -2.947  1.00 94.56           O  
ATOM    309  CG1 VAL A  38     -33.031   8.281   0.469  1.00 94.56           C  
ATOM    310  CG2 VAL A  38     -34.469  10.344   0.249  1.00 94.56           C  
ATOM    311  N   THR A  39     -31.781   7.766  -2.416  1.00 96.00           N  
ATOM    312  CA  THR A  39     -31.203   6.496  -2.840  1.00 96.00           C  
ATOM    313  C   THR A  39     -31.266   5.469  -1.713  1.00 96.00           C  
ATOM    314  CB  THR A  39     -29.750   6.664  -3.299  1.00 96.00           C  
ATOM    315  O   THR A  39     -30.719   5.688  -0.635  1.00 96.00           O  
ATOM    316  CG2 THR A  39     -29.188   5.359  -3.863  1.00 96.00           C  
ATOM    317  OG1 THR A  39     -29.688   7.676  -4.312  1.00 96.00           O  
ATOM    318  N   GLU A  40     -31.891   4.383  -1.958  1.00 97.31           N  
ATOM    319  CA  GLU A  40     -32.000   3.312  -0.974  1.00 97.31           C  
ATOM    320  C   GLU A  40     -30.922   2.254  -1.188  1.00 97.31           C  
ATOM    321  CB  GLU A  40     -33.406   2.666  -1.031  1.00 97.31           C  
ATOM    322  O   GLU A  40     -30.812   1.694  -2.279  1.00 97.31           O  
ATOM    323  CG  GLU A  40     -34.531   3.627  -0.719  1.00 97.31           C  
ATOM    324  CD  GLU A  40     -35.906   3.018  -0.934  1.00 97.31           C  
ATOM    325  OE1 GLU A  40     -36.906   3.729  -0.756  1.00 97.31           O  
ATOM    326  OE2 GLU A  40     -35.969   1.816  -1.281  1.00 97.31           O  
ATOM    327  N   VAL A  41     -30.141   2.043  -0.177  1.00 97.06           N  
ATOM    328  CA  VAL A  41     -29.094   1.022  -0.226  1.00 97.06           C  
ATOM    329  C   VAL A  41     -29.484  -0.151   0.673  1.00 97.06           C  
ATOM    330  CB  VAL A  41     -27.734   1.591   0.198  1.00 97.06           C  
ATOM    331  O   VAL A  41     -29.531  -0.012   1.897  1.00 97.06           O  
ATOM    332  CG1 VAL A  41     -26.656   0.511   0.125  1.00 97.06           C  
ATOM    333  CG2 VAL A  41     -27.359   2.785  -0.678  1.00 97.06           C  
ATOM    334  N   LYS A  42     -29.750  -1.282   0.078  1.00 96.94           N  
ATOM    335  CA  LYS A  42     -30.031  -2.500   0.829  1.00 96.94           C  
ATOM    336  C   LYS A  42     -28.750  -3.279   1.124  1.00 96.94           C  
ATOM    337  CB  LYS A  42     -31.016  -3.383   0.063  1.00 96.94           C  
ATOM    338  O   LYS A  42     -27.891  -3.404   0.261  1.00 96.94           O  
ATOM    339  CG  LYS A  42     -32.375  -2.752  -0.136  1.00 96.94           C  
ATOM    340  CD  LYS A  42     -33.344  -3.711  -0.826  1.00 96.94           C  
ATOM    341  CE  LYS A  42     -34.719  -3.092  -0.993  1.00 96.94           C  
ATOM    342  NZ  LYS A  42     -35.688  -4.051  -1.606  1.00 96.94           N  
ATOM    343  N   THR A  43     -28.656  -3.717   2.334  1.00 95.69           N  
ATOM    344  CA  THR A  43     -27.391  -4.344   2.732  1.00 95.69           C  
ATOM    345  C   THR A  43     -27.656  -5.699   3.391  1.00 95.69           C  
ATOM    346  CB  THR A  43     -26.609  -3.445   3.699  1.00 95.69           C  
ATOM    347  O   THR A  43     -28.688  -5.891   4.039  1.00 95.69           O  
ATOM    348  CG2 THR A  43     -26.250  -2.113   3.045  1.00 95.69           C  
ATOM    349  OG1 THR A  43     -27.391  -3.199   4.871  1.00 95.69           O  
ATOM    350  N   ASP A  44     -26.828  -6.680   3.205  1.00 92.81           N  
ATOM    351  CA  ASP A  44     -26.766  -7.902   3.998  1.00 92.81           C  
ATOM    352  C   ASP A  44     -25.312  -8.328   4.227  1.00 92.81           C  
ATOM    353  CB  ASP A  44     -27.547  -9.031   3.318  1.00 92.81           C  
ATOM    354  O   ASP A  44     -24.406  -7.891   3.504  1.00 92.81           O  
ATOM    355  CG  ASP A  44     -26.906  -9.484   2.016  1.00 92.81           C  
ATOM    356  OD1 ASP A  44     -25.953 -10.289   2.051  1.00 92.81           O  
ATOM    357  OD2 ASP A  44     -27.359  -9.031   0.944  1.00 92.81           O  
ATOM    358  N   ILE A  45     -25.078  -9.086   5.266  1.00 93.44           N  
ATOM    359  CA  ILE A  45     -23.734  -9.477   5.691  1.00 93.44           C  
ATOM    360  C   ILE A  45     -23.672 -10.992   5.844  1.00 93.44           C  
ATOM    361  CB  ILE A  45     -23.344  -8.781   7.016  1.00 93.44           C  
ATOM    362  O   ILE A  45     -24.531 -11.602   6.484  1.00 93.44           O  
ATOM    363  CG1 ILE A  45     -23.422  -7.262   6.867  1.00 93.44           C  
ATOM    364  CG2 ILE A  45     -21.938  -9.227   7.453  1.00 93.44           C  
ATOM    365  CD1 ILE A  45     -23.172  -6.500   8.164  1.00 93.44           C  
ATOM    366  N   PHE A  46     -22.750 -11.586   5.199  1.00 90.06           N  
ATOM    367  CA  PHE A  46     -22.422 -12.992   5.434  1.00 90.06           C  
ATOM    368  C   PHE A  46     -21.062 -13.117   6.129  1.00 90.06           C  
ATOM    369  CB  PHE A  46     -22.406 -13.766   4.113  1.00 90.06           C  
ATOM    370  O   PHE A  46     -20.031 -12.789   5.551  1.00 90.06           O  
ATOM    371  CG  PHE A  46     -22.141 -15.242   4.281  1.00 90.06           C  
ATOM    372  CD1 PHE A  46     -20.906 -15.781   3.930  1.00 90.06           C  
ATOM    373  CD2 PHE A  46     -23.125 -16.078   4.789  1.00 90.06           C  
ATOM    374  CE1 PHE A  46     -20.656 -17.141   4.082  1.00 90.06           C  
ATOM    375  CE2 PHE A  46     -22.875 -17.453   4.945  1.00 90.06           C  
ATOM    376  CZ  PHE A  46     -21.641 -17.969   4.590  1.00 90.06           C  
ATOM    377  N   VAL A  47     -21.094 -13.578   7.309  1.00 91.25           N  
ATOM    378  CA  VAL A  47     -19.891 -13.703   8.117  1.00 91.25           C  
ATOM    379  C   VAL A  47     -19.219 -15.055   7.844  1.00 91.25           C  
ATOM    380  CB  VAL A  47     -20.188 -13.562   9.625  1.00 91.25           C  
ATOM    381  O   VAL A  47     -19.766 -16.094   8.203  1.00 91.25           O  
ATOM    382  CG1 VAL A  47     -18.922 -13.688  10.453  1.00 91.25           C  
ATOM    383  CG2 VAL A  47     -20.891 -12.227   9.898  1.00 91.25           C  
ATOM    384  N   THR A  48     -18.078 -14.977   7.285  1.00 83.19           N  
ATOM    385  CA  THR A  48     -17.359 -16.203   6.984  1.00 83.19           C  
ATOM    386  C   THR A  48     -16.531 -16.656   8.188  1.00 83.19           C  
ATOM    387  CB  THR A  48     -16.438 -16.031   5.766  1.00 83.19           C  
ATOM    388  O   THR A  48     -16.297 -17.859   8.375  1.00 83.19           O  
ATOM    389  CG2 THR A  48     -17.250 -15.734   4.504  1.00 83.19           C  
ATOM    390  OG1 THR A  48     -15.539 -14.938   6.004  1.00 83.19           O  
ATOM    391  N   SER A  49     -16.094 -15.656   8.969  1.00 83.19           N  
ATOM    392  CA  SER A  49     -15.305 -15.969  10.156  1.00 83.19           C  
ATOM    393  C   SER A  49     -15.523 -14.938  11.258  1.00 83.19           C  
ATOM    394  CB  SER A  49     -13.812 -16.047   9.805  1.00 83.19           C  
ATOM    395  O   SER A  49     -15.453 -13.727  11.008  1.00 83.19           O  
ATOM    396  OG  SER A  49     -13.039 -16.266  10.969  1.00 83.19           O  
ATOM    397  N   PHE A  50     -15.812 -15.484  12.383  1.00 89.44           N  
ATOM    398  CA  PHE A  50     -15.953 -14.633  13.562  1.00 89.44           C  
ATOM    399  C   PHE A  50     -14.844 -14.914  14.570  1.00 89.44           C  
ATOM    400  CB  PHE A  50     -17.328 -14.836  14.211  1.00 89.44           C  
ATOM    401  O   PHE A  50     -14.688 -16.047  15.023  1.00 89.44           O  
ATOM    402  CG  PHE A  50     -17.656 -13.820  15.273  1.00 89.44           C  
ATOM    403  CD1 PHE A  50     -17.188 -13.969  16.578  1.00 89.44           C  
ATOM    404  CD2 PHE A  50     -18.422 -12.703  14.961  1.00 89.44           C  
ATOM    405  CE1 PHE A  50     -17.484 -13.031  17.547  1.00 89.44           C  
ATOM    406  CE2 PHE A  50     -18.734 -11.758  15.938  1.00 89.44           C  
ATOM    407  CZ  PHE A  50     -18.250 -11.922  17.234  1.00 89.44           C  
ATOM    408  N   GLY A  51     -14.164 -13.844  14.938  1.00 85.00           N  
ATOM    409  CA  GLY A  51     -13.031 -13.953  15.836  1.00 85.00           C  
ATOM    410  C   GLY A  51     -11.695 -13.719  15.148  1.00 85.00           C  
ATOM    411  O   GLY A  51     -11.625 -13.680  13.922  1.00 85.00           O  
ATOM    412  N   PRO A  52     -10.648 -13.609  15.930  1.00 84.06           N  
ATOM    413  CA  PRO A  52     -10.609 -13.734  17.391  1.00 84.06           C  
ATOM    414  C   PRO A  52     -11.250 -12.547  18.094  1.00 84.06           C  
ATOM    415  CB  PRO A  52      -9.109 -13.805  17.688  1.00 84.06           C  
ATOM    416  O   PRO A  52     -11.508 -11.516  17.484  1.00 84.06           O  
ATOM    417  CG  PRO A  52      -8.461 -13.008  16.609  1.00 84.06           C  
ATOM    418  CD  PRO A  52      -9.242 -13.203  15.336  1.00 84.06           C  
ATOM    419  N   VAL A  53     -11.500 -12.836  19.422  1.00 86.81           N  
ATOM    420  CA  VAL A  53     -11.984 -11.797  20.328  1.00 86.81           C  
ATOM    421  C   VAL A  53     -10.914 -11.469  21.375  1.00 86.81           C  
ATOM    422  CB  VAL A  53     -13.297 -12.219  21.031  1.00 86.81           C  
ATOM    423  O   VAL A  53     -10.367 -12.367  22.000  1.00 86.81           O  
ATOM    424  CG1 VAL A  53     -13.773 -11.133  21.984  1.00 86.81           C  
ATOM    425  CG2 VAL A  53     -14.375 -12.531  20.000  1.00 86.81           C  
ATOM    426  N   SER A  54     -10.594 -10.188  21.516  1.00 82.69           N  
ATOM    427  CA  SER A  54      -9.586  -9.742  22.469  1.00 82.69           C  
ATOM    428  C   SER A  54     -10.219  -8.953  23.609  1.00 82.69           C  
ATOM    429  CB  SER A  54      -8.531  -8.883  21.781  1.00 82.69           C  
ATOM    430  O   SER A  54     -10.641  -7.809  23.422  1.00 82.69           O  
ATOM    431  OG  SER A  54      -7.621  -8.336  22.719  1.00 82.69           O  
ATOM    432  N   ASP A  55     -10.156  -9.531  24.828  1.00 79.31           N  
ATOM    433  CA  ASP A  55     -10.656  -8.828  26.000  1.00 79.31           C  
ATOM    434  C   ASP A  55      -9.742  -7.672  26.391  1.00 79.31           C  
ATOM    435  CB  ASP A  55     -10.805  -9.797  27.188  1.00 79.31           C  
ATOM    436  O   ASP A  55     -10.203  -6.656  26.906  1.00 79.31           O  
ATOM    437  CG  ASP A  55     -11.828 -10.891  26.938  1.00 79.31           C  
ATOM    438  OD1 ASP A  55     -12.609 -10.773  25.969  1.00 79.31           O  
ATOM    439  OD2 ASP A  55     -11.859 -11.867  27.703  1.00 79.31           O  
ATOM    440  N   HIS A  56      -8.531  -7.945  26.109  1.00 73.69           N  
ATOM    441  CA  HIS A  56      -7.547  -6.930  26.469  1.00 73.69           C  
ATOM    442  C   HIS A  56      -7.750  -5.660  25.641  1.00 73.69           C  
ATOM    443  CB  HIS A  56      -6.129  -7.465  26.266  1.00 73.69           C  
ATOM    444  O   HIS A  56      -7.746  -4.555  26.188  1.00 73.69           O  
ATOM    445  CG  HIS A  56      -5.059  -6.477  26.594  1.00 73.69           C  
ATOM    446  CD2 HIS A  56      -4.375  -6.270  27.750  1.00 73.69           C  
ATOM    447  ND1 HIS A  56      -4.586  -5.555  25.703  1.00 73.69           N  
ATOM    448  CE1 HIS A  56      -3.652  -4.816  26.281  1.00 73.69           C  
ATOM    449  NE2 HIS A  56      -3.506  -5.230  27.516  1.00 73.69           N  
ATOM    450  N   ASP A  57      -8.039  -5.852  24.406  1.00 74.12           N  
ATOM    451  CA  ASP A  57      -8.172  -4.695  23.531  1.00 74.12           C  
ATOM    452  C   ASP A  57      -9.641  -4.312  23.344  1.00 74.12           C  
ATOM    453  CB  ASP A  57      -7.531  -4.980  22.172  1.00 74.12           C  
ATOM    454  O   ASP A  57      -9.945  -3.277  22.734  1.00 74.12           O  
ATOM    455  CG  ASP A  57      -6.023  -5.156  22.250  1.00 74.12           C  
ATOM    456  OD1 ASP A  57      -5.367  -4.430  23.031  1.00 74.12           O  
ATOM    457  OD2 ASP A  57      -5.488  -6.020  21.531  1.00 74.12           O  
ATOM    458  N   MET A  58     -10.523  -5.047  23.766  1.00 81.56           N  
ATOM    459  CA  MET A  58     -11.961  -4.855  23.609  1.00 81.56           C  
ATOM    460  C   MET A  58     -12.336  -4.734  22.141  1.00 81.56           C  
ATOM    461  CB  MET A  58     -12.430  -3.611  24.375  1.00 81.56           C  
ATOM    462  O   MET A  58     -13.016  -3.787  21.734  1.00 81.56           O  
ATOM    463  CG  MET A  58     -12.281  -3.725  25.875  1.00 81.56           C  
ATOM    464  SD  MET A  58     -13.523  -4.852  26.625  1.00 81.56           S  
ATOM    465  CE  MET A  58     -13.820  -4.004  28.203  1.00 81.56           C  
ATOM    466  N   GLU A  59     -11.906  -5.688  21.469  1.00 86.00           N  
ATOM    467  CA  GLU A  59     -12.133  -5.727  20.016  1.00 86.00           C  
ATOM    468  C   GLU A  59     -12.391  -7.152  19.547  1.00 86.00           C  
ATOM    469  CB  GLU A  59     -10.945  -5.129  19.266  1.00 86.00           C  
ATOM    470  O   GLU A  59     -12.039  -8.117  20.219  1.00 86.00           O  
ATOM    471  CG  GLU A  59     -10.711  -3.650  19.562  1.00 86.00           C  
ATOM    472  CD  GLU A  59      -9.453  -3.104  18.906  1.00 86.00           C  
ATOM    473  OE1 GLU A  59      -9.125  -1.913  19.125  1.00 86.00           O  
ATOM    474  OE2 GLU A  59      -8.781  -3.869  18.188  1.00 86.00           O  
ATOM    475  N   TYR A  60     -13.102  -7.270  18.500  1.00 89.31           N  
ATOM    476  CA  TYR A  60     -13.258  -8.547  17.812  1.00 89.31           C  
ATOM    477  C   TYR A  60     -12.992  -8.406  16.312  1.00 89.31           C  
ATOM    478  CB  TYR A  60     -14.656  -9.117  18.047  1.00 89.31           C  
ATOM    479  O   TYR A  60     -13.109  -7.305  15.766  1.00 89.31           O  
ATOM    480  CG  TYR A  60     -15.750  -8.328  17.359  1.00 89.31           C  
ATOM    481  CD1 TYR A  60     -16.266  -7.168  17.938  1.00 89.31           C  
ATOM    482  CD2 TYR A  60     -16.266  -8.742  16.141  1.00 89.31           C  
ATOM    483  CE1 TYR A  60     -17.281  -6.441  17.312  1.00 89.31           C  
ATOM    484  CE2 TYR A  60     -17.281  -8.023  15.508  1.00 89.31           C  
ATOM    485  OH  TYR A  60     -18.766  -6.164  15.469  1.00 89.31           O  
ATOM    486  CZ  TYR A  60     -17.766  -6.879  16.094  1.00 89.31           C  
ATOM    487  N   THR A  61     -12.586  -9.469  15.688  1.00 88.06           N  
ATOM    488  CA  THR A  61     -12.320  -9.508  14.258  1.00 88.06           C  
ATOM    489  C   THR A  61     -13.344 -10.375  13.539  1.00 88.06           C  
ATOM    490  CB  THR A  61     -10.898 -10.023  13.969  1.00 88.06           C  
ATOM    491  O   THR A  61     -13.695 -11.461  14.016  1.00 88.06           O  
ATOM    492  CG2 THR A  61     -10.586  -9.977  12.477  1.00 88.06           C  
ATOM    493  OG1 THR A  61      -9.945  -9.219  14.664  1.00 88.06           O  
ATOM    494  N   ILE A  62     -13.867  -9.844  12.414  1.00 90.38           N  
ATOM    495  CA  ILE A  62     -14.820 -10.625  11.641  1.00 90.38           C  
ATOM    496  C   ILE A  62     -14.477 -10.539  10.156  1.00 90.38           C  
ATOM    497  CB  ILE A  62     -16.266 -10.148  11.875  1.00 90.38           C  
ATOM    498  O   ILE A  62     -14.047  -9.484   9.672  1.00 90.38           O  
ATOM    499  CG1 ILE A  62     -16.438  -8.688  11.438  1.00 90.38           C  
ATOM    500  CG2 ILE A  62     -16.656 -10.320  13.344  1.00 90.38           C  
ATOM    501  CD1 ILE A  62     -17.875  -8.195  11.422  1.00 90.38           C  
ATOM    502  N   ASP A  63     -14.531 -11.617   9.438  1.00 84.38           N  
ATOM    503  CA  ASP A  63     -14.461 -11.656   7.984  1.00 84.38           C  
ATOM    504  C   ASP A  63     -15.852 -11.758   7.367  1.00 84.38           C  
ATOM    505  CB  ASP A  63     -13.594 -12.836   7.523  1.00 84.38           C  
ATOM    506  O   ASP A  63     -16.625 -12.648   7.723  1.00 84.38           O  
ATOM    507  CG  ASP A  63     -12.164 -12.742   8.016  1.00 84.38           C  
ATOM    508  OD1 ASP A  63     -11.617 -11.625   8.109  1.00 84.38           O  
ATOM    509  OD2 ASP A  63     -11.570 -13.805   8.312  1.00 84.38           O  
ATOM    510  N   VAL A  64     -16.094 -10.844   6.402  1.00 88.19           N  
ATOM    511  CA  VAL A  64     -17.469 -10.820   5.926  1.00 88.19           C  
ATOM    512  C   VAL A  64     -17.500 -10.617   4.414  1.00 88.19           C  
ATOM    513  CB  VAL A  64     -18.297  -9.719   6.625  1.00 88.19           C  
ATOM    514  O   VAL A  64     -16.578 -10.031   3.846  1.00 88.19           O  
ATOM    515  CG1 VAL A  64     -18.297  -9.930   8.141  1.00 88.19           C  
ATOM    516  CG2 VAL A  64     -17.750  -8.336   6.277  1.00 88.19           C  
ATOM    517  N   PHE A  65     -18.562 -11.188   3.816  1.00 85.81           N  
ATOM    518  CA  PHE A  65     -19.062 -10.656   2.553  1.00 85.81           C  
ATOM    519  C   PHE A  65     -20.109  -9.578   2.797  1.00 85.81           C  
ATOM    520  CB  PHE A  65     -19.656 -11.781   1.697  1.00 85.81           C  
ATOM    521  O   PHE A  65     -21.203  -9.867   3.301  1.00 85.81           O  
ATOM    522  CG  PHE A  65     -18.625 -12.695   1.091  1.00 85.81           C  
ATOM    523  CD1 PHE A  65     -17.875 -12.281  -0.005  1.00 85.81           C  
ATOM    524  CD2 PHE A  65     -18.406 -13.961   1.617  1.00 85.81           C  
ATOM    525  CE1 PHE A  65     -16.922 -13.125  -0.568  1.00 85.81           C  
ATOM    526  CE2 PHE A  65     -17.453 -14.805   1.060  1.00 85.81           C  
ATOM    527  CZ  PHE A  65     -16.703 -14.391  -0.033  1.00 85.81           C  
ATOM    528  N   PHE A  66     -19.766  -8.398   2.512  1.00 91.56           N  
ATOM    529  CA  PHE A  66     -20.641  -7.238   2.682  1.00 91.56           C  
ATOM    530  C   PHE A  66     -21.312  -6.879   1.365  1.00 91.56           C  
ATOM    531  CB  PHE A  66     -19.844  -6.039   3.211  1.00 91.56           C  
ATOM    532  O   PHE A  66     -20.656  -6.469   0.411  1.00 91.56           O  
ATOM    533  CG  PHE A  66     -20.703  -4.859   3.580  1.00 91.56           C  
ATOM    534  CD1 PHE A  66     -20.609  -3.662   2.885  1.00 91.56           C  
ATOM    535  CD2 PHE A  66     -21.625  -4.953   4.625  1.00 91.56           C  
ATOM    536  CE1 PHE A  66     -21.406  -2.570   3.223  1.00 91.56           C  
ATOM    537  CE2 PHE A  66     -22.422  -3.865   4.969  1.00 91.56           C  
ATOM    538  CZ  PHE A  66     -22.312  -2.676   4.266  1.00 91.56           C  
ATOM    539  N   ARG A  67     -22.594  -6.992   1.362  1.00 92.00           N  
ATOM    540  CA  ARG A  67     -23.328  -6.809   0.116  1.00 92.00           C  
ATOM    541  C   ARG A  67     -24.234  -5.590   0.191  1.00 92.00           C  
ATOM    542  CB  ARG A  67     -24.156  -8.055  -0.210  1.00 92.00           C  
ATOM    543  O   ARG A  67     -24.953  -5.395   1.182  1.00 92.00           O  
ATOM    544  CG  ARG A  67     -23.312  -9.305  -0.442  1.00 92.00           C  
ATOM    545  CD  ARG A  67     -24.188 -10.539  -0.659  1.00 92.00           C  
ATOM    546  NE  ARG A  67     -23.375 -11.734  -0.853  1.00 92.00           N  
ATOM    547  NH1 ARG A  67     -24.938 -13.180   0.053  1.00 92.00           N  
ATOM    548  NH2 ARG A  67     -22.938 -13.992  -0.732  1.00 92.00           N  
ATOM    549  CZ  ARG A  67     -23.750 -12.969  -0.510  1.00 92.00           C  
ATOM    550  N   GLN A  68     -24.156  -4.848  -0.834  1.00 94.12           N  
ATOM    551  CA  GLN A  68     -25.000  -3.660  -0.984  1.00 94.12           C  
ATOM    552  C   GLN A  68     -25.703  -3.652  -2.338  1.00 94.12           C  
ATOM    553  CB  GLN A  68     -24.172  -2.391  -0.820  1.00 94.12           C  
ATOM    554  O   GLN A  68     -25.094  -3.984  -3.361  1.00 94.12           O  
ATOM    555  CG  GLN A  68     -23.453  -2.289   0.525  1.00 94.12           C  
ATOM    556  CD  GLN A  68     -22.500  -1.109   0.601  1.00 94.12           C  
ATOM    557  NE2 GLN A  68     -21.312  -1.279   0.053  1.00 94.12           N  
ATOM    558  OE1 GLN A  68     -22.844  -0.055   1.146  1.00 94.12           O  
ATOM    559  N   SER A  69     -27.000  -3.334  -2.285  1.00 96.19           N  
ATOM    560  CA  SER A  69     -27.781  -3.234  -3.506  1.00 96.19           C  
ATOM    561  C   SER A  69     -28.516  -1.893  -3.590  1.00 96.19           C  
ATOM    562  CB  SER A  69     -28.812  -4.375  -3.580  1.00 96.19           C  
ATOM    563  O   SER A  69     -29.062  -1.415  -2.594  1.00 96.19           O  
ATOM    564  OG  SER A  69     -29.609  -4.258  -4.746  1.00 96.19           O  
ATOM    565  N   TRP A  70     -28.500  -1.291  -4.738  1.00 97.06           N  
ATOM    566  CA  TRP A  70     -29.203  -0.042  -4.988  1.00 97.06           C  
ATOM    567  C   TRP A  70     -29.609   0.071  -6.453  1.00 97.06           C  
ATOM    568  CB  TRP A  70     -28.344   1.158  -4.590  1.00 97.06           C  
ATOM    569  O   TRP A  70     -29.172  -0.728  -7.289  1.00 97.06           O  
ATOM    570  CG  TRP A  70     -27.141   1.352  -5.453  1.00 97.06           C  
ATOM    571  CD1 TRP A  70     -27.016   2.199  -6.520  1.00 97.06           C  
ATOM    572  CD2 TRP A  70     -25.875   0.679  -5.328  1.00 97.06           C  
ATOM    573  CE2 TRP A  70     -25.047   1.169  -6.352  1.00 97.06           C  
ATOM    574  CE3 TRP A  70     -25.391  -0.292  -4.445  1.00 97.06           C  
ATOM    575  NE1 TRP A  70     -25.750   2.094  -7.062  1.00 97.06           N  
ATOM    576  CH2 TRP A  70     -23.266  -0.230  -5.645  1.00 97.06           C  
ATOM    577  CZ2 TRP A  70     -23.734   0.720  -6.520  1.00 97.06           C  
ATOM    578  CZ3 TRP A  70     -24.078  -0.737  -4.613  1.00 97.06           C  
ATOM    579  N   LYS A  71     -30.469   1.024  -6.750  1.00 96.88           N  
ATOM    580  CA  LYS A  71     -30.953   1.228  -8.109  1.00 96.88           C  
ATOM    581  C   LYS A  71     -30.406   2.523  -8.703  1.00 96.88           C  
ATOM    582  CB  LYS A  71     -32.469   1.243  -8.148  1.00 96.88           C  
ATOM    583  O   LYS A  71     -30.453   3.572  -8.055  1.00 96.88           O  
ATOM    584  CG  LYS A  71     -33.062   1.199  -9.555  1.00 96.88           C  
ATOM    585  CD  LYS A  71     -34.562   1.005  -9.523  1.00 96.88           C  
ATOM    586  CE  LYS A  71     -35.156   0.902 -10.930  1.00 96.88           C  
ATOM    587  NZ  LYS A  71     -36.625   0.701 -10.906  1.00 96.88           N  
ATOM    588  N   ASP A  72     -29.812   2.363  -9.883  1.00 95.56           N  
ATOM    589  CA  ASP A  72     -29.359   3.510 -10.664  1.00 95.56           C  
ATOM    590  C   ASP A  72     -29.953   3.471 -12.078  1.00 95.56           C  
ATOM    591  CB  ASP A  72     -27.828   3.559 -10.727  1.00 95.56           C  
ATOM    592  O   ASP A  72     -29.438   2.764 -12.945  1.00 95.56           O  
ATOM    593  CG  ASP A  72     -27.297   4.895 -11.219  1.00 95.56           C  
ATOM    594  OD1 ASP A  72     -28.047   5.633 -11.898  1.00 95.56           O  
ATOM    595  OD2 ASP A  72     -26.125   5.211 -10.914  1.00 95.56           O  
ATOM    596  N   GLU A  73     -30.875   4.266 -12.320  1.00 92.94           N  
ATOM    597  CA  GLU A  73     -31.625   4.234 -13.578  1.00 92.94           C  
ATOM    598  C   GLU A  73     -30.734   4.605 -14.758  1.00 92.94           C  
ATOM    599  CB  GLU A  73     -32.844   5.180 -13.500  1.00 92.94           C  
ATOM    600  O   GLU A  73     -31.062   4.285 -15.906  1.00 92.94           O  
ATOM    601  CG  GLU A  73     -33.844   4.801 -12.438  1.00 92.94           C  
ATOM    602  CD  GLU A  73     -34.656   3.574 -12.797  1.00 92.94           C  
ATOM    603  OE1 GLU A  73     -35.312   2.975 -11.898  1.00 92.94           O  
ATOM    604  OE2 GLU A  73     -34.688   3.209 -13.992  1.00 92.94           O  
ATOM    605  N   ARG A  74     -29.672   5.312 -14.539  1.00 91.81           N  
ATOM    606  CA  ARG A  74     -28.766   5.695 -15.617  1.00 91.81           C  
ATOM    607  C   ARG A  74     -28.047   4.477 -16.188  1.00 91.81           C  
ATOM    608  CB  ARG A  74     -27.734   6.719 -15.117  1.00 91.81           C  
ATOM    609  O   ARG A  74     -27.469   4.543 -17.281  1.00 91.81           O  
ATOM    610  CG  ARG A  74     -28.359   8.008 -14.602  1.00 91.81           C  
ATOM    611  CD  ARG A  74     -27.312   8.906 -13.945  1.00 91.81           C  
ATOM    612  NE  ARG A  74     -26.781   8.305 -12.719  1.00 91.81           N  
ATOM    613  NH1 ARG A  74     -25.156   9.922 -12.391  1.00 91.81           N  
ATOM    614  NH2 ARG A  74     -25.375   8.172 -10.922  1.00 91.81           N  
ATOM    615  CZ  ARG A  74     -25.766   8.805 -12.016  1.00 91.81           C  
ATOM    616  N   LEU A  75     -28.156   3.348 -15.469  1.00 95.00           N  
ATOM    617  CA  LEU A  75     -27.422   2.166 -15.891  1.00 95.00           C  
ATOM    618  C   LEU A  75     -28.359   1.072 -16.375  1.00 95.00           C  
ATOM    619  CB  LEU A  75     -26.547   1.639 -14.742  1.00 95.00           C  
ATOM    620  O   LEU A  75     -28.000  -0.107 -16.391  1.00 95.00           O  
ATOM    621  CG  LEU A  75     -25.422   2.555 -14.266  1.00 95.00           C  
ATOM    622  CD1 LEU A  75     -24.750   1.966 -13.031  1.00 95.00           C  
ATOM    623  CD2 LEU A  75     -24.406   2.777 -15.383  1.00 95.00           C  
ATOM    624  N   LYS A  76     -29.516   1.458 -16.672  1.00 94.50           N  
ATOM    625  CA  LYS A  76     -30.422   0.535 -17.359  1.00 94.50           C  
ATOM    626  C   LYS A  76     -29.875   0.139 -18.734  1.00 94.50           C  
ATOM    627  CB  LYS A  76     -31.812   1.155 -17.516  1.00 94.50           C  
ATOM    628  O   LYS A  76     -29.281   0.968 -19.438  1.00 94.50           O  
ATOM    629  CG  LYS A  76     -32.594   1.274 -16.203  1.00 94.50           C  
ATOM    630  CD  LYS A  76     -33.969   1.877 -16.438  1.00 94.50           C  
ATOM    631  CE  LYS A  76     -34.719   2.006 -15.125  1.00 94.50           C  
ATOM    632  NZ  LYS A  76     -36.094   2.611 -15.336  1.00 94.50           N  
ATOM    633  N   PHE A  77     -30.094  -1.155 -19.078  1.00 93.25           N  
ATOM    634  CA  PHE A  77     -29.625  -1.599 -20.391  1.00 93.25           C  
ATOM    635  C   PHE A  77     -30.516  -2.703 -20.938  1.00 93.25           C  
ATOM    636  CB  PHE A  77     -28.172  -2.088 -20.297  1.00 93.25           C  
ATOM    637  O   PHE A  77     -31.359  -3.236 -20.219  1.00 93.25           O  
ATOM    638  CG  PHE A  77     -28.016  -3.389 -19.562  1.00 93.25           C  
ATOM    639  CD1 PHE A  77     -27.891  -3.406 -18.172  1.00 93.25           C  
ATOM    640  CD2 PHE A  77     -27.984  -4.594 -20.250  1.00 93.25           C  
ATOM    641  CE1 PHE A  77     -27.734  -4.609 -17.484  1.00 93.25           C  
ATOM    642  CE2 PHE A  77     -27.844  -5.801 -19.562  1.00 93.25           C  
ATOM    643  CZ  PHE A  77     -27.719  -5.805 -18.188  1.00 93.25           C  
ATOM    644  N   LYS A  78     -30.359  -2.887 -22.250  1.00 90.56           N  
ATOM    645  CA  LYS A  78     -30.984  -4.008 -22.938  1.00 90.56           C  
ATOM    646  C   LYS A  78     -29.953  -4.828 -23.703  1.00 90.56           C  
ATOM    647  CB  LYS A  78     -32.062  -3.512 -23.891  1.00 90.56           C  
ATOM    648  O   LYS A  78     -29.141  -4.277 -24.453  1.00 90.56           O  
ATOM    649  CG  LYS A  78     -33.344  -3.014 -23.203  1.00 90.56           C  
ATOM    650  CD  LYS A  78     -34.406  -2.635 -24.203  1.00 90.56           C  
ATOM    651  CE  LYS A  78     -35.656  -2.090 -23.516  1.00 90.56           C  
ATOM    652  NZ  LYS A  78     -36.719  -1.719 -24.500  1.00 90.56           N  
ATOM    653  N   GLY A  79     -29.844  -6.047 -23.375  1.00 82.62           N  
ATOM    654  CA  GLY A  79     -28.875  -6.918 -24.031  1.00 82.62           C  
ATOM    655  C   GLY A  79     -29.234  -8.391 -23.906  1.00 82.62           C  
ATOM    656  O   GLY A  79     -30.297  -8.742 -23.422  1.00 82.62           O  
ATOM    657  N   PRO A  80     -28.344  -9.234 -24.531  1.00 81.88           N  
ATOM    658  CA  PRO A  80     -28.594 -10.680 -24.531  1.00 81.88           C  
ATOM    659  C   PRO A  80     -28.594 -11.289 -23.141  1.00 81.88           C  
ATOM    660  CB  PRO A  80     -27.438 -11.227 -25.375  1.00 81.88           C  
ATOM    661  O   PRO A  80     -29.125 -12.383 -22.938  1.00 81.88           O  
ATOM    662  CG  PRO A  80     -26.391 -10.164 -25.328  1.00 81.88           C  
ATOM    663  CD  PRO A  80     -27.078  -8.836 -25.125  1.00 81.88           C  
ATOM    664  N   MET A  81     -27.969 -10.617 -22.203  1.00 82.88           N  
ATOM    665  CA  MET A  81     -27.969 -11.078 -20.828  1.00 82.88           C  
ATOM    666  C   MET A  81     -28.719 -10.102 -19.922  1.00 82.88           C  
ATOM    667  CB  MET A  81     -26.531 -11.266 -20.312  1.00 82.88           C  
ATOM    668  O   MET A  81     -28.656  -8.891 -20.141  1.00 82.88           O  
ATOM    669  CG  MET A  81     -25.750 -12.305 -21.094  1.00 82.88           C  
ATOM    670  SD  MET A  81     -24.031 -12.516 -20.453  1.00 82.88           S  
ATOM    671  CE  MET A  81     -23.688 -14.195 -21.031  1.00 82.88           C  
ATOM    672  N   THR A  82     -29.312 -10.742 -18.922  1.00 88.19           N  
ATOM    673  CA  THR A  82     -30.094  -9.914 -18.016  1.00 88.19           C  
ATOM    674  C   THR A  82     -29.219  -9.328 -16.922  1.00 88.19           C  
ATOM    675  CB  THR A  82     -31.250 -10.711 -17.391  1.00 88.19           C  
ATOM    676  O   THR A  82     -29.609  -8.367 -16.250  1.00 88.19           O  
ATOM    677  CG2 THR A  82     -32.219 -11.195 -18.453  1.00 88.19           C  
ATOM    678  OG1 THR A  82     -30.719 -11.844 -16.703  1.00 88.19           O  
ATOM    679  N   VAL A  83     -28.078  -9.930 -16.672  1.00 88.06           N  
ATOM    680  CA  VAL A  83     -27.188  -9.461 -15.625  1.00 88.06           C  
ATOM    681  C   VAL A  83     -25.766  -9.344 -16.172  1.00 88.06           C  
ATOM    682  CB  VAL A  83     -27.203 -10.406 -14.398  1.00 88.06           C  
ATOM    683  O   VAL A  83     -25.266 -10.281 -16.812  1.00 88.06           O  
ATOM    684  CG1 VAL A  83     -26.250  -9.898 -13.312  1.00 88.06           C  
ATOM    685  CG2 VAL A  83     -28.625 -10.531 -13.859  1.00 88.06           C  
ATOM    686  N   LEU A  84     -25.266  -8.195 -15.992  1.00 86.31           N  
ATOM    687  CA  LEU A  84     -23.859  -7.992 -16.328  1.00 86.31           C  
ATOM    688  C   LEU A  84     -22.984  -8.156 -15.094  1.00 86.31           C  
ATOM    689  CB  LEU A  84     -23.656  -6.602 -16.938  1.00 86.31           C  
ATOM    690  O   LEU A  84     -23.203  -7.508 -14.070  1.00 86.31           O  
ATOM    691  CG  LEU A  84     -24.422  -6.312 -18.234  1.00 86.31           C  
ATOM    692  CD1 LEU A  84     -24.281  -4.836 -18.609  1.00 86.31           C  
ATOM    693  CD2 LEU A  84     -23.906  -7.199 -19.359  1.00 86.31           C  
ATOM    694  N   ARG A  85     -22.094  -9.008 -15.172  1.00 81.69           N  
ATOM    695  CA  ARG A  85     -21.125  -9.203 -14.102  1.00 81.69           C  
ATOM    696  C   ARG A  85     -19.797  -8.508 -14.422  1.00 81.69           C  
ATOM    697  CB  ARG A  85     -20.875 -10.695 -13.859  1.00 81.69           C  
ATOM    698  O   ARG A  85     -19.125  -8.875 -15.391  1.00 81.69           O  
ATOM    699  CG  ARG A  85     -22.125 -11.453 -13.406  1.00 81.69           C  
ATOM    700  CD  ARG A  85     -21.859 -12.945 -13.281  1.00 81.69           C  
ATOM    701  NE  ARG A  85     -23.016 -13.664 -12.781  1.00 81.69           N  
ATOM    702  NH1 ARG A  85     -23.938 -14.070 -14.859  1.00 81.69           N  
ATOM    703  NH2 ARG A  85     -25.000 -14.812 -12.977  1.00 81.69           N  
ATOM    704  CZ  ARG A  85     -23.984 -14.180 -13.539  1.00 81.69           C  
ATOM    705  N   LEU A  86     -19.531  -7.551 -13.617  1.00 79.25           N  
ATOM    706  CA  LEU A  86     -18.453  -6.645 -13.961  1.00 79.25           C  
ATOM    707  C   LEU A  86     -17.297  -6.773 -12.961  1.00 79.25           C  
ATOM    708  CB  LEU A  86     -18.938  -5.199 -14.000  1.00 79.25           C  
ATOM    709  O   LEU A  86     -17.531  -7.070 -11.781  1.00 79.25           O  
ATOM    710  CG  LEU A  86     -20.141  -4.918 -14.914  1.00 79.25           C  
ATOM    711  CD1 LEU A  86     -20.641  -3.492 -14.711  1.00 79.25           C  
ATOM    712  CD2 LEU A  86     -19.766  -5.152 -16.375  1.00 79.25           C  
ATOM    713  N   ASN A  87     -16.109  -6.555 -13.484  1.00 71.00           N  
ATOM    714  CA  ASN A  87     -14.922  -6.645 -12.633  1.00 71.00           C  
ATOM    715  C   ASN A  87     -14.664  -5.340 -11.883  1.00 71.00           C  
ATOM    716  CB  ASN A  87     -13.695  -7.031 -13.469  1.00 71.00           C  
ATOM    717  O   ASN A  87     -15.438  -4.387 -12.016  1.00 71.00           O  
ATOM    718  CG  ASN A  87     -13.320  -5.969 -14.477  1.00 71.00           C  
ATOM    719  ND2 ASN A  87     -12.461  -6.332 -15.430  1.00 71.00           N  
ATOM    720  OD1 ASN A  87     -13.797  -4.832 -14.414  1.00 71.00           O  
ATOM    721  N   ASN A  88     -13.578  -5.254 -11.148  1.00 71.12           N  
ATOM    722  CA  ASN A  88     -13.234  -4.152 -10.258  1.00 71.12           C  
ATOM    723  C   ASN A  88     -12.977  -2.863 -11.031  1.00 71.12           C  
ATOM    724  CB  ASN A  88     -12.016  -4.508  -9.398  1.00 71.12           C  
ATOM    725  O   ASN A  88     -13.266  -1.769 -10.539  1.00 71.12           O  
ATOM    726  CG  ASN A  88     -11.766  -3.512  -8.289  1.00 71.12           C  
ATOM    727  ND2 ASN A  88     -10.570  -3.545  -7.715  1.00 71.12           N  
ATOM    728  OD1 ASN A  88     -12.648  -2.721  -7.938  1.00 71.12           O  
ATOM    729  N   LEU A  89     -12.445  -3.020 -12.242  1.00 69.69           N  
ATOM    730  CA  LEU A  89     -12.172  -1.833 -13.047  1.00 69.69           C  
ATOM    731  C   LEU A  89     -13.461  -1.063 -13.336  1.00 69.69           C  
ATOM    732  CB  LEU A  89     -11.492  -2.221 -14.359  1.00 69.69           C  
ATOM    733  O   LEU A  89     -13.461   0.169 -13.320  1.00 69.69           O  
ATOM    734  CG  LEU A  89      -9.984  -2.492 -14.289  1.00 69.69           C  
ATOM    735  CD1 LEU A  89      -9.594  -3.549 -15.312  1.00 69.69           C  
ATOM    736  CD2 LEU A  89      -9.203  -1.205 -14.508  1.00 69.69           C  
ATOM    737  N   MET A  90     -14.570  -1.833 -13.508  1.00 77.19           N  
ATOM    738  CA  MET A  90     -15.852  -1.199 -13.781  1.00 77.19           C  
ATOM    739  C   MET A  90     -16.438  -0.585 -12.516  1.00 77.19           C  
ATOM    740  CB  MET A  90     -16.844  -2.209 -14.375  1.00 77.19           C  
ATOM    741  O   MET A  90     -17.094   0.458 -12.570  1.00 77.19           O  
ATOM    742  CG  MET A  90     -16.656  -2.443 -15.867  1.00 77.19           C  
ATOM    743  SD  MET A  90     -16.891  -0.915 -16.859  1.00 77.19           S  
ATOM    744  CE  MET A  90     -18.656  -0.622 -16.562  1.00 77.19           C  
ATOM    745  N   ALA A  91     -16.109  -1.245 -11.422  1.00 78.50           N  
ATOM    746  CA  ALA A  91     -16.641  -0.740 -10.164  1.00 78.50           C  
ATOM    747  C   ALA A  91     -16.156   0.676  -9.883  1.00 78.50           C  
ATOM    748  CB  ALA A  91     -16.266  -1.670  -9.016  1.00 78.50           C  
ATOM    749  O   ALA A  91     -16.875   1.490  -9.305  1.00 78.50           O  
ATOM    750  N   SER A  92     -14.977   0.990 -10.375  1.00 78.44           N  
ATOM    751  CA  SER A  92     -14.414   2.311 -10.117  1.00 78.44           C  
ATOM    752  C   SER A  92     -15.047   3.367 -11.016  1.00 78.44           C  
ATOM    753  CB  SER A  92     -12.898   2.295 -10.320  1.00 78.44           C  
ATOM    754  O   SER A  92     -14.898   4.566 -10.766  1.00 78.44           O  
ATOM    755  OG  SER A  92     -12.578   2.115 -11.695  1.00 78.44           O  
ATOM    756  N   LYS A  93     -15.797   2.920 -12.000  1.00 86.44           N  
ATOM    757  CA  LYS A  93     -16.406   3.854 -12.945  1.00 86.44           C  
ATOM    758  C   LYS A  93     -17.875   4.090 -12.617  1.00 86.44           C  
ATOM    759  CB  LYS A  93     -16.250   3.332 -14.375  1.00 86.44           C  
ATOM    760  O   LYS A  93     -18.531   4.891 -13.281  1.00 86.44           O  
ATOM    761  CG  LYS A  93     -14.820   3.207 -14.852  1.00 86.44           C  
ATOM    762  CD  LYS A  93     -14.742   2.818 -16.328  1.00 86.44           C  
ATOM    763  CE  LYS A  93     -13.305   2.754 -16.812  1.00 86.44           C  
ATOM    764  NZ  LYS A  93     -13.234   2.445 -18.281  1.00 86.44           N  
ATOM    765  N   ILE A  94     -18.344   3.438 -11.586  1.00 90.06           N  
ATOM    766  CA  ILE A  94     -19.750   3.523 -11.227  1.00 90.06           C  
ATOM    767  C   ILE A  94     -19.891   4.070  -9.805  1.00 90.06           C  
ATOM    768  CB  ILE A  94     -20.453   2.148 -11.336  1.00 90.06           C  
ATOM    769  O   ILE A  94     -19.062   3.781  -8.938  1.00 90.06           O  
ATOM    770  CG1 ILE A  94     -20.500   1.691 -12.797  1.00 90.06           C  
ATOM    771  CG2 ILE A  94     -21.859   2.203 -10.734  1.00 90.06           C  
ATOM    772  CD1 ILE A  94     -20.875   0.228 -12.977  1.00 90.06           C  
ATOM    773  N   TRP A  95     -20.953   4.785  -9.562  1.00 89.62           N  
ATOM    774  CA  TRP A  95     -21.219   5.293  -8.227  1.00 89.62           C  
ATOM    775  C   TRP A  95     -21.484   4.148  -7.254  1.00 89.62           C  
ATOM    776  CB  TRP A  95     -22.406   6.258  -8.234  1.00 89.62           C  
ATOM    777  O   TRP A  95     -22.266   3.240  -7.555  1.00 89.62           O  
ATOM    778  CG  TRP A  95     -22.734   6.836  -6.895  1.00 89.62           C  
ATOM    779  CD1 TRP A  95     -22.250   7.988  -6.352  1.00 89.62           C  
ATOM    780  CD2 TRP A  95     -23.625   6.277  -5.922  1.00 89.62           C  
ATOM    781  CE2 TRP A  95     -23.625   7.152  -4.812  1.00 89.62           C  
ATOM    782  CE3 TRP A  95     -24.422   5.129  -5.887  1.00 89.62           C  
ATOM    783  NE1 TRP A  95     -22.781   8.188  -5.098  1.00 89.62           N  
ATOM    784  CH2 TRP A  95     -25.172   5.773  -3.662  1.00 89.62           C  
ATOM    785  CZ2 TRP A  95     -24.406   6.906  -3.676  1.00 89.62           C  
ATOM    786  CZ3 TRP A  95     -25.188   4.887  -4.750  1.00 89.62           C  
ATOM    787  N   THR A  96     -20.844   4.137  -6.195  1.00 89.50           N  
ATOM    788  CA  THR A  96     -21.078   3.168  -5.133  1.00 89.50           C  
ATOM    789  C   THR A  96     -21.344   3.875  -3.807  1.00 89.50           C  
ATOM    790  CB  THR A  96     -19.891   2.203  -4.977  1.00 89.50           C  
ATOM    791  O   THR A  96     -20.828   4.969  -3.568  1.00 89.50           O  
ATOM    792  CG2 THR A  96     -19.688   1.378  -6.242  1.00 89.50           C  
ATOM    793  OG1 THR A  96     -18.703   2.957  -4.707  1.00 89.50           O  
ATOM    794  N   PRO A  97     -22.141   3.275  -2.982  1.00 89.88           N  
ATOM    795  CA  PRO A  97     -22.391   3.887  -1.675  1.00 89.88           C  
ATOM    796  C   PRO A  97     -21.109   4.125  -0.883  1.00 89.88           C  
ATOM    797  CB  PRO A  97     -23.281   2.861  -0.971  1.00 89.88           C  
ATOM    798  O   PRO A  97     -20.172   3.328  -0.962  1.00 89.88           O  
ATOM    799  CG  PRO A  97     -23.922   2.086  -2.078  1.00 89.88           C  
ATOM    800  CD  PRO A  97     -22.938   1.968  -3.205  1.00 89.88           C  
ATOM    801  N   ASP A  98     -21.062   5.156  -0.105  1.00 85.12           N  
ATOM    802  CA  ASP A  98     -19.891   5.508   0.687  1.00 85.12           C  
ATOM    803  C   ASP A  98     -19.984   4.930   2.098  1.00 85.12           C  
ATOM    804  CB  ASP A  98     -19.719   7.027   0.750  1.00 85.12           C  
ATOM    805  O   ASP A  98     -19.766   5.641   3.082  1.00 85.12           O  
ATOM    806  CG  ASP A  98     -20.891   7.730   1.406  1.00 85.12           C  
ATOM    807  OD1 ASP A  98     -21.969   7.121   1.524  1.00 85.12           O  
ATOM    808  OD2 ASP A  98     -20.734   8.906   1.806  1.00 85.12           O  
ATOM    809  N   THR A  99     -20.188   3.717   2.234  1.00 89.31           N  
ATOM    810  CA  THR A  99     -20.406   3.035   3.506  1.00 89.31           C  
ATOM    811  C   THR A  99     -19.109   2.988   4.324  1.00 89.31           C  
ATOM    812  CB  THR A  99     -20.922   1.604   3.289  1.00 89.31           C  
ATOM    813  O   THR A  99     -18.031   2.727   3.781  1.00 89.31           O  
ATOM    814  CG2 THR A  99     -21.328   0.958   4.613  1.00 89.31           C  
ATOM    815  OG1 THR A  99     -22.062   1.647   2.428  1.00 89.31           O  
ATOM    816  N   PHE A 100     -19.266   3.229   5.637  1.00 85.81           N  
ATOM    817  CA  PHE A 100     -18.156   3.025   6.551  1.00 85.81           C  
ATOM    818  C   PHE A 100     -18.625   2.379   7.848  1.00 85.81           C  
ATOM    819  CB  PHE A 100     -17.453   4.355   6.848  1.00 85.81           C  
ATOM    820  O   PHE A 100     -19.797   2.451   8.188  1.00 85.81           O  
ATOM    821  CG  PHE A 100     -18.188   5.219   7.836  1.00 85.81           C  
ATOM    822  CD1 PHE A 100     -19.219   6.047   7.422  1.00 85.81           C  
ATOM    823  CD2 PHE A 100     -17.844   5.203   9.180  1.00 85.81           C  
ATOM    824  CE1 PHE A 100     -19.906   6.848   8.328  1.00 85.81           C  
ATOM    825  CE2 PHE A 100     -18.516   6.000  10.102  1.00 85.81           C  
ATOM    826  CZ  PHE A 100     -19.547   6.820   9.672  1.00 85.81           C  
ATOM    827  N   PHE A 101     -17.719   1.724   8.484  1.00 87.19           N  
ATOM    828  CA  PHE A 101     -17.984   1.096   9.773  1.00 87.19           C  
ATOM    829  C   PHE A 101     -17.625   2.033  10.914  1.00 87.19           C  
ATOM    830  CB  PHE A 101     -17.219  -0.219   9.898  1.00 87.19           C  
ATOM    831  O   PHE A 101     -16.453   2.359  11.109  1.00 87.19           O  
ATOM    832  CG  PHE A 101     -17.656  -1.286   8.938  1.00 87.19           C  
ATOM    833  CD1 PHE A 101     -18.734  -2.113   9.250  1.00 87.19           C  
ATOM    834  CD2 PHE A 101     -17.016  -1.463   7.727  1.00 87.19           C  
ATOM    835  CE1 PHE A 101     -19.156  -3.102   8.359  1.00 87.19           C  
ATOM    836  CE2 PHE A 101     -17.422  -2.449   6.836  1.00 87.19           C  
ATOM    837  CZ  PHE A 101     -18.484  -3.268   7.152  1.00 87.19           C  
ATOM    838  N   HIS A 102     -18.578   2.375  11.680  1.00 82.88           N  
ATOM    839  CA  HIS A 102     -18.438   3.383  12.727  1.00 82.88           C  
ATOM    840  C   HIS A 102     -17.469   2.918  13.812  1.00 82.88           C  
ATOM    841  CB  HIS A 102     -19.797   3.711  13.344  1.00 82.88           C  
ATOM    842  O   HIS A 102     -16.688   3.717  14.344  1.00 82.88           O  
ATOM    843  CG  HIS A 102     -20.656   4.582  12.477  1.00 82.88           C  
ATOM    844  CD2 HIS A 102     -21.172   4.375  11.242  1.00 82.88           C  
ATOM    845  ND1 HIS A 102     -21.078   5.836  12.867  1.00 82.88           N  
ATOM    846  CE1 HIS A 102     -21.812   6.367  11.906  1.00 82.88           C  
ATOM    847  NE2 HIS A 102     -21.875   5.500  10.906  1.00 82.88           N  
ATOM    848  N   ASN A 103     -17.547   1.709  14.141  1.00 82.06           N  
ATOM    849  CA  ASN A 103     -16.703   1.222  15.219  1.00 82.06           C  
ATOM    850  C   ASN A 103     -15.609   0.287  14.695  1.00 82.06           C  
ATOM    851  CB  ASN A 103     -17.531   0.517  16.281  1.00 82.06           C  
ATOM    852  O   ASN A 103     -15.133  -0.583  15.430  1.00 82.06           O  
ATOM    853  CG  ASN A 103     -18.375  -0.618  15.727  1.00 82.06           C  
ATOM    854  ND2 ASN A 103     -18.500  -1.697  16.484  1.00 82.06           N  
ATOM    855  OD1 ASN A 103     -18.891  -0.525  14.609  1.00 82.06           O  
ATOM    856  N   GLY A 104     -15.398   0.413  13.445  1.00 78.56           N  
ATOM    857  CA  GLY A 104     -14.273  -0.323  12.883  1.00 78.56           C  
ATOM    858  C   GLY A 104     -12.938   0.355  13.109  1.00 78.56           C  
ATOM    859  O   GLY A 104     -12.789   1.551  12.844  1.00 78.56           O  
ATOM    860  N   LYS A 105     -12.000  -0.317  13.688  1.00 67.56           N  
ATOM    861  CA  LYS A 105     -10.664   0.209  13.930  1.00 67.56           C  
ATOM    862  C   LYS A 105      -9.758  -0.005  12.719  1.00 67.56           C  
ATOM    863  CB  LYS A 105     -10.039  -0.445  15.164  1.00 67.56           C  
ATOM    864  O   LYS A 105      -8.906   0.833  12.414  1.00 67.56           O  
ATOM    865  CG  LYS A 105     -10.719  -0.067  16.469  1.00 67.56           C  
ATOM    866  CD  LYS A 105      -9.844  -0.388  17.672  1.00 67.56           C  
ATOM    867  CE  LYS A 105     -10.484   0.059  18.984  1.00 67.56           C  
ATOM    868  NZ  LYS A 105      -9.594  -0.187  20.156  1.00 67.56           N  
ATOM    869  N   LYS A 106      -9.805  -1.104  12.219  1.00 64.56           N  
ATOM    870  CA  LYS A 106      -9.055  -1.453  11.016  1.00 64.56           C  
ATOM    871  C   LYS A 106      -9.852  -2.404  10.133  1.00 64.56           C  
ATOM    872  CB  LYS A 106      -7.711  -2.082  11.391  1.00 64.56           C  
ATOM    873  O   LYS A 106     -10.484  -3.340  10.625  1.00 64.56           O  
ATOM    874  CG  LYS A 106      -6.676  -2.035  10.273  1.00 64.56           C  
ATOM    875  CD  LYS A 106      -5.320  -2.535  10.750  1.00 64.56           C  
ATOM    876  CE  LYS A 106      -4.293  -2.518   9.625  1.00 64.56           C  
ATOM    877  NZ  LYS A 106      -2.959  -3.010  10.086  1.00 64.56           N  
ATOM    878  N   SER A 107     -10.148  -1.930   9.000  1.00 63.12           N  
ATOM    879  CA  SER A 107     -10.742  -2.846   8.023  1.00 63.12           C  
ATOM    880  C   SER A 107      -9.812  -3.057   6.832  1.00 63.12           C  
ATOM    881  CB  SER A 107     -12.094  -2.316   7.547  1.00 63.12           C  
ATOM    882  O   SER A 107      -9.180  -2.113   6.355  1.00 63.12           O  
ATOM    883  OG  SER A 107     -11.945  -1.055   6.918  1.00 63.12           O  
ATOM    884  N   VAL A 108      -9.500  -4.227   6.590  1.00 61.66           N  
ATOM    885  CA  VAL A 108      -8.609  -4.543   5.484  1.00 61.66           C  
ATOM    886  C   VAL A 108      -9.375  -5.305   4.402  1.00 61.66           C  
ATOM    887  CB  VAL A 108      -7.387  -5.363   5.953  1.00 61.66           C  
ATOM    888  O   VAL A 108     -10.117  -6.238   4.703  1.00 61.66           O  
ATOM    889  CG1 VAL A 108      -6.465  -5.684   4.781  1.00 61.66           C  
ATOM    890  CG2 VAL A 108      -6.629  -4.613   7.047  1.00 61.66           C  
ATOM    891  N   ALA A 109      -9.312  -4.688   3.156  1.00 59.50           N  
ATOM    892  CA  ALA A 109      -9.836  -5.445   2.023  1.00 59.50           C  
ATOM    893  C   ALA A 109      -8.836  -6.508   1.564  1.00 59.50           C  
ATOM    894  CB  ALA A 109     -10.172  -4.508   0.868  1.00 59.50           C  
ATOM    895  O   ALA A 109      -7.625  -6.273   1.574  1.00 59.50           O  
ATOM    896  N   HIS A 110      -9.312  -7.652   1.401  1.00 59.09           N  
ATOM    897  CA  HIS A 110      -8.500  -8.766   0.930  1.00 59.09           C  
ATOM    898  C   HIS A 110      -8.117  -8.586  -0.537  1.00 59.09           C  
ATOM    899  CB  HIS A 110      -9.234 -10.094   1.129  1.00 59.09           C  
ATOM    900  O   HIS A 110      -8.992  -8.438  -1.394  1.00 59.09           O  
ATOM    901  CG  HIS A 110      -9.438 -10.453   2.564  1.00 59.09           C  
ATOM    902  CD2 HIS A 110     -10.438 -10.156   3.426  1.00 59.09           C  
ATOM    903  ND1 HIS A 110      -8.531 -11.219   3.271  1.00 59.09           N  
ATOM    904  CE1 HIS A 110      -8.977 -11.375   4.508  1.00 59.09           C  
ATOM    905  NE2 HIS A 110     -10.125 -10.742   4.629  1.00 59.09           N  
ATOM    906  N   ASN A 111      -6.895  -8.133  -0.962  1.00 55.22           N  
ATOM    907  CA  ASN A 111      -6.480  -7.930  -2.346  1.00 55.22           C  
ATOM    908  C   ASN A 111      -5.594  -9.070  -2.840  1.00 55.22           C  
ATOM    909  CB  ASN A 111      -5.762  -6.590  -2.498  1.00 55.22           C  
ATOM    910  O   ASN A 111      -4.375  -8.906  -2.947  1.00 55.22           O  
ATOM    911  CG  ASN A 111      -6.707  -5.406  -2.445  1.00 55.22           C  
ATOM    912  ND2 ASN A 111      -6.152  -4.207  -2.316  1.00 55.22           N  
ATOM    913  OD1 ASN A 111      -7.930  -5.570  -2.520  1.00 55.22           O  
ATOM    914  N   MET A 112      -5.770 -10.281  -2.463  1.00 49.47           N  
ATOM    915  CA  MET A 112      -4.734 -11.258  -2.805  1.00 49.47           C  
ATOM    916  C   MET A 112      -4.543 -11.336  -4.316  1.00 49.47           C  
ATOM    917  CB  MET A 112      -5.094 -12.633  -2.250  1.00 49.47           C  
ATOM    918  O   MET A 112      -3.506 -10.922  -4.836  1.00 49.47           O  
ATOM    919  CG  MET A 112      -4.734 -12.820  -0.783  1.00 49.47           C  
ATOM    920  SD  MET A 112      -5.164 -14.484  -0.157  1.00 49.47           S  
ATOM    921  CE  MET A 112      -3.777 -15.445  -0.824  1.00 49.47           C  
ATOM    922  N   THR A 113      -5.398 -12.320  -5.059  1.00 50.88           N  
ATOM    923  CA  THR A 113      -5.301 -12.672  -6.473  1.00 50.88           C  
ATOM    924  C   THR A 113      -6.129 -11.711  -7.320  1.00 50.88           C  
ATOM    925  CB  THR A 113      -5.762 -14.117  -6.727  1.00 50.88           C  
ATOM    926  O   THR A 113      -5.660 -11.227  -8.352  1.00 50.88           O  
ATOM    927  CG2 THR A 113      -4.750 -15.117  -6.184  1.00 50.88           C  
ATOM    928  OG1 THR A 113      -7.023 -14.328  -6.078  1.00 50.88           O  
ATOM    929  N   MET A 114      -7.402 -11.453  -6.875  1.00 52.97           N  
ATOM    930  CA  MET A 114      -8.367 -10.688  -7.660  1.00 52.97           C  
ATOM    931  C   MET A 114      -9.078  -9.656  -6.789  1.00 52.97           C  
ATOM    932  CB  MET A 114      -9.383 -11.617  -8.312  1.00 52.97           C  
ATOM    933  O   MET A 114      -9.102  -9.781  -5.562  1.00 52.97           O  
ATOM    934  CG  MET A 114      -8.953 -12.133  -9.672  1.00 52.97           C  
ATOM    935  SD  MET A 114     -10.180 -11.758 -10.992  1.00 52.97           S  
ATOM    936  CE  MET A 114     -10.102 -13.297 -11.953  1.00 52.97           C  
ATOM    937  N   PRO A 115      -9.656  -8.617  -7.543  1.00 59.16           N  
ATOM    938  CA  PRO A 115     -10.398  -7.516  -6.922  1.00 59.16           C  
ATOM    939  C   PRO A 115     -11.406  -7.992  -5.883  1.00 59.16           C  
ATOM    940  CB  PRO A 115     -11.102  -6.855  -8.109  1.00 59.16           C  
ATOM    941  O   PRO A 115     -12.055  -9.031  -6.074  1.00 59.16           O  
ATOM    942  CG  PRO A 115     -10.734  -7.695  -9.289  1.00 59.16           C  
ATOM    943  CD  PRO A 115      -9.836  -8.805  -8.820  1.00 59.16           C  
ATOM    944  N   ASN A 116     -11.406  -7.512  -4.723  1.00 66.12           N  
ATOM    945  CA  ASN A 116     -12.281  -7.762  -3.580  1.00 66.12           C  
ATOM    946  C   ASN A 116     -13.664  -7.152  -3.785  1.00 66.12           C  
ATOM    947  CB  ASN A 116     -11.648  -7.223  -2.293  1.00 66.12           C  
ATOM    948  O   ASN A 116     -14.492  -7.164  -2.873  1.00 66.12           O  
ATOM    949  CG  ASN A 116     -10.352  -7.922  -1.945  1.00 66.12           C  
ATOM    950  ND2 ASN A 116      -9.500  -7.246  -1.181  1.00 66.12           N  
ATOM    951  OD1 ASN A 116     -10.109  -9.062  -2.361  1.00 66.12           O  
ATOM    952  N   LYS A 117     -13.852  -6.695  -4.977  1.00 71.06           N  
ATOM    953  CA  LYS A 117     -15.133  -6.043  -5.262  1.00 71.06           C  
ATOM    954  C   LYS A 117     -15.797  -6.652  -6.488  1.00 71.06           C  
ATOM    955  CB  LYS A 117     -14.930  -4.543  -5.465  1.00 71.06           C  
ATOM    956  O   LYS A 117     -15.133  -6.949  -7.480  1.00 71.06           O  
ATOM    957  CG  LYS A 117     -14.328  -3.828  -4.262  1.00 71.06           C  
ATOM    958  CD  LYS A 117     -14.070  -2.355  -4.559  1.00 71.06           C  
ATOM    959  CE  LYS A 117     -13.375  -1.664  -3.393  1.00 71.06           C  
ATOM    960  NZ  LYS A 117     -13.125  -0.219  -3.676  1.00 71.06           N  
ATOM    961  N   LEU A 118     -17.062  -7.016  -6.340  1.00 78.56           N  
ATOM    962  CA  LEU A 118     -17.875  -7.500  -7.445  1.00 78.56           C  
ATOM    963  C   LEU A 118     -19.109  -6.625  -7.637  1.00 78.56           C  
ATOM    964  CB  LEU A 118     -18.297  -8.953  -7.203  1.00 78.56           C  
ATOM    965  O   LEU A 118     -19.781  -6.266  -6.664  1.00 78.56           O  
ATOM    966  CG  LEU A 118     -19.109  -9.617  -8.320  1.00 78.56           C  
ATOM    967  CD1 LEU A 118     -18.328 -10.797  -8.906  1.00 78.56           C  
ATOM    968  CD2 LEU A 118     -20.469 -10.078  -7.801  1.00 78.56           C  
ATOM    969  N   LEU A 119     -19.250  -6.277  -8.891  1.00 87.25           N  
ATOM    970  CA  LEU A 119     -20.406  -5.469  -9.242  1.00 87.25           C  
ATOM    971  C   LEU A 119     -21.281  -6.176 -10.281  1.00 87.25           C  
ATOM    972  CB  LEU A 119     -19.984  -4.102  -9.766  1.00 87.25           C  
ATOM    973  O   LEU A 119     -20.766  -6.676 -11.281  1.00 87.25           O  
ATOM    974  CG  LEU A 119     -21.094  -3.096 -10.055  1.00 87.25           C  
ATOM    975  CD1 LEU A 119     -21.734  -2.639  -8.750  1.00 87.25           C  
ATOM    976  CD2 LEU A 119     -20.562  -1.904 -10.836  1.00 87.25           C  
ATOM    977  N   ARG A 120     -22.516  -6.301  -9.953  1.00 91.56           N  
ATOM    978  CA  ARG A 120     -23.500  -6.812 -10.898  1.00 91.56           C  
ATOM    979  C   ARG A 120     -24.531  -5.746 -11.234  1.00 91.56           C  
ATOM    980  CB  ARG A 120     -24.188  -8.055 -10.336  1.00 91.56           C  
ATOM    981  O   ARG A 120     -25.000  -5.023 -10.352  1.00 91.56           O  
ATOM    982  CG  ARG A 120     -23.250  -9.219 -10.078  1.00 91.56           C  
ATOM    983  CD  ARG A 120     -23.984 -10.438  -9.539  1.00 91.56           C  
ATOM    984  NE  ARG A 120     -23.078 -11.547  -9.273  1.00 91.56           N  
ATOM    985  NH1 ARG A 120     -24.719 -12.977  -8.500  1.00 91.56           N  
ATOM    986  NH2 ARG A 120     -22.547 -13.672  -8.594  1.00 91.56           N  
ATOM    987  CZ  ARG A 120     -23.453 -12.727  -8.789  1.00 91.56           C  
ATOM    988  N   ILE A 121     -24.766  -5.668 -12.492  1.00 93.56           N  
ATOM    989  CA  ILE A 121     -25.828  -4.770 -12.938  1.00 93.56           C  
ATOM    990  C   ILE A 121     -26.938  -5.574 -13.617  1.00 93.56           C  
ATOM    991  CB  ILE A 121     -25.281  -3.691 -13.906  1.00 93.56           C  
ATOM    992  O   ILE A 121     -26.672  -6.320 -14.562  1.00 93.56           O  
ATOM    993  CG1 ILE A 121     -24.078  -2.973 -13.281  1.00 93.56           C  
ATOM    994  CG2 ILE A 121     -26.375  -2.695 -14.281  1.00 93.56           C  
ATOM    995  CD1 ILE A 121     -23.438  -1.936 -14.188  1.00 93.56           C  
ATOM    996  N   THR A 122     -28.125  -5.445 -13.102  1.00 94.50           N  
ATOM    997  CA  THR A 122     -29.297  -6.043 -13.727  1.00 94.50           C  
ATOM    998  C   THR A 122     -29.922  -5.086 -14.750  1.00 94.50           C  
ATOM    999  CB  THR A 122     -30.359  -6.430 -12.680  1.00 94.50           C  
ATOM   1000  O   THR A 122     -29.719  -3.871 -14.664  1.00 94.50           O  
ATOM   1001  CG2 THR A 122     -31.484  -7.242 -13.312  1.00 94.50           C  
ATOM   1002  OG1 THR A 122     -29.734  -7.211 -11.648  1.00 94.50           O  
ATOM   1003  N   GLU A 123     -30.578  -5.586 -15.734  1.00 94.62           N  
ATOM   1004  CA  GLU A 123     -31.078  -4.836 -16.891  1.00 94.62           C  
ATOM   1005  C   GLU A 123     -31.891  -3.619 -16.438  1.00 94.62           C  
ATOM   1006  CB  GLU A 123     -31.938  -5.734 -17.781  1.00 94.62           C  
ATOM   1007  O   GLU A 123     -31.906  -2.596 -17.125  1.00 94.62           O  
ATOM   1008  CG  GLU A 123     -33.219  -6.223 -17.109  1.00 94.62           C  
ATOM   1009  CD  GLU A 123     -34.062  -7.137 -18.016  1.00 94.62           C  
ATOM   1010  OE1 GLU A 123     -35.156  -7.559 -17.594  1.00 94.62           O  
ATOM   1011  OE2 GLU A 123     -33.594  -7.430 -19.141  1.00 94.62           O  
ATOM   1012  N   ASP A 124     -32.531  -3.691 -15.258  1.00 95.62           N  
ATOM   1013  CA  ASP A 124     -33.375  -2.580 -14.812  1.00 95.62           C  
ATOM   1014  C   ASP A 124     -32.531  -1.537 -14.070  1.00 95.62           C  
ATOM   1015  CB  ASP A 124     -34.500  -3.086 -13.914  1.00 95.62           C  
ATOM   1016  O   ASP A 124     -33.094  -0.553 -13.555  1.00 95.62           O  
ATOM   1017  CG  ASP A 124     -34.031  -3.613 -12.578  1.00 95.62           C  
ATOM   1018  OD1 ASP A 124     -32.812  -3.869 -12.430  1.00 95.62           O  
ATOM   1019  OD2 ASP A 124     -34.844  -3.777 -11.664  1.00 95.62           O  
ATOM   1020  N   GLY A 125     -31.234  -1.710 -13.961  1.00 95.81           N  
ATOM   1021  CA  GLY A 125     -30.344  -0.745 -13.344  1.00 95.81           C  
ATOM   1022  C   GLY A 125     -30.031  -1.059 -11.891  1.00 95.81           C  
ATOM   1023  O   GLY A 125     -29.391  -0.264 -11.203  1.00 95.81           O  
ATOM   1024  N   THR A 126     -30.578  -2.184 -11.461  1.00 96.75           N  
ATOM   1025  CA  THR A 126     -30.266  -2.592 -10.094  1.00 96.75           C  
ATOM   1026  C   THR A 126     -28.828  -3.119 -10.008  1.00 96.75           C  
ATOM   1027  CB  THR A 126     -31.234  -3.670  -9.594  1.00 96.75           C  
ATOM   1028  O   THR A 126     -28.406  -3.932 -10.836  1.00 96.75           O  
ATOM   1029  CG2 THR A 126     -30.922  -4.062  -8.156  1.00 96.75           C  
ATOM   1030  OG1 THR A 126     -32.562  -3.162  -9.664  1.00 96.75           O  
ATOM   1031  N   LEU A 127     -28.156  -2.520  -9.047  1.00 96.19           N  
ATOM   1032  CA  LEU A 127     -26.766  -2.914  -8.859  1.00 96.19           C  
ATOM   1033  C   LEU A 127     -26.594  -3.721  -7.578  1.00 96.19           C  
ATOM   1034  CB  LEU A 127     -25.844  -1.683  -8.828  1.00 96.19           C  
ATOM   1035  O   LEU A 127     -27.234  -3.424  -6.566  1.00 96.19           O  
ATOM   1036  CG  LEU A 127     -25.797  -0.845 -10.109  1.00 96.19           C  
ATOM   1037  CD1 LEU A 127     -25.969   0.634  -9.781  1.00 96.19           C  
ATOM   1038  CD2 LEU A 127     -24.484  -1.088 -10.852  1.00 96.19           C  
ATOM   1039  N   LEU A 128     -25.766  -4.723  -7.629  1.00 93.81           N  
ATOM   1040  CA  LEU A 128     -25.297  -5.477  -6.465  1.00 93.81           C  
ATOM   1041  C   LEU A 128     -23.781  -5.383  -6.320  1.00 93.81           C  
ATOM   1042  CB  LEU A 128     -25.719  -6.945  -6.578  1.00 93.81           C  
ATOM   1043  O   LEU A 128     -23.047  -5.781  -7.227  1.00 93.81           O  
ATOM   1044  CG  LEU A 128     -25.281  -7.867  -5.441  1.00 93.81           C  
ATOM   1045  CD1 LEU A 128     -25.938  -7.457  -4.133  1.00 93.81           C  
ATOM   1046  CD2 LEU A 128     -25.594  -9.320  -5.777  1.00 93.81           C  
ATOM   1047  N   TYR A 129     -23.453  -4.863  -5.215  1.00 91.75           N  
ATOM   1048  CA  TYR A 129     -22.047  -4.641  -4.910  1.00 91.75           C  
ATOM   1049  C   TYR A 129     -21.609  -5.473  -3.709  1.00 91.75           C  
ATOM   1050  CB  TYR A 129     -21.781  -3.156  -4.637  1.00 91.75           C  
ATOM   1051  O   TYR A 129     -22.094  -5.258  -2.592  1.00 91.75           O  
ATOM   1052  CG  TYR A 129     -20.328  -2.812  -4.508  1.00 91.75           C  
ATOM   1053  CD1 TYR A 129     -19.859  -2.061  -3.434  1.00 91.75           C  
ATOM   1054  CD2 TYR A 129     -19.406  -3.240  -5.461  1.00 91.75           C  
ATOM   1055  CE1 TYR A 129     -18.500  -1.741  -3.309  1.00 91.75           C  
ATOM   1056  CE2 TYR A 129     -18.047  -2.928  -5.348  1.00 91.75           C  
ATOM   1057  OH  TYR A 129     -16.281  -1.865  -4.152  1.00 91.75           O  
ATOM   1058  CZ  TYR A 129     -17.609  -2.178  -4.270  1.00 91.75           C  
ATOM   1059  N   THR A 130     -20.688  -6.395  -3.938  1.00 87.44           N  
ATOM   1060  CA  THR A 130     -20.203  -7.270  -2.875  1.00 87.44           C  
ATOM   1061  C   THR A 130     -18.734  -7.023  -2.596  1.00 87.44           C  
ATOM   1062  CB  THR A 130     -20.422  -8.750  -3.234  1.00 87.44           C  
ATOM   1063  O   THR A 130     -17.922  -6.965  -3.523  1.00 87.44           O  
ATOM   1064  CG2 THR A 130     -20.031  -9.664  -2.078  1.00 87.44           C  
ATOM   1065  OG1 THR A 130     -21.812  -8.969  -3.537  1.00 87.44           O  
ATOM   1066  N   MET A 131     -18.453  -6.867  -1.302  1.00 84.19           N  
ATOM   1067  CA  MET A 131     -17.062  -6.695  -0.861  1.00 84.19           C  
ATOM   1068  C   MET A 131     -16.688  -7.742   0.181  1.00 84.19           C  
ATOM   1069  CB  MET A 131     -16.859  -5.293  -0.288  1.00 84.19           C  
ATOM   1070  O   MET A 131     -17.484  -8.055   1.068  1.00 84.19           O  
ATOM   1071  CG  MET A 131     -17.109  -4.176  -1.291  1.00 84.19           C  
ATOM   1072  SD  MET A 131     -17.031  -2.512  -0.523  1.00 84.19           S  
ATOM   1073  CE  MET A 131     -15.266  -2.416  -0.135  1.00 84.19           C  
ATOM   1074  N   ARG A 132     -15.531  -8.312   0.053  1.00 82.44           N  
ATOM   1075  CA  ARG A 132     -14.977  -9.141   1.113  1.00 82.44           C  
ATOM   1076  C   ARG A 132     -14.102  -8.320   2.053  1.00 82.44           C  
ATOM   1077  CB  ARG A 132     -14.164 -10.297   0.520  1.00 82.44           C  
ATOM   1078  O   ARG A 132     -13.086  -7.762   1.634  1.00 82.44           O  
ATOM   1079  CG  ARG A 132     -13.766 -11.352   1.537  1.00 82.44           C  
ATOM   1080  CD  ARG A 132     -12.969 -12.484   0.894  1.00 82.44           C  
ATOM   1081  NE  ARG A 132     -12.391 -13.375   1.895  1.00 82.44           N  
ATOM   1082  NH1 ARG A 132     -11.047 -14.516   0.403  1.00 82.44           N  
ATOM   1083  NH2 ARG A 132     -11.039 -15.078   2.627  1.00 82.44           N  
ATOM   1084  CZ  ARG A 132     -11.492 -14.320   1.639  1.00 82.44           C  
ATOM   1085  N   LEU A 133     -14.477  -8.281   3.359  1.00 83.31           N  
ATOM   1086  CA  LEU A 133     -13.812  -7.406   4.316  1.00 83.31           C  
ATOM   1087  C   LEU A 133     -13.406  -8.180   5.570  1.00 83.31           C  
ATOM   1088  CB  LEU A 133     -14.719  -6.234   4.695  1.00 83.31           C  
ATOM   1089  O   LEU A 133     -14.109  -9.102   5.988  1.00 83.31           O  
ATOM   1090  CG  LEU A 133     -15.250  -5.387   3.535  1.00 83.31           C  
ATOM   1091  CD1 LEU A 133     -16.344  -4.441   4.027  1.00 83.31           C  
ATOM   1092  CD2 LEU A 133     -14.117  -4.609   2.875  1.00 83.31           C  
ATOM   1093  N   THR A 134     -12.266  -7.859   6.051  1.00 82.88           N  
ATOM   1094  CA  THR A 134     -11.961  -8.141   7.449  1.00 82.88           C  
ATOM   1095  C   THR A 134     -12.109  -6.879   8.297  1.00 82.88           C  
ATOM   1096  CB  THR A 134     -10.531  -8.703   7.609  1.00 82.88           C  
ATOM   1097  O   THR A 134     -11.453  -5.867   8.039  1.00 82.88           O  
ATOM   1098  CG2 THR A 134     -10.211  -8.969   9.078  1.00 82.88           C  
ATOM   1099  OG1 THR A 134     -10.422  -9.922   6.875  1.00 82.88           O  
ATOM   1100  N   VAL A 135     -13.000  -6.938   9.250  1.00 87.38           N  
ATOM   1101  CA  VAL A 135     -13.273  -5.773  10.086  1.00 87.38           C  
ATOM   1102  C   VAL A 135     -12.852  -6.059  11.523  1.00 87.38           C  
ATOM   1103  CB  VAL A 135     -14.766  -5.379  10.039  1.00 87.38           C  
ATOM   1104  O   VAL A 135     -13.242  -7.070  12.102  1.00 87.38           O  
ATOM   1105  CG1 VAL A 135     -15.016  -4.109  10.852  1.00 87.38           C  
ATOM   1106  CG2 VAL A 135     -15.227  -5.188   8.594  1.00 87.38           C  
ATOM   1107  N   ARG A 136     -11.961  -5.242  12.039  1.00 87.56           N  
ATOM   1108  CA  ARG A 136     -11.703  -5.211  13.477  1.00 87.56           C  
ATOM   1109  C   ARG A 136     -12.539  -4.137  14.164  1.00 87.56           C  
ATOM   1110  CB  ARG A 136     -10.211  -4.965  13.742  1.00 87.56           C  
ATOM   1111  O   ARG A 136     -12.320  -2.941  13.953  1.00 87.56           O  
ATOM   1112  CG  ARG A 136      -9.797  -5.234  15.180  1.00 87.56           C  
ATOM   1113  CD  ARG A 136      -8.289  -5.148  15.352  1.00 87.56           C  
ATOM   1114  NE  ARG A 136      -7.812  -3.770  15.273  1.00 87.56           N  
ATOM   1115  NH1 ARG A 136      -5.582  -4.305  15.547  1.00 87.56           N  
ATOM   1116  NH2 ARG A 136      -6.215  -2.117  15.281  1.00 87.56           N  
ATOM   1117  CZ  ARG A 136      -6.539  -3.400  15.367  1.00 87.56           C  
ATOM   1118  N   ALA A 137     -13.430  -4.625  14.898  1.00 89.00           N  
ATOM   1119  CA  ALA A 137     -14.398  -3.701  15.477  1.00 89.00           C  
ATOM   1120  C   ALA A 137     -14.289  -3.668  17.000  1.00 89.00           C  
ATOM   1121  CB  ALA A 137     -15.812  -4.086  15.055  1.00 89.00           C  
ATOM   1122  O   ALA A 137     -13.914  -4.664  17.625  1.00 89.00           O  
ATOM   1123  N   GLU A 138     -14.625  -2.535  17.516  1.00 84.81           N  
ATOM   1124  CA  GLU A 138     -14.633  -2.359  18.969  1.00 84.81           C  
ATOM   1125  C   GLU A 138     -15.836  -3.066  19.594  1.00 84.81           C  
ATOM   1126  CB  GLU A 138     -14.656  -0.873  19.328  1.00 84.81           C  
ATOM   1127  O   GLU A 138     -16.938  -3.016  19.062  1.00 84.81           O  
ATOM   1128  CG  GLU A 138     -14.516  -0.601  20.828  1.00 84.81           C  
ATOM   1129  CD  GLU A 138     -14.570   0.877  21.172  1.00 84.81           C  
ATOM   1130  OE1 GLU A 138     -14.625   1.215  22.375  1.00 84.81           O  
ATOM   1131  OE2 GLU A 138     -14.578   1.705  20.234  1.00 84.81           O  
ATOM   1132  N   CYS A 139     -15.562  -3.760  20.688  1.00 88.06           N  
ATOM   1133  CA  CYS A 139     -16.594  -4.398  21.484  1.00 88.06           C  
ATOM   1134  C   CYS A 139     -16.422  -4.062  22.969  1.00 88.06           C  
ATOM   1135  CB  CYS A 139     -16.578  -5.914  21.297  1.00 88.06           C  
ATOM   1136  O   CYS A 139     -15.562  -4.641  23.641  1.00 88.06           O  
ATOM   1137  SG  CYS A 139     -17.828  -6.793  22.250  1.00 88.06           S  
ATOM   1138  N   PRO A 140     -17.234  -3.111  23.469  1.00 80.06           N  
ATOM   1139  CA  PRO A 140     -17.172  -2.834  24.906  1.00 80.06           C  
ATOM   1140  C   PRO A 140     -17.641  -4.016  25.766  1.00 80.06           C  
ATOM   1141  CB  PRO A 140     -18.109  -1.638  25.078  1.00 80.06           C  
ATOM   1142  O   PRO A 140     -18.797  -4.406  25.703  1.00 80.06           O  
ATOM   1143  CG  PRO A 140     -18.562  -1.302  23.688  1.00 80.06           C  
ATOM   1144  CD  PRO A 140     -18.219  -2.453  22.797  1.00 80.06           C  
ATOM   1145  N   MET A 141     -16.672  -4.699  26.328  1.00 78.31           N  
ATOM   1146  CA  MET A 141     -17.016  -5.875  27.141  1.00 78.31           C  
ATOM   1147  C   MET A 141     -16.859  -5.574  28.625  1.00 78.31           C  
ATOM   1148  CB  MET A 141     -16.125  -7.059  26.750  1.00 78.31           C  
ATOM   1149  O   MET A 141     -15.938  -4.859  29.031  1.00 78.31           O  
ATOM   1150  CG  MET A 141     -16.359  -7.566  25.328  1.00 78.31           C  
ATOM   1151  SD  MET A 141     -15.297  -9.000  24.906  1.00 78.31           S  
ATOM   1152  CE  MET A 141     -13.773  -8.133  24.422  1.00 78.31           C  
ATOM   1153  N   HIS A 142     -17.859  -5.828  29.453  1.00 72.44           N  
ATOM   1154  CA  HIS A 142     -17.812  -5.766  30.906  1.00 72.44           C  
ATOM   1155  C   HIS A 142     -17.312  -7.082  31.500  1.00 72.44           C  
ATOM   1156  CB  HIS A 142     -19.172  -5.410  31.484  1.00 72.44           C  
ATOM   1157  O   HIS A 142     -18.047  -8.070  31.516  1.00 72.44           O  
ATOM   1158  CG  HIS A 142     -19.688  -4.082  31.031  1.00 72.44           C  
ATOM   1159  CD2 HIS A 142     -20.672  -3.762  30.141  1.00 72.44           C  
ATOM   1160  ND1 HIS A 142     -19.188  -2.887  31.500  1.00 72.44           N  
ATOM   1161  CE1 HIS A 142     -19.844  -1.888  30.922  1.00 72.44           C  
ATOM   1162  NE2 HIS A 142     -20.734  -2.391  30.094  1.00 72.44           N  
ATOM   1163  N   LEU A 143     -16.094  -7.148  31.969  1.00 70.31           N  
ATOM   1164  CA  LEU A 143     -15.445  -8.398  32.344  1.00 70.31           C  
ATOM   1165  C   LEU A 143     -15.680  -8.688  33.844  1.00 70.31           C  
ATOM   1166  CB  LEU A 143     -13.945  -8.336  32.062  1.00 70.31           C  
ATOM   1167  O   LEU A 143     -15.055  -9.578  34.406  1.00 70.31           O  
ATOM   1168  CG  LEU A 143     -13.539  -8.141  30.609  1.00 70.31           C  
ATOM   1169  CD1 LEU A 143     -12.031  -7.938  30.500  1.00 70.31           C  
ATOM   1170  CD2 LEU A 143     -13.984  -9.336  29.766  1.00 70.31           C  
ATOM   1171  N   GLU A 144     -16.594  -7.945  34.625  1.00 65.12           N  
ATOM   1172  CA  GLU A 144     -16.812  -8.086  36.062  1.00 65.12           C  
ATOM   1173  C   GLU A 144     -17.359  -9.469  36.406  1.00 65.12           C  
ATOM   1174  CB  GLU A 144     -17.750  -7.000  36.562  1.00 65.12           C  
ATOM   1175  O   GLU A 144     -17.125  -9.992  37.500  1.00 65.12           O  
ATOM   1176  CG  GLU A 144     -17.203  -5.590  36.438  1.00 65.12           C  
ATOM   1177  CD  GLU A 144     -18.203  -4.512  36.812  1.00 65.12           C  
ATOM   1178  OE1 GLU A 144     -17.875  -3.309  36.688  1.00 65.12           O  
ATOM   1179  OE2 GLU A 144     -19.312  -4.875  37.250  1.00 65.12           O  
ATOM   1180  N   ASP A 145     -18.172 -10.102  35.625  1.00 66.88           N  
ATOM   1181  CA  ASP A 145     -18.766 -11.398  35.938  1.00 66.88           C  
ATOM   1182  C   ASP A 145     -17.953 -12.539  35.312  1.00 66.88           C  
ATOM   1183  CB  ASP A 145     -20.203 -11.453  35.406  1.00 66.88           C  
ATOM   1184  O   ASP A 145     -18.516 -13.531  34.875  1.00 66.88           O  
ATOM   1185  CG  ASP A 145     -21.125 -10.484  36.125  1.00 66.88           C  
ATOM   1186  OD1 ASP A 145     -20.891 -10.180  37.344  1.00 66.88           O  
ATOM   1187  OD2 ASP A 145     -22.109 -10.016  35.500  1.00 66.88           O  
ATOM   1188  N   PHE A 146     -16.672 -12.484  35.312  1.00 64.44           N  
ATOM   1189  CA  PHE A 146     -15.844 -13.594  34.844  1.00 64.44           C  
ATOM   1190  C   PHE A 146     -16.062 -14.820  35.750  1.00 64.44           C  
ATOM   1191  CB  PHE A 146     -14.367 -13.203  34.844  1.00 64.44           C  
ATOM   1192  O   PHE A 146     -16.125 -14.695  36.969  1.00 64.44           O  
ATOM   1193  CG  PHE A 146     -13.469 -14.227  34.219  1.00 64.44           C  
ATOM   1194  CD1 PHE A 146     -12.828 -15.188  35.000  1.00 64.44           C  
ATOM   1195  CD2 PHE A 146     -13.258 -14.234  32.844  1.00 64.44           C  
ATOM   1196  CE1 PHE A 146     -12.000 -16.141  34.406  1.00 64.44           C  
ATOM   1197  CE2 PHE A 146     -12.422 -15.188  32.250  1.00 64.44           C  
ATOM   1198  CZ  PHE A 146     -11.797 -16.141  33.031  1.00 64.44           C  
ATOM   1199  N   PRO A 147     -16.406 -16.109  35.031  1.00 65.31           N  
ATOM   1200  CA  PRO A 147     -16.266 -16.469  33.625  1.00 65.31           C  
ATOM   1201  C   PRO A 147     -17.594 -16.547  32.875  1.00 65.31           C  
ATOM   1202  CB  PRO A 147     -15.570 -17.828  33.656  1.00 65.31           C  
ATOM   1203  O   PRO A 147     -17.703 -17.250  31.859  1.00 65.31           O  
ATOM   1204  CG  PRO A 147     -15.961 -18.406  34.969  1.00 65.31           C  
ATOM   1205  CD  PRO A 147     -16.297 -17.281  35.906  1.00 65.31           C  
ATOM   1206  N   MET A 148     -18.719 -15.883  33.594  1.00 71.12           N  
ATOM   1207  CA  MET A 148     -20.047 -16.047  33.000  1.00 71.12           C  
ATOM   1208  C   MET A 148     -20.484 -14.781  32.312  1.00 71.12           C  
ATOM   1209  CB  MET A 148     -21.062 -16.438  34.094  1.00 71.12           C  
ATOM   1210  O   MET A 148     -21.688 -14.531  32.156  1.00 71.12           O  
ATOM   1211  CG  MET A 148     -20.797 -17.781  34.719  1.00 71.12           C  
ATOM   1212  SD  MET A 148     -21.078 -19.188  33.562  1.00 71.12           S  
ATOM   1213  CE  MET A 148     -22.875 -19.391  33.750  1.00 71.12           C  
ATOM   1214  N   ASP A 149     -19.594 -14.062  31.750  1.00 80.31           N  
ATOM   1215  CA  ASP A 149     -19.938 -12.789  31.141  1.00 80.31           C  
ATOM   1216  C   ASP A 149     -20.531 -12.984  29.750  1.00 80.31           C  
ATOM   1217  CB  ASP A 149     -18.719 -11.875  31.078  1.00 80.31           C  
ATOM   1218  O   ASP A 149     -20.141 -13.906  29.031  1.00 80.31           O  
ATOM   1219  CG  ASP A 149     -18.062 -11.664  32.438  1.00 80.31           C  
ATOM   1220  OD1 ASP A 149     -18.766 -11.719  33.469  1.00 80.31           O  
ATOM   1221  OD2 ASP A 149     -16.828 -11.430  32.469  1.00 80.31           O  
ATOM   1222  N   ALA A 150     -21.672 -12.375  29.516  1.00 84.19           N  
ATOM   1223  CA  ALA A 150     -22.297 -12.266  28.203  1.00 84.19           C  
ATOM   1224  C   ALA A 150     -22.172 -10.844  27.656  1.00 84.19           C  
ATOM   1225  CB  ALA A 150     -23.766 -12.672  28.281  1.00 84.19           C  
ATOM   1226  O   ALA A 150     -22.312  -9.867  28.391  1.00 84.19           O  
ATOM   1227  N   HIS A 151     -21.797 -10.797  26.422  1.00 88.44           N  
ATOM   1228  CA  HIS A 151     -21.578  -9.492  25.812  1.00 88.44           C  
ATOM   1229  C   HIS A 151     -22.281  -9.406  24.453  1.00 88.44           C  
ATOM   1230  CB  HIS A 151     -20.078  -9.211  25.656  1.00 88.44           C  
ATOM   1231  O   HIS A 151     -22.453 -10.422  23.781  1.00 88.44           O  
ATOM   1232  CG  HIS A 151     -19.297  -9.414  26.906  1.00 88.44           C  
ATOM   1233  CD2 HIS A 151     -18.422 -10.367  27.266  1.00 88.44           C  
ATOM   1234  ND1 HIS A 151     -19.391  -8.555  27.984  1.00 88.44           N  
ATOM   1235  CE1 HIS A 151     -18.594  -8.977  28.953  1.00 88.44           C  
ATOM   1236  NE2 HIS A 151     -17.984 -10.078  28.531  1.00 88.44           N  
ATOM   1237  N   ALA A 152     -22.781  -8.297  24.141  1.00 91.81           N  
ATOM   1238  CA  ALA A 152     -23.281  -7.980  22.812  1.00 91.81           C  
ATOM   1239  C   ALA A 152     -22.312  -7.051  22.062  1.00 91.81           C  
ATOM   1240  CB  ALA A 152     -24.656  -7.348  22.891  1.00 91.81           C  
ATOM   1241  O   ALA A 152     -22.203  -5.867  22.406  1.00 91.81           O  
ATOM   1242  N   CYS A 153     -21.641  -7.598  21.141  1.00 92.44           N  
ATOM   1243  CA  CYS A 153     -20.656  -6.828  20.391  1.00 92.44           C  
ATOM   1244  C   CYS A 153     -21.297  -6.227  19.141  1.00 92.44           C  
ATOM   1245  CB  CYS A 153     -19.469  -7.711  19.984  1.00 92.44           C  
ATOM   1246  O   CYS A 153     -21.797  -6.949  18.281  1.00 92.44           O  
ATOM   1247  SG  CYS A 153     -18.516  -8.312  21.391  1.00 92.44           S  
ATOM   1248  N   PRO A 154     -21.219  -4.988  18.984  1.00 93.19           N  
ATOM   1249  CA  PRO A 154     -21.906  -4.352  17.859  1.00 93.19           C  
ATOM   1250  C   PRO A 154     -21.016  -4.215  16.625  1.00 93.19           C  
ATOM   1251  CB  PRO A 154     -22.297  -2.979  18.406  1.00 93.19           C  
ATOM   1252  O   PRO A 154     -19.797  -4.109  16.734  1.00 93.19           O  
ATOM   1253  CG  PRO A 154     -21.203  -2.633  19.359  1.00 93.19           C  
ATOM   1254  CD  PRO A 154     -20.750  -3.891  20.062  1.00 93.19           C  
ATOM   1255  N   LEU A 155     -21.578  -4.273  15.484  1.00 94.50           N  
ATOM   1256  CA  LEU A 155     -21.047  -3.797  14.219  1.00 94.50           C  
ATOM   1257  C   LEU A 155     -21.953  -2.725  13.617  1.00 94.50           C  
ATOM   1258  CB  LEU A 155     -20.891  -4.957  13.234  1.00 94.50           C  
ATOM   1259  O   LEU A 155     -23.078  -3.008  13.227  1.00 94.50           O  
ATOM   1260  CG  LEU A 155     -20.172  -4.641  11.914  1.00 94.50           C  
ATOM   1261  CD1 LEU A 155     -18.719  -4.273  12.180  1.00 94.50           C  
ATOM   1262  CD2 LEU A 155     -20.266  -5.820  10.953  1.00 94.50           C  
ATOM   1263  N   LYS A 156     -21.406  -1.488  13.516  1.00 92.56           N  
ATOM   1264  CA  LYS A 156     -22.188  -0.343  13.070  1.00 92.56           C  
ATOM   1265  C   LYS A 156     -21.672   0.208  11.750  1.00 92.56           C  
ATOM   1266  CB  LYS A 156     -22.188   0.757  14.133  1.00 92.56           C  
ATOM   1267  O   LYS A 156     -20.453   0.394  11.578  1.00 92.56           O  
ATOM   1268  CG  LYS A 156     -22.656   0.296  15.500  1.00 92.56           C  
ATOM   1269  CD  LYS A 156     -22.594   1.423  16.531  1.00 92.56           C  
ATOM   1270  CE  LYS A 156     -22.969   0.938  17.922  1.00 92.56           C  
ATOM   1271  NZ  LYS A 156     -22.828   2.018  18.938  1.00 92.56           N  
ATOM   1272  N   PHE A 157     -22.594   0.417  10.828  1.00 92.38           N  
ATOM   1273  CA  PHE A 157     -22.172   1.022   9.570  1.00 92.38           C  
ATOM   1274  C   PHE A 157     -23.250   1.948   9.023  1.00 92.38           C  
ATOM   1275  CB  PHE A 157     -21.828  -0.058   8.539  1.00 92.38           C  
ATOM   1276  O   PHE A 157     -24.406   1.861   9.430  1.00 92.38           O  
ATOM   1277  CG  PHE A 157     -23.000  -0.915   8.148  1.00 92.38           C  
ATOM   1278  CD1 PHE A 157     -23.297  -2.076   8.852  1.00 92.38           C  
ATOM   1279  CD2 PHE A 157     -23.812  -0.557   7.082  1.00 92.38           C  
ATOM   1280  CE1 PHE A 157     -24.391  -2.871   8.492  1.00 92.38           C  
ATOM   1281  CE2 PHE A 157     -24.906  -1.346   6.719  1.00 92.38           C  
ATOM   1282  CZ  PHE A 157     -25.188  -2.504   7.426  1.00 92.38           C  
ATOM   1283  N   GLY A 158     -22.828   2.832   8.141  1.00 90.56           N  
ATOM   1284  CA  GLY A 158     -23.703   3.797   7.496  1.00 90.56           C  
ATOM   1285  C   GLY A 158     -23.000   4.684   6.496  1.00 90.56           C  
ATOM   1286  O   GLY A 158     -21.828   4.457   6.188  1.00 90.56           O  
ATOM   1287  N   SER A 159     -23.750   5.609   6.035  1.00 88.25           N  
ATOM   1288  CA  SER A 159     -23.172   6.531   5.062  1.00 88.25           C  
ATOM   1289  C   SER A 159     -22.172   7.480   5.723  1.00 88.25           C  
ATOM   1290  CB  SER A 159     -24.266   7.336   4.371  1.00 88.25           C  
ATOM   1291  O   SER A 159     -22.406   7.961   6.836  1.00 88.25           O  
ATOM   1292  OG  SER A 159     -23.719   8.305   3.502  1.00 88.25           O  
ATOM   1293  N   TYR A 160     -21.203   7.824   5.047  1.00 82.19           N  
ATOM   1294  CA  TYR A 160     -20.188   8.750   5.527  1.00 82.19           C  
ATOM   1295  C   TYR A 160     -20.609  10.195   5.273  1.00 82.19           C  
ATOM   1296  CB  TYR A 160     -18.844   8.469   4.855  1.00 82.19           C  
ATOM   1297  O   TYR A 160     -20.500  11.047   6.160  1.00 82.19           O  
ATOM   1298  CG  TYR A 160     -17.719   9.328   5.379  1.00 82.19           C  
ATOM   1299  CD1 TYR A 160     -17.234  10.406   4.641  1.00 82.19           C  
ATOM   1300  CD2 TYR A 160     -17.125   9.055   6.609  1.00 82.19           C  
ATOM   1301  CE1 TYR A 160     -16.188  11.195   5.117  1.00 82.19           C  
ATOM   1302  CE2 TYR A 160     -16.094   9.844   7.098  1.00 82.19           C  
ATOM   1303  OH  TYR A 160     -14.594  11.688   6.820  1.00 82.19           O  
ATOM   1304  CZ  TYR A 160     -15.625  10.906   6.344  1.00 82.19           C  
ATOM   1305  N   ALA A 161     -21.141  10.383   4.082  1.00 78.88           N  
ATOM   1306  CA  ALA A 161     -21.297  11.781   3.691  1.00 78.88           C  
ATOM   1307  C   ALA A 161     -22.766  12.125   3.473  1.00 78.88           C  
ATOM   1308  CB  ALA A 161     -20.484  12.078   2.430  1.00 78.88           C  
ATOM   1309  O   ALA A 161     -23.156  13.297   3.551  1.00 78.88           O  
ATOM   1310  N   TYR A 162     -23.562  11.148   3.158  1.00 86.38           N  
ATOM   1311  CA  TYR A 162     -24.938  11.453   2.777  1.00 86.38           C  
ATOM   1312  C   TYR A 162     -25.859  11.328   3.975  1.00 86.38           C  
ATOM   1313  CB  TYR A 162     -25.391  10.516   1.654  1.00 86.38           C  
ATOM   1314  O   TYR A 162     -25.922  10.281   4.621  1.00 86.38           O  
ATOM   1315  CG  TYR A 162     -24.578  10.641   0.388  1.00 86.38           C  
ATOM   1316  CD1 TYR A 162     -24.719  11.750  -0.445  1.00 86.38           C  
ATOM   1317  CD2 TYR A 162     -23.672   9.656   0.021  1.00 86.38           C  
ATOM   1318  CE1 TYR A 162     -23.984  11.867  -1.614  1.00 86.38           C  
ATOM   1319  CE2 TYR A 162     -22.922   9.758  -1.146  1.00 86.38           C  
ATOM   1320  OH  TYR A 162     -22.344  10.984  -3.111  1.00 86.38           O  
ATOM   1321  CZ  TYR A 162     -23.078  10.867  -1.956  1.00 86.38           C  
ATOM   1322  N   THR A 163     -26.625  12.328   4.199  1.00 89.50           N  
ATOM   1323  CA  THR A 163     -27.625  12.281   5.250  1.00 89.50           C  
ATOM   1324  C   THR A 163     -28.797  11.398   4.836  1.00 89.50           C  
ATOM   1325  CB  THR A 163     -28.141  13.695   5.590  1.00 89.50           C  
ATOM   1326  O   THR A 163     -28.891  10.969   3.686  1.00 89.50           O  
ATOM   1327  CG2 THR A 163     -27.000  14.633   5.922  1.00 89.50           C  
ATOM   1328  OG1 THR A 163     -28.875  14.211   4.469  1.00 89.50           O  
ATOM   1329  N   ARG A 164     -29.656  11.172   5.832  1.00 94.19           N  
ATOM   1330  CA  ARG A 164     -30.797  10.312   5.559  1.00 94.19           C  
ATOM   1331  C   ARG A 164     -31.719  10.930   4.500  1.00 94.19           C  
ATOM   1332  CB  ARG A 164     -31.594  10.039   6.840  1.00 94.19           C  
ATOM   1333  O   ARG A 164     -32.562  10.242   3.922  1.00 94.19           O  
ATOM   1334  CG  ARG A 164     -32.312  11.266   7.379  1.00 94.19           C  
ATOM   1335  CD  ARG A 164     -33.156  10.930   8.617  1.00 94.19           C  
ATOM   1336  NE  ARG A 164     -34.250  11.859   8.789  1.00 94.19           N  
ATOM   1337  NH1 ARG A 164     -35.531  10.414  10.070  1.00 94.19           N  
ATOM   1338  NH2 ARG A 164     -36.312  12.500   9.570  1.00 94.19           N  
ATOM   1339  CZ  ARG A 164     -35.375  11.586   9.477  1.00 94.19           C  
ATOM   1340  N   ALA A 165     -31.562  12.242   4.230  1.00 90.75           N  
ATOM   1341  CA  ALA A 165     -32.344  12.891   3.191  1.00 90.75           C  
ATOM   1342  C   ALA A 165     -31.844  12.523   1.800  1.00 90.75           C  
ATOM   1343  CB  ALA A 165     -32.344  14.406   3.377  1.00 90.75           C  
ATOM   1344  O   ALA A 165     -32.531  12.750   0.801  1.00 90.75           O  
ATOM   1345  N   GLU A 166     -30.719  11.953   1.688  1.00 90.56           N  
ATOM   1346  CA  GLU A 166     -30.125  11.633   0.394  1.00 90.56           C  
ATOM   1347  C   GLU A 166     -29.984  10.133   0.211  1.00 90.56           C  
ATOM   1348  CB  GLU A 166     -28.766  12.320   0.245  1.00 90.56           C  
ATOM   1349  O   GLU A 166     -30.297   9.594  -0.852  1.00 90.56           O  
ATOM   1350  CG  GLU A 166     -28.844  13.844   0.164  1.00 90.56           C  
ATOM   1351  CD  GLU A 166     -27.516  14.500  -0.129  1.00 90.56           C  
ATOM   1352  OE1 GLU A 166     -27.266  14.891  -1.294  1.00 90.56           O  
ATOM   1353  OE2 GLU A 166     -26.703  14.625   0.815  1.00 90.56           O  
ATOM   1354  N   VAL A 167     -29.422   9.477   1.227  1.00 94.06           N  
ATOM   1355  CA  VAL A 167     -29.203   8.039   1.156  1.00 94.06           C  
ATOM   1356  C   VAL A 167     -29.688   7.371   2.441  1.00 94.06           C  
ATOM   1357  CB  VAL A 167     -27.703   7.711   0.920  1.00 94.06           C  
ATOM   1358  O   VAL A 167     -29.391   7.848   3.543  1.00 94.06           O  
ATOM   1359  CG1 VAL A 167     -27.469   6.199   0.957  1.00 94.06           C  
ATOM   1360  CG2 VAL A 167     -27.234   8.297  -0.412  1.00 94.06           C  
ATOM   1361  N   VAL A 168     -30.406   6.312   2.303  1.00 96.75           N  
ATOM   1362  CA  VAL A 168     -30.875   5.535   3.445  1.00 96.75           C  
ATOM   1363  C   VAL A 168     -30.469   4.074   3.283  1.00 96.75           C  
ATOM   1364  CB  VAL A 168     -32.406   5.645   3.613  1.00 96.75           C  
ATOM   1365  O   VAL A 168     -30.500   3.529   2.178  1.00 96.75           O  
ATOM   1366  CG1 VAL A 168     -32.812   7.082   3.941  1.00 96.75           C  
ATOM   1367  CG2 VAL A 168     -33.125   5.160   2.350  1.00 96.75           C  
ATOM   1368  N   TYR A 169     -30.078   3.520   4.379  1.00 96.69           N  
ATOM   1369  CA  TYR A 169     -29.703   2.107   4.398  1.00 96.69           C  
ATOM   1370  C   TYR A 169     -30.844   1.259   4.965  1.00 96.69           C  
ATOM   1371  CB  TYR A 169     -28.438   1.894   5.219  1.00 96.69           C  
ATOM   1372  O   TYR A 169     -31.531   1.672   5.902  1.00 96.69           O  
ATOM   1373  CG  TYR A 169     -27.172   2.350   4.520  1.00 96.69           C  
ATOM   1374  CD1 TYR A 169     -26.281   1.427   3.992  1.00 96.69           C  
ATOM   1375  CD2 TYR A 169     -26.891   3.703   4.383  1.00 96.69           C  
ATOM   1376  CE1 TYR A 169     -25.109   1.842   3.348  1.00 96.69           C  
ATOM   1377  CE2 TYR A 169     -25.734   4.129   3.740  1.00 96.69           C  
ATOM   1378  OH  TYR A 169     -23.703   3.609   2.590  1.00 96.69           O  
ATOM   1379  CZ  TYR A 169     -24.844   3.193   3.227  1.00 96.69           C  
ATOM   1380  N   GLU A 170     -31.000   0.105   4.375  1.00 96.50           N  
ATOM   1381  CA  GLU A 170     -31.969  -0.884   4.852  1.00 96.50           C  
ATOM   1382  C   GLU A 170     -31.406  -2.299   4.742  1.00 96.50           C  
ATOM   1383  CB  GLU A 170     -33.281  -0.779   4.062  1.00 96.50           C  
ATOM   1384  O   GLU A 170     -30.516  -2.562   3.920  1.00 96.50           O  
ATOM   1385  CG  GLU A 170     -33.969   0.567   4.207  1.00 96.50           C  
ATOM   1386  CD  GLU A 170     -35.312   0.633   3.479  1.00 96.50           C  
ATOM   1387  OE1 GLU A 170     -36.000   1.657   3.602  1.00 96.50           O  
ATOM   1388  OE2 GLU A 170     -35.625  -0.347   2.777  1.00 96.50           O  
ATOM   1389  N   TRP A 171     -31.844  -3.146   5.629  1.00 96.19           N  
ATOM   1390  CA  TRP A 171     -31.484  -4.555   5.508  1.00 96.19           C  
ATOM   1391  C   TRP A 171     -32.188  -5.199   4.316  1.00 96.19           C  
ATOM   1392  CB  TRP A 171     -31.828  -5.312   6.793  1.00 96.19           C  
ATOM   1393  O   TRP A 171     -33.375  -4.961   4.082  1.00 96.19           O  
ATOM   1394  CG  TRP A 171     -31.062  -4.848   7.996  1.00 96.19           C  
ATOM   1395  CD1 TRP A 171     -31.562  -4.148   9.062  1.00 96.19           C  
ATOM   1396  CD2 TRP A 171     -29.672  -5.043   8.258  1.00 96.19           C  
ATOM   1397  CE2 TRP A 171     -29.391  -4.438   9.500  1.00 96.19           C  
ATOM   1398  CE3 TRP A 171     -28.641  -5.676   7.562  1.00 96.19           C  
ATOM   1399  NE1 TRP A 171     -30.562  -3.898   9.969  1.00 96.19           N  
ATOM   1400  CH2 TRP A 171     -27.125  -5.066   9.359  1.00 96.19           C  
ATOM   1401  CZ2 TRP A 171     -28.109  -4.445  10.062  1.00 96.19           C  
ATOM   1402  CZ3 TRP A 171     -27.359  -5.680   8.125  1.00 96.19           C  
ATOM   1403  N   THR A 172     -31.453  -5.883   3.541  1.00 92.50           N  
ATOM   1404  CA  THR A 172     -31.984  -6.512   2.334  1.00 92.50           C  
ATOM   1405  C   THR A 172     -33.094  -7.512   2.680  1.00 92.50           C  
ATOM   1406  CB  THR A 172     -30.859  -7.219   1.542  1.00 92.50           C  
ATOM   1407  O   THR A 172     -34.094  -7.602   1.977  1.00 92.50           O  
ATOM   1408  CG2 THR A 172     -31.422  -7.879   0.284  1.00 92.50           C  
ATOM   1409  OG1 THR A 172     -29.875  -6.258   1.165  1.00 92.50           O  
ATOM   1410  N   ARG A 173     -32.812  -8.242   3.691  1.00 87.81           N  
ATOM   1411  CA  ARG A 173     -33.719  -9.297   4.090  1.00 87.81           C  
ATOM   1412  C   ARG A 173     -34.312  -9.023   5.473  1.00 87.81           C  
ATOM   1413  CB  ARG A 173     -33.031 -10.664   4.074  1.00 87.81           C  
ATOM   1414  O   ARG A 173     -34.031  -7.992   6.078  1.00 87.81           O  
ATOM   1415  CG  ARG A 173     -32.469 -11.039   2.719  1.00 87.81           C  
ATOM   1416  CD  ARG A 173     -31.719 -12.375   2.773  1.00 87.81           C  
ATOM   1417  NE  ARG A 173     -31.047 -12.672   1.511  1.00 87.81           N  
ATOM   1418  NH1 ARG A 173     -30.297 -14.750   2.164  1.00 87.81           N  
ATOM   1419  NH2 ARG A 173     -29.812 -13.961   0.068  1.00 87.81           N  
ATOM   1420  CZ  ARG A 173     -30.391 -13.797   1.250  1.00 87.81           C  
ATOM   1421  N   GLU A 174     -35.188  -9.977   5.883  1.00 85.19           N  
ATOM   1422  CA  GLU A 174     -35.656  -9.906   7.266  1.00 85.19           C  
ATOM   1423  C   GLU A 174     -34.500  -9.977   8.250  1.00 85.19           C  
ATOM   1424  CB  GLU A 174     -36.656 -11.023   7.551  1.00 85.19           C  
ATOM   1425  O   GLU A 174     -33.469 -10.594   7.957  1.00 85.19           O  
ATOM   1426  CG  GLU A 174     -37.906 -10.977   6.684  1.00 85.19           C  
ATOM   1427  CD  GLU A 174     -38.906 -12.047   7.035  1.00 85.19           C  
ATOM   1428  OE1 GLU A 174     -40.062 -12.008   6.500  1.00 85.19           O  
ATOM   1429  OE2 GLU A 174     -38.594 -12.938   7.848  1.00 85.19           O  
ATOM   1430  N   PRO A 175     -34.656  -9.250   9.336  1.00 78.62           N  
ATOM   1431  CA  PRO A 175     -33.562  -9.125  10.297  1.00 78.62           C  
ATOM   1432  C   PRO A 175     -32.844 -10.445  10.539  1.00 78.62           C  
ATOM   1433  CB  PRO A 175     -34.250  -8.633  11.570  1.00 78.62           C  
ATOM   1434  O   PRO A 175     -31.609 -10.484  10.578  1.00 78.62           O  
ATOM   1435  CG  PRO A 175     -35.438  -7.832  11.086  1.00 78.62           C  
ATOM   1436  CD  PRO A 175     -35.969  -8.461   9.828  1.00 78.62           C  
ATOM   1437  N   ALA A 176     -33.625 -11.523  10.625  1.00 77.06           N  
ATOM   1438  CA  ALA A 176     -33.031 -12.820  10.961  1.00 77.06           C  
ATOM   1439  C   ALA A 176     -32.188 -13.352   9.828  1.00 77.06           C  
ATOM   1440  CB  ALA A 176     -34.156 -13.828  11.305  1.00 77.06           C  
ATOM   1441  O   ALA A 176     -31.328 -14.219  10.039  1.00 77.06           O  
ATOM   1442  N   ARG A 177     -32.312 -12.750   8.656  1.00 84.88           N  
ATOM   1443  CA  ARG A 177     -31.625 -13.312   7.508  1.00 84.88           C  
ATOM   1444  C   ARG A 177     -30.656 -12.289   6.902  1.00 84.88           C  
ATOM   1445  CB  ARG A 177     -32.625 -13.789   6.449  1.00 84.88           C  
ATOM   1446  O   ARG A 177     -30.031 -12.562   5.883  1.00 84.88           O  
ATOM   1447  CG  ARG A 177     -33.438 -14.992   6.875  1.00 84.88           C  
ATOM   1448  CD  ARG A 177     -34.312 -15.523   5.734  1.00 84.88           C  
ATOM   1449  NE  ARG A 177     -35.000 -16.734   6.109  1.00 84.88           N  
ATOM   1450  NH1 ARG A 177     -35.844 -17.156   3.996  1.00 84.88           N  
ATOM   1451  NH2 ARG A 177     -36.312 -18.594   5.727  1.00 84.88           N  
ATOM   1452  CZ  ARG A 177     -35.719 -17.500   5.277  1.00 84.88           C  
ATOM   1453  N   SER A 178     -30.578 -11.156   7.512  1.00 88.62           N  
ATOM   1454  CA  SER A 178     -29.750 -10.102   6.934  1.00 88.62           C  
ATOM   1455  C   SER A 178     -28.281 -10.289   7.289  1.00 88.62           C  
ATOM   1456  CB  SER A 178     -30.234  -8.727   7.406  1.00 88.62           C  
ATOM   1457  O   SER A 178     -27.406  -9.797   6.586  1.00 88.62           O  
ATOM   1458  OG  SER A 178     -31.516  -8.430   6.895  1.00 88.62           O  
ATOM   1459  N   VAL A 179     -28.078 -10.961   8.391  1.00 93.50           N  
ATOM   1460  CA  VAL A 179     -26.734 -11.312   8.812  1.00 93.50           C  
ATOM   1461  C   VAL A 179     -26.656 -12.812   9.102  1.00 93.50           C  
ATOM   1462  CB  VAL A 179     -26.297 -10.508  10.047  1.00 93.50           C  
ATOM   1463  O   VAL A 179     -27.359 -13.320   9.969  1.00 93.50           O  
ATOM   1464  CG1 VAL A 179     -24.859 -10.859  10.445  1.00 93.50           C  
ATOM   1465  CG2 VAL A 179     -26.422  -9.008   9.781  1.00 93.50           C  
ATOM   1466  N   VAL A 180     -25.922 -13.477   8.336  1.00 90.56           N  
ATOM   1467  CA  VAL A 180     -25.781 -14.922   8.492  1.00 90.56           C  
ATOM   1468  C   VAL A 180     -24.328 -15.273   8.781  1.00 90.56           C  
ATOM   1469  CB  VAL A 180     -26.266 -15.680   7.238  1.00 90.56           C  
ATOM   1470  O   VAL A 180     -23.406 -14.773   8.117  1.00 90.56           O  
ATOM   1471  CG1 VAL A 180     -26.062 -17.188   7.402  1.00 90.56           C  
ATOM   1472  CG2 VAL A 180     -27.734 -15.367   6.969  1.00 90.56           C  
ATOM   1473  N   VAL A 181     -24.109 -16.047   9.773  1.00 90.25           N  
ATOM   1474  CA  VAL A 181     -22.781 -16.531  10.117  1.00 90.25           C  
ATOM   1475  C   VAL A 181     -22.594 -17.969   9.609  1.00 90.25           C  
ATOM   1476  CB  VAL A 181     -22.516 -16.469  11.641  1.00 90.25           C  
ATOM   1477  O   VAL A 181     -23.453 -18.812   9.836  1.00 90.25           O  
ATOM   1478  CG1 VAL A 181     -21.125 -16.969  11.977  1.00 90.25           C  
ATOM   1479  CG2 VAL A 181     -22.734 -15.047  12.156  1.00 90.25           C  
ATOM   1480  N   ALA A 182     -21.531 -18.141   8.945  1.00 85.06           N  
ATOM   1481  CA  ALA A 182     -21.250 -19.484   8.422  1.00 85.06           C  
ATOM   1482  C   ALA A 182     -21.203 -20.516   9.555  1.00 85.06           C  
ATOM   1483  CB  ALA A 182     -19.938 -19.484   7.652  1.00 85.06           C  
ATOM   1484  O   ALA A 182     -20.703 -20.219  10.648  1.00 85.06           O  
ATOM   1485  N   GLU A 183     -21.734 -21.750   9.430  1.00 77.06           N  
ATOM   1486  CA  GLU A 183     -21.828 -22.812  10.430  1.00 77.06           C  
ATOM   1487  C   GLU A 183     -20.469 -23.078  11.062  1.00 77.06           C  
ATOM   1488  CB  GLU A 183     -22.391 -24.094   9.812  1.00 77.06           C  
ATOM   1489  O   GLU A 183     -20.359 -23.234  12.281  1.00 77.06           O  
ATOM   1490  CG  GLU A 183     -23.906 -24.125   9.727  1.00 77.06           C  
ATOM   1491  CD  GLU A 183     -24.453 -25.438   9.195  1.00 77.06           C  
ATOM   1492  OE1 GLU A 183     -25.688 -25.594   9.125  1.00 77.06           O  
ATOM   1493  OE2 GLU A 183     -23.641 -26.312   8.852  1.00 77.06           O  
ATOM   1494  N   ASP A 184     -19.391 -23.094  10.367  1.00 73.38           N  
ATOM   1495  CA  ASP A 184     -18.062 -23.344  10.922  1.00 73.38           C  
ATOM   1496  C   ASP A 184     -17.203 -22.078  10.922  1.00 73.38           C  
ATOM   1497  CB  ASP A 184     -17.359 -24.453  10.125  1.00 73.38           C  
ATOM   1498  O   ASP A 184     -15.977 -22.156  10.930  1.00 73.38           O  
ATOM   1499  CG  ASP A 184     -18.125 -25.766  10.133  1.00 73.38           C  
ATOM   1500  OD1 ASP A 184     -18.828 -26.047  11.117  1.00 73.38           O  
ATOM   1501  OD2 ASP A 184     -18.000 -26.531   9.141  1.00 73.38           O  
ATOM   1502  N   GLY A 185     -17.875 -20.922  11.094  1.00 72.94           N  
ATOM   1503  CA  GLY A 185     -17.141 -19.688  10.914  1.00 72.94           C  
ATOM   1504  C   GLY A 185     -16.703 -19.047  12.219  1.00 72.94           C  
ATOM   1505  O   GLY A 185     -16.016 -18.031  12.219  1.00 72.94           O  
ATOM   1506  N   SER A 186     -17.094 -19.703  13.352  1.00 73.44           N  
ATOM   1507  CA  SER A 186     -16.734 -19.094  14.625  1.00 73.44           C  
ATOM   1508  C   SER A 186     -15.406 -19.641  15.141  1.00 73.44           C  
ATOM   1509  CB  SER A 186     -17.828 -19.344  15.664  1.00 73.44           C  
ATOM   1510  O   SER A 186     -15.203 -20.859  15.188  1.00 73.44           O  
ATOM   1511  OG  SER A 186     -17.766 -20.672  16.156  1.00 73.44           O  
ATOM   1512  N   ARG A 187     -14.461 -18.781  15.289  1.00 69.75           N  
ATOM   1513  CA  ARG A 187     -13.133 -19.094  15.812  1.00 69.75           C  
ATOM   1514  C   ARG A 187     -12.945 -18.516  17.203  1.00 69.75           C  
ATOM   1515  CB  ARG A 187     -12.047 -18.562  14.875  1.00 69.75           C  
ATOM   1516  O   ARG A 187     -12.078 -17.672  17.422  1.00 69.75           O  
ATOM   1517  CG  ARG A 187     -12.156 -19.078  13.445  1.00 69.75           C  
ATOM   1518  CD  ARG A 187     -11.133 -18.422  12.531  1.00 69.75           C  
ATOM   1519  NE  ARG A 187     -11.352 -18.781  11.133  1.00 69.75           N  
ATOM   1520  NH1 ARG A 187      -9.648 -17.453  10.312  1.00 69.75           N  
ATOM   1521  NH2 ARG A 187     -10.938 -18.688   8.875  1.00 69.75           N  
ATOM   1522  CZ  ARG A 187     -10.648 -18.312  10.109  1.00 69.75           C  
ATOM   1523  N   LEU A 188     -13.750 -19.000  18.078  1.00 76.06           N  
ATOM   1524  CA  LEU A 188     -13.695 -18.422  19.406  1.00 76.06           C  
ATOM   1525  C   LEU A 188     -13.062 -19.406  20.391  1.00 76.06           C  
ATOM   1526  CB  LEU A 188     -15.102 -18.047  19.891  1.00 76.06           C  
ATOM   1527  O   LEU A 188     -13.297 -20.609  20.312  1.00 76.06           O  
ATOM   1528  CG  LEU A 188     -15.844 -17.016  19.047  1.00 76.06           C  
ATOM   1529  CD1 LEU A 188     -17.312 -16.953  19.453  1.00 76.06           C  
ATOM   1530  CD2 LEU A 188     -15.195 -15.641  19.188  1.00 76.06           C  
ATOM   1531  N   ASN A 189     -12.047 -19.109  21.078  1.00 72.06           N  
ATOM   1532  CA  ASN A 189     -11.422 -19.953  22.094  1.00 72.06           C  
ATOM   1533  C   ASN A 189     -12.109 -19.797  23.453  1.00 72.06           C  
ATOM   1534  CB  ASN A 189      -9.930 -19.641  22.219  1.00 72.06           C  
ATOM   1535  O   ASN A 189     -12.312 -20.781  24.156  1.00 72.06           O  
ATOM   1536  CG  ASN A 189      -9.141 -20.094  21.000  1.00 72.06           C  
ATOM   1537  ND2 ASN A 189      -7.945 -19.547  20.828  1.00 72.06           N  
ATOM   1538  OD1 ASN A 189      -9.602 -20.938  20.234  1.00 72.06           O  
ATOM   1539  N   GLN A 190     -12.516 -18.594  23.797  1.00 75.31           N  
ATOM   1540  CA  GLN A 190     -13.031 -18.344  25.141  1.00 75.31           C  
ATOM   1541  C   GLN A 190     -14.500 -17.922  25.109  1.00 75.31           C  
ATOM   1542  CB  GLN A 190     -12.195 -17.266  25.828  1.00 75.31           C  
ATOM   1543  O   GLN A 190     -15.117 -17.719  26.156  1.00 75.31           O  
ATOM   1544  CG  GLN A 190     -10.742 -17.641  26.062  1.00 75.31           C  
ATOM   1545  CD  GLN A 190      -9.945 -16.562  26.750  1.00 75.31           C  
ATOM   1546  NE2 GLN A 190      -8.656 -16.828  26.969  1.00 75.31           N  
ATOM   1547  OE1 GLN A 190     -10.477 -15.492  27.078  1.00 75.31           O  
ATOM   1548  N   TYR A 191     -15.039 -17.891  23.984  1.00 84.88           N  
ATOM   1549  CA  TYR A 191     -16.422 -17.422  23.859  1.00 84.88           C  
ATOM   1550  C   TYR A 191     -17.219 -18.359  22.969  1.00 84.88           C  
ATOM   1551  CB  TYR A 191     -16.469 -16.000  23.312  1.00 84.88           C  
ATOM   1552  O   TYR A 191     -16.656 -19.062  22.125  1.00 84.88           O  
ATOM   1553  CG  TYR A 191     -15.953 -14.961  24.281  1.00 84.88           C  
ATOM   1554  CD1 TYR A 191     -16.781 -14.430  25.266  1.00 84.88           C  
ATOM   1555  CD2 TYR A 191     -14.641 -14.500  24.203  1.00 84.88           C  
ATOM   1556  CE1 TYR A 191     -16.312 -13.469  26.156  1.00 84.88           C  
ATOM   1557  CE2 TYR A 191     -14.164 -13.539  25.094  1.00 84.88           C  
ATOM   1558  OH  TYR A 191     -14.531 -12.078  26.953  1.00 84.88           O  
ATOM   1559  CZ  TYR A 191     -15.000 -13.031  26.062  1.00 84.88           C  
ATOM   1560  N   ASP A 192     -18.484 -18.359  23.266  1.00 87.00           N  
ATOM   1561  CA  ASP A 192     -19.453 -18.922  22.344  1.00 87.00           C  
ATOM   1562  C   ASP A 192     -20.297 -17.828  21.688  1.00 87.00           C  
ATOM   1563  CB  ASP A 192     -20.359 -19.938  23.062  1.00 87.00           C  
ATOM   1564  O   ASP A 192     -20.719 -16.891  22.359  1.00 87.00           O  
ATOM   1565  CG  ASP A 192     -19.609 -21.156  23.547  1.00 87.00           C  
ATOM   1566  OD1 ASP A 192     -18.656 -21.609  22.859  1.00 87.00           O  
ATOM   1567  OD2 ASP A 192     -19.969 -21.688  24.609  1.00 87.00           O  
ATOM   1568  N   LEU A 193     -20.406 -17.953  20.422  1.00 92.06           N  
ATOM   1569  CA  LEU A 193     -21.328 -17.078  19.703  1.00 92.06           C  
ATOM   1570  C   LEU A 193     -22.750 -17.609  19.750  1.00 92.06           C  
ATOM   1571  CB  LEU A 193     -20.891 -16.891  18.250  1.00 92.06           C  
ATOM   1572  O   LEU A 193     -23.062 -18.625  19.125  1.00 92.06           O  
ATOM   1573  CG  LEU A 193     -21.719 -15.938  17.406  1.00 92.06           C  
ATOM   1574  CD1 LEU A 193     -21.656 -14.523  17.984  1.00 92.06           C  
ATOM   1575  CD2 LEU A 193     -21.234 -15.945  15.953  1.00 92.06           C  
ATOM   1576  N   LEU A 194     -23.594 -16.953  20.469  1.00 91.50           N  
ATOM   1577  CA  LEU A 194     -24.953 -17.438  20.688  1.00 91.50           C  
ATOM   1578  C   LEU A 194     -25.859 -17.062  19.531  1.00 91.50           C  
ATOM   1579  CB  LEU A 194     -25.516 -16.859  22.000  1.00 91.50           C  
ATOM   1580  O   LEU A 194     -26.875 -17.719  19.297  1.00 91.50           O  
ATOM   1581  CG  LEU A 194     -24.719 -17.188  23.266  1.00 91.50           C  
ATOM   1582  CD1 LEU A 194     -25.375 -16.531  24.484  1.00 91.50           C  
ATOM   1583  CD2 LEU A 194     -24.609 -18.688  23.469  1.00 91.50           C  
ATOM   1584  N   GLY A 195     -25.516 -15.992  18.844  1.00 91.75           N  
ATOM   1585  CA  GLY A 195     -26.328 -15.477  17.750  1.00 91.75           C  
ATOM   1586  C   GLY A 195     -26.109 -13.992  17.500  1.00 91.75           C  
ATOM   1587  O   GLY A 195     -25.172 -13.398  18.031  1.00 91.75           O  
ATOM   1588  N   GLN A 196     -26.875 -13.484  16.625  1.00 94.19           N  
ATOM   1589  CA  GLN A 196     -26.781 -12.070  16.281  1.00 94.19           C  
ATOM   1590  C   GLN A 196     -28.172 -11.453  16.094  1.00 94.19           C  
ATOM   1591  CB  GLN A 196     -25.938 -11.867  15.023  1.00 94.19           C  
ATOM   1592  O   GLN A 196     -29.109 -12.148  15.719  1.00 94.19           O  
ATOM   1593  CG  GLN A 196     -26.578 -12.445  13.766  1.00 94.19           C  
ATOM   1594  CD  GLN A 196     -26.391 -13.953  13.648  1.00 94.19           C  
ATOM   1595  NE2 GLN A 196     -26.859 -14.523  12.547  1.00 94.19           N  
ATOM   1596  OE1 GLN A 196     -25.828 -14.586  14.547  1.00 94.19           O  
ATOM   1597  N   THR A 197     -28.375 -10.266  16.453  1.00 95.12           N  
ATOM   1598  CA  THR A 197     -29.562  -9.461  16.188  1.00 95.12           C  
ATOM   1599  C   THR A 197     -29.203  -8.203  15.406  1.00 95.12           C  
ATOM   1600  CB  THR A 197     -30.266  -9.062  17.500  1.00 95.12           C  
ATOM   1601  O   THR A 197     -28.047  -7.750  15.438  1.00 95.12           O  
ATOM   1602  CG2 THR A 197     -30.766 -10.297  18.250  1.00 95.12           C  
ATOM   1603  OG1 THR A 197     -29.344  -8.359  18.344  1.00 95.12           O  
ATOM   1604  N   VAL A 198     -30.109  -7.746  14.578  1.00 95.81           N  
ATOM   1605  CA  VAL A 198     -29.828  -6.566  13.766  1.00 95.81           C  
ATOM   1606  C   VAL A 198     -30.797  -5.445  14.148  1.00 95.81           C  
ATOM   1607  CB  VAL A 198     -29.938  -6.879  12.258  1.00 95.81           C  
ATOM   1608  O   VAL A 198     -31.891  -5.703  14.641  1.00 95.81           O  
ATOM   1609  CG1 VAL A 198     -28.906  -7.934  11.852  1.00 95.81           C  
ATOM   1610  CG2 VAL A 198     -31.344  -7.340  11.906  1.00 95.81           C  
ATOM   1611  N   ASP A 199     -30.344  -4.266  13.992  1.00 94.06           N  
ATOM   1612  CA  ASP A 199     -31.109  -3.055  14.273  1.00 94.06           C  
ATOM   1613  C   ASP A 199     -30.672  -1.908  13.359  1.00 94.06           C  
ATOM   1614  CB  ASP A 199     -30.969  -2.650  15.742  1.00 94.06           C  
ATOM   1615  O   ASP A 199     -29.719  -2.043  12.609  1.00 94.06           O  
ATOM   1616  CG  ASP A 199     -31.938  -1.548  16.156  1.00 94.06           C  
ATOM   1617  OD1 ASP A 199     -32.969  -1.344  15.461  1.00 94.06           O  
ATOM   1618  OD2 ASP A 199     -31.656  -0.875  17.172  1.00 94.06           O  
ATOM   1619  N   SER A 200     -31.562  -0.927  13.211  1.00 94.31           N  
ATOM   1620  CA  SER A 200     -31.203   0.311  12.523  1.00 94.31           C  
ATOM   1621  C   SER A 200     -31.656   1.532  13.328  1.00 94.31           C  
ATOM   1622  CB  SER A 200     -31.828   0.354  11.133  1.00 94.31           C  
ATOM   1623  O   SER A 200     -32.625   1.471  14.070  1.00 94.31           O  
ATOM   1624  OG  SER A 200     -33.250   0.432  11.211  1.00 94.31           O  
ATOM   1625  N   GLY A 201     -30.875   2.641  13.242  1.00 93.88           N  
ATOM   1626  CA  GLY A 201     -31.203   3.875  13.938  1.00 93.88           C  
ATOM   1627  C   GLY A 201     -30.688   5.113  13.234  1.00 93.88           C  
ATOM   1628  O   GLY A 201     -30.125   5.023  12.141  1.00 93.88           O  
ATOM   1629  N   ILE A 202     -31.062   6.227  13.852  1.00 94.38           N  
ATOM   1630  CA  ILE A 202     -30.641   7.516  13.312  1.00 94.38           C  
ATOM   1631  C   ILE A 202     -29.656   8.180  14.273  1.00 94.38           C  
ATOM   1632  CB  ILE A 202     -31.859   8.445  13.062  1.00 94.38           C  
ATOM   1633  O   ILE A 202     -29.891   8.219  15.484  1.00 94.38           O  
ATOM   1634  CG1 ILE A 202     -32.781   7.828  12.016  1.00 94.38           C  
ATOM   1635  CG2 ILE A 202     -31.391   9.836  12.625  1.00 94.38           C  
ATOM   1636  CD1 ILE A 202     -34.125   8.531  11.898  1.00 94.38           C  
ATOM   1637  N   VAL A 203     -28.562   8.586  13.758  1.00 87.88           N  
ATOM   1638  CA  VAL A 203     -27.578   9.328  14.555  1.00 87.88           C  
ATOM   1639  C   VAL A 203     -27.531  10.781  14.094  1.00 87.88           C  
ATOM   1640  CB  VAL A 203     -26.172   8.688  14.453  1.00 87.88           C  
ATOM   1641  O   VAL A 203     -27.500  11.055  12.891  1.00 87.88           O  
ATOM   1642  CG1 VAL A 203     -25.125   9.594  15.102  1.00 87.88           C  
ATOM   1643  CG2 VAL A 203     -26.172   7.309  15.109  1.00 87.88           C  
ATOM   1644  N   GLN A 204     -27.562  11.656  15.070  1.00 87.25           N  
ATOM   1645  CA  GLN A 204     -27.453  13.086  14.789  1.00 87.25           C  
ATOM   1646  C   GLN A 204     -26.016  13.570  14.891  1.00 87.25           C  
ATOM   1647  CB  GLN A 204     -28.359  13.891  15.734  1.00 87.25           C  
ATOM   1648  O   GLN A 204     -25.312  13.250  15.852  1.00 87.25           O  
ATOM   1649  CG  GLN A 204     -28.531  15.344  15.328  1.00 87.25           C  
ATOM   1650  CD  GLN A 204     -29.609  16.047  16.141  1.00 87.25           C  
ATOM   1651  NE2 GLN A 204     -29.781  17.344  15.891  1.00 87.25           N  
ATOM   1652  OE1 GLN A 204     -30.281  15.438  16.969  1.00 87.25           O  
ATOM   1653  N   SER A 205     -25.531  14.172  13.859  1.00 77.81           N  
ATOM   1654  CA  SER A 205     -24.219  14.797  13.859  1.00 77.81           C  
ATOM   1655  C   SER A 205     -24.297  16.266  13.484  1.00 77.81           C  
ATOM   1656  CB  SER A 205     -23.266  14.070  12.906  1.00 77.81           C  
ATOM   1657  O   SER A 205     -25.391  16.781  13.188  1.00 77.81           O  
ATOM   1658  OG  SER A 205     -22.031  14.758  12.797  1.00 77.81           O  
ATOM   1659  N   SER A 206     -23.219  16.984  13.539  1.00 72.69           N  
ATOM   1660  CA  SER A 206     -23.172  18.406  13.180  1.00 72.69           C  
ATOM   1661  C   SER A 206     -23.484  18.609  11.703  1.00 72.69           C  
ATOM   1662  CB  SER A 206     -21.812  19.016  13.523  1.00 72.69           C  
ATOM   1663  O   SER A 206     -23.859  19.703  11.289  1.00 72.69           O  
ATOM   1664  OG  SER A 206     -20.781  18.344  12.820  1.00 72.69           O  
ATOM   1665  N   THR A 207     -23.422  17.578  10.938  1.00 74.75           N  
ATOM   1666  CA  THR A 207     -23.625  17.734   9.500  1.00 74.75           C  
ATOM   1667  C   THR A 207     -24.969  17.156   9.078  1.00 74.75           C  
ATOM   1668  CB  THR A 207     -22.500  17.031   8.703  1.00 74.75           C  
ATOM   1669  O   THR A 207     -25.312  17.188   7.898  1.00 74.75           O  
ATOM   1670  CG2 THR A 207     -21.141  17.641   9.016  1.00 74.75           C  
ATOM   1671  OG1 THR A 207     -22.469  15.641   9.047  1.00 74.75           O  
ATOM   1672  N   GLY A 208     -25.688  16.641  10.008  1.00 82.19           N  
ATOM   1673  CA  GLY A 208     -27.016  16.125   9.703  1.00 82.19           C  
ATOM   1674  C   GLY A 208     -27.312  14.805  10.375  1.00 82.19           C  
ATOM   1675  O   GLY A 208     -26.656  14.430  11.344  1.00 82.19           O  
ATOM   1676  N   GLU A 209     -28.391  14.250   9.859  1.00 91.94           N  
ATOM   1677  CA  GLU A 209     -28.844  12.961  10.391  1.00 91.94           C  
ATOM   1678  C   GLU A 209     -28.484  11.820   9.445  1.00 91.94           C  
ATOM   1679  CB  GLU A 209     -30.359  12.984  10.641  1.00 91.94           C  
ATOM   1680  O   GLU A 209     -28.672  11.930   8.234  1.00 91.94           O  
ATOM   1681  CG  GLU A 209     -30.781  13.977  11.711  1.00 91.94           C  
ATOM   1682  CD  GLU A 209     -32.281  13.898  12.047  1.00 91.94           C  
ATOM   1683  OE1 GLU A 209     -32.656  14.148  13.211  1.00 91.94           O  
ATOM   1684  OE2 GLU A 209     -33.062  13.578  11.125  1.00 91.94           O  
ATOM   1685  N   TYR A 210     -28.000  10.789  10.047  1.00 90.38           N  
ATOM   1686  CA  TYR A 210     -27.578   9.633   9.258  1.00 90.38           C  
ATOM   1687  C   TYR A 210     -28.250   8.359   9.750  1.00 90.38           C  
ATOM   1688  CB  TYR A 210     -26.062   9.477   9.320  1.00 90.38           C  
ATOM   1689  O   TYR A 210     -28.469   8.188  10.953  1.00 90.38           O  
ATOM   1690  CG  TYR A 210     -25.297  10.664   8.758  1.00 90.38           C  
ATOM   1691  CD1 TYR A 210     -24.859  10.672   7.441  1.00 90.38           C  
ATOM   1692  CD2 TYR A 210     -25.031  11.773   9.555  1.00 90.38           C  
ATOM   1693  CE1 TYR A 210     -24.156  11.758   6.922  1.00 90.38           C  
ATOM   1694  CE2 TYR A 210     -24.344  12.867   9.047  1.00 90.38           C  
ATOM   1695  OH  TYR A 210     -23.219  13.930   7.223  1.00 90.38           O  
ATOM   1696  CZ  TYR A 210     -23.906  12.852   7.730  1.00 90.38           C  
ATOM   1697  N   VAL A 211     -28.578   7.516   8.844  1.00 95.44           N  
ATOM   1698  CA  VAL A 211     -29.062   6.184   9.195  1.00 95.44           C  
ATOM   1699  C   VAL A 211     -27.875   5.277   9.539  1.00 95.44           C  
ATOM   1700  CB  VAL A 211     -29.906   5.562   8.062  1.00 95.44           C  
ATOM   1701  O   VAL A 211     -26.922   5.188   8.766  1.00 95.44           O  
ATOM   1702  CG1 VAL A 211     -30.344   4.145   8.422  1.00 95.44           C  
ATOM   1703  CG2 VAL A 211     -31.109   6.438   7.754  1.00 95.44           C  
ATOM   1704  N   VAL A 212     -27.938   4.645  10.648  1.00 94.75           N  
ATOM   1705  CA  VAL A 212     -26.875   3.727  11.078  1.00 94.75           C  
ATOM   1706  C   VAL A 212     -27.453   2.326  11.266  1.00 94.75           C  
ATOM   1707  CB  VAL A 212     -26.203   4.203  12.383  1.00 94.75           C  
ATOM   1708  O   VAL A 212     -28.422   2.141  12.008  1.00 94.75           O  
ATOM   1709  CG1 VAL A 212     -25.188   3.176  12.867  1.00 94.75           C  
ATOM   1710  CG2 VAL A 212     -25.531   5.562  12.172  1.00 94.75           C  
ATOM   1711  N   MET A 213     -26.875   1.415  10.547  1.00 96.38           N  
ATOM   1712  CA  MET A 213     -27.234   0.006  10.680  1.00 96.38           C  
ATOM   1713  C   MET A 213     -26.359  -0.675  11.734  1.00 96.38           C  
ATOM   1714  CB  MET A 213     -27.078  -0.717   9.344  1.00 96.38           C  
ATOM   1715  O   MET A 213     -25.156  -0.438  11.805  1.00 96.38           O  
ATOM   1716  CG  MET A 213     -27.719   0.020   8.172  1.00 96.38           C  
ATOM   1717  SD  MET A 213     -29.531   0.226   8.375  1.00 96.38           S  
ATOM   1718  CE  MET A 213     -30.078  -1.489   8.148  1.00 96.38           C  
ATOM   1719  N   THR A 214     -26.984  -1.532  12.586  1.00 96.06           N  
ATOM   1720  CA  THR A 214     -26.219  -2.160  13.656  1.00 96.06           C  
ATOM   1721  C   THR A 214     -26.531  -3.652  13.742  1.00 96.06           C  
ATOM   1722  CB  THR A 214     -26.516  -1.497  15.016  1.00 96.06           C  
ATOM   1723  O   THR A 214     -27.703  -4.055  13.688  1.00 96.06           O  
ATOM   1724  CG2 THR A 214     -25.656  -2.098  16.125  1.00 96.06           C  
ATOM   1725  OG1 THR A 214     -26.250  -0.093  14.922  1.00 96.06           O  
ATOM   1726  N   THR A 215     -25.547  -4.441  13.773  1.00 96.56           N  
ATOM   1727  CA  THR A 215     -25.656  -5.848  14.141  1.00 96.56           C  
ATOM   1728  C   THR A 215     -25.016  -6.102  15.500  1.00 96.56           C  
ATOM   1729  CB  THR A 215     -25.000  -6.754  13.086  1.00 96.56           C  
ATOM   1730  O   THR A 215     -23.891  -5.656  15.758  1.00 96.56           O  
ATOM   1731  CG2 THR A 215     -25.156  -8.227  13.445  1.00 96.56           C  
ATOM   1732  OG1 THR A 215     -25.609  -6.516  11.812  1.00 96.56           O  
ATOM   1733  N   HIS A 216     -25.719  -6.789  16.422  1.00 95.88           N  
ATOM   1734  CA  HIS A 216     -25.172  -7.199  17.703  1.00 95.88           C  
ATOM   1735  C   HIS A 216     -24.859  -8.695  17.719  1.00 95.88           C  
ATOM   1736  CB  HIS A 216     -26.141  -6.848  18.828  1.00 95.88           C  
ATOM   1737  O   HIS A 216     -25.766  -9.516  17.562  1.00 95.88           O  
ATOM   1738  CG  HIS A 216     -26.328  -5.375  19.016  1.00 95.88           C  
ATOM   1739  CD2 HIS A 216     -27.297  -4.543  18.562  1.00 95.88           C  
ATOM   1740  ND1 HIS A 216     -25.469  -4.594  19.750  1.00 95.88           N  
ATOM   1741  CE1 HIS A 216     -25.891  -3.342  19.734  1.00 95.88           C  
ATOM   1742  NE2 HIS A 216     -27.000  -3.285  19.016  1.00 95.88           N  
ATOM   1743  N   PHE A 217     -23.641  -9.000  17.875  1.00 95.38           N  
ATOM   1744  CA  PHE A 217     -23.234 -10.391  18.062  1.00 95.38           C  
ATOM   1745  C   PHE A 217     -23.203 -10.750  19.547  1.00 95.38           C  
ATOM   1746  CB  PHE A 217     -21.875 -10.648  17.422  1.00 95.38           C  
ATOM   1747  O   PHE A 217     -22.469 -10.133  20.328  1.00 95.38           O  
ATOM   1748  CG  PHE A 217     -21.859 -10.453  15.930  1.00 95.38           C  
ATOM   1749  CD1 PHE A 217     -22.312 -11.453  15.078  1.00 95.38           C  
ATOM   1750  CD2 PHE A 217     -21.391  -9.266  15.383  1.00 95.38           C  
ATOM   1751  CE1 PHE A 217     -22.297 -11.273  13.703  1.00 95.38           C  
ATOM   1752  CE2 PHE A 217     -21.359  -9.078  14.000  1.00 95.38           C  
ATOM   1753  CZ  PHE A 217     -21.812 -10.086  13.164  1.00 95.38           C  
ATOM   1754  N   HIS A 218     -23.906 -11.742  19.922  1.00 93.88           N  
ATOM   1755  CA  HIS A 218     -24.016 -12.117  21.328  1.00 93.88           C  
ATOM   1756  C   HIS A 218     -23.016 -13.203  21.688  1.00 93.88           C  
ATOM   1757  CB  HIS A 218     -25.438 -12.578  21.641  1.00 93.88           C  
ATOM   1758  O   HIS A 218     -23.109 -14.328  21.188  1.00 93.88           O  
ATOM   1759  CG  HIS A 218     -26.484 -11.578  21.281  1.00 93.88           C  
ATOM   1760  CD2 HIS A 218     -27.453 -11.594  20.328  1.00 93.88           C  
ATOM   1761  ND1 HIS A 218     -26.641 -10.383  21.953  1.00 93.88           N  
ATOM   1762  CE1 HIS A 218     -27.641  -9.703  21.422  1.00 93.88           C  
ATOM   1763  NE2 HIS A 218     -28.156 -10.422  20.438  1.00 93.88           N  
ATOM   1764  N   LEU A 219     -22.125 -12.797  22.547  1.00 91.69           N  
ATOM   1765  CA  LEU A 219     -21.078 -13.703  22.969  1.00 91.69           C  
ATOM   1766  C   LEU A 219     -21.266 -14.102  24.438  1.00 91.69           C  
ATOM   1767  CB  LEU A 219     -19.688 -13.062  22.781  1.00 91.69           C  
ATOM   1768  O   LEU A 219     -21.656 -13.281  25.266  1.00 91.69           O  
ATOM   1769  CG  LEU A 219     -19.375 -12.539  21.391  1.00 91.69           C  
ATOM   1770  CD1 LEU A 219     -18.000 -11.875  21.359  1.00 91.69           C  
ATOM   1771  CD2 LEU A 219     -19.438 -13.680  20.359  1.00 91.69           C  
ATOM   1772  N   LYS A 220     -20.969 -15.367  24.672  1.00 88.88           N  
ATOM   1773  CA  LYS A 220     -20.953 -15.859  26.047  1.00 88.88           C  
ATOM   1774  C   LYS A 220     -19.656 -16.594  26.344  1.00 88.88           C  
ATOM   1775  CB  LYS A 220     -22.156 -16.781  26.297  1.00 88.88           C  
ATOM   1776  O   LYS A 220     -19.203 -17.422  25.547  1.00 88.88           O  
ATOM   1777  CG  LYS A 220     -22.312 -17.203  27.750  1.00 88.88           C  
ATOM   1778  CD  LYS A 220     -23.562 -18.047  27.953  1.00 88.88           C  
ATOM   1779  CE  LYS A 220     -23.734 -18.453  29.406  1.00 88.88           C  
ATOM   1780  NZ  LYS A 220     -24.984 -19.234  29.625  1.00 88.88           N  
ATOM   1781  N   ARG A 221     -19.016 -16.297  27.391  1.00 84.69           N  
ATOM   1782  CA  ARG A 221     -17.781 -16.969  27.781  1.00 84.69           C  
ATOM   1783  C   ARG A 221     -18.062 -18.344  28.375  1.00 84.69           C  
ATOM   1784  CB  ARG A 221     -17.000 -16.125  28.781  1.00 84.69           C  
ATOM   1785  O   ARG A 221     -18.969 -18.500  29.203  1.00 84.69           O  
ATOM   1786  CG  ARG A 221     -15.531 -16.500  28.891  1.00 84.69           C  
ATOM   1787  CD  ARG A 221     -14.766 -15.555  29.812  1.00 84.69           C  
ATOM   1788  NE  ARG A 221     -14.492 -14.281  29.156  1.00 84.69           N  
ATOM   1789  NH1 ARG A 221     -13.547 -13.289  31.016  1.00 84.69           N  
ATOM   1790  NH2 ARG A 221     -13.711 -12.125  29.047  1.00 84.69           N  
ATOM   1791  CZ  ARG A 221     -13.914 -13.234  29.734  1.00 84.69           C  
TER    1792      ARG A 221                                                      
ATOM   1793  N   GLN B   1      24.484  -8.469 -46.312  1.00 36.06           N  
ATOM   1794  CA  GLN B   1      24.094  -9.258 -45.125  1.00 36.06           C  
ATOM   1795  C   GLN B   1      23.531  -8.367 -44.031  1.00 36.06           C  
ATOM   1796  CB  GLN B   1      25.297 -10.055 -44.594  1.00 36.06           C  
ATOM   1797  O   GLN B   1      24.172  -7.426 -43.594  1.00 36.06           O  
ATOM   1798  CG  GLN B   1      25.438 -11.438 -45.219  1.00 36.06           C  
ATOM   1799  CD  GLN B   1      26.469 -12.289 -44.500  1.00 36.06           C  
ATOM   1800  NE2 GLN B   1      26.422 -13.594 -44.719  1.00 36.06           N  
ATOM   1801  OE1 GLN B   1      27.328 -11.773 -43.781  1.00 36.06           O  
ATOM   1802  N   PRO B   2      22.203  -8.148 -43.938  1.00 48.44           N  
ATOM   1803  CA  PRO B   2      21.656  -7.160 -43.000  1.00 48.44           C  
ATOM   1804  C   PRO B   2      22.234  -7.277 -41.594  1.00 48.44           C  
ATOM   1805  CB  PRO B   2      20.156  -7.477 -43.000  1.00 48.44           C  
ATOM   1806  O   PRO B   2      22.578  -8.383 -41.156  1.00 48.44           O  
ATOM   1807  CG  PRO B   2      20.031  -8.766 -43.750  1.00 48.44           C  
ATOM   1808  CD  PRO B   2      21.391  -9.148 -44.250  1.00 48.44           C  
ATOM   1809  N   SER B   3      22.828  -6.273 -41.031  1.00 51.94           N  
ATOM   1810  CA  SER B   3      23.547  -6.223 -39.750  1.00 51.94           C  
ATOM   1811  C   SER B   3      22.703  -6.797 -38.625  1.00 51.94           C  
ATOM   1812  CB  SER B   3      23.938  -4.781 -39.438  1.00 51.94           C  
ATOM   1813  O   SER B   3      21.469  -6.898 -38.750  1.00 51.94           O  
ATOM   1814  OG  SER B   3      22.797  -3.994 -39.156  1.00 51.94           O  
ATOM   1815  N   LEU B   4      23.359  -7.613 -37.719  1.00 53.66           N  
ATOM   1816  CA  LEU B   4      22.781  -8.156 -36.500  1.00 53.66           C  
ATOM   1817  C   LEU B   4      21.828  -7.168 -35.875  1.00 53.66           C  
ATOM   1818  CB  LEU B   4      23.891  -8.523 -35.500  1.00 53.66           C  
ATOM   1819  O   LEU B   4      20.781  -7.559 -35.344  1.00 53.66           O  
ATOM   1820  CG  LEU B   4      24.203 -10.016 -35.344  1.00 53.66           C  
ATOM   1821  CD1 LEU B   4      25.703 -10.266 -35.469  1.00 53.66           C  
ATOM   1822  CD2 LEU B   4      23.672 -10.539 -34.031  1.00 53.66           C  
ATOM   1823  N   GLN B   5      22.141  -5.895 -36.000  1.00 58.22           N  
ATOM   1824  CA  GLN B   5      21.297  -4.840 -35.438  1.00 58.22           C  
ATOM   1825  C   GLN B   5      19.984  -4.750 -36.219  1.00 58.22           C  
ATOM   1826  CB  GLN B   5      22.016  -3.492 -35.500  1.00 58.22           C  
ATOM   1827  O   GLN B   5      18.922  -4.523 -35.625  1.00 58.22           O  
ATOM   1828  CG  GLN B   5      22.734  -3.139 -34.188  1.00 58.22           C  
ATOM   1829  CD  GLN B   5      23.422  -1.789 -34.250  1.00 58.22           C  
ATOM   1830  NE2 GLN B   5      23.969  -1.347 -33.125  1.00 58.22           N  
ATOM   1831  OE1 GLN B   5      23.484  -1.150 -35.312  1.00 58.22           O  
ATOM   1832  N   ASP B   6      20.016  -4.988 -37.531  1.00 59.28           N  
ATOM   1833  CA  ASP B   6      18.828  -4.922 -38.344  1.00 59.28           C  
ATOM   1834  C   ASP B   6      17.891  -6.098 -38.062  1.00 59.28           C  
ATOM   1835  CB  ASP B   6      19.203  -4.895 -39.844  1.00 59.28           C  
ATOM   1836  O   ASP B   6      16.672  -5.938 -38.062  1.00 59.28           O  
ATOM   1837  CG  ASP B   6      19.672  -3.529 -40.312  1.00 59.28           C  
ATOM   1838  OD1 ASP B   6      19.391  -2.520 -39.625  1.00 59.28           O  
ATOM   1839  OD2 ASP B   6      20.328  -3.461 -41.344  1.00 59.28           O  
ATOM   1840  N   GLU B   7      18.469  -7.242 -37.781  1.00 56.06           N  
ATOM   1841  CA  GLU B   7      17.672  -8.430 -37.500  1.00 56.06           C  
ATOM   1842  C   GLU B   7      17.000  -8.320 -36.125  1.00 56.06           C  
ATOM   1843  CB  GLU B   7      18.547  -9.688 -37.562  1.00 56.06           C  
ATOM   1844  O   GLU B   7      15.844  -8.711 -35.969  1.00 56.06           O  
ATOM   1845  CG  GLU B   7      18.750 -10.227 -38.969  1.00 56.06           C  
ATOM   1846  CD  GLU B   7      19.531 -11.531 -39.000  1.00 56.06           C  
ATOM   1847  OE1 GLU B   7      19.688 -12.117 -40.094  1.00 56.06           O  
ATOM   1848  OE2 GLU B   7      19.984 -11.977 -37.906  1.00 56.06           O  
ATOM   1849  N   LEU B   8      17.734  -7.766 -35.188  1.00 59.50           N  
ATOM   1850  CA  LEU B   8      17.172  -7.566 -33.875  1.00 59.50           C  
ATOM   1851  C   LEU B   8      16.000  -6.590 -33.906  1.00 59.50           C  
ATOM   1852  CB  LEU B   8      18.266  -7.047 -32.906  1.00 59.50           C  
ATOM   1853  O   LEU B   8      14.984  -6.816 -33.250  1.00 59.50           O  
ATOM   1854  CG  LEU B   8      19.031  -8.109 -32.125  1.00 59.50           C  
ATOM   1855  CD1 LEU B   8      20.469  -7.637 -31.859  1.00 59.50           C  
ATOM   1856  CD2 LEU B   8      18.328  -8.422 -30.812  1.00 59.50           C  
ATOM   1857  N   LYS B   9      16.234  -5.574 -34.688  1.00 60.44           N  
ATOM   1858  CA  LYS B   9      15.164  -4.590 -34.844  1.00 60.44           C  
ATOM   1859  C   LYS B   9      13.945  -5.207 -35.531  1.00 60.44           C  
ATOM   1860  CB  LYS B   9      15.656  -3.389 -35.656  1.00 60.44           C  
ATOM   1861  O   LYS B   9      12.805  -4.906 -35.156  1.00 60.44           O  
ATOM   1862  CG  LYS B   9      16.141  -2.225 -34.812  1.00 60.44           C  
ATOM   1863  CD  LYS B   9      16.547  -1.034 -35.656  1.00 60.44           C  
ATOM   1864  CE  LYS B   9      17.047   0.127 -34.812  1.00 60.44           C  
ATOM   1865  NZ  LYS B   9      17.422   1.303 -35.656  1.00 60.44           N  
ATOM   1866  N   ASP B  10      14.305  -6.242 -36.375  1.00 63.62           N  
ATOM   1867  CA  ASP B  10      13.211  -6.855 -37.125  1.00 63.62           C  
ATOM   1868  C   ASP B  10      12.391  -7.789 -36.250  1.00 63.62           C  
ATOM   1869  CB  ASP B  10      13.750  -7.625 -38.344  1.00 63.62           C  
ATOM   1870  O   ASP B  10      11.164  -7.801 -36.312  1.00 63.62           O  
ATOM   1871  CG  ASP B  10      12.977  -7.348 -39.625  1.00 63.62           C  
ATOM   1872  OD1 ASP B  10      11.930  -6.668 -39.562  1.00 63.62           O  
ATOM   1873  OD2 ASP B  10      13.414  -7.812 -40.688  1.00 63.62           O  
ATOM   1874  N   ASN B  11      13.062  -8.469 -35.281  1.00 66.50           N  
ATOM   1875  CA  ASN B  11      12.344  -9.391 -34.406  1.00 66.50           C  
ATOM   1876  C   ASN B  11      11.523  -8.641 -33.344  1.00 66.50           C  
ATOM   1877  CB  ASN B  11      13.312 -10.359 -33.719  1.00 66.50           C  
ATOM   1878  O   ASN B  11      10.359  -8.969 -33.125  1.00 66.50           O  
ATOM   1879  CG  ASN B  11      13.578 -11.594 -34.562  1.00 66.50           C  
ATOM   1880  ND2 ASN B  11      14.641 -12.320 -34.219  1.00 66.50           N  
ATOM   1881  OD1 ASN B  11      12.844 -11.898 -35.500  1.00 66.50           O  
ATOM   1882  N   THR B  12      12.086  -7.613 -32.875  1.00 71.25           N  
ATOM   1883  CA  THR B  12      11.383  -6.816 -31.875  1.00 71.25           C  
ATOM   1884  C   THR B  12      10.133  -6.176 -32.469  1.00 71.25           C  
ATOM   1885  CB  THR B  12      12.297  -5.723 -31.281  1.00 71.25           C  
ATOM   1886  O   THR B  12       9.078  -6.141 -31.828  1.00 71.25           O  
ATOM   1887  CG2 THR B  12      11.625  -5.020 -30.109  1.00 71.25           C  
ATOM   1888  OG1 THR B  12      13.523  -6.316 -30.844  1.00 71.25           O  
ATOM   1889  N   THR B  13      10.328  -5.887 -33.719  1.00 77.56           N  
ATOM   1890  CA  THR B  13       9.203  -5.242 -34.375  1.00 77.56           C  
ATOM   1891  C   THR B  13       8.078  -6.238 -34.594  1.00 77.56           C  
ATOM   1892  CB  THR B  13       9.633  -4.613 -35.719  1.00 77.56           C  
ATOM   1893  O   THR B  13       6.902  -5.910 -34.438  1.00 77.56           O  
ATOM   1894  CG2 THR B  13       8.508  -3.770 -36.312  1.00 77.56           C  
ATOM   1895  OG1 THR B  13      10.773  -3.779 -35.500  1.00 77.56           O  
ATOM   1896  N   VAL B  14       8.578  -7.527 -34.906  1.00 79.88           N  
ATOM   1897  CA  VAL B  14       7.570  -8.547 -35.156  1.00 79.88           C  
ATOM   1898  C   VAL B  14       6.797  -8.859 -33.875  1.00 79.88           C  
ATOM   1899  CB  VAL B  14       8.203  -9.836 -35.719  1.00 79.88           C  
ATOM   1900  O   VAL B  14       5.566  -8.953 -33.906  1.00 79.88           O  
ATOM   1901  CG1 VAL B  14       7.188 -10.969 -35.750  1.00 79.88           C  
ATOM   1902  CG2 VAL B  14       8.766  -9.578 -37.125  1.00 79.88           C  
ATOM   1903  N   PHE B  15       7.508  -8.938 -32.812  1.00 80.81           N  
ATOM   1904  CA  PHE B  15       6.852  -9.281 -31.578  1.00 80.81           C  
ATOM   1905  C   PHE B  15       5.980  -8.133 -31.078  1.00 80.81           C  
ATOM   1906  CB  PHE B  15       7.887  -9.648 -30.500  1.00 80.81           C  
ATOM   1907  O   PHE B  15       4.887  -8.352 -30.562  1.00 80.81           O  
ATOM   1908  CG  PHE B  15       8.477 -11.023 -30.672  1.00 80.81           C  
ATOM   1909  CD1 PHE B  15       7.762 -12.156 -30.312  1.00 80.81           C  
ATOM   1910  CD2 PHE B  15       9.750 -11.180 -31.203  1.00 80.81           C  
ATOM   1911  CE1 PHE B  15       8.305 -13.430 -30.469  1.00 80.81           C  
ATOM   1912  CE2 PHE B  15      10.305 -12.445 -31.375  1.00 80.81           C  
ATOM   1913  CZ  PHE B  15       9.578 -13.570 -31.000  1.00 80.81           C  
ATOM   1914  N   THR B  16       6.441  -6.961 -31.297  1.00 84.94           N  
ATOM   1915  CA  THR B  16       5.645  -5.793 -30.938  1.00 84.94           C  
ATOM   1916  C   THR B  16       4.344  -5.762 -31.719  1.00 84.94           C  
ATOM   1917  CB  THR B  16       6.426  -4.488 -31.172  1.00 84.94           C  
ATOM   1918  O   THR B  16       3.275  -5.496 -31.172  1.00 84.94           O  
ATOM   1919  CG2 THR B  16       5.566  -3.270 -30.859  1.00 84.94           C  
ATOM   1920  OG1 THR B  16       7.586  -4.469 -30.328  1.00 84.94           O  
ATOM   1921  N   ARG B  17       4.492  -6.109 -32.938  1.00 86.50           N  
ATOM   1922  CA  ARG B  17       3.303  -6.113 -33.812  1.00 86.50           C  
ATOM   1923  C   ARG B  17       2.320  -7.191 -33.344  1.00 86.50           C  
ATOM   1924  CB  ARG B  17       3.688  -6.324 -35.250  1.00 86.50           C  
ATOM   1925  O   ARG B  17       1.108  -6.969 -33.344  1.00 86.50           O  
ATOM   1926  CG  ARG B  17       4.301  -5.098 -35.906  1.00 86.50           C  
ATOM   1927  CD  ARG B  17       4.574  -5.328 -37.406  1.00 86.50           C  
ATOM   1928  NE  ARG B  17       5.199  -4.164 -38.031  1.00 86.50           N  
ATOM   1929  NH1 ARG B  17       5.559  -5.188 -40.062  1.00 86.50           N  
ATOM   1930  NH2 ARG B  17       6.207  -3.012 -39.719  1.00 86.50           N  
ATOM   1931  CZ  ARG B  17       5.656  -4.125 -39.281  1.00 86.50           C  
ATOM   1932  N   ILE B  18       2.871  -8.312 -33.031  1.00 87.06           N  
ATOM   1933  CA  ILE B  18       2.016  -9.398 -32.594  1.00 87.06           C  
ATOM   1934  C   ILE B  18       1.280  -8.977 -31.312  1.00 87.06           C  
ATOM   1935  CB  ILE B  18       2.828 -10.688 -32.344  1.00 87.06           C  
ATOM   1936  O   ILE B  18       0.064  -9.156 -31.203  1.00 87.06           O  
ATOM   1937  CG1 ILE B  18       3.322 -11.273 -33.656  1.00 87.06           C  
ATOM   1938  CG2 ILE B  18       1.991 -11.711 -31.562  1.00 87.06           C  
ATOM   1939  CD1 ILE B  18       4.332 -12.406 -33.500  1.00 87.06           C  
ATOM   1940  N   LEU B  19       2.018  -8.430 -30.422  1.00 85.56           N  
ATOM   1941  CA  LEU B  19       1.425  -8.031 -29.141  1.00 85.56           C  
ATOM   1942  C   LEU B  19       0.377  -6.938 -29.344  1.00 85.56           C  
ATOM   1943  CB  LEU B  19       2.506  -7.531 -28.188  1.00 85.56           C  
ATOM   1944  O   LEU B  19      -0.702  -6.988 -28.750  1.00 85.56           O  
ATOM   1945  CG  LEU B  19       3.473  -8.594 -27.641  1.00 85.56           C  
ATOM   1946  CD1 LEU B  19       4.539  -7.941 -26.766  1.00 85.56           C  
ATOM   1947  CD2 LEU B  19       2.715  -9.664 -26.875  1.00 85.56           C  
ATOM   1948  N   ASP B  20       0.690  -6.008 -30.203  1.00 86.94           N  
ATOM   1949  CA  ASP B  20      -0.255  -4.930 -30.484  1.00 86.94           C  
ATOM   1950  C   ASP B  20      -1.528  -5.473 -31.141  1.00 86.94           C  
ATOM   1951  CB  ASP B  20       0.385  -3.875 -31.391  1.00 86.94           C  
ATOM   1952  O   ASP B  20      -2.633  -5.039 -30.797  1.00 86.94           O  
ATOM   1953  CG  ASP B  20       1.438  -3.045 -30.672  1.00 86.94           C  
ATOM   1954  OD1 ASP B  20       1.510  -3.092 -29.438  1.00 86.94           O  
ATOM   1955  OD2 ASP B  20       2.203  -2.338 -31.375  1.00 86.94           O  
ATOM   1956  N   ARG B  21      -1.342  -6.398 -31.953  1.00 88.19           N  
ATOM   1957  CA  ARG B  21      -2.492  -7.000 -32.625  1.00 88.19           C  
ATOM   1958  C   ARG B  21      -3.350  -7.781 -31.625  1.00 88.19           C  
ATOM   1959  CB  ARG B  21      -2.039  -7.918 -33.750  1.00 88.19           C  
ATOM   1960  O   ARG B  21      -4.582  -7.746 -31.703  1.00 88.19           O  
ATOM   1961  CG  ARG B  21      -1.729  -7.184 -35.062  1.00 88.19           C  
ATOM   1962  CD  ARG B  21      -1.411  -8.148 -36.188  1.00 88.19           C  
ATOM   1963  NE  ARG B  21      -0.871  -7.457 -37.344  1.00 88.19           N  
ATOM   1964  NH1 ARG B  21      -0.220  -9.383 -38.438  1.00 88.19           N  
ATOM   1965  NH2 ARG B  21       0.141  -7.328 -39.406  1.00 88.19           N  
ATOM   1966  CZ  ARG B  21      -0.318  -8.055 -38.406  1.00 88.19           C  
ATOM   1967  N   LEU B  22      -2.656  -8.469 -30.766  1.00 88.06           N  
ATOM   1968  CA  LEU B  22      -3.369  -9.258 -29.766  1.00 88.06           C  
ATOM   1969  C   LEU B  22      -4.242  -8.359 -28.891  1.00 88.06           C  
ATOM   1970  CB  LEU B  22      -2.381 -10.031 -28.891  1.00 88.06           C  
ATOM   1971  O   LEU B  22      -5.352  -8.750 -28.516  1.00 88.06           O  
ATOM   1972  CG  LEU B  22      -1.804 -11.312 -29.500  1.00 88.06           C  
ATOM   1973  CD1 LEU B  22      -0.693 -11.867 -28.609  1.00 88.06           C  
ATOM   1974  CD2 LEU B  22      -2.900 -12.352 -29.703  1.00 88.06           C  
ATOM   1975  N   LEU B  23      -3.812  -7.145 -28.609  1.00 89.06           N  
ATOM   1976  CA  LEU B  23      -4.508  -6.293 -27.656  1.00 89.06           C  
ATOM   1977  C   LEU B  23      -5.461  -5.340 -28.359  1.00 89.06           C  
ATOM   1978  CB  LEU B  23      -3.502  -5.500 -26.812  1.00 89.06           C  
ATOM   1979  O   LEU B  23      -6.316  -4.723 -27.734  1.00 89.06           O  
ATOM   1980  CG  LEU B  23      -2.637  -6.305 -25.844  1.00 89.06           C  
ATOM   1981  CD1 LEU B  23      -1.648  -5.391 -25.125  1.00 89.06           C  
ATOM   1982  CD2 LEU B  23      -3.508  -7.051 -24.844  1.00 89.06           C  
ATOM   1983  N   ASP B  24      -5.289  -5.305 -29.703  1.00 87.81           N  
ATOM   1984  CA  ASP B  24      -6.156  -4.406 -30.453  1.00 87.81           C  
ATOM   1985  C   ASP B  24      -7.613  -4.863 -30.391  1.00 87.81           C  
ATOM   1986  CB  ASP B  24      -5.699  -4.312 -31.906  1.00 87.81           C  
ATOM   1987  O   ASP B  24      -7.953  -5.938 -30.891  1.00 87.81           O  
ATOM   1988  CG  ASP B  24      -6.398  -3.207 -32.688  1.00 87.81           C  
ATOM   1989  OD1 ASP B  24      -7.043  -2.338 -32.062  1.00 87.81           O  
ATOM   1990  OD2 ASP B  24      -6.309  -3.209 -33.938  1.00 87.81           O  
ATOM   1991  N   GLY B  25      -8.453  -4.090 -29.656  1.00 84.62           N  
ATOM   1992  CA  GLY B  25      -9.867  -4.379 -29.531  1.00 84.62           C  
ATOM   1993  C   GLY B  25     -10.180  -5.410 -28.453  1.00 84.62           C  
ATOM   1994  O   GLY B  25     -11.336  -5.789 -28.266  1.00 84.62           O  
ATOM   1995  N   TYR B  26      -9.133  -5.910 -27.891  1.00 89.44           N  
ATOM   1996  CA  TYR B  26      -9.328  -6.887 -26.812  1.00 89.44           C  
ATOM   1997  C   TYR B  26      -9.953  -6.230 -25.594  1.00 89.44           C  
ATOM   1998  CB  TYR B  26      -8.000  -7.547 -26.438  1.00 89.44           C  
ATOM   1999  O   TYR B  26      -9.461  -5.207 -25.109  1.00 89.44           O  
ATOM   2000  CG  TYR B  26      -8.125  -8.578 -25.344  1.00 89.44           C  
ATOM   2001  CD1 TYR B  26      -7.828  -8.258 -24.016  1.00 89.44           C  
ATOM   2002  CD2 TYR B  26      -8.539  -9.875 -25.625  1.00 89.44           C  
ATOM   2003  CE1 TYR B  26      -7.941  -9.211 -23.016  1.00 89.44           C  
ATOM   2004  CE2 TYR B  26      -8.656 -10.828 -24.625  1.00 89.44           C  
ATOM   2005  OH  TYR B  26      -8.469 -11.430 -22.328  1.00 89.44           O  
ATOM   2006  CZ  TYR B  26      -8.352 -10.492 -23.328  1.00 89.44           C  
ATOM   2007  N   ASP B  27     -11.102  -6.754 -25.125  1.00 87.06           N  
ATOM   2008  CA  ASP B  27     -11.781  -6.238 -23.938  1.00 87.06           C  
ATOM   2009  C   ASP B  27     -11.609  -7.180 -22.750  1.00 87.06           C  
ATOM   2010  CB  ASP B  27     -13.273  -6.031 -24.234  1.00 87.06           C  
ATOM   2011  O   ASP B  27     -12.273  -8.211 -22.672  1.00 87.06           O  
ATOM   2012  CG  ASP B  27     -13.977  -5.223 -23.156  1.00 87.06           C  
ATOM   2013  OD1 ASP B  27     -13.430  -5.082 -22.047  1.00 87.06           O  
ATOM   2014  OD2 ASP B  27     -15.094  -4.730 -23.422  1.00 87.06           O  
ATOM   2015  N   ASN B  28     -10.734  -6.793 -21.938  1.00 87.75           N  
ATOM   2016  CA  ASN B  28     -10.398  -7.664 -20.812  1.00 87.75           C  
ATOM   2017  C   ASN B  28     -11.484  -7.633 -19.734  1.00 87.75           C  
ATOM   2018  CB  ASN B  28      -9.047  -7.277 -20.219  1.00 87.75           C  
ATOM   2019  O   ASN B  28     -11.367  -8.320 -18.719  1.00 87.75           O  
ATOM   2020  CG  ASN B  28      -9.031  -5.867 -19.656  1.00 87.75           C  
ATOM   2021  ND2 ASN B  28      -7.895  -5.457 -19.109  1.00 87.75           N  
ATOM   2022  OD1 ASN B  28     -10.031  -5.152 -19.734  1.00 87.75           O  
ATOM   2023  N   ARG B  29     -12.648  -6.926 -20.031  1.00 82.69           N  
ATOM   2024  CA  ARG B  29     -13.773  -6.922 -19.109  1.00 82.69           C  
ATOM   2025  C   ARG B  29     -14.664  -8.141 -19.312  1.00 82.69           C  
ATOM   2026  CB  ARG B  29     -14.602  -5.641 -19.266  1.00 82.69           C  
ATOM   2027  O   ARG B  29     -15.484  -8.477 -18.453  1.00 82.69           O  
ATOM   2028  CG  ARG B  29     -13.820  -4.367 -18.969  1.00 82.69           C  
ATOM   2029  CD  ARG B  29     -14.617  -3.125 -19.344  1.00 82.69           C  
ATOM   2030  NE  ARG B  29     -14.852  -3.051 -20.797  1.00 82.69           N  
ATOM   2031  NH1 ARG B  29     -16.203  -1.180 -20.688  1.00 82.69           N  
ATOM   2032  NH2 ARG B  29     -15.742  -2.154 -22.703  1.00 82.69           N  
ATOM   2033  CZ  ARG B  29     -15.602  -2.129 -21.391  1.00 82.69           C  
ATOM   2034  N   LEU B  30     -14.438  -8.727 -20.375  1.00 86.50           N  
ATOM   2035  CA  LEU B  30     -15.297  -9.844 -20.734  1.00 86.50           C  
ATOM   2036  C   LEU B  30     -14.547 -11.172 -20.609  1.00 86.50           C  
ATOM   2037  CB  LEU B  30     -15.812  -9.680 -22.172  1.00 86.50           C  
ATOM   2038  O   LEU B  30     -13.422 -11.297 -21.094  1.00 86.50           O  
ATOM   2039  CG  LEU B  30     -16.484  -8.344 -22.500  1.00 86.50           C  
ATOM   2040  CD1 LEU B  30     -16.844  -8.273 -23.969  1.00 86.50           C  
ATOM   2041  CD2 LEU B  30     -17.734  -8.156 -21.641  1.00 86.50           C  
ATOM   2042  N   ARG B  31     -15.273 -12.133 -19.984  1.00 89.75           N  
ATOM   2043  CA  ARG B  31     -14.664 -13.453 -19.875  1.00 89.75           C  
ATOM   2044  C   ARG B  31     -14.633 -14.148 -21.234  1.00 89.75           C  
ATOM   2045  CB  ARG B  31     -15.414 -14.312 -18.859  1.00 89.75           C  
ATOM   2046  O   ARG B  31     -15.469 -13.883 -22.094  1.00 89.75           O  
ATOM   2047  CG  ARG B  31     -16.828 -14.672 -19.297  1.00 89.75           C  
ATOM   2048  CD  ARG B  31     -17.453 -15.711 -18.359  1.00 89.75           C  
ATOM   2049  NE  ARG B  31     -18.734 -16.188 -18.875  1.00 89.75           N  
ATOM   2050  NH1 ARG B  31     -17.844 -17.953 -20.062  1.00 89.75           N  
ATOM   2051  NH2 ARG B  31     -20.109 -17.578 -20.062  1.00 89.75           N  
ATOM   2052  CZ  ARG B  31     -18.891 -17.234 -19.672  1.00 89.75           C  
ATOM   2053  N   PRO B  32     -13.688 -15.070 -21.359  1.00 92.25           N  
ATOM   2054  CA  PRO B  32     -13.672 -15.852 -22.594  1.00 92.25           C  
ATOM   2055  C   PRO B  32     -14.914 -16.719 -22.766  1.00 92.25           C  
ATOM   2056  CB  PRO B  32     -12.414 -16.719 -22.438  1.00 92.25           C  
ATOM   2057  O   PRO B  32     -15.430 -17.266 -21.781  1.00 92.25           O  
ATOM   2058  CG  PRO B  32     -11.633 -16.062 -21.344  1.00 92.25           C  
ATOM   2059  CD  PRO B  32     -12.578 -15.305 -20.469  1.00 92.25           C  
ATOM   2060  N   GLY B  33     -15.406 -16.719 -24.000  1.00 87.94           N  
ATOM   2061  CA  GLY B  33     -16.531 -17.594 -24.312  1.00 87.94           C  
ATOM   2062  C   GLY B  33     -17.859 -17.062 -23.828  1.00 87.94           C  
ATOM   2063  O   GLY B  33     -18.844 -17.812 -23.750  1.00 87.94           O  
ATOM   2064  N   LEU B  34     -17.844 -15.859 -23.469  1.00 84.81           N  
ATOM   2065  CA  LEU B  34     -19.062 -15.258 -22.953  1.00 84.81           C  
ATOM   2066  C   LEU B  34     -20.250 -15.531 -23.859  1.00 84.81           C  
ATOM   2067  CB  LEU B  34     -18.875 -13.750 -22.766  1.00 84.81           C  
ATOM   2068  O   LEU B  34     -20.172 -15.281 -25.062  1.00 84.81           O  
ATOM   2069  CG  LEU B  34     -20.047 -12.992 -22.156  1.00 84.81           C  
ATOM   2070  CD1 LEU B  34     -20.266 -13.422 -20.703  1.00 84.81           C  
ATOM   2071  CD2 LEU B  34     -19.828 -11.484 -22.234  1.00 84.81           C  
ATOM   2072  N   GLY B  35     -21.281 -16.062 -23.281  1.00 76.50           N  
ATOM   2073  CA  GLY B  35     -22.516 -16.328 -24.016  1.00 76.50           C  
ATOM   2074  C   GLY B  35     -22.453 -17.625 -24.797  1.00 76.50           C  
ATOM   2075  O   GLY B  35     -23.469 -18.062 -25.359  1.00 76.50           O  
ATOM   2076  N   GLU B  36     -21.391 -18.297 -24.875  1.00 80.88           N  
ATOM   2077  CA  GLU B  36     -21.234 -19.484 -25.703  1.00 80.88           C  
ATOM   2078  C   GLU B  36     -20.875 -20.703 -24.859  1.00 80.88           C  
ATOM   2079  CB  GLU B  36     -20.172 -19.250 -26.781  1.00 80.88           C  
ATOM   2080  O   GLU B  36     -21.469 -21.781 -25.031  1.00 80.88           O  
ATOM   2081  CG  GLU B  36     -20.547 -18.203 -27.812  1.00 80.88           C  
ATOM   2082  CD  GLU B  36     -19.516 -18.031 -28.906  1.00 80.88           C  
ATOM   2083  OE1 GLU B  36     -19.703 -17.172 -29.797  1.00 80.88           O  
ATOM   2084  OE2 GLU B  36     -18.500 -18.781 -28.891  1.00 80.88           O  
ATOM   2085  N   ARG B  37     -19.938 -20.562 -24.078  1.00 89.06           N  
ATOM   2086  CA  ARG B  37     -19.469 -21.703 -23.312  1.00 89.06           C  
ATOM   2087  C   ARG B  37     -18.984 -21.266 -21.938  1.00 89.06           C  
ATOM   2088  CB  ARG B  37     -18.359 -22.438 -24.047  1.00 89.06           C  
ATOM   2089  O   ARG B  37     -18.781 -20.078 -21.688  1.00 89.06           O  
ATOM   2090  CG  ARG B  37     -17.109 -21.594 -24.297  1.00 89.06           C  
ATOM   2091  CD  ARG B  37     -16.062 -22.344 -25.094  1.00 89.06           C  
ATOM   2092  NE  ARG B  37     -14.891 -21.516 -25.359  1.00 89.06           N  
ATOM   2093  NH1 ARG B  37     -13.594 -22.438 -23.688  1.00 89.06           N  
ATOM   2094  NH2 ARG B  37     -12.750 -20.766 -25.016  1.00 89.06           N  
ATOM   2095  CZ  ARG B  37     -13.750 -21.578 -24.688  1.00 89.06           C  
ATOM   2096  N   VAL B  38     -18.859 -22.281 -21.125  1.00 94.50           N  
ATOM   2097  CA  VAL B  38     -18.297 -22.094 -19.797  1.00 94.50           C  
ATOM   2098  C   VAL B  38     -16.766 -22.000 -19.906  1.00 94.50           C  
ATOM   2099  CB  VAL B  38     -18.703 -23.234 -18.844  1.00 94.50           C  
ATOM   2100  O   VAL B  38     -16.156 -22.719 -20.688  1.00 94.50           O  
ATOM   2101  CG1 VAL B  38     -17.969 -23.094 -17.516  1.00 94.50           C  
ATOM   2102  CG2 VAL B  38     -20.219 -23.219 -18.625  1.00 94.50           C  
ATOM   2103  N   THR B  39     -16.219 -21.078 -19.266  1.00 95.88           N  
ATOM   2104  CA  THR B  39     -14.766 -21.000 -19.203  1.00 95.88           C  
ATOM   2105  C   THR B  39     -14.203 -21.969 -18.188  1.00 95.88           C  
ATOM   2106  CB  THR B  39     -14.305 -19.562 -18.875  1.00 95.88           C  
ATOM   2107  O   THR B  39     -14.539 -21.906 -17.000  1.00 95.88           O  
ATOM   2108  CG2 THR B  39     -12.789 -19.453 -18.938  1.00 95.88           C  
ATOM   2109  OG1 THR B  39     -14.891 -18.641 -19.797  1.00 95.88           O  
ATOM   2110  N   GLU B  40     -13.359 -22.828 -18.609  1.00 97.25           N  
ATOM   2111  CA  GLU B  40     -12.727 -23.797 -17.719  1.00 97.25           C  
ATOM   2112  C   GLU B  40     -11.359 -23.312 -17.250  1.00 97.25           C  
ATOM   2113  CB  GLU B  40     -12.578 -25.156 -18.422  1.00 97.25           C  
ATOM   2114  O   GLU B  40     -10.500 -22.984 -18.062  1.00 97.25           O  
ATOM   2115  CG  GLU B  40     -13.906 -25.781 -18.828  1.00 97.25           C  
ATOM   2116  CD  GLU B  40     -13.742 -27.047 -19.656  1.00 97.25           C  
ATOM   2117  OE1 GLU B  40     -14.766 -27.625 -20.094  1.00 97.25           O  
ATOM   2118  OE2 GLU B  40     -12.578 -27.469 -19.875  1.00 97.25           O  
ATOM   2119  N   VAL B  41     -11.219 -23.219 -15.953  1.00 97.06           N  
ATOM   2120  CA  VAL B  41      -9.953 -22.812 -15.367  1.00 97.06           C  
ATOM   2121  C   VAL B  41      -9.289 -24.000 -14.680  1.00 97.06           C  
ATOM   2122  CB  VAL B  41     -10.141 -21.656 -14.352  1.00 97.06           C  
ATOM   2123  O   VAL B  41      -9.797 -24.516 -13.672  1.00 97.06           O  
ATOM   2124  CG1 VAL B  41      -8.797 -21.234 -13.758  1.00 97.06           C  
ATOM   2125  CG2 VAL B  41     -10.836 -20.469 -15.023  1.00 97.06           C  
ATOM   2126  N   LYS B  42      -8.172 -24.438 -15.211  1.00 96.81           N  
ATOM   2127  CA  LYS B  42      -7.398 -25.516 -14.602  1.00 96.81           C  
ATOM   2128  C   LYS B  42      -6.371 -24.969 -13.617  1.00 96.81           C  
ATOM   2129  CB  LYS B  42      -6.703 -26.359 -15.672  1.00 96.81           C  
ATOM   2130  O   LYS B  42      -5.719 -23.953 -13.898  1.00 96.81           O  
ATOM   2131  CG  LYS B  42      -7.656 -27.078 -16.609  1.00 96.81           C  
ATOM   2132  CD  LYS B  42      -6.906 -27.969 -17.594  1.00 96.81           C  
ATOM   2133  CE  LYS B  42      -7.859 -28.734 -18.500  1.00 96.81           C  
ATOM   2134  NZ  LYS B  42      -7.133 -29.641 -19.422  1.00 96.81           N  
ATOM   2135  N   THR B  43      -6.312 -25.594 -12.484  1.00 95.62           N  
ATOM   2136  CA  THR B  43      -5.461 -25.031 -11.438  1.00 95.62           C  
ATOM   2137  C   THR B  43      -4.520 -26.094 -10.883  1.00 95.62           C  
ATOM   2138  CB  THR B  43      -6.297 -24.438 -10.289  1.00 95.62           C  
ATOM   2139  O   THR B  43      -4.867 -27.281 -10.844  1.00 95.62           O  
ATOM   2140  CG2 THR B  43      -7.184 -23.297 -10.797  1.00 95.62           C  
ATOM   2141  OG1 THR B  43      -7.121 -25.453  -9.727  1.00 95.62           O  
ATOM   2142  N   ASP B  44      -3.316 -25.781 -10.516  1.00 92.62           N  
ATOM   2143  CA  ASP B  44      -2.432 -26.594  -9.680  1.00 92.62           C  
ATOM   2144  C   ASP B  44      -1.646 -25.734  -8.703  1.00 92.62           C  
ATOM   2145  CB  ASP B  44      -1.471 -27.406 -10.555  1.00 92.62           C  
ATOM   2146  O   ASP B  44      -1.523 -24.516  -8.906  1.00 92.62           O  
ATOM   2147  CG  ASP B  44      -0.469 -26.547 -11.297  1.00 92.62           C  
ATOM   2148  OD1 ASP B  44       0.555 -26.141 -10.703  1.00 92.62           O  
ATOM   2149  OD2 ASP B  44      -0.707 -26.250 -12.492  1.00 92.62           O  
ATOM   2150  N   ILE B  45      -1.205 -26.312  -7.625  1.00 93.38           N  
ATOM   2151  CA  ILE B  45      -0.548 -25.594  -6.535  1.00 93.38           C  
ATOM   2152  C   ILE B  45       0.791 -26.250  -6.219  1.00 93.38           C  
ATOM   2153  CB  ILE B  45      -1.436 -25.547  -5.270  1.00 93.38           C  
ATOM   2154  O   ILE B  45       0.862 -27.484  -6.047  1.00 93.38           O  
ATOM   2155  CG1 ILE B  45      -2.781 -24.891  -5.590  1.00 93.38           C  
ATOM   2156  CG2 ILE B  45      -0.719 -24.812  -4.137  1.00 93.38           C  
ATOM   2157  CD1 ILE B  45      -3.775 -24.922  -4.438  1.00 93.38           C  
ATOM   2158  N   PHE B  46       1.832 -25.500  -6.246  1.00 90.19           N  
ATOM   2159  CA  PHE B  46       3.125 -25.953  -5.742  1.00 90.19           C  
ATOM   2160  C   PHE B  46       3.477 -25.234  -4.445  1.00 90.19           C  
ATOM   2161  CB  PHE B  46       4.223 -25.719  -6.785  1.00 90.19           C  
ATOM   2162  O   PHE B  46       3.691 -24.016  -4.441  1.00 90.19           O  
ATOM   2163  CG  PHE B  46       5.578 -26.203  -6.363  1.00 90.19           C  
ATOM   2164  CD1 PHE B  46       6.570 -25.312  -5.980  1.00 90.19           C  
ATOM   2165  CD2 PHE B  46       5.863 -27.562  -6.344  1.00 90.19           C  
ATOM   2166  CE1 PHE B  46       7.828 -25.766  -5.586  1.00 90.19           C  
ATOM   2167  CE2 PHE B  46       7.121 -28.016  -5.953  1.00 90.19           C  
ATOM   2168  CZ  PHE B  46       8.102 -27.125  -5.578  1.00 90.19           C  
ATOM   2169  N   VAL B  47       3.520 -25.953  -3.400  1.00 91.38           N  
ATOM   2170  CA  VAL B  47       3.787 -25.391  -2.080  1.00 91.38           C  
ATOM   2171  C   VAL B  47       5.293 -25.328  -1.841  1.00 91.38           C  
ATOM   2172  CB  VAL B  47       3.105 -26.219  -0.965  1.00 91.38           C  
ATOM   2173  O   VAL B  47       5.953 -26.359  -1.708  1.00 91.38           O  
ATOM   2174  CG1 VAL B  47       3.385 -25.609   0.406  1.00 91.38           C  
ATOM   2175  CG2 VAL B  47       1.601 -26.312  -1.216  1.00 91.38           C  
ATOM   2176  N   THR B  48       5.777 -24.156  -1.752  1.00 83.50           N  
ATOM   2177  CA  THR B  48       7.207 -23.984  -1.518  1.00 83.50           C  
ATOM   2178  C   THR B  48       7.520 -24.031  -0.026  1.00 83.50           C  
ATOM   2179  CB  THR B  48       7.711 -22.656  -2.105  1.00 83.50           C  
ATOM   2180  O   THR B  48       8.617 -24.453   0.370  1.00 83.50           O  
ATOM   2181  CG2 THR B  48       7.559 -22.625  -3.623  1.00 83.50           C  
ATOM   2182  OG1 THR B  48       6.953 -21.578  -1.543  1.00 83.50           O  
ATOM   2183  N   SER B  49       6.531 -23.578   0.771  1.00 83.31           N  
ATOM   2184  CA  SER B  49       6.719 -23.594   2.219  1.00 83.31           C  
ATOM   2185  C   SER B  49       5.391 -23.797   2.945  1.00 83.31           C  
ATOM   2186  CB  SER B  49       7.379 -22.297   2.688  1.00 83.31           C  
ATOM   2187  O   SER B  49       4.406 -23.109   2.648  1.00 83.31           O  
ATOM   2188  OG  SER B  49       7.492 -22.281   4.102  1.00 83.31           O  
ATOM   2189  N   PHE B  50       5.465 -24.750   3.824  1.00 89.44           N  
ATOM   2190  CA  PHE B  50       4.305 -25.000   4.672  1.00 89.44           C  
ATOM   2191  C   PHE B  50       4.617 -24.656   6.125  1.00 89.44           C  
ATOM   2192  CB  PHE B  50       3.854 -26.453   4.559  1.00 89.44           C  
ATOM   2193  O   PHE B  50       5.551 -25.203   6.711  1.00 89.44           O  
ATOM   2194  CG  PHE B  50       2.516 -26.734   5.188  1.00 89.44           C  
ATOM   2195  CD1 PHE B  50       2.410 -26.969   6.555  1.00 89.44           C  
ATOM   2196  CD2 PHE B  50       1.361 -26.750   4.418  1.00 89.44           C  
ATOM   2197  CE1 PHE B  50       1.173 -27.219   7.141  1.00 89.44           C  
ATOM   2198  CE2 PHE B  50       0.121 -27.000   4.996  1.00 89.44           C  
ATOM   2199  CZ  PHE B  50       0.029 -27.234   6.359  1.00 89.44           C  
ATOM   2200  N   GLY B  51       3.754 -23.812   6.680  1.00 84.81           N  
ATOM   2201  CA  GLY B  51       3.953 -23.328   8.039  1.00 84.81           C  
ATOM   2202  C   GLY B  51       4.371 -21.875   8.102  1.00 84.81           C  
ATOM   2203  O   GLY B  51       4.727 -21.281   7.082  1.00 84.81           O  
ATOM   2204  N   PRO B  52       4.379 -21.328   9.297  1.00 83.88           N  
ATOM   2205  CA  PRO B  52       4.074 -21.969  10.578  1.00 83.88           C  
ATOM   2206  C   PRO B  52       2.588 -22.281  10.742  1.00 83.88           C  
ATOM   2207  CB  PRO B  52       4.531 -20.938  11.609  1.00 83.88           C  
ATOM   2208  O   PRO B  52       1.760 -21.781   9.984  1.00 83.88           O  
ATOM   2209  CG  PRO B  52       4.340 -19.609  10.938  1.00 83.88           C  
ATOM   2210  CD  PRO B  52       4.637 -19.781   9.477  1.00 83.88           C  
ATOM   2211  N   VAL B  53       2.375 -23.172  11.773  1.00 86.75           N  
ATOM   2212  CA  VAL B  53       1.018 -23.500  12.195  1.00 86.75           C  
ATOM   2213  C   VAL B  53       0.763 -22.953  13.594  1.00 86.75           C  
ATOM   2214  CB  VAL B  53       0.769 -25.031  12.180  1.00 86.75           C  
ATOM   2215  O   VAL B  53       1.559 -23.172  14.516  1.00 86.75           O  
ATOM   2216  CG1 VAL B  53      -0.646 -25.359  12.656  1.00 86.75           C  
ATOM   2217  CG2 VAL B  53       1.004 -25.594  10.773  1.00 86.75           C  
ATOM   2218  N   SER B  54      -0.331 -22.188  13.750  1.00 82.62           N  
ATOM   2219  CA  SER B  54      -0.687 -21.594  15.031  1.00 82.62           C  
ATOM   2220  C   SER B  54      -1.933 -22.250  15.625  1.00 82.62           C  
ATOM   2221  CB  SER B  54      -0.916 -20.094  14.883  1.00 82.62           C  
ATOM   2222  O   SER B  54      -3.045 -22.016  15.141  1.00 82.62           O  
ATOM   2223  OG  SER B  54      -1.388 -19.531  16.094  1.00 82.62           O  
ATOM   2224  N   ASP B  55      -1.736 -22.953  16.750  1.00 79.38           N  
ATOM   2225  CA  ASP B  55      -2.871 -23.562  17.438  1.00 79.38           C  
ATOM   2226  C   ASP B  55      -3.734 -22.500  18.109  1.00 79.38           C  
ATOM   2227  CB  ASP B  55      -2.389 -24.578  18.469  1.00 79.38           C  
ATOM   2228  O   ASP B  55      -4.949 -22.656  18.234  1.00 79.38           O  
ATOM   2229  CG  ASP B  55      -1.671 -25.766  17.844  1.00 79.38           C  
ATOM   2230  OD1 ASP B  55      -1.747 -25.938  16.609  1.00 79.38           O  
ATOM   2231  OD2 ASP B  55      -1.025 -26.531  18.594  1.00 79.38           O  
ATOM   2232  N   HIS B  56      -3.016 -21.531  18.531  1.00 73.75           N  
ATOM   2233  CA  HIS B  56      -3.715 -20.453  19.219  1.00 73.75           C  
ATOM   2234  C   HIS B  56      -4.680 -19.734  18.297  1.00 73.75           C  
ATOM   2235  CB  HIS B  56      -2.713 -19.469  19.828  1.00 73.75           C  
ATOM   2236  O   HIS B  56      -5.832 -19.500  18.656  1.00 73.75           O  
ATOM   2237  CG  HIS B  56      -3.355 -18.328  20.562  1.00 73.75           C  
ATOM   2238  CD2 HIS B  56      -3.666 -18.188  21.859  1.00 73.75           C  
ATOM   2239  ND1 HIS B  56      -3.758 -17.172  19.922  1.00 73.75           N  
ATOM   2240  CE1 HIS B  56      -4.289 -16.359  20.828  1.00 73.75           C  
ATOM   2241  NE2 HIS B  56      -4.246 -16.953  22.000  1.00 73.75           N  
ATOM   2242  N   ASP B  57      -4.250 -19.531  17.109  1.00 74.31           N  
ATOM   2243  CA  ASP B  57      -5.070 -18.766  16.172  1.00 74.31           C  
ATOM   2244  C   ASP B  57      -5.836 -19.688  15.227  1.00 74.31           C  
ATOM   2245  CB  ASP B  57      -4.207 -17.797  15.367  1.00 74.31           C  
ATOM   2246  O   ASP B  57      -6.684 -19.234  14.453  1.00 74.31           O  
ATOM   2247  CG  ASP B  57      -3.590 -16.703  16.219  1.00 74.31           C  
ATOM   2248  OD1 ASP B  57      -4.258 -16.203  17.156  1.00 74.31           O  
ATOM   2249  OD2 ASP B  57      -2.422 -16.344  15.961  1.00 74.31           O  
ATOM   2250  N   MET B  58      -5.598 -20.891  15.211  1.00 81.75           N  
ATOM   2251  CA  MET B  58      -6.188 -21.891  14.328  1.00 81.75           C  
ATOM   2252  C   MET B  58      -5.980 -21.516  12.867  1.00 81.75           C  
ATOM   2253  CB  MET B  58      -7.684 -22.062  14.617  1.00 81.75           C  
ATOM   2254  O   MET B  58      -6.934 -21.484  12.086  1.00 81.75           O  
ATOM   2255  CG  MET B  58      -7.980 -22.625  15.992  1.00 81.75           C  
ATOM   2256  SD  MET B  58      -7.598 -24.422  16.109  1.00 81.75           S  
ATOM   2257  CE  MET B  58      -8.906 -24.953  17.250  1.00 81.75           C  
ATOM   2258  N   GLU B  59      -4.777 -21.281  12.594  1.00 86.12           N  
ATOM   2259  CA  GLU B  59      -4.395 -20.875  11.250  1.00 86.12           C  
ATOM   2260  C   GLU B  59      -3.055 -21.484  10.852  1.00 86.12           C  
ATOM   2261  CB  GLU B  59      -4.324 -19.344  11.156  1.00 86.12           C  
ATOM   2262  O   GLU B  59      -2.273 -21.906  11.703  1.00 86.12           O  
ATOM   2263  CG  GLU B  59      -5.660 -18.656  11.375  1.00 86.12           C  
ATOM   2264  CD  GLU B  59      -5.551 -17.141  11.414  1.00 86.12           C  
ATOM   2265  OE1 GLU B  59      -6.578 -16.469  11.648  1.00 86.12           O  
ATOM   2266  OE2 GLU B  59      -4.430 -16.625  11.219  1.00 86.12           O  
ATOM   2267  N   TYR B  60      -2.873 -21.656   9.602  1.00 89.38           N  
ATOM   2268  CA  TYR B  60      -1.573 -22.031   9.062  1.00 89.38           C  
ATOM   2269  C   TYR B  60      -1.173 -21.125   7.906  1.00 89.38           C  
ATOM   2270  CB  TYR B  60      -1.593 -23.500   8.602  1.00 89.38           C  
ATOM   2271  O   TYR B  60      -2.029 -20.500   7.270  1.00 89.38           O  
ATOM   2272  CG  TYR B  60      -2.451 -23.734   7.379  1.00 89.38           C  
ATOM   2273  CD1 TYR B  60      -3.830 -23.875   7.492  1.00 89.38           C  
ATOM   2274  CD2 TYR B  60      -1.883 -23.812   6.113  1.00 89.38           C  
ATOM   2275  CE1 TYR B  60      -4.625 -24.109   6.371  1.00 89.38           C  
ATOM   2276  CE2 TYR B  60      -2.668 -24.031   4.984  1.00 89.38           C  
ATOM   2277  OH  TYR B  60      -4.816 -24.391   4.012  1.00 89.38           O  
ATOM   2278  CZ  TYR B  60      -4.035 -24.172   5.125  1.00 89.38           C  
ATOM   2279  N   THR B  61       0.104 -21.000   7.691  1.00 88.00           N  
ATOM   2280  CA  THR B  61       0.648 -20.188   6.605  1.00 88.00           C  
ATOM   2281  C   THR B  61       1.314 -21.078   5.555  1.00 88.00           C  
ATOM   2282  CB  THR B  61       1.663 -19.156   7.133  1.00 88.00           C  
ATOM   2283  O   THR B  61       2.027 -22.016   5.895  1.00 88.00           O  
ATOM   2284  CG2 THR B  61       2.162 -18.250   6.012  1.00 88.00           C  
ATOM   2285  OG1 THR B  61       1.039 -18.359   8.141  1.00 88.00           O  
ATOM   2286  N   ILE B  62       0.992 -20.781   4.277  1.00 90.38           N  
ATOM   2287  CA  ILE B  62       1.613 -21.547   3.199  1.00 90.38           C  
ATOM   2288  C   ILE B  62       2.094 -20.594   2.105  1.00 90.38           C  
ATOM   2289  CB  ILE B  62       0.638 -22.594   2.611  1.00 90.38           C  
ATOM   2290  O   ILE B  62       1.433 -19.594   1.810  1.00 90.38           O  
ATOM   2291  CG1 ILE B  62      -0.591 -21.891   2.014  1.00 90.38           C  
ATOM   2292  CG2 ILE B  62       0.227 -23.609   3.678  1.00 90.38           C  
ATOM   2293  CD1 ILE B  62      -1.496 -22.812   1.211  1.00 90.38           C  
ATOM   2294  N   ASP B  63       3.270 -20.812   1.582  1.00 84.69           N  
ATOM   2295  CA  ASP B  63       3.768 -20.141   0.380  1.00 84.69           C  
ATOM   2296  C   ASP B  63       3.588 -21.031  -0.850  1.00 84.69           C  
ATOM   2297  CB  ASP B  63       5.242 -19.766   0.546  1.00 84.69           C  
ATOM   2298  O   ASP B  63       4.023 -22.188  -0.860  1.00 84.69           O  
ATOM   2299  CG  ASP B  63       5.480 -18.797   1.692  1.00 84.69           C  
ATOM   2300  OD1 ASP B  63       4.629 -17.922   1.938  1.00 84.69           O  
ATOM   2301  OD2 ASP B  63       6.535 -18.922   2.355  1.00 84.69           O  
ATOM   2302  N   VAL B  64       2.982 -20.406  -1.896  1.00 88.38           N  
ATOM   2303  CA  VAL B  64       2.652 -21.281  -3.010  1.00 88.38           C  
ATOM   2304  C   VAL B  64       2.912 -20.578  -4.332  1.00 88.38           C  
ATOM   2305  CB  VAL B  64       1.183 -21.766  -2.939  1.00 88.38           C  
ATOM   2306  O   VAL B  64       2.857 -19.344  -4.402  1.00 88.38           O  
ATOM   2307  CG1 VAL B  64       0.917 -22.516  -1.635  1.00 88.38           C  
ATOM   2308  CG2 VAL B  64       0.232 -20.578  -3.082  1.00 88.38           C  
ATOM   2309  N   PHE B  65       3.254 -21.422  -5.328  1.00 85.88           N  
ATOM   2310  CA  PHE B  65       2.998 -21.047  -6.715  1.00 85.88           C  
ATOM   2311  C   PHE B  65       1.616 -21.516  -7.152  1.00 85.88           C  
ATOM   2312  CB  PHE B  65       4.070 -21.641  -7.637  1.00 85.88           C  
ATOM   2313  O   PHE B  65       1.367 -22.734  -7.250  1.00 85.88           O  
ATOM   2314  CG  PHE B  65       5.402 -20.953  -7.531  1.00 85.88           C  
ATOM   2315  CD1 PHE B  65       5.613 -19.719  -8.125  1.00 85.88           C  
ATOM   2316  CD2 PHE B  65       6.453 -21.547  -6.840  1.00 85.88           C  
ATOM   2317  CE1 PHE B  65       6.848 -19.078  -8.031  1.00 85.88           C  
ATOM   2318  CE2 PHE B  65       7.688 -20.906  -6.738  1.00 85.88           C  
ATOM   2319  CZ  PHE B  65       7.883 -19.672  -7.336  1.00 85.88           C  
ATOM   2320  N   PHE B  66       0.752 -20.625  -7.340  1.00 91.56           N  
ATOM   2321  CA  PHE B  66      -0.619 -20.891  -7.758  1.00 91.56           C  
ATOM   2322  C   PHE B  66      -0.771 -20.703  -9.266  1.00 91.56           C  
ATOM   2323  CB  PHE B  66      -1.598 -19.969  -7.020  1.00 91.56           C  
ATOM   2324  O   PHE B  66      -0.633 -19.594  -9.781  1.00 91.56           O  
ATOM   2325  CG  PHE B  66      -3.045 -20.297  -7.266  1.00 91.56           C  
ATOM   2326  CD1 PHE B  66      -3.881 -19.406  -7.914  1.00 91.56           C  
ATOM   2327  CD2 PHE B  66      -3.568 -21.516  -6.844  1.00 91.56           C  
ATOM   2328  CE1 PHE B  66      -5.219 -19.703  -8.141  1.00 91.56           C  
ATOM   2329  CE2 PHE B  66      -4.906 -21.828  -7.066  1.00 91.56           C  
ATOM   2330  CZ  PHE B  66      -5.730 -20.922  -7.715  1.00 91.56           C  
ATOM   2331  N   ARG B  67      -1.092 -21.781  -9.906  1.00 92.00           N  
ATOM   2332  CA  ARG B  67      -1.126 -21.750 -11.367  1.00 92.00           C  
ATOM   2333  C   ARG B  67      -2.541 -21.984 -11.883  1.00 92.00           C  
ATOM   2334  CB  ARG B  67      -0.178 -22.812 -11.945  1.00 92.00           C  
ATOM   2335  O   ARG B  67      -3.244 -22.875 -11.414  1.00 92.00           O  
ATOM   2336  CG  ARG B  67       1.283 -22.578 -11.594  1.00 92.00           C  
ATOM   2337  CD  ARG B  67       2.168 -23.719 -12.102  1.00 92.00           C  
ATOM   2338  NE  ARG B  67       3.566 -23.516 -11.734  1.00 92.00           N  
ATOM   2339  NH1 ARG B  67       4.074 -25.766 -11.625  1.00 92.00           N  
ATOM   2340  NH2 ARG B  67       5.688 -24.188 -11.188  1.00 92.00           N  
ATOM   2341  CZ  ARG B  67       4.441 -24.484 -11.516  1.00 92.00           C  
ATOM   2342  N   GLN B  68      -2.879 -21.156 -12.797  1.00 94.12           N  
ATOM   2343  CA  GLN B  68      -4.172 -21.234 -13.469  1.00 94.12           C  
ATOM   2344  C   GLN B  68      -4.008 -21.219 -14.984  1.00 94.12           C  
ATOM   2345  CB  GLN B  68      -5.086 -20.094 -13.023  1.00 94.12           C  
ATOM   2346  O   GLN B  68      -3.205 -20.453 -15.523  1.00 94.12           O  
ATOM   2347  CG  GLN B  68      -5.332 -20.062 -11.523  1.00 94.12           C  
ATOM   2348  CD  GLN B  68      -6.102 -18.828 -11.086  1.00 94.12           C  
ATOM   2349  NE2 GLN B  68      -5.395 -17.703 -10.938  1.00 94.12           N  
ATOM   2350  OE1 GLN B  68      -7.320 -18.875 -10.891  1.00 94.12           O  
ATOM   2351  N   SER B  69      -4.734 -22.141 -15.625  1.00 96.25           N  
ATOM   2352  CA  SER B  69      -4.723 -22.203 -17.078  1.00 96.25           C  
ATOM   2353  C   SER B  69      -6.137 -22.156 -17.656  1.00 96.25           C  
ATOM   2354  CB  SER B  69      -4.016 -23.469 -17.562  1.00 96.25           C  
ATOM   2355  O   SER B  69      -7.043 -22.812 -17.125  1.00 96.25           O  
ATOM   2356  OG  SER B  69      -4.039 -23.562 -18.969  1.00 96.25           O  
ATOM   2357  N   TRP B  70      -6.336 -21.391 -18.688  1.00 97.06           N  
ATOM   2358  CA  TRP B  70      -7.613 -21.297 -19.391  1.00 97.06           C  
ATOM   2359  C   TRP B  70      -7.410 -20.938 -20.859  1.00 97.06           C  
ATOM   2360  CB  TRP B  70      -8.523 -20.266 -18.719  1.00 97.06           C  
ATOM   2361  O   TRP B  70      -6.301 -20.609 -21.266  1.00 97.06           O  
ATOM   2362  CG  TRP B  70      -8.039 -18.844 -18.859  1.00 97.06           C  
ATOM   2363  CD1 TRP B  70      -8.445 -17.938 -19.781  1.00 97.06           C  
ATOM   2364  CD2 TRP B  70      -7.055 -18.203 -18.047  1.00 97.06           C  
ATOM   2365  CE2 TRP B  70      -6.914 -16.891 -18.547  1.00 97.06           C  
ATOM   2366  CE3 TRP B  70      -6.281 -18.594 -16.953  1.00 97.06           C  
ATOM   2367  NE1 TRP B  70      -7.770 -16.750 -19.609  1.00 97.06           N  
ATOM   2368  CH2 TRP B  70      -5.281 -16.375 -16.906  1.00 97.06           C  
ATOM   2369  CZ2 TRP B  70      -6.027 -15.961 -17.969  1.00 97.06           C  
ATOM   2370  CZ3 TRP B  70      -5.398 -17.688 -16.391  1.00 97.06           C  
ATOM   2371  N   LYS B  71      -8.469 -21.078 -21.641  1.00 96.88           N  
ATOM   2372  CA  LYS B  71      -8.398 -20.781 -23.062  1.00 96.88           C  
ATOM   2373  C   LYS B  71      -9.203 -19.547 -23.406  1.00 96.88           C  
ATOM   2374  CB  LYS B  71      -8.898 -21.984 -23.875  1.00 96.88           C  
ATOM   2375  O   LYS B  71     -10.359 -19.406 -23.000  1.00 96.88           O  
ATOM   2376  CG  LYS B  71      -8.625 -21.859 -25.375  1.00 96.88           C  
ATOM   2377  CD  LYS B  71      -8.945 -23.156 -26.094  1.00 96.88           C  
ATOM   2378  CE  LYS B  71      -8.617 -23.078 -27.578  1.00 96.88           C  
ATOM   2379  NZ  LYS B  71      -8.914 -24.344 -28.297  1.00 96.88           N  
ATOM   2380  N   ASP B  72      -8.516 -18.625 -24.094  1.00 95.44           N  
ATOM   2381  CA  ASP B  72      -9.164 -17.438 -24.656  1.00 95.44           C  
ATOM   2382  C   ASP B  72      -8.898 -17.312 -26.156  1.00 95.44           C  
ATOM   2383  CB  ASP B  72      -8.680 -16.172 -23.938  1.00 95.44           C  
ATOM   2384  O   ASP B  72      -7.836 -16.844 -26.562  1.00 95.44           O  
ATOM   2385  CG  ASP B  72      -9.555 -14.969 -24.203  1.00 95.44           C  
ATOM   2386  OD1 ASP B  72     -10.258 -14.945 -25.234  1.00 95.44           O  
ATOM   2387  OD2 ASP B  72      -9.539 -14.031 -23.375  1.00 95.44           O  
ATOM   2388  N   GLU B  73      -9.844 -17.609 -26.922  1.00 92.94           N  
ATOM   2389  CA  GLU B  73      -9.695 -17.672 -28.359  1.00 92.94           C  
ATOM   2390  C   GLU B  73      -9.375 -16.312 -28.953  1.00 92.94           C  
ATOM   2391  CB  GLU B  73     -10.961 -18.250 -29.016  1.00 92.94           C  
ATOM   2392  O   GLU B  73      -8.859 -16.219 -30.078  1.00 92.94           O  
ATOM   2393  CG  GLU B  73     -11.273 -19.672 -28.578  1.00 92.94           C  
ATOM   2394  CD  GLU B  73     -10.344 -20.703 -29.188  1.00 92.94           C  
ATOM   2395  OE1 GLU B  73     -10.273 -21.844 -28.672  1.00 92.94           O  
ATOM   2396  OE2 GLU B  73      -9.664 -20.375 -30.188  1.00 92.94           O  
ATOM   2397  N   ARG B  74      -9.711 -15.242 -28.281  1.00 91.88           N  
ATOM   2398  CA  ARG B  74      -9.430 -13.898 -28.781  1.00 91.88           C  
ATOM   2399  C   ARG B  74      -7.930 -13.617 -28.781  1.00 91.88           C  
ATOM   2400  CB  ARG B  74     -10.148 -12.844 -27.922  1.00 91.88           C  
ATOM   2401  O   ARG B  74      -7.473 -12.664 -29.422  1.00 91.88           O  
ATOM   2402  CG  ARG B  74     -11.664 -13.000 -27.922  1.00 91.88           C  
ATOM   2403  CD  ARG B  74     -12.320 -12.070 -26.906  1.00 91.88           C  
ATOM   2404  NE  ARG B  74     -11.969 -12.430 -25.547  1.00 91.88           N  
ATOM   2405  NH1 ARG B  74     -12.984 -10.594 -24.578  1.00 91.88           N  
ATOM   2406  NH2 ARG B  74     -11.922 -12.141 -23.266  1.00 91.88           N  
ATOM   2407  CZ  ARG B  74     -12.289 -11.719 -24.469  1.00 91.88           C  
ATOM   2408  N   LEU B  75      -7.176 -14.508 -28.125  1.00 94.88           N  
ATOM   2409  CA  LEU B  75      -5.746 -14.250 -27.984  1.00 94.88           C  
ATOM   2410  C   LEU B  75      -4.930 -15.266 -28.781  1.00 94.88           C  
ATOM   2411  CB  LEU B  75      -5.332 -14.281 -26.516  1.00 94.88           C  
ATOM   2412  O   LEU B  75      -3.752 -15.484 -28.484  1.00 94.88           O  
ATOM   2413  CG  LEU B  75      -5.918 -13.195 -25.609  1.00 94.88           C  
ATOM   2414  CD1 LEU B  75      -5.535 -13.438 -24.156  1.00 94.88           C  
ATOM   2415  CD2 LEU B  75      -5.445 -11.812 -26.078  1.00 94.88           C  
ATOM   2416  N   LYS B  76      -5.578 -15.891 -29.672  1.00 94.44           N  
ATOM   2417  CA  LYS B  76      -4.848 -16.703 -30.625  1.00 94.44           C  
ATOM   2418  C   LYS B  76      -3.902 -15.859 -31.469  1.00 94.44           C  
ATOM   2419  CB  LYS B  76      -5.812 -17.484 -31.531  1.00 94.44           C  
ATOM   2420  O   LYS B  76      -4.242 -14.742 -31.859  1.00 94.44           O  
ATOM   2421  CG  LYS B  76      -6.566 -18.594 -30.812  1.00 94.44           C  
ATOM   2422  CD  LYS B  76      -7.492 -19.344 -31.781  1.00 94.44           C  
ATOM   2423  CE  LYS B  76      -8.242 -20.453 -31.062  1.00 94.44           C  
ATOM   2424  NZ  LYS B  76      -9.164 -21.172 -32.000  1.00 94.44           N  
ATOM   2425  N   PHE B  77      -2.699 -16.453 -31.750  1.00 92.94           N  
ATOM   2426  CA  PHE B  77      -1.757 -15.711 -32.594  1.00 92.94           C  
ATOM   2427  C   PHE B  77      -0.900 -16.672 -33.406  1.00 92.94           C  
ATOM   2428  CB  PHE B  77      -0.864 -14.812 -31.719  1.00 92.94           C  
ATOM   2429  O   PHE B  77      -0.921 -17.875 -33.188  1.00 92.94           O  
ATOM   2430  CG  PHE B  77       0.132 -15.570 -30.891  1.00 92.94           C  
ATOM   2431  CD1 PHE B  77      -0.224 -16.062 -29.641  1.00 92.94           C  
ATOM   2432  CD2 PHE B  77       1.425 -15.781 -31.344  1.00 92.94           C  
ATOM   2433  CE1 PHE B  77       0.696 -16.766 -28.859  1.00 92.94           C  
ATOM   2434  CE2 PHE B  77       2.350 -16.484 -30.578  1.00 92.94           C  
ATOM   2435  CZ  PHE B  77       1.983 -16.969 -29.344  1.00 92.94           C  
ATOM   2436  N   LYS B  78      -0.286 -16.078 -34.438  1.00 89.94           N  
ATOM   2437  CA  LYS B  78       0.717 -16.766 -35.250  1.00 89.94           C  
ATOM   2438  C   LYS B  78       2.020 -15.977 -35.281  1.00 89.94           C  
ATOM   2439  CB  LYS B  78       0.194 -17.016 -36.656  1.00 89.94           C  
ATOM   2440  O   LYS B  78       2.012 -14.781 -35.562  1.00 89.94           O  
ATOM   2441  CG  LYS B  78      -0.864 -18.109 -36.750  1.00 89.94           C  
ATOM   2442  CD  LYS B  78      -1.267 -18.375 -38.188  1.00 89.94           C  
ATOM   2443  CE  LYS B  78      -2.363 -19.438 -38.281  1.00 89.94           C  
ATOM   2444  NZ  LYS B  78      -2.760 -19.703 -39.688  1.00 89.94           N  
ATOM   2445  N   GLY B  79       3.055 -16.547 -34.844  1.00 81.94           N  
ATOM   2446  CA  GLY B  79       4.348 -15.891 -34.812  1.00 81.94           C  
ATOM   2447  C   GLY B  79       5.516 -16.859 -34.750  1.00 81.94           C  
ATOM   2448  O   GLY B  79       5.332 -18.062 -34.844  1.00 81.94           O  
ATOM   2449  N   PRO B  80       6.746 -16.250 -34.750  1.00 81.38           N  
ATOM   2450  CA  PRO B  80       7.961 -17.062 -34.750  1.00 81.38           C  
ATOM   2451  C   PRO B  80       8.078 -17.922 -33.500  1.00 81.38           C  
ATOM   2452  CB  PRO B  80       9.086 -16.031 -34.812  1.00 81.38           C  
ATOM   2453  O   PRO B  80       8.812 -18.922 -33.500  1.00 81.38           O  
ATOM   2454  CG  PRO B  80       8.453 -14.750 -34.344  1.00 81.38           C  
ATOM   2455  CD  PRO B  80       6.988 -14.812 -34.656  1.00 81.38           C  
ATOM   2456  N   MET B  81       7.410 -17.516 -32.438  1.00 82.44           N  
ATOM   2457  CA  MET B  81       7.406 -18.312 -31.219  1.00 82.44           C  
ATOM   2458  C   MET B  81       6.012 -18.859 -30.938  1.00 82.44           C  
ATOM   2459  CB  MET B  81       7.891 -17.469 -30.031  1.00 82.44           C  
ATOM   2460  O   MET B  81       5.012 -18.203 -31.219  1.00 82.44           O  
ATOM   2461  CG  MET B  81       9.305 -16.938 -30.203  1.00 82.44           C  
ATOM   2462  SD  MET B  81       9.867 -15.961 -28.750  1.00 82.44           S  
ATOM   2463  CE  MET B  81      11.656 -16.250 -28.828  1.00 82.44           C  
ATOM   2464  N   THR B  82       6.102 -20.047 -30.328  1.00 88.06           N  
ATOM   2465  CA  THR B  82       4.828 -20.688 -30.031  1.00 88.06           C  
ATOM   2466  C   THR B  82       4.270 -20.219 -28.688  1.00 88.06           C  
ATOM   2467  CB  THR B  82       4.973 -22.219 -30.016  1.00 88.06           C  
ATOM   2468  O   THR B  82       3.082 -20.391 -28.422  1.00 88.06           O  
ATOM   2469  CG2 THR B  82       5.410 -22.750 -31.375  1.00 88.06           C  
ATOM   2470  OG1 THR B  82       5.949 -22.594 -29.031  1.00 88.06           O  
ATOM   2471  N   VAL B  83       5.105 -19.688 -27.844  1.00 87.94           N  
ATOM   2472  CA  VAL B  83       4.676 -19.219 -26.531  1.00 87.94           C  
ATOM   2473  C   VAL B  83       5.203 -17.812 -26.281  1.00 87.94           C  
ATOM   2474  CB  VAL B  83       5.148 -20.172 -25.406  1.00 87.94           C  
ATOM   2475  O   VAL B  83       6.391 -17.547 -26.469  1.00 87.94           O  
ATOM   2476  CG1 VAL B  83       4.688 -19.656 -24.047  1.00 87.94           C  
ATOM   2477  CG2 VAL B  83       4.637 -21.578 -25.656  1.00 87.94           C  
ATOM   2478  N   LEU B  84       4.273 -17.000 -25.984  1.00 86.31           N  
ATOM   2479  CA  LEU B  84       4.645 -15.648 -25.578  1.00 86.31           C  
ATOM   2480  C   LEU B  84       4.715 -15.539 -24.062  1.00 86.31           C  
ATOM   2481  CB  LEU B  84       3.648 -14.625 -26.125  1.00 86.31           C  
ATOM   2482  O   LEU B  84       3.758 -15.883 -23.359  1.00 86.31           O  
ATOM   2483  CG  LEU B  84       3.527 -14.539 -27.656  1.00 86.31           C  
ATOM   2484  CD1 LEU B  84       2.355 -13.648 -28.047  1.00 86.31           C  
ATOM   2485  CD2 LEU B  84       4.824 -14.031 -28.266  1.00 86.31           C  
ATOM   2486  N   ARG B  85       5.805 -15.180 -23.594  1.00 81.62           N  
ATOM   2487  CA  ARG B  85       5.977 -14.953 -22.156  1.00 81.62           C  
ATOM   2488  C   ARG B  85       5.879 -13.461 -21.828  1.00 81.62           C  
ATOM   2489  CB  ARG B  85       7.320 -15.508 -21.688  1.00 81.62           C  
ATOM   2490  O   ARG B  85       6.707 -12.672 -22.281  1.00 81.62           O  
ATOM   2491  CG  ARG B  85       7.465 -17.016 -21.859  1.00 81.62           C  
ATOM   2492  CD  ARG B  85       8.852 -17.500 -21.469  1.00 81.62           C  
ATOM   2493  NE  ARG B  85       8.969 -18.938 -21.594  1.00 81.62           N  
ATOM   2494  NH1 ARG B  85       9.680 -18.891 -23.797  1.00 81.62           N  
ATOM   2495  NH2 ARG B  85       9.438 -20.906 -22.703  1.00 81.62           N  
ATOM   2496  CZ  ARG B  85       9.367 -19.578 -22.703  1.00 81.62           C  
ATOM   2497  N   LEU B  86       4.867 -13.172 -21.094  1.00 79.38           N  
ATOM   2498  CA  LEU B  86       4.512 -11.773 -20.906  1.00 79.38           C  
ATOM   2499  C   LEU B  86       4.715 -11.344 -19.453  1.00 79.38           C  
ATOM   2500  CB  LEU B  86       3.062 -11.523 -21.328  1.00 79.38           C  
ATOM   2501  O   LEU B  86       4.559 -12.148 -18.547  1.00 79.38           O  
ATOM   2502  CG  LEU B  86       2.682 -11.961 -22.750  1.00 79.38           C  
ATOM   2503  CD1 LEU B  86       1.177 -11.836 -22.953  1.00 79.38           C  
ATOM   2504  CD2 LEU B  86       3.439 -11.141 -23.781  1.00 79.38           C  
ATOM   2505  N   ASN B  87       5.074 -10.078 -19.328  1.00 71.06           N  
ATOM   2506  CA  ASN B  87       5.301  -9.539 -17.984  1.00 71.06           C  
ATOM   2507  C   ASN B  87       3.996  -9.086 -17.344  1.00 71.06           C  
ATOM   2508  CB  ASN B  87       6.301  -8.383 -18.031  1.00 71.06           C  
ATOM   2509  O   ASN B  87       2.922  -9.227 -17.922  1.00 71.06           O  
ATOM   2510  CG  ASN B  87       5.777  -7.191 -18.812  1.00 71.06           C  
ATOM   2511  ND2 ASN B  87       6.672  -6.270 -19.156  1.00 71.06           N  
ATOM   2512  OD1 ASN B  87       4.582  -7.102 -19.109  1.00 71.06           O  
ATOM   2513  N   ASN B  88       4.066  -8.500 -16.172  1.00 71.00           N  
ATOM   2514  CA  ASN B  88       2.930  -8.117 -15.336  1.00 71.00           C  
ATOM   2515  C   ASN B  88       2.094  -7.027 -15.992  1.00 71.00           C  
ATOM   2516  CB  ASN B  88       3.404  -7.672 -13.953  1.00 71.00           C  
ATOM   2517  O   ASN B  88       0.873  -6.992 -15.828  1.00 71.00           O  
ATOM   2518  CG  ASN B  88       2.264  -7.520 -12.961  1.00 71.00           C  
ATOM   2519  ND2 ASN B  88       2.523  -6.836 -11.852  1.00 71.00           N  
ATOM   2520  OD1 ASN B  88       1.157  -8.016 -13.195  1.00 71.00           O  
ATOM   2521  N   LEU B  89       2.783  -6.156 -16.734  1.00 69.56           N  
ATOM   2522  CA  LEU B  89       2.051  -5.082 -17.406  1.00 69.56           C  
ATOM   2523  C   LEU B  89       1.023  -5.645 -18.375  1.00 69.56           C  
ATOM   2524  CB  LEU B  89       3.016  -4.148 -18.141  1.00 69.56           C  
ATOM   2525  O   LEU B  89      -0.086  -5.117 -18.484  1.00 69.56           O  
ATOM   2526  CG  LEU B  89       3.707  -3.080 -17.297  1.00 69.56           C  
ATOM   2527  CD1 LEU B  89       5.129  -2.844 -17.797  1.00 69.56           C  
ATOM   2528  CD2 LEU B  89       2.906  -1.784 -17.312  1.00 69.56           C  
ATOM   2529  N   MET B  90       1.400  -6.793 -19.016  1.00 77.06           N  
ATOM   2530  CA  MET B  90       0.489  -7.422 -19.969  1.00 77.06           C  
ATOM   2531  C   MET B  90      -0.627  -8.164 -19.250  1.00 77.06           C  
ATOM   2532  CB  MET B  90       1.248  -8.383 -20.891  1.00 77.06           C  
ATOM   2533  O   MET B  90      -1.763  -8.211 -19.719  1.00 77.06           O  
ATOM   2534  CG  MET B  90       1.966  -7.691 -22.031  1.00 77.06           C  
ATOM   2535  SD  MET B  90       0.811  -6.816 -23.156  1.00 77.06           S  
ATOM   2536  CE  MET B  90      -0.070  -8.227 -23.875  1.00 77.06           C  
ATOM   2537  N   ALA B  91      -0.251  -8.672 -18.094  1.00 78.56           N  
ATOM   2538  CA  ALA B  91      -1.251  -9.422 -17.328  1.00 78.56           C  
ATOM   2539  C   ALA B  91      -2.441  -8.539 -16.969  1.00 78.56           C  
ATOM   2540  CB  ALA B  91      -0.630 -10.016 -16.078  1.00 78.56           C  
ATOM   2541  O   ALA B  91      -3.582  -9.008 -16.922  1.00 78.56           O  
ATOM   2542  N   SER B  92      -2.197  -7.273 -16.812  1.00 78.56           N  
ATOM   2543  CA  SER B  92      -3.273  -6.367 -16.422  1.00 78.56           C  
ATOM   2544  C   SER B  92      -4.168  -6.031 -17.609  1.00 78.56           C  
ATOM   2545  CB  SER B  92      -2.701  -5.082 -15.820  1.00 78.56           C  
ATOM   2546  O   SER B  92      -5.270  -5.504 -17.438  1.00 78.56           O  
ATOM   2547  OG  SER B  92      -2.037  -4.316 -16.812  1.00 78.56           O  
ATOM   2548  N   LYS B  93      -3.725  -6.387 -18.797  1.00 86.38           N  
ATOM   2549  CA  LYS B  93      -4.484  -6.059 -20.000  1.00 86.38           C  
ATOM   2550  C   LYS B  93      -5.277  -7.266 -20.500  1.00 86.38           C  
ATOM   2551  CB  LYS B  93      -3.549  -5.559 -21.109  1.00 86.38           C  
ATOM   2552  O   LYS B  93      -6.023  -7.164 -21.469  1.00 86.38           O  
ATOM   2553  CG  LYS B  93      -2.820  -4.270 -20.766  1.00 86.38           C  
ATOM   2554  CD  LYS B  93      -2.018  -3.746 -21.938  1.00 86.38           C  
ATOM   2555  CE  LYS B  93      -1.340  -2.422 -21.625  1.00 86.38           C  
ATOM   2556  NZ  LYS B  93      -0.614  -1.870 -22.812  1.00 86.38           N  
ATOM   2557  N   ILE B  94      -5.160  -8.359 -19.797  1.00 90.12           N  
ATOM   2558  CA  ILE B  94      -5.805  -9.602 -20.219  1.00 90.12           C  
ATOM   2559  C   ILE B  94      -6.766 -10.078 -19.125  1.00 90.12           C  
ATOM   2560  CB  ILE B  94      -4.766 -10.695 -20.531  1.00 90.12           C  
ATOM   2561  O   ILE B  94      -6.492  -9.922 -17.938  1.00 90.12           O  
ATOM   2562  CG1 ILE B  94      -3.939 -10.305 -21.766  1.00 90.12           C  
ATOM   2563  CG2 ILE B  94      -5.457 -12.047 -20.750  1.00 90.12           C  
ATOM   2564  CD1 ILE B  94      -2.693 -11.156 -21.969  1.00 90.12           C  
ATOM   2565  N   TRP B  95      -7.828 -10.703 -19.547  1.00 89.81           N  
ATOM   2566  CA  TRP B  95      -8.773 -11.266 -18.578  1.00 89.81           C  
ATOM   2567  C   TRP B  95      -8.125 -12.391 -17.781  1.00 89.81           C  
ATOM   2568  CB  TRP B  95     -10.023 -11.781 -19.297  1.00 89.81           C  
ATOM   2569  O   TRP B  95      -7.488 -13.281 -18.359  1.00 89.81           O  
ATOM   2570  CG  TRP B  95     -11.055 -12.367 -18.375  1.00 89.81           C  
ATOM   2571  CD1 TRP B  95     -12.086 -11.711 -17.766  1.00 89.81           C  
ATOM   2572  CD2 TRP B  95     -11.141 -13.734 -17.953  1.00 89.81           C  
ATOM   2573  CE2 TRP B  95     -12.258 -13.828 -17.094  1.00 89.81           C  
ATOM   2574  CE3 TRP B  95     -10.383 -14.883 -18.219  1.00 89.81           C  
ATOM   2575  NE1 TRP B  95     -12.812 -12.586 -17.000  1.00 89.81           N  
ATOM   2576  CH2 TRP B  95     -11.875 -16.141 -16.766  1.00 89.81           C  
ATOM   2577  CZ2 TRP B  95     -12.633 -15.039 -16.500  1.00 89.81           C  
ATOM   2578  CZ3 TRP B  95     -10.758 -16.078 -17.625  1.00 89.81           C  
ATOM   2579  N   THR B  96      -8.219 -12.344 -16.531  1.00 89.62           N  
ATOM   2580  CA  THR B  96      -7.750 -13.406 -15.664  1.00 89.62           C  
ATOM   2581  C   THR B  96      -8.867 -13.875 -14.734  1.00 89.62           C  
ATOM   2582  CB  THR B  96      -6.535 -12.961 -14.828  1.00 89.62           C  
ATOM   2583  O   THR B  96      -9.742 -13.094 -14.367  1.00 89.62           O  
ATOM   2584  CG2 THR B  96      -5.352 -12.617 -15.727  1.00 89.62           C  
ATOM   2585  OG1 THR B  96      -6.895 -11.797 -14.070  1.00 89.62           O  
ATOM   2586  N   PRO B  97      -8.836 -15.125 -14.383  1.00 89.88           N  
ATOM   2587  CA  PRO B  97      -9.859 -15.617 -13.453  1.00 89.88           C  
ATOM   2588  C   PRO B  97      -9.883 -14.836 -12.148  1.00 89.88           C  
ATOM   2589  CB  PRO B  97      -9.445 -17.078 -13.211  1.00 89.88           C  
ATOM   2590  O   PRO B  97      -8.836 -14.406 -11.656  1.00 89.88           O  
ATOM   2591  CG  PRO B  97      -8.633 -17.438 -14.414  1.00 89.88           C  
ATOM   2592  CD  PRO B  97      -7.867 -16.234 -14.859  1.00 89.88           C  
ATOM   2593  N   ASP B  98     -11.039 -14.703 -11.547  1.00 85.19           N  
ATOM   2594  CA  ASP B  98     -11.203 -13.953 -10.305  1.00 85.19           C  
ATOM   2595  C   ASP B  98     -11.133 -14.883  -9.094  1.00 85.19           C  
ATOM   2596  CB  ASP B  98     -12.531 -13.188 -10.312  1.00 85.19           C  
ATOM   2597  O   ASP B  98     -11.977 -14.805  -8.203  1.00 85.19           O  
ATOM   2598  CG  ASP B  98     -13.742 -14.102 -10.406  1.00 85.19           C  
ATOM   2599  OD1 ASP B  98     -13.586 -15.281 -10.781  1.00 85.19           O  
ATOM   2600  OD2 ASP B  98     -14.859 -13.633 -10.102  1.00 85.19           O  
ATOM   2601  N   THR B  99     -10.164 -15.641  -8.992  1.00 89.19           N  
ATOM   2602  CA  THR B  99     -10.008 -16.641  -7.949  1.00 89.19           C  
ATOM   2603  C   THR B  99      -9.773 -15.984  -6.594  1.00 89.19           C  
ATOM   2604  CB  THR B  99      -8.836 -17.594  -8.266  1.00 89.19           C  
ATOM   2605  O   THR B  99      -9.016 -15.016  -6.488  1.00 89.19           O  
ATOM   2606  CG2 THR B  99      -8.781 -18.750  -7.270  1.00 89.19           C  
ATOM   2607  OG1 THR B  99      -9.000 -18.125  -9.586  1.00 89.19           O  
ATOM   2608  N   PHE B 100     -10.438 -16.531  -5.574  1.00 86.38           N  
ATOM   2609  CA  PHE B 100     -10.156 -16.109  -4.203  1.00 86.38           C  
ATOM   2610  C   PHE B 100     -10.125 -17.312  -3.271  1.00 86.38           C  
ATOM   2611  CB  PHE B 100     -11.203 -15.109  -3.719  1.00 86.38           C  
ATOM   2612  O   PHE B 100     -10.688 -18.375  -3.584  1.00 86.38           O  
ATOM   2613  CG  PHE B 100     -12.523 -15.727  -3.346  1.00 86.38           C  
ATOM   2614  CD1 PHE B 100     -13.469 -16.016  -4.316  1.00 86.38           C  
ATOM   2615  CD2 PHE B 100     -12.805 -16.031  -2.020  1.00 86.38           C  
ATOM   2616  CE1 PHE B 100     -14.695 -16.594  -3.973  1.00 86.38           C  
ATOM   2617  CE2 PHE B 100     -14.023 -16.609  -1.669  1.00 86.38           C  
ATOM   2618  CZ  PHE B 100     -14.969 -16.891  -2.646  1.00 86.38           C  
ATOM   2619  N   PHE B 101      -9.422 -17.203  -2.219  1.00 87.38           N  
ATOM   2620  CA  PHE B 101      -9.336 -18.234  -1.195  1.00 87.38           C  
ATOM   2621  C   PHE B 101     -10.398 -18.031  -0.125  1.00 87.38           C  
ATOM   2622  CB  PHE B 101      -7.941 -18.250  -0.555  1.00 87.38           C  
ATOM   2623  O   PHE B 101     -10.359 -17.047   0.613  1.00 87.38           O  
ATOM   2624  CG  PHE B 101      -6.844 -18.641  -1.501  1.00 87.38           C  
ATOM   2625  CD1 PHE B 101      -6.539 -19.984  -1.712  1.00 87.38           C  
ATOM   2626  CD2 PHE B 101      -6.109 -17.672  -2.180  1.00 87.38           C  
ATOM   2627  CE1 PHE B 101      -5.523 -20.359  -2.588  1.00 87.38           C  
ATOM   2628  CE2 PHE B 101      -5.090 -18.047  -3.055  1.00 87.38           C  
ATOM   2629  CZ  PHE B 101      -4.801 -19.375  -3.256  1.00 87.38           C  
ATOM   2630  N   HIS B 102     -11.242 -18.969   0.014  1.00 83.19           N  
ATOM   2631  CA  HIS B 102     -12.414 -18.859   0.877  1.00 83.19           C  
ATOM   2632  C   HIS B 102     -12.008 -18.750   2.342  1.00 83.19           C  
ATOM   2633  CB  HIS B 102     -13.336 -20.078   0.682  1.00 83.19           C  
ATOM   2634  O   HIS B 102     -12.625 -18.000   3.104  1.00 83.19           O  
ATOM   2635  CG  HIS B 102     -14.125 -20.016  -0.585  1.00 83.19           C  
ATOM   2636  CD2 HIS B 102     -13.727 -19.984  -1.880  1.00 83.19           C  
ATOM   2637  ND1 HIS B 102     -15.500 -20.016  -0.602  1.00 83.19           N  
ATOM   2638  CE1 HIS B 102     -15.922 -19.969  -1.855  1.00 83.19           C  
ATOM   2639  NE2 HIS B 102     -14.867 -19.938  -2.650  1.00 83.19           N  
ATOM   2640  N   ASN B 103     -11.055 -19.484   2.715  1.00 82.38           N  
ATOM   2641  CA  ASN B 103     -10.672 -19.469   4.121  1.00 82.38           C  
ATOM   2642  C   ASN B 103      -9.320 -18.781   4.324  1.00 82.38           C  
ATOM   2643  CB  ASN B 103     -10.633 -20.891   4.680  1.00 82.38           C  
ATOM   2644  O   ASN B 103      -8.609 -19.078   5.289  1.00 82.38           O  
ATOM   2645  CG  ASN B 103      -9.711 -21.797   3.896  1.00 82.38           C  
ATOM   2646  ND2 ASN B 103      -9.008 -22.688   4.598  1.00 82.38           N  
ATOM   2647  OD1 ASN B 103      -9.625 -21.719   2.668  1.00 82.38           O  
ATOM   2648  N   GLY B 104      -8.992 -18.031   3.346  1.00 79.38           N  
ATOM   2649  CA  GLY B 104      -7.801 -17.219   3.508  1.00 79.38           C  
ATOM   2650  C   GLY B 104      -8.047 -15.961   4.320  1.00 79.38           C  
ATOM   2651  O   GLY B 104      -9.000 -15.227   4.059  1.00 79.38           O  
ATOM   2652  N   LYS B 105      -7.309 -15.758   5.363  1.00 68.50           N  
ATOM   2653  CA  LYS B 105      -7.418 -14.562   6.195  1.00 68.50           C  
ATOM   2654  C   LYS B 105      -6.566 -13.430   5.641  1.00 68.50           C  
ATOM   2655  CB  LYS B 105      -7.008 -14.875   7.637  1.00 68.50           C  
ATOM   2656  O   LYS B 105      -6.953 -12.258   5.715  1.00 68.50           O  
ATOM   2657  CG  LYS B 105      -7.961 -15.812   8.367  1.00 68.50           C  
ATOM   2658  CD  LYS B 105      -7.746 -15.766   9.875  1.00 68.50           C  
ATOM   2659  CE  LYS B 105      -8.750 -16.641  10.609  1.00 68.50           C  
ATOM   2660  NZ  LYS B 105      -8.594 -16.547  12.086  1.00 68.50           N  
ATOM   2661  N   LYS B 106      -5.438 -13.719   5.316  1.00 64.81           N  
ATOM   2662  CA  LYS B 106      -4.512 -12.766   4.707  1.00 64.81           C  
ATOM   2663  C   LYS B 106      -3.664 -13.430   3.629  1.00 64.81           C  
ATOM   2664  CB  LYS B 106      -3.609 -12.141   5.773  1.00 64.81           C  
ATOM   2665  O   LYS B 106      -3.197 -14.555   3.807  1.00 64.81           O  
ATOM   2666  CG  LYS B 106      -2.947 -10.844   5.344  1.00 64.81           C  
ATOM   2667  CD  LYS B 106      -2.188 -10.188   6.492  1.00 64.81           C  
ATOM   2668  CE  LYS B 106      -1.494  -8.906   6.051  1.00 64.81           C  
ATOM   2669  NZ  LYS B 106      -0.744  -8.273   7.172  1.00 64.81           N  
ATOM   2670  N   SER B 107      -3.854 -12.953   2.467  1.00 63.56           N  
ATOM   2671  CA  SER B 107      -2.941 -13.406   1.420  1.00 63.56           C  
ATOM   2672  C   SER B 107      -2.090 -12.258   0.894  1.00 63.56           C  
ATOM   2673  CB  SER B 107      -3.721 -14.039   0.269  1.00 63.56           C  
ATOM   2674  O   SER B 107      -2.580 -11.133   0.727  1.00 63.56           O  
ATOM   2675  OG  SER B 107      -4.617 -13.109  -0.309  1.00 63.56           O  
ATOM   2676  N   VAL B 108      -0.863 -12.422   0.946  1.00 62.09           N  
ATOM   2677  CA  VAL B 108       0.047 -11.375   0.487  1.00 62.09           C  
ATOM   2678  C   VAL B 108       0.810 -11.859  -0.745  1.00 62.09           C  
ATOM   2679  CB  VAL B 108       1.037 -10.953   1.597  1.00 62.09           C  
ATOM   2680  O   VAL B 108       1.330 -12.977  -0.761  1.00 62.09           O  
ATOM   2681  CG1 VAL B 108       1.979  -9.859   1.097  1.00 62.09           C  
ATOM   2682  CG2 VAL B 108       0.280 -10.484   2.838  1.00 62.09           C  
ATOM   2683  N   ALA B 109       0.642 -11.023  -1.847  1.00 60.31           N  
ATOM   2684  CA  ALA B 109       1.498 -11.281  -3.002  1.00 60.31           C  
ATOM   2685  C   ALA B 109       2.906 -10.742  -2.771  1.00 60.31           C  
ATOM   2686  CB  ALA B 109       0.894 -10.664  -4.262  1.00 60.31           C  
ATOM   2687  O   ALA B 109       3.080  -9.680  -2.168  1.00 60.31           O  
ATOM   2688  N   HIS B 110       3.824 -11.531  -3.029  1.00 59.53           N  
ATOM   2689  CA  HIS B 110       5.227 -11.148  -2.887  1.00 59.53           C  
ATOM   2690  C   HIS B 110       5.633 -10.141  -3.951  1.00 59.53           C  
ATOM   2691  CB  HIS B 110       6.125 -12.383  -2.967  1.00 59.53           C  
ATOM   2692  O   HIS B 110       5.430 -10.367  -5.145  1.00 59.53           O  
ATOM   2693  CG  HIS B 110       5.945 -13.336  -1.827  1.00 59.53           C  
ATOM   2694  CD2 HIS B 110       5.102 -14.383  -1.668  1.00 59.53           C  
ATOM   2695  ND1 HIS B 110       6.688 -13.258  -0.670  1.00 59.53           N  
ATOM   2696  CE1 HIS B 110       6.309 -14.227   0.154  1.00 59.53           C  
ATOM   2697  NE2 HIS B 110       5.348 -14.914  -0.427  1.00 59.53           N  
ATOM   2698  N   ASN B 111       5.762  -8.797  -3.717  1.00 55.12           N  
ATOM   2699  CA  ASN B 111       6.125  -7.770  -4.691  1.00 55.12           C  
ATOM   2700  C   ASN B 111       7.582  -7.344  -4.547  1.00 55.12           C  
ATOM   2701  CB  ASN B 111       5.203  -6.555  -4.562  1.00 55.12           C  
ATOM   2702  O   ASN B 111       7.875  -6.309  -3.951  1.00 55.12           O  
ATOM   2703  CG  ASN B 111       3.820  -6.809  -5.133  1.00 55.12           C  
ATOM   2704  ND2 ASN B 111       2.885  -5.914  -4.844  1.00 55.12           N  
ATOM   2705  OD1 ASN B 111       3.594  -7.801  -5.832  1.00 55.12           O  
ATOM   2706  N   MET B 112       8.492  -8.164  -4.227  1.00 49.94           N  
ATOM   2707  CA  MET B 112       9.805  -7.609  -3.916  1.00 49.94           C  
ATOM   2708  C   MET B 112      10.359  -6.820  -5.098  1.00 49.94           C  
ATOM   2709  CB  MET B 112      10.781  -8.719  -3.525  1.00 49.94           C  
ATOM   2710  O   MET B 112      10.352  -5.590  -5.086  1.00 49.94           O  
ATOM   2711  CG  MET B 112      10.664  -9.156  -2.074  1.00 49.94           C  
ATOM   2712  SD  MET B 112      11.852 -10.492  -1.644  1.00 49.94           S  
ATOM   2713  CE  MET B 112      13.359  -9.516  -1.405  1.00 49.94           C  
ATOM   2714  N   THR B 113      11.250  -7.578  -6.051  1.00 51.56           N  
ATOM   2715  CA  THR B 113      11.992  -7.039  -7.184  1.00 51.56           C  
ATOM   2716  C   THR B 113      11.109  -6.965  -8.422  1.00 51.56           C  
ATOM   2717  CB  THR B 113      13.242  -7.891  -7.492  1.00 51.56           C  
ATOM   2718  O   THR B 113      11.070  -5.938  -9.109  1.00 51.56           O  
ATOM   2719  CG2 THR B 113      14.305  -7.719  -6.414  1.00 51.56           C  
ATOM   2720  OG1 THR B 113      12.859  -9.273  -7.559  1.00 51.56           O  
ATOM   2721  N   MET B 114      10.359  -8.086  -8.719  1.00 53.03           N  
ATOM   2722  CA  MET B 114       9.609  -8.219  -9.961  1.00 53.03           C  
ATOM   2723  C   MET B 114       8.195  -8.727  -9.688  1.00 53.03           C  
ATOM   2724  CB  MET B 114      10.328  -9.172 -10.922  1.00 53.03           C  
ATOM   2725  O   MET B 114       7.934  -9.312  -8.633  1.00 53.03           O  
ATOM   2726  CG  MET B 114      11.344  -8.484 -11.812  1.00 53.03           C  
ATOM   2727  SD  MET B 114      11.102  -8.875 -13.586  1.00 53.03           S  
ATOM   2728  CE  MET B 114      12.797  -8.656 -14.203  1.00 53.03           C  
ATOM   2729  N   PRO B 115       7.312  -8.414 -10.734  1.00 58.81           N  
ATOM   2730  CA  PRO B 115       5.898  -8.797 -10.703  1.00 58.81           C  
ATOM   2731  C   PRO B 115       5.688 -10.258 -10.297  1.00 58.81           C  
ATOM   2732  CB  PRO B 115       5.434  -8.562 -12.141  1.00 58.81           C  
ATOM   2733  O   PRO B 115       6.457 -11.133 -10.711  1.00 58.81           O  
ATOM   2734  CG  PRO B 115       6.660  -8.109 -12.867  1.00 58.81           C  
ATOM   2735  CD  PRO B 115       7.805  -8.086 -11.898  1.00 58.81           C  
ATOM   2736  N   ASN B 116       4.906 -10.555  -9.328  1.00 66.06           N  
ATOM   2737  CA  ASN B 116       4.512 -11.852  -8.781  1.00 66.06           C  
ATOM   2738  C   ASN B 116       3.549 -12.578  -9.711  1.00 66.06           C  
ATOM   2739  CB  ASN B 116       3.885 -11.688  -7.395  1.00 66.06           C  
ATOM   2740  O   ASN B 116       2.982 -13.609  -9.344  1.00 66.06           O  
ATOM   2741  CG  ASN B 116       4.855 -11.109  -6.379  1.00 66.06           C  
ATOM   2742  ND2 ASN B 116       4.320 -10.477  -5.344  1.00 66.06           N  
ATOM   2743  OD1 ASN B 116       6.074 -11.242  -6.527  1.00 66.06           O  
ATOM   2744  N   LYS B 117       3.443 -12.031 -10.891  1.00 71.00           N  
ATOM   2745  CA  LYS B 117       2.518 -12.633 -11.852  1.00 71.00           C  
ATOM   2746  C   LYS B 117       3.209 -12.906 -13.180  1.00 71.00           C  
ATOM   2747  CB  LYS B 117       1.307 -11.719 -12.062  1.00 71.00           C  
ATOM   2748  O   LYS B 117       4.012 -12.094 -13.648  1.00 71.00           O  
ATOM   2749  CG  LYS B 117       0.510 -11.445 -10.797  1.00 71.00           C  
ATOM   2750  CD  LYS B 117      -0.635 -10.477 -11.062  1.00 71.00           C  
ATOM   2751  CE  LYS B 117      -1.374 -10.125  -9.773  1.00 71.00           C  
ATOM   2752  NZ  LYS B 117      -2.508  -9.180 -10.031  1.00 71.00           N  
ATOM   2753  N   LEU B 118       3.045 -14.109 -13.672  1.00 78.62           N  
ATOM   2754  CA  LEU B 118       3.531 -14.492 -14.992  1.00 78.62           C  
ATOM   2755  C   LEU B 118       2.391 -15.008 -15.859  1.00 78.62           C  
ATOM   2756  CB  LEU B 118       4.621 -15.562 -14.867  1.00 78.62           C  
ATOM   2757  O   LEU B 118       1.556 -15.789 -15.398  1.00 78.62           O  
ATOM   2758  CG  LEU B 118       5.285 -16.000 -16.172  1.00 78.62           C  
ATOM   2759  CD1 LEU B 118       6.773 -15.688 -16.141  1.00 78.62           C  
ATOM   2760  CD2 LEU B 118       5.055 -17.500 -16.422  1.00 78.62           C  
ATOM   2761  N   LEU B 119       2.408 -14.430 -17.047  1.00 87.00           N  
ATOM   2762  CA  LEU B 119       1.403 -14.859 -18.016  1.00 87.00           C  
ATOM   2763  C   LEU B 119       2.061 -15.406 -19.266  1.00 87.00           C  
ATOM   2764  CB  LEU B 119       0.472 -13.695 -18.375  1.00 87.00           C  
ATOM   2765  O   LEU B 119       2.975 -14.781 -19.828  1.00 87.00           O  
ATOM   2766  CG  LEU B 119      -0.710 -14.031 -19.281  1.00 87.00           C  
ATOM   2767  CD1 LEU B 119      -1.715 -14.906 -18.547  1.00 87.00           C  
ATOM   2768  CD2 LEU B 119      -1.375 -12.750 -19.781  1.00 87.00           C  
ATOM   2769  N   ARG B 120       1.677 -16.578 -19.609  1.00 91.56           N  
ATOM   2770  CA  ARG B 120       2.092 -17.172 -20.875  1.00 91.56           C  
ATOM   2771  C   ARG B 120       0.896 -17.391 -21.781  1.00 91.56           C  
ATOM   2772  CB  ARG B 120       2.811 -18.500 -20.625  1.00 91.56           C  
ATOM   2773  O   ARG B 120      -0.165 -17.828 -21.344  1.00 91.56           O  
ATOM   2774  CG  ARG B 120       4.094 -18.359 -19.812  1.00 91.56           C  
ATOM   2775  CD  ARG B 120       4.773 -19.719 -19.609  1.00 91.56           C  
ATOM   2776  NE  ARG B 120       6.000 -19.578 -18.828  1.00 91.56           N  
ATOM   2777  NH1 ARG B 120       6.488 -21.844 -18.828  1.00 91.56           N  
ATOM   2778  NH2 ARG B 120       7.879 -20.359 -17.750  1.00 91.56           N  
ATOM   2779  CZ  ARG B 120       6.785 -20.594 -18.469  1.00 91.56           C  
ATOM   2780  N   ILE B 121       1.124 -17.000 -22.984  1.00 93.44           N  
ATOM   2781  CA  ILE B 121       0.103 -17.266 -24.000  1.00 93.44           C  
ATOM   2782  C   ILE B 121       0.660 -18.188 -25.062  1.00 93.44           C  
ATOM   2783  CB  ILE B 121      -0.400 -15.945 -24.641  1.00 93.44           C  
ATOM   2784  O   ILE B 121       1.696 -17.906 -25.672  1.00 93.44           O  
ATOM   2785  CG1 ILE B 121      -0.829 -14.953 -23.562  1.00 93.44           C  
ATOM   2786  CG2 ILE B 121      -1.549 -16.234 -25.609  1.00 93.44           C  
ATOM   2787  CD1 ILE B 121      -1.281 -13.602 -24.109  1.00 93.44           C  
ATOM   2788  N   THR B 122       0.000 -19.312 -25.250  1.00 94.38           N  
ATOM   2789  CA  THR B 122       0.340 -20.234 -26.328  1.00 94.38           C  
ATOM   2790  C   THR B 122      -0.420 -19.875 -27.609  1.00 94.38           C  
ATOM   2791  CB  THR B 122       0.035 -21.688 -25.953  1.00 94.38           C  
ATOM   2792  O   THR B 122      -1.468 -19.219 -27.547  1.00 94.38           O  
ATOM   2793  CG2 THR B 122       0.581 -22.656 -26.984  1.00 94.38           C  
ATOM   2794  OG1 THR B 122       0.639 -21.984 -24.688  1.00 94.38           O  
ATOM   2795  N   GLU B 123       0.098 -20.203 -28.734  1.00 94.44           N  
ATOM   2796  CA  GLU B 123      -0.399 -19.781 -30.047  1.00 94.44           C  
ATOM   2797  C   GLU B 123      -1.889 -20.078 -30.188  1.00 94.44           C  
ATOM   2798  CB  GLU B 123       0.386 -20.469 -31.156  1.00 94.44           C  
ATOM   2799  O   GLU B 123      -2.607 -19.359 -30.875  1.00 94.44           O  
ATOM   2800  CG  GLU B 123       0.203 -21.984 -31.203  1.00 94.44           C  
ATOM   2801  CD  GLU B 123       1.007 -22.656 -32.312  1.00 94.44           C  
ATOM   2802  OE1 GLU B 123       0.882 -23.891 -32.469  1.00 94.44           O  
ATOM   2803  OE2 GLU B 123       1.768 -21.953 -33.000  1.00 94.44           O  
ATOM   2804  N   ASP B 124      -2.385 -21.141 -29.516  1.00 95.56           N  
ATOM   2805  CA  ASP B 124      -3.789 -21.500 -29.672  1.00 95.56           C  
ATOM   2806  C   ASP B 124      -4.672 -20.719 -28.703  1.00 95.56           C  
ATOM   2807  CB  ASP B 124      -3.977 -23.000 -29.438  1.00 95.56           C  
ATOM   2808  O   ASP B 124      -5.883 -20.938 -28.641  1.00 95.56           O  
ATOM   2809  CG  ASP B 124      -3.742 -23.422 -28.000  1.00 95.56           C  
ATOM   2810  OD1 ASP B 124      -3.158 -22.625 -27.219  1.00 95.56           O  
ATOM   2811  OD2 ASP B 124      -4.145 -24.547 -27.641  1.00 95.56           O  
ATOM   2812  N   GLY B 125      -4.125 -19.797 -27.922  1.00 95.75           N  
ATOM   2813  CA  GLY B 125      -4.879 -18.938 -27.031  1.00 95.75           C  
ATOM   2814  C   GLY B 125      -4.934 -19.453 -25.609  1.00 95.75           C  
ATOM   2815  O   GLY B 125      -5.645 -18.906 -24.766  1.00 95.75           O  
ATOM   2816  N   THR B 126      -4.223 -20.547 -25.406  1.00 96.69           N  
ATOM   2817  CA  THR B 126      -4.152 -21.062 -24.047  1.00 96.69           C  
ATOM   2818  C   THR B 126      -3.236 -20.203 -23.188  1.00 96.69           C  
ATOM   2819  CB  THR B 126      -3.660 -22.516 -24.016  1.00 96.69           C  
ATOM   2820  O   THR B 126      -2.125 -19.859 -23.609  1.00 96.69           O  
ATOM   2821  CG2 THR B 126      -3.631 -23.062 -22.594  1.00 96.69           C  
ATOM   2822  OG1 THR B 126      -4.535 -23.328 -24.812  1.00 96.69           O  
ATOM   2823  N   LEU B 127      -3.842 -19.812 -22.078  1.00 96.12           N  
ATOM   2824  CA  LEU B 127      -3.084 -18.969 -21.172  1.00 96.12           C  
ATOM   2825  C   LEU B 127      -2.688 -19.719 -19.906  1.00 96.12           C  
ATOM   2826  CB  LEU B 127      -3.900 -17.719 -20.797  1.00 96.12           C  
ATOM   2827  O   LEU B 127      -3.461 -20.547 -19.406  1.00 96.12           O  
ATOM   2828  CG  LEU B 127      -4.250 -16.766 -21.938  1.00 96.12           C  
ATOM   2829  CD1 LEU B 127      -5.750 -16.500 -21.969  1.00 96.12           C  
ATOM   2830  CD2 LEU B 127      -3.467 -15.469 -21.812  1.00 96.12           C  
ATOM   2831  N   LEU B 128      -1.492 -19.469 -19.422  1.00 93.75           N  
ATOM   2832  CA  LEU B 128      -1.008 -19.922 -18.125  1.00 93.75           C  
ATOM   2833  C   LEU B 128      -0.636 -18.750 -17.250  1.00 93.75           C  
ATOM   2834  CB  LEU B 128       0.201 -20.844 -18.297  1.00 93.75           C  
ATOM   2835  O   LEU B 128       0.228 -17.938 -17.609  1.00 93.75           O  
ATOM   2836  CG  LEU B 128       0.844 -21.375 -17.016  1.00 93.75           C  
ATOM   2837  CD1 LEU B 128      -0.127 -22.281 -16.266  1.00 93.75           C  
ATOM   2838  CD2 LEU B 128       2.143 -22.109 -17.328  1.00 93.75           C  
ATOM   2839  N   TYR B 129      -1.337 -18.734 -16.172  1.00 91.88           N  
ATOM   2840  CA  TYR B 129      -1.157 -17.656 -15.219  1.00 91.88           C  
ATOM   2841  C   TYR B 129      -0.627 -18.172 -13.891  1.00 91.88           C  
ATOM   2842  CB  TYR B 129      -2.477 -16.906 -14.992  1.00 91.88           C  
ATOM   2843  O   TYR B 129      -1.304 -18.953 -13.203  1.00 91.88           O  
ATOM   2844  CG  TYR B 129      -2.332 -15.641 -14.172  1.00 91.88           C  
ATOM   2845  CD1 TYR B 129      -3.174 -15.391 -13.094  1.00 91.88           C  
ATOM   2846  CD2 TYR B 129      -1.354 -14.703 -14.477  1.00 91.88           C  
ATOM   2847  CE1 TYR B 129      -3.047 -14.227 -12.336  1.00 91.88           C  
ATOM   2848  CE2 TYR B 129      -1.216 -13.539 -13.734  1.00 91.88           C  
ATOM   2849  OH  TYR B 129      -1.933 -12.164 -11.922  1.00 91.88           O  
ATOM   2850  CZ  TYR B 129      -2.064 -13.312 -12.664  1.00 91.88           C  
ATOM   2851  N   THR B 130       0.580 -17.734 -13.516  1.00 87.38           N  
ATOM   2852  CA  THR B 130       1.205 -18.188 -12.273  1.00 87.38           C  
ATOM   2853  C   THR B 130       1.388 -17.016 -11.312  1.00 87.38           C  
ATOM   2854  CB  THR B 130       2.568 -18.844 -12.547  1.00 87.38           C  
ATOM   2855  O   THR B 130       1.864 -15.953 -11.695  1.00 87.38           O  
ATOM   2856  CG2 THR B 130       3.170 -19.406 -11.266  1.00 87.38           C  
ATOM   2857  OG1 THR B 130       2.395 -19.906 -13.492  1.00 87.38           O  
ATOM   2858  N   MET B 131       0.964 -17.281 -10.062  1.00 84.44           N  
ATOM   2859  CA  MET B 131       1.129 -16.297  -9.000  1.00 84.44           C  
ATOM   2860  C   MET B 131       1.874 -16.891  -7.812  1.00 84.44           C  
ATOM   2861  CB  MET B 131      -0.231 -15.758  -8.547  1.00 84.44           C  
ATOM   2862  O   MET B 131       1.620 -18.031  -7.426  1.00 84.44           O  
ATOM   2863  CG  MET B 131      -1.009 -15.055  -9.648  1.00 84.44           C  
ATOM   2864  SD  MET B 131      -2.711 -14.602  -9.133  1.00 84.44           S  
ATOM   2865  CE  MET B 131      -2.340 -13.312  -7.910  1.00 84.44           C  
ATOM   2866  N   ARG B 132       2.803 -16.156  -7.277  1.00 82.44           N  
ATOM   2867  CA  ARG B 132       3.410 -16.531  -6.004  1.00 82.44           C  
ATOM   2868  C   ARG B 132       2.672 -15.883  -4.840  1.00 82.44           C  
ATOM   2869  CB  ARG B 132       4.887 -16.141  -5.977  1.00 82.44           C  
ATOM   2870  O   ARG B 132       2.615 -14.656  -4.738  1.00 82.44           O  
ATOM   2871  CG  ARG B 132       5.652 -16.688  -4.789  1.00 82.44           C  
ATOM   2872  CD  ARG B 132       7.117 -16.281  -4.816  1.00 82.44           C  
ATOM   2873  NE  ARG B 132       7.801 -16.641  -3.574  1.00 82.44           N  
ATOM   2874  NH1 ARG B 132       9.727 -15.453  -4.055  1.00 82.44           N  
ATOM   2875  NH2 ARG B 132       9.555 -16.609  -2.088  1.00 82.44           N  
ATOM   2876  CZ  ARG B 132       9.023 -16.234  -3.242  1.00 82.44           C  
ATOM   2877  N   LEU B 133       2.121 -16.734  -3.922  1.00 83.44           N  
ATOM   2878  CA  LEU B 133       1.268 -16.234  -2.850  1.00 83.44           C  
ATOM   2879  C   LEU B 133       1.712 -16.781  -1.498  1.00 83.44           C  
ATOM   2880  CB  LEU B 133      -0.194 -16.594  -3.109  1.00 83.44           C  
ATOM   2881  O   LEU B 133       2.191 -17.906  -1.411  1.00 83.44           O  
ATOM   2882  CG  LEU B 133      -0.777 -16.156  -4.453  1.00 83.44           C  
ATOM   2883  CD1 LEU B 133      -2.127 -16.828  -4.691  1.00 83.44           C  
ATOM   2884  CD2 LEU B 133      -0.911 -14.641  -4.508  1.00 83.44           C  
ATOM   2885  N   THR B 134       1.654 -15.930  -0.526  1.00 83.00           N  
ATOM   2886  CA  THR B 134       1.583 -16.406   0.852  1.00 83.00           C  
ATOM   2887  C   THR B 134       0.150 -16.344   1.372  1.00 83.00           C  
ATOM   2888  CB  THR B 134       2.504 -15.586   1.773  1.00 83.00           C  
ATOM   2889  O   THR B 134      -0.464 -15.273   1.389  1.00 83.00           O  
ATOM   2890  CG2 THR B 134       2.412 -16.062   3.217  1.00 83.00           C  
ATOM   2891  OG1 THR B 134       3.857 -15.711   1.323  1.00 83.00           O  
ATOM   2892  N   VAL B 135      -0.372 -17.500   1.734  1.00 87.56           N  
ATOM   2893  CA  VAL B 135      -1.756 -17.562   2.191  1.00 87.56           C  
ATOM   2894  C   VAL B 135      -1.794 -17.969   3.664  1.00 87.56           C  
ATOM   2895  CB  VAL B 135      -2.582 -18.562   1.347  1.00 87.56           C  
ATOM   2896  O   VAL B 135      -1.188 -18.969   4.059  1.00 87.56           O  
ATOM   2897  CG1 VAL B 135      -4.047 -18.547   1.784  1.00 87.56           C  
ATOM   2898  CG2 VAL B 135      -2.465 -18.219  -0.139  1.00 87.56           C  
ATOM   2899  N   ARG B 136      -2.395 -17.125   4.477  1.00 87.69           N  
ATOM   2900  CA  ARG B 136      -2.770 -17.516   5.832  1.00 87.69           C  
ATOM   2901  C   ARG B 136      -4.211 -18.016   5.883  1.00 87.69           C  
ATOM   2902  CB  ARG B 136      -2.582 -16.344   6.801  1.00 87.69           C  
ATOM   2903  O   ARG B 136      -5.148 -17.234   5.703  1.00 87.69           O  
ATOM   2904  CG  ARG B 136      -2.646 -16.734   8.266  1.00 87.69           C  
ATOM   2905  CD  ARG B 136      -2.277 -15.578   9.180  1.00 87.69           C  
ATOM   2906  NE  ARG B 136      -3.330 -14.570   9.219  1.00 87.69           N  
ATOM   2907  NH1 ARG B 136      -2.223 -13.180  10.695  1.00 87.69           N  
ATOM   2908  NH2 ARG B 136      -4.293 -12.602   9.898  1.00 87.69           N  
ATOM   2909  CZ  ARG B 136      -3.279 -13.453   9.938  1.00 87.69           C  
ATOM   2910  N   ALA B 137      -4.281 -19.250   6.109  1.00 89.12           N  
ATOM   2911  CA  ALA B 137      -5.598 -19.875   6.012  1.00 89.12           C  
ATOM   2912  C   ALA B 137      -6.047 -20.422   7.363  1.00 89.12           C  
ATOM   2913  CB  ALA B 137      -5.590 -20.984   4.965  1.00 89.12           C  
ATOM   2914  O   ALA B 137      -5.219 -20.812   8.188  1.00 89.12           O  
ATOM   2915  N   GLU B 138      -7.332 -20.406   7.531  1.00 85.06           N  
ATOM   2916  CA  GLU B 138      -7.926 -20.969   8.742  1.00 85.06           C  
ATOM   2917  C   GLU B 138      -7.867 -22.484   8.734  1.00 85.06           C  
ATOM   2918  CB  GLU B 138      -9.375 -20.500   8.898  1.00 85.06           C  
ATOM   2919  O   GLU B 138      -8.109 -23.125   7.711  1.00 85.06           O  
ATOM   2920  CG  GLU B 138     -10.016 -20.906  10.211  1.00 85.06           C  
ATOM   2921  CD  GLU B 138     -11.469 -20.469  10.336  1.00 85.06           C  
ATOM   2922  OE1 GLU B 138     -12.148 -20.891  11.297  1.00 85.06           O  
ATOM   2923  OE2 GLU B 138     -11.930 -19.703   9.461  1.00 85.06           O  
ATOM   2924  N   CYS B 139      -7.477 -23.031   9.875  1.00 88.25           N  
ATOM   2925  CA  CYS B 139      -7.480 -24.469  10.102  1.00 88.25           C  
ATOM   2926  C   CYS B 139      -8.156 -24.828  11.414  1.00 88.25           C  
ATOM   2927  CB  CYS B 139      -6.055 -25.016  10.086  1.00 88.25           C  
ATOM   2928  O   CYS B 139      -7.559 -24.672  12.484  1.00 88.25           O  
ATOM   2929  SG  CYS B 139      -5.957 -26.797  10.352  1.00 88.25           S  
ATOM   2930  N   PRO B 140      -9.430 -25.281  11.336  1.00 80.31           N  
ATOM   2931  CA  PRO B 140     -10.078 -25.719  12.570  1.00 80.31           C  
ATOM   2932  C   PRO B 140      -9.414 -26.969  13.172  1.00 80.31           C  
ATOM   2933  CB  PRO B 140     -11.508 -26.031  12.125  1.00 80.31           C  
ATOM   2934  O   PRO B 140      -9.414 -28.031  12.555  1.00 80.31           O  
ATOM   2935  CG  PRO B 140     -11.562 -25.609  10.695  1.00 80.31           C  
ATOM   2936  CD  PRO B 140     -10.156 -25.453  10.188  1.00 80.31           C  
ATOM   2937  N   MET B 141      -8.680 -26.750  14.234  1.00 78.94           N  
ATOM   2938  CA  MET B 141      -7.965 -27.859  14.867  1.00 78.94           C  
ATOM   2939  C   MET B 141      -8.625 -28.234  16.188  1.00 78.94           C  
ATOM   2940  CB  MET B 141      -6.500 -27.484  15.102  1.00 78.94           C  
ATOM   2941  O   MET B 141      -9.086 -27.375  16.922  1.00 78.94           O  
ATOM   2942  CG  MET B 141      -5.703 -27.297  13.820  1.00 78.94           C  
ATOM   2943  SD  MET B 141      -3.947 -26.859  14.141  1.00 78.94           S  
ATOM   2944  CE  MET B 141      -4.105 -25.094  14.469  1.00 78.94           C  
ATOM   2945  N   HIS B 142      -8.938 -29.516  16.406  1.00 73.12           N  
ATOM   2946  CA  HIS B 142      -9.398 -30.062  17.672  1.00 73.12           C  
ATOM   2947  C   HIS B 142      -8.227 -30.500  18.547  1.00 73.12           C  
ATOM   2948  CB  HIS B 142     -10.344 -31.234  17.438  1.00 73.12           C  
ATOM   2949  O   HIS B 142      -7.578 -31.500  18.266  1.00 73.12           O  
ATOM   2950  CG  HIS B 142     -11.578 -30.875  16.672  1.00 73.12           C  
ATOM   2951  CD2 HIS B 142     -11.938 -31.141  15.391  1.00 73.12           C  
ATOM   2952  ND1 HIS B 142     -12.609 -30.156  17.219  1.00 73.12           N  
ATOM   2953  CE1 HIS B 142     -13.555 -29.984  16.312  1.00 73.12           C  
ATOM   2954  NE2 HIS B 142     -13.172 -30.578  15.195  1.00 73.12           N  
ATOM   2955  N   LEU B 143      -7.918 -29.766  19.578  1.00 71.38           N  
ATOM   2956  CA  LEU B 143      -6.695 -29.969  20.359  1.00 71.38           C  
ATOM   2957  C   LEU B 143      -6.938 -30.906  21.531  1.00 71.38           C  
ATOM   2958  CB  LEU B 143      -6.164 -28.625  20.859  1.00 71.38           C  
ATOM   2959  O   LEU B 143      -6.086 -31.031  22.422  1.00 71.38           O  
ATOM   2960  CG  LEU B 143      -5.781 -27.594  19.797  1.00 71.38           C  
ATOM   2961  CD1 LEU B 143      -5.414 -26.266  20.438  1.00 71.38           C  
ATOM   2962  CD2 LEU B 143      -4.629 -28.109  18.938  1.00 71.38           C  
ATOM   2963  N   GLU B 144      -8.125 -31.641  21.672  1.00 66.38           N  
ATOM   2964  CA  GLU B 144      -8.477 -32.500  22.812  1.00 66.38           C  
ATOM   2965  C   GLU B 144      -7.516 -33.656  22.938  1.00 66.38           C  
ATOM   2966  CB  GLU B 144      -9.914 -33.000  22.672  1.00 66.38           C  
ATOM   2967  O   GLU B 144      -7.281 -34.156  24.047  1.00 66.38           O  
ATOM   2968  CG  GLU B 144     -10.961 -31.891  22.703  1.00 66.38           C  
ATOM   2969  CD  GLU B 144     -12.375 -32.406  22.422  1.00 66.38           C  
ATOM   2970  OE1 GLU B 144     -13.312 -31.578  22.359  1.00 66.38           O  
ATOM   2971  OE2 GLU B 144     -12.539 -33.625  22.266  1.00 66.38           O  
ATOM   2972  N   ASP B 145      -6.977 -34.250  21.938  1.00 68.00           N  
ATOM   2973  CA  ASP B 145      -6.094 -35.406  22.000  1.00 68.00           C  
ATOM   2974  C   ASP B 145      -4.629 -34.969  22.016  1.00 68.00           C  
ATOM   2975  CB  ASP B 145      -6.363 -36.344  20.844  1.00 68.00           C  
ATOM   2976  O   ASP B 145      -3.779 -35.656  21.422  1.00 68.00           O  
ATOM   2977  CG  ASP B 145      -7.746 -36.969  20.891  1.00 68.00           C  
ATOM   2978  OD1 ASP B 145      -8.289 -37.156  22.000  1.00 68.00           O  
ATOM   2979  OD2 ASP B 145      -8.289 -37.312  19.812  1.00 68.00           O  
ATOM   2980  N   PHE B 146      -4.266 -33.906  22.641  1.00 66.06           N  
ATOM   2981  CA  PHE B 146      -2.867 -33.500  22.781  1.00 66.06           C  
ATOM   2982  C   PHE B 146      -2.082 -34.562  23.547  1.00 66.06           C  
ATOM   2983  CB  PHE B 146      -2.754 -32.156  23.484  1.00 66.06           C  
ATOM   2984  O   PHE B 146      -2.562 -35.094  24.547  1.00 66.06           O  
ATOM   2985  CG  PHE B 146      -1.352 -31.609  23.531  1.00 66.06           C  
ATOM   2986  CD1 PHE B 146      -0.537 -31.844  24.625  1.00 66.06           C  
ATOM   2987  CD2 PHE B 146      -0.848 -30.859  22.469  1.00 66.06           C  
ATOM   2988  CE1 PHE B 146       0.762 -31.344  24.672  1.00 66.06           C  
ATOM   2989  CE2 PHE B 146       0.449 -30.359  22.500  1.00 66.06           C  
ATOM   2990  CZ  PHE B 146       1.252 -30.594  23.609  1.00 66.06           C  
ATOM   2991  N   PRO B 147      -0.833 -35.062  22.875  1.00 67.56           N  
ATOM   2992  CA  PRO B 147      -0.050 -34.500  21.781  1.00 67.56           C  
ATOM   2993  C   PRO B 147      -0.173 -35.281  20.484  1.00 67.56           C  
ATOM   2994  CB  PRO B 147       1.385 -34.531  22.312  1.00 67.56           C  
ATOM   2995  O   PRO B 147       0.716 -35.250  19.641  1.00 67.56           O  
ATOM   2996  CG  PRO B 147       1.396 -35.656  23.297  1.00 67.56           C  
ATOM   2997  CD  PRO B 147       0.002 -35.844  23.828  1.00 67.56           C  
ATOM   2998  N   MET B 148      -1.353 -36.219  20.484  1.00 72.06           N  
ATOM   2999  CA  MET B 148      -1.449 -37.094  19.328  1.00 72.06           C  
ATOM   3000  C   MET B 148      -2.537 -36.625  18.375  1.00 72.06           C  
ATOM   3001  CB  MET B 148      -1.731 -38.531  19.781  1.00 72.06           C  
ATOM   3002  O   MET B 148      -3.098 -37.438  17.609  1.00 72.06           O  
ATOM   3003  CG  MET B 148      -0.610 -39.156  20.594  1.00 72.06           C  
ATOM   3004  SD  MET B 148       0.906 -39.469  19.594  1.00 72.06           S  
ATOM   3005  CE  MET B 148       0.519 -41.094  18.891  1.00 72.06           C  
ATOM   3006  N   ASP B 149      -2.770 -35.406  18.297  1.00 80.69           N  
ATOM   3007  CA  ASP B 149      -3.865 -34.875  17.469  1.00 80.69           C  
ATOM   3008  C   ASP B 149      -3.463 -34.812  16.000  1.00 80.69           C  
ATOM   3009  CB  ASP B 149      -4.305 -33.500  17.953  1.00 80.69           C  
ATOM   3010  O   ASP B 149      -2.295 -34.594  15.680  1.00 80.69           O  
ATOM   3011  CG  ASP B 149      -4.668 -33.500  19.438  1.00 80.69           C  
ATOM   3012  OD1 ASP B 149      -5.129 -34.531  19.953  1.00 80.69           O  
ATOM   3013  OD2 ASP B 149      -4.496 -32.438  20.078  1.00 80.69           O  
ATOM   3014  N   ALA B 150      -4.324 -35.344  15.148  1.00 84.38           N  
ATOM   3015  CA  ALA B 150      -4.238 -35.250  13.695  1.00 84.38           C  
ATOM   3016  C   ALA B 150      -5.309 -34.281  13.156  1.00 84.38           C  
ATOM   3017  CB  ALA B 150      -4.367 -36.625  13.047  1.00 84.38           C  
ATOM   3018  O   ALA B 150      -6.449 -34.312  13.625  1.00 84.38           O  
ATOM   3019  N   HIS B 151      -4.863 -33.469  12.289  1.00 88.50           N  
ATOM   3020  CA  HIS B 151      -5.781 -32.469  11.742  1.00 88.50           C  
ATOM   3021  C   HIS B 151      -5.688 -32.406  10.227  1.00 88.50           C  
ATOM   3022  CB  HIS B 151      -5.500 -31.094  12.344  1.00 88.50           C  
ATOM   3023  O   HIS B 151      -4.637 -32.688   9.648  1.00 88.50           O  
ATOM   3024  CG  HIS B 151      -5.426 -31.094  13.836  1.00 88.50           C  
ATOM   3025  CD2 HIS B 151      -4.367 -30.984  14.672  1.00 88.50           C  
ATOM   3026  ND1 HIS B 151      -6.539 -31.219  14.641  1.00 88.50           N  
ATOM   3027  CE1 HIS B 151      -6.168 -31.188  15.906  1.00 88.50           C  
ATOM   3028  NE2 HIS B 151      -4.855 -31.047  15.961  1.00 88.50           N  
ATOM   3029  N   ALA B 152      -6.770 -32.188   9.602  1.00 92.00           N  
ATOM   3030  CA  ALA B 152      -6.820 -31.891   8.172  1.00 92.00           C  
ATOM   3031  C   ALA B 152      -7.121 -30.422   7.941  1.00 92.00           C  
ATOM   3032  CB  ALA B 152      -7.867 -32.750   7.480  1.00 92.00           C  
ATOM   3033  O   ALA B 152      -8.242 -29.969   8.164  1.00 92.00           O  
ATOM   3034  N   CYS B 153      -6.125 -29.719   7.543  1.00 92.44           N  
ATOM   3035  CA  CYS B 153      -6.270 -28.281   7.316  1.00 92.44           C  
ATOM   3036  C   CYS B 153      -6.648 -28.000   5.867  1.00 92.44           C  
ATOM   3037  CB  CYS B 153      -4.973 -27.547   7.668  1.00 92.44           C  
ATOM   3038  O   CYS B 153      -5.906 -28.344   4.945  1.00 92.44           O  
ATOM   3039  SG  CYS B 153      -4.539 -27.641   9.422  1.00 92.44           S  
ATOM   3040  N   PRO B 154      -7.699 -27.328   5.652  1.00 93.19           N  
ATOM   3041  CA  PRO B 154      -8.156 -27.125   4.277  1.00 93.19           C  
ATOM   3042  C   PRO B 154      -7.621 -25.844   3.656  1.00 93.19           C  
ATOM   3043  CB  PRO B 154      -9.680 -27.078   4.418  1.00 93.19           C  
ATOM   3044  O   PRO B 154      -7.352 -24.875   4.375  1.00 93.19           O  
ATOM   3045  CG  PRO B 154      -9.914 -26.453   5.762  1.00 93.19           C  
ATOM   3046  CD  PRO B 154      -8.852 -26.938   6.699  1.00 93.19           C  
ATOM   3047  N   LEU B 155      -7.410 -25.828   2.410  1.00 94.50           N  
ATOM   3048  CA  LEU B 155      -7.281 -24.656   1.550  1.00 94.50           C  
ATOM   3049  C   LEU B 155      -8.359 -24.656   0.470  1.00 94.50           C  
ATOM   3050  CB  LEU B 155      -5.895 -24.625   0.903  1.00 94.50           C  
ATOM   3051  O   LEU B 155      -8.367 -25.531  -0.408  1.00 94.50           O  
ATOM   3052  CG  LEU B 155      -5.555 -23.359   0.111  1.00 94.50           C  
ATOM   3053  CD1 LEU B 155      -5.488 -22.141   1.040  1.00 94.50           C  
ATOM   3054  CD2 LEU B 155      -4.238 -23.531  -0.637  1.00 94.50           C  
ATOM   3055  N   LYS B 156      -9.258 -23.656   0.538  1.00 92.62           N  
ATOM   3056  CA  LYS B 156     -10.406 -23.594  -0.355  1.00 92.62           C  
ATOM   3057  C   LYS B 156     -10.336 -22.375  -1.274  1.00 92.62           C  
ATOM   3058  CB  LYS B 156     -11.711 -23.562   0.449  1.00 92.62           C  
ATOM   3059  O   LYS B 156     -10.055 -21.266  -0.821  1.00 92.62           O  
ATOM   3060  CG  LYS B 156     -11.859 -24.734   1.424  1.00 92.62           C  
ATOM   3061  CD  LYS B 156     -13.148 -24.625   2.223  1.00 92.62           C  
ATOM   3062  CE  LYS B 156     -13.258 -25.719   3.270  1.00 92.62           C  
ATOM   3063  NZ  LYS B 156     -14.477 -25.578   4.109  1.00 92.62           N  
ATOM   3064  N   PHE B 157     -10.555 -22.641  -2.543  1.00 92.50           N  
ATOM   3065  CA  PHE B 157     -10.586 -21.500  -3.459  1.00 92.50           C  
ATOM   3066  C   PHE B 157     -11.602 -21.734  -4.570  1.00 92.50           C  
ATOM   3067  CB  PHE B 157      -9.195 -21.266  -4.062  1.00 92.50           C  
ATOM   3068  O   PHE B 157     -12.031 -22.859  -4.805  1.00 92.50           O  
ATOM   3069  CG  PHE B 157      -8.695 -22.406  -4.906  1.00 92.50           C  
ATOM   3070  CD1 PHE B 157      -7.957 -23.438  -4.340  1.00 92.50           C  
ATOM   3071  CD2 PHE B 157      -8.961 -22.438  -6.270  1.00 92.50           C  
ATOM   3072  CE1 PHE B 157      -7.492 -24.500  -5.121  1.00 92.50           C  
ATOM   3073  CE2 PHE B 157      -8.500 -23.500  -7.055  1.00 92.50           C  
ATOM   3074  CZ  PHE B 157      -7.766 -24.516  -6.480  1.00 92.50           C  
ATOM   3075  N   GLY B 158     -12.000 -20.656  -5.195  1.00 90.69           N  
ATOM   3076  CA  GLY B 158     -12.961 -20.656  -6.289  1.00 90.69           C  
ATOM   3077  C   GLY B 158     -13.227 -19.281  -6.855  1.00 90.69           C  
ATOM   3078  O   GLY B 158     -12.547 -18.312  -6.504  1.00 90.69           O  
ATOM   3079  N   SER B 159     -14.180 -19.281  -7.727  1.00 88.00           N  
ATOM   3080  CA  SER B 159     -14.531 -18.000  -8.344  1.00 88.00           C  
ATOM   3081  C   SER B 159     -15.250 -17.094  -7.355  1.00 88.00           C  
ATOM   3082  CB  SER B 159     -15.414 -18.219  -9.570  1.00 88.00           C  
ATOM   3083  O   SER B 159     -16.078 -17.547  -6.570  1.00 88.00           O  
ATOM   3084  OG  SER B 159     -15.844 -16.984 -10.109  1.00 88.00           O  
ATOM   3085  N   TYR B 160     -14.977 -15.867  -7.543  1.00 82.50           N  
ATOM   3086  CA  TYR B 160     -15.625 -14.867  -6.695  1.00 82.50           C  
ATOM   3087  C   TYR B 160     -16.969 -14.461  -7.270  1.00 82.50           C  
ATOM   3088  CB  TYR B 160     -14.727 -13.633  -6.539  1.00 82.50           C  
ATOM   3089  O   TYR B 160     -17.969 -14.406  -6.551  1.00 82.50           O  
ATOM   3090  CG  TYR B 160     -15.289 -12.586  -5.605  1.00 82.50           C  
ATOM   3091  CD1 TYR B 160     -15.852 -11.414  -6.102  1.00 82.50           C  
ATOM   3092  CD2 TYR B 160     -15.258 -12.773  -4.227  1.00 82.50           C  
ATOM   3093  CE1 TYR B 160     -16.375 -10.453  -5.246  1.00 82.50           C  
ATOM   3094  CE2 TYR B 160     -15.773 -11.812  -3.361  1.00 82.50           C  
ATOM   3095  OH  TYR B 160     -16.844  -9.703  -3.027  1.00 82.50           O  
ATOM   3096  CZ  TYR B 160     -16.328 -10.656  -3.879  1.00 82.50           C  
ATOM   3097  N   ALA B 161     -16.984 -14.297  -8.500  1.00 79.06           N  
ATOM   3098  CA  ALA B 161     -18.172 -13.648  -9.047  1.00 79.06           C  
ATOM   3099  C   ALA B 161     -18.906 -14.570 -10.016  1.00 79.06           C  
ATOM   3100  CB  ALA B 161     -17.797 -12.344  -9.750  1.00 79.06           C  
ATOM   3101  O   ALA B 161     -20.109 -14.422 -10.234  1.00 79.06           O  
ATOM   3102  N   TYR B 162     -18.203 -15.469 -10.609  1.00 86.38           N  
ATOM   3103  CA  TYR B 162     -18.812 -16.266 -11.672  1.00 86.38           C  
ATOM   3104  C   TYR B 162     -19.375 -17.578 -11.117  1.00 86.38           C  
ATOM   3105  CB  TYR B 162     -17.797 -16.562 -12.773  1.00 86.38           C  
ATOM   3106  O   TYR B 162     -18.641 -18.344 -10.492  1.00 86.38           O  
ATOM   3107  CG  TYR B 162     -17.266 -15.320 -13.453  1.00 86.38           C  
ATOM   3108  CD1 TYR B 162     -18.047 -14.586 -14.336  1.00 86.38           C  
ATOM   3109  CD2 TYR B 162     -15.961 -14.875 -13.203  1.00 86.38           C  
ATOM   3110  CE1 TYR B 162     -17.562 -13.445 -14.969  1.00 86.38           C  
ATOM   3111  CE2 TYR B 162     -15.469 -13.734 -13.828  1.00 86.38           C  
ATOM   3112  OH  TYR B 162     -15.781 -11.898 -15.320  1.00 86.38           O  
ATOM   3113  CZ  TYR B 162     -16.266 -13.031 -14.703  1.00 86.38           C  
ATOM   3114  N   THR B 163     -20.594 -17.844 -11.406  1.00 89.31           N  
ATOM   3115  CA  THR B 163     -21.203 -19.109 -11.023  1.00 89.31           C  
ATOM   3116  C   THR B 163     -20.672 -20.250 -11.891  1.00 89.31           C  
ATOM   3117  CB  THR B 163     -22.734 -19.047 -11.133  1.00 89.31           C  
ATOM   3118  O   THR B 163     -19.953 -20.000 -12.867  1.00 89.31           O  
ATOM   3119  CG2 THR B 163     -23.297 -17.859 -10.352  1.00 89.31           C  
ATOM   3120  OG1 THR B 163     -23.094 -18.922 -12.508  1.00 89.31           O  
ATOM   3121  N   ARG B 164     -21.047 -21.453 -11.453  1.00 93.94           N  
ATOM   3122  CA  ARG B 164     -20.578 -22.609 -12.188  1.00 93.94           C  
ATOM   3123  C   ARG B 164     -21.109 -22.609 -13.617  1.00 93.94           C  
ATOM   3124  CB  ARG B 164     -20.984 -23.906 -11.477  1.00 93.94           C  
ATOM   3125  O   ARG B 164     -20.609 -23.344 -14.477  1.00 93.94           O  
ATOM   3126  CG  ARG B 164     -22.469 -24.188 -11.500  1.00 93.94           C  
ATOM   3127  CD  ARG B 164     -22.812 -25.500 -10.828  1.00 93.94           C  
ATOM   3128  NE  ARG B 164     -24.125 -26.000 -11.242  1.00 93.94           N  
ATOM   3129  NH1 ARG B 164     -23.562 -28.234 -11.086  1.00 93.94           N  
ATOM   3130  NH2 ARG B 164     -25.672 -27.625 -11.734  1.00 93.94           N  
ATOM   3131  CZ  ARG B 164     -24.453 -27.281 -11.352  1.00 93.94           C  
ATOM   3132  N   ALA B 165     -22.156 -21.828 -13.898  1.00 90.69           N  
ATOM   3133  CA  ALA B 165     -22.703 -21.734 -15.258  1.00 90.69           C  
ATOM   3134  C   ALA B 165     -21.781 -20.891 -16.141  1.00 90.69           C  
ATOM   3135  CB  ALA B 165     -24.109 -21.141 -15.234  1.00 90.69           C  
ATOM   3136  O   ALA B 165     -21.922 -20.906 -17.375  1.00 90.69           O  
ATOM   3137  N   GLU B 166     -20.859 -20.188 -15.609  1.00 90.38           N  
ATOM   3138  CA  GLU B 166     -19.984 -19.297 -16.375  1.00 90.38           C  
ATOM   3139  C   GLU B 166     -18.531 -19.766 -16.312  1.00 90.38           C  
ATOM   3140  CB  GLU B 166     -20.109 -17.859 -15.867  1.00 90.38           C  
ATOM   3141  O   GLU B 166     -17.844 -19.797 -17.344  1.00 90.38           O  
ATOM   3142  CG  GLU B 166     -21.469 -17.234 -16.125  1.00 90.38           C  
ATOM   3143  CD  GLU B 166     -21.531 -15.766 -15.758  1.00 90.38           C  
ATOM   3144  OE1 GLU B 166     -21.469 -14.898 -16.672  1.00 90.38           O  
ATOM   3145  OE2 GLU B 166     -21.656 -15.469 -14.547  1.00 90.38           O  
ATOM   3146  N   VAL B 167     -18.078 -20.047 -15.109  1.00 93.94           N  
ATOM   3147  CA  VAL B 167     -16.688 -20.453 -14.914  1.00 93.94           C  
ATOM   3148  C   VAL B 167     -16.625 -21.672 -14.008  1.00 93.94           C  
ATOM   3149  CB  VAL B 167     -15.828 -19.312 -14.320  1.00 93.94           C  
ATOM   3150  O   VAL B 167     -17.297 -21.719 -12.969  1.00 93.94           O  
ATOM   3151  CG1 VAL B 167     -14.406 -19.797 -14.031  1.00 93.94           C  
ATOM   3152  CG2 VAL B 167     -15.812 -18.109 -15.266  1.00 93.94           C  
ATOM   3153  N   VAL B 168     -15.875 -22.641 -14.398  1.00 96.62           N  
ATOM   3154  CA  VAL B 168     -15.680 -23.844 -13.594  1.00 96.62           C  
ATOM   3155  C   VAL B 168     -14.180 -24.078 -13.375  1.00 96.62           C  
ATOM   3156  CB  VAL B 168     -16.328 -25.078 -14.250  1.00 96.62           C  
ATOM   3157  O   VAL B 168     -13.375 -23.875 -14.289  1.00 96.62           O  
ATOM   3158  CG1 VAL B 168     -17.844 -24.922 -14.312  1.00 96.62           C  
ATOM   3159  CG2 VAL B 168     -15.750 -25.297 -15.648  1.00 96.62           C  
ATOM   3160  N   TYR B 169     -13.898 -24.484 -12.188  1.00 96.56           N  
ATOM   3161  CA  TYR B 169     -12.516 -24.812 -11.844  1.00 96.56           C  
ATOM   3162  C   TYR B 169     -12.289 -26.312 -11.859  1.00 96.56           C  
ATOM   3163  CB  TYR B 169     -12.156 -24.234 -10.469  1.00 96.56           C  
ATOM   3164  O   TYR B 169     -13.164 -27.078 -11.461  1.00 96.56           O  
ATOM   3165  CG  TYR B 169     -11.945 -22.750 -10.461  1.00 96.56           C  
ATOM   3166  CD1 TYR B 169     -10.664 -22.203 -10.359  1.00 96.56           C  
ATOM   3167  CD2 TYR B 169     -13.023 -21.875 -10.562  1.00 96.56           C  
ATOM   3168  CE1 TYR B 169     -10.469 -20.828 -10.352  1.00 96.56           C  
ATOM   3169  CE2 TYR B 169     -12.836 -20.500 -10.555  1.00 96.56           C  
ATOM   3170  OH  TYR B 169     -11.367 -18.609 -10.445  1.00 96.56           O  
ATOM   3171  CZ  TYR B 169     -11.555 -19.984 -10.453  1.00 96.56           C  
ATOM   3172  N   GLU B 170     -11.117 -26.688 -12.336  1.00 96.38           N  
ATOM   3173  CA  GLU B 170     -10.680 -28.078 -12.328  1.00 96.38           C  
ATOM   3174  C   GLU B 170      -9.195 -28.203 -11.992  1.00 96.38           C  
ATOM   3175  CB  GLU B 170     -10.969 -28.734 -13.680  1.00 96.38           C  
ATOM   3176  O   GLU B 170      -8.430 -27.266 -12.211  1.00 96.38           O  
ATOM   3177  CG  GLU B 170     -12.445 -28.781 -14.047  1.00 96.38           C  
ATOM   3178  CD  GLU B 170     -12.719 -29.500 -15.359  1.00 96.38           C  
ATOM   3179  OE1 GLU B 170     -13.898 -29.672 -15.719  1.00 96.38           O  
ATOM   3180  OE2 GLU B 170     -11.734 -29.891 -16.031  1.00 96.38           O  
ATOM   3181  N   TRP B 171      -8.852 -29.312 -11.375  1.00 96.12           N  
ATOM   3182  CA  TRP B 171      -7.434 -29.578 -11.148  1.00 96.12           C  
ATOM   3183  C   TRP B 171      -6.727 -29.891 -12.461  1.00 96.12           C  
ATOM   3184  CB  TRP B 171      -7.250 -30.734 -10.164  1.00 96.12           C  
ATOM   3185  O   TRP B 171      -7.258 -30.625 -13.297  1.00 96.12           O  
ATOM   3186  CG  TRP B 171      -7.777 -30.438  -8.789  1.00 96.12           C  
ATOM   3187  CD1 TRP B 171      -8.883 -31.000  -8.203  1.00 96.12           C  
ATOM   3188  CD2 TRP B 171      -7.230 -29.531  -7.832  1.00 96.12           C  
ATOM   3189  CE2 TRP B 171      -8.055 -29.578  -6.684  1.00 96.12           C  
ATOM   3190  CE3 TRP B 171      -6.121 -28.672  -7.836  1.00 96.12           C  
ATOM   3191  NE1 TRP B 171      -9.047 -30.484  -6.934  1.00 96.12           N  
ATOM   3192  CH2 TRP B 171      -6.707 -27.984  -5.578  1.00 96.12           C  
ATOM   3193  CZ2 TRP B 171      -7.797 -28.812  -5.551  1.00 96.12           C  
ATOM   3194  CZ3 TRP B 171      -5.871 -27.906  -6.703  1.00 96.12           C  
ATOM   3195  N   THR B 172      -5.625 -29.281 -12.695  1.00 92.44           N  
ATOM   3196  CA  THR B 172      -4.871 -29.453 -13.930  1.00 92.44           C  
ATOM   3197  C   THR B 172      -4.453 -30.906 -14.117  1.00 92.44           C  
ATOM   3198  CB  THR B 172      -3.625 -28.547 -13.953  1.00 92.44           C  
ATOM   3199  O   THR B 172      -4.508 -31.438 -15.227  1.00 92.44           O  
ATOM   3200  CG2 THR B 172      -2.832 -28.734 -15.242  1.00 92.44           C  
ATOM   3201  OG1 THR B 172      -4.035 -27.172 -13.859  1.00 92.44           O  
ATOM   3202  N   ARG B 173      -3.994 -31.453 -13.047  1.00 87.50           N  
ATOM   3203  CA  ARG B 173      -3.492 -32.812 -13.086  1.00 87.50           C  
ATOM   3204  C   ARG B 173      -4.340 -33.750 -12.219  1.00 87.50           C  
ATOM   3205  CB  ARG B 173      -2.031 -32.875 -12.641  1.00 87.50           C  
ATOM   3206  O   ARG B 173      -5.359 -33.312 -11.664  1.00 87.50           O  
ATOM   3207  CG  ARG B 173      -1.097 -32.000 -13.477  1.00 87.50           C  
ATOM   3208  CD  ARG B 173       0.330 -32.031 -12.945  1.00 87.50           C  
ATOM   3209  NE  ARG B 173       1.194 -31.109 -13.664  1.00 87.50           N  
ATOM   3210  NH1 ARG B 173       3.121 -31.703 -12.539  1.00 87.50           N  
ATOM   3211  NH2 ARG B 173       3.193 -30.094 -14.164  1.00 87.50           N  
ATOM   3212  CZ  ARG B 173       2.502 -30.969 -13.453  1.00 87.50           C  
ATOM   3213  N   GLU B 174      -3.896 -35.031 -12.211  1.00 85.06           N  
ATOM   3214  CA  GLU B 174      -4.531 -35.938 -11.273  1.00 85.06           C  
ATOM   3215  C   GLU B 174      -4.387 -35.438  -9.836  1.00 85.06           C  
ATOM   3216  CB  GLU B 174      -3.932 -37.344 -11.406  1.00 85.06           C  
ATOM   3217  O   GLU B 174      -3.408 -34.781  -9.500  1.00 85.06           O  
ATOM   3218  CG  GLU B 174      -4.121 -37.969 -12.781  1.00 85.06           C  
ATOM   3219  CD  GLU B 174      -3.574 -39.375 -12.883  1.00 85.06           C  
ATOM   3220  OE1 GLU B 174      -3.811 -40.062 -13.914  1.00 85.06           O  
ATOM   3221  OE2 GLU B 174      -2.908 -39.844 -11.914  1.00 85.06           O  
ATOM   3222  N   PRO B 175      -5.438 -35.750  -9.070  1.00 78.44           N  
ATOM   3223  CA  PRO B 175      -5.484 -35.188  -7.711  1.00 78.44           C  
ATOM   3224  C   PRO B 175      -4.145 -35.312  -6.988  1.00 78.44           C  
ATOM   3225  CB  PRO B 175      -6.543 -36.062  -7.027  1.00 78.44           C  
ATOM   3226  O   PRO B 175      -3.717 -34.344  -6.340  1.00 78.44           O  
ATOM   3227  CG  PRO B 175      -7.492 -36.438  -8.117  1.00 78.44           C  
ATOM   3228  CD  PRO B 175      -6.711 -36.625  -9.391  1.00 78.44           C  
ATOM   3229  N   ALA B 176      -3.455 -36.406  -7.195  1.00 76.62           N  
ATOM   3230  CA  ALA B 176      -2.215 -36.656  -6.461  1.00 76.62           C  
ATOM   3231  C   ALA B 176      -1.106 -35.719  -6.941  1.00 76.62           C  
ATOM   3232  CB  ALA B 176      -1.782 -38.125  -6.605  1.00 76.62           C  
ATOM   3233  O   ALA B 176      -0.118 -35.500  -6.234  1.00 76.62           O  
ATOM   3234  N   ARG B 177      -1.333 -35.094  -8.078  1.00 84.62           N  
ATOM   3235  CA  ARG B 177      -0.246 -34.312  -8.656  1.00 84.62           C  
ATOM   3236  C   ARG B 177      -0.642 -32.844  -8.789  1.00 84.62           C  
ATOM   3237  CB  ARG B 177       0.162 -34.875 -10.016  1.00 84.62           C  
ATOM   3238  O   ARG B 177       0.135 -32.031  -9.289  1.00 84.62           O  
ATOM   3239  CG  ARG B 177       0.820 -36.250  -9.953  1.00 84.62           C  
ATOM   3240  CD  ARG B 177       1.353 -36.688 -11.312  1.00 84.62           C  
ATOM   3241  NE  ARG B 177       2.084 -37.938 -11.227  1.00 84.62           N  
ATOM   3242  NH1 ARG B 177       2.803 -37.906 -13.422  1.00 84.62           N  
ATOM   3243  NH2 ARG B 177       3.387 -39.656 -12.039  1.00 84.62           N  
ATOM   3244  CZ  ARG B 177       2.756 -38.500 -12.227  1.00 84.62           C  
ATOM   3245  N   SER B 178      -1.817 -32.531  -8.344  1.00 88.69           N  
ATOM   3246  CA  SER B 178      -2.291 -31.156  -8.531  1.00 88.69           C  
ATOM   3247  C   SER B 178      -1.754 -30.234  -7.441  1.00 88.69           C  
ATOM   3248  CB  SER B 178      -3.820 -31.125  -8.531  1.00 88.69           C  
ATOM   3249  O   SER B 178      -1.700 -29.016  -7.625  1.00 88.69           O  
ATOM   3250  OG  SER B 178      -4.336 -31.797  -9.672  1.00 88.69           O  
ATOM   3251  N   VAL B 179      -1.423 -30.844  -6.336  1.00 93.38           N  
ATOM   3252  CA  VAL B 179      -0.795 -30.109  -5.246  1.00 93.38           C  
ATOM   3253  C   VAL B 179       0.485 -30.812  -4.809  1.00 93.38           C  
ATOM   3254  CB  VAL B 179      -1.751 -29.938  -4.043  1.00 93.38           C  
ATOM   3255  O   VAL B 179       0.448 -31.969  -4.391  1.00 93.38           O  
ATOM   3256  CG1 VAL B 179      -1.090 -29.125  -2.932  1.00 93.38           C  
ATOM   3257  CG2 VAL B 179      -3.057 -29.281  -4.484  1.00 93.38           C  
ATOM   3258  N   VAL B 180       1.565 -30.188  -5.020  1.00 90.44           N  
ATOM   3259  CA  VAL B 180       2.857 -30.766  -4.672  1.00 90.44           C  
ATOM   3260  C   VAL B 180       3.561 -29.891  -3.643  1.00 90.44           C  
ATOM   3261  CB  VAL B 180       3.752 -30.953  -5.918  1.00 90.44           C  
ATOM   3262  O   VAL B 180       3.611 -28.656  -3.793  1.00 90.44           O  
ATOM   3263  CG1 VAL B 180       5.121 -31.500  -5.523  1.00 90.44           C  
ATOM   3264  CG2 VAL B 180       3.072 -31.859  -6.934  1.00 90.44           C  
ATOM   3265  N   VAL B 181       4.031 -30.469  -2.604  1.00 90.19           N  
ATOM   3266  CA  VAL B 181       4.793 -29.766  -1.580  1.00 90.19           C  
ATOM   3267  C   VAL B 181       6.285 -30.031  -1.777  1.00 90.19           C  
ATOM   3268  CB  VAL B 181       4.363 -30.188  -0.158  1.00 90.19           C  
ATOM   3269  O   VAL B 181       6.707 -31.172  -1.941  1.00 90.19           O  
ATOM   3270  CG1 VAL B 181       5.164 -29.438   0.898  1.00 90.19           C  
ATOM   3271  CG2 VAL B 181       2.863 -29.969   0.036  1.00 90.19           C  
ATOM   3272  N   ALA B 182       6.996 -28.969  -1.789  1.00 85.19           N  
ATOM   3273  CA  ALA B 182       8.445 -29.094  -1.954  1.00 85.19           C  
ATOM   3274  C   ALA B 182       9.047 -29.969  -0.865  1.00 85.19           C  
ATOM   3275  CB  ALA B 182       9.102 -27.719  -1.942  1.00 85.19           C  
ATOM   3276  O   ALA B 182       8.609 -29.938   0.288  1.00 85.19           O  
ATOM   3277  N   GLU B 183      10.031 -30.891  -1.124  1.00 77.00           N  
ATOM   3278  CA  GLU B 183      10.648 -31.828  -0.207  1.00 77.00           C  
ATOM   3279  C   GLU B 183      11.148 -31.141   1.056  1.00 77.00           C  
ATOM   3280  CB  GLU B 183      11.805 -32.562  -0.894  1.00 77.00           C  
ATOM   3281  O   GLU B 183      10.945 -31.625   2.166  1.00 77.00           O  
ATOM   3282  CG  GLU B 183      11.367 -33.750  -1.736  1.00 77.00           C  
ATOM   3283  CD  GLU B 183      12.531 -34.531  -2.342  1.00 77.00           C  
ATOM   3284  OE1 GLU B 183      12.289 -35.562  -3.014  1.00 77.00           O  
ATOM   3285  OE2 GLU B 183      13.688 -34.094  -2.141  1.00 77.00           O  
ATOM   3286  N   ASP B 184      11.719 -29.984   1.009  1.00 72.94           N  
ATOM   3287  CA  ASP B 184      12.219 -29.266   2.180  1.00 72.94           C  
ATOM   3288  C   ASP B 184      11.352 -28.062   2.504  1.00 72.94           C  
ATOM   3289  CB  ASP B 184      13.672 -28.828   1.960  1.00 72.94           C  
ATOM   3290  O   ASP B 184      11.812 -27.109   3.156  1.00 72.94           O  
ATOM   3291  CG  ASP B 184      14.609 -30.000   1.700  1.00 72.94           C  
ATOM   3292  OD1 ASP B 184      14.344 -31.109   2.197  1.00 72.94           O  
ATOM   3293  OD2 ASP B 184      15.617 -29.797   0.994  1.00 72.94           O  
ATOM   3294  N   GLY B 185      10.047 -28.172   2.188  1.00 72.31           N  
ATOM   3295  CA  GLY B 185       9.219 -26.984   2.289  1.00 72.31           C  
ATOM   3296  C   GLY B 185       8.406 -26.938   3.568  1.00 72.31           C  
ATOM   3297  O   GLY B 185       7.719 -25.938   3.832  1.00 72.31           O  
ATOM   3298  N   SER B 186       8.523 -28.016   4.387  1.00 72.56           N  
ATOM   3299  CA  SER B 186       7.719 -28.016   5.605  1.00 72.56           C  
ATOM   3300  C   SER B 186       8.492 -27.422   6.777  1.00 72.56           C  
ATOM   3301  CB  SER B 186       7.270 -29.438   5.945  1.00 72.56           C  
ATOM   3302  O   SER B 186       9.633 -27.812   7.035  1.00 72.56           O  
ATOM   3303  OG  SER B 186       8.336 -30.188   6.520  1.00 72.56           O  
ATOM   3304  N   ARG B 187       7.988 -26.359   7.309  1.00 68.94           N  
ATOM   3305  CA  ARG B 187       8.555 -25.672   8.461  1.00 68.94           C  
ATOM   3306  C   ARG B 187       7.688 -25.875   9.703  1.00 68.94           C  
ATOM   3307  CB  ARG B 187       8.695 -24.172   8.164  1.00 68.94           C  
ATOM   3308  O   ARG B 187       7.148 -24.906  10.258  1.00 68.94           O  
ATOM   3309  CG  ARG B 187       9.547 -23.859   6.941  1.00 68.94           C  
ATOM   3310  CD  ARG B 187       9.562 -22.375   6.625  1.00 68.94           C  
ATOM   3311  NE  ARG B 187      10.203 -22.109   5.340  1.00 68.94           N  
ATOM   3312  NH1 ARG B 187       9.820 -19.828   5.395  1.00 68.94           N  
ATOM   3313  NH2 ARG B 187      10.922 -20.766   3.615  1.00 68.94           N  
ATOM   3314  CZ  ARG B 187      10.312 -20.906   4.785  1.00 68.94           C  
ATOM   3315  N   LEU B 188       7.590 -27.078  10.062  1.00 75.31           N  
ATOM   3316  CA  LEU B 188       6.695 -27.359  11.180  1.00 75.31           C  
ATOM   3317  C   LEU B 188       7.484 -27.719  12.438  1.00 75.31           C  
ATOM   3318  CB  LEU B 188       5.738 -28.500  10.828  1.00 75.31           C  
ATOM   3319  O   LEU B 188       8.484 -28.438  12.367  1.00 75.31           O  
ATOM   3320  CG  LEU B 188       4.812 -28.281   9.633  1.00 75.31           C  
ATOM   3321  CD1 LEU B 188       4.164 -29.594   9.203  1.00 75.31           C  
ATOM   3322  CD2 LEU B 188       3.754 -27.234   9.977  1.00 75.31           C  
ATOM   3323  N   ASN B 189       7.398 -27.016  13.508  1.00 71.38           N  
ATOM   3324  CA  ASN B 189       8.062 -27.328  14.766  1.00 71.38           C  
ATOM   3325  C   ASN B 189       7.293 -28.375  15.562  1.00 71.38           C  
ATOM   3326  CB  ASN B 189       8.266 -26.062  15.594  1.00 71.38           C  
ATOM   3327  O   ASN B 189       7.887 -29.266  16.172  1.00 71.38           O  
ATOM   3328  CG  ASN B 189       9.312 -25.141  15.008  1.00 71.38           C  
ATOM   3329  ND2 ASN B 189       9.289 -23.875  15.422  1.00 71.38           N  
ATOM   3330  OD1 ASN B 189      10.141 -25.562  14.195  1.00 71.38           O  
ATOM   3331  N   GLN B 190       5.973 -28.328  15.531  1.00 75.19           N  
ATOM   3332  CA  GLN B 190       5.164 -29.172  16.391  1.00 75.19           C  
ATOM   3333  C   GLN B 190       4.320 -30.156  15.578  1.00 75.19           C  
ATOM   3334  CB  GLN B 190       4.262 -28.328  17.297  1.00 75.19           C  
ATOM   3335  O   GLN B 190       3.613 -30.984  16.141  1.00 75.19           O  
ATOM   3336  CG  GLN B 190       5.027 -27.438  18.266  1.00 75.19           C  
ATOM   3337  CD  GLN B 190       4.109 -26.609  19.141  1.00 75.19           C  
ATOM   3338  NE2 GLN B 190       4.699 -25.812  20.031  1.00 75.19           N  
ATOM   3339  OE1 GLN B 190       2.883 -26.688  19.031  1.00 75.19           O  
ATOM   3340  N   TYR B 191       4.445 -30.094  14.328  1.00 84.94           N  
ATOM   3341  CA  TYR B 191       3.613 -30.938  13.477  1.00 84.94           C  
ATOM   3342  C   TYR B 191       4.445 -31.609  12.383  1.00 84.94           C  
ATOM   3343  CB  TYR B 191       2.488 -30.109  12.836  1.00 84.94           C  
ATOM   3344  O   TYR B 191       5.516 -31.109  12.023  1.00 84.94           O  
ATOM   3345  CG  TYR B 191       1.445 -29.641  13.828  1.00 84.94           C  
ATOM   3346  CD1 TYR B 191       0.396 -30.484  14.203  1.00 84.94           C  
ATOM   3347  CD2 TYR B 191       1.507 -28.375  14.383  1.00 84.94           C  
ATOM   3348  CE1 TYR B 191      -0.568 -30.062  15.117  1.00 84.94           C  
ATOM   3349  CE2 TYR B 191       0.549 -27.938  15.289  1.00 84.94           C  
ATOM   3350  OH  TYR B 191      -1.435 -28.359  16.547  1.00 84.94           O  
ATOM   3351  CZ  TYR B 191      -0.483 -28.781  15.648  1.00 84.94           C  
ATOM   3352  N   ASP B 192       3.939 -32.719  12.000  1.00 86.75           N  
ATOM   3353  CA  ASP B 192       4.410 -33.375  10.773  1.00 86.75           C  
ATOM   3354  C   ASP B 192       3.350 -33.281   9.680  1.00 86.75           C  
ATOM   3355  CB  ASP B 192       4.801 -34.812  11.031  1.00 86.75           C  
ATOM   3356  O   ASP B 192       2.162 -33.500   9.938  1.00 86.75           O  
ATOM   3357  CG  ASP B 192       6.004 -34.969  11.945  1.00 86.75           C  
ATOM   3358  OD1 ASP B 192       6.914 -34.094  11.883  1.00 86.75           O  
ATOM   3359  OD2 ASP B 192       6.043 -35.938  12.727  1.00 86.75           O  
ATOM   3360  N   LEU B 193       3.805 -32.906   8.547  1.00 92.06           N  
ATOM   3361  CA  LEU B 193       2.922 -32.938   7.387  1.00 92.06           C  
ATOM   3362  C   LEU B 193       2.926 -34.312   6.754  1.00 92.06           C  
ATOM   3363  CB  LEU B 193       3.344 -31.891   6.355  1.00 92.06           C  
ATOM   3364  O   LEU B 193       3.926 -34.750   6.164  1.00 92.06           O  
ATOM   3365  CG  LEU B 193       2.465 -31.781   5.109  1.00 92.06           C  
ATOM   3366  CD1 LEU B 193       1.049 -31.359   5.496  1.00 92.06           C  
ATOM   3367  CD2 LEU B 193       3.066 -30.781   4.117  1.00 92.06           C  
ATOM   3368  N   LEU B 194       1.844 -35.000   6.871  1.00 91.38           N  
ATOM   3369  CA  LEU B 194       1.760 -36.406   6.422  1.00 91.38           C  
ATOM   3370  C   LEU B 194       1.468 -36.469   4.926  1.00 91.38           C  
ATOM   3371  CB  LEU B 194       0.677 -37.156   7.199  1.00 91.38           C  
ATOM   3372  O   LEU B 194       1.790 -37.469   4.270  1.00 91.38           O  
ATOM   3373  CG  LEU B 194       0.845 -37.188   8.719  1.00 91.38           C  
ATOM   3374  CD1 LEU B 194      -0.317 -37.938   9.359  1.00 91.38           C  
ATOM   3375  CD2 LEU B 194       2.176 -37.844   9.094  1.00 91.38           C  
ATOM   3376  N   GLY B 195       0.833 -35.438   4.418  1.00 91.62           N  
ATOM   3377  CA  GLY B 195       0.430 -35.406   3.020  1.00 91.62           C  
ATOM   3378  C   GLY B 195      -0.757 -34.469   2.771  1.00 91.62           C  
ATOM   3379  O   GLY B 195      -1.142 -33.719   3.645  1.00 91.62           O  
ATOM   3380  N   GLN B 196      -1.194 -34.500   1.569  1.00 94.12           N  
ATOM   3381  CA  GLN B 196      -2.336 -33.656   1.193  1.00 94.12           C  
ATOM   3382  C   GLN B 196      -3.279 -34.438   0.262  1.00 94.12           C  
ATOM   3383  CB  GLN B 196      -1.866 -32.375   0.526  1.00 94.12           C  
ATOM   3384  O   GLN B 196      -2.852 -35.312  -0.472  1.00 94.12           O  
ATOM   3385  CG  GLN B 196      -1.183 -32.594  -0.817  1.00 94.12           C  
ATOM   3386  CD  GLN B 196       0.260 -33.031  -0.678  1.00 94.12           C  
ATOM   3387  NE2 GLN B 196       0.945 -33.188  -1.806  1.00 94.12           N  
ATOM   3388  OE1 GLN B 196       0.756 -33.250   0.435  1.00 94.12           O  
ATOM   3389  N   THR B 197      -4.531 -34.219   0.350  1.00 95.06           N  
ATOM   3390  CA  THR B 197      -5.566 -34.719  -0.555  1.00 95.06           C  
ATOM   3391  C   THR B 197      -6.344 -33.562  -1.162  1.00 95.06           C  
ATOM   3392  CB  THR B 197      -6.535 -35.656   0.170  1.00 95.06           C  
ATOM   3393  O   THR B 197      -6.383 -32.469  -0.592  1.00 95.06           O  
ATOM   3394  CG2 THR B 197      -5.816 -36.906   0.674  1.00 95.06           C  
ATOM   3395  OG1 THR B 197      -7.121 -34.969   1.285  1.00 95.06           O  
ATOM   3396  N   VAL B 198      -6.801 -33.719  -2.379  1.00 95.69           N  
ATOM   3397  CA  VAL B 198      -7.531 -32.656  -3.047  1.00 95.69           C  
ATOM   3398  C   VAL B 198      -8.961 -33.094  -3.332  1.00 95.69           C  
ATOM   3399  CB  VAL B 198      -6.836 -32.219  -4.355  1.00 95.69           C  
ATOM   3400  O   VAL B 198      -9.234 -34.312  -3.445  1.00 95.69           O  
ATOM   3401  CG1 VAL B 198      -5.438 -31.688  -4.074  1.00 95.69           C  
ATOM   3402  CG2 VAL B 198      -6.777 -33.406  -5.336  1.00 95.69           C  
ATOM   3403  N   ASP B 199      -9.836 -32.188  -3.340  1.00 93.94           N  
ATOM   3404  CA  ASP B 199     -11.258 -32.375  -3.617  1.00 93.94           C  
ATOM   3405  C   ASP B 199     -11.875 -31.156  -4.277  1.00 93.94           C  
ATOM   3406  CB  ASP B 199     -12.008 -32.719  -2.330  1.00 93.94           C  
ATOM   3407  O   ASP B 199     -11.211 -30.125  -4.426  1.00 93.94           O  
ATOM   3408  CG  ASP B 199     -13.430 -33.188  -2.582  1.00 93.94           C  
ATOM   3409  OD1 ASP B 199     -13.742 -33.625  -3.717  1.00 93.94           O  
ATOM   3410  OD2 ASP B 199     -14.250 -33.125  -1.640  1.00 93.94           O  
ATOM   3411  N   SER B 200     -13.008 -31.375  -4.961  1.00 94.19           N  
ATOM   3412  CA  SER B 200     -13.797 -30.266  -5.477  1.00 94.19           C  
ATOM   3413  C   SER B 200     -15.273 -30.422  -5.125  1.00 94.19           C  
ATOM   3414  CB  SER B 200     -13.641 -30.141  -6.992  1.00 94.19           C  
ATOM   3415  O   SER B 200     -15.766 -31.547  -4.977  1.00 94.19           O  
ATOM   3416  OG  SER B 200     -14.195 -31.266  -7.648  1.00 94.19           O  
ATOM   3417  N   GLY B 201     -15.992 -29.281  -4.902  1.00 93.69           N  
ATOM   3418  CA  GLY B 201     -17.406 -29.312  -4.586  1.00 93.69           C  
ATOM   3419  C   GLY B 201     -18.141 -28.062  -5.039  1.00 93.69           C  
ATOM   3420  O   GLY B 201     -17.547 -27.188  -5.688  1.00 93.69           O  
ATOM   3421  N   ILE B 202     -19.438 -28.141  -4.812  1.00 94.31           N  
ATOM   3422  CA  ILE B 202     -20.297 -27.031  -5.180  1.00 94.31           C  
ATOM   3423  C   ILE B 202     -20.844 -26.359  -3.920  1.00 94.31           C  
ATOM   3424  CB  ILE B 202     -21.469 -27.469  -6.098  1.00 94.31           C  
ATOM   3425  O   ILE B 202     -21.328 -27.047  -3.008  1.00 94.31           O  
ATOM   3426  CG1 ILE B 202     -20.922 -28.031  -7.414  1.00 94.31           C  
ATOM   3427  CG2 ILE B 202     -22.422 -26.312  -6.355  1.00 94.31           C  
ATOM   3428  CD1 ILE B 202     -21.953 -28.750  -8.266  1.00 94.31           C  
ATOM   3429  N   VAL B 203     -20.688 -25.078  -3.840  1.00 87.75           N  
ATOM   3430  CA  VAL B 203     -21.266 -24.312  -2.734  1.00 87.75           C  
ATOM   3431  C   VAL B 203     -22.422 -23.438  -3.246  1.00 87.75           C  
ATOM   3432  CB  VAL B 203     -20.203 -23.422  -2.047  1.00 87.75           C  
ATOM   3433  O   VAL B 203     -22.297 -22.797  -4.285  1.00 87.75           O  
ATOM   3434  CG1 VAL B 203     -20.859 -22.469  -1.050  1.00 87.75           C  
ATOM   3435  CG2 VAL B 203     -19.156 -24.297  -1.354  1.00 87.75           C  
ATOM   3436  N   GLN B 204     -23.516 -23.500  -2.504  1.00 87.00           N  
ATOM   3437  CA  GLN B 204     -24.672 -22.688  -2.834  1.00 87.00           C  
ATOM   3438  C   GLN B 204     -24.672 -21.375  -2.051  1.00 87.00           C  
ATOM   3439  CB  GLN B 204     -25.969 -23.453  -2.555  1.00 87.00           C  
ATOM   3440  O   GLN B 204     -24.422 -21.375  -0.844  1.00 87.00           O  
ATOM   3441  CG  GLN B 204     -27.219 -22.797  -3.125  1.00 87.00           C  
ATOM   3442  CD  GLN B 204     -28.438 -23.688  -3.045  1.00 87.00           C  
ATOM   3443  NE2 GLN B 204     -29.594 -23.141  -3.449  1.00 87.00           N  
ATOM   3444  OE1 GLN B 204     -28.359 -24.844  -2.623  1.00 87.00           O  
ATOM   3445  N   SER B 205     -24.750 -20.297  -2.746  1.00 77.50           N  
ATOM   3446  CA  SER B 205     -24.875 -18.984  -2.129  1.00 77.50           C  
ATOM   3447  C   SER B 205     -26.109 -18.250  -2.645  1.00 77.50           C  
ATOM   3448  CB  SER B 205     -23.625 -18.141  -2.391  1.00 77.50           C  
ATOM   3449  O   SER B 205     -26.844 -18.766  -3.498  1.00 77.50           O  
ATOM   3450  OG  SER B 205     -23.828 -16.812  -1.937  1.00 77.50           O  
ATOM   3451  N   SER B 206     -26.422 -17.109  -2.113  1.00 72.44           N  
ATOM   3452  CA  SER B 206     -27.578 -16.312  -2.535  1.00 72.44           C  
ATOM   3453  C   SER B 206     -27.406 -15.828  -3.973  1.00 72.44           C  
ATOM   3454  CB  SER B 206     -27.766 -15.109  -1.604  1.00 72.44           C  
ATOM   3455  O   SER B 206     -28.391 -15.477  -4.629  1.00 72.44           O  
ATOM   3456  OG  SER B 206     -26.625 -14.281  -1.609  1.00 72.44           O  
ATOM   3457  N   THR B 207     -26.219 -15.914  -4.484  1.00 74.69           N  
ATOM   3458  CA  THR B 207     -26.000 -15.391  -5.828  1.00 74.69           C  
ATOM   3459  C   THR B 207     -25.812 -16.531  -6.824  1.00 74.69           C  
ATOM   3460  CB  THR B 207     -24.750 -14.469  -5.863  1.00 74.69           C  
ATOM   3461  O   THR B 207     -25.594 -16.297  -8.016  1.00 74.69           O  
ATOM   3462  CG2 THR B 207     -24.953 -13.258  -4.961  1.00 74.69           C  
ATOM   3463  OG1 THR B 207     -23.609 -15.211  -5.426  1.00 74.69           O  
ATOM   3464  N   GLY B 208     -25.859 -17.719  -6.352  1.00 82.19           N  
ATOM   3465  CA  GLY B 208     -25.750 -18.859  -7.246  1.00 82.19           C  
ATOM   3466  C   GLY B 208     -24.859 -19.969  -6.699  1.00 82.19           C  
ATOM   3467  O   GLY B 208     -24.594 -20.016  -5.496  1.00 82.19           O  
ATOM   3468  N   GLU B 209     -24.562 -20.844  -7.645  1.00 91.75           N  
ATOM   3469  CA  GLU B 209     -23.719 -21.984  -7.301  1.00 91.75           C  
ATOM   3470  C   GLU B 209     -22.297 -21.797  -7.820  1.00 91.75           C  
ATOM   3471  CB  GLU B 209     -24.328 -23.281  -7.855  1.00 91.75           C  
ATOM   3472  O   GLU B 209     -22.094 -21.391  -8.961  1.00 91.75           O  
ATOM   3473  CG  GLU B 209     -25.672 -23.641  -7.246  1.00 91.75           C  
ATOM   3474  CD  GLU B 209     -26.188 -25.000  -7.707  1.00 91.75           C  
ATOM   3475  OE1 GLU B 209     -26.891 -25.672  -6.926  1.00 91.75           O  
ATOM   3476  OE2 GLU B 209     -25.891 -25.375  -8.859  1.00 91.75           O  
ATOM   3477  N   TYR B 210     -21.391 -22.125  -6.961  1.00 90.00           N  
ATOM   3478  CA  TYR B 210     -19.984 -21.953  -7.309  1.00 90.00           C  
ATOM   3479  C   TYR B 210     -19.203 -23.250  -7.109  1.00 90.00           C  
ATOM   3480  CB  TYR B 210     -19.359 -20.828  -6.465  1.00 90.00           C  
ATOM   3481  O   TYR B 210     -19.469 -24.000  -6.172  1.00 90.00           O  
ATOM   3482  CG  TYR B 210     -20.016 -19.484  -6.668  1.00 90.00           C  
ATOM   3483  CD1 TYR B 210     -19.484 -18.562  -7.574  1.00 90.00           C  
ATOM   3484  CD2 TYR B 210     -21.141 -19.125  -5.949  1.00 90.00           C  
ATOM   3485  CE1 TYR B 210     -20.078 -17.328  -7.762  1.00 90.00           C  
ATOM   3486  CE2 TYR B 210     -21.750 -17.891  -6.129  1.00 90.00           C  
ATOM   3487  OH  TYR B 210     -21.812 -15.766  -7.215  1.00 90.00           O  
ATOM   3488  CZ  TYR B 210     -21.219 -17.000  -7.035  1.00 90.00           C  
ATOM   3489  N   VAL B 211     -18.281 -23.484  -7.980  1.00 95.25           N  
ATOM   3490  CA  VAL B 211     -17.359 -24.594  -7.797  1.00 95.25           C  
ATOM   3491  C   VAL B 211     -16.250 -24.188  -6.824  1.00 95.25           C  
ATOM   3492  CB  VAL B 211     -16.750 -25.047  -9.141  1.00 95.25           C  
ATOM   3493  O   VAL B 211     -15.625 -23.141  -6.988  1.00 95.25           O  
ATOM   3494  CG1 VAL B 211     -15.719 -26.156  -8.922  1.00 95.25           C  
ATOM   3495  CG2 VAL B 211     -17.844 -25.500 -10.102  1.00 95.25           C  
ATOM   3496  N   VAL B 212     -16.047 -24.984  -5.824  1.00 94.69           N  
ATOM   3497  CA  VAL B 212     -15.000 -24.719  -4.836  1.00 94.69           C  
ATOM   3498  C   VAL B 212     -13.992 -25.859  -4.836  1.00 94.69           C  
ATOM   3499  CB  VAL B 212     -15.594 -24.531  -3.422  1.00 94.69           C  
ATOM   3500  O   VAL B 212     -14.359 -27.031  -4.668  1.00 94.69           O  
ATOM   3501  CG1 VAL B 212     -14.484 -24.359  -2.387  1.00 94.69           C  
ATOM   3502  CG2 VAL B 212     -16.531 -23.328  -3.395  1.00 94.69           C  
ATOM   3503  N   MET B 213     -12.758 -25.484  -5.074  1.00 96.31           N  
ATOM   3504  CA  MET B 213     -11.648 -26.438  -5.004  1.00 96.31           C  
ATOM   3505  C   MET B 213     -11.070 -26.484  -3.596  1.00 96.31           C  
ATOM   3506  CB  MET B 213     -10.555 -26.047  -6.004  1.00 96.31           C  
ATOM   3507  O   MET B 213     -10.906 -25.453  -2.945  1.00 96.31           O  
ATOM   3508  CG  MET B 213     -11.078 -25.734  -7.395  1.00 96.31           C  
ATOM   3509  SD  MET B 213     -11.922 -27.172  -8.172  1.00 96.31           S  
ATOM   3510  CE  MET B 213     -10.492 -28.250  -8.492  1.00 96.31           C  
ATOM   3511  N   THR B 214     -10.773 -27.719  -3.100  1.00 96.06           N  
ATOM   3512  CA  THR B 214     -10.281 -27.844  -1.731  1.00 96.06           C  
ATOM   3513  C   THR B 214      -9.070 -28.766  -1.671  1.00 96.06           C  
ATOM   3514  CB  THR B 214     -11.383 -28.375  -0.789  1.00 96.06           C  
ATOM   3515  O   THR B 214      -9.078 -29.844  -2.266  1.00 96.06           O  
ATOM   3516  CG2 THR B 214     -10.891 -28.422   0.655  1.00 96.06           C  
ATOM   3517  OG1 THR B 214     -12.523 -27.516  -0.865  1.00 96.06           O  
ATOM   3518  N   THR B 215      -8.047 -28.328  -1.062  1.00 96.56           N  
ATOM   3519  CA  THR B 215      -6.926 -29.172  -0.661  1.00 96.56           C  
ATOM   3520  C   THR B 215      -6.895 -29.359   0.855  1.00 96.56           C  
ATOM   3521  CB  THR B 215      -5.586 -28.594  -1.141  1.00 96.56           C  
ATOM   3522  O   THR B 215      -7.000 -28.375   1.600  1.00 96.56           O  
ATOM   3523  CG2 THR B 215      -4.422 -29.516  -0.773  1.00 96.56           C  
ATOM   3524  OG1 THR B 215      -5.621 -28.438  -2.564  1.00 96.56           O  
ATOM   3525  N   HIS B 216      -6.785 -30.609   1.342  1.00 95.88           N  
ATOM   3526  CA  HIS B 216      -6.617 -30.891   2.762  1.00 95.88           C  
ATOM   3527  C   HIS B 216      -5.184 -31.297   3.078  1.00 95.88           C  
ATOM   3528  CB  HIS B 216      -7.586 -31.984   3.203  1.00 95.88           C  
ATOM   3529  O   HIS B 216      -4.688 -32.281   2.557  1.00 95.88           O  
ATOM   3530  CG  HIS B 216      -9.023 -31.594   3.125  1.00 95.88           C  
ATOM   3531  CD2 HIS B 216      -9.953 -31.812   2.166  1.00 95.88           C  
ATOM   3532  ND1 HIS B 216      -9.656 -30.875   4.125  1.00 95.88           N  
ATOM   3533  CE1 HIS B 216     -10.914 -30.672   3.779  1.00 95.88           C  
ATOM   3534  NE2 HIS B 216     -11.125 -31.219   2.596  1.00 95.88           N  
ATOM   3535  N   PHE B 217      -4.555 -30.516   3.879  1.00 95.38           N  
ATOM   3536  CA  PHE B 217      -3.232 -30.875   4.371  1.00 95.38           C  
ATOM   3537  C   PHE B 217      -3.332 -31.625   5.691  1.00 95.38           C  
ATOM   3538  CB  PHE B 217      -2.363 -29.625   4.547  1.00 95.38           C  
ATOM   3539  O   PHE B 217      -3.883 -31.109   6.668  1.00 95.38           O  
ATOM   3540  CG  PHE B 217      -2.090 -28.891   3.260  1.00 95.38           C  
ATOM   3541  CD1 PHE B 217      -1.086 -29.328   2.398  1.00 95.38           C  
ATOM   3542  CD2 PHE B 217      -2.836 -27.781   2.910  1.00 95.38           C  
ATOM   3543  CE1 PHE B 217      -0.830 -28.641   1.208  1.00 95.38           C  
ATOM   3544  CE2 PHE B 217      -2.586 -27.094   1.723  1.00 95.38           C  
ATOM   3545  CZ  PHE B 217      -1.582 -27.531   0.874  1.00 95.38           C  
ATOM   3546  N   HIS B 218      -2.764 -32.781   5.750  1.00 93.88           N  
ATOM   3547  CA  HIS B 218      -2.881 -33.625   6.926  1.00 93.88           C  
ATOM   3548  C   HIS B 218      -1.685 -33.438   7.855  1.00 93.88           C  
ATOM   3549  CB  HIS B 218      -3.016 -35.094   6.516  1.00 93.88           C  
ATOM   3550  O   HIS B 218      -0.556 -33.781   7.492  1.00 93.88           O  
ATOM   3551  CG  HIS B 218      -4.152 -35.344   5.578  1.00 93.88           C  
ATOM   3552  CD2 HIS B 218      -4.164 -35.719   4.273  1.00 93.88           C  
ATOM   3553  ND1 HIS B 218      -5.473 -35.250   5.957  1.00 93.88           N  
ATOM   3554  CE1 HIS B 218      -6.246 -35.531   4.926  1.00 93.88           C  
ATOM   3555  NE2 HIS B 218      -5.477 -35.812   3.891  1.00 93.88           N  
ATOM   3556  N   LEU B 219      -2.020 -32.938   9.008  1.00 91.69           N  
ATOM   3557  CA  LEU B 219      -0.988 -32.656  10.000  1.00 91.69           C  
ATOM   3558  C   LEU B 219      -1.124 -33.594  11.195  1.00 91.69           C  
ATOM   3559  CB  LEU B 219      -1.065 -31.219  10.477  1.00 91.69           C  
ATOM   3560  O   LEU B 219      -2.238 -33.938  11.617  1.00 91.69           O  
ATOM   3561  CG  LEU B 219      -1.013 -30.141   9.383  1.00 91.69           C  
ATOM   3562  CD1 LEU B 219      -1.160 -28.750  10.000  1.00 91.69           C  
ATOM   3563  CD2 LEU B 219       0.288 -30.250   8.594  1.00 91.69           C  
ATOM   3564  N   LYS B 220       0.046 -34.000  11.664  1.00 88.88           N  
ATOM   3565  CA  LYS B 220       0.092 -34.781  12.898  1.00 88.88           C  
ATOM   3566  C   LYS B 220       1.091 -34.219  13.883  1.00 88.88           C  
ATOM   3567  CB  LYS B 220       0.453 -36.250  12.594  1.00 88.88           C  
ATOM   3568  O   LYS B 220       2.211 -33.844  13.508  1.00 88.88           O  
ATOM   3569  CG  LYS B 220       0.344 -37.188  13.797  1.00 88.88           C  
ATOM   3570  CD  LYS B 220       0.649 -38.625  13.422  1.00 88.88           C  
ATOM   3571  CE  LYS B 220       0.518 -39.562  14.617  1.00 88.88           C  
ATOM   3572  NZ  LYS B 220       0.761 -40.969  14.242  1.00 88.88           N  
ATOM   3573  N   ARG B 221       0.695 -34.000  15.078  1.00 84.62           N  
ATOM   3574  CA  ARG B 221       1.590 -33.469  16.094  1.00 84.62           C  
ATOM   3575  C   ARG B 221       2.545 -34.562  16.609  1.00 84.62           C  
ATOM   3576  CB  ARG B 221       0.788 -32.906  17.266  1.00 84.62           C  
ATOM   3577  O   ARG B 221       2.135 -35.688  16.859  1.00 84.62           O  
ATOM   3578  CG  ARG B 221       1.558 -31.891  18.109  1.00 84.62           C  
ATOM   3579  CD  ARG B 221       0.681 -31.266  19.172  1.00 84.62           C  
ATOM   3580  NE  ARG B 221      -0.240 -30.281  18.609  1.00 84.62           N  
ATOM   3581  NH1 ARG B 221      -1.326 -29.844  20.609  1.00 84.62           N  
ATOM   3582  NH2 ARG B 221      -1.956 -28.750  18.688  1.00 84.62           N  
ATOM   3583  CZ  ARG B 221      -1.172 -29.625  19.297  1.00 84.62           C  
TER    3584      ARG B 221                                                      
ATOM   3585  N   GLN C   1      30.000  35.406 -26.438  1.00 36.03           N  
ATOM   3586  CA  GLN C   1      30.234  34.250 -25.594  1.00 36.03           C  
ATOM   3587  C   GLN C   1      28.922  33.688 -25.031  1.00 36.03           C  
ATOM   3588  CB  GLN C   1      31.172  34.625 -24.438  1.00 36.03           C  
ATOM   3589  O   GLN C   1      28.156  34.438 -24.406  1.00 36.03           O  
ATOM   3590  CG  GLN C   1      32.656  34.406 -24.766  1.00 36.03           C  
ATOM   3591  CD  GLN C   1      33.562  34.594 -23.547  1.00 36.03           C  
ATOM   3592  NE2 GLN C   1      34.781  34.125 -23.641  1.00 36.03           N  
ATOM   3593  OE1 GLN C   1      33.125  35.188 -22.547  1.00 36.03           O  
ATOM   3594  N   PRO C   2      28.266  32.688 -25.656  1.00 48.47           N  
ATOM   3595  CA  PRO C   2      26.922  32.250 -25.234  1.00 48.47           C  
ATOM   3596  C   PRO C   2      26.797  32.094 -23.734  1.00 48.47           C  
ATOM   3597  CB  PRO C   2      26.750  30.922 -25.969  1.00 48.47           C  
ATOM   3598  O   PRO C   2      27.766  31.688 -23.078  1.00 48.47           O  
ATOM   3599  CG  PRO C   2      28.094  30.609 -26.531  1.00 48.47           C  
ATOM   3600  CD  PRO C   2      29.016  31.766 -26.234  1.00 48.47           C  
ATOM   3601  N   SER C   3      25.922  32.750 -23.047  1.00 51.84           N  
ATOM   3602  CA  SER C   3      25.734  32.812 -21.594  1.00 51.84           C  
ATOM   3603  C   SER C   3      25.625  31.406 -21.000  1.00 51.84           C  
ATOM   3604  CB  SER C   3      24.484  33.625 -21.250  1.00 51.84           C  
ATOM   3605  O   SER C   3      25.359  30.438 -21.703  1.00 51.84           O  
ATOM   3606  OG  SER C   3      23.312  32.938 -21.672  1.00 51.84           O  
ATOM   3607  N   LEU C   4      26.312  31.203 -19.812  1.00 53.78           N  
ATOM   3608  CA  LEU C   4      26.250  29.984 -19.016  1.00 53.78           C  
ATOM   3609  C   LEU C   4      24.859  29.359 -19.062  1.00 53.78           C  
ATOM   3610  CB  LEU C   4      26.641  30.281 -17.562  1.00 53.78           C  
ATOM   3611  O   LEU C   4      24.719  28.141 -19.109  1.00 53.78           O  
ATOM   3612  CG  LEU C   4      28.031  29.844 -17.125  1.00 53.78           C  
ATOM   3613  CD1 LEU C   4      28.734  30.969 -16.391  1.00 53.78           C  
ATOM   3614  CD2 LEU C   4      27.938  28.594 -16.234  1.00 53.78           C  
ATOM   3615  N   GLN C   5      23.844  30.219 -19.125  1.00 58.28           N  
ATOM   3616  CA  GLN C   5      22.453  29.766 -19.219  1.00 58.28           C  
ATOM   3617  C   GLN C   5      22.188  29.078 -20.547  1.00 58.28           C  
ATOM   3618  CB  GLN C   5      21.484  30.922 -19.016  1.00 58.28           C  
ATOM   3619  O   GLN C   5      21.469  28.078 -20.594  1.00 58.28           O  
ATOM   3620  CG  GLN C   5      21.047  31.109 -17.578  1.00 58.28           C  
ATOM   3621  CD  GLN C   5      20.062  32.250 -17.406  1.00 58.28           C  
ATOM   3622  NE2 GLN C   5      19.516  32.406 -16.203  1.00 58.28           N  
ATOM   3623  OE1 GLN C   5      19.812  33.000 -18.344  1.00 58.28           O  
ATOM   3624  N   ASP C   6      22.812  29.562 -21.594  1.00 59.44           N  
ATOM   3625  CA  ASP C   6      22.609  29.000 -22.922  1.00 59.44           C  
ATOM   3626  C   ASP C   6      23.281  27.625 -23.047  1.00 59.44           C  
ATOM   3627  CB  ASP C   6      23.156  29.938 -24.000  1.00 59.44           C  
ATOM   3628  O   ASP C   6      22.734  26.719 -23.672  1.00 59.44           O  
ATOM   3629  CG  ASP C   6      22.219  31.109 -24.297  1.00 59.44           C  
ATOM   3630  OD1 ASP C   6      21.016  31.016 -23.969  1.00 59.44           O  
ATOM   3631  OD2 ASP C   6      22.688  32.094 -24.875  1.00 59.44           O  
ATOM   3632  N   GLU C   7      24.422  27.469 -22.406  1.00 56.31           N  
ATOM   3633  CA  GLU C   7      25.141  26.203 -22.453  1.00 56.31           C  
ATOM   3634  C   GLU C   7      24.422  25.141 -21.641  1.00 56.31           C  
ATOM   3635  CB  GLU C   7      26.578  26.375 -21.922  1.00 56.31           C  
ATOM   3636  O   GLU C   7      24.344  23.984 -22.047  1.00 56.31           O  
ATOM   3637  CG  GLU C   7      27.547  26.922 -22.969  1.00 56.31           C  
ATOM   3638  CD  GLU C   7      28.969  27.000 -22.469  1.00 56.31           C  
ATOM   3639  OE1 GLU C   7      29.875  27.359 -23.266  1.00 56.31           O  
ATOM   3640  OE2 GLU C   7      29.203  26.719 -21.266  1.00 56.31           O  
ATOM   3641  N   LEU C   8      23.875  25.547 -20.516  1.00 59.41           N  
ATOM   3642  CA  LEU C   8      23.109  24.625 -19.672  1.00 59.41           C  
ATOM   3643  C   LEU C   8      21.875  24.125 -20.406  1.00 59.41           C  
ATOM   3644  CB  LEU C   8      22.719  25.312 -18.359  1.00 59.41           C  
ATOM   3645  O   LEU C   8      21.547  22.938 -20.344  1.00 59.41           O  
ATOM   3646  CG  LEU C   8      23.625  25.078 -17.172  1.00 59.41           C  
ATOM   3647  CD1 LEU C   8      23.719  26.328 -16.297  1.00 59.41           C  
ATOM   3648  CD2 LEU C   8      23.141  23.875 -16.344  1.00 59.41           C  
ATOM   3649  N   LYS C   9      21.266  25.062 -21.062  1.00 60.69           N  
ATOM   3650  CA  LYS C   9      20.078  24.719 -21.844  1.00 60.69           C  
ATOM   3651  C   LYS C   9      20.438  23.766 -22.984  1.00 60.69           C  
ATOM   3652  CB  LYS C   9      19.406  25.969 -22.406  1.00 60.69           C  
ATOM   3653  O   LYS C   9      19.703  22.828 -23.281  1.00 60.69           O  
ATOM   3654  CG  LYS C   9      18.266  26.500 -21.547  1.00 60.69           C  
ATOM   3655  CD  LYS C   9      17.594  27.703 -22.188  1.00 60.69           C  
ATOM   3656  CE  LYS C   9      16.469  28.234 -21.328  1.00 60.69           C  
ATOM   3657  NZ  LYS C   9      15.789  29.406 -21.953  1.00 60.69           N  
ATOM   3658  N   ASP C  10      21.750  23.969 -23.422  1.00 64.12           N  
ATOM   3659  CA  ASP C  10      22.172  23.141 -24.547  1.00 64.12           C  
ATOM   3660  C   ASP C  10      22.469  21.719 -24.109  1.00 64.12           C  
ATOM   3661  CB  ASP C  10      23.391  23.750 -25.234  1.00 64.12           C  
ATOM   3662  O   ASP C  10      22.094  20.750 -24.797  1.00 64.12           O  
ATOM   3663  CG  ASP C  10      23.266  23.828 -26.734  1.00 64.12           C  
ATOM   3664  OD1 ASP C  10      22.281  23.297 -27.297  1.00 64.12           O  
ATOM   3665  OD2 ASP C  10      24.156  24.422 -27.375  1.00 64.12           O  
ATOM   3666  N   ASN C  11      23.016  21.547 -22.891  1.00 67.12           N  
ATOM   3667  CA  ASN C  11      23.344  20.203 -22.406  1.00 67.12           C  
ATOM   3668  C   ASN C  11      22.094  19.438 -22.000  1.00 67.12           C  
ATOM   3669  CB  ASN C  11      24.328  20.266 -21.250  1.00 67.12           C  
ATOM   3670  O   ASN C  11      21.938  18.266 -22.375  1.00 67.12           O  
ATOM   3671  CG  ASN C  11      25.781  20.328 -21.703  1.00 67.12           C  
ATOM   3672  ND2 ASN C  11      26.672  20.688 -20.797  1.00 67.12           N  
ATOM   3673  OD1 ASN C  11      26.078  20.031 -22.859  1.00 67.12           O  
ATOM   3674  N   THR C  12      21.203  20.125 -21.406  1.00 72.19           N  
ATOM   3675  CA  THR C  12      19.969  19.484 -20.984  1.00 72.19           C  
ATOM   3676  C   THR C  12      19.156  19.031 -22.188  1.00 72.19           C  
ATOM   3677  CB  THR C  12      19.109  20.438 -20.125  1.00 72.19           C  
ATOM   3678  O   THR C  12      18.578  17.938 -22.188  1.00 72.19           O  
ATOM   3679  CG2 THR C  12      17.906  19.719 -19.531  1.00 72.19           C  
ATOM   3680  OG1 THR C  12      19.922  20.953 -19.047  1.00 72.19           O  
ATOM   3681  N   THR C  13      19.312  19.844 -23.172  1.00 78.25           N  
ATOM   3682  CA  THR C  13      18.562  19.500 -24.375  1.00 78.25           C  
ATOM   3683  C   THR C  13      19.156  18.281 -25.062  1.00 78.25           C  
ATOM   3684  CB  THR C  13      18.547  20.688 -25.375  1.00 78.25           C  
ATOM   3685  O   THR C  13      18.422  17.422 -25.547  1.00 78.25           O  
ATOM   3686  CG2 THR C  13      17.500  20.469 -26.469  1.00 78.25           C  
ATOM   3687  OG1 THR C  13      18.234  21.891 -24.672  1.00 78.25           O  
ATOM   3688  N   VAL C  14      20.562  18.219 -24.922  1.00 80.38           N  
ATOM   3689  CA  VAL C  14      21.234  17.094 -25.562  1.00 80.38           C  
ATOM   3690  C   VAL C  14      20.859  15.805 -24.844  1.00 80.38           C  
ATOM   3691  CB  VAL C  14      22.766  17.281 -25.594  1.00 80.38           C  
ATOM   3692  O   VAL C  14      20.531  14.797 -25.469  1.00 80.38           O  
ATOM   3693  CG1 VAL C  14      23.453  15.984 -26.031  1.00 80.38           C  
ATOM   3694  CG2 VAL C  14      23.141  18.422 -26.531  1.00 80.38           C  
ATOM   3695  N   PHE C  15      20.875  15.891 -23.562  1.00 81.25           N  
ATOM   3696  CA  PHE C  15      20.578  14.688 -22.797  1.00 81.25           C  
ATOM   3697  C   PHE C  15      19.109  14.297 -22.922  1.00 81.25           C  
ATOM   3698  CB  PHE C  15      20.938  14.891 -21.312  1.00 81.25           C  
ATOM   3699  O   PHE C  15      18.781  13.109 -23.016  1.00 81.25           O  
ATOM   3700  CG  PHE C  15      22.422  14.820 -21.031  1.00 81.25           C  
ATOM   3701  CD1 PHE C  15      23.078  13.594 -21.000  1.00 81.25           C  
ATOM   3702  CD2 PHE C  15      23.156  15.977 -20.812  1.00 81.25           C  
ATOM   3703  CE1 PHE C  15      24.438  13.523 -20.734  1.00 81.25           C  
ATOM   3704  CE2 PHE C  15      24.516  15.914 -20.547  1.00 81.25           C  
ATOM   3705  CZ  PHE C  15      25.156  14.688 -20.516  1.00 81.25           C  
ATOM   3706  N   THR C  16      18.281  15.258 -22.984  1.00 85.31           N  
ATOM   3707  CA  THR C  16      16.859  14.984 -23.188  1.00 85.31           C  
ATOM   3708  C   THR C  16      16.641  14.289 -24.531  1.00 85.31           C  
ATOM   3709  CB  THR C  16      16.031  16.281 -23.125  1.00 85.31           C  
ATOM   3710  O   THR C  16      15.875  13.328 -24.609  1.00 85.31           O  
ATOM   3711  CG2 THR C  16      14.562  16.000 -23.422  1.00 85.31           C  
ATOM   3712  OG1 THR C  16      16.141  16.844 -21.812  1.00 85.31           O  
ATOM   3713  N   ARG C  17      17.344  14.781 -25.469  1.00 86.94           N  
ATOM   3714  CA  ARG C  17      17.203  14.188 -26.797  1.00 86.94           C  
ATOM   3715  C   ARG C  17      17.719  12.750 -26.812  1.00 86.94           C  
ATOM   3716  CB  ARG C  17      17.969  15.023 -27.844  1.00 86.94           C  
ATOM   3717  O   ARG C  17      17.109  11.883 -27.438  1.00 86.94           O  
ATOM   3718  CG  ARG C  17      17.266  16.328 -28.219  1.00 86.94           C  
ATOM   3719  CD  ARG C  17      18.000  17.062 -29.328  1.00 86.94           C  
ATOM   3720  NE  ARG C  17      17.344  18.312 -29.656  1.00 86.94           N  
ATOM   3721  NH1 ARG C  17      19.000  19.031 -31.109  1.00 86.94           N  
ATOM   3722  NH2 ARG C  17      17.156  20.344 -30.734  1.00 86.94           N  
ATOM   3723  CZ  ARG C  17      17.844  19.234 -30.500  1.00 86.94           C  
ATOM   3724  N   ILE C  18      18.812  12.578 -26.156  1.00 87.44           N  
ATOM   3725  CA  ILE C  18      19.359  11.227 -26.094  1.00 87.44           C  
ATOM   3726  C   ILE C  18      18.359  10.289 -25.422  1.00 87.44           C  
ATOM   3727  CB  ILE C  18      20.703  11.203 -25.344  1.00 87.44           C  
ATOM   3728  O   ILE C  18      18.078   9.203 -25.938  1.00 87.44           O  
ATOM   3729  CG1 ILE C  18      21.797  11.898 -26.172  1.00 87.44           C  
ATOM   3730  CG2 ILE C  18      21.109   9.766 -25.000  1.00 87.44           C  
ATOM   3731  CD1 ILE C  18      23.094  12.141 -25.406  1.00 87.44           C  
ATOM   3732  N   LEU C  19      17.844  10.734 -24.328  1.00 86.06           N  
ATOM   3733  CA  LEU C  19      16.906   9.898 -23.578  1.00 86.06           C  
ATOM   3734  C   LEU C  19      15.648   9.633 -24.391  1.00 86.06           C  
ATOM   3735  CB  LEU C  19      16.547  10.570 -22.250  1.00 86.06           C  
ATOM   3736  O   LEU C  19      15.156   8.500 -24.422  1.00 86.06           O  
ATOM   3737  CG  LEU C  19      17.656  10.648 -21.203  1.00 86.06           C  
ATOM   3738  CD1 LEU C  19      17.172  11.406 -19.984  1.00 86.06           C  
ATOM   3739  CD2 LEU C  19      18.125   9.250 -20.828  1.00 86.06           C  
ATOM   3740  N   ASP C  20      15.180  10.656 -25.062  1.00 87.31           N  
ATOM   3741  CA  ASP C  20      13.984  10.492 -25.891  1.00 87.31           C  
ATOM   3742  C   ASP C  20      14.234   9.516 -27.031  1.00 87.31           C  
ATOM   3743  CB  ASP C  20      13.523  11.836 -26.438  1.00 87.31           C  
ATOM   3744  O   ASP C  20      13.383   8.688 -27.344  1.00 87.31           O  
ATOM   3745  CG  ASP C  20      12.922  12.742 -25.375  1.00 87.31           C  
ATOM   3746  OD1 ASP C  20      12.609  12.250 -24.266  1.00 87.31           O  
ATOM   3747  OD2 ASP C  20      12.750  13.945 -25.641  1.00 87.31           O  
ATOM   3748  N   ARG C  21      15.367   9.594 -27.547  1.00 88.50           N  
ATOM   3749  CA  ARG C  21      15.719   8.703 -28.641  1.00 88.50           C  
ATOM   3750  C   ARG C  21      15.836   7.258 -28.156  1.00 88.50           C  
ATOM   3751  CB  ARG C  21      17.031   9.141 -29.297  1.00 88.50           C  
ATOM   3752  O   ARG C  21      15.414   6.328 -28.844  1.00 88.50           O  
ATOM   3753  CG  ARG C  21      16.875  10.273 -30.297  1.00 88.50           C  
ATOM   3754  CD  ARG C  21      18.172  10.578 -31.016  1.00 88.50           C  
ATOM   3755  NE  ARG C  21      18.078  11.812 -31.797  1.00 88.50           N  
ATOM   3756  NH1 ARG C  21      20.344  11.945 -32.250  1.00 88.50           N  
ATOM   3757  NH2 ARG C  21      18.922  13.539 -33.062  1.00 88.50           N  
ATOM   3758  CZ  ARG C  21      19.109  12.430 -32.375  1.00 88.50           C  
ATOM   3759  N   LEU C  22      16.422   7.145 -27.000  1.00 88.19           N  
ATOM   3760  CA  LEU C  22      16.594   5.812 -26.422  1.00 88.19           C  
ATOM   3761  C   LEU C  22      15.234   5.141 -26.203  1.00 88.19           C  
ATOM   3762  CB  LEU C  22      17.359   5.887 -25.109  1.00 88.19           C  
ATOM   3763  O   LEU C  22      15.102   3.934 -26.406  1.00 88.19           O  
ATOM   3764  CG  LEU C  22      18.875   6.043 -25.203  1.00 88.19           C  
ATOM   3765  CD1 LEU C  22      19.469   6.309 -23.828  1.00 88.19           C  
ATOM   3766  CD2 LEU C  22      19.500   4.805 -25.844  1.00 88.19           C  
ATOM   3767  N   LEU C  23      14.203   5.891 -25.875  1.00 89.19           N  
ATOM   3768  CA  LEU C  23      12.922   5.305 -25.500  1.00 89.19           C  
ATOM   3769  C   LEU C  23      11.969   5.262 -26.688  1.00 89.19           C  
ATOM   3770  CB  LEU C  23      12.297   6.098 -24.344  1.00 89.19           C  
ATOM   3771  O   LEU C  23      10.945   4.578 -26.641  1.00 89.19           O  
ATOM   3772  CG  LEU C  23      13.016   6.027 -23.000  1.00 89.19           C  
ATOM   3773  CD1 LEU C  23      12.312   6.914 -21.984  1.00 89.19           C  
ATOM   3774  CD2 LEU C  23      13.094   4.586 -22.516  1.00 89.19           C  
ATOM   3775  N   ASP C  24      12.391   5.984 -27.734  1.00 88.06           N  
ATOM   3776  CA  ASP C  24      11.523   6.008 -28.906  1.00 88.06           C  
ATOM   3777  C   ASP C  24      11.438   4.625 -29.562  1.00 88.06           C  
ATOM   3778  CB  ASP C  24      12.023   7.035 -29.922  1.00 88.06           C  
ATOM   3779  O   ASP C  24      12.445   4.105 -30.047  1.00 88.06           O  
ATOM   3780  CG  ASP C  24      11.031   7.289 -31.047  1.00 88.06           C  
ATOM   3781  OD1 ASP C  24       9.859   6.883 -30.922  1.00 88.06           O  
ATOM   3782  OD2 ASP C  24      11.430   7.895 -32.062  1.00 88.06           O  
ATOM   3783  N   GLY C  25      10.258   3.984 -29.438  1.00 85.00           N  
ATOM   3784  CA  GLY C  25      10.016   2.678 -30.031  1.00 85.00           C  
ATOM   3785  C   GLY C  25      10.516   1.531 -29.172  1.00 85.00           C  
ATOM   3786  O   GLY C  25      10.414   0.366 -29.562  1.00 85.00           O  
ATOM   3787  N   TYR C  26      11.141   1.908 -28.094  1.00 89.44           N  
ATOM   3788  CA  TYR C  26      11.617   0.871 -27.188  1.00 89.44           C  
ATOM   3789  C   TYR C  26      10.461   0.142 -26.531  1.00 89.44           C  
ATOM   3790  CB  TYR C  26      12.539   1.475 -26.125  1.00 89.44           C  
ATOM   3791  O   TYR C  26       9.562   0.773 -25.969  1.00 89.44           O  
ATOM   3792  CG  TYR C  26      13.086   0.459 -25.156  1.00 89.44           C  
ATOM   3793  CD1 TYR C  26      12.500   0.268 -23.906  1.00 89.44           C  
ATOM   3794  CD2 TYR C  26      14.195  -0.310 -25.469  1.00 89.44           C  
ATOM   3795  CE1 TYR C  26      13.000  -0.665 -23.000  1.00 89.44           C  
ATOM   3796  CE2 TYR C  26      14.711  -1.246 -24.578  1.00 89.44           C  
ATOM   3797  OH  TYR C  26      14.609  -2.342 -22.469  1.00 89.44           O  
ATOM   3798  CZ  TYR C  26      14.109  -1.417 -23.359  1.00 89.44           C  
ATOM   3799  N   ASP C  27      10.406  -1.190 -26.672  1.00 87.06           N  
ATOM   3800  CA  ASP C  27       9.359  -2.010 -26.062  1.00 87.06           C  
ATOM   3801  C   ASP C  27       9.906  -2.787 -24.859  1.00 87.06           C  
ATOM   3802  CB  ASP C  27       8.766  -2.975 -27.094  1.00 87.06           C  
ATOM   3803  O   ASP C  27      10.586  -3.803 -25.031  1.00 87.06           O  
ATOM   3804  CG  ASP C  27       7.488  -3.639 -26.609  1.00 87.06           C  
ATOM   3805  OD1 ASP C  27       7.203  -3.607 -25.391  1.00 87.06           O  
ATOM   3806  OD2 ASP C  27       6.762  -4.203 -27.453  1.00 87.06           O  
ATOM   3807  N   ASN C  28       9.594  -2.277 -23.750  1.00 87.81           N  
ATOM   3808  CA  ASN C  28      10.148  -2.865 -22.547  1.00 87.81           C  
ATOM   3809  C   ASN C  28       9.445  -4.168 -22.172  1.00 87.81           C  
ATOM   3810  CB  ASN C  28      10.070  -1.875 -21.375  1.00 87.81           C  
ATOM   3811  O   ASN C  28       9.797  -4.812 -21.188  1.00 87.81           O  
ATOM   3812  CG  ASN C  28       8.648  -1.489 -21.031  1.00 87.81           C  
ATOM   3813  ND2 ASN C  28       8.484  -0.636 -20.031  1.00 87.81           N  
ATOM   3814  OD1 ASN C  28       7.695  -1.954 -21.672  1.00 87.81           O  
ATOM   3815  N   ARG C  29       8.516  -4.668 -23.078  1.00 82.44           N  
ATOM   3816  CA  ARG C  29       7.859  -5.957 -22.859  1.00 82.44           C  
ATOM   3817  C   ARG C  29       8.727  -7.102 -23.375  1.00 82.44           C  
ATOM   3818  CB  ARG C  29       6.492  -5.988 -23.547  1.00 82.44           C  
ATOM   3819  O   ARG C  29       8.500  -8.266 -23.031  1.00 82.44           O  
ATOM   3820  CG  ARG C  29       5.520  -4.945 -23.031  1.00 82.44           C  
ATOM   3821  CD  ARG C  29       4.254  -4.879 -23.875  1.00 82.44           C  
ATOM   3822  NE  ARG C  29       4.539  -4.430 -25.234  1.00 82.44           N  
ATOM   3823  NH1 ARG C  29       2.387  -4.754 -26.016  1.00 82.44           N  
ATOM   3824  NH2 ARG C  29       4.008  -3.957 -27.422  1.00 82.44           N  
ATOM   3825  CZ  ARG C  29       3.643  -4.383 -26.219  1.00 82.44           C  
ATOM   3826  N   LEU C  30       9.641  -6.719 -24.125  1.00 86.62           N  
ATOM   3827  CA  LEU C  30      10.477  -7.734 -24.766  1.00 86.62           C  
ATOM   3828  C   LEU C  30      11.867  -7.773 -24.156  1.00 86.62           C  
ATOM   3829  CB  LEU C  30      10.578  -7.461 -26.281  1.00 86.62           C  
ATOM   3830  O   LEU C  30      12.500  -6.730 -23.969  1.00 86.62           O  
ATOM   3831  CG  LEU C  30       9.266  -7.273 -27.031  1.00 86.62           C  
ATOM   3832  CD1 LEU C  30       9.531  -6.887 -28.484  1.00 86.62           C  
ATOM   3833  CD2 LEU C  30       8.422  -8.539 -26.953  1.00 86.62           C  
ATOM   3834  N   ARG C  31      12.289  -9.016 -23.875  1.00 89.62           N  
ATOM   3835  CA  ARG C  31      13.641  -9.156 -23.359  1.00 89.62           C  
ATOM   3836  C   ARG C  31      14.688  -8.859 -24.422  1.00 89.62           C  
ATOM   3837  CB  ARG C  31      13.859 -10.555 -22.781  1.00 89.62           C  
ATOM   3838  O   ARG C  31      14.422  -9.031 -25.625  1.00 89.62           O  
ATOM   3839  CG  ARG C  31      13.836 -11.656 -23.828  1.00 89.62           C  
ATOM   3840  CD  ARG C  31      14.273 -13.000 -23.250  1.00 89.62           C  
ATOM   3841  NE  ARG C  31      14.414 -14.016 -24.297  1.00 89.62           N  
ATOM   3842  NH1 ARG C  31      16.656 -13.594 -24.688  1.00 89.62           N  
ATOM   3843  NH2 ARG C  31      15.555 -15.219 -25.875  1.00 89.62           N  
ATOM   3844  CZ  ARG C  31      15.539 -14.273 -24.953  1.00 89.62           C  
ATOM   3845  N   PRO C  32      15.859  -8.461 -23.953  1.00 92.25           N  
ATOM   3846  CA  PRO C  32      16.938  -8.266 -24.938  1.00 92.25           C  
ATOM   3847  C   PRO C  32      17.344  -9.562 -25.625  1.00 92.25           C  
ATOM   3848  CB  PRO C  32      18.078  -7.715 -24.078  1.00 92.25           C  
ATOM   3849  O   PRO C  32      17.359 -10.625 -25.000  1.00 92.25           O  
ATOM   3850  CG  PRO C  32      17.438  -7.277 -22.812  1.00 92.25           C  
ATOM   3851  CD  PRO C  32      16.172  -8.062 -22.609  1.00 92.25           C  
ATOM   3852  N   GLY C  33      17.547  -9.438 -26.922  1.00 87.81           N  
ATOM   3853  CA  GLY C  33      18.047 -10.562 -27.688  1.00 87.81           C  
ATOM   3854  C   GLY C  33      16.969 -11.602 -28.000  1.00 87.81           C  
ATOM   3855  O   GLY C  33      17.281 -12.734 -28.359  1.00 87.81           O  
ATOM   3856  N   LEU C  34      15.805 -11.203 -27.812  1.00 84.50           N  
ATOM   3857  CA  LEU C  34      14.695 -12.133 -28.031  1.00 84.50           C  
ATOM   3858  C   LEU C  34      14.828 -12.812 -29.391  1.00 84.50           C  
ATOM   3859  CB  LEU C  34      13.359 -11.398 -27.938  1.00 84.50           C  
ATOM   3860  O   LEU C  34      14.984 -12.141 -30.406  1.00 84.50           O  
ATOM   3861  CG  LEU C  34      12.102 -12.266 -28.062  1.00 84.50           C  
ATOM   3862  CD1 LEU C  34      11.984 -13.211 -26.875  1.00 84.50           C  
ATOM   3863  CD2 LEU C  34      10.859 -11.391 -28.188  1.00 84.50           C  
ATOM   3864  N   GLY C  35      14.758 -14.117 -29.359  1.00 76.25           N  
ATOM   3865  CA  GLY C  35      14.812 -14.906 -30.578  1.00 76.25           C  
ATOM   3866  C   GLY C  35      16.219 -15.109 -31.109  1.00 76.25           C  
ATOM   3867  O   GLY C  35      16.438 -15.875 -32.062  1.00 76.25           O  
ATOM   3868  N   GLU C  36      17.203 -14.500 -30.578  1.00 80.62           N  
ATOM   3869  CA  GLU C  36      18.562 -14.562 -31.109  1.00 80.62           C  
ATOM   3870  C   GLU C  36      19.531 -15.156 -30.078  1.00 80.62           C  
ATOM   3871  CB  GLU C  36      19.047 -13.164 -31.516  1.00 80.62           C  
ATOM   3872  O   GLU C  36      20.344 -16.016 -30.422  1.00 80.62           O  
ATOM   3873  CG  GLU C  36      18.281 -12.578 -32.688  1.00 80.62           C  
ATOM   3874  CD  GLU C  36      18.812 -11.227 -33.156  1.00 80.62           C  
ATOM   3875  OE1 GLU C  36      18.250 -10.641 -34.094  1.00 80.62           O  
ATOM   3876  OE2 GLU C  36      19.797 -10.758 -32.531  1.00 80.62           O  
ATOM   3877  N   ARG C  37      19.484 -14.680 -28.953  1.00 89.00           N  
ATOM   3878  CA  ARG C  37      20.438 -15.133 -27.938  1.00 89.00           C  
ATOM   3879  C   ARG C  37      19.797 -15.133 -26.547  1.00 89.00           C  
ATOM   3880  CB  ARG C  37      21.688 -14.242 -27.938  1.00 89.00           C  
ATOM   3881  O   ARG C  37      18.734 -14.547 -26.344  1.00 89.00           O  
ATOM   3882  CG  ARG C  37      21.406 -12.789 -27.609  1.00 89.00           C  
ATOM   3883  CD  ARG C  37      22.672 -11.938 -27.688  1.00 89.00           C  
ATOM   3884  NE  ARG C  37      22.391 -10.531 -27.422  1.00 89.00           N  
ATOM   3885  NH1 ARG C  37      23.141 -10.586 -25.234  1.00 89.00           N  
ATOM   3886  NH2 ARG C  37      22.328  -8.633 -26.125  1.00 89.00           N  
ATOM   3887  CZ  ARG C  37      22.625  -9.922 -26.250  1.00 89.00           C  
ATOM   3888  N   VAL C  38      20.516 -15.820 -25.719  1.00 94.50           N  
ATOM   3889  CA  VAL C  38      20.141 -15.844 -24.312  1.00 94.50           C  
ATOM   3890  C   VAL C  38      20.594 -14.555 -23.641  1.00 94.50           C  
ATOM   3891  CB  VAL C  38      20.734 -17.078 -23.594  1.00 94.50           C  
ATOM   3892  O   VAL C  38      21.672 -14.047 -23.922  1.00 94.50           O  
ATOM   3893  CG1 VAL C  38      20.453 -17.000 -22.094  1.00 94.50           C  
ATOM   3894  CG2 VAL C  38      20.156 -18.359 -24.172  1.00 94.50           C  
ATOM   3895  N   THR C  39      19.750 -13.984 -22.891  1.00 95.88           N  
ATOM   3896  CA  THR C  39      20.141 -12.820 -22.109  1.00 95.88           C  
ATOM   3897  C   THR C  39      20.906 -13.234 -20.859  1.00 95.88           C  
ATOM   3898  CB  THR C  39      18.922 -11.969 -21.719  1.00 95.88           C  
ATOM   3899  O   THR C  39      20.375 -13.969 -20.016  1.00 95.88           O  
ATOM   3900  CG2 THR C  39      19.344 -10.680 -21.016  1.00 95.88           C  
ATOM   3901  OG1 THR C  39      18.172 -11.641 -22.906  1.00 95.88           O  
ATOM   3902  N   GLU C  40      22.078 -12.758 -20.703  1.00 97.25           N  
ATOM   3903  CA  GLU C  40      22.906 -13.055 -19.531  1.00 97.25           C  
ATOM   3904  C   GLU C  40      22.766 -11.961 -18.484  1.00 97.25           C  
ATOM   3905  CB  GLU C  40      24.359 -13.234 -19.938  1.00 97.25           C  
ATOM   3906  O   GLU C  40      23.016 -10.781 -18.766  1.00 97.25           O  
ATOM   3907  CG  GLU C  40      24.609 -14.383 -20.906  1.00 97.25           C  
ATOM   3908  CD  GLU C  40      26.031 -14.445 -21.406  1.00 97.25           C  
ATOM   3909  OE1 GLU C  40      26.344 -15.328 -22.250  1.00 97.25           O  
ATOM   3910  OE2 GLU C  40      26.859 -13.609 -20.969  1.00 97.25           O  
ATOM   3911  N   VAL C  41      22.344 -12.359 -17.312  1.00 97.00           N  
ATOM   3912  CA  VAL C  41      22.234 -11.430 -16.188  1.00 97.00           C  
ATOM   3913  C   VAL C  41      23.312 -11.719 -15.156  1.00 97.00           C  
ATOM   3914  CB  VAL C  41      20.828 -11.500 -15.539  1.00 97.00           C  
ATOM   3915  O   VAL C  41      23.297 -12.766 -14.508  1.00 97.00           O  
ATOM   3916  CG1 VAL C  41      20.719 -10.508 -14.383  1.00 97.00           C  
ATOM   3917  CG2 VAL C  41      19.734 -11.242 -16.578  1.00 97.00           C  
ATOM   3918  N   LYS C  42      24.234 -10.789 -15.000  1.00 96.88           N  
ATOM   3919  CA  LYS C  42      25.281 -10.906 -13.977  1.00 96.88           C  
ATOM   3920  C   LYS C  42      24.828 -10.273 -12.664  1.00 96.88           C  
ATOM   3921  CB  LYS C  42      26.578 -10.258 -14.453  1.00 96.88           C  
ATOM   3922  O   LYS C  42      24.219  -9.195 -12.664  1.00 96.88           O  
ATOM   3923  CG  LYS C  42      27.188 -10.938 -15.672  1.00 96.88           C  
ATOM   3924  CD  LYS C  42      28.531 -10.305 -16.047  1.00 96.88           C  
ATOM   3925  CE  LYS C  42      29.156 -11.000 -17.234  1.00 96.88           C  
ATOM   3926  NZ  LYS C  42      30.500 -10.430 -17.562  1.00 96.88           N  
ATOM   3927  N   THR C  43      25.062 -10.984 -11.602  1.00 95.56           N  
ATOM   3928  CA  THR C  43      24.531 -10.508 -10.328  1.00 95.56           C  
ATOM   3929  C   THR C  43      25.641 -10.469  -9.273  1.00 95.56           C  
ATOM   3930  CB  THR C  43      23.391 -11.398  -9.836  1.00 95.56           C  
ATOM   3931  O   THR C  43      26.578 -11.266  -9.312  1.00 95.56           O  
ATOM   3932  CG2 THR C  43      22.219 -11.398 -10.828  1.00 95.56           C  
ATOM   3933  OG1 THR C  43      23.859 -12.742  -9.672  1.00 95.56           O  
ATOM   3934  N   ASP C  44      25.641  -9.523  -8.375  1.00 92.62           N  
ATOM   3935  CA  ASP C  44      26.406  -9.523  -7.137  1.00 92.62           C  
ATOM   3936  C   ASP C  44      25.609  -8.938  -5.984  1.00 92.62           C  
ATOM   3937  CB  ASP C  44      27.719  -8.742  -7.316  1.00 92.62           C  
ATOM   3938  O   ASP C  44      24.609  -8.234  -6.207  1.00 92.62           O  
ATOM   3939  CG  ASP C  44      27.500  -7.258  -7.516  1.00 92.62           C  
ATOM   3940  OD1 ASP C  44      27.297  -6.527  -6.520  1.00 92.62           O  
ATOM   3941  OD2 ASP C  44      27.500  -6.809  -8.688  1.00 92.62           O  
ATOM   3942  N   ILE C  45      25.953  -9.312  -4.773  1.00 93.38           N  
ATOM   3943  CA  ILE C  45      25.203  -8.945  -3.576  1.00 93.38           C  
ATOM   3944  C   ILE C  45      26.141  -8.305  -2.559  1.00 93.38           C  
ATOM   3945  CB  ILE C  45      24.484 -10.164  -2.953  1.00 93.38           C  
ATOM   3946  O   ILE C  45      27.203  -8.859  -2.260  1.00 93.38           O  
ATOM   3947  CG1 ILE C  45      23.547 -10.812  -3.975  1.00 93.38           C  
ATOM   3948  CG2 ILE C  45      23.734  -9.758  -1.688  1.00 93.38           C  
ATOM   3949  CD1 ILE C  45      22.906 -12.102  -3.492  1.00 93.38           C  
ATOM   3950  N   PHE C  46      25.844  -7.141  -2.121  1.00 90.12           N  
ATOM   3951  CA  PHE C  46      26.516  -6.523  -0.986  1.00 90.12           C  
ATOM   3952  C   PHE C  46      25.594  -6.484   0.232  1.00 90.12           C  
ATOM   3953  CB  PHE C  46      26.984  -5.105  -1.341  1.00 90.12           C  
ATOM   3954  O   PHE C  46      24.578  -5.781   0.231  1.00 90.12           O  
ATOM   3955  CG  PHE C  46      27.734  -4.426  -0.237  1.00 90.12           C  
ATOM   3956  CD1 PHE C  46      27.156  -3.410   0.508  1.00 90.12           C  
ATOM   3957  CD2 PHE C  46      29.047  -4.797   0.056  1.00 90.12           C  
ATOM   3958  CE1 PHE C  46      27.859  -2.775   1.530  1.00 90.12           C  
ATOM   3959  CE2 PHE C  46      29.750  -4.168   1.075  1.00 90.12           C  
ATOM   3960  CZ  PHE C  46      29.156  -3.158   1.811  1.00 90.12           C  
ATOM   3961  N   VAL C  47      25.938  -7.211   1.211  1.00 91.38           N  
ATOM   3962  CA  VAL C  47      25.141  -7.320   2.424  1.00 91.38           C  
ATOM   3963  C   VAL C  47      25.516  -6.199   3.395  1.00 91.38           C  
ATOM   3964  CB  VAL C  47      25.312  -8.695   3.102  1.00 91.38           C  
ATOM   3965  O   VAL C  47      26.625  -6.188   3.938  1.00 91.38           O  
ATOM   3966  CG1 VAL C  47      24.453  -8.789   4.359  1.00 91.38           C  
ATOM   3967  CG2 VAL C  47      24.969  -9.820   2.127  1.00 91.38           C  
ATOM   3968  N   THR C  48      24.594  -5.348   3.609  1.00 83.56           N  
ATOM   3969  CA  THR C  48      24.844  -4.238   4.523  1.00 83.56           C  
ATOM   3970  C   THR C  48      24.547  -4.648   5.965  1.00 83.56           C  
ATOM   3971  CB  THR C  48      24.000  -3.006   4.156  1.00 83.56           C  
ATOM   3972  O   THR C  48      25.156  -4.133   6.902  1.00 83.56           O  
ATOM   3973  CG2 THR C  48      24.391  -2.463   2.783  1.00 83.56           C  
ATOM   3974  OG1 THR C  48      22.625  -3.369   4.133  1.00 83.56           O  
ATOM   3975  N   SER C  49      23.578  -5.578   6.098  1.00 83.50           N  
ATOM   3976  CA  SER C  49      23.219  -6.051   7.430  1.00 83.50           C  
ATOM   3977  C   SER C  49      22.734  -7.496   7.391  1.00 83.50           C  
ATOM   3978  CB  SER C  49      22.141  -5.160   8.039  1.00 83.50           C  
ATOM   3979  O   SER C  49      21.891  -7.852   6.566  1.00 83.50           O  
ATOM   3980  OG  SER C  49      21.734  -5.660   9.305  1.00 83.50           O  
ATOM   3981  N   PHE C  50      23.344  -8.227   8.266  1.00 89.62           N  
ATOM   3982  CA  PHE C  50      22.922  -9.617   8.422  1.00 89.62           C  
ATOM   3983  C   PHE C  50      22.297  -9.844   9.789  1.00 89.62           C  
ATOM   3984  CB  PHE C  50      24.109 -10.570   8.219  1.00 89.62           C  
ATOM   3985  O   PHE C  50      22.938  -9.602  10.820  1.00 89.62           O  
ATOM   3986  CG  PHE C  50      23.703 -12.016   8.102  1.00 89.62           C  
ATOM   3987  CD1 PHE C  50      23.484 -12.781   9.234  1.00 89.62           C  
ATOM   3988  CD2 PHE C  50      23.562 -12.609   6.855  1.00 89.62           C  
ATOM   3989  CE1 PHE C  50      23.109 -14.125   9.133  1.00 89.62           C  
ATOM   3990  CE2 PHE C  50      23.203 -13.945   6.738  1.00 89.62           C  
ATOM   3991  CZ  PHE C  50      22.969 -14.703   7.879  1.00 89.62           C  
ATOM   3992  N   GLY C  51      21.094 -10.383   9.750  1.00 84.94           N  
ATOM   3993  CA  GLY C  51      20.328 -10.586  10.977  1.00 84.94           C  
ATOM   3994  C   GLY C  51      19.141  -9.648  11.109  1.00 84.94           C  
ATOM   3995  O   GLY C  51      19.031  -8.672  10.359  1.00 84.94           O  
ATOM   3996  N   PRO C  52      18.297  -9.906  12.078  1.00 84.19           N  
ATOM   3997  CA  PRO C  52      18.391 -10.977  13.078  1.00 84.19           C  
ATOM   3998  C   PRO C  52      18.109 -12.359  12.484  1.00 84.19           C  
ATOM   3999  CB  PRO C  52      17.297 -10.594  14.094  1.00 84.19           C  
ATOM   4000  O   PRO C  52      17.625 -12.469  11.359  1.00 84.19           O  
ATOM   4001  CG  PRO C  52      16.266  -9.875  13.289  1.00 84.19           C  
ATOM   4002  CD  PRO C  52      16.953  -9.094  12.211  1.00 84.19           C  
ATOM   4003  N   VAL C  53      18.516 -13.359  13.336  1.00 86.75           N  
ATOM   4004  CA  VAL C  53      18.234 -14.758  13.031  1.00 86.75           C  
ATOM   4005  C   VAL C  53      17.234 -15.312  14.047  1.00 86.75           C  
ATOM   4006  CB  VAL C  53      19.516 -15.617  13.031  1.00 86.75           C  
ATOM   4007  O   VAL C  53      17.406 -15.164  15.258  1.00 86.75           O  
ATOM   4008  CG1 VAL C  53      19.188 -17.078  12.742  1.00 86.75           C  
ATOM   4009  CG2 VAL C  53      20.516 -15.078  12.008  1.00 86.75           C  
ATOM   4010  N   SER C  54      16.141 -15.914  13.539  1.00 82.75           N  
ATOM   4011  CA  SER C  54      15.109 -16.484  14.398  1.00 82.75           C  
ATOM   4012  C   SER C  54      15.102 -18.016  14.320  1.00 82.75           C  
ATOM   4013  CB  SER C  54      13.727 -15.945  14.016  1.00 82.75           C  
ATOM   4014  O   SER C  54      14.664 -18.578  13.320  1.00 82.75           O  
ATOM   4015  OG  SER C  54      12.711 -16.578  14.758  1.00 82.75           O  
ATOM   4016  N   ASP C  55      15.453 -18.656  15.453  1.00 79.12           N  
ATOM   4017  CA  ASP C  55      15.406 -20.109  15.516  1.00 79.12           C  
ATOM   4018  C   ASP C  55      13.969 -20.609  15.539  1.00 79.12           C  
ATOM   4019  CB  ASP C  55      16.172 -20.609  16.734  1.00 79.12           C  
ATOM   4020  O   ASP C  55      13.672 -21.688  15.016  1.00 79.12           O  
ATOM   4021  CG  ASP C  55      17.656 -20.297  16.688  1.00 79.12           C  
ATOM   4022  OD1 ASP C  55      18.156 -19.891  15.625  1.00 79.12           O  
ATOM   4023  OD2 ASP C  55      18.328 -20.438  17.734  1.00 79.12           O  
ATOM   4024  N   HIS C  56      13.227 -19.812  16.172  1.00 73.69           N  
ATOM   4025  CA  HIS C  56      11.828 -20.188  16.312  1.00 73.69           C  
ATOM   4026  C   HIS C  56      11.141 -20.234  14.953  1.00 73.69           C  
ATOM   4027  CB  HIS C  56      11.094 -19.219  17.234  1.00 73.69           C  
ATOM   4028  O   HIS C  56      10.430 -21.203  14.641  1.00 73.69           O  
ATOM   4029  CG  HIS C  56       9.648 -19.547  17.422  1.00 73.69           C  
ATOM   4030  CD2 HIS C  56       9.023 -20.281  18.375  1.00 73.69           C  
ATOM   4031  ND1 HIS C  56       8.664 -19.109  16.562  1.00 73.69           N  
ATOM   4032  CE1 HIS C  56       7.492 -19.547  16.984  1.00 73.69           C  
ATOM   4033  NE2 HIS C  56       7.680 -20.266  18.078  1.00 73.69           N  
ATOM   4034  N   ASP C  57      11.461 -19.297  14.133  1.00 74.62           N  
ATOM   4035  CA  ASP C  57      10.781 -19.219  12.844  1.00 74.62           C  
ATOM   4036  C   ASP C  57      11.641 -19.812  11.734  1.00 74.62           C  
ATOM   4037  CB  ASP C  57      10.445 -17.766  12.508  1.00 74.62           C  
ATOM   4038  O   ASP C  57      11.188 -19.969  10.594  1.00 74.62           O  
ATOM   4039  CG  ASP C  57       9.422 -17.156  13.453  1.00 74.62           C  
ATOM   4040  OD1 ASP C  57       8.469 -17.875  13.859  1.00 74.62           O  
ATOM   4041  OD2 ASP C  57       9.555 -15.961  13.797  1.00 74.62           O  
ATOM   4042  N   MET C  58      12.797 -20.156  11.969  1.00 81.81           N  
ATOM   4043  CA  MET C  58      13.758 -20.672  11.000  1.00 81.81           C  
ATOM   4044  C   MET C  58      13.922 -19.719   9.828  1.00 81.81           C  
ATOM   4045  CB  MET C  58      13.320 -22.047  10.500  1.00 81.81           C  
ATOM   4046  O   MET C  58      13.805 -20.125   8.664  1.00 81.81           O  
ATOM   4047  CG  MET C  58      13.328 -23.125  11.570  1.00 81.81           C  
ATOM   4048  SD  MET C  58      15.023 -23.641  12.047  1.00 81.81           S  
ATOM   4049  CE  MET C  58      14.734 -25.406  12.406  1.00 81.81           C  
ATOM   4050  N   GLU C  59      14.188 -18.547  10.195  1.00 86.38           N  
ATOM   4051  CA  GLU C  59      14.344 -17.484   9.203  1.00 86.38           C  
ATOM   4052  C   GLU C  59      15.461 -16.531   9.602  1.00 86.38           C  
ATOM   4053  CB  GLU C  59      13.031 -16.719   9.023  1.00 86.38           C  
ATOM   4054  O   GLU C  59      15.836 -16.469  10.773  1.00 86.38           O  
ATOM   4055  CG  GLU C  59      11.906 -17.578   8.453  1.00 86.38           C  
ATOM   4056  CD  GLU C  59      10.570 -16.844   8.406  1.00 86.38           C  
ATOM   4057  OE1 GLU C  59       9.555 -17.453   8.016  1.00 86.38           O  
ATOM   4058  OE2 GLU C  59      10.547 -15.641   8.758  1.00 86.38           O  
ATOM   4059  N   TYR C  60      16.047 -15.914   8.648  1.00 89.56           N  
ATOM   4060  CA  TYR C  60      16.984 -14.828   8.891  1.00 89.56           C  
ATOM   4061  C   TYR C  60      16.656 -13.617   8.023  1.00 89.56           C  
ATOM   4062  CB  TYR C  60      18.422 -15.281   8.625  1.00 89.56           C  
ATOM   4063  O   TYR C  60      16.016 -13.750   6.980  1.00 89.56           O  
ATOM   4064  CG  TYR C  60      18.719 -15.547   7.172  1.00 89.56           C  
ATOM   4065  CD1 TYR C  60      18.359 -16.750   6.574  1.00 89.56           C  
ATOM   4066  CD2 TYR C  60      19.359 -14.594   6.387  1.00 89.56           C  
ATOM   4067  CE1 TYR C  60      18.641 -17.000   5.234  1.00 89.56           C  
ATOM   4068  CE2 TYR C  60      19.625 -14.828   5.047  1.00 89.56           C  
ATOM   4069  OH  TYR C  60      19.531 -16.281   3.150  1.00 89.56           O  
ATOM   4070  CZ  TYR C  60      19.266 -16.031   4.477  1.00 89.56           C  
ATOM   4071  N   THR C  61      17.031 -12.461   8.492  1.00 88.38           N  
ATOM   4072  CA  THR C  61      16.812 -11.211   7.766  1.00 88.38           C  
ATOM   4073  C   THR C  61      18.141 -10.625   7.289  1.00 88.38           C  
ATOM   4074  CB  THR C  61      16.078 -10.180   8.641  1.00 88.38           C  
ATOM   4075  O   THR C  61      19.125 -10.625   8.031  1.00 88.38           O  
ATOM   4076  CG2 THR C  61      15.773  -8.906   7.848  1.00 88.38           C  
ATOM   4077  OG1 THR C  61      14.852 -10.742   9.109  1.00 88.38           O  
ATOM   4078  N   ILE C  62      18.172 -10.211   6.004  1.00 90.62           N  
ATOM   4079  CA  ILE C  62      19.375  -9.602   5.465  1.00 90.62           C  
ATOM   4080  C   ILE C  62      19.031  -8.344   4.684  1.00 90.62           C  
ATOM   4081  CB  ILE C  62      20.156 -10.594   4.566  1.00 90.62           C  
ATOM   4082  O   ILE C  62      18.000  -8.297   3.998  1.00 90.62           O  
ATOM   4083  CG1 ILE C  62      19.297 -11.000   3.361  1.00 90.62           C  
ATOM   4084  CG2 ILE C  62      20.594 -11.820   5.367  1.00 90.62           C  
ATOM   4085  CD1 ILE C  62      20.062 -11.797   2.307  1.00 90.62           C  
ATOM   4086  N   ASP C  63      19.766  -7.277   4.859  1.00 84.88           N  
ATOM   4087  CA  ASP C  63      19.703  -6.082   4.023  1.00 84.88           C  
ATOM   4088  C   ASP C  63      20.797  -6.094   2.965  1.00 84.88           C  
ATOM   4089  CB  ASP C  63      19.812  -4.820   4.883  1.00 84.88           C  
ATOM   4090  O   ASP C  63      21.984  -6.254   3.289  1.00 84.88           O  
ATOM   4091  CG  ASP C  63      18.672  -4.695   5.891  1.00 84.88           C  
ATOM   4092  OD1 ASP C  63      17.531  -5.082   5.578  1.00 84.88           O  
ATOM   4093  OD2 ASP C  63      18.938  -4.199   7.012  1.00 84.88           O  
ATOM   4094  N   VAL C  64      20.359  -5.855   1.699  1.00 88.50           N  
ATOM   4095  CA  VAL C  64      21.375  -6.027   0.662  1.00 88.50           C  
ATOM   4096  C   VAL C  64      21.219  -4.945  -0.401  1.00 88.50           C  
ATOM   4097  CB  VAL C  64      21.281  -7.430   0.013  1.00 88.50           C  
ATOM   4098  O   VAL C  64      20.109  -4.422  -0.606  1.00 88.50           O  
ATOM   4099  CG1 VAL C  64      21.469  -8.523   1.062  1.00 88.50           C  
ATOM   4100  CG2 VAL C  64      19.938  -7.598  -0.706  1.00 88.50           C  
ATOM   4101  N   PHE C  65      22.375  -4.613  -0.996  1.00 86.00           N  
ATOM   4102  CA  PHE C  65      22.375  -4.066  -2.348  1.00 86.00           C  
ATOM   4103  C   PHE C  65      22.469  -5.180  -3.383  1.00 86.00           C  
ATOM   4104  CB  PHE C  65      23.531  -3.082  -2.531  1.00 86.00           C  
ATOM   4105  O   PHE C  65      23.484  -5.863  -3.480  1.00 86.00           O  
ATOM   4106  CG  PHE C  65      23.328  -1.768  -1.827  1.00 86.00           C  
ATOM   4107  CD1 PHE C  65      22.484  -0.805  -2.354  1.00 86.00           C  
ATOM   4108  CD2 PHE C  65      24.000  -1.495  -0.638  1.00 86.00           C  
ATOM   4109  CE1 PHE C  65      22.297   0.413  -1.704  1.00 86.00           C  
ATOM   4110  CE2 PHE C  65      23.812  -0.280   0.017  1.00 86.00           C  
ATOM   4111  CZ  PHE C  65      22.969   0.672  -0.519  1.00 86.00           C  
ATOM   4112  N   PHE C  66      21.422  -5.391  -4.074  1.00 91.56           N  
ATOM   4113  CA  PHE C  66      21.328  -6.418  -5.105  1.00 91.56           C  
ATOM   4114  C   PHE C  66      21.562  -5.824  -6.484  1.00 91.56           C  
ATOM   4115  CB  PHE C  66      19.953  -7.105  -5.059  1.00 91.56           C  
ATOM   4116  O   PHE C  66      20.781  -5.008  -6.961  1.00 91.56           O  
ATOM   4117  CG  PHE C  66      19.844  -8.289  -5.980  1.00 91.56           C  
ATOM   4118  CD1 PHE C  66      18.953  -8.281  -7.039  1.00 91.56           C  
ATOM   4119  CD2 PHE C  66      20.641  -9.414  -5.789  1.00 91.56           C  
ATOM   4120  CE1 PHE C  66      18.844  -9.375  -7.895  1.00 91.56           C  
ATOM   4121  CE2 PHE C  66      20.531 -10.516  -6.637  1.00 91.56           C  
ATOM   4122  CZ  PHE C  66      19.625 -10.492  -7.691  1.00 91.56           C  
ATOM   4123  N   ARG C  67      22.625  -6.273  -7.094  1.00 92.06           N  
ATOM   4124  CA  ARG C  67      23.016  -5.672  -8.359  1.00 92.06           C  
ATOM   4125  C   ARG C  67      22.906  -6.672  -9.508  1.00 92.06           C  
ATOM   4126  CB  ARG C  67      24.453  -5.141  -8.273  1.00 92.06           C  
ATOM   4127  O   ARG C  67      23.328  -7.824  -9.375  1.00 92.06           O  
ATOM   4128  CG  ARG C  67      24.641  -4.031  -7.250  1.00 92.06           C  
ATOM   4129  CD  ARG C  67      26.094  -3.602  -7.137  1.00 92.06           C  
ATOM   4130  NE  ARG C  67      26.281  -2.564  -6.125  1.00 92.06           N  
ATOM   4131  NH1 ARG C  67      28.391  -3.254  -5.496  1.00 92.06           N  
ATOM   4132  NH2 ARG C  67      27.422  -1.443  -4.480  1.00 92.06           N  
ATOM   4133  CZ  ARG C  67      27.359  -2.424  -5.371  1.00 92.06           C  
ATOM   4134  N   GLN C  68      22.328  -6.188 -10.539  1.00 94.12           N  
ATOM   4135  CA  GLN C  68      22.172  -6.965 -11.766  1.00 94.12           C  
ATOM   4136  C   GLN C  68      22.672  -6.180 -12.984  1.00 94.12           C  
ATOM   4137  CB  GLN C  68      20.719  -7.371 -11.961  1.00 94.12           C  
ATOM   4138  O   GLN C  68      22.406  -4.980 -13.102  1.00 94.12           O  
ATOM   4139  CG  GLN C  68      20.141  -8.188 -10.805  1.00 94.12           C  
ATOM   4140  CD  GLN C  68      18.656  -8.422 -10.938  1.00 94.12           C  
ATOM   4141  NE2 GLN C  68      17.859  -7.426 -10.562  1.00 94.12           N  
ATOM   4142  OE1 GLN C  68      18.219  -9.492 -11.375  1.00 94.12           O  
ATOM   4143  N   SER C  69      23.453  -6.887 -13.812  1.00 96.19           N  
ATOM   4144  CA  SER C  69      23.938  -6.285 -15.047  1.00 96.19           C  
ATOM   4145  C   SER C  69      23.594  -7.145 -16.250  1.00 96.19           C  
ATOM   4146  CB  SER C  69      25.453  -6.078 -14.969  1.00 96.19           C  
ATOM   4147  O   SER C  69      23.734  -8.375 -16.219  1.00 96.19           O  
ATOM   4148  OG  SER C  69      25.953  -5.527 -16.172  1.00 96.19           O  
ATOM   4149  N   TRP C  70      23.156  -6.523 -17.312  1.00 97.06           N  
ATOM   4150  CA  TRP C  70      22.859  -7.203 -18.578  1.00 97.06           C  
ATOM   4151  C   TRP C  70      23.047  -6.258 -19.750  1.00 97.06           C  
ATOM   4152  CB  TRP C  70      21.422  -7.750 -18.562  1.00 97.06           C  
ATOM   4153  O   TRP C  70      23.234  -5.051 -19.578  1.00 97.06           O  
ATOM   4154  CG  TRP C  70      20.375  -6.688 -18.562  1.00 97.06           C  
ATOM   4155  CD1 TRP C  70      19.688  -6.211 -19.656  1.00 97.06           C  
ATOM   4156  CD2 TRP C  70      19.875  -5.973 -17.438  1.00 97.06           C  
ATOM   4157  CE2 TRP C  70      18.891  -5.074 -17.906  1.00 97.06           C  
ATOM   4158  CE3 TRP C  70      20.156  -6.004 -16.062  1.00 97.06           C  
ATOM   4159  NE1 TRP C  70      18.797  -5.238 -19.266  1.00 97.06           N  
ATOM   4160  CH2 TRP C  70      18.500  -4.262 -15.719  1.00 97.06           C  
ATOM   4161  CZ2 TRP C  70      18.203  -4.211 -17.047  1.00 97.06           C  
ATOM   4162  CZ3 TRP C  70      19.469  -5.148 -15.219  1.00 97.06           C  
ATOM   4163  N   LYS C  71      23.062  -6.828 -20.953  1.00 96.94           N  
ATOM   4164  CA  LYS C  71      23.250  -6.039 -22.172  1.00 96.94           C  
ATOM   4165  C   LYS C  71      21.969  -5.988 -23.000  1.00 96.94           C  
ATOM   4166  CB  LYS C  71      24.391  -6.605 -23.000  1.00 96.94           C  
ATOM   4167  O   LYS C  71      21.344  -7.020 -23.234  1.00 96.94           O  
ATOM   4168  CG  LYS C  71      24.828  -5.703 -24.156  1.00 96.94           C  
ATOM   4169  CD  LYS C  71      26.094  -6.219 -24.828  1.00 96.94           C  
ATOM   4170  CE  LYS C  71      26.562  -5.289 -25.938  1.00 96.94           C  
ATOM   4171  NZ  LYS C  71      27.812  -5.781 -26.578  1.00 96.94           N  
ATOM   4172  N   ASP C  72      21.578  -4.746 -23.312  1.00 95.50           N  
ATOM   4173  CA  ASP C  72      20.469  -4.508 -24.234  1.00 95.50           C  
ATOM   4174  C   ASP C  72      20.891  -3.611 -25.391  1.00 95.50           C  
ATOM   4175  CB  ASP C  72      19.281  -3.883 -23.484  1.00 95.50           C  
ATOM   4176  O   ASP C  72      20.953  -2.387 -25.250  1.00 95.50           O  
ATOM   4177  CG  ASP C  72      18.000  -3.936 -24.281  1.00 95.50           C  
ATOM   4178  OD1 ASP C  72      18.047  -4.039 -25.531  1.00 95.50           O  
ATOM   4179  OD2 ASP C  72      16.922  -3.865 -23.656  1.00 95.50           O  
ATOM   4180  N   GLU C  73      21.062  -4.164 -26.500  1.00 92.94           N  
ATOM   4181  CA  GLU C  73      21.625  -3.461 -27.656  1.00 92.94           C  
ATOM   4182  C   GLU C  73      20.672  -2.361 -28.141  1.00 92.94           C  
ATOM   4183  CB  GLU C  73      21.906  -4.441 -28.797  1.00 92.94           C  
ATOM   4184  O   GLU C  73      21.094  -1.436 -28.828  1.00 92.94           O  
ATOM   4185  CG  GLU C  73      22.953  -5.492 -28.453  1.00 92.94           C  
ATOM   4186  CD  GLU C  73      24.359  -4.934 -28.391  1.00 92.94           C  
ATOM   4187  OE1 GLU C  73      25.250  -5.590 -27.797  1.00 92.94           O  
ATOM   4188  OE2 GLU C  73      24.594  -3.826 -28.938  1.00 92.94           O  
ATOM   4189  N   ARG C  74      19.406  -2.455 -27.828  1.00 91.81           N  
ATOM   4190  CA  ARG C  74      18.453  -1.436 -28.234  1.00 91.81           C  
ATOM   4191  C   ARG C  74      18.703  -0.122 -27.500  1.00 91.81           C  
ATOM   4192  CB  ARG C  74      17.016  -1.915 -27.984  1.00 91.81           C  
ATOM   4193  O   ARG C  74      18.188   0.927 -27.906  1.00 91.81           O  
ATOM   4194  CG  ARG C  74      16.641  -3.180 -28.734  1.00 91.81           C  
ATOM   4195  CD  ARG C  74      15.297  -3.725 -28.297  1.00 91.81           C  
ATOM   4196  NE  ARG C  74      15.328  -4.191 -26.906  1.00 91.81           N  
ATOM   4197  NH1 ARG C  74      13.055  -4.590 -26.781  1.00 91.81           N  
ATOM   4198  NH2 ARG C  74      14.406  -4.992 -24.969  1.00 91.81           N  
ATOM   4199  CZ  ARG C  74      14.258  -4.590 -26.219  1.00 91.81           C  
ATOM   4200  N   LEU C  75      19.547  -0.190 -26.469  1.00 94.88           N  
ATOM   4201  CA  LEU C  75      19.750   0.999 -25.641  1.00 94.88           C  
ATOM   4202  C   LEU C  75      21.172   1.536 -25.812  1.00 94.88           C  
ATOM   4203  CB  LEU C  75      19.484   0.687 -24.172  1.00 94.88           C  
ATOM   4204  O   LEU C  75      21.672   2.250 -24.938  1.00 94.88           O  
ATOM   4205  CG  LEU C  75      18.047   0.318 -23.812  1.00 94.88           C  
ATOM   4206  CD1 LEU C  75      17.953  -0.102 -22.344  1.00 94.88           C  
ATOM   4207  CD2 LEU C  75      17.109   1.485 -24.094  1.00 94.88           C  
ATOM   4208  N   LYS C  76      21.766   1.143 -26.844  1.00 94.44           N  
ATOM   4209  CA  LYS C  76      23.031   1.771 -27.219  1.00 94.44           C  
ATOM   4210  C   LYS C  76      22.844   3.250 -27.531  1.00 94.44           C  
ATOM   4211  CB  LYS C  76      23.672   1.053 -28.406  1.00 94.44           C  
ATOM   4212  O   LYS C  76      21.844   3.633 -28.141  1.00 94.44           O  
ATOM   4213  CG  LYS C  76      24.203  -0.333 -28.078  1.00 94.44           C  
ATOM   4214  CD  LYS C  76      24.844  -0.984 -29.297  1.00 94.44           C  
ATOM   4215  CE  LYS C  76      25.359  -2.379 -28.984  1.00 94.44           C  
ATOM   4216  NZ  LYS C  76      25.984  -3.025 -30.188  1.00 94.44           N  
ATOM   4217  N   PHE C  77      23.844   4.070 -27.109  1.00 93.12           N  
ATOM   4218  CA  PHE C  77      23.750   5.496 -27.406  1.00 93.12           C  
ATOM   4219  C   PHE C  77      25.141   6.105 -27.578  1.00 93.12           C  
ATOM   4220  CB  PHE C  77      22.984   6.227 -26.297  1.00 93.12           C  
ATOM   4221  O   PHE C  77      26.156   5.465 -27.281  1.00 93.12           O  
ATOM   4222  CG  PHE C  77      23.750   6.332 -25.000  1.00 93.12           C  
ATOM   4223  CD1 PHE C  77      23.703   5.301 -24.078  1.00 93.12           C  
ATOM   4224  CD2 PHE C  77      24.500   7.461 -24.719  1.00 93.12           C  
ATOM   4225  CE1 PHE C  77      24.406   5.391 -22.875  1.00 93.12           C  
ATOM   4226  CE2 PHE C  77      25.203   7.559 -23.516  1.00 93.12           C  
ATOM   4227  CZ  PHE C  77      25.156   6.523 -22.594  1.00 93.12           C  
ATOM   4228  N   LYS C  78      25.125   7.277 -28.203  1.00 90.31           N  
ATOM   4229  CA  LYS C  78      26.312   8.117 -28.312  1.00 90.31           C  
ATOM   4230  C   LYS C  78      26.062   9.516 -27.766  1.00 90.31           C  
ATOM   4231  CB  LYS C  78      26.781   8.195 -29.766  1.00 90.31           C  
ATOM   4232  O   LYS C  78      25.062  10.156 -28.141  1.00 90.31           O  
ATOM   4233  CG  LYS C  78      27.422   6.914 -30.297  1.00 90.31           C  
ATOM   4234  CD  LYS C  78      27.953   7.090 -31.703  1.00 90.31           C  
ATOM   4235  CE  LYS C  78      28.547   5.797 -32.250  1.00 90.31           C  
ATOM   4236  NZ  LYS C  78      29.094   5.965 -33.625  1.00 90.31           N  
ATOM   4237  N   GLY C  79      26.781   9.891 -26.797  1.00 82.44           N  
ATOM   4238  CA  GLY C  79      26.609  11.203 -26.203  1.00 82.44           C  
ATOM   4239  C   GLY C  79      27.844  11.680 -25.438  1.00 82.44           C  
ATOM   4240  O   GLY C  79      28.891  11.039 -25.500  1.00 82.44           O  
ATOM   4241  N   PRO C  80      27.703  12.914 -24.875  1.00 81.69           N  
ATOM   4242  CA  PRO C  80      28.844  13.516 -24.172  1.00 81.69           C  
ATOM   4243  C   PRO C  80      29.281  12.711 -22.953  1.00 81.69           C  
ATOM   4244  CB  PRO C  80      28.312  14.891 -23.750  1.00 81.69           C  
ATOM   4245  O   PRO C  80      30.406  12.859 -22.469  1.00 81.69           O  
ATOM   4246  CG  PRO C  80      26.828  14.750 -23.781  1.00 81.69           C  
ATOM   4247  CD  PRO C  80      26.469  13.680 -24.781  1.00 81.69           C  
ATOM   4248  N   MET C  81      28.391  11.906 -22.438  1.00 82.69           N  
ATOM   4249  CA  MET C  81      28.734  11.047 -21.312  1.00 82.69           C  
ATOM   4250  C   MET C  81      28.672   9.578 -21.719  1.00 82.69           C  
ATOM   4251  CB  MET C  81      27.781  11.297 -20.125  1.00 82.69           C  
ATOM   4252  O   MET C  81      27.828   9.188 -22.516  1.00 82.69           O  
ATOM   4253  CG  MET C  81      27.859  12.719 -19.578  1.00 82.69           C  
ATOM   4254  SD  MET C  81      26.719  12.977 -18.156  1.00 82.69           S  
ATOM   4255  CE  MET C  81      27.531  14.391 -17.359  1.00 82.69           C  
ATOM   4256  N   THR C  82      29.578   8.867 -21.031  1.00 88.12           N  
ATOM   4257  CA  THR C  82      29.656   7.449 -21.375  1.00 88.12           C  
ATOM   4258  C   THR C  82      28.641   6.648 -20.562  1.00 88.12           C  
ATOM   4259  CB  THR C  82      31.062   6.887 -21.141  1.00 88.12           C  
ATOM   4260  O   THR C  82      28.312   5.512 -20.922  1.00 88.12           O  
ATOM   4261  CG2 THR C  82      32.094   7.578 -22.031  1.00 88.12           C  
ATOM   4262  OG1 THR C  82      31.438   7.090 -19.766  1.00 88.12           O  
ATOM   4263  N   VAL C  83      28.188   7.184 -19.469  1.00 88.06           N  
ATOM   4264  CA  VAL C  83      27.234   6.488 -18.609  1.00 88.06           C  
ATOM   4265  C   VAL C  83      26.078   7.418 -18.266  1.00 88.06           C  
ATOM   4266  CB  VAL C  83      27.906   5.973 -17.312  1.00 88.06           C  
ATOM   4267  O   VAL C  83      26.281   8.562 -17.844  1.00 88.06           O  
ATOM   4268  CG1 VAL C  83      26.891   5.254 -16.422  1.00 88.06           C  
ATOM   4269  CG2 VAL C  83      29.078   5.051 -17.656  1.00 88.06           C  
ATOM   4270  N   LEU C  84      24.953   6.906 -18.562  1.00 86.44           N  
ATOM   4271  CA  LEU C  84      23.750   7.617 -18.141  1.00 86.44           C  
ATOM   4272  C   LEU C  84      23.219   7.074 -16.828  1.00 86.44           C  
ATOM   4273  CB  LEU C  84      22.672   7.512 -19.219  1.00 86.44           C  
ATOM   4274  O   LEU C  84      23.000   5.867 -16.688  1.00 86.44           O  
ATOM   4275  CG  LEU C  84      23.016   8.094 -20.594  1.00 86.44           C  
ATOM   4276  CD1 LEU C  84      21.938   7.730 -21.609  1.00 86.44           C  
ATOM   4277  CD2 LEU C  84      23.172   9.609 -20.500  1.00 86.44           C  
ATOM   4278  N   ARG C  85      23.109   7.895 -15.898  1.00 81.69           N  
ATOM   4279  CA  ARG C  85      22.547   7.527 -14.609  1.00 81.69           C  
ATOM   4280  C   ARG C  85      21.078   7.961 -14.523  1.00 81.69           C  
ATOM   4281  CB  ARG C  85      23.344   8.141 -13.469  1.00 81.69           C  
ATOM   4282  O   ARG C  85      20.781   9.156 -14.562  1.00 81.69           O  
ATOM   4283  CG  ARG C  85      24.781   7.668 -13.398  1.00 81.69           C  
ATOM   4284  CD  ARG C  85      25.578   8.398 -12.320  1.00 81.69           C  
ATOM   4285  NE  ARG C  85      26.938   7.898 -12.219  1.00 81.69           N  
ATOM   4286  NH1 ARG C  85      27.797   9.344 -13.805  1.00 81.69           N  
ATOM   4287  NH2 ARG C  85      29.172   7.836 -12.758  1.00 81.69           N  
ATOM   4288  CZ  ARG C  85      27.969   8.359 -12.930  1.00 81.69           C  
ATOM   4289  N   LEU C  86      20.266   6.977 -14.438  1.00 79.12           N  
ATOM   4290  CA  LEU C  86      18.844   7.238 -14.602  1.00 79.12           C  
ATOM   4291  C   LEU C  86      18.094   6.965 -13.305  1.00 79.12           C  
ATOM   4292  CB  LEU C  86      18.266   6.379 -15.727  1.00 79.12           C  
ATOM   4293  O   LEU C  86      18.469   6.078 -12.531  1.00 79.12           O  
ATOM   4294  CG  LEU C  86      18.953   6.492 -17.094  1.00 79.12           C  
ATOM   4295  CD1 LEU C  86      18.406   5.445 -18.047  1.00 79.12           C  
ATOM   4296  CD2 LEU C  86      18.781   7.895 -17.656  1.00 79.12           C  
ATOM   4297  N   ASN C  87      17.047   7.754 -13.109  1.00 71.00           N  
ATOM   4298  CA  ASN C  87      16.250   7.598 -11.898  1.00 71.00           C  
ATOM   4299  C   ASN C  87      15.203   6.492 -12.062  1.00 71.00           C  
ATOM   4300  CB  ASN C  87      15.562   8.922 -11.539  1.00 71.00           C  
ATOM   4301  O   ASN C  87      15.148   5.836 -13.102  1.00 71.00           O  
ATOM   4302  CG  ASN C  87      14.562   9.367 -12.586  1.00 71.00           C  
ATOM   4303  ND2 ASN C  87      14.148  10.625 -12.500  1.00 71.00           N  
ATOM   4304  OD1 ASN C  87      14.164   8.594 -13.453  1.00 71.00           O  
ATOM   4305  N   ASN C  88      14.352   6.293 -11.078  1.00 71.12           N  
ATOM   4306  CA  ASN C  88      13.383   5.203 -10.992  1.00 71.12           C  
ATOM   4307  C   ASN C  88      12.320   5.305 -12.078  1.00 71.12           C  
ATOM   4308  CB  ASN C  88      12.727   5.184  -9.609  1.00 71.12           C  
ATOM   4309  O   ASN C  88      11.820   4.285 -12.562  1.00 71.12           O  
ATOM   4310  CG  ASN C  88      11.906   3.930  -9.367  1.00 71.12           C  
ATOM   4311  ND2 ASN C  88      10.961   4.004  -8.438  1.00 71.12           N  
ATOM   4312  OD1 ASN C  88      12.125   2.900 -10.008  1.00 71.12           O  
ATOM   4313  N   LEU C  89      12.016   6.547 -12.469  1.00 69.44           N  
ATOM   4314  CA  LEU C  89      11.008   6.723 -13.516  1.00 69.44           C  
ATOM   4315  C   LEU C  89      11.461   6.066 -14.812  1.00 69.44           C  
ATOM   4316  CB  LEU C  89      10.734   8.211 -13.742  1.00 69.44           C  
ATOM   4317  O   LEU C  89      10.648   5.469 -15.523  1.00 69.44           O  
ATOM   4318  CG  LEU C  89       9.766   8.875 -12.773  1.00 69.44           C  
ATOM   4319  CD1 LEU C  89      10.180  10.320 -12.516  1.00 69.44           C  
ATOM   4320  CD2 LEU C  89       8.336   8.812 -13.312  1.00 69.44           C  
ATOM   4321  N   MET C  90      12.797   6.125 -15.062  1.00 77.00           N  
ATOM   4322  CA  MET C  90      13.344   5.527 -16.281  1.00 77.00           C  
ATOM   4323  C   MET C  90      13.414   4.008 -16.156  1.00 77.00           C  
ATOM   4324  CB  MET C  90      14.727   6.090 -16.578  1.00 77.00           C  
ATOM   4325  O   MET C  90      13.211   3.289 -17.141  1.00 77.00           O  
ATOM   4326  CG  MET C  90      14.703   7.445 -17.266  1.00 77.00           C  
ATOM   4327  SD  MET C  90      13.875   7.391 -18.906  1.00 77.00           S  
ATOM   4328  CE  MET C  90      15.062   6.383 -19.828  1.00 77.00           C  
ATOM   4329  N   ALA C  91      13.625   3.600 -14.922  1.00 78.44           N  
ATOM   4330  CA  ALA C  91      13.734   2.158 -14.711  1.00 78.44           C  
ATOM   4331  C   ALA C  91      12.438   1.451 -15.094  1.00 78.44           C  
ATOM   4332  CB  ALA C  91      14.094   1.857 -13.258  1.00 78.44           C  
ATOM   4333  O   ALA C  91      12.461   0.321 -15.586  1.00 78.44           O  
ATOM   4334  N   SER C  92      11.344   2.133 -14.961  1.00 78.56           N  
ATOM   4335  CA  SER C  92      10.055   1.515 -15.266  1.00 78.56           C  
ATOM   4336  C   SER C  92       9.812   1.455 -16.766  1.00 78.56           C  
ATOM   4337  CB  SER C  92       8.922   2.281 -14.586  1.00 78.56           C  
ATOM   4338  O   SER C  92       8.922   0.740 -17.234  1.00 78.56           O  
ATOM   4339  OG  SER C  92       8.766   3.564 -15.164  1.00 78.56           O  
ATOM   4340  N   LYS C  93      10.641   2.145 -17.516  1.00 86.38           N  
ATOM   4341  CA  LYS C  93      10.453   2.197 -18.969  1.00 86.38           C  
ATOM   4342  C   LYS C  93      11.406   1.248 -19.688  1.00 86.38           C  
ATOM   4343  CB  LYS C  93      10.641   3.623 -19.484  1.00 86.38           C  
ATOM   4344  O   LYS C  93      11.359   1.116 -20.906  1.00 86.38           O  
ATOM   4345  CG  LYS C  93       9.633   4.621 -18.938  1.00 86.38           C  
ATOM   4346  CD  LYS C  93       9.781   5.984 -19.609  1.00 86.38           C  
ATOM   4347  CE  LYS C  93       8.727   6.965 -19.109  1.00 86.38           C  
ATOM   4348  NZ  LYS C  93       8.820   8.281 -19.812  1.00 86.38           N  
ATOM   4349  N   ILE C  94      12.219   0.562 -18.906  1.00 90.06           N  
ATOM   4350  CA  ILE C  94      13.234  -0.312 -19.469  1.00 90.06           C  
ATOM   4351  C   ILE C  94      13.023  -1.743 -18.984  1.00 90.06           C  
ATOM   4352  CB  ILE C  94      14.664   0.167 -19.109  1.00 90.06           C  
ATOM   4353  O   ILE C  94      12.609  -1.963 -17.844  1.00 90.06           O  
ATOM   4354  CG1 ILE C  94      14.961   1.514 -19.781  1.00 90.06           C  
ATOM   4355  CG2 ILE C  94      15.703  -0.884 -19.516  1.00 90.06           C  
ATOM   4356  CD1 ILE C  94      16.203   2.215 -19.234  1.00 90.06           C  
ATOM   4357  N   TRP C  95      13.352  -2.688 -19.828  1.00 89.62           N  
ATOM   4358  CA  TRP C  95      13.258  -4.090 -19.438  1.00 89.62           C  
ATOM   4359  C   TRP C  95      14.242  -4.410 -18.312  1.00 89.62           C  
ATOM   4360  CB  TRP C  95      13.516  -5.004 -20.625  1.00 89.62           C  
ATOM   4361  O   TRP C  95      15.414  -4.043 -18.391  1.00 89.62           O  
ATOM   4362  CG  TRP C  95      13.422  -6.469 -20.312  1.00 89.62           C  
ATOM   4363  CD1 TRP C  95      12.305  -7.258 -20.391  1.00 89.62           C  
ATOM   4364  CD2 TRP C  95      14.484  -7.312 -19.859  1.00 89.62           C  
ATOM   4365  CE2 TRP C  95      13.938  -8.609 -19.688  1.00 89.62           C  
ATOM   4366  CE3 TRP C  95      15.844  -7.105 -19.594  1.00 89.62           C  
ATOM   4367  NE1 TRP C  95      12.617  -8.547 -20.016  1.00 89.62           N  
ATOM   4368  CH2 TRP C  95      16.047  -9.453 -19.000  1.00 89.62           C  
ATOM   4369  CZ2 TRP C  95      14.711  -9.688 -19.250  1.00 89.62           C  
ATOM   4370  CZ3 TRP C  95      16.609  -8.180 -19.172  1.00 89.62           C  
ATOM   4371  N   THR C  96      13.773  -4.980 -17.297  1.00 89.50           N  
ATOM   4372  CA  THR C  96      14.625  -5.449 -16.203  1.00 89.50           C  
ATOM   4373  C   THR C  96      14.398  -6.934 -15.938  1.00 89.50           C  
ATOM   4374  CB  THR C  96      14.375  -4.648 -14.914  1.00 89.50           C  
ATOM   4375  O   THR C  96      13.297  -7.441 -16.156  1.00 89.50           O  
ATOM   4376  CG2 THR C  96      14.734  -3.176 -15.102  1.00 89.50           C  
ATOM   4377  OG1 THR C  96      12.992  -4.754 -14.555  1.00 89.50           O  
ATOM   4378  N   PRO C  97      15.422  -7.613 -15.516  1.00 89.81           N  
ATOM   4379  CA  PRO C  97      15.234  -9.031 -15.195  1.00 89.81           C  
ATOM   4380  C   PRO C  97      14.133  -9.266 -14.164  1.00 89.81           C  
ATOM   4381  CB  PRO C  97      16.594  -9.445 -14.641  1.00 89.81           C  
ATOM   4382  O   PRO C  97      13.961  -8.453 -13.250  1.00 89.81           O  
ATOM   4383  CG  PRO C  97      17.562  -8.461 -15.219  1.00 89.81           C  
ATOM   4384  CD  PRO C  97      16.875  -7.125 -15.320  1.00 89.81           C  
ATOM   4385  N   ASP C  98      13.445 -10.367 -14.258  1.00 85.25           N  
ATOM   4386  CA  ASP C  98      12.352 -10.695 -13.352  1.00 85.25           C  
ATOM   4387  C   ASP C  98      12.836 -11.562 -12.195  1.00 85.25           C  
ATOM   4388  CB  ASP C  98      11.219 -11.398 -14.102  1.00 85.25           C  
ATOM   4389  O   ASP C  98      12.219 -12.578 -11.875  1.00 85.25           O  
ATOM   4390  CG  ASP C  98      11.648 -12.719 -14.719  1.00 85.25           C  
ATOM   4391  OD1 ASP C  98      12.875 -12.953 -14.859  1.00 85.25           O  
ATOM   4392  OD2 ASP C  98      10.766 -13.523 -15.070  1.00 85.25           O  
ATOM   4393  N   THR C  99      13.805 -11.164 -11.516  1.00 89.38           N  
ATOM   4394  CA  THR C  99      14.445 -11.922 -10.453  1.00 89.38           C  
ATOM   4395  C   THR C  99      13.531 -12.031  -9.234  1.00 89.38           C  
ATOM   4396  CB  THR C  99      15.781 -11.281 -10.039  1.00 89.38           C  
ATOM   4397  O   THR C  99      12.891 -11.055  -8.852  1.00 89.38           O  
ATOM   4398  CG2 THR C  99      16.547 -12.172  -9.055  1.00 89.38           C  
ATOM   4399  OG1 THR C  99      16.594 -11.078 -11.203  1.00 89.38           O  
ATOM   4400  N   PHE C 100      13.500 -13.258  -8.656  1.00 86.50           N  
ATOM   4401  CA  PHE C 100      12.820 -13.438  -7.379  1.00 86.50           C  
ATOM   4402  C   PHE C 100      13.641 -14.328  -6.453  1.00 86.50           C  
ATOM   4403  CB  PHE C 100      11.422 -14.039  -7.590  1.00 86.50           C  
ATOM   4404  O   PHE C 100      14.492 -15.086  -6.910  1.00 86.50           O  
ATOM   4405  CG  PHE C 100      11.438 -15.516  -7.863  1.00 86.50           C  
ATOM   4406  CD1 PHE C 100      11.664 -16.000  -9.148  1.00 86.50           C  
ATOM   4407  CD2 PHE C 100      11.219 -16.422  -6.840  1.00 86.50           C  
ATOM   4408  CE1 PHE C 100      11.680 -17.359  -9.406  1.00 86.50           C  
ATOM   4409  CE2 PHE C 100      11.227 -17.797  -7.090  1.00 86.50           C  
ATOM   4410  CZ  PHE C 100      11.453 -18.266  -8.375  1.00 86.50           C  
ATOM   4411  N   PHE C 101      13.430 -14.141  -5.195  1.00 87.69           N  
ATOM   4412  CA  PHE C 101      14.078 -14.961  -4.184  1.00 87.69           C  
ATOM   4413  C   PHE C 101      13.227 -16.172  -3.830  1.00 87.69           C  
ATOM   4414  CB  PHE C 101      14.367 -14.133  -2.926  1.00 87.69           C  
ATOM   4415  O   PHE C 101      12.133 -16.016  -3.271  1.00 87.69           O  
ATOM   4416  CG  PHE C 101      15.383 -13.039  -3.135  1.00 87.69           C  
ATOM   4417  CD1 PHE C 101      16.734 -13.305  -3.035  1.00 87.69           C  
ATOM   4418  CD2 PHE C 101      14.969 -11.750  -3.432  1.00 87.69           C  
ATOM   4419  CE1 PHE C 101      17.688 -12.297  -3.229  1.00 87.69           C  
ATOM   4420  CE2 PHE C 101      15.906 -10.734  -3.625  1.00 87.69           C  
ATOM   4421  CZ  PHE C 101      17.266 -11.008  -3.523  1.00 87.69           C  
ATOM   4422  N   HIS C 102      13.742 -17.312  -4.066  1.00 83.38           N  
ATOM   4423  CA  HIS C 102      13.000 -18.562  -3.938  1.00 83.38           C  
ATOM   4424  C   HIS C 102      12.594 -18.828  -2.490  1.00 83.38           C  
ATOM   4425  CB  HIS C 102      13.828 -19.734  -4.461  1.00 83.38           C  
ATOM   4426  O   HIS C 102      11.492 -19.312  -2.225  1.00 83.38           O  
ATOM   4427  CG  HIS C 102      13.891 -19.812  -5.957  1.00 83.38           C  
ATOM   4428  CD2 HIS C 102      14.383 -18.938  -6.867  1.00 83.38           C  
ATOM   4429  ND1 HIS C 102      13.398 -20.891  -6.668  1.00 83.38           N  
ATOM   4430  CE1 HIS C 102      13.586 -20.672  -7.961  1.00 83.38           C  
ATOM   4431  NE2 HIS C 102      14.188 -19.500  -8.109  1.00 83.38           N  
ATOM   4432  N   ASN C 103      13.453 -18.531  -1.622  1.00 82.69           N  
ATOM   4433  CA  ASN C 103      13.148 -18.812  -0.224  1.00 82.69           C  
ATOM   4434  C   ASN C 103      12.930 -17.531   0.575  1.00 82.69           C  
ATOM   4435  CB  ASN C 103      14.266 -19.656   0.408  1.00 82.69           C  
ATOM   4436  O   ASN C 103      13.141 -17.516   1.787  1.00 82.69           O  
ATOM   4437  CG  ASN C 103      15.625 -18.984   0.293  1.00 82.69           C  
ATOM   4438  ND2 ASN C 103      16.438 -19.125   1.335  1.00 82.69           N  
ATOM   4439  OD1 ASN C 103      15.938 -18.359  -0.722  1.00 82.69           O  
ATOM   4440  N   GLY C 104      12.656 -16.531  -0.155  1.00 79.94           N  
ATOM   4441  CA  GLY C 104      12.281 -15.297   0.516  1.00 79.94           C  
ATOM   4442  C   GLY C 104      10.828 -15.273   0.960  1.00 79.94           C  
ATOM   4443  O   GLY C 104       9.930 -15.594   0.176  1.00 79.94           O  
ATOM   4444  N   LYS C 105      10.578 -15.047   2.215  1.00 68.88           N  
ATOM   4445  CA  LYS C 105       9.227 -14.961   2.754  1.00 68.88           C  
ATOM   4446  C   LYS C 105       8.664 -13.547   2.604  1.00 68.88           C  
ATOM   4447  CB  LYS C 105       9.203 -15.375   4.223  1.00 68.88           C  
ATOM   4448  O   LYS C 105       7.465 -13.375   2.365  1.00 68.88           O  
ATOM   4449  CG  LYS C 105       9.492 -16.859   4.453  1.00 68.88           C  
ATOM   4450  CD  LYS C 105       9.055 -17.297   5.840  1.00 68.88           C  
ATOM   4451  CE  LYS C 105       9.273 -18.797   6.043  1.00 68.88           C  
ATOM   4452  NZ  LYS C 105       8.781 -19.250   7.379  1.00 68.88           N  
ATOM   4453  N   LYS C 106       9.406 -12.641   2.908  1.00 65.56           N  
ATOM   4454  CA  LYS C 106       9.047 -11.234   2.762  1.00 65.56           C  
ATOM   4455  C   LYS C 106      10.250 -10.398   2.338  1.00 65.56           C  
ATOM   4456  CB  LYS C 106       8.469 -10.695   4.070  1.00 65.56           C  
ATOM   4457  O   LYS C 106      11.359 -10.594   2.842  1.00 65.56           O  
ATOM   4458  CG  LYS C 106       7.676  -9.398   3.904  1.00 65.56           C  
ATOM   4459  CD  LYS C 106       7.000  -8.992   5.207  1.00 65.56           C  
ATOM   4460  CE  LYS C 106       6.238  -7.684   5.055  1.00 65.56           C  
ATOM   4461  NZ  LYS C 106       5.578  -7.273   6.328  1.00 65.56           N  
ATOM   4462  N   SER C 107      10.102  -9.828   1.204  1.00 65.38           N  
ATOM   4463  CA  SER C 107      11.125  -8.867   0.809  1.00 65.38           C  
ATOM   4464  C   SER C 107      10.547  -7.461   0.681  1.00 65.38           C  
ATOM   4465  CB  SER C 107      11.773  -9.281  -0.514  1.00 65.38           C  
ATOM   4466  O   SER C 107       9.430  -7.289   0.187  1.00 65.38           O  
ATOM   4467  OG  SER C 107      10.812  -9.320  -1.554  1.00 65.38           O  
ATOM   4468  N   VAL C 108      11.102  -6.586   1.359  1.00 62.69           N  
ATOM   4469  CA  VAL C 108      10.617  -5.211   1.327  1.00 62.69           C  
ATOM   4470  C   VAL C 108      11.672  -4.305   0.703  1.00 62.69           C  
ATOM   4471  CB  VAL C 108      10.250  -4.707   2.740  1.00 62.69           C  
ATOM   4472  O   VAL C 108      12.852  -4.367   1.068  1.00 62.69           O  
ATOM   4473  CG1 VAL C 108       9.750  -3.266   2.686  1.00 62.69           C  
ATOM   4474  CG2 VAL C 108       9.195  -5.617   3.373  1.00 62.69           C  
ATOM   4475  N   ALA C 109      11.203  -3.617  -0.408  1.00 60.88           N  
ATOM   4476  CA  ALA C 109      12.070  -2.564  -0.934  1.00 60.88           C  
ATOM   4477  C   ALA C 109      11.977  -1.302  -0.083  1.00 60.88           C  
ATOM   4478  CB  ALA C 109      11.711  -2.256  -2.385  1.00 60.88           C  
ATOM   4479  O   ALA C 109      10.898  -0.946   0.393  1.00 60.88           O  
ATOM   4480  N   HIS C 110      13.055  -0.812   0.263  1.00 60.03           N  
ATOM   4481  CA  HIS C 110      13.125   0.412   1.053  1.00 60.03           C  
ATOM   4482  C   HIS C 110      12.688   1.622   0.233  1.00 60.03           C  
ATOM   4483  CB  HIS C 110      14.539   0.623   1.593  1.00 60.03           C  
ATOM   4484  O   HIS C 110      13.180   1.834  -0.877  1.00 60.03           O  
ATOM   4485  CG  HIS C 110      14.953  -0.406   2.594  1.00 60.03           C  
ATOM   4486  CD2 HIS C 110      15.555  -1.610   2.434  1.00 60.03           C  
ATOM   4487  ND1 HIS C 110      14.766  -0.246   3.949  1.00 60.03           N  
ATOM   4488  CE1 HIS C 110      15.234  -1.311   4.582  1.00 60.03           C  
ATOM   4489  NE2 HIS C 110      15.719  -2.152   3.686  1.00 60.03           N  
ATOM   4490  N   ASN C 111      11.484   2.240   0.354  1.00 55.62           N  
ATOM   4491  CA  ASN C 111      11.016   3.400  -0.398  1.00 55.62           C  
ATOM   4492  C   ASN C 111      11.062   4.672   0.445  1.00 55.62           C  
ATOM   4493  CB  ASN C 111       9.602   3.162  -0.924  1.00 55.62           C  
ATOM   4494  O   ASN C 111      10.078   5.035   1.084  1.00 55.62           O  
ATOM   4495  CG  ASN C 111       9.562   2.205  -2.100  1.00 55.62           C  
ATOM   4496  ND2 ASN C 111       8.375   1.736  -2.447  1.00 55.62           N  
ATOM   4497  OD1 ASN C 111      10.602   1.890  -2.688  1.00 55.62           O  
ATOM   4498  N   MET C 112      12.055   4.918   1.213  1.00 49.97           N  
ATOM   4499  CA  MET C 112      11.938   6.062   2.111  1.00 49.97           C  
ATOM   4500  C   MET C 112      11.719   7.352   1.325  1.00 49.97           C  
ATOM   4501  CB  MET C 112      13.180   6.191   2.988  1.00 49.97           C  
ATOM   4502  O   MET C 112      10.578   7.785   1.142  1.00 49.97           O  
ATOM   4503  CG  MET C 112      13.188   5.254   4.184  1.00 49.97           C  
ATOM   4504  SD  MET C 112      14.688   5.453   5.227  1.00 49.97           S  
ATOM   4505  CE  MET C 112      14.250   6.969   6.125  1.00 49.97           C  
ATOM   4506  N   THR C 113      12.930   8.141   0.999  1.00 50.88           N  
ATOM   4507  CA  THR C 113      12.992   9.445   0.355  1.00 50.88           C  
ATOM   4508  C   THR C 113      12.961   9.305  -1.164  1.00 50.88           C  
ATOM   4509  CB  THR C 113      14.258  10.219   0.774  1.00 50.88           C  
ATOM   4510  O   THR C 113      12.211  10.016  -1.844  1.00 50.88           O  
ATOM   4511  CG2 THR C 113      14.172  10.664   2.230  1.00 50.88           C  
ATOM   4512  OG1 THR C 113      15.398   9.367   0.610  1.00 50.88           O  
ATOM   4513  N   MET C 114      13.758   8.352  -1.725  1.00 51.94           N  
ATOM   4514  CA  MET C 114      13.914   8.172  -3.164  1.00 51.94           C  
ATOM   4515  C   MET C 114      13.867   6.691  -3.537  1.00 51.94           C  
ATOM   4516  CB  MET C 114      15.227   8.789  -3.643  1.00 51.94           C  
ATOM   4517  O   MET C 114      14.125   5.828  -2.695  1.00 51.94           O  
ATOM   4518  CG  MET C 114      15.109  10.258  -4.020  1.00 51.94           C  
ATOM   4519  SD  MET C 114      15.734  10.602  -5.711  1.00 51.94           S  
ATOM   4520  CE  MET C 114      16.359  12.289  -5.488  1.00 51.94           C  
ATOM   4521  N   PRO C 115      13.406   6.488  -4.863  1.00 57.94           N  
ATOM   4522  CA  PRO C 115      13.305   5.137  -5.418  1.00 57.94           C  
ATOM   4523  C   PRO C 115      14.531   4.281  -5.113  1.00 57.94           C  
ATOM   4524  CB  PRO C 115      13.164   5.383  -6.922  1.00 57.94           C  
ATOM   4525  O   PRO C 115      15.656   4.789  -5.113  1.00 57.94           O  
ATOM   4526  CG  PRO C 115      13.250   6.867  -7.078  1.00 57.94           C  
ATOM   4527  CD  PRO C 115      13.430   7.480  -5.719  1.00 57.94           C  
ATOM   4528  N   ASN C 116      14.430   3.139  -4.602  1.00 65.44           N  
ATOM   4529  CA  ASN C 116      15.398   2.115  -4.219  1.00 65.44           C  
ATOM   4530  C   ASN C 116      15.984   1.415  -5.441  1.00 65.44           C  
ATOM   4531  CB  ASN C 116      14.758   1.095  -3.275  1.00 65.44           C  
ATOM   4532  O   ASN C 116      16.562   0.336  -5.324  1.00 65.44           O  
ATOM   4533  CG  ASN C 116      14.312   1.710  -1.966  1.00 65.44           C  
ATOM   4534  ND2 ASN C 116      13.367   1.056  -1.294  1.00 65.44           N  
ATOM   4535  OD1 ASN C 116      14.805   2.766  -1.561  1.00 65.44           O  
ATOM   4536  N   LYS C 117      15.742   2.035  -6.562  1.00 70.62           N  
ATOM   4537  CA  LYS C 117      16.250   1.436  -7.797  1.00 70.62           C  
ATOM   4538  C   LYS C 117      17.109   2.420  -8.570  1.00 70.62           C  
ATOM   4539  CB  LYS C 117      15.086   0.962  -8.672  1.00 70.62           C  
ATOM   4540  O   LYS C 117      16.797   3.605  -8.664  1.00 70.62           O  
ATOM   4541  CG  LYS C 117      14.188  -0.077  -8.008  1.00 70.62           C  
ATOM   4542  CD  LYS C 117      13.008  -0.447  -8.898  1.00 70.62           C  
ATOM   4543  CE  LYS C 117      12.062  -1.409  -8.195  1.00 70.62           C  
ATOM   4544  NZ  LYS C 117      10.898  -1.773  -9.062  1.00 70.62           N  
ATOM   4545  N   LEU C 118      18.281   1.980  -8.922  1.00 78.56           N  
ATOM   4546  CA  LEU C 118      19.188   2.756  -9.758  1.00 78.56           C  
ATOM   4547  C   LEU C 118      19.531   1.993 -11.039  1.00 78.56           C  
ATOM   4548  CB  LEU C 118      20.469   3.096  -9.000  1.00 78.56           C  
ATOM   4549  O   LEU C 118      19.812   0.792 -10.992  1.00 78.56           O  
ATOM   4550  CG  LEU C 118      21.484   3.975  -9.734  1.00 78.56           C  
ATOM   4551  CD1 LEU C 118      21.625   5.324  -9.031  1.00 78.56           C  
ATOM   4552  CD2 LEU C 118      22.844   3.273  -9.820  1.00 78.56           C  
ATOM   4553  N   LEU C 119      19.375   2.760 -12.102  1.00 87.06           N  
ATOM   4554  CA  LEU C 119      19.703   2.184 -13.398  1.00 87.06           C  
ATOM   4555  C   LEU C 119      20.797   2.998 -14.094  1.00 87.06           C  
ATOM   4556  CB  LEU C 119      18.469   2.104 -14.289  1.00 87.06           C  
ATOM   4557  O   LEU C 119      20.703   4.227 -14.156  1.00 87.06           O  
ATOM   4558  CG  LEU C 119      18.641   1.405 -15.641  1.00 87.06           C  
ATOM   4559  CD1 LEU C 119      18.859  -0.090 -15.438  1.00 87.06           C  
ATOM   4560  CD2 LEU C 119      17.422   1.653 -16.531  1.00 87.06           C  
ATOM   4561  N   ARG C 120      21.812   2.328 -14.461  1.00 91.56           N  
ATOM   4562  CA  ARG C 120      22.859   2.928 -15.273  1.00 91.56           C  
ATOM   4563  C   ARG C 120      22.938   2.273 -16.656  1.00 91.56           C  
ATOM   4564  CB  ARG C 120      24.219   2.811 -14.570  1.00 91.56           C  
ATOM   4565  O   ARG C 120      22.844   1.050 -16.766  1.00 91.56           O  
ATOM   4566  CG  ARG C 120      24.281   3.543 -13.242  1.00 91.56           C  
ATOM   4567  CD  ARG C 120      25.656   3.400 -12.594  1.00 91.56           C  
ATOM   4568  NE  ARG C 120      25.719   4.094 -11.305  1.00 91.56           N  
ATOM   4569  NH1 ARG C 120      27.906   3.496 -10.852  1.00 91.56           N  
ATOM   4570  NH2 ARG C 120      26.734   4.781  -9.359  1.00 91.56           N  
ATOM   4571  CZ  ARG C 120      26.781   4.121 -10.508  1.00 91.56           C  
ATOM   4572  N   ILE C 121      23.000   3.135 -17.609  1.00 93.50           N  
ATOM   4573  CA  ILE C 121      23.188   2.643 -18.969  1.00 93.50           C  
ATOM   4574  C   ILE C 121      24.531   3.127 -19.500  1.00 93.50           C  
ATOM   4575  CB  ILE C 121      22.047   3.092 -19.891  1.00 93.50           C  
ATOM   4576  O   ILE C 121      24.812   4.328 -19.516  1.00 93.50           O  
ATOM   4577  CG1 ILE C 121      20.688   2.723 -19.281  1.00 93.50           C  
ATOM   4578  CG2 ILE C 121      22.203   2.479 -21.281  1.00 93.50           C  
ATOM   4579  CD1 ILE C 121      19.500   3.191 -20.109  1.00 93.50           C  
ATOM   4580  N   THR C 122      25.375   2.193 -19.891  1.00 94.44           N  
ATOM   4581  CA  THR C 122      26.625   2.520 -20.562  1.00 94.44           C  
ATOM   4582  C   THR C 122      26.438   2.613 -22.062  1.00 94.44           C  
ATOM   4583  CB  THR C 122      27.719   1.474 -20.234  1.00 94.44           C  
ATOM   4584  O   THR C 122      25.484   2.039 -22.609  1.00 94.44           O  
ATOM   4585  CG2 THR C 122      29.078   1.919 -20.766  1.00 94.44           C  
ATOM   4586  OG1 THR C 122      27.797   1.293 -18.828  1.00 94.44           O  
ATOM   4587  N   GLU C 123      27.234   3.365 -22.734  1.00 94.50           N  
ATOM   4588  CA  GLU C 123      27.094   3.707 -24.156  1.00 94.50           C  
ATOM   4589  C   GLU C 123      26.906   2.455 -25.000  1.00 94.50           C  
ATOM   4590  CB  GLU C 123      28.312   4.500 -24.641  1.00 94.50           C  
ATOM   4591  O   GLU C 123      26.234   2.494 -26.031  1.00 94.50           O  
ATOM   4592  CG  GLU C 123      29.609   3.711 -24.625  1.00 94.50           C  
ATOM   4593  CD  GLU C 123      30.812   4.523 -25.078  1.00 94.50           C  
ATOM   4594  OE1 GLU C 123      31.922   3.961 -25.156  1.00 94.50           O  
ATOM   4595  OE2 GLU C 123      30.641   5.730 -25.359  1.00 94.50           O  
ATOM   4596  N   ASP C 124      27.484   1.317 -24.578  1.00 95.62           N  
ATOM   4597  CA  ASP C 124      27.391   0.104 -25.391  1.00 95.62           C  
ATOM   4598  C   ASP C 124      26.094  -0.658 -25.078  1.00 95.62           C  
ATOM   4599  CB  ASP C 124      28.594  -0.796 -25.141  1.00 95.62           C  
ATOM   4600  O   ASP C 124      25.875  -1.744 -25.625  1.00 95.62           O  
ATOM   4601  CG  ASP C 124      28.625  -1.399 -23.750  1.00 95.62           C  
ATOM   4602  OD1 ASP C 124      27.875  -0.921 -22.859  1.00 95.62           O  
ATOM   4603  OD2 ASP C 124      29.391  -2.361 -23.531  1.00 95.62           O  
ATOM   4604  N   GLY C 125      25.219  -0.149 -24.234  1.00 95.75           N  
ATOM   4605  CA  GLY C 125      23.938  -0.752 -23.938  1.00 95.75           C  
ATOM   4606  C   GLY C 125      23.953  -1.627 -22.703  1.00 95.75           C  
ATOM   4607  O   GLY C 125      22.984  -2.307 -22.391  1.00 95.75           O  
ATOM   4608  N   THR C 126      25.125  -1.625 -22.062  1.00 96.69           N  
ATOM   4609  CA  THR C 126      25.188  -2.373 -20.812  1.00 96.69           C  
ATOM   4610  C   THR C 126      24.469  -1.632 -19.688  1.00 96.69           C  
ATOM   4611  CB  THR C 126      26.656  -2.627 -20.391  1.00 96.69           C  
ATOM   4612  O   THR C 126      24.656  -0.427 -19.516  1.00 96.69           O  
ATOM   4613  CG2 THR C 126      26.719  -3.447 -19.109  1.00 96.69           C  
ATOM   4614  OG1 THR C 126      27.328  -3.338 -21.438  1.00 96.69           O  
ATOM   4615  N   LEU C 127      23.594  -2.420 -19.078  1.00 96.12           N  
ATOM   4616  CA  LEU C 127      22.812  -1.832 -18.000  1.00 96.12           C  
ATOM   4617  C   LEU C 127      23.250  -2.387 -16.641  1.00 96.12           C  
ATOM   4618  CB  LEU C 127      21.312  -2.094 -18.203  1.00 96.12           C  
ATOM   4619  O   LEU C 127      23.578  -3.570 -16.531  1.00 96.12           O  
ATOM   4620  CG  LEU C 127      20.688  -1.468 -19.453  1.00 96.12           C  
ATOM   4621  CD1 LEU C 127      19.906  -2.516 -20.234  1.00 96.12           C  
ATOM   4622  CD2 LEU C 127      19.797  -0.295 -19.078  1.00 96.12           C  
ATOM   4623  N   LEU C 128      23.281  -1.528 -15.656  1.00 93.69           N  
ATOM   4624  CA  LEU C 128      23.469  -1.896 -14.258  1.00 93.69           C  
ATOM   4625  C   LEU C 128      22.266  -1.459 -13.414  1.00 93.69           C  
ATOM   4626  CB  LEU C 128      24.750  -1.273 -13.695  1.00 93.69           C  
ATOM   4627  O   LEU C 128      21.953  -0.270 -13.352  1.00 93.69           O  
ATOM   4628  CG  LEU C 128      25.047  -1.545 -12.227  1.00 93.69           C  
ATOM   4629  CD1 LEU C 128      25.312  -3.031 -12.000  1.00 93.69           C  
ATOM   4630  CD2 LEU C 128      26.234  -0.711 -11.758  1.00 93.69           C  
ATOM   4631  N   TYR C 129      21.703  -2.469 -12.859  1.00 91.94           N  
ATOM   4632  CA  TYR C 129      20.516  -2.258 -12.055  1.00 91.94           C  
ATOM   4633  C   TYR C 129      20.766  -2.633 -10.602  1.00 91.94           C  
ATOM   4634  CB  TYR C 129      19.344  -3.072 -12.609  1.00 91.94           C  
ATOM   4635  O   TYR C 129      21.016  -3.797 -10.289  1.00 91.94           O  
ATOM   4636  CG  TYR C 129      18.016  -2.762 -11.945  1.00 91.94           C  
ATOM   4637  CD1 TYR C 129      17.188  -3.781 -11.477  1.00 91.94           C  
ATOM   4638  CD2 TYR C 129      17.594  -1.447 -11.781  1.00 91.94           C  
ATOM   4639  CE1 TYR C 129      15.969  -3.500 -10.875  1.00 91.94           C  
ATOM   4640  CE2 TYR C 129      16.375  -1.153 -11.180  1.00 91.94           C  
ATOM   4641  OH  TYR C 129      14.367  -1.899 -10.125  1.00 91.94           O  
ATOM   4642  CZ  TYR C 129      15.570  -2.184 -10.727  1.00 91.94           C  
ATOM   4643  N   THR C 130      20.656  -1.635  -9.703  1.00 87.44           N  
ATOM   4644  CA  THR C 130      20.891  -1.862  -8.281  1.00 87.44           C  
ATOM   4645  C   THR C 130      19.625  -1.623  -7.477  1.00 87.44           C  
ATOM   4646  CB  THR C 130      22.016  -0.954  -7.758  1.00 87.44           C  
ATOM   4647  O   THR C 130      18.953  -0.608  -7.656  1.00 87.44           O  
ATOM   4648  CG2 THR C 130      22.328  -1.262  -6.297  1.00 87.44           C  
ATOM   4649  OG1 THR C 130      23.203  -1.160  -8.539  1.00 87.44           O  
ATOM   4650  N   MET C 131      19.344  -2.617  -6.617  1.00 84.38           N  
ATOM   4651  CA  MET C 131      18.188  -2.512  -5.719  1.00 84.38           C  
ATOM   4652  C   MET C 131      18.625  -2.686  -4.266  1.00 84.38           C  
ATOM   4653  CB  MET C 131      17.125  -3.553  -6.078  1.00 84.38           C  
ATOM   4654  O   MET C 131      19.453  -3.547  -3.955  1.00 84.38           O  
ATOM   4655  CG  MET C 131      16.578  -3.398  -7.480  1.00 84.38           C  
ATOM   4656  SD  MET C 131      15.445  -4.773  -7.945  1.00 84.38           S  
ATOM   4657  CE  MET C 131      14.055  -4.430  -6.832  1.00 84.38           C  
ATOM   4658  N   ARG C 132      18.109  -1.854  -3.400  1.00 82.56           N  
ATOM   4659  CA  ARG C 132      18.266  -2.076  -1.967  1.00 82.56           C  
ATOM   4660  C   ARG C 132      17.094  -2.871  -1.410  1.00 82.56           C  
ATOM   4661  CB  ARG C 132      18.391  -0.743  -1.227  1.00 82.56           C  
ATOM   4662  O   ARG C 132      15.938  -2.422  -1.478  1.00 82.56           O  
ATOM   4663  CG  ARG C 132      18.812  -0.884   0.230  1.00 82.56           C  
ATOM   4664  CD  ARG C 132      18.922   0.469   0.919  1.00 82.56           C  
ATOM   4665  NE  ARG C 132      19.125   0.325   2.357  1.00 82.56           N  
ATOM   4666  NH1 ARG C 132      18.906   2.576   2.822  1.00 82.56           N  
ATOM   4667  NH2 ARG C 132      19.328   1.087   4.516  1.00 82.56           N  
ATOM   4668  CZ  ARG C 132      19.125   1.330   3.229  1.00 82.56           C  
ATOM   4669  N   LEU C 133      17.375  -4.062  -0.817  1.00 83.56           N  
ATOM   4670  CA  LEU C 133      16.328  -4.977  -0.384  1.00 83.56           C  
ATOM   4671  C   LEU C 133      16.562  -5.438   1.052  1.00 83.56           C  
ATOM   4672  CB  LEU C 133      16.250  -6.191  -1.314  1.00 83.56           C  
ATOM   4673  O   LEU C 133      17.703  -5.590   1.479  1.00 83.56           O  
ATOM   4674  CG  LEU C 133      16.078  -5.895  -2.805  1.00 83.56           C  
ATOM   4675  CD1 LEU C 133      16.297  -7.160  -3.627  1.00 83.56           C  
ATOM   4676  CD2 LEU C 133      14.695  -5.305  -3.070  1.00 83.56           C  
ATOM   4677  N   THR C 134      15.500  -5.520   1.762  1.00 83.31           N  
ATOM   4678  CA  THR C 134      15.484  -6.371   2.947  1.00 83.31           C  
ATOM   4679  C   THR C 134      14.797  -7.699   2.652  1.00 83.31           C  
ATOM   4680  CB  THR C 134      14.781  -5.672   4.125  1.00 83.31           C  
ATOM   4681  O   THR C 134      13.633  -7.723   2.238  1.00 83.31           O  
ATOM   4682  CG2 THR C 134      14.750  -6.574   5.355  1.00 83.31           C  
ATOM   4683  OG1 THR C 134      15.484  -4.469   4.449  1.00 83.31           O  
ATOM   4684  N   VAL C 135      15.531  -8.773   2.811  1.00 87.75           N  
ATOM   4685  CA  VAL C 135      14.992 -10.094   2.500  1.00 87.75           C  
ATOM   4686  C   VAL C 135      14.898 -10.922   3.779  1.00 87.75           C  
ATOM   4687  CB  VAL C 135      15.859 -10.828   1.453  1.00 87.75           C  
ATOM   4688  O   VAL C 135      15.867 -11.039   4.527  1.00 87.75           O  
ATOM   4689  CG1 VAL C 135      15.234 -12.172   1.080  1.00 87.75           C  
ATOM   4690  CG2 VAL C 135      16.047  -9.961   0.212  1.00 87.75           C  
ATOM   4691  N   ARG C 136      13.711 -11.375   4.086  1.00 88.12           N  
ATOM   4692  CA  ARG C 136      13.523 -12.422   5.090  1.00 88.12           C  
ATOM   4693  C   ARG C 136      13.477 -13.805   4.441  1.00 88.12           C  
ATOM   4694  CB  ARG C 136      12.250 -12.172   5.898  1.00 88.12           C  
ATOM   4695  O   ARG C 136      12.523 -14.125   3.732  1.00 88.12           O  
ATOM   4696  CG  ARG C 136      12.156 -13.008   7.168  1.00 88.12           C  
ATOM   4697  CD  ARG C 136      10.945 -12.609   8.008  1.00 88.12           C  
ATOM   4698  NE  ARG C 136      10.797 -13.484   9.172  1.00 88.12           N  
ATOM   4699  NH1 ARG C 136       8.883 -12.453   9.953  1.00 88.12           N  
ATOM   4700  NH2 ARG C 136       9.773 -14.234  11.086  1.00 88.12           N  
ATOM   4701  CZ  ARG C 136       9.812 -13.391  10.062  1.00 88.12           C  
ATOM   4702  N   ALA C 137      14.492 -14.500   4.719  1.00 89.44           N  
ATOM   4703  CA  ALA C 137      14.633 -15.773   4.020  1.00 89.44           C  
ATOM   4704  C   ALA C 137      14.570 -16.938   4.992  1.00 89.44           C  
ATOM   4705  CB  ALA C 137      15.945 -15.805   3.240  1.00 89.44           C  
ATOM   4706  O   ALA C 137      14.953 -16.812   6.160  1.00 89.44           O  
ATOM   4707  N   GLU C 138      14.094 -18.031   4.480  1.00 85.50           N  
ATOM   4708  CA  GLU C 138      14.023 -19.266   5.262  1.00 85.50           C  
ATOM   4709  C   GLU C 138      15.406 -19.891   5.434  1.00 85.50           C  
ATOM   4710  CB  GLU C 138      13.078 -20.266   4.602  1.00 85.50           C  
ATOM   4711  O   GLU C 138      16.203 -19.922   4.488  1.00 85.50           O  
ATOM   4712  CG  GLU C 138      12.828 -21.516   5.434  1.00 85.50           C  
ATOM   4713  CD  GLU C 138      11.922 -22.531   4.746  1.00 85.50           C  
ATOM   4714  OE1 GLU C 138      11.773 -23.656   5.266  1.00 85.50           O  
ATOM   4715  OE2 GLU C 138      11.359 -22.188   3.684  1.00 85.50           O  
ATOM   4716  N   CYS C 139      15.672 -20.297   6.660  1.00 88.25           N  
ATOM   4717  CA  CYS C 139      16.891 -21.016   6.984  1.00 88.25           C  
ATOM   4718  C   CYS C 139      16.578 -22.266   7.805  1.00 88.25           C  
ATOM   4719  CB  CYS C 139      17.859 -20.125   7.754  1.00 88.25           C  
ATOM   4720  O   CYS C 139      16.328 -22.172   9.008  1.00 88.25           O  
ATOM   4721  SG  CYS C 139      19.406 -20.938   8.211  1.00 88.25           S  
ATOM   4722  N   PRO C 140      16.594 -23.438   7.129  1.00 80.12           N  
ATOM   4723  CA  PRO C 140      16.406 -24.672   7.895  1.00 80.12           C  
ATOM   4724  C   PRO C 140      17.547 -24.953   8.867  1.00 80.12           C  
ATOM   4725  CB  PRO C 140      16.344 -25.750   6.812  1.00 80.12           C  
ATOM   4726  O   PRO C 140      18.688 -25.141   8.445  1.00 80.12           O  
ATOM   4727  CG  PRO C 140      16.391 -25.000   5.520  1.00 80.12           C  
ATOM   4728  CD  PRO C 140      16.859 -23.609   5.797  1.00 80.12           C  
ATOM   4729  N   MET C 141      17.281 -24.703  10.133  1.00 78.19           N  
ATOM   4730  CA  MET C 141      18.312 -24.891  11.141  1.00 78.19           C  
ATOM   4731  C   MET C 141      18.047 -26.141  11.969  1.00 78.19           C  
ATOM   4732  CB  MET C 141      18.406 -23.672  12.055  1.00 78.19           C  
ATOM   4733  O   MET C 141      16.906 -26.453  12.281  1.00 78.19           O  
ATOM   4734  CG  MET C 141      18.875 -22.406  11.352  1.00 78.19           C  
ATOM   4735  SD  MET C 141      18.984 -20.969  12.484  1.00 78.19           S  
ATOM   4736  CE  MET C 141      17.250 -20.438  12.477  1.00 78.19           C  
ATOM   4737  N   HIS C 142      19.031 -27.062  12.086  1.00 72.12           N  
ATOM   4738  CA  HIS C 142      18.984 -28.219  12.977  1.00 72.12           C  
ATOM   4739  C   HIS C 142      19.484 -27.859  14.375  1.00 72.12           C  
ATOM   4740  CB  HIS C 142      19.812 -29.375  12.406  1.00 72.12           C  
ATOM   4741  O   HIS C 142      20.672 -27.656  14.570  1.00 72.12           O  
ATOM   4742  CG  HIS C 142      19.312 -29.859  11.078  1.00 72.12           C  
ATOM   4743  CD2 HIS C 142      19.812 -29.703   9.828  1.00 72.12           C  
ATOM   4744  ND1 HIS C 142      18.172 -30.625  10.938  1.00 72.12           N  
ATOM   4745  CE1 HIS C 142      17.984 -30.906   9.664  1.00 72.12           C  
ATOM   4746  NE2 HIS C 142      18.969 -30.359   8.969  1.00 72.12           N  
ATOM   4747  N   LEU C 143      18.609 -27.734  15.336  1.00 70.12           N  
ATOM   4748  CA  LEU C 143      18.938 -27.203  16.656  1.00 70.12           C  
ATOM   4749  C   LEU C 143      19.344 -28.312  17.609  1.00 70.12           C  
ATOM   4750  CB  LEU C 143      17.750 -26.422  17.234  1.00 70.12           C  
ATOM   4751  O   LEU C 143      19.453 -28.094  18.812  1.00 70.12           O  
ATOM   4752  CG  LEU C 143      17.281 -25.203  16.438  1.00 70.12           C  
ATOM   4753  CD1 LEU C 143      15.992 -24.641  17.031  1.00 70.12           C  
ATOM   4754  CD2 LEU C 143      18.375 -24.141  16.391  1.00 70.12           C  
ATOM   4755  N   GLU C 144      19.594 -29.641  17.172  1.00 64.81           N  
ATOM   4756  CA  GLU C 144      19.891 -30.781  18.031  1.00 64.81           C  
ATOM   4757  C   GLU C 144      21.234 -30.594  18.750  1.00 64.81           C  
ATOM   4758  CB  GLU C 144      19.922 -32.062  17.203  1.00 64.81           C  
ATOM   4759  O   GLU C 144      21.422 -31.125  19.859  1.00 64.81           O  
ATOM   4760  CG  GLU C 144      18.578 -32.438  16.578  1.00 64.81           C  
ATOM   4761  CD  GLU C 144      18.641 -33.625  15.664  1.00 64.81           C  
ATOM   4762  OE1 GLU C 144      17.609 -34.000  15.055  1.00 64.81           O  
ATOM   4763  OE2 GLU C 144      19.734 -34.250  15.555  1.00 64.81           O  
ATOM   4764  N   ASP C 145      22.234 -29.984  18.234  1.00 66.69           N  
ATOM   4765  CA  ASP C 145      23.531 -29.844  18.859  1.00 66.69           C  
ATOM   4766  C   ASP C 145      23.656 -28.500  19.594  1.00 66.69           C  
ATOM   4767  CB  ASP C 145      24.656 -29.969  17.812  1.00 66.69           C  
ATOM   4768  O   ASP C 145      24.719 -27.891  19.594  1.00 66.69           O  
ATOM   4769  CG  ASP C 145      24.750 -31.359  17.203  1.00 66.69           C  
ATOM   4770  OD1 ASP C 145      24.391 -32.344  17.891  1.00 66.69           O  
ATOM   4771  OD2 ASP C 145      25.172 -31.469  16.047  1.00 66.69           O  
ATOM   4772  N   PHE C 146      22.625 -28.000  20.219  1.00 64.19           N  
ATOM   4773  CA  PHE C 146      22.703 -26.797  21.031  1.00 64.19           C  
ATOM   4774  C   PHE C 146      23.688 -26.984  22.188  1.00 64.19           C  
ATOM   4775  CB  PHE C 146      21.328 -26.406  21.578  1.00 64.19           C  
ATOM   4776  O   PHE C 146      23.703 -28.016  22.844  1.00 64.19           O  
ATOM   4777  CG  PHE C 146      21.297 -25.062  22.250  1.00 64.19           C  
ATOM   4778  CD1 PHE C 146      21.469 -24.953  23.625  1.00 64.19           C  
ATOM   4779  CD2 PHE C 146      21.094 -23.906  21.516  1.00 64.19           C  
ATOM   4780  CE1 PHE C 146      21.422 -23.719  24.250  1.00 64.19           C  
ATOM   4781  CE2 PHE C 146      21.062 -22.656  22.125  1.00 64.19           C  
ATOM   4782  CZ  PHE C 146      21.234 -22.562  23.500  1.00 64.19           C  
ATOM   4783  N   PRO C 147      24.812 -25.938  22.297  1.00 65.00           N  
ATOM   4784  CA  PRO C 147      24.859 -24.594  21.703  1.00 65.00           C  
ATOM   4785  C   PRO C 147      25.906 -24.484  20.594  1.00 65.00           C  
ATOM   4786  CB  PRO C 147      25.234 -23.703  22.891  1.00 65.00           C  
ATOM   4787  O   PRO C 147      26.406 -23.391  20.312  1.00 65.00           O  
ATOM   4788  CG  PRO C 147      25.953 -24.594  23.844  1.00 65.00           C  
ATOM   4789  CD  PRO C 147      25.516 -26.016  23.594  1.00 65.00           C  
ATOM   4790  N   MET C 148      26.344 -25.812  20.078  1.00 70.75           N  
ATOM   4791  CA  MET C 148      27.438 -25.781  19.125  1.00 70.75           C  
ATOM   4792  C   MET C 148      26.922 -26.016  17.703  1.00 70.75           C  
ATOM   4793  CB  MET C 148      28.500 -26.828  19.484  1.00 70.75           C  
ATOM   4794  O   MET C 148      27.656 -26.516  16.844  1.00 70.75           O  
ATOM   4795  CG  MET C 148      29.188 -26.562  20.797  1.00 70.75           C  
ATOM   4796  SD  MET C 148      30.266 -25.078  20.750  1.00 70.75           S  
ATOM   4797  CE  MET C 148      31.766 -25.781  20.031  1.00 70.75           C  
ATOM   4798  N   ASP C 149      25.766 -25.562  17.391  1.00 80.00           N  
ATOM   4799  CA  ASP C 149      25.172 -25.844  16.094  1.00 80.00           C  
ATOM   4800  C   ASP C 149      25.719 -24.875  15.031  1.00 80.00           C  
ATOM   4801  CB  ASP C 149      23.656 -25.734  16.156  1.00 80.00           C  
ATOM   4802  O   ASP C 149      26.016 -23.719  15.320  1.00 80.00           O  
ATOM   4803  CG  ASP C 149      23.047 -26.625  17.219  1.00 80.00           C  
ATOM   4804  OD1 ASP C 149      23.625 -27.688  17.516  1.00 80.00           O  
ATOM   4805  OD2 ASP C 149      21.969 -26.266  17.750  1.00 80.00           O  
ATOM   4806  N   ALA C 150      26.203 -25.453  13.930  1.00 83.81           N  
ATOM   4807  CA  ALA C 150      26.562 -24.734  12.719  1.00 83.81           C  
ATOM   4808  C   ALA C 150      25.531 -24.938  11.617  1.00 83.81           C  
ATOM   4809  CB  ALA C 150      27.953 -25.172  12.234  1.00 83.81           C  
ATOM   4810  O   ALA C 150      25.016 -26.031  11.438  1.00 83.81           O  
ATOM   4811  N   HIS C 151      25.156 -23.828  11.039  1.00 88.25           N  
ATOM   4812  CA  HIS C 151      24.125 -23.891  10.008  1.00 88.25           C  
ATOM   4813  C   HIS C 151      24.562 -23.141   8.758  1.00 88.25           C  
ATOM   4814  CB  HIS C 151      22.812 -23.328  10.531  1.00 88.25           C  
ATOM   4815  O   HIS C 151      25.344 -22.188   8.836  1.00 88.25           O  
ATOM   4816  CG  HIS C 151      22.391 -23.922  11.844  1.00 88.25           C  
ATOM   4817  CD2 HIS C 151      22.375 -23.391  13.094  1.00 88.25           C  
ATOM   4818  ND1 HIS C 151      21.906 -25.203  11.961  1.00 88.25           N  
ATOM   4819  CE1 HIS C 151      21.609 -25.453  13.227  1.00 88.25           C  
ATOM   4820  NE2 HIS C 151      21.891 -24.359  13.930  1.00 88.25           N  
ATOM   4821  N   ALA C 152      24.203 -23.641   7.652  1.00 91.69           N  
ATOM   4822  CA  ALA C 152      24.344 -22.938   6.383  1.00 91.69           C  
ATOM   4823  C   ALA C 152      22.984 -22.422   5.895  1.00 91.69           C  
ATOM   4824  CB  ALA C 152      24.969 -23.844   5.328  1.00 91.69           C  
ATOM   4825  O   ALA C 152      22.125 -23.219   5.484  1.00 91.69           O  
ATOM   4826  N   CYS C 153      22.812 -21.156   5.988  1.00 92.38           N  
ATOM   4827  CA  CYS C 153      21.547 -20.547   5.582  1.00 92.38           C  
ATOM   4828  C   CYS C 153      21.594 -20.109   4.121  1.00 92.38           C  
ATOM   4829  CB  CYS C 153      21.219 -19.344   6.473  1.00 92.38           C  
ATOM   4830  O   CYS C 153      22.438 -19.281   3.746  1.00 92.38           O  
ATOM   4831  SG  CYS C 153      20.906 -19.781   8.195  1.00 92.38           S  
ATOM   4832  N   PRO C 154      20.719 -20.562   3.344  1.00 93.25           N  
ATOM   4833  CA  PRO C 154      20.797 -20.250   1.915  1.00 93.25           C  
ATOM   4834  C   PRO C 154      20.000 -19.000   1.537  1.00 93.25           C  
ATOM   4835  CB  PRO C 154      20.203 -21.500   1.254  1.00 93.25           C  
ATOM   4836  O   PRO C 154      19.016 -18.688   2.191  1.00 93.25           O  
ATOM   4837  CG  PRO C 154      19.172 -21.984   2.223  1.00 93.25           C  
ATOM   4838  CD  PRO C 154      19.672 -21.750   3.615  1.00 93.25           C  
ATOM   4839  N   LEU C 155      20.438 -18.297   0.583  1.00 94.62           N  
ATOM   4840  CA  LEU C 155      19.688 -17.312  -0.198  1.00 94.62           C  
ATOM   4841  C   LEU C 155      19.656 -17.719  -1.671  1.00 94.62           C  
ATOM   4842  CB  LEU C 155      20.312 -15.922  -0.046  1.00 94.62           C  
ATOM   4843  O   LEU C 155      20.688 -17.719  -2.344  1.00 94.62           O  
ATOM   4844  CG  LEU C 155      19.516 -14.766  -0.666  1.00 94.62           C  
ATOM   4845  CD1 LEU C 155      18.188 -14.586   0.051  1.00 94.62           C  
ATOM   4846  CD2 LEU C 155      20.344 -13.477  -0.617  1.00 94.62           C  
ATOM   4847  N   LYS C 156      18.438 -18.016  -2.168  1.00 92.75           N  
ATOM   4848  CA  LYS C 156      18.266 -18.531  -3.527  1.00 92.75           C  
ATOM   4849  C   LYS C 156      17.484 -17.547  -4.387  1.00 92.75           C  
ATOM   4850  CB  LYS C 156      17.578 -19.891  -3.506  1.00 92.75           C  
ATOM   4851  O   LYS C 156      16.453 -17.031  -3.959  1.00 92.75           O  
ATOM   4852  CG  LYS C 156      18.281 -20.922  -2.645  1.00 92.75           C  
ATOM   4853  CD  LYS C 156      17.516 -22.250  -2.631  1.00 92.75           C  
ATOM   4854  CE  LYS C 156      18.156 -23.250  -1.688  1.00 92.75           C  
ATOM   4855  NZ  LYS C 156      17.359 -24.516  -1.609  1.00 92.75           N  
ATOM   4856  N   PHE C 157      18.000 -17.297  -5.566  1.00 92.50           N  
ATOM   4857  CA  PHE C 157      17.250 -16.422  -6.469  1.00 92.50           C  
ATOM   4858  C   PHE C 157      17.438 -16.859  -7.918  1.00 92.50           C  
ATOM   4859  CB  PHE C 157      17.688 -14.969  -6.297  1.00 92.50           C  
ATOM   4860  O   PHE C 157      18.391 -17.594  -8.234  1.00 92.50           O  
ATOM   4861  CG  PHE C 157      19.125 -14.711  -6.660  1.00 92.50           C  
ATOM   4862  CD1 PHE C 157      20.125 -14.812  -5.703  1.00 92.50           C  
ATOM   4863  CD2 PHE C 157      19.469 -14.359  -7.957  1.00 92.50           C  
ATOM   4864  CE1 PHE C 157      21.453 -14.578  -6.035  1.00 92.50           C  
ATOM   4865  CE2 PHE C 157      20.797 -14.117  -8.297  1.00 92.50           C  
ATOM   4866  CZ  PHE C 157      21.781 -14.227  -7.332  1.00 92.50           C  
ATOM   4867  N   GLY C 158      16.547 -16.438  -8.758  1.00 90.81           N  
ATOM   4868  CA  GLY C 158      16.547 -16.734 -10.180  1.00 90.81           C  
ATOM   4869  C   GLY C 158      15.391 -16.094 -10.930  1.00 90.81           C  
ATOM   4870  O   GLY C 158      14.648 -15.297 -10.367  1.00 90.81           O  
ATOM   4871  N   SER C 159      15.344 -16.469 -12.164  1.00 88.12           N  
ATOM   4872  CA  SER C 159      14.266 -15.930 -12.984  1.00 88.12           C  
ATOM   4873  C   SER C 159      12.914 -16.531 -12.594  1.00 88.12           C  
ATOM   4874  CB  SER C 159      14.539 -16.203 -14.469  1.00 88.12           C  
ATOM   4875  O   SER C 159      12.820 -17.719 -12.312  1.00 88.12           O  
ATOM   4876  OG  SER C 159      13.445 -15.773 -15.258  1.00 88.12           O  
ATOM   4877  N   TYR C 160      11.969 -15.703 -12.727  1.00 82.81           N  
ATOM   4878  CA  TYR C 160      10.609 -16.156 -12.430  1.00 82.81           C  
ATOM   4879  C   TYR C 160       9.969 -16.797 -13.656  1.00 82.81           C  
ATOM   4880  CB  TYR C 160       9.750 -14.977 -11.953  1.00 82.81           C  
ATOM   4881  O   TYR C 160       9.375 -17.875 -13.555  1.00 82.81           O  
ATOM   4882  CG  TYR C 160       8.359 -15.375 -11.523  1.00 82.81           C  
ATOM   4883  CD1 TYR C 160       7.258 -15.133 -12.344  1.00 82.81           C  
ATOM   4884  CD2 TYR C 160       8.148 -15.992 -10.297  1.00 82.81           C  
ATOM   4885  CE1 TYR C 160       5.977 -15.500 -11.945  1.00 82.81           C  
ATOM   4886  CE2 TYR C 160       6.871 -16.359  -9.891  1.00 82.81           C  
ATOM   4887  OH  TYR C 160       4.523 -16.484 -10.320  1.00 82.81           O  
ATOM   4888  CZ  TYR C 160       5.793 -16.109 -10.719  1.00 82.81           C  
ATOM   4889  N   ALA C 161      10.195 -16.203 -14.727  1.00 79.38           N  
ATOM   4890  CA  ALA C 161       9.391 -16.625 -15.875  1.00 79.38           C  
ATOM   4891  C   ALA C 161      10.266 -17.203 -16.984  1.00 79.38           C  
ATOM   4892  CB  ALA C 161       8.570 -15.461 -16.406  1.00 79.38           C  
ATOM   4893  O   ALA C 161       9.805 -18.000 -17.797  1.00 79.38           O  
ATOM   4894  N   TYR C 162      11.484 -16.781 -17.047  1.00 86.38           N  
ATOM   4895  CA  TYR C 162      12.312 -17.172 -18.188  1.00 86.38           C  
ATOM   4896  C   TYR C 162      13.133 -18.406 -17.875  1.00 86.38           C  
ATOM   4897  CB  TYR C 162      13.242 -16.016 -18.578  1.00 86.38           C  
ATOM   4898  O   TYR C 162      13.883 -18.438 -16.891  1.00 86.38           O  
ATOM   4899  CG  TYR C 162      12.516 -14.758 -19.000  1.00 86.38           C  
ATOM   4900  CD1 TYR C 162      11.867 -14.688 -20.234  1.00 86.38           C  
ATOM   4901  CD2 TYR C 162      12.477 -13.648 -18.172  1.00 86.38           C  
ATOM   4902  CE1 TYR C 162      11.195 -13.539 -20.625  1.00 86.38           C  
ATOM   4903  CE2 TYR C 162      11.805 -12.484 -18.562  1.00 86.38           C  
ATOM   4904  OH  TYR C 162      10.508 -11.297 -20.172  1.00 86.38           O  
ATOM   4905  CZ  TYR C 162      11.172 -12.445 -19.781  1.00 86.38           C  
ATOM   4906  N   THR C 163      13.055 -19.375 -18.734  1.00 89.38           N  
ATOM   4907  CA  THR C 163      13.875 -20.578 -18.594  1.00 89.38           C  
ATOM   4908  C   THR C 163      15.328 -20.281 -18.953  1.00 89.38           C  
ATOM   4909  CB  THR C 163      13.336 -21.719 -19.469  1.00 89.38           C  
ATOM   4910  O   THR C 163      15.641 -19.203 -19.453  1.00 89.38           O  
ATOM   4911  CG2 THR C 163      11.859 -21.969 -19.203  1.00 89.38           C  
ATOM   4912  OG1 THR C 163      13.508 -21.359 -20.859  1.00 89.38           O  
ATOM   4913  N   ARG C 164      16.141 -21.297 -18.656  1.00 94.06           N  
ATOM   4914  CA  ARG C 164      17.562 -21.109 -18.938  1.00 94.06           C  
ATOM   4915  C   ARG C 164      17.812 -20.938 -20.422  1.00 94.06           C  
ATOM   4916  CB  ARG C 164      18.375 -22.297 -18.406  1.00 94.06           C  
ATOM   4917  O   ARG C 164      18.891 -20.500 -20.828  1.00 94.06           O  
ATOM   4918  CG  ARG C 164      18.141 -23.594 -19.156  1.00 94.06           C  
ATOM   4919  CD  ARG C 164      19.016 -24.734 -18.625  1.00 94.06           C  
ATOM   4920  NE  ARG C 164      19.094 -25.828 -19.578  1.00 94.06           N  
ATOM   4921  NH1 ARG C 164      21.312 -26.297 -19.172  1.00 94.06           N  
ATOM   4922  NH2 ARG C 164      20.156 -27.531 -20.703  1.00 94.06           N  
ATOM   4923  CZ  ARG C 164      20.188 -26.547 -19.812  1.00 94.06           C  
ATOM   4924  N   ALA C 165      16.844 -21.297 -21.281  1.00 90.75           N  
ATOM   4925  CA  ALA C 165      16.984 -21.094 -22.719  1.00 90.75           C  
ATOM   4926  C   ALA C 165      16.797 -19.625 -23.094  1.00 90.75           C  
ATOM   4927  CB  ALA C 165      15.984 -21.969 -23.469  1.00 90.75           C  
ATOM   4928  O   ALA C 165      17.141 -19.219 -24.203  1.00 90.75           O  
ATOM   4929  N   GLU C 166      16.328 -18.828 -22.219  1.00 90.50           N  
ATOM   4930  CA  GLU C 166      16.047 -17.422 -22.516  1.00 90.50           C  
ATOM   4931  C   GLU C 166      16.906 -16.500 -21.672  1.00 90.50           C  
ATOM   4932  CB  GLU C 166      14.562 -17.109 -22.281  1.00 90.50           C  
ATOM   4933  O   GLU C 166      17.484 -15.531 -22.188  1.00 90.50           O  
ATOM   4934  CG  GLU C 166      13.625 -17.812 -23.250  1.00 90.50           C  
ATOM   4935  CD  GLU C 166      12.172 -17.391 -23.094  1.00 90.50           C  
ATOM   4936  OE1 GLU C 166      11.672 -16.594 -23.906  1.00 90.50           O  
ATOM   4937  OE2 GLU C 166      11.523 -17.875 -22.141  1.00 90.50           O
[truncated: 326,026 more chars]
