# Supplementary material for: Modular Structure and Polymerization Status of GABAA Receptors Illustrated with EM Analysis and AlphaFold2 Prediction
Source: Int J Mol Sci. 2024 Sep 21;25(18):10142. doi: 10.3390/ijms251810142 (PMC11432007; doi:10.3390/ijms251810142)
Supplement: Supplementary file 1 [file ijms-25-10142-s001.zip › AlphaFold2 PDB files/alpha1 Homo-pentamer PDB/a1Homopentamer_rank_005_alphafold2_multimer_v3.pdb]

MODEL     1                                                                     
ATOM      1  N   GLN A   1     -19.156 -22.391 -44.688  1.00 35.50           N  
ATOM      2  CA  GLN A   1     -19.391 -22.547 -43.250  1.00 35.50           C  
ATOM      3  C   GLN A   1     -18.438 -21.656 -42.469  1.00 35.50           C  
ATOM      4  CB  GLN A   1     -19.219 -24.016 -42.844  1.00 35.50           C  
ATOM      5  O   GLN A   1     -17.219 -21.719 -42.625  1.00 35.50           O  
ATOM      6  CG  GLN A   1     -20.469 -24.859 -43.062  1.00 35.50           C  
ATOM      7  CD  GLN A   1     -20.625 -25.953 -42.031  1.00 35.50           C  
ATOM      8  NE2 GLN A   1     -21.828 -26.516 -41.938  1.00 35.50           N  
ATOM      9  OE1 GLN A   1     -19.688 -26.266 -41.281  1.00 35.50           O  
ATOM     10  N   PRO A   2     -18.828 -20.516 -41.969  1.00 44.91           N  
ATOM     11  CA  PRO A   2     -17.891 -19.594 -41.344  1.00 44.91           C  
ATOM     12  C   PRO A   2     -16.984 -20.266 -40.312  1.00 44.91           C  
ATOM     13  CB  PRO A   2     -18.797 -18.547 -40.688  1.00 44.91           C  
ATOM     14  O   PRO A   2     -17.422 -21.156 -39.594  1.00 44.91           O  
ATOM     15  CG  PRO A   2     -20.172 -19.094 -40.844  1.00 44.91           C  
ATOM     16  CD  PRO A   2     -20.094 -20.375 -41.625  1.00 44.91           C  
ATOM     17  N   SER A   3     -15.688 -20.312 -40.531  1.00 48.78           N  
ATOM     18  CA  SER A   3     -14.703 -20.984 -39.688  1.00 48.78           C  
ATOM     19  C   SER A   3     -14.898 -20.656 -38.219  1.00 48.78           C  
ATOM     20  CB  SER A   3     -13.281 -20.609 -40.125  1.00 48.78           C  
ATOM     21  O   SER A   3     -15.516 -19.641 -37.875  1.00 48.78           O  
ATOM     22  OG  SER A   3     -12.977 -19.281 -39.719  1.00 48.78           O  
ATOM     23  N   LEU A   4     -14.891 -21.766 -37.312  1.00 50.47           N  
ATOM     24  CA  LEU A   4     -14.945 -21.656 -35.875  1.00 50.47           C  
ATOM     25  C   LEU A   4     -14.211 -20.406 -35.406  1.00 50.47           C  
ATOM     26  CB  LEU A   4     -14.336 -22.891 -35.219  1.00 50.47           C  
ATOM     27  O   LEU A   4     -14.648 -19.734 -34.469  1.00 50.47           O  
ATOM     28  CG  LEU A   4     -15.297 -23.781 -34.438  1.00 50.47           C  
ATOM     29  CD1 LEU A   4     -15.422 -25.141 -35.094  1.00 50.47           C  
ATOM     30  CD2 LEU A   4     -14.828 -23.938 -32.969  1.00 50.47           C  
ATOM     31  N   GLN A   5     -13.055 -20.125 -36.000  1.00 53.25           N  
ATOM     32  CA  GLN A   5     -12.289 -18.922 -35.688  1.00 53.25           C  
ATOM     33  C   GLN A   5     -13.094 -17.656 -36.031  1.00 53.25           C  
ATOM     34  CB  GLN A   5     -10.969 -18.906 -36.469  1.00 53.25           C  
ATOM     35  O   GLN A   5     -13.031 -16.672 -35.281  1.00 53.25           O  
ATOM     36  CG  GLN A   5      -9.773 -19.359 -35.625  1.00 53.25           C  
ATOM     37  CD  GLN A   5      -8.492 -19.469 -36.438  1.00 53.25           C  
ATOM     38  NE2 GLN A   5      -7.375 -19.672 -35.750  1.00 53.25           N  
ATOM     39  OE1 GLN A   5      -8.516 -19.359 -37.656  1.00 53.25           O  
ATOM     40  N   ASP A   6     -13.812 -17.641 -37.062  1.00 56.94           N  
ATOM     41  CA  ASP A   6     -14.633 -16.500 -37.469  1.00 56.94           C  
ATOM     42  C   ASP A   6     -15.781 -16.266 -36.500  1.00 56.94           C  
ATOM     43  CB  ASP A   6     -15.180 -16.703 -38.906  1.00 56.94           C  
ATOM     44  O   ASP A   6     -16.125 -15.125 -36.188  1.00 56.94           O  
ATOM     45  CG  ASP A   6     -14.125 -16.500 -39.969  1.00 56.94           C  
ATOM     46  OD1 ASP A   6     -13.117 -15.812 -39.719  1.00 56.94           O  
ATOM     47  OD2 ASP A   6     -14.312 -17.047 -41.094  1.00 56.94           O  
ATOM     48  N   GLU A   7     -16.422 -17.328 -36.031  1.00 53.25           N  
ATOM     49  CA  GLU A   7     -17.516 -17.234 -35.062  1.00 53.25           C  
ATOM     50  C   GLU A   7     -17.016 -16.719 -33.719  1.00 53.25           C  
ATOM     51  CB  GLU A   7     -18.219 -18.578 -34.906  1.00 53.25           C  
ATOM     52  O   GLU A   7     -17.688 -15.914 -33.062  1.00 53.25           O  
ATOM     53  CG  GLU A   7     -19.359 -18.812 -35.875  1.00 53.25           C  
ATOM     54  CD  GLU A   7     -20.047 -20.156 -35.688  1.00 53.25           C  
ATOM     55  OE1 GLU A   7     -21.016 -20.453 -36.406  1.00 53.25           O  
ATOM     56  OE2 GLU A   7     -19.625 -20.906 -34.781  1.00 53.25           O  
ATOM     57  N   LEU A   8     -15.836 -17.266 -33.344  1.00 54.94           N  
ATOM     58  CA  LEU A   8     -15.227 -16.812 -32.094  1.00 54.94           C  
ATOM     59  C   LEU A   8     -14.914 -15.312 -32.156  1.00 54.94           C  
ATOM     60  CB  LEU A   8     -13.945 -17.594 -31.812  1.00 54.94           C  
ATOM     61  O   LEU A   8     -15.156 -14.586 -31.188  1.00 54.94           O  
ATOM     62  CG  LEU A   8     -14.094 -18.859 -30.953  1.00 54.94           C  
ATOM     63  CD1 LEU A   8     -13.047 -19.891 -31.344  1.00 54.94           C  
ATOM     64  CD2 LEU A   8     -13.992 -18.516 -29.469  1.00 54.94           C  
ATOM     65  N   LYS A   9     -14.336 -14.906 -33.250  1.00 58.53           N  
ATOM     66  CA  LYS A   9     -14.031 -13.500 -33.500  1.00 58.53           C  
ATOM     67  C   LYS A   9     -15.305 -12.656 -33.469  1.00 58.53           C  
ATOM     68  CB  LYS A   9     -13.297 -13.312 -34.812  1.00 58.53           C  
ATOM     69  O   LYS A   9     -15.312 -11.539 -32.969  1.00 58.53           O  
ATOM     70  CG  LYS A   9     -11.781 -13.281 -34.688  1.00 58.53           C  
ATOM     71  CD  LYS A   9     -11.117 -13.016 -36.031  1.00 58.53           C  
ATOM     72  CE  LYS A   9      -9.594 -13.039 -35.906  1.00 58.53           C  
ATOM     73  NZ  LYS A   9      -8.938 -12.766 -37.219  1.00 58.53           N  
ATOM     74  N   ASP A  10     -16.344 -13.367 -33.938  1.00 62.91           N  
ATOM     75  CA  ASP A  10     -17.609 -12.633 -34.031  1.00 62.91           C  
ATOM     76  C   ASP A  10     -18.203 -12.391 -32.656  1.00 62.91           C  
ATOM     77  CB  ASP A  10     -18.609 -13.398 -34.906  1.00 62.91           C  
ATOM     78  O   ASP A  10     -18.656 -11.281 -32.344  1.00 62.91           O  
ATOM     79  CG  ASP A  10     -19.641 -12.492 -35.562  1.00 62.91           C  
ATOM     80  OD1 ASP A  10     -19.578 -11.258 -35.375  1.00 62.91           O  
ATOM     81  OD2 ASP A  10     -20.516 -13.016 -36.281  1.00 62.91           O  
ATOM     82  N   ASN A  11     -18.203 -13.453 -31.812  1.00 67.12           N  
ATOM     83  CA  ASN A  11     -18.766 -13.305 -30.469  1.00 67.12           C  
ATOM     84  C   ASN A  11     -17.969 -12.312 -29.625  1.00 67.12           C  
ATOM     85  CB  ASN A  11     -18.844 -14.664 -29.766  1.00 67.12           C  
ATOM     86  O   ASN A  11     -18.547 -11.484 -28.938  1.00 67.12           O  
ATOM     87  CG  ASN A  11     -20.031 -15.492 -30.234  1.00 67.12           C  
ATOM     88  ND2 ASN A  11     -19.969 -16.797 -29.984  1.00 67.12           N  
ATOM     89  OD1 ASN A  11     -20.984 -14.969 -30.797  1.00 67.12           O  
ATOM     90  N   THR A  12     -16.703 -12.375 -29.797  1.00 74.00           N  
ATOM     91  CA  THR A  12     -15.844 -11.469 -29.031  1.00 74.00           C  
ATOM     92  C   THR A  12     -16.078 -10.023 -29.438  1.00 74.00           C  
ATOM     93  CB  THR A  12     -14.352 -11.820 -29.219  1.00 74.00           C  
ATOM     94  O   THR A  12     -16.125  -9.133 -28.594  1.00 74.00           O  
ATOM     95  CG2 THR A  12     -13.688 -12.156 -27.891  1.00 74.00           C  
ATOM     96  OG1 THR A  12     -14.242 -12.953 -30.094  1.00 74.00           O  
ATOM     97  N   THR A  13     -16.281  -9.914 -30.703  1.00 77.19           N  
ATOM     98  CA  THR A  13     -16.500  -8.562 -31.219  1.00 77.19           C  
ATOM     99  C   THR A  13     -17.828  -8.000 -30.719  1.00 77.19           C  
ATOM    100  CB  THR A  13     -16.469  -8.547 -32.750  1.00 77.19           C  
ATOM    101  O   THR A  13     -17.922  -6.820 -30.375  1.00 77.19           O  
ATOM    102  CG2 THR A  13     -15.469  -7.527 -33.281  1.00 77.19           C  
ATOM    103  OG1 THR A  13     -16.109  -9.852 -33.250  1.00 77.19           O  
ATOM    104  N   VAL A  14     -18.797  -8.922 -30.703  1.00 79.94           N  
ATOM    105  CA  VAL A  14     -20.125  -8.492 -30.266  1.00 79.94           C  
ATOM    106  C   VAL A  14     -20.062  -8.078 -28.797  1.00 79.94           C  
ATOM    107  CB  VAL A  14     -21.188  -9.602 -30.469  1.00 79.94           C  
ATOM    108  O   VAL A  14     -20.594  -7.023 -28.422  1.00 79.94           O  
ATOM    109  CG1 VAL A  14     -22.484  -9.227 -29.766  1.00 79.94           C  
ATOM    110  CG2 VAL A  14     -21.422  -9.844 -31.953  1.00 79.94           C  
ATOM    111  N   PHE A  15     -19.406  -8.867 -28.000  1.00 80.81           N  
ATOM    112  CA  PHE A  15     -19.328  -8.578 -26.578  1.00 80.81           C  
ATOM    113  C   PHE A  15     -18.500  -7.324 -26.312  1.00 80.81           C  
ATOM    114  CB  PHE A  15     -18.734  -9.766 -25.812  1.00 80.81           C  
ATOM    115  O   PHE A  15     -18.859  -6.500 -25.469  1.00 80.81           O  
ATOM    116  CG  PHE A  15     -19.734 -10.852 -25.516  1.00 80.81           C  
ATOM    117  CD1 PHE A  15     -20.672 -10.688 -24.500  1.00 80.81           C  
ATOM    118  CD2 PHE A  15     -19.734 -12.031 -26.234  1.00 80.81           C  
ATOM    119  CE1 PHE A  15     -21.594 -11.695 -24.203  1.00 80.81           C  
ATOM    120  CE2 PHE A  15     -20.656 -13.039 -25.953  1.00 80.81           C  
ATOM    121  CZ  PHE A  15     -21.578 -12.867 -24.938  1.00 80.81           C  
ATOM    122  N   THR A  16     -17.484  -7.219 -27.125  1.00 83.19           N  
ATOM    123  CA  THR A  16     -16.656  -6.023 -27.016  1.00 83.19           C  
ATOM    124  C   THR A  16     -17.469  -4.773 -27.328  1.00 83.19           C  
ATOM    125  CB  THR A  16     -15.445  -6.094 -27.969  1.00 83.19           C  
ATOM    126  O   THR A  16     -17.375  -3.771 -26.609  1.00 83.19           O  
ATOM    127  CG2 THR A  16     -14.617  -4.812 -27.906  1.00 83.19           C  
ATOM    128  OG1 THR A  16     -14.617  -7.203 -27.609  1.00 83.19           O  
ATOM    129  N   ARG A  17     -18.297  -4.871 -28.250  1.00 85.56           N  
ATOM    130  CA  ARG A  17     -19.125  -3.742 -28.656  1.00 85.56           C  
ATOM    131  C   ARG A  17     -20.141  -3.408 -27.562  1.00 85.56           C  
ATOM    132  CB  ARG A  17     -19.844  -4.035 -29.969  1.00 85.56           C  
ATOM    133  O   ARG A  17     -20.406  -2.234 -27.297  1.00 85.56           O  
ATOM    134  CG  ARG A  17     -18.969  -3.816 -31.203  1.00 85.56           C  
ATOM    135  CD  ARG A  17     -19.766  -4.020 -32.500  1.00 85.56           C  
ATOM    136  NE  ARG A  17     -18.922  -3.818 -33.656  1.00 85.56           N  
ATOM    137  NH1 ARG A  17     -20.484  -4.637 -35.156  1.00 85.56           N  
ATOM    138  NH2 ARG A  17     -18.453  -3.893 -35.906  1.00 85.56           N  
ATOM    139  CZ  ARG A  17     -19.297  -4.117 -34.906  1.00 85.56           C  
ATOM    140  N   ILE A  18     -20.734  -4.430 -27.047  1.00 85.69           N  
ATOM    141  CA  ILE A  18     -21.719  -4.223 -25.984  1.00 85.69           C  
ATOM    142  C   ILE A  18     -21.047  -3.518 -24.812  1.00 85.69           C  
ATOM    143  CB  ILE A  18     -22.344  -5.559 -25.531  1.00 85.69           C  
ATOM    144  O   ILE A  18     -21.594  -2.541 -24.281  1.00 85.69           O  
ATOM    145  CG1 ILE A  18     -23.234  -6.133 -26.641  1.00 85.69           C  
ATOM    146  CG2 ILE A  18     -23.125  -5.371 -24.234  1.00 85.69           C  
ATOM    147  CD1 ILE A  18     -23.703  -7.559 -26.375  1.00 85.69           C  
ATOM    148  N   LEU A  19     -19.891  -3.969 -24.422  1.00 84.06           N  
ATOM    149  CA  LEU A  19     -19.188  -3.391 -23.281  1.00 84.06           C  
ATOM    150  C   LEU A  19     -18.781  -1.949 -23.562  1.00 84.06           C  
ATOM    151  CB  LEU A  19     -17.953  -4.223 -22.938  1.00 84.06           C  
ATOM    152  O   LEU A  19     -18.891  -1.083 -22.688  1.00 84.06           O  
ATOM    153  CG  LEU A  19     -18.203  -5.602 -22.328  1.00 84.06           C  
ATOM    154  CD1 LEU A  19     -16.891  -6.367 -22.172  1.00 84.06           C  
ATOM    155  CD2 LEU A  19     -18.906  -5.469 -20.984  1.00 84.06           C  
ATOM    156  N   ASP A  20     -18.328  -1.725 -24.844  1.00 84.50           N  
ATOM    157  CA  ASP A  20     -17.922  -0.375 -25.219  1.00 84.50           C  
ATOM    158  C   ASP A  20     -19.125   0.579 -25.203  1.00 84.50           C  
ATOM    159  CB  ASP A  20     -17.281  -0.381 -26.609  1.00 84.50           C  
ATOM    160  O   ASP A  20     -19.000   1.733 -24.797  1.00 84.50           O  
ATOM    161  CG  ASP A  20     -15.891  -1.009 -26.609  1.00 84.50           C  
ATOM    162  OD1 ASP A  20     -15.305  -1.186 -25.531  1.00 84.50           O  
ATOM    163  OD2 ASP A  20     -15.391  -1.326 -27.703  1.00 84.50           O  
ATOM    164  N   ARG A  21     -20.250   0.108 -25.594  1.00 87.25           N  
ATOM    165  CA  ARG A  21     -21.453   0.931 -25.672  1.00 87.25           C  
ATOM    166  C   ARG A  21     -22.016   1.185 -24.281  1.00 87.25           C  
ATOM    167  CB  ARG A  21     -22.500   0.265 -26.547  1.00 87.25           C  
ATOM    168  O   ARG A  21     -22.641   2.223 -24.031  1.00 87.25           O  
ATOM    169  CG  ARG A  21     -22.281   0.485 -28.047  1.00 87.25           C  
ATOM    170  CD  ARG A  21     -23.422  -0.109 -28.875  1.00 87.25           C  
ATOM    171  NE  ARG A  21     -23.062  -0.197 -30.281  1.00 87.25           N  
ATOM    172  NH1 ARG A  21     -24.797  -1.610 -30.844  1.00 87.25           N  
ATOM    173  NH2 ARG A  21     -23.312  -0.919 -32.438  1.00 87.25           N  
ATOM    174  CZ  ARG A  21     -23.719  -0.909 -31.188  1.00 87.25           C  
ATOM    175  N   LEU A  22     -21.797   0.201 -23.406  1.00 86.44           N  
ATOM    176  CA  LEU A  22     -22.344   0.285 -22.062  1.00 86.44           C  
ATOM    177  C   LEU A  22     -21.812   1.516 -21.328  1.00 86.44           C  
ATOM    178  CB  LEU A  22     -22.016  -0.979 -21.266  1.00 86.44           C  
ATOM    179  O   LEU A  22     -22.578   2.207 -20.641  1.00 86.44           O  
ATOM    180  CG  LEU A  22     -22.828  -1.213 -19.984  1.00 86.44           C  
ATOM    181  CD1 LEU A  22     -23.938  -2.215 -20.250  1.00 86.44           C  
ATOM    182  CD2 LEU A  22     -21.922  -1.696 -18.859  1.00 86.44           C  
ATOM    183  N   LEU A  23     -20.531   1.926 -21.562  1.00 86.50           N  
ATOM    184  CA  LEU A  23     -19.891   2.988 -20.797  1.00 86.50           C  
ATOM    185  C   LEU A  23     -19.812   4.277 -21.609  1.00 86.50           C  
ATOM    186  CB  LEU A  23     -18.484   2.562 -20.344  1.00 86.50           C  
ATOM    187  O   LEU A  23     -19.344   5.305 -21.094  1.00 86.50           O  
ATOM    188  CG  LEU A  23     -18.406   1.396 -19.359  1.00 86.50           C  
ATOM    189  CD1 LEU A  23     -16.953   1.064 -19.047  1.00 86.50           C  
ATOM    190  CD2 LEU A  23     -19.188   1.723 -18.094  1.00 86.50           C  
ATOM    191  N   ASP A  24     -20.312   4.133 -22.891  1.00 87.62           N  
ATOM    192  CA  ASP A  24     -20.297   5.332 -23.719  1.00 87.62           C  
ATOM    193  C   ASP A  24     -21.219   6.414 -23.156  1.00 87.62           C  
ATOM    194  CB  ASP A  24     -20.703   4.996 -25.156  1.00 87.62           C  
ATOM    195  O   ASP A  24     -22.422   6.211 -23.047  1.00 87.62           O  
ATOM    196  CG  ASP A  24     -20.375   6.105 -26.141  1.00 87.62           C  
ATOM    197  OD1 ASP A  24     -19.703   7.086 -25.750  1.00 87.62           O  
ATOM    198  OD2 ASP A  24     -20.812   6.000 -27.312  1.00 87.62           O  
ATOM    199  N   GLY A  25     -20.594   7.531 -22.672  1.00 86.12           N  
ATOM    200  CA  GLY A  25     -21.359   8.648 -22.141  1.00 86.12           C  
ATOM    201  C   GLY A  25     -21.797   8.430 -20.703  1.00 86.12           C  
ATOM    202  O   GLY A  25     -22.516   9.258 -20.141  1.00 86.12           O  
ATOM    203  N   TYR A  26     -21.484   7.277 -20.125  1.00 88.94           N  
ATOM    204  CA  TYR A  26     -21.844   6.984 -18.734  1.00 88.94           C  
ATOM    205  C   TYR A  26     -21.016   7.820 -17.766  1.00 88.94           C  
ATOM    206  CB  TYR A  26     -21.656   5.496 -18.438  1.00 88.94           C  
ATOM    207  O   TYR A  26     -19.781   7.879 -17.875  1.00 88.94           O  
ATOM    208  CG  TYR A  26     -22.047   5.105 -17.031  1.00 88.94           C  
ATOM    209  CD1 TYR A  26     -21.078   4.949 -16.031  1.00 88.94           C  
ATOM    210  CD2 TYR A  26     -23.375   4.895 -16.688  1.00 88.94           C  
ATOM    211  CE1 TYR A  26     -21.438   4.590 -14.734  1.00 88.94           C  
ATOM    212  CE2 TYR A  26     -23.750   4.535 -15.406  1.00 88.94           C  
ATOM    213  OH  TYR A  26     -23.125   4.027 -13.148  1.00 88.94           O  
ATOM    214  CZ  TYR A  26     -22.766   4.387 -14.430  1.00 88.94           C  
ATOM    215  N   ASP A  27     -21.641   8.516 -16.875  1.00 88.19           N  
ATOM    216  CA  ASP A  27     -20.984   9.320 -15.859  1.00 88.19           C  
ATOM    217  C   ASP A  27     -21.109   8.672 -14.477  1.00 88.19           C  
ATOM    218  CB  ASP A  27     -21.562  10.734 -15.828  1.00 88.19           C  
ATOM    219  O   ASP A  27     -22.172   8.711 -13.867  1.00 88.19           O  
ATOM    220  CG  ASP A  27     -20.719  11.711 -15.031  1.00 88.19           C  
ATOM    221  OD1 ASP A  27     -19.906  11.273 -14.188  1.00 88.19           O  
ATOM    222  OD2 ASP A  27     -20.875  12.938 -15.242  1.00 88.19           O  
ATOM    223  N   ASN A  28     -20.000   8.141 -14.023  1.00 89.00           N  
ATOM    224  CA  ASN A  28     -20.047   7.391 -12.773  1.00 89.00           C  
ATOM    225  C   ASN A  28     -20.000   8.312 -11.562  1.00 89.00           C  
ATOM    226  CB  ASN A  28     -18.906   6.383 -12.711  1.00 89.00           C  
ATOM    227  O   ASN A  28     -20.047   7.852 -10.422  1.00 89.00           O  
ATOM    228  CG  ASN A  28     -17.531   7.047 -12.695  1.00 89.00           C  
ATOM    229  ND2 ASN A  28     -16.484   6.246 -12.578  1.00 89.00           N  
ATOM    230  OD1 ASN A  28     -17.438   8.273 -12.781  1.00 89.00           O  
ATOM    231  N   ARG A  29     -20.062   9.609 -11.789  1.00 85.94           N  
ATOM    232  CA  ARG A  29     -20.125  10.578 -10.695  1.00 85.94           C  
ATOM    233  C   ARG A  29     -21.562  10.766 -10.227  1.00 85.94           C  
ATOM    234  CB  ARG A  29     -19.547  11.922 -11.133  1.00 85.94           C  
ATOM    235  O   ARG A  29     -21.797  11.305  -9.141  1.00 85.94           O  
ATOM    236  CG  ARG A  29     -18.078  11.844 -11.555  1.00 85.94           C  
ATOM    237  CD  ARG A  29     -17.625  13.133 -12.227  1.00 85.94           C  
ATOM    238  NE  ARG A  29     -18.328  13.375 -13.477  1.00 85.94           N  
ATOM    239  NH1 ARG A  29     -17.406  15.461 -13.836  1.00 85.94           N  
ATOM    240  NH2 ARG A  29     -18.906  14.594 -15.336  1.00 85.94           N  
ATOM    241  CZ  ARG A  29     -18.219  14.477 -14.211  1.00 85.94           C  
ATOM    242  N   LEU A  30     -22.438  10.336 -11.039  1.00 88.69           N  
ATOM    243  CA  LEU A  30     -23.859  10.547 -10.750  1.00 88.69           C  
ATOM    244  C   LEU A  30     -24.516   9.258 -10.289  1.00 88.69           C  
ATOM    245  CB  LEU A  30     -24.578  11.086 -11.992  1.00 88.69           C  
ATOM    246  O   LEU A  30     -24.422   8.227 -10.961  1.00 88.69           O  
ATOM    247  CG  LEU A  30     -23.953  12.320 -12.656  1.00 88.69           C  
ATOM    248  CD1 LEU A  30     -24.734  12.688 -13.922  1.00 88.69           C  
ATOM    249  CD2 LEU A  30     -23.922  13.492 -11.688  1.00 88.69           C  
ATOM    250  N   ARG A  31     -25.188   9.383  -9.188  1.00 91.25           N  
ATOM    251  CA  ARG A  31     -25.938   8.219  -8.695  1.00 91.25           C  
ATOM    252  C   ARG A  31     -27.109   7.902  -9.602  1.00 91.25           C  
ATOM    253  CB  ARG A  31     -26.406   8.445  -7.266  1.00 91.25           C  
ATOM    254  O   ARG A  31     -27.656   8.797 -10.258  1.00 91.25           O  
ATOM    255  CG  ARG A  31     -27.500   9.500  -7.145  1.00 91.25           C  
ATOM    256  CD  ARG A  31     -28.047   9.594  -5.723  1.00 91.25           C  
ATOM    257  NE  ARG A  31     -29.156  10.539  -5.629  1.00 91.25           N  
ATOM    258  NH1 ARG A  31     -30.797   8.992  -6.125  1.00 91.25           N  
ATOM    259  NH2 ARG A  31     -31.359  11.172  -5.711  1.00 91.25           N  
ATOM    260  CZ  ARG A  31     -30.438  10.234  -5.820  1.00 91.25           C  
ATOM    261  N   PRO A  32     -27.531   6.633  -9.602  1.00 93.62           N  
ATOM    262  CA  PRO A  32     -28.734   6.281 -10.352  1.00 93.62           C  
ATOM    263  C   PRO A  32     -29.984   6.992  -9.828  1.00 93.62           C  
ATOM    264  CB  PRO A  32     -28.859   4.766 -10.148  1.00 93.62           C  
ATOM    265  O   PRO A  32     -30.141   7.172  -8.617  1.00 93.62           O  
ATOM    266  CG  PRO A  32     -27.484   4.332  -9.742  1.00 93.62           C  
ATOM    267  CD  PRO A  32     -26.828   5.465  -9.008  1.00 93.62           C  
ATOM    268  N   GLY A  33     -30.812   7.461 -10.789  1.00 89.06           N  
ATOM    269  CA  GLY A  33     -32.062   8.078 -10.430  1.00 89.06           C  
ATOM    270  C   GLY A  33     -31.938   9.523  -9.977  1.00 89.06           C  
ATOM    271  O   GLY A  33     -32.844  10.078  -9.359  1.00 89.06           O  
ATOM    272  N   LEU A  34     -30.812  10.109 -10.242  1.00 85.56           N  
ATOM    273  CA  LEU A  34     -30.547  11.477  -9.805  1.00 85.56           C  
ATOM    274  C   LEU A  34     -31.656  12.422 -10.258  1.00 85.56           C  
ATOM    275  CB  LEU A  34     -29.188  11.961 -10.336  1.00 85.56           C  
ATOM    276  O   LEU A  34     -31.969  12.484 -11.445  1.00 85.56           O  
ATOM    277  CG  LEU A  34     -28.734  13.336  -9.844  1.00 85.56           C  
ATOM    278  CD1 LEU A  34     -28.359  13.281  -8.367  1.00 85.56           C  
ATOM    279  CD2 LEU A  34     -27.547  13.820 -10.672  1.00 85.56           C  
ATOM    280  N   GLY A  35     -32.188  13.172  -9.273  1.00 77.06           N  
ATOM    281  CA  GLY A  35     -33.219  14.148  -9.562  1.00 77.06           C  
ATOM    282  C   GLY A  35     -34.594  13.531  -9.766  1.00 77.06           C  
ATOM    283  O   GLY A  35     -35.562  14.242  -9.953  1.00 77.06           O  
ATOM    284  N   GLU A  36     -34.781  12.273  -9.789  1.00 82.44           N  
ATOM    285  CA  GLU A  36     -36.031  11.594 -10.094  1.00 82.44           C  
ATOM    286  C   GLU A  36     -36.500  10.711  -8.930  1.00 82.44           C  
ATOM    287  CB  GLU A  36     -35.906  10.766 -11.375  1.00 82.44           C  
ATOM    288  O   GLU A  36     -37.656  10.750  -8.523  1.00 82.44           O  
ATOM    289  CG  GLU A  36     -35.656  11.594 -12.617  1.00 82.44           C  
ATOM    290  CD  GLU A  36     -35.656  10.773 -13.898  1.00 82.44           C  
ATOM    291  OE1 GLU A  36     -35.500  11.352 -15.000  1.00 82.44           O  
ATOM    292  OE2 GLU A  36     -35.750   9.531 -13.797  1.00 82.44           O  
ATOM    293  N   ARG A  37     -35.688   9.906  -8.492  1.00 90.44           N  
ATOM    294  CA  ARG A  37     -36.031   8.938  -7.453  1.00 90.44           C  
ATOM    295  C   ARG A  37     -34.844   8.680  -6.547  1.00 90.44           C  
ATOM    296  CB  ARG A  37     -36.500   7.629  -8.078  1.00 90.44           C  
ATOM    297  O   ARG A  37     -33.688   9.023  -6.883  1.00 90.44           O  
ATOM    298  CG  ARG A  37     -35.469   6.941  -8.953  1.00 90.44           C  
ATOM    299  CD  ARG A  37     -36.000   5.637  -9.531  1.00 90.44           C  
ATOM    300  NE  ARG A  37     -35.062   5.043 -10.469  1.00 90.44           N  
ATOM    301  NH1 ARG A  37     -33.938   3.811  -8.867  1.00 90.44           N  
ATOM    302  NH2 ARG A  37     -33.281   3.705 -11.055  1.00 90.44           N  
ATOM    303  CZ  ARG A  37     -34.094   4.188 -10.125  1.00 90.44           C  
ATOM    304  N   VAL A  38     -35.094   8.070  -5.430  1.00 94.69           N  
ATOM    305  CA  VAL A  38     -34.062   7.625  -4.496  1.00 94.69           C  
ATOM    306  C   VAL A  38     -33.438   6.336  -5.004  1.00 94.69           C  
ATOM    307  CB  VAL A  38     -34.656   7.410  -3.078  1.00 94.69           C  
ATOM    308  O   VAL A  38     -34.094   5.508  -5.625  1.00 94.69           O  
ATOM    309  CG1 VAL A  38     -33.594   6.848  -2.141  1.00 94.69           C  
ATOM    310  CG2 VAL A  38     -35.219   8.719  -2.527  1.00 94.69           C  
ATOM    311  N   THR A  39     -32.188   6.234  -4.906  1.00 96.19           N  
ATOM    312  CA  THR A  39     -31.484   4.996  -5.242  1.00 96.19           C  
ATOM    313  C   THR A  39     -31.609   3.980  -4.109  1.00 96.19           C  
ATOM    314  CB  THR A  39     -30.000   5.254  -5.547  1.00 96.19           C  
ATOM    315  O   THR A  39     -31.188   4.246  -2.982  1.00 96.19           O  
ATOM    316  CG2 THR A  39     -29.328   3.990  -6.059  1.00 96.19           C  
ATOM    317  OG1 THR A  39     -29.891   6.277  -6.543  1.00 96.19           O  
ATOM    318  N   GLU A  40     -32.188   2.828  -4.387  1.00 97.62           N  
ATOM    319  CA  GLU A  40     -32.344   1.759  -3.404  1.00 97.62           C  
ATOM    320  C   GLU A  40     -31.203   0.745  -3.518  1.00 97.62           C  
ATOM    321  CB  GLU A  40     -33.688   1.057  -3.572  1.00 97.62           C  
ATOM    322  O   GLU A  40     -31.000   0.156  -4.582  1.00 97.62           O  
ATOM    323  CG  GLU A  40     -34.906   1.973  -3.371  1.00 97.62           C  
ATOM    324  CD  GLU A  40     -36.219   1.289  -3.643  1.00 97.62           C  
ATOM    325  OE1 GLU A  40     -37.281   1.970  -3.607  1.00 97.62           O  
ATOM    326  OE2 GLU A  40     -36.219   0.063  -3.891  1.00 97.62           O  
ATOM    327  N   VAL A  41     -30.500   0.568  -2.449  1.00 97.25           N  
ATOM    328  CA  VAL A  41     -29.406  -0.400  -2.406  1.00 97.25           C  
ATOM    329  C   VAL A  41     -29.797  -1.582  -1.522  1.00 97.25           C  
ATOM    330  CB  VAL A  41     -28.094   0.241  -1.892  1.00 97.25           C  
ATOM    331  O   VAL A  41     -29.984  -1.427  -0.312  1.00 97.25           O  
ATOM    332  CG1 VAL A  41     -26.969  -0.784  -1.874  1.00 97.25           C  
ATOM    333  CG2 VAL A  41     -27.719   1.445  -2.750  1.00 97.25           C  
ATOM    334  N   LYS A  42     -29.953  -2.746  -2.107  1.00 97.31           N  
ATOM    335  CA  LYS A  42     -30.234  -3.977  -1.370  1.00 97.31           C  
ATOM    336  C   LYS A  42     -28.938  -4.664  -0.946  1.00 97.31           C  
ATOM    337  CB  LYS A  42     -31.078  -4.930  -2.213  1.00 97.31           C  
ATOM    338  O   LYS A  42     -28.000  -4.766  -1.736  1.00 97.31           O  
ATOM    339  CG  LYS A  42     -32.469  -4.387  -2.564  1.00 97.31           C  
ATOM    340  CD  LYS A  42     -33.281  -5.410  -3.338  1.00 97.31           C  
ATOM    341  CE  LYS A  42     -34.688  -4.887  -3.650  1.00 97.31           C  
ATOM    342  NZ  LYS A  42     -35.500  -5.898  -4.379  1.00 97.31           N  
ATOM    343  N   THR A  43     -28.875  -5.059   0.275  1.00 95.69           N  
ATOM    344  CA  THR A  43     -27.625  -5.590   0.805  1.00 95.69           C  
ATOM    345  C   THR A  43     -27.844  -6.945   1.471  1.00 95.69           C  
ATOM    346  CB  THR A  43     -26.984  -4.617   1.817  1.00 95.69           C  
ATOM    347  O   THR A  43     -28.922  -7.211   1.996  1.00 95.69           O  
ATOM    348  CG2 THR A  43     -26.703  -3.264   1.174  1.00 95.69           C  
ATOM    349  OG1 THR A  43     -27.891  -4.430   2.918  1.00 95.69           O  
ATOM    350  N   ASP A  44     -26.906  -7.820   1.425  1.00 93.69           N  
ATOM    351  CA  ASP A  44     -26.844  -9.023   2.244  1.00 93.69           C  
ATOM    352  C   ASP A  44     -25.391  -9.383   2.568  1.00 93.69           C  
ATOM    353  CB  ASP A  44     -27.516 -10.195   1.537  1.00 93.69           C  
ATOM    354  O   ASP A  44     -24.469  -8.898   1.909  1.00 93.69           O  
ATOM    355  CG  ASP A  44     -26.766 -10.664   0.301  1.00 93.69           C  
ATOM    356  OD1 ASP A  44     -25.797 -11.438   0.432  1.00 93.69           O  
ATOM    357  OD2 ASP A  44     -27.156 -10.250  -0.815  1.00 93.69           O  
ATOM    358  N   ILE A  45     -25.188 -10.133   3.656  1.00 92.81           N  
ATOM    359  CA  ILE A  45     -23.875 -10.477   4.168  1.00 92.81           C  
ATOM    360  C   ILE A  45     -23.766 -11.984   4.359  1.00 92.81           C  
ATOM    361  CB  ILE A  45     -23.562  -9.742   5.496  1.00 92.81           C  
ATOM    362  O   ILE A  45     -24.641 -12.602   4.969  1.00 92.81           O  
ATOM    363  CG1 ILE A  45     -23.641  -8.227   5.297  1.00 92.81           C  
ATOM    364  CG2 ILE A  45     -22.203 -10.164   6.047  1.00 92.81           C  
ATOM    365  CD1 ILE A  45     -23.547  -7.430   6.590  1.00 92.81           C  
ATOM    366  N   PHE A  46     -22.828 -12.555   3.777  1.00 89.69           N  
ATOM    367  CA  PHE A  46     -22.453 -13.938   4.055  1.00 89.69           C  
ATOM    368  C   PHE A  46     -21.141 -14.000   4.820  1.00 89.69           C  
ATOM    369  CB  PHE A  46     -22.359 -14.734   2.754  1.00 89.69           C  
ATOM    370  O   PHE A  46     -20.094 -13.641   4.285  1.00 89.69           O  
ATOM    371  CG  PHE A  46     -22.047 -16.203   2.963  1.00 89.69           C  
ATOM    372  CD1 PHE A  46     -20.797 -16.719   2.633  1.00 89.69           C  
ATOM    373  CD2 PHE A  46     -23.016 -17.047   3.488  1.00 89.69           C  
ATOM    374  CE1 PHE A  46     -20.516 -18.062   2.826  1.00 89.69           C  
ATOM    375  CE2 PHE A  46     -22.734 -18.406   3.682  1.00 89.69           C  
ATOM    376  CZ  PHE A  46     -21.484 -18.906   3.350  1.00 89.69           C  
ATOM    377  N   VAL A  47     -21.219 -14.438   6.020  1.00 90.50           N  
ATOM    378  CA  VAL A  47     -20.047 -14.531   6.887  1.00 90.50           C  
ATOM    379  C   VAL A  47     -19.344 -15.875   6.664  1.00 90.50           C  
ATOM    380  CB  VAL A  47     -20.422 -14.367   8.375  1.00 90.50           C  
ATOM    381  O   VAL A  47     -19.906 -16.922   6.980  1.00 90.50           O  
ATOM    382  CG1 VAL A  47     -19.188 -14.461   9.258  1.00 90.50           C  
ATOM    383  CG2 VAL A  47     -21.141 -13.039   8.594  1.00 90.50           C  
ATOM    384  N   THR A  48     -18.188 -15.820   6.152  1.00 83.94           N  
ATOM    385  CA  THR A  48     -17.438 -17.047   5.891  1.00 83.94           C  
ATOM    386  C   THR A  48     -16.641 -17.469   7.121  1.00 83.94           C  
ATOM    387  CB  THR A  48     -16.500 -16.875   4.691  1.00 83.94           C  
ATOM    388  O   THR A  48     -16.375 -18.656   7.312  1.00 83.94           O  
ATOM    389  CG2 THR A  48     -17.266 -16.578   3.412  1.00 83.94           C  
ATOM    390  OG1 THR A  48     -15.594 -15.789   4.957  1.00 83.94           O  
ATOM    391  N   SER A  49     -16.234 -16.484   7.875  1.00 83.69           N  
ATOM    392  CA  SER A  49     -15.453 -16.750   9.086  1.00 83.69           C  
ATOM    393  C   SER A  49     -15.773 -15.734  10.180  1.00 83.69           C  
ATOM    394  CB  SER A  49     -13.961 -16.734   8.781  1.00 83.69           C  
ATOM    395  O   SER A  49     -15.820 -14.531   9.922  1.00 83.69           O  
ATOM    396  OG  SER A  49     -13.203 -16.969   9.961  1.00 83.69           O  
ATOM    397  N   PHE A  50     -16.016 -16.312  11.359  1.00 88.19           N  
ATOM    398  CA  PHE A  50     -16.281 -15.469  12.523  1.00 88.19           C  
ATOM    399  C   PHE A  50     -15.188 -15.641  13.570  1.00 88.19           C  
ATOM    400  CB  PHE A  50     -17.641 -15.805  13.125  1.00 88.19           C  
ATOM    401  O   PHE A  50     -15.000 -16.734  14.102  1.00 88.19           O  
ATOM    402  CG  PHE A  50     -18.156 -14.750  14.070  1.00 88.19           C  
ATOM    403  CD1 PHE A  50     -17.641 -14.641  15.359  1.00 88.19           C  
ATOM    404  CD2 PHE A  50     -19.156 -13.875  13.672  1.00 88.19           C  
ATOM    405  CE1 PHE A  50     -18.125 -13.672  16.234  1.00 88.19           C  
ATOM    406  CE2 PHE A  50     -19.641 -12.898  14.547  1.00 88.19           C  
ATOM    407  CZ  PHE A  50     -19.125 -12.797  15.828  1.00 88.19           C  
ATOM    408  N   GLY A  51     -14.508 -14.516  13.875  1.00 85.62           N  
ATOM    409  CA  GLY A  51     -13.430 -14.547  14.852  1.00 85.62           C  
ATOM    410  C   GLY A  51     -12.094 -14.117  14.281  1.00 85.62           C  
ATOM    411  O   GLY A  51     -11.938 -14.000  13.062  1.00 85.62           O  
ATOM    412  N   PRO A  52     -11.141 -13.906  15.102  1.00 83.38           N  
ATOM    413  CA  PRO A  52     -11.180 -14.031  16.562  1.00 83.38           C  
ATOM    414  C   PRO A  52     -11.945 -12.891  17.234  1.00 83.38           C  
ATOM    415  CB  PRO A  52      -9.703 -13.992  16.953  1.00 83.38           C  
ATOM    416  O   PRO A  52     -12.234 -11.875  16.594  1.00 83.38           O  
ATOM    417  CG  PRO A  52      -9.047 -13.117  15.938  1.00 83.38           C  
ATOM    418  CD  PRO A  52      -9.727 -13.344  14.617  1.00 83.38           C  
ATOM    419  N   VAL A  53     -12.281 -13.188  18.531  1.00 84.31           N  
ATOM    420  CA  VAL A  53     -12.891 -12.188  19.406  1.00 84.31           C  
ATOM    421  C   VAL A  53     -11.914 -11.820  20.516  1.00 84.31           C  
ATOM    422  CB  VAL A  53     -14.219 -12.695  20.000  1.00 84.31           C  
ATOM    423  O   VAL A  53     -11.375 -12.695  21.203  1.00 84.31           O  
ATOM    424  CG1 VAL A  53     -14.828 -11.641  20.922  1.00 84.31           C  
ATOM    425  CG2 VAL A  53     -15.203 -13.062  18.891  1.00 84.31           C  
ATOM    426  N   SER A  54     -11.641 -10.523  20.688  1.00 82.06           N  
ATOM    427  CA  SER A  54     -10.703 -10.039  21.703  1.00 82.06           C  
ATOM    428  C   SER A  54     -11.422  -9.250  22.781  1.00 82.06           C  
ATOM    429  CB  SER A  54      -9.617  -9.180  21.062  1.00 82.06           C  
ATOM    430  O   SER A  54     -11.883  -8.133  22.547  1.00 82.06           O  
ATOM    431  OG  SER A  54      -8.766  -8.625  22.047  1.00 82.06           O  
ATOM    432  N   ASP A  55     -11.422  -9.789  23.953  1.00 79.56           N  
ATOM    433  CA  ASP A  55     -12.000  -9.070  25.094  1.00 79.56           C  
ATOM    434  C   ASP A  55     -11.148  -7.863  25.469  1.00 79.56           C  
ATOM    435  CB  ASP A  55     -12.141 -10.008  26.297  1.00 79.56           C  
ATOM    436  O   ASP A  55     -11.672  -6.820  25.859  1.00 79.56           O  
ATOM    437  CG  ASP A  55     -13.148 -11.117  26.078  1.00 79.56           C  
ATOM    438  OD1 ASP A  55     -13.977 -11.016  25.141  1.00 79.56           O  
ATOM    439  OD2 ASP A  55     -13.117 -12.109  26.828  1.00 79.56           O  
ATOM    440  N   HIS A  56      -9.977  -8.133  25.281  1.00 73.38           N  
ATOM    441  CA  HIS A  56      -9.016  -7.094  25.656  1.00 73.38           C  
ATOM    442  C   HIS A  56      -9.188  -5.852  24.781  1.00 73.38           C  
ATOM    443  CB  HIS A  56      -7.586  -7.621  25.531  1.00 73.38           C  
ATOM    444  O   HIS A  56      -9.242  -4.730  25.297  1.00 73.38           O  
ATOM    445  CG  HIS A  56      -6.543  -6.621  25.922  1.00 73.38           C  
ATOM    446  CD2 HIS A  56      -5.949  -6.379  27.125  1.00 73.38           C  
ATOM    447  ND1 HIS A  56      -6.004  -5.719  25.031  1.00 73.38           N  
ATOM    448  CE1 HIS A  56      -5.117  -4.969  25.672  1.00 73.38           C  
ATOM    449  NE2 HIS A  56      -5.062  -5.348  26.938  1.00 73.38           N  
ATOM    450  N   ASP A  57      -9.352  -6.020  23.531  1.00 75.44           N  
ATOM    451  CA  ASP A  57      -9.438  -4.906  22.594  1.00 75.44           C  
ATOM    452  C   ASP A  57     -10.898  -4.547  22.312  1.00 75.44           C  
ATOM    453  CB  ASP A  57      -8.711  -5.234  21.297  1.00 75.44           C  
ATOM    454  O   ASP A  57     -11.180  -3.541  21.656  1.00 75.44           O  
ATOM    455  CG  ASP A  57      -7.219  -5.434  21.484  1.00 75.44           C  
ATOM    456  OD1 ASP A  57      -6.594  -4.676  22.266  1.00 75.44           O  
ATOM    457  OD2 ASP A  57      -6.656  -6.355  20.844  1.00 75.44           O  
ATOM    458  N   MET A  58     -11.797  -5.355  22.797  1.00 81.00           N  
ATOM    459  CA  MET A  58     -13.234  -5.176  22.562  1.00 81.00           C  
ATOM    460  C   MET A  58     -13.539  -5.105  21.062  1.00 81.00           C  
ATOM    461  CB  MET A  58     -13.734  -3.908  23.250  1.00 81.00           C  
ATOM    462  O   MET A  58     -14.211  -4.180  20.609  1.00 81.00           O  
ATOM    463  CG  MET A  58     -13.695  -3.984  24.766  1.00 81.00           C  
ATOM    464  SD  MET A  58     -14.672  -2.652  25.562  1.00 81.00           S  
ATOM    465  CE  MET A  58     -13.406  -1.358  25.703  1.00 81.00           C  
ATOM    466  N   GLU A  59     -13.117  -6.062  20.422  1.00 85.19           N  
ATOM    467  CA  GLU A  59     -13.297  -6.141  18.984  1.00 85.19           C  
ATOM    468  C   GLU A  59     -13.492  -7.582  18.531  1.00 85.19           C  
ATOM    469  CB  GLU A  59     -12.109  -5.512  18.250  1.00 85.19           C  
ATOM    470  O   GLU A  59     -13.125  -8.516  19.234  1.00 85.19           O  
ATOM    471  CG  GLU A  59     -10.805  -6.273  18.438  1.00 85.19           C  
ATOM    472  CD  GLU A  59      -9.609  -5.594  17.781  1.00 85.19           C  
ATOM    473  OE1 GLU A  59      -8.562  -6.258  17.594  1.00 85.19           O  
ATOM    474  OE2 GLU A  59      -9.727  -4.395  17.453  1.00 85.19           O  
ATOM    475  N   TYR A  60     -14.109  -7.746  17.453  1.00 87.81           N  
ATOM    476  CA  TYR A  60     -14.227  -9.031  16.781  1.00 87.81           C  
ATOM    477  C   TYR A  60     -13.883  -8.914  15.305  1.00 87.81           C  
ATOM    478  CB  TYR A  60     -15.641  -9.594  16.938  1.00 87.81           C  
ATOM    479  O   TYR A  60     -13.945  -7.820  14.734  1.00 87.81           O  
ATOM    480  CG  TYR A  60     -16.688  -8.812  16.203  1.00 87.81           C  
ATOM    481  CD1 TYR A  60     -17.234  -7.648  16.750  1.00 87.81           C  
ATOM    482  CD2 TYR A  60     -17.156  -9.227  14.961  1.00 87.81           C  
ATOM    483  CE1 TYR A  60     -18.203  -6.922  16.062  1.00 87.81           C  
ATOM    484  CE2 TYR A  60     -18.125  -8.508  14.273  1.00 87.81           C  
ATOM    485  OH  TYR A  60     -19.609  -6.641  14.156  1.00 87.81           O  
ATOM    486  CZ  TYR A  60     -18.641  -7.355  14.836  1.00 87.81           C  
ATOM    487  N   THR A  61     -13.492  -9.969  14.758  1.00 87.31           N  
ATOM    488  CA  THR A  61     -13.102 -10.016  13.352  1.00 87.31           C  
ATOM    489  C   THR A  61     -13.984 -11.000  12.578  1.00 87.31           C  
ATOM    490  CB  THR A  61     -11.625 -10.422  13.195  1.00 87.31           C  
ATOM    491  O   THR A  61     -14.258 -12.102  13.055  1.00 87.31           O  
ATOM    492  CG2 THR A  61     -11.195 -10.383  11.727  1.00 87.31           C  
ATOM    493  OG1 THR A  61     -10.805  -9.508  13.945  1.00 87.31           O  
ATOM    494  N   ILE A  62     -14.469 -10.562  11.414  1.00 88.50           N  
ATOM    495  CA  ILE A  62     -15.258 -11.438  10.555  1.00 88.50           C  
ATOM    496  C   ILE A  62     -14.781 -11.312   9.109  1.00 88.50           C  
ATOM    497  CB  ILE A  62     -16.766 -11.117  10.656  1.00 88.50           C  
ATOM    498  O   ILE A  62     -14.367 -10.234   8.680  1.00 88.50           O  
ATOM    499  CG1 ILE A  62     -17.031  -9.648  10.273  1.00 88.50           C  
ATOM    500  CG2 ILE A  62     -17.297 -11.422  12.055  1.00 88.50           C  
ATOM    501  CD1 ILE A  62     -18.500  -9.273  10.227  1.00 88.50           C  
ATOM    502  N   ASP A  63     -14.797 -12.359   8.414  1.00 84.38           N  
ATOM    503  CA  ASP A  63     -14.656 -12.383   6.961  1.00 84.38           C  
ATOM    504  C   ASP A  63     -16.016 -12.508   6.277  1.00 84.38           C  
ATOM    505  CB  ASP A  63     -13.734 -13.531   6.531  1.00 84.38           C  
ATOM    506  O   ASP A  63     -16.812 -13.383   6.621  1.00 84.38           O  
ATOM    507  CG  ASP A  63     -12.328 -13.398   7.078  1.00 84.38           C  
ATOM    508  OD1 ASP A  63     -11.773 -12.281   7.086  1.00 84.38           O  
ATOM    509  OD2 ASP A  63     -11.766 -14.430   7.504  1.00 84.38           O  
ATOM    510  N   VAL A  64     -16.219 -11.656   5.281  1.00 87.81           N  
ATOM    511  CA  VAL A  64     -17.578 -11.633   4.746  1.00 87.81           C  
ATOM    512  C   VAL A  64     -17.531 -11.484   3.227  1.00 87.81           C  
ATOM    513  CB  VAL A  64     -18.422 -10.492   5.367  1.00 87.81           C  
ATOM    514  O   VAL A  64     -16.578 -10.922   2.682  1.00 87.81           O  
ATOM    515  CG1 VAL A  64     -18.469 -10.625   6.887  1.00 87.81           C  
ATOM    516  CG2 VAL A  64     -17.844  -9.133   4.965  1.00 87.81           C  
ATOM    517  N   PHE A  65     -18.531 -12.055   2.594  1.00 85.12           N  
ATOM    518  CA  PHE A  65     -18.984 -11.570   1.297  1.00 85.12           C  
ATOM    519  C   PHE A  65     -20.078 -10.523   1.464  1.00 85.12           C  
ATOM    520  CB  PHE A  65     -19.500 -12.734   0.446  1.00 85.12           C  
ATOM    521  O   PHE A  65     -21.156 -10.820   1.981  1.00 85.12           O  
ATOM    522  CG  PHE A  65     -18.422 -13.625  -0.089  1.00 85.12           C  
ATOM    523  CD1 PHE A  65     -17.656 -13.242  -1.191  1.00 85.12           C  
ATOM    524  CD2 PHE A  65     -18.141 -14.852   0.511  1.00 85.12           C  
ATOM    525  CE1 PHE A  65     -16.656 -14.062  -1.689  1.00 85.12           C  
ATOM    526  CE2 PHE A  65     -17.141 -15.680   0.020  1.00 85.12           C  
ATOM    527  CZ  PHE A  65     -16.391 -15.281  -1.081  1.00 85.12           C  
ATOM    528  N   PHE A  66     -19.797  -9.359   1.116  1.00 91.00           N  
ATOM    529  CA  PHE A  66     -20.719  -8.234   1.190  1.00 91.00           C  
ATOM    530  C   PHE A  66     -21.328  -7.945  -0.177  1.00 91.00           C  
ATOM    531  CB  PHE A  66     -20.016  -6.988   1.733  1.00 91.00           C  
ATOM    532  O   PHE A  66     -20.609  -7.547  -1.104  1.00 91.00           O  
ATOM    533  CG  PHE A  66     -20.938  -5.820   1.955  1.00 91.00           C  
ATOM    534  CD1 PHE A  66     -20.703  -4.602   1.332  1.00 91.00           C  
ATOM    535  CD2 PHE A  66     -22.047  -5.941   2.787  1.00 91.00           C  
ATOM    536  CE1 PHE A  66     -21.547  -3.520   1.535  1.00 91.00           C  
ATOM    537  CE2 PHE A  66     -22.906  -4.863   2.996  1.00 91.00           C  
ATOM    538  CZ  PHE A  66     -22.656  -3.654   2.369  1.00 91.00           C  
ATOM    539  N   ARG A  67     -22.609  -8.109  -0.272  1.00 92.81           N  
ATOM    540  CA  ARG A  67     -23.281  -7.965  -1.559  1.00 92.81           C  
ATOM    541  C   ARG A  67     -24.219  -6.762  -1.553  1.00 92.81           C  
ATOM    542  CB  ARG A  67     -24.062  -9.234  -1.907  1.00 92.81           C  
ATOM    543  O   ARG A  67     -25.000  -6.578  -0.611  1.00 92.81           O  
ATOM    544  CG  ARG A  67     -23.188 -10.461  -2.102  1.00 92.81           C  
ATOM    545  CD  ARG A  67     -24.016 -11.711  -2.379  1.00 92.81           C  
ATOM    546  NE  ARG A  67     -23.172 -12.906  -2.443  1.00 92.81           N  
ATOM    547  NH1 ARG A  67     -24.938 -14.391  -2.232  1.00 92.81           N  
ATOM    548  NH2 ARG A  67     -22.781 -15.164  -2.441  1.00 92.81           N  
ATOM    549  CZ  ARG A  67     -23.625 -14.148  -2.371  1.00 92.81           C  
ATOM    550  N   GLN A  68     -24.125  -6.047  -2.572  1.00 94.44           N  
ATOM    551  CA  GLN A  68     -24.969  -4.887  -2.811  1.00 94.44           C  
ATOM    552  C   GLN A  68     -25.594  -4.930  -4.207  1.00 94.44           C  
ATOM    553  CB  GLN A  68     -24.188  -3.590  -2.627  1.00 94.44           C  
ATOM    554  O   GLN A  68     -24.906  -5.238  -5.184  1.00 94.44           O  
ATOM    555  CG  GLN A  68     -23.516  -3.461  -1.262  1.00 94.44           C  
ATOM    556  CD  GLN A  68     -22.656  -2.219  -1.141  1.00 94.44           C  
ATOM    557  NE2 GLN A  68     -21.422  -2.303  -1.628  1.00 94.44           N  
ATOM    558  OE1 GLN A  68     -23.094  -1.190  -0.616  1.00 94.44           O  
ATOM    559  N   SER A  69     -26.875  -4.676  -4.262  1.00 96.69           N  
ATOM    560  CA  SER A  69     -27.594  -4.652  -5.535  1.00 96.69           C  
ATOM    561  C   SER A  69     -28.391  -3.363  -5.703  1.00 96.69           C  
ATOM    562  CB  SER A  69     -28.531  -5.855  -5.652  1.00 96.69           C  
ATOM    563  O   SER A  69     -29.000  -2.875  -4.750  1.00 96.69           O  
ATOM    564  OG  SER A  69     -29.219  -5.848  -6.891  1.00 96.69           O  
ATOM    565  N   TRP A  70     -28.344  -2.797  -6.879  1.00 97.38           N  
ATOM    566  CA  TRP A  70     -29.109  -1.602  -7.211  1.00 97.38           C  
ATOM    567  C   TRP A  70     -29.438  -1.562  -8.703  1.00 97.38           C  
ATOM    568  CB  TRP A  70     -28.344  -0.339  -6.812  1.00 97.38           C  
ATOM    569  O   TRP A  70     -28.906  -2.350  -9.484  1.00 97.38           O  
ATOM    570  CG  TRP A  70     -27.094  -0.112  -7.602  1.00 97.38           C  
ATOM    571  CD1 TRP A  70     -26.953   0.673  -8.711  1.00 97.38           C  
ATOM    572  CD2 TRP A  70     -25.812  -0.683  -7.344  1.00 97.38           C  
ATOM    573  CE2 TRP A  70     -24.922  -0.198  -8.336  1.00 97.38           C  
ATOM    574  CE3 TRP A  70     -25.312  -1.557  -6.367  1.00 97.38           C  
ATOM    575  NE1 TRP A  70     -25.656   0.626  -9.156  1.00 97.38           N  
ATOM    576  CH2 TRP A  70     -23.125  -1.416  -7.414  1.00 97.38           C  
ATOM    577  CZ2 TRP A  70     -23.578  -0.560  -8.383  1.00 97.38           C  
ATOM    578  CZ3 TRP A  70     -23.969  -1.915  -6.414  1.00 97.38           C  
ATOM    579  N   LYS A  71     -30.359  -0.674  -9.062  1.00 97.06           N  
ATOM    580  CA  LYS A  71     -30.766  -0.532 -10.461  1.00 97.06           C  
ATOM    581  C   LYS A  71     -30.266   0.790 -11.039  1.00 97.06           C  
ATOM    582  CB  LYS A  71     -32.281  -0.631 -10.594  1.00 97.06           C  
ATOM    583  O   LYS A  71     -30.453   1.847 -10.430  1.00 97.06           O  
ATOM    584  CG  LYS A  71     -32.781  -0.781 -12.023  1.00 97.06           C  
ATOM    585  CD  LYS A  71     -34.250  -1.100 -12.078  1.00 97.06           C  
ATOM    586  CE  LYS A  71     -34.719  -1.308 -13.516  1.00 97.06           C  
ATOM    587  NZ  LYS A  71     -36.188  -1.683 -13.570  1.00 97.06           N  
ATOM    588  N   ASP A  72     -29.594   0.684 -12.141  1.00 96.12           N  
ATOM    589  CA  ASP A  72     -29.172   1.843 -12.922  1.00 96.12           C  
ATOM    590  C   ASP A  72     -29.641   1.733 -14.367  1.00 96.12           C  
ATOM    591  CB  ASP A  72     -27.641   1.993 -12.875  1.00 96.12           C  
ATOM    592  O   ASP A  72     -29.031   1.025 -15.172  1.00 96.12           O  
ATOM    593  CG  ASP A  72     -27.172   3.336 -13.398  1.00 96.12           C  
ATOM    594  OD1 ASP A  72     -27.906   3.982 -14.180  1.00 96.12           O  
ATOM    595  OD2 ASP A  72     -26.047   3.748 -13.039  1.00 96.12           O  
ATOM    596  N   GLU A  73     -30.625   2.484 -14.758  1.00 92.88           N  
ATOM    597  CA  GLU A  73     -31.266   2.400 -16.062  1.00 92.88           C  
ATOM    598  C   GLU A  73     -30.312   2.814 -17.172  1.00 92.88           C  
ATOM    599  CB  GLU A  73     -32.531   3.271 -16.109  1.00 92.88           C  
ATOM    600  O   GLU A  73     -30.500   2.441 -18.344  1.00 92.88           O  
ATOM    601  CG  GLU A  73     -33.594   2.857 -15.102  1.00 92.88           C  
ATOM    602  CD  GLU A  73     -34.219   1.504 -15.414  1.00 92.88           C  
ATOM    603  OE1 GLU A  73     -34.750   0.852 -14.484  1.00 92.88           O  
ATOM    604  OE2 GLU A  73     -34.188   1.094 -16.594  1.00 92.88           O  
ATOM    605  N   ARG A  74     -29.281   3.555 -16.828  1.00 91.75           N  
ATOM    606  CA  ARG A  74     -28.297   3.992 -17.812  1.00 91.75           C  
ATOM    607  C   ARG A  74     -27.469   2.818 -18.312  1.00 91.75           C  
ATOM    608  CB  ARG A  74     -27.391   5.070 -17.219  1.00 91.75           C  
ATOM    609  O   ARG A  74     -26.812   2.914 -19.359  1.00 91.75           O  
ATOM    610  CG  ARG A  74     -28.125   6.320 -16.766  1.00 91.75           C  
ATOM    611  CD  ARG A  74     -27.219   7.258 -15.984  1.00 91.75           C  
ATOM    612  NE  ARG A  74     -26.766   6.648 -14.734  1.00 91.75           N  
ATOM    613  NH1 ARG A  74     -25.172   8.250 -14.297  1.00 91.75           N  
ATOM    614  NH2 ARG A  74     -25.469   6.500 -12.852  1.00 91.75           N  
ATOM    615  CZ  ARG A  74     -25.797   7.133 -13.969  1.00 91.75           C  
ATOM    616  N   LEU A  75     -27.547   1.691 -17.578  1.00 94.44           N  
ATOM    617  CA  LEU A  75     -26.688   0.557 -17.922  1.00 94.44           C  
ATOM    618  C   LEU A  75     -27.500  -0.606 -18.453  1.00 94.44           C  
ATOM    619  CB  LEU A  75     -25.891   0.107 -16.688  1.00 94.44           C  
ATOM    620  O   LEU A  75     -27.062  -1.756 -18.422  1.00 94.44           O  
ATOM    621  CG  LEU A  75     -24.859   1.099 -16.141  1.00 94.44           C  
ATOM    622  CD1 LEU A  75     -24.281   0.587 -14.828  1.00 94.44           C  
ATOM    623  CD2 LEU A  75     -23.766   1.343 -17.156  1.00 94.44           C  
ATOM    624  N   LYS A  76     -28.688  -0.348 -18.938  1.00 93.81           N  
ATOM    625  CA  LYS A  76     -29.453  -1.349 -19.672  1.00 93.81           C  
ATOM    626  C   LYS A  76     -28.781  -1.735 -20.984  1.00 93.81           C  
ATOM    627  CB  LYS A  76     -30.875  -0.833 -19.953  1.00 93.81           C  
ATOM    628  O   LYS A  76     -28.156  -0.893 -21.641  1.00 93.81           O  
ATOM    629  CG  LYS A  76     -31.766  -0.773 -18.719  1.00 93.81           C  
ATOM    630  CD  LYS A  76     -33.156  -0.273 -19.078  1.00 93.81           C  
ATOM    631  CE  LYS A  76     -34.062  -0.228 -17.844  1.00 93.81           C  
ATOM    632  NZ  LYS A  76     -35.406   0.303 -18.172  1.00 93.81           N  
ATOM    633  N   PHE A  77     -28.859  -2.984 -21.281  1.00 91.69           N  
ATOM    634  CA  PHE A  77     -28.281  -3.436 -22.547  1.00 91.69           C  
ATOM    635  C   PHE A  77     -29.062  -4.598 -23.125  1.00 91.69           C  
ATOM    636  CB  PHE A  77     -26.812  -3.846 -22.328  1.00 91.69           C  
ATOM    637  O   PHE A  77     -29.938  -5.164 -22.453  1.00 91.69           O  
ATOM    638  CG  PHE A  77     -26.641  -5.082 -21.484  1.00 91.69           C  
ATOM    639  CD1 PHE A  77     -26.625  -4.992 -20.094  1.00 91.69           C  
ATOM    640  CD2 PHE A  77     -26.500  -6.328 -22.078  1.00 91.69           C  
ATOM    641  CE1 PHE A  77     -26.484  -6.137 -19.312  1.00 91.69           C  
ATOM    642  CE2 PHE A  77     -26.344  -7.473 -21.297  1.00 91.69           C  
ATOM    643  CZ  PHE A  77     -26.328  -7.375 -19.922  1.00 91.69           C  
ATOM    644  N   LYS A  78     -28.828  -4.855 -24.484  1.00 87.88           N  
ATOM    645  CA  LYS A  78     -29.375  -6.004 -25.203  1.00 87.88           C  
ATOM    646  C   LYS A  78     -28.266  -6.816 -25.859  1.00 87.88           C  
ATOM    647  CB  LYS A  78     -30.391  -5.547 -26.234  1.00 87.88           C  
ATOM    648  O   LYS A  78     -27.375  -6.254 -26.484  1.00 87.88           O  
ATOM    649  CG  LYS A  78     -31.688  -5.020 -25.641  1.00 87.88           C  
ATOM    650  CD  LYS A  78     -32.688  -4.668 -26.734  1.00 87.88           C  
ATOM    651  CE  LYS A  78     -33.969  -4.098 -26.141  1.00 87.88           C  
ATOM    652  NZ  LYS A  78     -34.969  -3.746 -27.203  1.00 87.88           N  
ATOM    653  N   GLY A  79     -28.219  -8.047 -25.484  1.00 82.56           N  
ATOM    654  CA  GLY A  79     -27.203  -8.906 -26.078  1.00 82.56           C  
ATOM    655  C   GLY A  79     -27.469 -10.383 -25.844  1.00 82.56           C  
ATOM    656  O   GLY A  79     -28.484 -10.758 -25.266  1.00 82.56           O  
ATOM    657  N   PRO A  80     -26.562 -11.195 -26.422  1.00 81.56           N  
ATOM    658  CA  PRO A  80     -26.719 -12.648 -26.312  1.00 81.56           C  
ATOM    659  C   PRO A  80     -26.672 -13.141 -24.875  1.00 81.56           C  
ATOM    660  CB  PRO A  80     -25.531 -13.188 -27.109  1.00 81.56           C  
ATOM    661  O   PRO A  80     -27.219 -14.203 -24.562  1.00 81.56           O  
ATOM    662  CG  PRO A  80     -24.562 -12.047 -27.188  1.00 81.56           C  
ATOM    663  CD  PRO A  80     -25.328 -10.758 -27.047  1.00 81.56           C  
ATOM    664  N   MET A  81     -26.047 -12.414 -24.047  1.00 82.38           N  
ATOM    665  CA  MET A  81     -26.016 -12.789 -22.625  1.00 82.38           C  
ATOM    666  C   MET A  81     -26.906 -11.859 -21.797  1.00 82.38           C  
ATOM    667  CB  MET A  81     -24.578 -12.758 -22.094  1.00 82.38           C  
ATOM    668  O   MET A  81     -26.969 -10.656 -22.062  1.00 82.38           O  
ATOM    669  CG  MET A  81     -23.688 -13.820 -22.703  1.00 82.38           C  
ATOM    670  SD  MET A  81     -22.000 -13.820 -21.969  1.00 82.38           S  
ATOM    671  CE  MET A  81     -21.562 -15.570 -22.188  1.00 82.38           C  
ATOM    672  N   THR A  82     -27.484 -12.523 -20.797  1.00 86.75           N  
ATOM    673  CA  THR A  82     -28.375 -11.758 -19.938  1.00 86.75           C  
ATOM    674  C   THR A  82     -27.609 -11.109 -18.781  1.00 86.75           C  
ATOM    675  CB  THR A  82     -29.516 -12.641 -19.375  1.00 86.75           C  
ATOM    676  O   THR A  82     -28.125 -10.195 -18.141  1.00 86.75           O  
ATOM    677  CG2 THR A  82     -30.375 -13.211 -20.500  1.00 86.75           C  
ATOM    678  OG1 THR A  82     -28.938 -13.719 -18.641  1.00 86.75           O  
ATOM    679  N   VAL A  83     -26.453 -11.609 -18.516  1.00 87.56           N  
ATOM    680  CA  VAL A  83     -25.641 -11.078 -17.422  1.00 87.56           C  
ATOM    681  C   VAL A  83     -24.219 -10.828 -17.906  1.00 87.56           C  
ATOM    682  CB  VAL A  83     -25.625 -12.039 -16.203  1.00 87.56           C  
ATOM    683  O   VAL A  83     -23.609 -11.695 -18.547  1.00 87.56           O  
ATOM    684  CG1 VAL A  83     -24.750 -11.469 -15.086  1.00 87.56           C  
ATOM    685  CG2 VAL A  83     -27.047 -12.297 -15.711  1.00 87.56           C  
ATOM    686  N   LEU A  84     -23.766  -9.688 -17.672  1.00 86.50           N  
ATOM    687  CA  LEU A  84     -22.391  -9.336 -18.000  1.00 86.50           C  
ATOM    688  C   LEU A  84     -21.531  -9.281 -16.734  1.00 86.50           C  
ATOM    689  CB  LEU A  84     -22.328  -7.988 -18.719  1.00 86.50           C  
ATOM    690  O   LEU A  84     -21.953  -8.719 -15.711  1.00 86.50           O  
ATOM    691  CG  LEU A  84     -23.016  -7.922 -20.078  1.00 86.50           C  
ATOM    692  CD1 LEU A  84     -23.016  -6.488 -20.609  1.00 86.50           C  
ATOM    693  CD2 LEU A  84     -22.328  -8.852 -21.078  1.00 86.50           C  
ATOM    694  N   ARG A  85     -20.453  -9.898 -16.766  1.00 83.25           N  
ATOM    695  CA  ARG A  85     -19.469  -9.805 -15.680  1.00 83.25           C  
ATOM    696  C   ARG A  85     -18.359  -8.820 -16.031  1.00 83.25           C  
ATOM    697  CB  ARG A  85     -18.875 -11.188 -15.383  1.00 83.25           C  
ATOM    698  O   ARG A  85     -17.719  -8.953 -17.078  1.00 83.25           O  
ATOM    699  CG  ARG A  85     -19.906 -12.227 -14.969  1.00 83.25           C  
ATOM    700  CD  ARG A  85     -19.297 -13.617 -14.883  1.00 83.25           C  
ATOM    701  NE  ARG A  85     -20.312 -14.633 -14.641  1.00 83.25           N  
ATOM    702  NH1 ARG A  85     -18.844 -16.422 -14.680  1.00 83.25           N  
ATOM    703  NH2 ARG A  85     -21.078 -16.781 -14.320  1.00 83.25           N  
ATOM    704  CZ  ARG A  85     -20.078 -15.938 -14.547  1.00 83.25           C  
ATOM    705  N   LEU A  86     -18.125  -7.887 -15.102  1.00 81.12           N  
ATOM    706  CA  LEU A  86     -17.141  -6.848 -15.383  1.00 81.12           C  
ATOM    707  C   LEU A  86     -15.859  -7.086 -14.594  1.00 81.12           C  
ATOM    708  CB  LEU A  86     -17.703  -5.465 -15.055  1.00 81.12           C  
ATOM    709  O   LEU A  86     -15.914  -7.496 -13.430  1.00 81.12           O  
ATOM    710  CG  LEU A  86     -19.016  -5.086 -15.758  1.00 81.12           C  
ATOM    711  CD1 LEU A  86     -19.453  -3.691 -15.336  1.00 81.12           C  
ATOM    712  CD2 LEU A  86     -18.859  -5.164 -17.266  1.00 81.12           C  
ATOM    713  N   ASN A  87     -14.758  -6.875 -15.203  1.00 73.06           N  
ATOM    714  CA  ASN A  87     -13.484  -6.922 -14.492  1.00 73.06           C  
ATOM    715  C   ASN A  87     -13.266  -5.668 -13.656  1.00 73.06           C  
ATOM    716  CB  ASN A  87     -12.328  -7.117 -15.477  1.00 73.06           C  
ATOM    717  O   ASN A  87     -14.094  -4.758 -13.656  1.00 73.06           O  
ATOM    718  CG  ASN A  87     -12.164  -5.941 -16.422  1.00 73.06           C  
ATOM    719  ND2 ASN A  87     -11.383  -6.137 -17.484  1.00 73.06           N  
ATOM    720  OD1 ASN A  87     -12.734  -4.867 -16.203  1.00 73.06           O  
ATOM    721  N   ASN A  88     -12.172  -5.578 -13.016  1.00 69.25           N  
ATOM    722  CA  ASN A  88     -11.867  -4.516 -12.062  1.00 69.25           C  
ATOM    723  C   ASN A  88     -11.797  -3.152 -12.750  1.00 69.25           C  
ATOM    724  CB  ASN A  88     -10.562  -4.805 -11.320  1.00 69.25           C  
ATOM    725  O   ASN A  88     -12.273  -2.154 -12.203  1.00 69.25           O  
ATOM    726  CG  ASN A  88     -10.711  -5.898 -10.281  1.00 69.25           C  
ATOM    727  ND2 ASN A  88      -9.586  -6.418  -9.805  1.00 69.25           N  
ATOM    728  OD1 ASN A  88     -11.820  -6.277  -9.914  1.00 69.25           O  
ATOM    729  N   LEU A  89     -11.203  -3.117 -13.953  1.00 69.62           N  
ATOM    730  CA  LEU A  89     -11.078  -1.860 -14.688  1.00 69.62           C  
ATOM    731  C   LEU A  89     -12.453  -1.283 -15.016  1.00 69.62           C  
ATOM    732  CB  LEU A  89     -10.273  -2.064 -15.969  1.00 69.62           C  
ATOM    733  O   LEU A  89     -12.680  -0.084 -14.844  1.00 69.62           O  
ATOM    734  CG  LEU A  89      -9.500  -0.853 -16.484  1.00 69.62           C  
ATOM    735  CD1 LEU A  89      -8.062  -0.892 -15.984  1.00 69.62           C  
ATOM    736  CD2 LEU A  89      -9.531  -0.801 -18.016  1.00 69.62           C  
ATOM    737  N   MET A  90     -13.367  -2.180 -15.445  1.00 79.94           N  
ATOM    738  CA  MET A  90     -14.719  -1.745 -15.789  1.00 79.94           C  
ATOM    739  C   MET A  90     -15.508  -1.366 -14.539  1.00 79.94           C  
ATOM    740  CB  MET A  90     -15.461  -2.842 -16.562  1.00 79.94           C  
ATOM    741  O   MET A  90     -16.266  -0.394 -14.547  1.00 79.94           O  
ATOM    742  CG  MET A  90     -14.945  -3.047 -17.969  1.00 79.94           C  
ATOM    743  SD  MET A  90     -15.953  -4.266 -18.906  1.00 79.94           S  
ATOM    744  CE  MET A  90     -17.391  -3.246 -19.328  1.00 79.94           C  
ATOM    745  N   ALA A  91     -15.312  -2.129 -13.477  1.00 81.62           N  
ATOM    746  CA  ALA A  91     -16.031  -1.855 -12.234  1.00 81.62           C  
ATOM    747  C   ALA A  91     -15.695  -0.461 -11.711  1.00 81.62           C  
ATOM    748  CB  ALA A  91     -15.680  -2.910 -11.188  1.00 81.62           C  
ATOM    749  O   ALA A  91     -16.562   0.224 -11.156  1.00 81.62           O  
ATOM    750  N   SER A  92     -14.500  -0.017 -11.938  1.00 81.81           N  
ATOM    751  CA  SER A  92     -14.070   1.290 -11.453  1.00 81.81           C  
ATOM    752  C   SER A  92     -14.727   2.418 -12.242  1.00 81.81           C  
ATOM    753  CB  SER A  92     -12.555   1.420 -11.523  1.00 81.81           C  
ATOM    754  O   SER A  92     -14.750   3.566 -11.797  1.00 81.81           O  
ATOM    755  OG  SER A  92     -12.117   1.495 -12.867  1.00 81.81           O  
ATOM    756  N   LYS A  93     -15.336   2.135 -13.398  1.00 85.88           N  
ATOM    757  CA  LYS A  93     -15.961   3.135 -14.250  1.00 85.88           C  
ATOM    758  C   LYS A  93     -17.469   3.219 -13.992  1.00 85.88           C  
ATOM    759  CB  LYS A  93     -15.703   2.818 -15.727  1.00 85.88           C  
ATOM    760  O   LYS A  93     -18.172   4.004 -14.633  1.00 85.88           O  
ATOM    761  CG  LYS A  93     -14.242   2.900 -16.125  1.00 85.88           C  
ATOM    762  CD  LYS A  93     -14.062   2.680 -17.625  1.00 85.88           C  
ATOM    763  CE  LYS A  93     -12.594   2.789 -18.031  1.00 85.88           C  
ATOM    764  NZ  LYS A  93     -12.422   2.633 -19.516  1.00 85.88           N  
ATOM    765  N   ILE A  94     -17.922   2.447 -13.094  1.00 91.25           N  
ATOM    766  CA  ILE A  94     -19.359   2.395 -12.789  1.00 91.25           C  
ATOM    767  C   ILE A  94     -19.594   2.961 -11.391  1.00 91.25           C  
ATOM    768  CB  ILE A  94     -19.906   0.952 -12.883  1.00 91.25           C  
ATOM    769  O   ILE A  94     -18.797   2.750 -10.477  1.00 91.25           O  
ATOM    770  CG1 ILE A  94     -19.844   0.455 -14.336  1.00 91.25           C  
ATOM    771  CG2 ILE A  94     -21.328   0.878 -12.336  1.00 91.25           C  
ATOM    772  CD1 ILE A  94     -20.203  -1.013 -14.500  1.00 91.25           C  
ATOM    773  N   TRP A  95     -20.656   3.658 -11.227  1.00 91.25           N  
ATOM    774  CA  TRP A  95     -21.047   4.160  -9.914  1.00 91.25           C  
ATOM    775  C   TRP A  95     -21.344   3.014  -8.953  1.00 91.25           C  
ATOM    776  CB  TRP A  95     -22.281   5.070 -10.039  1.00 91.25           C  
ATOM    777  O   TRP A  95     -22.062   2.068  -9.312  1.00 91.25           O  
ATOM    778  CG  TRP A  95     -22.719   5.684  -8.742  1.00 91.25           C  
ATOM    779  CD1 TRP A  95     -22.312   6.887  -8.227  1.00 91.25           C  
ATOM    780  CD2 TRP A  95     -23.625   5.121  -7.789  1.00 91.25           C  
ATOM    781  CE2 TRP A  95     -23.734   6.039  -6.723  1.00 91.25           C  
ATOM    782  CE3 TRP A  95     -24.359   3.932  -7.738  1.00 91.25           C  
ATOM    783  NE1 TRP A  95     -22.922   7.105  -7.012  1.00 91.25           N  
ATOM    784  CH2 TRP A  95     -25.266   4.629  -5.590  1.00 91.25           C  
ATOM    785  CZ2 TRP A  95     -24.547   5.801  -5.613  1.00 91.25           C  
ATOM    786  CZ3 TRP A  95     -25.172   3.695  -6.637  1.00 91.25           C  
ATOM    787  N   THR A  96     -20.797   3.029  -7.855  1.00 91.19           N  
ATOM    788  CA  THR A  96     -21.078   2.072  -6.793  1.00 91.19           C  
ATOM    789  C   THR A  96     -21.469   2.793  -5.504  1.00 91.19           C  
ATOM    790  CB  THR A  96     -19.875   1.147  -6.531  1.00 91.19           C  
ATOM    791  O   THR A  96     -21.047   3.932  -5.277  1.00 91.19           O  
ATOM    792  CG2 THR A  96     -19.562   0.294  -7.754  1.00 91.19           C  
ATOM    793  OG1 THR A  96     -18.734   1.945  -6.211  1.00 91.19           O  
ATOM    794  N   PRO A  97     -22.297   2.158  -4.703  1.00 92.19           N  
ATOM    795  CA  PRO A  97     -22.625   2.768  -3.410  1.00 92.19           C  
ATOM    796  C   PRO A  97     -21.375   3.088  -2.580  1.00 92.19           C  
ATOM    797  CB  PRO A  97     -23.469   1.699  -2.723  1.00 92.19           C  
ATOM    798  O   PRO A  97     -20.391   2.344  -2.619  1.00 92.19           O  
ATOM    799  CG  PRO A  97     -24.016   0.864  -3.838  1.00 92.19           C  
ATOM    800  CD  PRO A  97     -22.984   0.801  -4.930  1.00 92.19           C  
ATOM    801  N   ASP A  98     -21.422   4.133  -1.892  1.00 88.94           N  
ATOM    802  CA  ASP A  98     -20.297   4.559  -1.056  1.00 88.94           C  
ATOM    803  C   ASP A  98     -20.422   3.986   0.355  1.00 88.94           C  
ATOM    804  CB  ASP A  98     -20.219   6.082  -1.001  1.00 88.94           C  
ATOM    805  O   ASP A  98     -20.219   4.703   1.339  1.00 88.94           O  
ATOM    806  CG  ASP A  98     -21.438   6.723  -0.357  1.00 88.94           C  
ATOM    807  OD1 ASP A  98     -22.484   6.051  -0.240  1.00 88.94           O  
ATOM    808  OD2 ASP A  98     -21.344   7.906   0.035  1.00 88.94           O  
ATOM    809  N   THR A  99     -20.703   2.803   0.475  1.00 90.25           N  
ATOM    810  CA  THR A  99     -20.953   2.109   1.732  1.00 90.25           C  
ATOM    811  C   THR A  99     -19.688   2.061   2.588  1.00 90.25           C  
ATOM    812  CB  THR A  99     -21.469   0.678   1.486  1.00 90.25           C  
ATOM    813  O   THR A  99     -18.594   1.820   2.076  1.00 90.25           O  
ATOM    814  CG2 THR A  99     -21.938   0.029   2.785  1.00 90.25           C  
ATOM    815  OG1 THR A  99     -22.562   0.721   0.566  1.00 90.25           O  
ATOM    816  N   PHE A 100     -19.844   2.289   3.863  1.00 86.31           N  
ATOM    817  CA  PHE A 100     -18.781   2.121   4.836  1.00 86.31           C  
ATOM    818  C   PHE A 100     -19.312   1.502   6.125  1.00 86.31           C  
ATOM    819  CB  PHE A 100     -18.109   3.467   5.137  1.00 86.31           C  
ATOM    820  O   PHE A 100     -20.500   1.584   6.414  1.00 86.31           O  
ATOM    821  CG  PHE A 100     -18.875   4.328   6.098  1.00 86.31           C  
ATOM    822  CD1 PHE A 100     -19.984   5.066   5.664  1.00 86.31           C  
ATOM    823  CD2 PHE A 100     -18.516   4.402   7.434  1.00 86.31           C  
ATOM    824  CE1 PHE A 100     -20.703   5.863   6.551  1.00 86.31           C  
ATOM    825  CE2 PHE A 100     -19.219   5.199   8.328  1.00 86.31           C  
ATOM    826  CZ  PHE A 100     -20.312   5.930   7.883  1.00 86.31           C  
ATOM    827  N   PHE A 101     -18.438   0.850   6.859  1.00 87.69           N  
ATOM    828  CA  PHE A 101     -18.781   0.267   8.148  1.00 87.69           C  
ATOM    829  C   PHE A 101     -18.531   1.261   9.281  1.00 87.69           C  
ATOM    830  CB  PHE A 101     -17.984  -1.017   8.391  1.00 87.69           C  
ATOM    831  O   PHE A 101     -17.391   1.691   9.492  1.00 87.69           O  
ATOM    832  CG  PHE A 101     -18.328  -2.135   7.445  1.00 87.69           C  
ATOM    833  CD1 PHE A 101     -19.406  -2.965   7.695  1.00 87.69           C  
ATOM    834  CD2 PHE A 101     -17.562  -2.355   6.305  1.00 87.69           C  
ATOM    835  CE1 PHE A 101     -19.734  -4.000   6.820  1.00 87.69           C  
ATOM    836  CE2 PHE A 101     -17.875  -3.389   5.430  1.00 87.69           C  
ATOM    837  CZ  PHE A 101     -18.969  -4.211   5.688  1.00 87.69           C  
ATOM    838  N   HIS A 102     -19.531   1.598  10.016  1.00 83.50           N  
ATOM    839  CA  HIS A 102     -19.484   2.617  11.055  1.00 83.50           C  
ATOM    840  C   HIS A 102     -18.516   2.227  12.172  1.00 83.50           C  
ATOM    841  CB  HIS A 102     -20.875   2.855  11.633  1.00 83.50           C  
ATOM    842  O   HIS A 102     -17.766   3.066  12.672  1.00 83.50           O  
ATOM    843  CG  HIS A 102     -21.766   3.656  10.734  1.00 83.50           C  
ATOM    844  CD2 HIS A 102     -22.344   3.352   9.547  1.00 83.50           C  
ATOM    845  ND1 HIS A 102     -22.172   4.941  11.031  1.00 83.50           N  
ATOM    846  CE1 HIS A 102     -22.938   5.395  10.062  1.00 83.50           C  
ATOM    847  NE2 HIS A 102     -23.062   4.449   9.148  1.00 83.50           N  
ATOM    848  N   ASN A 103     -18.609   1.098  12.492  1.00 79.81           N  
ATOM    849  CA  ASN A 103     -17.797   0.672  13.625  1.00 79.81           C  
ATOM    850  C   ASN A 103     -16.656  -0.257  13.188  1.00 79.81           C  
ATOM    851  CB  ASN A 103     -18.656  -0.010  14.680  1.00 79.81           C  
ATOM    852  O   ASN A 103     -16.203  -1.093  13.969  1.00 79.81           O  
ATOM    853  CG  ASN A 103     -19.438  -1.195  14.133  1.00 79.81           C  
ATOM    854  ND2 ASN A 103     -19.594  -2.229  14.953  1.00 79.81           N  
ATOM    855  OD1 ASN A 103     -19.875  -1.185  12.977  1.00 79.81           O  
ATOM    856  N   GLY A 104     -16.312  -0.154  11.969  1.00 74.56           N  
ATOM    857  CA  GLY A 104     -15.180  -0.907  11.461  1.00 74.56           C  
ATOM    858  C   GLY A 104     -13.852  -0.207  11.680  1.00 74.56           C  
ATOM    859  O   GLY A 104     -13.688   0.958  11.305  1.00 74.56           O  
ATOM    860  N   LYS A 105     -12.891  -0.789  12.469  1.00 60.38           N  
ATOM    861  CA  LYS A 105     -11.570  -0.210  12.734  1.00 60.38           C  
ATOM    862  C   LYS A 105     -10.641  -0.400  11.539  1.00 60.38           C  
ATOM    863  CB  LYS A 105     -10.961  -0.831  13.984  1.00 60.38           C  
ATOM    864  O   LYS A 105      -9.836   0.482  11.227  1.00 60.38           O  
ATOM    865  CG  LYS A 105     -11.664  -0.444  15.281  1.00 60.38           C  
ATOM    866  CD  LYS A 105     -10.742  -0.584  16.484  1.00 60.38           C  
ATOM    867  CE  LYS A 105     -11.430  -0.166  17.766  1.00 60.38           C  
ATOM    868  NZ  LYS A 105     -10.523  -0.285  18.953  1.00 60.38           N  
ATOM    869  N   LYS A 106     -10.570  -1.563  11.070  1.00 57.16           N  
ATOM    870  CA  LYS A 106      -9.727  -1.926   9.938  1.00 57.16           C  
ATOM    871  C   LYS A 106     -10.453  -2.859   8.977  1.00 57.16           C  
ATOM    872  CB  LYS A 106      -8.430  -2.582  10.422  1.00 57.16           C  
ATOM    873  O   LYS A 106     -11.070  -3.840   9.406  1.00 57.16           O  
ATOM    874  CG  LYS A 106      -7.234  -1.642  10.461  1.00 57.16           C  
ATOM    875  CD  LYS A 106      -5.961  -2.371  10.875  1.00 57.16           C  
ATOM    876  CE  LYS A 106      -4.777  -1.420  10.961  1.00 57.16           C  
ATOM    877  NZ  LYS A 106      -3.535  -2.123  11.406  1.00 57.16           N  
ATOM    878  N   SER A 107     -10.859  -2.287   7.883  1.00 47.34           N  
ATOM    879  CA  SER A 107     -11.336  -3.199   6.852  1.00 47.34           C  
ATOM    880  C   SER A 107     -10.281  -3.422   5.773  1.00 47.34           C  
ATOM    881  CB  SER A 107     -12.617  -2.660   6.215  1.00 47.34           C  
ATOM    882  O   SER A 107      -9.734  -2.463   5.223  1.00 47.34           O  
ATOM    883  OG  SER A 107     -12.352  -1.505   5.438  1.00 47.34           O  
ATOM    884  N   VAL A 108      -9.562  -4.461   5.852  1.00 46.56           N  
ATOM    885  CA  VAL A 108      -8.500  -4.758   4.891  1.00 46.56           C  
ATOM    886  C   VAL A 108      -9.070  -5.562   3.725  1.00 46.56           C  
ATOM    887  CB  VAL A 108      -7.332  -5.527   5.551  1.00 46.56           C  
ATOM    888  O   VAL A 108      -9.750  -6.570   3.930  1.00 46.56           O  
ATOM    889  CG1 VAL A 108      -6.211  -5.777   4.547  1.00 46.56           C  
ATOM    890  CG2 VAL A 108      -6.809  -4.762   6.762  1.00 46.56           C  
ATOM    891  N   ALA A 109      -9.117  -4.852   2.623  1.00 40.41           N  
ATOM    892  CA  ALA A 109      -9.367  -5.645   1.424  1.00 40.41           C  
ATOM    893  C   ALA A 109      -8.227  -6.625   1.164  1.00 40.41           C  
ATOM    894  CB  ALA A 109      -9.570  -4.734   0.215  1.00 40.41           C  
ATOM    895  O   ALA A 109      -7.062  -6.320   1.443  1.00 40.41           O  
ATOM    896  N   HIS A 110      -8.539  -7.863   1.214  1.00 41.59           N  
ATOM    897  CA  HIS A 110      -7.559  -8.914   0.939  1.00 41.59           C  
ATOM    898  C   HIS A 110      -6.625  -8.508  -0.198  1.00 41.59           C  
ATOM    899  CB  HIS A 110      -8.266 -10.227   0.600  1.00 41.59           C  
ATOM    900  O   HIS A 110      -6.934  -7.594  -0.966  1.00 41.59           O  
ATOM    901  CG  HIS A 110      -8.992 -10.828   1.757  1.00 41.59           C  
ATOM    902  CD2 HIS A 110     -10.289 -10.750   2.133  1.00 41.59           C  
ATOM    903  ND1 HIS A 110      -8.367 -11.633   2.689  1.00 41.59           N  
ATOM    904  CE1 HIS A 110      -9.258 -12.023   3.592  1.00 41.59           C  
ATOM    905  NE2 HIS A 110     -10.430 -11.500   3.275  1.00 41.59           N  
ATOM    906  N   ASN A 111      -5.543  -9.180  -0.550  1.00 48.38           N  
ATOM    907  CA  ASN A 111      -4.273  -9.094  -1.263  1.00 48.38           C  
ATOM    908  C   ASN A 111      -4.480  -8.680  -2.719  1.00 48.38           C  
ATOM    909  CB  ASN A 111      -3.520 -10.414  -1.188  1.00 48.38           C  
ATOM    910  O   ASN A 111      -5.539  -8.930  -3.297  1.00 48.38           O  
ATOM    911  CG  ASN A 111      -2.676 -10.539   0.067  1.00 48.38           C  
ATOM    912  ND2 ASN A 111      -2.160 -11.734   0.322  1.00 48.38           N  
ATOM    913  OD1 ASN A 111      -2.490  -9.562   0.801  1.00 48.38           O  
ATOM    914  N   MET A 112      -3.705  -7.699  -3.119  1.00 45.12           N  
ATOM    915  CA  MET A 112      -3.350  -7.156  -4.426  1.00 45.12           C  
ATOM    916  C   MET A 112      -3.281  -8.266  -5.473  1.00 45.12           C  
ATOM    917  CB  MET A 112      -2.014  -6.418  -4.359  1.00 45.12           C  
ATOM    918  O   MET A 112      -3.355  -7.996  -6.676  1.00 45.12           O  
ATOM    919  CG  MET A 112      -2.129  -4.984  -3.865  1.00 45.12           C  
ATOM    920  SD  MET A 112      -0.523  -4.098  -3.900  1.00 45.12           S  
ATOM    921  CE  MET A 112      -0.481  -3.580  -5.641  1.00 45.12           C  
ATOM    922  N   THR A 113      -3.340  -9.562  -4.914  1.00 52.22           N  
ATOM    923  CA  THR A 113      -2.996 -10.531  -5.945  1.00 52.22           C  
ATOM    924  C   THR A 113      -4.234 -11.305  -6.402  1.00 52.22           C  
ATOM    925  CB  THR A 113      -1.931 -11.523  -5.445  1.00 52.22           C  
ATOM    926  O   THR A 113      -4.242 -11.891  -7.484  1.00 52.22           O  
ATOM    927  CG2 THR A 113      -0.575 -10.844  -5.293  1.00 52.22           C  
ATOM    928  OG1 THR A 113      -2.336 -12.055  -4.176  1.00 52.22           O  
ATOM    929  N   MET A 114      -5.398 -11.031  -5.527  1.00 60.38           N  
ATOM    930  CA  MET A 114      -6.594 -11.781  -5.902  1.00 60.38           C  
ATOM    931  C   MET A 114      -7.820 -10.875  -5.938  1.00 60.38           C  
ATOM    932  CB  MET A 114      -6.828 -12.945  -4.934  1.00 60.38           C  
ATOM    933  O   MET A 114      -7.875  -9.875  -5.223  1.00 60.38           O  
ATOM    934  CG  MET A 114      -5.711 -13.977  -4.930  1.00 60.38           C  
ATOM    935  SD  MET A 114      -6.316 -15.672  -4.582  1.00 60.38           S  
ATOM    936  CE  MET A 114      -6.473 -15.586  -2.775  1.00 60.38           C  
ATOM    937  N   PRO A 115      -8.703 -11.133  -6.887  1.00 64.69           N  
ATOM    938  CA  PRO A 115      -9.914 -10.312  -7.000  1.00 64.69           C  
ATOM    939  C   PRO A 115     -10.711 -10.250  -5.695  1.00 64.69           C  
ATOM    940  CB  PRO A 115     -10.719 -11.016  -8.094  1.00 64.69           C  
ATOM    941  O   PRO A 115     -10.859 -11.266  -5.016  1.00 64.69           O  
ATOM    942  CG  PRO A 115      -9.805 -12.070  -8.617  1.00 64.69           C  
ATOM    943  CD  PRO A 115      -8.617 -12.180  -7.703  1.00 64.69           C  
ATOM    944  N   ASN A 116     -11.078  -9.039  -5.309  1.00 71.94           N  
ATOM    945  CA  ASN A 116     -11.891  -8.883  -4.109  1.00 71.94           C  
ATOM    946  C   ASN A 116     -13.188  -8.133  -4.410  1.00 71.94           C  
ATOM    947  CB  ASN A 116     -11.102  -8.164  -3.016  1.00 71.94           C  
ATOM    948  O   ASN A 116     -14.023  -7.941  -3.520  1.00 71.94           O  
ATOM    949  CG  ASN A 116     -10.695  -6.758  -3.414  1.00 71.94           C  
ATOM    950  ND2 ASN A 116     -10.289  -5.957  -2.438  1.00 71.94           N  
ATOM    951  OD1 ASN A 116     -10.750  -6.395  -4.594  1.00 71.94           O  
ATOM    952  N   LYS A 117     -13.281  -7.719  -5.637  1.00 75.50           N  
ATOM    953  CA  LYS A 117     -14.484  -7.012  -6.082  1.00 75.50           C  
ATOM    954  C   LYS A 117     -15.023  -7.609  -7.375  1.00 75.50           C  
ATOM    955  CB  LYS A 117     -14.188  -5.523  -6.277  1.00 75.50           C  
ATOM    956  O   LYS A 117     -14.258  -7.980  -8.266  1.00 75.50           O  
ATOM    957  CG  LYS A 117     -13.703  -4.820  -5.016  1.00 75.50           C  
ATOM    958  CD  LYS A 117     -13.391  -3.352  -5.281  1.00 75.50           C  
ATOM    959  CE  LYS A 117     -12.844  -2.664  -4.039  1.00 75.50           C  
ATOM    960  NZ  LYS A 117     -12.523  -1.228  -4.297  1.00 75.50           N  
ATOM    961  N   LEU A 118     -16.281  -7.848  -7.434  1.00 82.12           N  
ATOM    962  CA  LEU A 118     -16.938  -8.344  -8.633  1.00 82.12           C  
ATOM    963  C   LEU A 118     -18.234  -7.586  -8.898  1.00 82.12           C  
ATOM    964  CB  LEU A 118     -17.234  -9.844  -8.508  1.00 82.12           C  
ATOM    965  O   LEU A 118     -19.062  -7.426  -7.988  1.00 82.12           O  
ATOM    966  CG  LEU A 118     -17.984 -10.492  -9.680  1.00 82.12           C  
ATOM    967  CD1 LEU A 118     -17.062 -10.609 -10.891  1.00 82.12           C  
ATOM    968  CD2 LEU A 118     -18.531 -11.852  -9.273  1.00 82.12           C  
ATOM    969  N   LEU A 119     -18.344  -7.164 -10.094  1.00 89.25           N  
ATOM    970  CA  LEU A 119     -19.547  -6.453 -10.516  1.00 89.25           C  
ATOM    971  C   LEU A 119     -20.234  -7.180 -11.664  1.00 89.25           C  
ATOM    972  CB  LEU A 119     -19.203  -5.020 -10.938  1.00 89.25           C  
ATOM    973  O   LEU A 119     -19.609  -7.477 -12.680  1.00 89.25           O  
ATOM    974  CG  LEU A 119     -20.391  -4.062 -11.094  1.00 89.25           C  
ATOM    975  CD1 LEU A 119     -21.047  -3.805  -9.750  1.00 89.25           C  
ATOM    976  CD2 LEU A 119     -19.938  -2.754 -11.734  1.00 89.25           C  
ATOM    977  N   ARG A 120     -21.516  -7.418 -11.492  1.00 92.00           N  
ATOM    978  CA  ARG A 120     -22.375  -8.023 -12.508  1.00 92.00           C  
ATOM    979  C   ARG A 120     -23.484  -7.074 -12.922  1.00 92.00           C  
ATOM    980  CB  ARG A 120     -22.953  -9.344 -12.008  1.00 92.00           C  
ATOM    981  O   ARG A 120     -24.062  -6.375 -12.078  1.00 92.00           O  
ATOM    982  CG  ARG A 120     -21.906 -10.414 -11.727  1.00 92.00           C  
ATOM    983  CD  ARG A 120     -22.547 -11.719 -11.266  1.00 92.00           C  
ATOM    984  NE  ARG A 120     -21.547 -12.766 -11.062  1.00 92.00           N  
ATOM    985  NH1 ARG A 120     -22.000 -13.055  -8.820  1.00 92.00           N  
ATOM    986  NH2 ARG A 120     -20.391 -14.320  -9.836  1.00 92.00           N  
ATOM    987  CZ  ARG A 120     -21.312 -13.375  -9.906  1.00 92.00           C  
ATOM    988  N   ILE A 121     -23.719  -7.109 -14.188  1.00 93.25           N  
ATOM    989  CA  ILE A 121     -24.812  -6.305 -14.711  1.00 93.25           C  
ATOM    990  C   ILE A 121     -25.812  -7.203 -15.445  1.00 93.25           C  
ATOM    991  CB  ILE A 121     -24.297  -5.188 -15.648  1.00 93.25           C  
ATOM    992  O   ILE A 121     -25.422  -7.980 -16.328  1.00 93.25           O  
ATOM    993  CG1 ILE A 121     -23.219  -4.355 -14.945  1.00 93.25           C  
ATOM    994  CG2 ILE A 121     -25.453  -4.301 -16.109  1.00 93.25           C  
ATOM    995  CD1 ILE A 121     -22.594  -3.285 -15.828  1.00 93.25           C  
ATOM    996  N   THR A 122     -27.062  -7.105 -15.094  1.00 93.75           N  
ATOM    997  CA  THR A 122     -28.141  -7.781 -15.805  1.00 93.75           C  
ATOM    998  C   THR A 122     -28.734  -6.879 -16.891  1.00 93.75           C  
ATOM    999  CB  THR A 122     -29.266  -8.219 -14.844  1.00 93.75           C  
ATOM   1000  O   THR A 122     -28.594  -5.656 -16.812  1.00 93.75           O  
ATOM   1001  CG2 THR A 122     -28.766  -9.297 -13.883  1.00 93.75           C  
ATOM   1002  OG1 THR A 122     -29.703  -7.090 -14.086  1.00 93.75           O  
ATOM   1003  N   GLU A 123     -29.312  -7.383 -17.891  1.00 94.19           N  
ATOM   1004  CA  GLU A 123     -29.781  -6.672 -19.078  1.00 94.19           C  
ATOM   1005  C   GLU A 123     -30.719  -5.531 -18.703  1.00 94.19           C  
ATOM   1006  CB  GLU A 123     -30.469  -7.633 -20.047  1.00 94.19           C  
ATOM   1007  O   GLU A 123     -30.812  -4.535 -19.422  1.00 94.19           O  
ATOM   1008  CG  GLU A 123     -31.750  -8.234 -19.500  1.00 94.19           C  
ATOM   1009  CD  GLU A 123     -32.406  -9.219 -20.453  1.00 94.19           C  
ATOM   1010  OE1 GLU A 123     -33.406  -9.859 -20.062  1.00 94.19           O  
ATOM   1011  OE2 GLU A 123     -31.906  -9.367 -21.578  1.00 94.19           O  
ATOM   1012  N   ASP A 124     -31.469  -5.641 -17.609  1.00 95.50           N  
ATOM   1013  CA  ASP A 124     -32.438  -4.617 -17.219  1.00 95.50           C  
ATOM   1014  C   ASP A 124     -31.750  -3.492 -16.438  1.00 95.50           C  
ATOM   1015  CB  ASP A 124     -33.562  -5.230 -16.391  1.00 95.50           C  
ATOM   1016  O   ASP A 124     -32.438  -2.572 -15.961  1.00 95.50           O  
ATOM   1017  CG  ASP A 124     -33.094  -5.684 -15.008  1.00 95.50           C  
ATOM   1018  OD1 ASP A 124     -31.875  -5.785 -14.781  1.00 95.50           O  
ATOM   1019  OD2 ASP A 124     -33.969  -5.941 -14.148  1.00 95.50           O  
ATOM   1020  N   GLY A 125     -30.406  -3.598 -16.234  1.00 95.94           N  
ATOM   1021  CA  GLY A 125     -29.672  -2.537 -15.562  1.00 95.94           C  
ATOM   1022  C   GLY A 125     -29.438  -2.811 -14.094  1.00 95.94           C  
ATOM   1023  O   GLY A 125     -28.922  -1.953 -13.367  1.00 95.94           O  
ATOM   1024  N   THR A 126     -29.875  -3.988 -13.648  1.00 96.69           N  
ATOM   1025  CA  THR A 126     -29.625  -4.363 -12.266  1.00 96.69           C  
ATOM   1026  C   THR A 126     -28.156  -4.746 -12.070  1.00 96.69           C  
ATOM   1027  CB  THR A 126     -30.516  -5.531 -11.820  1.00 96.69           C  
ATOM   1028  O   THR A 126     -27.609  -5.523 -12.859  1.00 96.69           O  
ATOM   1029  CG2 THR A 126     -30.281  -5.887 -10.359  1.00 96.69           C  
ATOM   1030  OG1 THR A 126     -31.891  -5.160 -11.992  1.00 96.69           O  
ATOM   1031  N   LEU A 127     -27.594  -4.102 -11.086  1.00 96.44           N  
ATOM   1032  CA  LEU A 127     -26.203  -4.383 -10.773  1.00 96.44           C  
ATOM   1033  C   LEU A 127     -26.078  -5.164  -9.469  1.00 96.44           C  
ATOM   1034  CB  LEU A 127     -25.406  -3.080 -10.672  1.00 96.44           C  
ATOM   1035  O   LEU A 127     -26.844  -4.926  -8.523  1.00 96.44           O  
ATOM   1036  CG  LEU A 127     -25.266  -2.270 -11.961  1.00 96.44           C  
ATOM   1037  CD1 LEU A 127     -26.328  -1.183 -12.023  1.00 96.44           C  
ATOM   1038  CD2 LEU A 127     -23.875  -1.663 -12.070  1.00 96.44           C  
ATOM   1039  N   LEU A 128     -25.156  -6.082  -9.414  1.00 94.56           N  
ATOM   1040  CA  LEU A 128     -24.766  -6.816  -8.211  1.00 94.56           C  
ATOM   1041  C   LEU A 128     -23.281  -6.660  -7.934  1.00 94.56           C  
ATOM   1042  CB  LEU A 128     -25.125  -8.297  -8.352  1.00 94.56           C  
ATOM   1043  O   LEU A 128     -22.438  -7.109  -8.719  1.00 94.56           O  
ATOM   1044  CG  LEU A 128     -24.734  -9.203  -7.184  1.00 94.56           C  
ATOM   1045  CD1 LEU A 128     -25.484  -8.789  -5.922  1.00 94.56           C  
ATOM   1046  CD2 LEU A 128     -25.016 -10.664  -7.520  1.00 94.56           C  
ATOM   1047  N   TYR A 129     -22.969  -6.031  -6.859  1.00 92.19           N  
ATOM   1048  CA  TYR A 129     -21.609  -5.758  -6.426  1.00 92.19           C  
ATOM   1049  C   TYR A 129     -21.234  -6.609  -5.223  1.00 92.19           C  
ATOM   1050  CB  TYR A 129     -21.438  -4.273  -6.090  1.00 92.19           C  
ATOM   1051  O   TYR A 129     -21.781  -6.434  -4.133  1.00 92.19           O  
ATOM   1052  CG  TYR A 129     -20.000  -3.865  -5.836  1.00 92.19           C  
ATOM   1053  CD1 TYR A 129     -19.672  -3.041  -4.766  1.00 92.19           C  
ATOM   1054  CD2 TYR A 129     -18.984  -4.301  -6.672  1.00 92.19           C  
ATOM   1055  CE1 TYR A 129     -18.359  -2.662  -4.527  1.00 92.19           C  
ATOM   1056  CE2 TYR A 129     -17.656  -3.930  -6.445  1.00 92.19           C  
ATOM   1057  OH  TYR A 129     -16.047  -2.738  -5.145  1.00 92.19           O  
ATOM   1058  CZ  TYR A 129     -17.359  -3.109  -5.375  1.00 92.19           C  
ATOM   1059  N   THR A 130     -20.281  -7.523  -5.422  1.00 87.56           N  
ATOM   1060  CA  THR A 130     -19.844  -8.414  -4.355  1.00 87.56           C  
ATOM   1061  C   THR A 130     -18.406  -8.094  -3.945  1.00 87.56           C  
ATOM   1062  CB  THR A 130     -19.922  -9.891  -4.789  1.00 87.56           C  
ATOM   1063  O   THR A 130     -17.516  -7.973  -4.797  1.00 87.56           O  
ATOM   1064  CG2 THR A 130     -19.562 -10.820  -3.639  1.00 87.56           C  
ATOM   1065  OG1 THR A 130     -21.266 -10.172  -5.215  1.00 87.56           O  
ATOM   1066  N   MET A 131     -18.234  -7.941  -2.668  1.00 85.38           N  
ATOM   1067  CA  MET A 131     -16.906  -7.680  -2.119  1.00 85.38           C  
ATOM   1068  C   MET A 131     -16.562  -8.711  -1.052  1.00 85.38           C  
ATOM   1069  CB  MET A 131     -16.844  -6.270  -1.529  1.00 85.38           C  
ATOM   1070  O   MET A 131     -17.375  -9.031  -0.195  1.00 85.38           O  
ATOM   1071  CG  MET A 131     -16.984  -5.164  -2.562  1.00 85.38           C  
ATOM   1072  SD  MET A 131     -16.906  -3.490  -1.819  1.00 85.38           S  
ATOM   1073  CE  MET A 131     -16.141  -3.891  -0.220  1.00 85.38           C  
ATOM   1074  N   ARG A 132     -15.359  -9.148  -1.139  1.00 82.38           N  
ATOM   1075  CA  ARG A 132     -14.797  -9.945  -0.051  1.00 82.38           C  
ATOM   1076  C   ARG A 132     -14.016  -9.062   0.919  1.00 82.38           C  
ATOM   1077  CB  ARG A 132     -13.891 -11.047  -0.604  1.00 82.38           C  
ATOM   1078  O   ARG A 132     -13.055  -8.398   0.526  1.00 82.38           O  
ATOM   1079  CG  ARG A 132     -13.430 -12.047   0.444  1.00 82.38           C  
ATOM   1080  CD  ARG A 132     -12.516 -13.109  -0.153  1.00 82.38           C  
ATOM   1081  NE  ARG A 132     -11.922 -13.953   0.880  1.00 82.38           N  
ATOM   1082  NH1 ARG A 132     -10.477 -15.047  -0.551  1.00 82.38           N  
ATOM   1083  NH2 ARG A 132     -10.500 -15.570   1.681  1.00 82.38           N  
ATOM   1084  CZ  ARG A 132     -10.969 -14.852   0.668  1.00 82.38           C  
ATOM   1085  N   LEU A 133     -14.445  -9.086   2.221  1.00 83.19           N  
ATOM   1086  CA  LEU A 133     -13.859  -8.172   3.197  1.00 83.19           C  
ATOM   1087  C   LEU A 133     -13.539  -8.898   4.496  1.00 83.19           C  
ATOM   1088  CB  LEU A 133     -14.812  -7.004   3.475  1.00 83.19           C  
ATOM   1089  O   LEU A 133     -14.258  -9.820   4.895  1.00 83.19           O  
ATOM   1090  CG  LEU A 133     -15.258  -6.188   2.260  1.00 83.19           C  
ATOM   1091  CD1 LEU A 133     -16.406  -5.250   2.639  1.00 83.19           C  
ATOM   1092  CD2 LEU A 133     -14.078  -5.398   1.689  1.00 83.19           C  
ATOM   1093  N   THR A 134     -12.406  -8.508   5.062  1.00 83.31           N  
ATOM   1094  CA  THR A 134     -12.180  -8.750   6.484  1.00 83.31           C  
ATOM   1095  C   THR A 134     -12.492  -7.496   7.301  1.00 83.31           C  
ATOM   1096  CB  THR A 134     -10.734  -9.195   6.758  1.00 83.31           C  
ATOM   1097  O   THR A 134     -11.883  -6.445   7.090  1.00 83.31           O  
ATOM   1098  CG2 THR A 134     -10.516  -9.477   8.242  1.00 83.31           C  
ATOM   1099  OG1 THR A 134     -10.461 -10.391   6.008  1.00 83.31           O  
ATOM   1100  N   VAL A 135     -13.453  -7.617   8.180  1.00 85.69           N  
ATOM   1101  CA  VAL A 135     -13.891  -6.473   8.969  1.00 85.69           C  
ATOM   1102  C   VAL A 135     -13.523  -6.684  10.438  1.00 85.69           C  
ATOM   1103  CB  VAL A 135     -15.406  -6.227   8.836  1.00 85.69           C  
ATOM   1104  O   VAL A 135     -13.867  -7.711  11.031  1.00 85.69           O  
ATOM   1105  CG1 VAL A 135     -15.828  -4.980   9.609  1.00 85.69           C  
ATOM   1106  CG2 VAL A 135     -15.797  -6.102   7.359  1.00 85.69           C  
ATOM   1107  N   ARG A 136     -12.742  -5.848  10.977  1.00 86.12           N  
ATOM   1108  CA  ARG A 136     -12.516  -5.758  12.414  1.00 86.12           C  
ATOM   1109  C   ARG A 136     -13.414  -4.699  13.039  1.00 86.12           C  
ATOM   1110  CB  ARG A 136     -11.047  -5.445  12.711  1.00 86.12           C  
ATOM   1111  O   ARG A 136     -13.242  -3.504  12.797  1.00 86.12           O  
ATOM   1112  CG  ARG A 136     -10.680  -5.586  14.180  1.00 86.12           C  
ATOM   1113  CD  ARG A 136      -9.180  -5.434  14.391  1.00 86.12           C  
ATOM   1114  NE  ARG A 136      -8.742  -4.055  14.203  1.00 86.12           N  
ATOM   1115  NH1 ARG A 136      -6.508  -4.488  14.594  1.00 86.12           N  
ATOM   1116  NH2 ARG A 136      -7.195  -2.355  14.102  1.00 86.12           N  
ATOM   1117  CZ  ARG A 136      -7.480  -3.635  14.297  1.00 86.12           C  
ATOM   1118  N   ALA A 137     -14.312  -5.117  13.766  1.00 87.62           N  
ATOM   1119  CA  ALA A 137     -15.336  -4.215  14.289  1.00 87.62           C  
ATOM   1120  C   ALA A 137     -15.312  -4.176  15.812  1.00 87.62           C  
ATOM   1121  CB  ALA A 137     -16.719  -4.637  13.797  1.00 87.62           C  
ATOM   1122  O   ALA A 137     -14.930  -5.156  16.453  1.00 87.62           O  
ATOM   1123  N   GLU A 138     -15.734  -3.074  16.359  1.00 84.00           N  
ATOM   1124  CA  GLU A 138     -15.812  -2.885  17.797  1.00 84.00           C  
ATOM   1125  C   GLU A 138     -17.031  -3.584  18.391  1.00 84.00           C  
ATOM   1126  CB  GLU A 138     -15.844  -1.394  18.141  1.00 84.00           C  
ATOM   1127  O   GLU A 138     -18.125  -3.553  17.797  1.00 84.00           O  
ATOM   1128  CG  GLU A 138     -14.516  -0.683  17.922  1.00 84.00           C  
ATOM   1129  CD  GLU A 138     -14.570   0.801  18.250  1.00 84.00           C  
ATOM   1130  OE1 GLU A 138     -13.531   1.487  18.125  1.00 84.00           O  
ATOM   1131  OE2 GLU A 138     -15.656   1.281  18.641  1.00 84.00           O  
ATOM   1132  N   CYS A 139     -16.797  -4.223  19.484  1.00 84.38           N  
ATOM   1133  CA  CYS A 139     -17.859  -4.855  20.266  1.00 84.38           C  
ATOM   1134  C   CYS A 139     -17.734  -4.516  21.750  1.00 84.38           C  
ATOM   1135  CB  CYS A 139     -17.828  -6.371  20.078  1.00 84.38           C  
ATOM   1136  O   CYS A 139     -16.859  -5.051  22.438  1.00 84.38           O  
ATOM   1137  SG  CYS A 139     -19.172  -7.238  20.906  1.00 84.38           S  
ATOM   1138  N   PRO A 140     -18.578  -3.523  22.203  1.00 75.94           N  
ATOM   1139  CA  PRO A 140     -18.531  -3.211  23.625  1.00 75.94           C  
ATOM   1140  C   PRO A 140     -18.969  -4.387  24.500  1.00 75.94           C  
ATOM   1141  CB  PRO A 140     -19.531  -2.049  23.766  1.00 75.94           C  
ATOM   1142  O   PRO A 140     -20.094  -4.855  24.406  1.00 75.94           O  
ATOM   1143  CG  PRO A 140     -20.078  -1.858  22.391  1.00 75.94           C  
ATOM   1144  CD  PRO A 140     -19.516  -2.924  21.484  1.00 75.94           C  
ATOM   1145  N   MET A 141     -18.016  -5.109  24.984  1.00 71.75           N  
ATOM   1146  CA  MET A 141     -18.297  -6.273  25.812  1.00 71.75           C  
ATOM   1147  C   MET A 141     -18.312  -5.887  27.297  1.00 71.75           C  
ATOM   1148  CB  MET A 141     -17.266  -7.375  25.578  1.00 71.75           C  
ATOM   1149  O   MET A 141     -17.375  -5.242  27.781  1.00 71.75           O  
ATOM   1150  CG  MET A 141     -17.297  -7.945  24.172  1.00 71.75           C  
ATOM   1151  SD  MET A 141     -16.125  -9.336  23.938  1.00 71.75           S  
ATOM   1152  CE  MET A 141     -15.211  -8.758  22.484  1.00 71.75           C  
ATOM   1153  N   HIS A 142     -19.469  -5.672  28.000  1.00 59.88           N  
ATOM   1154  CA  HIS A 142     -19.562  -5.457  29.438  1.00 59.88           C  
ATOM   1155  C   HIS A 142     -19.375  -6.758  30.203  1.00 59.88           C  
ATOM   1156  CB  HIS A 142     -20.922  -4.840  29.797  1.00 59.88           C  
ATOM   1157  O   HIS A 142     -20.094  -7.734  29.984  1.00 59.88           O  
ATOM   1158  CG  HIS A 142     -21.094  -3.439  29.297  1.00 59.88           C  
ATOM   1159  CD2 HIS A 142     -21.984  -2.908  28.422  1.00 59.88           C  
ATOM   1160  ND1 HIS A 142     -20.281  -2.402  29.688  1.00 59.88           N  
ATOM   1161  CE1 HIS A 142     -20.656  -1.290  29.094  1.00 59.88           C  
ATOM   1162  NE2 HIS A 142     -21.688  -1.570  28.312  1.00 59.88           N  
ATOM   1163  N   LEU A 143     -18.156  -6.961  30.812  1.00 56.59           N  
ATOM   1164  CA  LEU A 143     -17.828  -8.172  31.547  1.00 56.59           C  
ATOM   1165  C   LEU A 143     -18.578  -8.234  32.875  1.00 56.59           C  
ATOM   1166  CB  LEU A 143     -16.312  -8.242  31.797  1.00 56.59           C  
ATOM   1167  O   LEU A 143     -18.016  -8.578  33.906  1.00 56.59           O  
ATOM   1168  CG  LEU A 143     -15.430  -8.484  30.578  1.00 56.59           C  
ATOM   1169  CD1 LEU A 143     -14.000  -8.031  30.875  1.00 56.59           C  
ATOM   1170  CD2 LEU A 143     -15.461  -9.961  30.188  1.00 56.59           C  
ATOM   1171  N   GLU A 144     -19.781  -7.723  33.125  1.00 53.25           N  
ATOM   1172  CA  GLU A 144     -20.422  -7.730  34.438  1.00 53.25           C  
ATOM   1173  C   GLU A 144     -20.734  -9.156  34.875  1.00 53.25           C  
ATOM   1174  CB  GLU A 144     -21.703  -6.895  34.406  1.00 53.25           C  
ATOM   1175  O   GLU A 144     -20.641  -9.477  36.062  1.00 53.25           O  
ATOM   1176  CG  GLU A 144     -21.453  -5.395  34.312  1.00 53.25           C  
ATOM   1177  CD  GLU A 144     -22.703  -4.566  34.562  1.00 53.25           C  
ATOM   1178  OE1 GLU A 144     -22.609  -3.320  34.625  1.00 53.25           O  
ATOM   1179  OE2 GLU A 144     -23.797  -5.164  34.656  1.00 53.25           O  
ATOM   1180  N   ASP A 145     -21.359 -10.000  34.062  1.00 50.91           N  
ATOM   1181  CA  ASP A 145     -21.781 -11.328  34.500  1.00 50.91           C  
ATOM   1182  C   ASP A 145     -20.844 -12.406  34.000  1.00 50.91           C  
ATOM   1183  CB  ASP A 145     -23.219 -11.617  34.062  1.00 50.91           C  
ATOM   1184  O   ASP A 145     -21.281 -13.438  33.500  1.00 50.91           O  
ATOM   1185  CG  ASP A 145     -24.266 -10.875  34.844  1.00 50.91           C  
ATOM   1186  OD1 ASP A 145     -24.000 -10.523  36.031  1.00 50.91           O  
ATOM   1187  OD2 ASP A 145     -25.375 -10.648  34.312  1.00 50.91           O  
ATOM   1188  N   PHE A 146     -19.672 -12.336  34.188  1.00 53.84           N  
ATOM   1189  CA  PHE A 146     -18.719 -13.422  33.969  1.00 53.84           C  
ATOM   1190  C   PHE A 146     -19.141 -14.680  34.719  1.00 53.84           C  
ATOM   1191  CB  PHE A 146     -17.312 -13.000  34.375  1.00 53.84           C  
ATOM   1192  O   PHE A 146     -19.609 -14.602  35.875  1.00 53.84           O  
ATOM   1193  CG  PHE A 146     -16.219 -13.844  33.781  1.00 53.84           C  
ATOM   1194  CD1 PHE A 146     -15.680 -14.914  34.469  1.00 53.84           C  
ATOM   1195  CD2 PHE A 146     -15.742 -13.562  32.500  1.00 53.84           C  
ATOM   1196  CE1 PHE A 146     -14.672 -15.695  33.906  1.00 53.84           C  
ATOM   1197  CE2 PHE A 146     -14.734 -14.336  31.938  1.00 53.84           C  
ATOM   1198  CZ  PHE A 146     -14.203 -15.406  32.656  1.00 53.84           C  
ATOM   1199  N   PRO A 147     -19.156 -15.828  33.938  1.00 51.81           N  
ATOM   1200  CA  PRO A 147     -18.641 -16.219  32.625  1.00 51.81           C  
ATOM   1201  C   PRO A 147     -19.734 -16.312  31.562  1.00 51.81           C  
ATOM   1202  CB  PRO A 147     -18.016 -17.594  32.875  1.00 51.81           C  
ATOM   1203  O   PRO A 147     -19.484 -16.781  30.438  1.00 51.81           O  
ATOM   1204  CG  PRO A 147     -18.688 -18.078  34.125  1.00 51.81           C  
ATOM   1205  CD  PRO A 147     -19.219 -16.891  34.875  1.00 51.81           C  
ATOM   1206  N   MET A 148     -21.062 -16.078  32.062  1.00 56.34           N  
ATOM   1207  CA  MET A 148     -22.234 -16.297  31.234  1.00 56.34           C  
ATOM   1208  C   MET A 148     -22.531 -15.070  30.391  1.00 56.34           C  
ATOM   1209  CB  MET A 148     -23.453 -16.641  32.094  1.00 56.34           C  
ATOM   1210  O   MET A 148     -23.688 -14.836  30.000  1.00 56.34           O  
ATOM   1211  CG  MET A 148     -23.359 -18.000  32.781  1.00 56.34           C  
ATOM   1212  SD  MET A 148     -23.766 -19.391  31.641  1.00 56.34           S  
ATOM   1213  CE  MET A 148     -25.578 -19.359  31.734  1.00 56.34           C  
ATOM   1214  N   ASP A 149     -21.609 -14.375  30.047  1.00 68.38           N  
ATOM   1215  CA  ASP A 149     -21.812 -13.078  29.406  1.00 68.38           C  
ATOM   1216  C   ASP A 149     -22.188 -13.234  27.938  1.00 68.38           C  
ATOM   1217  CB  ASP A 149     -20.547 -12.219  29.531  1.00 68.38           C  
ATOM   1218  O   ASP A 149     -21.516 -13.945  27.188  1.00 68.38           O  
ATOM   1219  CG  ASP A 149     -20.344 -11.664  30.922  1.00 68.38           C  
ATOM   1220  OD1 ASP A 149     -21.328 -11.539  31.688  1.00 68.38           O  
ATOM   1221  OD2 ASP A 149     -19.188 -11.352  31.281  1.00 68.38           O  
ATOM   1222  N   ALA A 150     -23.531 -13.000  27.734  1.00 78.88           N  
ATOM   1223  CA  ALA A 150     -24.000 -12.867  26.359  1.00 78.88           C  
ATOM   1224  C   ALA A 150     -23.766 -11.453  25.844  1.00 78.88           C  
ATOM   1225  CB  ALA A 150     -25.484 -13.219  26.281  1.00 78.88           C  
ATOM   1226  O   ALA A 150     -23.984 -10.469  26.562  1.00 78.88           O  
ATOM   1227  N   HIS A 151     -23.156 -11.414  24.766  1.00 86.06           N  
ATOM   1228  CA  HIS A 151     -22.844 -10.133  24.141  1.00 86.06           C  
ATOM   1229  C   HIS A 151     -23.453 -10.023  22.750  1.00 86.06           C  
ATOM   1230  CB  HIS A 151     -21.328  -9.914  24.078  1.00 86.06           C  
ATOM   1231  O   HIS A 151     -23.531 -11.016  22.031  1.00 86.06           O  
ATOM   1232  CG  HIS A 151     -20.641 -10.070  25.391  1.00 86.06           C  
ATOM   1233  CD2 HIS A 151     -19.828 -11.047  25.859  1.00 86.06           C  
ATOM   1234  ND1 HIS A 151     -20.750  -9.148  26.406  1.00 86.06           N  
ATOM   1235  CE1 HIS A 151     -20.031  -9.547  27.438  1.00 86.06           C  
ATOM   1236  NE2 HIS A 151     -19.469 -10.695  27.141  1.00 86.06           N  
ATOM   1237  N   ALA A 152     -24.031  -8.930  22.484  1.00 89.38           N  
ATOM   1238  CA  ALA A 152     -24.453  -8.609  21.125  1.00 89.38           C  
ATOM   1239  C   ALA A 152     -23.469  -7.664  20.438  1.00 89.38           C  
ATOM   1240  CB  ALA A 152     -25.859  -7.988  21.141  1.00 89.38           C  
ATOM   1241  O   ALA A 152     -23.359  -6.492  20.812  1.00 89.38           O  
ATOM   1242  N   CYS A 153     -22.766  -8.188  19.500  1.00 90.44           N  
ATOM   1243  CA  CYS A 153     -21.781  -7.398  18.781  1.00 90.44           C  
ATOM   1244  C   CYS A 153     -22.359  -6.844  17.484  1.00 90.44           C  
ATOM   1245  CB  CYS A 153     -20.547  -8.250  18.469  1.00 90.44           C  
ATOM   1246  O   CYS A 153     -22.766  -7.605  16.609  1.00 90.44           O  
ATOM   1247  SG  CYS A 153     -19.609  -8.734  19.922  1.00 90.44           S  
ATOM   1248  N   PRO A 154     -22.359  -5.586  17.359  1.00 92.31           N  
ATOM   1249  CA  PRO A 154     -22.984  -4.992  16.172  1.00 92.31           C  
ATOM   1250  C   PRO A 154     -22.016  -4.840  15.000  1.00 92.31           C  
ATOM   1251  CB  PRO A 154     -23.469  -3.623  16.672  1.00 92.31           C  
ATOM   1252  O   PRO A 154     -20.812  -4.695  15.211  1.00 92.31           O  
ATOM   1253  CG  PRO A 154     -22.438  -3.217  17.688  1.00 92.31           C  
ATOM   1254  CD  PRO A 154     -21.984  -4.445  18.422  1.00 92.31           C  
ATOM   1255  N   LEU A 155     -22.500  -4.941  13.812  1.00 93.38           N  
ATOM   1256  CA  LEU A 155     -21.891  -4.461  12.570  1.00 93.38           C  
ATOM   1257  C   LEU A 155     -22.812  -3.447  11.883  1.00 93.38           C  
ATOM   1258  CB  LEU A 155     -21.609  -5.629  11.625  1.00 93.38           C  
ATOM   1259  O   LEU A 155     -23.922  -3.785  11.469  1.00 93.38           O  
ATOM   1260  CG  LEU A 155     -20.844  -5.297  10.344  1.00 93.38           C  
ATOM   1261  CD1 LEU A 155     -19.438  -4.824  10.688  1.00 93.38           C  
ATOM   1262  CD2 LEU A 155     -20.797  -6.504   9.422  1.00 93.38           C  
ATOM   1263  N   LYS A 156     -22.344  -2.221  11.820  1.00 92.56           N  
ATOM   1264  CA  LYS A 156     -23.141  -1.117  11.305  1.00 92.56           C  
ATOM   1265  C   LYS A 156     -22.562  -0.583   9.992  1.00 92.56           C  
ATOM   1266  CB  LYS A 156     -23.234   0.009  12.336  1.00 92.56           C  
ATOM   1267  O   LYS A 156     -21.359  -0.410   9.875  1.00 92.56           O  
ATOM   1268  CG  LYS A 156     -23.797  -0.428  13.680  1.00 92.56           C  
ATOM   1269  CD  LYS A 156     -23.844   0.729  14.672  1.00 92.56           C  
ATOM   1270  CE  LYS A 156     -24.297   0.269  16.047  1.00 92.56           C  
ATOM   1271  NZ  LYS A 156     -24.312   1.395  17.031  1.00 92.56           N  
ATOM   1272  N   PHE A 157     -23.438  -0.390   9.023  1.00 92.94           N  
ATOM   1273  CA  PHE A 157     -22.953   0.182   7.773  1.00 92.94           C  
ATOM   1274  C   PHE A 157     -24.016   1.072   7.145  1.00 92.94           C  
ATOM   1275  CB  PHE A 157     -22.547  -0.925   6.797  1.00 92.94           C  
ATOM   1276  O   PHE A 157     -25.188   1.000   7.512  1.00 92.94           O  
ATOM   1277  CG  PHE A 157     -23.688  -1.798   6.359  1.00 92.94           C  
ATOM   1278  CD1 PHE A 157     -24.016  -2.949   7.066  1.00 92.94           C  
ATOM   1279  CD2 PHE A 157     -24.438  -1.467   5.242  1.00 92.94           C  
ATOM   1280  CE1 PHE A 157     -25.078  -3.760   6.664  1.00 92.94           C  
ATOM   1281  CE2 PHE A 157     -25.500  -2.271   4.832  1.00 92.94           C  
ATOM   1282  CZ  PHE A 157     -25.812  -3.418   5.543  1.00 92.94           C  
ATOM   1283  N   GLY A 158     -23.641   1.958   6.250  1.00 92.81           N  
ATOM   1284  CA  GLY A 158     -24.484   2.896   5.531  1.00 92.81           C  
ATOM   1285  C   GLY A 158     -23.719   3.770   4.559  1.00 92.81           C  
ATOM   1286  O   GLY A 158     -22.531   3.523   4.297  1.00 92.81           O  
ATOM   1287  N   SER A 159     -24.453   4.656   4.039  1.00 90.62           N  
ATOM   1288  CA  SER A 159     -23.828   5.566   3.086  1.00 90.62           C  
ATOM   1289  C   SER A 159     -22.891   6.551   3.789  1.00 90.62           C  
ATOM   1290  CB  SER A 159     -24.891   6.332   2.301  1.00 90.62           C  
ATOM   1291  O   SER A 159     -23.219   7.047   4.875  1.00 90.62           O  
ATOM   1292  OG  SER A 159     -24.297   7.320   1.476  1.00 90.62           O  
ATOM   1293  N   TYR A 160     -21.859   6.836   3.172  1.00 84.44           N  
ATOM   1294  CA  TYR A 160     -20.906   7.812   3.676  1.00 84.44           C  
ATOM   1295  C   TYR A 160     -21.391   9.234   3.412  1.00 84.44           C  
ATOM   1296  CB  TYR A 160     -19.531   7.605   3.035  1.00 84.44           C  
ATOM   1297  O   TYR A 160     -21.266  10.109   4.277  1.00 84.44           O  
ATOM   1298  CG  TYR A 160     -18.438   8.492   3.609  1.00 84.44           C  
ATOM   1299  CD1 TYR A 160     -17.906   9.531   2.863  1.00 84.44           C  
ATOM   1300  CD2 TYR A 160     -17.969   8.281   4.898  1.00 84.44           C  
ATOM   1301  CE1 TYR A 160     -16.906  10.344   3.387  1.00 84.44           C  
ATOM   1302  CE2 TYR A 160     -16.969   9.094   5.434  1.00 84.44           C  
ATOM   1303  OH  TYR A 160     -15.461  10.930   5.195  1.00 84.44           O  
ATOM   1304  CZ  TYR A 160     -16.453  10.125   4.672  1.00 84.44           C  
ATOM   1305  N   ALA A 161     -21.984   9.414   2.268  1.00 84.56           N  
ATOM   1306  CA  ALA A 161     -22.234  10.797   1.864  1.00 84.56           C  
ATOM   1307  C   ALA A 161     -23.703  11.016   1.510  1.00 84.56           C  
ATOM   1308  CB  ALA A 161     -21.344  11.164   0.682  1.00 84.56           C  
ATOM   1309  O   ALA A 161     -24.172  12.148   1.511  1.00 84.56           O  
ATOM   1310  N   TYR A 162     -24.422  10.055   1.184  1.00 89.06           N  
ATOM   1311  CA  TYR A 162     -25.781  10.234   0.690  1.00 89.06           C  
ATOM   1312  C   TYR A 162     -26.797  10.125   1.825  1.00 89.06           C  
ATOM   1313  CB  TYR A 162     -26.094   9.195  -0.392  1.00 89.06           C  
ATOM   1314  O   TYR A 162     -26.828   9.117   2.533  1.00 89.06           O  
ATOM   1315  CG  TYR A 162     -25.266   9.344  -1.641  1.00 89.06           C  
ATOM   1316  CD1 TYR A 162     -25.500  10.391  -2.535  1.00 89.06           C  
ATOM   1317  CD2 TYR A 162     -24.250   8.445  -1.930  1.00 89.06           C  
ATOM   1318  CE1 TYR A 162     -24.734  10.531  -3.688  1.00 89.06           C  
ATOM   1319  CE2 TYR A 162     -23.469   8.578  -3.080  1.00 89.06           C  
ATOM   1320  OH  TYR A 162     -22.969   9.758  -5.090  1.00 89.06           O  
ATOM   1321  CZ  TYR A 162     -23.719   9.617  -3.951  1.00 89.06           C  
ATOM   1322  N   THR A 163     -27.594  11.141   1.955  1.00 91.25           N  
ATOM   1323  CA  THR A 163     -28.688  11.117   2.930  1.00 91.25           C  
ATOM   1324  C   THR A 163     -29.797  10.188   2.471  1.00 91.25           C  
ATOM   1325  CB  THR A 163     -29.250  12.531   3.174  1.00 91.25           C  
ATOM   1326  O   THR A 163     -29.781   9.703   1.336  1.00 91.25           O  
ATOM   1327  CG2 THR A 163     -28.141  13.516   3.527  1.00 91.25           C  
ATOM   1328  OG1 THR A 163     -29.906  12.977   1.987  1.00 91.25           O  
ATOM   1329  N   ARG A 164     -30.750   9.953   3.348  1.00 94.69           N  
ATOM   1330  CA  ARG A 164     -31.859   9.070   3.035  1.00 94.69           C  
ATOM   1331  C   ARG A 164     -32.719   9.641   1.901  1.00 94.69           C  
ATOM   1332  CB  ARG A 164     -32.719   8.836   4.273  1.00 94.69           C  
ATOM   1333  O   ARG A 164     -33.469   8.906   1.255  1.00 94.69           O  
ATOM   1334  CG  ARG A 164     -33.531  10.062   4.711  1.00 94.69           C  
ATOM   1335  CD  ARG A 164     -34.406   9.766   5.910  1.00 94.69           C  
ATOM   1336  NE  ARG A 164     -35.594   9.008   5.520  1.00 94.69           N  
ATOM   1337  NH1 ARG A 164     -36.531   8.977   7.637  1.00 94.69           N  
ATOM   1338  NH2 ARG A 164     -37.594   7.965   5.891  1.00 94.69           N  
ATOM   1339  CZ  ARG A 164     -36.562   8.656   6.352  1.00 94.69           C  
ATOM   1340  N   ALA A 165     -32.594  10.930   1.592  1.00 92.00           N  
ATOM   1341  CA  ALA A 165     -33.312  11.547   0.484  1.00 92.00           C  
ATOM   1342  C   ALA A 165     -32.688  11.148  -0.858  1.00 92.00           C  
ATOM   1343  CB  ALA A 165     -33.312  13.062   0.635  1.00 92.00           C  
ATOM   1344  O   ALA A 165     -33.312  11.320  -1.906  1.00 92.00           O  
ATOM   1345  N   GLU A 166     -31.531  10.594  -0.833  1.00 92.00           N  
ATOM   1346  CA  GLU A 166     -30.828  10.258  -2.064  1.00 92.00           C  
ATOM   1347  C   GLU A 166     -30.641   8.742  -2.197  1.00 92.00           C  
ATOM   1348  CB  GLU A 166     -29.469  10.953  -2.115  1.00 92.00           C  
ATOM   1349  O   GLU A 166     -30.906   8.172  -3.254  1.00 92.00           O  
ATOM   1350  CG  GLU A 166     -29.562  12.469  -2.236  1.00 92.00           C  
ATOM   1351  CD  GLU A 166     -28.203  13.156  -2.209  1.00 92.00           C  
ATOM   1352  OE1 GLU A 166     -27.688  13.531  -3.287  1.00 92.00           O  
ATOM   1353  OE2 GLU A 166     -27.641  13.320  -1.100  1.00 92.00           O  
ATOM   1354  N   VAL A 167     -30.109   8.133  -1.133  1.00 94.81           N  
ATOM   1355  CA  VAL A 167     -29.828   6.703  -1.146  1.00 94.81           C  
ATOM   1356  C   VAL A 167     -30.391   6.051   0.111  1.00 94.81           C  
ATOM   1357  CB  VAL A 167     -28.312   6.422  -1.246  1.00 94.81           C  
ATOM   1358  O   VAL A 167     -30.219   6.562   1.220  1.00 94.81           O  
ATOM   1359  CG1 VAL A 167     -28.031   4.926  -1.111  1.00 94.81           C  
ATOM   1360  CG2 VAL A 167     -27.750   6.953  -2.566  1.00 94.81           C  
ATOM   1361  N   VAL A 168     -31.094   4.957  -0.044  1.00 97.00           N  
ATOM   1362  CA  VAL A 168     -31.609   4.164   1.068  1.00 97.00           C  
ATOM   1363  C   VAL A 168     -31.094   2.727   0.957  1.00 97.00           C  
ATOM   1364  CB  VAL A 168     -33.156   4.188   1.114  1.00 97.00           C  
ATOM   1365  O   VAL A 168     -31.000   2.180  -0.145  1.00 97.00           O  
ATOM   1366  CG1 VAL A 168     -33.656   5.602   1.381  1.00 97.00           C  
ATOM   1367  CG2 VAL A 168     -33.719   3.641  -0.189  1.00 97.00           C  
ATOM   1368  N   TYR A 169     -30.766   2.186   2.072  1.00 96.56           N  
ATOM   1369  CA  TYR A 169     -30.344   0.792   2.139  1.00 96.56           C  
ATOM   1370  C   TYR A 169     -31.469  -0.096   2.656  1.00 96.56           C  
ATOM   1371  CB  TYR A 169     -29.109   0.647   3.037  1.00 96.56           C  
ATOM   1372  O   TYR A 169     -32.250   0.319   3.518  1.00 96.56           O  
ATOM   1373  CG  TYR A 169     -27.859   1.210   2.430  1.00 96.56           C  
ATOM   1374  CD1 TYR A 169     -26.891   0.371   1.865  1.00 96.56           C  
ATOM   1375  CD2 TYR A 169     -27.609   2.580   2.420  1.00 96.56           C  
ATOM   1376  CE1 TYR A 169     -25.734   0.884   1.306  1.00 96.56           C  
ATOM   1377  CE2 TYR A 169     -26.453   3.104   1.864  1.00 96.56           C  
ATOM   1378  OH  TYR A 169     -24.359   2.764   0.758  1.00 96.56           O  
ATOM   1379  CZ  TYR A 169     -25.516   2.250   1.310  1.00 96.56           C  
ATOM   1380  N   GLU A 170     -31.531  -1.281   2.125  1.00 96.56           N  
ATOM   1381  CA  GLU A 170     -32.469  -2.303   2.566  1.00 96.56           C  
ATOM   1382  C   GLU A 170     -31.844  -3.686   2.570  1.00 96.56           C  
ATOM   1383  CB  GLU A 170     -33.719  -2.305   1.674  1.00 96.56           C  
ATOM   1384  O   GLU A 170     -30.906  -3.945   1.804  1.00 96.56           O  
ATOM   1385  CG  GLU A 170     -34.500  -0.990   1.685  1.00 96.56           C  
ATOM   1386  CD  GLU A 170     -35.750  -1.023   0.833  1.00 96.56           C  
ATOM   1387  OE1 GLU A 170     -36.500  -0.020   0.818  1.00 96.56           O  
ATOM   1388  OE2 GLU A 170     -36.000  -2.061   0.177  1.00 96.56           O  
ATOM   1389  N   TRP A 171     -32.312  -4.500   3.439  1.00 96.06           N  
ATOM   1390  CA  TRP A 171     -31.891  -5.895   3.398  1.00 96.06           C  
ATOM   1391  C   TRP A 171     -32.500  -6.613   2.191  1.00 96.06           C  
ATOM   1392  CB  TRP A 171     -32.281  -6.617   4.688  1.00 96.06           C  
ATOM   1393  O   TRP A 171     -33.656  -6.430   1.874  1.00 96.06           O  
ATOM   1394  CG  TRP A 171     -31.625  -6.090   5.918  1.00 96.06           C  
ATOM   1395  CD1 TRP A 171     -32.188  -5.398   6.945  1.00 96.06           C  
ATOM   1396  CD2 TRP A 171     -30.234  -6.199   6.246  1.00 96.06           C  
ATOM   1397  CE2 TRP A 171     -30.047  -5.555   7.492  1.00 96.06           C  
ATOM   1398  CE3 TRP A 171     -29.125  -6.785   5.613  1.00 96.06           C  
ATOM   1399  NE1 TRP A 171     -31.266  -5.078   7.895  1.00 96.06           N  
ATOM   1400  CH2 TRP A 171     -27.734  -6.059   7.469  1.00 96.06           C  
ATOM   1401  CZ2 TRP A 171     -28.797  -5.480   8.109  1.00 96.06           C  
ATOM   1402  CZ3 TRP A 171     -27.891  -6.707   6.230  1.00 96.06           C  
ATOM   1403  N   THR A 172     -31.703  -7.320   1.509  1.00 93.31           N  
ATOM   1404  CA  THR A 172     -32.125  -8.000   0.287  1.00 93.31           C  
ATOM   1405  C   THR A 172     -33.281  -8.953   0.564  1.00 93.31           C  
ATOM   1406  CB  THR A 172     -30.938  -8.781  -0.340  1.00 93.31           C  
ATOM   1407  O   THR A 172     -34.250  -8.977  -0.179  1.00 93.31           O  
ATOM   1408  CG2 THR A 172     -31.359  -9.445  -1.648  1.00 93.31           C  
ATOM   1409  OG1 THR A 172     -29.859  -7.883  -0.600  1.00 93.31           O  
ATOM   1410  N   ARG A 173     -33.062  -9.750   1.555  1.00 89.81           N  
ATOM   1411  CA  ARG A 173     -34.062 -10.742   1.917  1.00 89.81           C  
ATOM   1412  C   ARG A 173     -34.688 -10.422   3.275  1.00 89.81           C  
ATOM   1413  CB  ARG A 173     -33.469 -12.141   1.933  1.00 89.81           C  
ATOM   1414  O   ARG A 173     -34.406  -9.367   3.854  1.00 89.81           O  
ATOM   1415  CG  ARG A 173     -32.875 -12.570   0.599  1.00 89.81           C  
ATOM   1416  CD  ARG A 173     -32.312 -13.984   0.665  1.00 89.81           C  
ATOM   1417  NE  ARG A 173     -31.688 -14.375  -0.603  1.00 89.81           N  
ATOM   1418  NH1 ARG A 173     -31.125 -16.500   0.094  1.00 89.81           N  
ATOM   1419  NH2 ARG A 173     -30.609 -15.812  -2.035  1.00 89.81           N  
ATOM   1420  CZ  ARG A 173     -31.141 -15.562  -0.845  1.00 89.81           C  
ATOM   1421  N   GLU A 174     -35.562 -11.305   3.639  1.00 87.00           N  
ATOM   1422  CA  GLU A 174     -36.125 -11.195   4.988  1.00 87.00           C  
ATOM   1423  C   GLU A 174     -35.000 -11.203   6.035  1.00 87.00           C  
ATOM   1424  CB  GLU A 174     -37.094 -12.320   5.262  1.00 87.00           C  
ATOM   1425  O   GLU A 174     -33.938 -11.781   5.812  1.00 87.00           O  
ATOM   1426  CG  GLU A 174     -37.219 -13.336   4.133  1.00 87.00           C  
ATOM   1427  CD  GLU A 174     -38.219 -14.438   4.410  1.00 87.00           C  
ATOM   1428  OE1 GLU A 174     -38.438 -15.289   3.521  1.00 87.00           O  
ATOM   1429  OE2 GLU A 174     -38.781 -14.453   5.527  1.00 87.00           O  
ATOM   1430  N   PRO A 175     -35.188 -10.438   7.070  1.00 82.25           N  
ATOM   1431  CA  PRO A 175     -34.156 -10.242   8.109  1.00 82.25           C  
ATOM   1432  C   PRO A 175     -33.406 -11.531   8.445  1.00 82.25           C  
ATOM   1433  CB  PRO A 175     -34.969  -9.750   9.305  1.00 82.25           C  
ATOM   1434  O   PRO A 175     -32.188 -11.523   8.570  1.00 82.25           O  
ATOM   1435  CG  PRO A 175     -36.125  -9.000   8.711  1.00 82.25           C  
ATOM   1436  CD  PRO A 175     -36.500  -9.680   7.434  1.00 82.25           C  
ATOM   1437  N   ALA A 176     -34.094 -12.672   8.469  1.00 80.00           N  
ATOM   1438  CA  ALA A 176     -33.500 -13.938   8.914  1.00 80.00           C  
ATOM   1439  C   ALA A 176     -32.531 -14.500   7.871  1.00 80.00           C  
ATOM   1440  CB  ALA A 176     -34.594 -14.953   9.227  1.00 80.00           C  
ATOM   1441  O   ALA A 176     -31.688 -15.336   8.188  1.00 80.00           O  
ATOM   1442  N   ARG A 177     -32.625 -13.977   6.648  1.00 86.69           N  
ATOM   1443  CA  ARG A 177     -31.828 -14.570   5.570  1.00 86.69           C  
ATOM   1444  C   ARG A 177     -30.844 -13.562   4.992  1.00 86.69           C  
ATOM   1445  CB  ARG A 177     -32.750 -15.102   4.469  1.00 86.69           C  
ATOM   1446  O   ARG A 177     -30.125 -13.867   4.039  1.00 86.69           O  
ATOM   1447  CG  ARG A 177     -33.562 -16.312   4.875  1.00 86.69           C  
ATOM   1448  CD  ARG A 177     -34.344 -16.906   3.699  1.00 86.69           C  
ATOM   1449  NE  ARG A 177     -35.000 -18.141   4.062  1.00 86.69           N  
ATOM   1450  NH1 ARG A 177     -35.781 -18.578   1.930  1.00 86.69           N  
ATOM   1451  NH2 ARG A 177     -36.281 -20.016   3.648  1.00 86.69           N  
ATOM   1452  CZ  ARG A 177     -35.688 -18.906   3.213  1.00 86.69           C  
ATOM   1453  N   SER A 178     -30.844 -12.422   5.531  1.00 90.00           N  
ATOM   1454  CA  SER A 178     -30.016 -11.359   4.969  1.00 90.00           C  
ATOM   1455  C   SER A 178     -28.578 -11.477   5.434  1.00 90.00           C  
ATOM   1456  CB  SER A 178     -30.578  -9.984   5.352  1.00 90.00           C  
ATOM   1457  O   SER A 178     -27.656 -11.016   4.750  1.00 90.00           O  
ATOM   1458  OG  SER A 178     -31.828  -9.758   4.715  1.00 90.00           O  
ATOM   1459  N   VAL A 179     -28.406 -12.023   6.570  1.00 93.50           N  
ATOM   1460  CA  VAL A 179     -27.078 -12.305   7.098  1.00 93.50           C  
ATOM   1461  C   VAL A 179     -26.953 -13.789   7.438  1.00 93.50           C  
ATOM   1462  CB  VAL A 179     -26.766 -11.445   8.344  1.00 93.50           C  
ATOM   1463  O   VAL A 179     -27.719 -14.305   8.258  1.00 93.50           O  
ATOM   1464  CG1 VAL A 179     -25.359 -11.766   8.883  1.00 93.50           C  
ATOM   1465  CG2 VAL A 179     -26.891  -9.961   8.008  1.00 93.50           C  
ATOM   1466  N   VAL A 180     -26.141 -14.430   6.738  1.00 91.38           N  
ATOM   1467  CA  VAL A 180     -25.969 -15.867   6.934  1.00 91.38           C  
ATOM   1468  C   VAL A 180     -24.516 -16.156   7.328  1.00 91.38           C  
ATOM   1469  CB  VAL A 180     -26.344 -16.656   5.660  1.00 91.38           C  
ATOM   1470  O   VAL A 180     -23.578 -15.578   6.762  1.00 91.38           O  
ATOM   1471  CG1 VAL A 180     -26.094 -18.156   5.867  1.00 91.38           C  
ATOM   1472  CG2 VAL A 180     -27.797 -16.406   5.277  1.00 91.38           C  
ATOM   1473  N   VAL A 181     -24.297 -17.016   8.320  1.00 89.31           N  
ATOM   1474  CA  VAL A 181     -22.984 -17.453   8.758  1.00 89.31           C  
ATOM   1475  C   VAL A 181     -22.719 -18.875   8.297  1.00 89.31           C  
ATOM   1476  CB  VAL A 181     -22.828 -17.359  10.297  1.00 89.31           C  
ATOM   1477  O   VAL A 181     -23.547 -19.766   8.500  1.00 89.31           O  
ATOM   1478  CG1 VAL A 181     -21.453 -17.812  10.734  1.00 89.31           C  
ATOM   1479  CG2 VAL A 181     -23.094 -15.930  10.773  1.00 89.31           C  
ATOM   1480  N   ALA A 182     -21.641 -19.047   7.680  1.00 84.62           N  
ATOM   1481  CA  ALA A 182     -21.281 -20.375   7.195  1.00 84.62           C  
ATOM   1482  C   ALA A 182     -21.234 -21.391   8.336  1.00 84.62           C  
ATOM   1483  CB  ALA A 182     -19.922 -20.328   6.480  1.00 84.62           C  
ATOM   1484  O   ALA A 182     -20.812 -21.062   9.445  1.00 84.62           O  
ATOM   1485  N   GLU A 183     -21.719 -22.641   8.172  1.00 76.12           N  
ATOM   1486  CA  GLU A 183     -21.797 -23.703   9.172  1.00 76.12           C  
ATOM   1487  C   GLU A 183     -20.422 -23.953   9.805  1.00 76.12           C  
ATOM   1488  CB  GLU A 183     -22.328 -25.000   8.555  1.00 76.12           C  
ATOM   1489  O   GLU A 183     -20.328 -24.125  11.023  1.00 76.12           O  
ATOM   1490  CG  GLU A 183     -23.828 -24.969   8.297  1.00 76.12           C  
ATOM   1491  CD  GLU A 183     -24.359 -26.281   7.738  1.00 76.12           C  
ATOM   1492  OE1 GLU A 183     -25.594 -26.422   7.562  1.00 76.12           O  
ATOM   1493  OE2 GLU A 183     -23.547 -27.188   7.477  1.00 76.12           O  
ATOM   1494  N   ASP A 184     -19.359 -23.875   9.078  1.00 69.31           N  
ATOM   1495  CA  ASP A 184     -18.016 -24.125   9.594  1.00 69.31           C  
ATOM   1496  C   ASP A 184     -17.234 -22.828   9.727  1.00 69.31           C  
ATOM   1497  CB  ASP A 184     -17.250 -25.109   8.695  1.00 69.31           C  
ATOM   1498  O   ASP A 184     -16.000 -22.828   9.797  1.00 69.31           O  
ATOM   1499  CG  ASP A 184     -17.938 -26.453   8.594  1.00 69.31           C  
ATOM   1500  OD1 ASP A 184     -18.656 -26.859   9.531  1.00 69.31           O  
ATOM   1501  OD2 ASP A 184     -17.734 -27.141   7.562  1.00 69.31           O  
ATOM   1502  N   GLY A 185     -17.922 -21.766   9.828  1.00 66.62           N  
ATOM   1503  CA  GLY A 185     -17.281 -20.469   9.742  1.00 66.62           C  
ATOM   1504  C   GLY A 185     -16.969 -19.859  11.102  1.00 66.62           C  
ATOM   1505  O   GLY A 185     -16.344 -18.797  11.188  1.00 66.62           O  
ATOM   1506  N   SER A 186     -17.484 -20.422  12.133  1.00 63.25           N  
ATOM   1507  CA  SER A 186     -17.297 -19.812  13.445  1.00 63.25           C  
ATOM   1508  C   SER A 186     -16.062 -20.391  14.148  1.00 63.25           C  
ATOM   1509  CB  SER A 186     -18.531 -20.031  14.320  1.00 63.25           C  
ATOM   1510  O   SER A 186     -15.930 -21.609  14.266  1.00 63.25           O  
ATOM   1511  OG  SER A 186     -18.609 -21.375  14.773  1.00 63.25           O  
ATOM   1512  N   ARG A 187     -15.000 -19.531  14.227  1.00 62.69           N  
ATOM   1513  CA  ARG A 187     -13.766 -19.906  14.906  1.00 62.69           C  
ATOM   1514  C   ARG A 187     -13.648 -19.219  16.266  1.00 62.69           C  
ATOM   1515  CB  ARG A 187     -12.555 -19.578  14.039  1.00 62.69           C  
ATOM   1516  O   ARG A 187     -12.922 -18.234  16.391  1.00 62.69           O  
ATOM   1517  CG  ARG A 187     -12.555 -20.266  12.680  1.00 62.69           C  
ATOM   1518  CD  ARG A 187     -11.344 -19.875  11.852  1.00 62.69           C  
ATOM   1519  NE  ARG A 187     -11.375 -20.484  10.523  1.00 62.69           N  
ATOM   1520  NH1 ARG A 187      -9.438 -19.484   9.781  1.00 62.69           N  
ATOM   1521  NH2 ARG A 187     -10.602 -20.891   8.398  1.00 62.69           N  
ATOM   1522  CZ  ARG A 187     -10.469 -20.281   9.570  1.00 62.69           C  
ATOM   1523  N   LEU A 188     -14.492 -19.594  17.141  1.00 67.50           N  
ATOM   1524  CA  LEU A 188     -14.508 -18.938  18.453  1.00 67.50           C  
ATOM   1525  C   LEU A 188     -13.922 -19.859  19.516  1.00 67.50           C  
ATOM   1526  CB  LEU A 188     -15.930 -18.531  18.828  1.00 67.50           C  
ATOM   1527  O   LEU A 188     -14.242 -21.047  19.578  1.00 67.50           O  
ATOM   1528  CG  LEU A 188     -16.609 -17.516  17.922  1.00 67.50           C  
ATOM   1529  CD1 LEU A 188     -18.109 -17.516  18.156  1.00 67.50           C  
ATOM   1530  CD2 LEU A 188     -16.031 -16.109  18.172  1.00 67.50           C  
ATOM   1531  N   ASN A 189     -12.773 -19.547  20.031  1.00 68.00           N  
ATOM   1532  CA  ASN A 189     -12.172 -20.328  21.109  1.00 68.00           C  
ATOM   1533  C   ASN A 189     -12.930 -20.156  22.422  1.00 68.00           C  
ATOM   1534  CB  ASN A 189     -10.703 -19.953  21.281  1.00 68.00           C  
ATOM   1535  O   ASN A 189     -13.180 -21.141  23.125  1.00 68.00           O  
ATOM   1536  CG  ASN A 189      -9.812 -20.516  20.188  1.00 68.00           C  
ATOM   1537  ND2 ASN A 189      -8.602 -19.984  20.078  1.00 68.00           N  
ATOM   1538  OD1 ASN A 189     -10.219 -21.406  19.438  1.00 68.00           O  
ATOM   1539  N   GLN A 190     -13.344 -19.016  22.688  1.00 70.31           N  
ATOM   1540  CA  GLN A 190     -13.914 -18.703  24.000  1.00 70.31           C  
ATOM   1541  C   GLN A 190     -15.383 -18.297  23.875  1.00 70.31           C  
ATOM   1542  CB  GLN A 190     -13.117 -17.594  24.672  1.00 70.31           C  
ATOM   1543  O   GLN A 190     -16.047 -18.062  24.875  1.00 70.31           O  
ATOM   1544  CG  GLN A 190     -11.680 -17.969  25.000  1.00 70.31           C  
ATOM   1545  CD  GLN A 190     -10.906 -16.828  25.641  1.00 70.31           C  
ATOM   1546  NE2 GLN A 190      -9.641 -17.078  25.953  1.00 70.31           N  
ATOM   1547  OE1 GLN A 190     -11.445 -15.742  25.875  1.00 70.31           O  
ATOM   1548  N   TYR A 191     -15.875 -18.328  22.703  1.00 81.06           N  
ATOM   1549  CA  TYR A 191     -17.234 -17.859  22.484  1.00 81.06           C  
ATOM   1550  C   TYR A 191     -18.000 -18.797  21.562  1.00 81.06           C  
ATOM   1551  CB  TYR A 191     -17.234 -16.438  21.906  1.00 81.06           C  
ATOM   1552  O   TYR A 191     -17.406 -19.484  20.734  1.00 81.06           O  
ATOM   1553  CG  TYR A 191     -16.781 -15.383  22.891  1.00 81.06           C  
ATOM   1554  CD1 TYR A 191     -17.672 -14.805  23.781  1.00 81.06           C  
ATOM   1555  CD2 TYR A 191     -15.461 -14.961  22.922  1.00 81.06           C  
ATOM   1556  CE1 TYR A 191     -17.266 -13.828  24.688  1.00 81.06           C  
ATOM   1557  CE2 TYR A 191     -15.031 -13.992  23.812  1.00 81.06           C  
ATOM   1558  OH  TYR A 191     -15.523 -12.469  25.578  1.00 81.06           O  
ATOM   1559  CZ  TYR A 191     -15.938 -13.430  24.688  1.00 81.06           C  
ATOM   1560  N   ASP A 192     -19.281 -18.844  21.844  1.00 85.38           N  
ATOM   1561  CA  ASP A 192     -20.219 -19.484  20.938  1.00 85.38           C  
ATOM   1562  C   ASP A 192     -21.094 -18.438  20.250  1.00 85.38           C  
ATOM   1563  CB  ASP A 192     -21.094 -20.500  21.672  1.00 85.38           C  
ATOM   1564  O   ASP A 192     -21.578 -17.500  20.891  1.00 85.38           O  
ATOM   1565  CG  ASP A 192     -20.297 -21.688  22.203  1.00 85.38           C  
ATOM   1566  OD1 ASP A 192     -19.406 -22.172  21.484  1.00 85.38           O  
ATOM   1567  OD2 ASP A 192     -20.578 -22.125  23.328  1.00 85.38           O  
ATOM   1568  N   LEU A 193     -21.172 -18.594  18.984  1.00 90.50           N  
ATOM   1569  CA  LEU A 193     -22.109 -17.750  18.234  1.00 90.50           C  
ATOM   1570  C   LEU A 193     -23.516 -18.344  18.281  1.00 90.50           C  
ATOM   1571  CB  LEU A 193     -21.656 -17.609  16.781  1.00 90.50           C  
ATOM   1572  O   LEU A 193     -23.766 -19.406  17.719  1.00 90.50           O  
ATOM   1573  CG  LEU A 193     -22.531 -16.719  15.883  1.00 90.50           C  
ATOM   1574  CD1 LEU A 193     -22.500 -15.281  16.375  1.00 90.50           C  
ATOM   1575  CD2 LEU A 193     -22.047 -16.797  14.438  1.00 90.50           C  
ATOM   1576  N   LEU A 194     -24.422 -17.703  18.984  1.00 90.12           N  
ATOM   1577  CA  LEU A 194     -25.781 -18.203  19.188  1.00 90.12           C  
ATOM   1578  C   LEU A 194     -26.656 -17.875  17.984  1.00 90.12           C  
ATOM   1579  CB  LEU A 194     -26.391 -17.578  20.453  1.00 90.12           C  
ATOM   1580  O   LEU A 194     -27.609 -18.594  17.703  1.00 90.12           O  
ATOM   1581  CG  LEU A 194     -25.656 -17.875  21.766  1.00 90.12           C  
ATOM   1582  CD1 LEU A 194     -26.375 -17.188  22.922  1.00 90.12           C  
ATOM   1583  CD2 LEU A 194     -25.547 -19.375  22.000  1.00 90.12           C  
ATOM   1584  N   GLY A 195     -26.375 -16.828  17.250  1.00 91.19           N  
ATOM   1585  CA  GLY A 195     -27.141 -16.344  16.109  1.00 91.19           C  
ATOM   1586  C   GLY A 195     -26.922 -14.883  15.805  1.00 91.19           C  
ATOM   1587  O   GLY A 195     -25.984 -14.266  16.344  1.00 91.19           O  
ATOM   1588  N   GLN A 196     -27.656 -14.383  14.898  1.00 93.75           N  
ATOM   1589  CA  GLN A 196     -27.562 -12.977  14.508  1.00 93.75           C  
ATOM   1590  C   GLN A 196     -28.938 -12.398  14.188  1.00 93.75           C  
ATOM   1591  CB  GLN A 196     -26.641 -12.820  13.297  1.00 93.75           C  
ATOM   1592  O   GLN A 196     -29.844 -13.117  13.758  1.00 93.75           O  
ATOM   1593  CG  GLN A 196     -27.172 -13.484  12.031  1.00 93.75           C  
ATOM   1594  CD  GLN A 196     -26.875 -14.969  11.984  1.00 93.75           C  
ATOM   1595  NE2 GLN A 196     -27.250 -15.609  10.875  1.00 93.75           N  
ATOM   1596  OE1 GLN A 196     -26.328 -15.547  12.930  1.00 93.75           O  
ATOM   1597  N   THR A 197     -29.203 -11.195  14.484  1.00 94.75           N  
ATOM   1598  CA  THR A 197     -30.391 -10.422  14.148  1.00 94.75           C  
ATOM   1599  C   THR A 197     -30.016  -9.172  13.352  1.00 94.75           C  
ATOM   1600  CB  THR A 197     -31.172 -10.016  15.414  1.00 94.75           C  
ATOM   1601  O   THR A 197     -28.875  -8.711  13.414  1.00 94.75           O  
ATOM   1602  CG2 THR A 197     -31.688 -11.234  16.156  1.00 94.75           C  
ATOM   1603  OG1 THR A 197     -30.297  -9.273  16.281  1.00 94.75           O  
ATOM   1604  N   VAL A 198     -30.906  -8.734  12.523  1.00 95.62           N  
ATOM   1605  CA  VAL A 198     -30.641  -7.555  11.711  1.00 95.62           C  
ATOM   1606  C   VAL A 198     -31.656  -6.461  12.023  1.00 95.62           C  
ATOM   1607  CB  VAL A 198     -30.656  -7.887  10.203  1.00 95.62           C  
ATOM   1608  O   VAL A 198     -32.750  -6.754  12.477  1.00 95.62           O  
ATOM   1609  CG1 VAL A 198     -29.594  -8.914   9.852  1.00 95.62           C  
ATOM   1610  CG2 VAL A 198     -32.031  -8.398   9.797  1.00 95.62           C  
ATOM   1611  N   ASP A 199     -31.250  -5.277  11.875  1.00 94.38           N  
ATOM   1612  CA  ASP A 199     -32.062  -4.086  12.086  1.00 94.38           C  
ATOM   1613  C   ASP A 199     -31.641  -2.957  11.148  1.00 94.38           C  
ATOM   1614  CB  ASP A 199     -31.984  -3.625  13.539  1.00 94.38           C  
ATOM   1615  O   ASP A 199     -30.594  -3.049  10.492  1.00 94.38           O  
ATOM   1616  CG  ASP A 199     -32.969  -2.531  13.875  1.00 94.38           C  
ATOM   1617  OD1 ASP A 199     -33.969  -2.359  13.133  1.00 94.38           O  
ATOM   1618  OD2 ASP A 199     -32.781  -1.833  14.891  1.00 94.38           O  
ATOM   1619  N   SER A 200     -32.531  -1.982  10.914  1.00 94.38           N  
ATOM   1620  CA  SER A 200     -32.219  -0.748  10.203  1.00 94.38           C  
ATOM   1621  C   SER A 200     -32.719   0.473  10.969  1.00 94.38           C  
ATOM   1622  CB  SER A 200     -32.844  -0.770   8.805  1.00 94.38           C  
ATOM   1623  O   SER A 200     -33.719   0.392  11.695  1.00 94.38           O  
ATOM   1624  OG  SER A 200     -34.250  -0.714   8.875  1.00 94.38           O  
ATOM   1625  N   GLY A 201     -31.984   1.575  10.883  1.00 94.38           N  
ATOM   1626  CA  GLY A 201     -32.344   2.807  11.562  1.00 94.38           C  
ATOM   1627  C   GLY A 201     -31.859   4.055  10.844  1.00 94.38           C  
ATOM   1628  O   GLY A 201     -31.250   3.963   9.773  1.00 94.38           O  
ATOM   1629  N   ILE A 202     -32.344   5.145  11.391  1.00 94.38           N  
ATOM   1630  CA  ILE A 202     -31.953   6.449  10.859  1.00 94.38           C  
ATOM   1631  C   ILE A 202     -31.078   7.180  11.867  1.00 94.38           C  
ATOM   1632  CB  ILE A 202     -33.188   7.301  10.508  1.00 94.38           C  
ATOM   1633  O   ILE A 202     -31.391   7.234  13.055  1.00 94.38           O  
ATOM   1634  CG1 ILE A 202     -34.031   6.605   9.430  1.00 94.38           C  
ATOM   1635  CG2 ILE A 202     -32.781   8.703  10.055  1.00 94.38           C  
ATOM   1636  CD1 ILE A 202     -35.406   7.219   9.227  1.00 94.38           C  
ATOM   1637  N   VAL A 203     -29.969   7.625  11.406  1.00 88.69           N  
ATOM   1638  CA  VAL A 203     -29.078   8.430  12.234  1.00 88.69           C  
ATOM   1639  C   VAL A 203     -29.062   9.875  11.734  1.00 88.69           C  
ATOM   1640  CB  VAL A 203     -27.641   7.859  12.250  1.00 88.69           C  
ATOM   1641  O   VAL A 203     -28.984  10.109  10.523  1.00 88.69           O  
ATOM   1642  CG1 VAL A 203     -26.703   8.797  12.992  1.00 88.69           C  
ATOM   1643  CG2 VAL A 203     -27.641   6.469  12.891  1.00 88.69           C  
ATOM   1644  N   GLN A 204     -29.234  10.797  12.688  1.00 88.31           N  
ATOM   1645  CA  GLN A 204     -29.188  12.219  12.359  1.00 88.31           C  
ATOM   1646  C   GLN A 204     -27.781  12.781  12.523  1.00 88.31           C  
ATOM   1647  CB  GLN A 204     -30.172  13.000  13.234  1.00 88.31           C  
ATOM   1648  O   GLN A 204     -27.125  12.531  13.539  1.00 88.31           O  
ATOM   1649  CG  GLN A 204     -30.344  14.453  12.812  1.00 88.31           C  
ATOM   1650  CD  GLN A 204     -31.562  15.109  13.461  1.00 88.31           C  
ATOM   1651  NE2 GLN A 204     -31.750  16.391  13.188  1.00 88.31           N  
ATOM   1652  OE1 GLN A 204     -32.312  14.461  14.195  1.00 88.31           O  
ATOM   1653  N   SER A 205     -27.266  13.406  11.492  1.00 81.75           N  
ATOM   1654  CA  SER A 205     -25.984  14.109  11.555  1.00 81.75           C  
ATOM   1655  C   SER A 205     -26.141  15.578  11.164  1.00 81.75           C  
ATOM   1656  CB  SER A 205     -24.953  13.445  10.641  1.00 81.75           C  
ATOM   1657  O   SER A 205     -27.250  16.031  10.852  1.00 81.75           O  
ATOM   1658  OG  SER A 205     -23.734  14.164  10.641  1.00 81.75           O  
ATOM   1659  N   SER A 206     -25.062  16.359  11.195  1.00 76.44           N  
ATOM   1660  CA  SER A 206     -25.094  17.766  10.828  1.00 76.44           C  
ATOM   1661  C   SER A 206     -25.375  17.953   9.344  1.00 76.44           C  
ATOM   1662  CB  SER A 206     -23.750  18.438  11.195  1.00 76.44           C  
ATOM   1663  O   SER A 206     -25.844  19.016   8.922  1.00 76.44           O  
ATOM   1664  OG  SER A 206     -22.672  17.781  10.539  1.00 76.44           O  
ATOM   1665  N   THR A 207     -25.203  16.875   8.633  1.00 80.00           N  
ATOM   1666  CA  THR A 207     -25.344  17.000   7.188  1.00 80.00           C  
ATOM   1667  C   THR A 207     -26.641  16.359   6.711  1.00 80.00           C  
ATOM   1668  CB  THR A 207     -24.156  16.359   6.449  1.00 80.00           C  
ATOM   1669  O   THR A 207     -26.984  16.422   5.527  1.00 80.00           O  
ATOM   1670  CG2 THR A 207     -22.859  17.109   6.746  1.00 80.00           C  
ATOM   1671  OG1 THR A 207     -24.016  15.000   6.875  1.00 80.00           O  
ATOM   1672  N   GLY A 208     -27.344  15.742   7.578  1.00 87.69           N  
ATOM   1673  CA  GLY A 208     -28.594  15.133   7.172  1.00 87.69           C  
ATOM   1674  C   GLY A 208     -28.875  13.828   7.883  1.00 87.69           C  
ATOM   1675  O   GLY A 208     -28.266  13.523   8.906  1.00 87.69           O  
ATOM   1676  N   GLU A 209     -29.906  13.172   7.332  1.00 93.81           N  
ATOM   1677  CA  GLU A 209     -30.328  11.883   7.875  1.00 93.81           C  
ATOM   1678  C   GLU A 209     -29.828  10.734   7.012  1.00 93.81           C  
ATOM   1679  CB  GLU A 209     -31.859  11.820   8.008  1.00 93.81           C  
ATOM   1680  O   GLU A 209     -29.938  10.773   5.785  1.00 93.81           O  
ATOM   1681  CG  GLU A 209     -32.438  12.828   9.000  1.00 93.81           C  
ATOM   1682  CD  GLU A 209     -33.938  12.695   9.180  1.00 93.81           C  
ATOM   1683  OE1 GLU A 209     -34.438  13.016  10.281  1.00 93.81           O  
ATOM   1684  OE2 GLU A 209     -34.594  12.273   8.211  1.00 93.81           O  
ATOM   1685  N   TYR A 210     -29.328   9.742   7.672  1.00 92.56           N  
ATOM   1686  CA  TYR A 210     -28.766   8.602   6.965  1.00 92.56           C  
ATOM   1687  C   TYR A 210     -29.406   7.301   7.418  1.00 92.56           C  
ATOM   1688  CB  TYR A 210     -27.250   8.539   7.188  1.00 92.56           C  
ATOM   1689  O   TYR A 210     -29.750   7.145   8.594  1.00 92.56           O  
ATOM   1690  CG  TYR A 210     -26.500   9.734   6.637  1.00 92.56           C  
ATOM   1691  CD1 TYR A 210     -25.891   9.680   5.383  1.00 92.56           C  
ATOM   1692  CD2 TYR A 210     -26.406  10.914   7.359  1.00 92.56           C  
ATOM   1693  CE1 TYR A 210     -25.203  10.773   4.871  1.00 92.56           C  
ATOM   1694  CE2 TYR A 210     -25.719  12.016   6.855  1.00 92.56           C  
ATOM   1695  OH  TYR A 210     -24.438  13.023   5.109  1.00 92.56           O  
ATOM   1696  CZ  TYR A 210     -25.125  11.938   5.613  1.00 92.56           C  
ATOM   1697  N   VAL A 211     -29.594   6.426   6.508  1.00 95.75           N  
ATOM   1698  CA  VAL A 211     -30.047   5.078   6.840  1.00 95.75           C  
ATOM   1699  C   VAL A 211     -28.859   4.242   7.305  1.00 95.75           C  
ATOM   1700  CB  VAL A 211     -30.734   4.398   5.637  1.00 95.75           C  
ATOM   1701  O   VAL A 211     -27.812   4.199   6.641  1.00 95.75           O  
ATOM   1702  CG1 VAL A 211     -31.125   2.963   5.977  1.00 95.75           C  
ATOM   1703  CG2 VAL A 211     -31.969   5.199   5.203  1.00 95.75           C  
ATOM   1704  N   VAL A 212     -28.969   3.623   8.438  1.00 94.81           N  
ATOM   1705  CA  VAL A 212     -27.922   2.756   8.977  1.00 94.81           C  
ATOM   1706  C   VAL A 212     -28.469   1.337   9.141  1.00 94.81           C  
ATOM   1707  CB  VAL A 212     -27.391   3.281  10.336  1.00 94.81           C  
ATOM   1708  O   VAL A 212     -29.484   1.122   9.805  1.00 94.81           O  
ATOM   1709  CG1 VAL A 212     -26.391   2.301  10.938  1.00 94.81           C  
ATOM   1710  CG2 VAL A 212     -26.766   4.660  10.164  1.00 94.81           C  
ATOM   1711  N   MET A 213     -27.828   0.420   8.469  1.00 96.25           N  
ATOM   1712  CA  MET A 213     -28.141  -1.003   8.594  1.00 96.25           C  
ATOM   1713  C   MET A 213     -27.297  -1.646   9.688  1.00 96.25           C  
ATOM   1714  CB  MET A 213     -27.906  -1.722   7.262  1.00 96.25           C  
ATOM   1715  O   MET A 213     -26.109  -1.358   9.812  1.00 96.25           O  
ATOM   1716  CG  MET A 213     -28.547  -1.030   6.070  1.00 96.25           C  
ATOM   1717  SD  MET A 213     -30.375  -0.984   6.188  1.00 96.25           S  
ATOM   1718  CE  MET A 213     -30.750  -2.746   5.973  1.00 96.25           C  
ATOM   1719  N   THR A 214     -27.938  -2.525  10.484  1.00 95.75           N  
ATOM   1720  CA  THR A 214     -27.219  -3.111  11.609  1.00 95.75           C  
ATOM   1721  C   THR A 214     -27.484  -4.613  11.695  1.00 95.75           C  
ATOM   1722  CB  THR A 214     -27.625  -2.441  12.938  1.00 95.75           C  
ATOM   1723  O   THR A 214     -28.609  -5.062  11.523  1.00 95.75           O  
ATOM   1724  CG2 THR A 214     -26.812  -2.994  14.102  1.00 95.75           C  
ATOM   1725  OG1 THR A 214     -27.391  -1.029  12.844  1.00 95.75           O  
ATOM   1726  N   THR A 215     -26.469  -5.359  11.844  1.00 95.88           N  
ATOM   1727  CA  THR A 215     -26.562  -6.758  12.250  1.00 95.88           C  
ATOM   1728  C   THR A 215     -25.938  -6.949  13.633  1.00 95.88           C  
ATOM   1729  CB  THR A 215     -25.844  -7.680  11.242  1.00 95.88           C  
ATOM   1730  O   THR A 215     -24.891  -6.391  13.938  1.00 95.88           O  
ATOM   1731  CG2 THR A 215     -25.953  -9.141  11.672  1.00 95.88           C  
ATOM   1732  OG1 THR A 215     -26.469  -7.527   9.953  1.00 95.88           O  
ATOM   1733  N   HIS A 216     -26.609  -7.672  14.500  1.00 94.44           N  
ATOM   1734  CA  HIS A 216     -26.109  -8.023  15.828  1.00 94.44           C  
ATOM   1735  C   HIS A 216     -25.734  -9.500  15.898  1.00 94.44           C  
ATOM   1736  CB  HIS A 216     -27.156  -7.695  16.891  1.00 94.44           C  
ATOM   1737  O   HIS A 216     -26.594 -10.375  15.695  1.00 94.44           O  
ATOM   1738  CG  HIS A 216     -27.469  -6.234  17.000  1.00 94.44           C  
ATOM   1739  CD2 HIS A 216     -28.484  -5.508  16.469  1.00 94.44           C  
ATOM   1740  ND1 HIS A 216     -26.688  -5.352  17.703  1.00 94.44           N  
ATOM   1741  CE1 HIS A 216     -27.203  -4.141  17.609  1.00 94.44           C  
ATOM   1742  NE2 HIS A 216     -28.297  -4.207  16.875  1.00 94.44           N  
ATOM   1743  N   PHE A 217     -24.484  -9.742  16.109  1.00 94.00           N  
ATOM   1744  CA  PHE A 217     -24.031 -11.102  16.344  1.00 94.00           C  
ATOM   1745  C   PHE A 217     -24.078 -11.430  17.844  1.00 94.00           C  
ATOM   1746  CB  PHE A 217     -22.609 -11.312  15.812  1.00 94.00           C  
ATOM   1747  O   PHE A 217     -23.438 -10.742  18.641  1.00 94.00           O  
ATOM   1748  CG  PHE A 217     -22.500 -11.102  14.320  1.00 94.00           C  
ATOM   1749  CD1 PHE A 217     -22.891 -12.094  13.438  1.00 94.00           C  
ATOM   1750  CD2 PHE A 217     -21.984  -9.906  13.820  1.00 94.00           C  
ATOM   1751  CE1 PHE A 217     -22.781 -11.898  12.055  1.00 94.00           C  
ATOM   1752  CE2 PHE A 217     -21.875  -9.711  12.445  1.00 94.00           C  
ATOM   1753  CZ  PHE A 217     -22.266 -10.703  11.570  1.00 94.00           C  
ATOM   1754  N   HIS A 218     -24.812 -12.477  18.188  1.00 92.38           N  
ATOM   1755  CA  HIS A 218     -25.000 -12.836  19.594  1.00 92.38           C  
ATOM   1756  C   HIS A 218     -23.984 -13.891  20.031  1.00 92.38           C  
ATOM   1757  CB  HIS A 218     -26.422 -13.344  19.828  1.00 92.38           C  
ATOM   1758  O   HIS A 218     -24.016 -15.023  19.531  1.00 92.38           O  
ATOM   1759  CG  HIS A 218     -27.484 -12.383  19.391  1.00 92.38           C  
ATOM   1760  CD2 HIS A 218     -28.312 -12.383  18.328  1.00 92.38           C  
ATOM   1761  ND1 HIS A 218     -27.781 -11.242  20.109  1.00 92.38           N  
ATOM   1762  CE1 HIS A 218     -28.750 -10.586  19.500  1.00 92.38           C  
ATOM   1763  NE2 HIS A 218     -29.094 -11.258  18.406  1.00 92.38           N  
ATOM   1764  N   LEU A 219     -23.125 -13.438  20.938  1.00 90.00           N  
ATOM   1765  CA  LEU A 219     -22.062 -14.305  21.422  1.00 90.00           C  
ATOM   1766  C   LEU A 219     -22.297 -14.688  22.875  1.00 90.00           C  
ATOM   1767  CB  LEU A 219     -20.703 -13.617  21.266  1.00 90.00           C  
ATOM   1768  O   LEU A 219     -22.766 -13.867  23.672  1.00 90.00           O  
ATOM   1769  CG  LEU A 219     -20.344 -13.141  19.859  1.00 90.00           C  
ATOM   1770  CD1 LEU A 219     -19.000 -12.414  19.875  1.00 90.00           C  
ATOM   1771  CD2 LEU A 219     -20.312 -14.320  18.875  1.00 90.00           C  
ATOM   1772  N   LYS A 220     -21.969 -15.961  23.172  1.00 87.00           N  
ATOM   1773  CA  LYS A 220     -22.000 -16.438  24.547  1.00 87.00           C  
ATOM   1774  C   LYS A 220     -20.719 -17.172  24.922  1.00 87.00           C  
ATOM   1775  CB  LYS A 220     -23.203 -17.359  24.766  1.00 87.00           C  
ATOM   1776  O   LYS A 220     -20.172 -17.922  24.109  1.00 87.00           O  
ATOM   1777  CG  LYS A 220     -23.469 -17.719  26.219  1.00 87.00           C  
ATOM   1778  CD  LYS A 220     -24.719 -18.562  26.375  1.00 87.00           C  
ATOM   1779  CE  LYS A 220     -25.000 -18.875  27.844  1.00 87.00           C  
ATOM   1780  NZ  LYS A 220     -26.281 -19.641  28.016  1.00 87.00           N  
ATOM   1781  N   ARG A 221     -20.203 -16.938  26.078  1.00 80.88           N  
ATOM   1782  CA  ARG A 221     -19.000 -17.625  26.562  1.00 80.88           C  
ATOM   1783  C   ARG A 221     -19.344 -19.047  27.031  1.00 80.88           C  
ATOM   1784  CB  ARG A 221     -18.344 -16.844  27.688  1.00 80.88           C  
ATOM   1785  O   ARG A 221     -20.422 -19.281  27.578  1.00 80.88           O  
ATOM   1786  CG  ARG A 221     -17.109 -16.062  27.234  1.00 80.88           C  
ATOM   1787  CD  ARG A 221     -16.438 -15.352  28.406  1.00 80.88           C  
ATOM   1788  NE  ARG A 221     -15.273 -14.586  27.984  1.00 80.88           N  
ATOM   1789  NH1 ARG A 221     -14.844 -13.688  30.062  1.00 80.88           N  
ATOM   1790  NH2 ARG A 221     -13.500 -13.156  28.281  1.00 80.88           N  
ATOM   1791  CZ  ARG A 221     -14.539 -13.812  28.781  1.00 80.88           C  
TER    1792      ARG A 221                                                      
ATOM   1793  N   GLN B   1      28.125  -9.086 -44.844  1.00 34.72           N  
ATOM   1794  CA  GLN B   1      27.781  -9.883 -43.688  1.00 34.72           C  
ATOM   1795  C   GLN B   1      27.031  -9.039 -42.656  1.00 34.72           C  
ATOM   1796  CB  GLN B   1      29.031 -10.484 -43.062  1.00 34.72           C  
ATOM   1797  O   GLN B   1      27.516  -7.973 -42.250  1.00 34.72           O  
ATOM   1798  CG  GLN B   1      29.438 -11.820 -43.656  1.00 34.72           C  
ATOM   1799  CD  GLN B   1      30.234 -12.688 -42.688  1.00 34.72           C  
ATOM   1800  NE2 GLN B   1      30.359 -13.969 -43.000  1.00 34.72           N  
ATOM   1801  OE1 GLN B   1      30.734 -12.195 -41.688  1.00 34.72           O  
ATOM   1802  N   PRO B   2      25.719  -9.070 -42.562  1.00 44.72           N  
ATOM   1803  CA  PRO B   2      24.984  -8.133 -41.719  1.00 44.72           C  
ATOM   1804  C   PRO B   2      25.547  -8.047 -40.312  1.00 44.72           C  
ATOM   1805  CB  PRO B   2      23.562  -8.719 -41.719  1.00 44.72           C  
ATOM   1806  O   PRO B   2      25.984  -9.055 -39.750  1.00 44.72           O  
ATOM   1807  CG  PRO B   2      23.672 -10.023 -42.406  1.00 44.72           C  
ATOM   1808  CD  PRO B   2      25.094 -10.195 -42.875  1.00 44.72           C  
ATOM   1809  N   SER B   3      26.062  -6.914 -39.875  1.00 48.88           N  
ATOM   1810  CA  SER B   3      26.719  -6.691 -38.594  1.00 48.88           C  
ATOM   1811  C   SER B   3      25.891  -7.266 -37.438  1.00 48.88           C  
ATOM   1812  CB  SER B   3      26.953  -5.199 -38.375  1.00 48.88           C  
ATOM   1813  O   SER B   3      24.688  -7.473 -37.562  1.00 48.88           O  
ATOM   1814  OG  SER B   3      25.734  -4.539 -38.031  1.00 48.88           O  
ATOM   1815  N   LEU B   4      26.609  -8.039 -36.500  1.00 50.47           N  
ATOM   1816  CA  LEU B   4      26.031  -8.570 -35.281  1.00 50.47           C  
ATOM   1817  C   LEU B   4      25.000  -7.613 -34.688  1.00 50.47           C  
ATOM   1818  CB  LEU B   4      27.141  -8.836 -34.250  1.00 50.47           C  
ATOM   1819  O   LEU B   4      23.969  -8.047 -34.188  1.00 50.47           O  
ATOM   1820  CG  LEU B   4      27.297 -10.289 -33.781  1.00 50.47           C  
ATOM   1821  CD1 LEU B   4      28.547 -10.914 -34.406  1.00 50.47           C  
ATOM   1822  CD2 LEU B   4      27.344 -10.359 -32.250  1.00 50.47           C  
ATOM   1823  N   GLN B   5      25.312  -6.324 -34.719  1.00 52.91           N  
ATOM   1824  CA  GLN B   5      24.375  -5.305 -34.250  1.00 52.91           C  
ATOM   1825  C   GLN B   5      23.094  -5.316 -35.094  1.00 52.91           C  
ATOM   1826  CB  GLN B   5      25.031  -3.920 -34.312  1.00 52.91           C  
ATOM   1827  O   GLN B   5      22.000  -5.129 -34.562  1.00 52.91           O  
ATOM   1828  CG  GLN B   5      25.453  -3.393 -32.969  1.00 52.91           C  
ATOM   1829  CD  GLN B   5      26.234  -2.098 -33.062  1.00 52.91           C  
ATOM   1830  NE2 GLN B   5      26.531  -1.495 -31.906  1.00 52.91           N  
ATOM   1831  OE1 GLN B   5      26.594  -1.645 -34.156  1.00 52.91           O  
ATOM   1832  N   ASP B   6      23.188  -5.512 -36.344  1.00 56.72           N  
ATOM   1833  CA  ASP B   6      22.031  -5.555 -37.250  1.00 56.72           C  
ATOM   1834  C   ASP B   6      21.156  -6.773 -36.969  1.00 56.72           C  
ATOM   1835  CB  ASP B   6      22.484  -5.566 -38.719  1.00 56.72           C  
ATOM   1836  O   ASP B   6      19.922  -6.688 -37.031  1.00 56.72           O  
ATOM   1837  CG  ASP B   6      22.984  -4.215 -39.188  1.00 56.72           C  
ATOM   1838  OD1 ASP B   6      22.594  -3.180 -38.594  1.00 56.72           O  
ATOM   1839  OD2 ASP B   6      23.766  -4.184 -40.156  1.00 56.72           O  
ATOM   1840  N   GLU B   7      21.766  -7.918 -36.719  1.00 53.28           N  
ATOM   1841  CA  GLU B   7      21.016  -9.133 -36.375  1.00 53.28           C  
ATOM   1842  C   GLU B   7      20.297  -9.008 -35.062  1.00 53.28           C  
ATOM   1843  CB  GLU B   7      21.953 -10.344 -36.375  1.00 53.28           C  
ATOM   1844  O   GLU B   7      19.156  -9.469 -34.906  1.00 53.28           O  
ATOM   1845  CG  GLU B   7      22.141 -11.016 -37.719  1.00 53.28           C  
ATOM   1846  CD  GLU B   7      23.031 -12.234 -37.688  1.00 53.28           C  
ATOM   1847  OE1 GLU B   7      23.234 -12.883 -38.719  1.00 53.28           O  
ATOM   1848  OE2 GLU B   7      23.562 -12.547 -36.594  1.00 53.28           O  
ATOM   1849  N   LEU B   8      21.047  -8.406 -34.094  1.00 54.97           N  
ATOM   1850  CA  LEU B   8      20.438  -8.172 -32.781  1.00 54.97           C  
ATOM   1851  C   LEU B   8      19.219  -7.258 -32.906  1.00 54.97           C  
ATOM   1852  CB  LEU B   8      21.469  -7.559 -31.812  1.00 54.97           C  
ATOM   1853  O   LEU B   8      18.188  -7.504 -32.281  1.00 54.97           O  
ATOM   1854  CG  LEU B   8      22.234  -8.539 -30.938  1.00 54.97           C  
ATOM   1855  CD1 LEU B   8      23.656  -8.031 -30.703  1.00 54.97           C  
ATOM   1856  CD2 LEU B   8      21.531  -8.750 -29.609  1.00 54.97           C  
ATOM   1857  N   LYS B   9      19.391  -6.195 -33.656  1.00 58.62           N  
ATOM   1858  CA  LYS B   9      18.297  -5.266 -33.906  1.00 58.62           C  
ATOM   1859  C   LYS B   9      17.141  -5.961 -34.625  1.00 58.62           C  
ATOM   1860  CB  LYS B   9      18.781  -4.086 -34.750  1.00 58.62           C  
ATOM   1861  O   LYS B   9      15.969  -5.680 -34.312  1.00 58.62           O  
ATOM   1862  CG  LYS B   9      19.156  -2.855 -33.938  1.00 58.62           C  
ATOM   1863  CD  LYS B   9      19.547  -1.688 -34.844  1.00 58.62           C  
ATOM   1864  CE  LYS B   9      19.969  -0.471 -34.031  1.00 58.62           C  
ATOM   1865  NZ  LYS B   9      20.344   0.681 -34.906  1.00 58.62           N  
ATOM   1866  N   ASP B  10      17.594  -6.957 -35.406  1.00 62.97           N  
ATOM   1867  CA  ASP B  10      16.578  -7.652 -36.188  1.00 62.97           C  
ATOM   1868  C   ASP B  10      15.719  -8.547 -35.281  1.00 62.97           C  
ATOM   1869  CB  ASP B  10      17.219  -8.477 -37.281  1.00 62.97           C  
ATOM   1870  O   ASP B  10      14.492  -8.562 -35.406  1.00 62.97           O  
ATOM   1871  CG  ASP B  10      16.297  -8.688 -38.469  1.00 62.97           C  
ATOM   1872  OD1 ASP B  10      15.156  -8.180 -38.469  1.00 62.97           O  
ATOM   1873  OD2 ASP B  10      16.719  -9.367 -39.438  1.00 62.97           O  
ATOM   1874  N   ASN B  11      16.406  -9.305 -34.375  1.00 66.88           N  
ATOM   1875  CA  ASN B  11      15.672 -10.203 -33.500  1.00 66.88           C  
ATOM   1876  C   ASN B  11      14.773  -9.438 -32.531  1.00 66.88           C  
ATOM   1877  CB  ASN B  11      16.625 -11.109 -32.750  1.00 66.88           C  
ATOM   1878  O   ASN B  11      13.625  -9.820 -32.312  1.00 66.88           O  
ATOM   1879  CG  ASN B  11      17.141 -12.273 -33.562  1.00 66.88           C  
ATOM   1880  ND2 ASN B  11      18.250 -12.875 -33.156  1.00 66.88           N  
ATOM   1881  OD1 ASN B  11      16.547 -12.625 -34.594  1.00 66.88           O  
ATOM   1882  N   THR B  12      15.281  -8.359 -32.062  1.00 74.38           N  
ATOM   1883  CA  THR B  12      14.508  -7.547 -31.141  1.00 74.38           C  
ATOM   1884  C   THR B  12      13.266  -6.977 -31.828  1.00 74.38           C  
ATOM   1885  CB  THR B  12      15.352  -6.395 -30.578  1.00 74.38           C  
ATOM   1886  O   THR B  12      12.180  -6.949 -31.234  1.00 74.38           O  
ATOM   1887  CG2 THR B  12      15.430  -6.473 -29.047  1.00 74.38           C  
ATOM   1888  OG1 THR B  12      16.672  -6.465 -31.109  1.00 74.38           O  
ATOM   1889  N   THR B  13      13.500  -6.625 -33.031  1.00 77.38           N  
ATOM   1890  CA  THR B  13      12.391  -6.039 -33.781  1.00 77.38           C  
ATOM   1891  C   THR B  13      11.312  -7.078 -34.062  1.00 77.38           C  
ATOM   1892  CB  THR B  13      12.875  -5.441 -35.125  1.00 77.38           C  
ATOM   1893  O   THR B  13      10.117  -6.781 -33.969  1.00 77.38           O  
ATOM   1894  CG2 THR B  13      11.781  -4.613 -35.781  1.00 77.38           C  
ATOM   1895  OG1 THR B  13      14.016  -4.602 -34.875  1.00 77.38           O  
ATOM   1896  N   VAL B  14      11.828  -8.281 -34.375  1.00 80.00           N  
ATOM   1897  CA  VAL B  14      10.883  -9.352 -34.656  1.00 80.00           C  
ATOM   1898  C   VAL B  14      10.062  -9.672 -33.406  1.00 80.00           C  
ATOM   1899  CB  VAL B  14      11.602 -10.617 -35.156  1.00 80.00           C  
ATOM   1900  O   VAL B  14       8.836  -9.797 -33.500  1.00 80.00           O  
ATOM   1901  CG1 VAL B  14      10.641 -11.805 -35.219  1.00 80.00           C  
ATOM   1902  CG2 VAL B  14      12.219 -10.367 -36.531  1.00 80.00           C  
ATOM   1903  N   PHE B  15      10.727  -9.758 -32.312  1.00 80.62           N  
ATOM   1904  CA  PHE B  15      10.031 -10.102 -31.062  1.00 80.62           C  
ATOM   1905  C   PHE B  15       9.094  -8.977 -30.641  1.00 80.62           C  
ATOM   1906  CB  PHE B  15      11.039 -10.398 -29.953  1.00 80.62           C  
ATOM   1907  O   PHE B  15       7.977  -9.234 -30.188  1.00 80.62           O  
ATOM   1908  CG  PHE B  15      11.570 -11.805 -29.984  1.00 80.62           C  
ATOM   1909  CD1 PHE B  15      10.789 -12.875 -29.531  1.00 80.62           C  
ATOM   1910  CD2 PHE B  15      12.852 -12.062 -30.438  1.00 80.62           C  
ATOM   1911  CE1 PHE B  15      11.289 -14.172 -29.562  1.00 80.62           C  
ATOM   1912  CE2 PHE B  15      13.352 -13.367 -30.469  1.00 80.62           C  
ATOM   1913  CZ  PHE B  15      12.570 -14.414 -30.031  1.00 80.62           C  
ATOM   1914  N   THR B  16       9.578  -7.801 -30.875  1.00 83.25           N  
ATOM   1915  CA  THR B  16       8.734  -6.648 -30.578  1.00 83.25           C  
ATOM   1916  C   THR B  16       7.457  -6.684 -31.406  1.00 83.25           C  
ATOM   1917  CB  THR B  16       9.484  -5.328 -30.828  1.00 83.25           C  
ATOM   1918  O   THR B  16       6.363  -6.445 -30.891  1.00 83.25           O  
ATOM   1919  CG2 THR B  16       8.578  -4.125 -30.578  1.00 83.25           C  
ATOM   1920  OG1 THR B  16      10.617  -5.254 -29.953  1.00 83.25           O  
ATOM   1921  N   ARG B  17       7.590  -7.055 -32.594  1.00 85.44           N  
ATOM   1922  CA  ARG B  17       6.441  -7.117 -33.500  1.00 85.44           C  
ATOM   1923  C   ARG B  17       5.477  -8.227 -33.062  1.00 85.44           C  
ATOM   1924  CB  ARG B  17       6.902  -7.340 -34.938  1.00 85.44           C  
ATOM   1925  O   ARG B  17       4.258  -8.047 -33.125  1.00 85.44           O  
ATOM   1926  CG  ARG B  17       7.359  -6.070 -35.625  1.00 85.44           C  
ATOM   1927  CD  ARG B  17       7.695  -6.324 -37.094  1.00 85.44           C  
ATOM   1928  NE  ARG B  17       8.156  -5.113 -37.781  1.00 85.44           N  
ATOM   1929  NH1 ARG B  17       8.875  -6.188 -39.688  1.00 85.44           N  
ATOM   1930  NH2 ARG B  17       9.094  -3.916 -39.500  1.00 85.44           N  
ATOM   1931  CZ  ARG B  17       8.711  -5.074 -38.969  1.00 85.44           C  
ATOM   1932  N   ILE B  18       6.035  -9.336 -32.750  1.00 85.50           N  
ATOM   1933  CA  ILE B  18       5.203 -10.453 -32.312  1.00 85.50           C  
ATOM   1934  C   ILE B  18       4.398 -10.055 -31.078  1.00 85.50           C  
ATOM   1935  CB  ILE B  18       6.055 -11.711 -32.000  1.00 85.50           C  
ATOM   1936  O   ILE B  18       3.189 -10.281 -31.016  1.00 85.50           O  
ATOM   1937  CG1 ILE B  18       6.637 -12.281 -33.312  1.00 85.50           C  
ATOM   1938  CG2 ILE B  18       5.227 -12.766 -31.266  1.00 85.50           C  
ATOM   1939  CD1 ILE B  18       7.680 -13.367 -33.094  1.00 85.50           C  
ATOM   1940  N   LEU B  19       5.047  -9.438 -30.125  1.00 84.00           N  
ATOM   1941  CA  LEU B  19       4.391  -9.031 -28.891  1.00 84.00           C  
ATOM   1942  C   LEU B  19       3.318  -7.980 -29.156  1.00 84.00           C  
ATOM   1943  CB  LEU B  19       5.414  -8.484 -27.891  1.00 84.00           C  
ATOM   1944  O   LEU B  19       2.232  -8.023 -28.578  1.00 84.00           O  
ATOM   1945  CG  LEU B  19       6.367  -9.508 -27.266  1.00 84.00           C  
ATOM   1946  CD1 LEU B  19       7.418  -8.805 -26.422  1.00 84.00           C  
ATOM   1947  CD2 LEU B  19       5.598 -10.531 -26.453  1.00 84.00           C  
ATOM   1948  N   ASP B  20       3.674  -7.035 -30.078  1.00 84.44           N  
ATOM   1949  CA  ASP B  20       2.715  -5.988 -30.422  1.00 84.44           C  
ATOM   1950  C   ASP B  20       1.484  -6.578 -31.109  1.00 84.44           C  
ATOM   1951  CB  ASP B  20       3.367  -4.938 -31.328  1.00 84.44           C  
ATOM   1952  O   ASP B  20       0.360  -6.137 -30.875  1.00 84.44           O  
ATOM   1953  CG  ASP B  20       4.359  -4.059 -30.578  1.00 84.44           C  
ATOM   1954  OD1 ASP B  20       4.355  -4.051 -29.328  1.00 84.44           O  
ATOM   1955  OD2 ASP B  20       5.156  -3.367 -31.250  1.00 84.44           O  
ATOM   1956  N   ARG B  21       1.673  -7.562 -31.922  1.00 87.06           N  
ATOM   1957  CA  ARG B  21       0.583  -8.188 -32.656  1.00 87.06           C  
ATOM   1958  C   ARG B  21      -0.270  -9.062 -31.766  1.00 87.06           C  
ATOM   1959  CB  ARG B  21       1.131  -9.008 -33.844  1.00 87.06           C  
ATOM   1960  O   ARG B  21      -1.471  -9.219 -31.984  1.00 87.06           O  
ATOM   1961  CG  ARG B  21       1.478  -8.188 -35.062  1.00 87.06           C  
ATOM   1962  CD  ARG B  21       1.919  -9.062 -36.219  1.00 87.06           C  
ATOM   1963  NE  ARG B  21       2.555  -8.281 -37.281  1.00 87.06           N  
ATOM   1964  NH1 ARG B  21       3.457 -10.102 -38.375  1.00 87.06           N  
ATOM   1965  NH2 ARG B  21       3.805  -7.988 -39.188  1.00 87.06           N  
ATOM   1966  CZ  ARG B  21       3.270  -8.789 -38.281  1.00 87.06           C  
ATOM   1967  N   LEU B  22       0.400  -9.617 -30.750  1.00 86.31           N  
ATOM   1968  CA  LEU B  22      -0.280 -10.539 -29.844  1.00 86.31           C  
ATOM   1969  C   LEU B  22      -1.444  -9.844 -29.141  1.00 86.31           C  
ATOM   1970  CB  LEU B  22       0.700 -11.094 -28.812  1.00 86.31           C  
ATOM   1971  O   LEU B  22      -2.521 -10.430 -29.000  1.00 86.31           O  
ATOM   1972  CG  LEU B  22       0.244 -12.336 -28.047  1.00 86.31           C  
ATOM   1973  CD1 LEU B  22       0.815 -13.594 -28.688  1.00 86.31           C  
ATOM   1974  CD2 LEU B  22       0.659 -12.242 -26.578  1.00 86.31           C  
ATOM   1975  N   LEU B  23      -1.320  -8.523 -28.812  1.00 86.38           N  
ATOM   1976  CA  LEU B  23      -2.311  -7.836 -28.000  1.00 86.38           C  
ATOM   1977  C   LEU B  23      -3.186  -6.926 -28.844  1.00 86.38           C  
ATOM   1978  CB  LEU B  23      -1.625  -7.016 -26.891  1.00 86.38           C  
ATOM   1979  O   LEU B  23      -4.121  -6.301 -28.344  1.00 86.38           O  
ATOM   1980  CG  LEU B  23      -0.869  -7.809 -25.828  1.00 86.38           C  
ATOM   1981  CD1 LEU B  23      -0.203  -6.863 -24.844  1.00 86.38           C  
ATOM   1982  CD2 LEU B  23      -1.809  -8.773 -25.109  1.00 86.38           C  
ATOM   1983  N   ASP B  24      -2.805  -6.922 -30.188  1.00 87.38           N  
ATOM   1984  CA  ASP B  24      -3.605  -6.090 -31.078  1.00 87.38           C  
ATOM   1985  C   ASP B  24      -5.039  -6.605 -31.172  1.00 87.38           C  
ATOM   1986  CB  ASP B  24      -2.975  -6.031 -32.469  1.00 87.38           C  
ATOM   1987  O   ASP B  24      -5.273  -7.734 -31.609  1.00 87.38           O  
ATOM   1988  CG  ASP B  24      -3.561  -4.934 -33.344  1.00 87.38           C  
ATOM   1989  OD1 ASP B  24      -4.355  -4.109 -32.844  1.00 87.38           O  
ATOM   1990  OD2 ASP B  24      -3.227  -4.891 -34.531  1.00 87.38           O  
ATOM   1991  N   GLY B  25      -6.000  -5.805 -30.641  1.00 86.06           N  
ATOM   1992  CA  GLY B  25      -7.410  -6.164 -30.688  1.00 86.06           C  
ATOM   1993  C   GLY B  25      -7.809  -7.148 -29.594  1.00 86.06           C  
ATOM   1994  O   GLY B  25      -8.953  -7.605 -29.562  1.00 86.06           O  
ATOM   1995  N   TYR B  26      -6.875  -7.590 -28.781  1.00 88.88           N  
ATOM   1996  CA  TYR B  26      -7.168  -8.523 -27.703  1.00 88.88           C  
ATOM   1997  C   TYR B  26      -7.961  -7.840 -26.594  1.00 88.88           C  
ATOM   1998  CB  TYR B  26      -5.871  -9.109 -27.125  1.00 88.88           C  
ATOM   1999  O   TYR B  26      -7.590  -6.758 -26.125  1.00 88.88           O  
ATOM   2000  CG  TYR B  26      -6.094 -10.117 -26.031  1.00 88.88           C  
ATOM   2001  CD1 TYR B  26      -5.973  -9.758 -24.688  1.00 88.88           C  
ATOM   2002  CD2 TYR B  26      -6.430 -11.430 -26.328  1.00 88.88           C  
ATOM   2003  CE1 TYR B  26      -6.172 -10.680 -23.672  1.00 88.88           C  
ATOM   2004  CE2 TYR B  26      -6.633 -12.367 -25.312  1.00 88.88           C  
ATOM   2005  OH  TYR B  26      -6.707 -12.906 -22.984  1.00 88.88           O  
ATOM   2006  CZ  TYR B  26      -6.504 -11.984 -24.000  1.00 88.88           C  
ATOM   2007  N   ASP B  27      -9.055  -8.391 -26.203  1.00 88.19           N  
ATOM   2008  CA  ASP B  27      -9.898  -7.879 -25.125  1.00 88.19           C  
ATOM   2009  C   ASP B  27      -9.805  -8.766 -23.891  1.00 88.19           C  
ATOM   2010  CB  ASP B  27     -11.352  -7.773 -25.594  1.00 88.19           C  
ATOM   2011  O   ASP B  27     -10.367  -9.859 -23.859  1.00 88.19           O  
ATOM   2012  CG  ASP B  27     -12.219  -6.957 -24.641  1.00 88.19           C  
ATOM   2013  OD1 ASP B  27     -11.836  -6.785 -23.469  1.00 88.19           O  
ATOM   2014  OD2 ASP B  27     -13.289  -6.484 -25.078  1.00 88.19           O  
ATOM   2015  N   ASN B  28      -9.109  -8.250 -22.891  1.00 88.88           N  
ATOM   2016  CA  ASN B  28      -8.852  -9.070 -21.719  1.00 88.88           C  
ATOM   2017  C   ASN B  28     -10.055  -9.086 -20.766  1.00 88.88           C  
ATOM   2018  CB  ASN B  28      -7.605  -8.562 -20.984  1.00 88.88           C  
ATOM   2019  O   ASN B  28     -10.016  -9.734 -19.719  1.00 88.88           O  
ATOM   2020  CG  ASN B  28      -7.777  -7.164 -20.438  1.00 88.88           C  
ATOM   2021  ND2 ASN B  28      -6.766  -6.676 -19.719  1.00 88.88           N  
ATOM   2022  OD1 ASN B  28      -8.812  -6.523 -20.641  1.00 88.88           O  
ATOM   2023  N   ARG B  29     -11.148  -8.500 -21.172  1.00 85.94           N  
ATOM   2024  CA  ARG B  29     -12.383  -8.547 -20.406  1.00 85.94           C  
ATOM   2025  C   ARG B  29     -13.156  -9.836 -20.688  1.00 85.94           C  
ATOM   2026  CB  ARG B  29     -13.258  -7.332 -20.703  1.00 85.94           C  
ATOM   2027  O   ARG B  29     -14.055 -10.195 -19.922  1.00 85.94           O  
ATOM   2028  CG  ARG B  29     -12.594  -6.000 -20.391  1.00 85.94           C  
ATOM   2029  CD  ARG B  29     -13.383  -4.828 -20.953  1.00 85.94           C  
ATOM   2030  NE  ARG B  29     -13.422  -4.863 -22.406  1.00 85.94           N  
ATOM   2031  NH1 ARG B  29     -14.883  -3.082 -22.625  1.00 85.94           N  
ATOM   2032  NH2 ARG B  29     -14.094  -4.152 -24.484  1.00 85.94           N  
ATOM   2033  CZ  ARG B  29     -14.133  -4.031 -23.172  1.00 85.94           C  
ATOM   2034  N   LEU B  30     -12.797 -10.453 -21.750  1.00 88.69           N  
ATOM   2035  CA  LEU B  30     -13.523 -11.641 -22.188  1.00 88.69           C  
ATOM   2036  C   LEU B  30     -12.727 -12.906 -21.906  1.00 88.69           C  
ATOM   2037  CB  LEU B  30     -13.844 -11.547 -23.688  1.00 88.69           C  
ATOM   2038  O   LEU B  30     -11.555 -13.008 -22.281  1.00 88.69           O  
ATOM   2039  CG  LEU B  30     -14.531 -10.266 -24.156  1.00 88.69           C  
ATOM   2040  CD1 LEU B  30     -14.703 -10.281 -25.672  1.00 88.69           C  
ATOM   2041  CD2 LEU B  30     -15.883 -10.102 -23.453  1.00 88.69           C  
ATOM   2042  N   ARG B  31     -13.398 -13.812 -21.281  1.00 91.19           N  
ATOM   2043  CA  ARG B  31     -12.742 -15.094 -21.031  1.00 91.19           C  
ATOM   2044  C   ARG B  31     -12.555 -15.875 -22.328  1.00 91.19           C  
ATOM   2045  CB  ARG B  31     -13.555 -15.930 -20.031  1.00 91.19           C  
ATOM   2046  O   ARG B  31     -13.312 -15.703 -23.281  1.00 91.19           O  
ATOM   2047  CG  ARG B  31     -14.883 -16.422 -20.578  1.00 91.19           C  
ATOM   2048  CD  ARG B  31     -15.586 -17.375 -19.609  1.00 91.19           C  
ATOM   2049  NE  ARG B  31     -16.812 -17.906 -20.188  1.00 91.19           N  
ATOM   2050  NH1 ARG B  31     -15.797 -19.750 -21.141  1.00 91.19           N  
ATOM   2051  NH2 ARG B  31     -18.062 -19.438 -21.359  1.00 91.19           N  
ATOM   2052  CZ  ARG B  31     -16.891 -19.031 -20.891  1.00 91.19           C  
ATOM   2053  N   PRO B  32     -11.562 -16.766 -22.328  1.00 93.56           N  
ATOM   2054  CA  PRO B  32     -11.398 -17.641 -23.500  1.00 93.56           C  
ATOM   2055  C   PRO B  32     -12.594 -18.562 -23.719  1.00 93.56           C  
ATOM   2056  CB  PRO B  32     -10.141 -18.453 -23.156  1.00 93.56           C  
ATOM   2057  O   PRO B  32     -13.188 -19.062 -22.766  1.00 93.56           O  
ATOM   2058  CG  PRO B  32      -9.453 -17.656 -22.094  1.00 93.56           C  
ATOM   2059  CD  PRO B  32     -10.484 -16.906 -21.312  1.00 93.56           C  
ATOM   2060  N   GLY B  33     -12.969 -18.688 -25.000  1.00 88.88           N  
ATOM   2061  CA  GLY B  33     -14.031 -19.609 -25.359  1.00 88.88           C  
ATOM   2062  C   GLY B  33     -15.414 -19.047 -25.109  1.00 88.88           C  
ATOM   2063  O   GLY B  33     -16.406 -19.797 -25.078  1.00 88.88           O  
ATOM   2064  N   LEU B  34     -15.500 -17.766 -24.922  1.00 85.31           N  
ATOM   2065  CA  LEU B  34     -16.781 -17.141 -24.609  1.00 85.31           C  
ATOM   2066  C   LEU B  34     -17.828 -17.484 -25.656  1.00 85.31           C  
ATOM   2067  CB  LEU B  34     -16.609 -15.617 -24.531  1.00 85.31           C  
ATOM   2068  O   LEU B  34     -17.609 -17.281 -26.859  1.00 85.31           O  
ATOM   2069  CG  LEU B  34     -17.844 -14.828 -24.094  1.00 85.31           C  
ATOM   2070  CD1 LEU B  34     -18.156 -15.086 -22.609  1.00 85.31           C  
ATOM   2071  CD2 LEU B  34     -17.641 -13.336 -24.328  1.00 85.31           C  
ATOM   2072  N   GLY B  35     -18.969 -17.969 -25.156  1.00 77.00           N  
ATOM   2073  CA  GLY B  35     -20.094 -18.297 -26.016  1.00 77.00           C  
ATOM   2074  C   GLY B  35     -19.906 -19.625 -26.750  1.00 77.00           C  
ATOM   2075  O   GLY B  35     -20.797 -20.062 -27.469  1.00 77.00           O  
ATOM   2076  N   GLU B  36     -18.828 -20.297 -26.672  1.00 82.06           N  
ATOM   2077  CA  GLU B  36     -18.531 -21.516 -27.422  1.00 82.06           C  
ATOM   2078  C   GLU B  36     -18.250 -22.688 -26.484  1.00 82.06           C  
ATOM   2079  CB  GLU B  36     -17.344 -21.297 -28.359  1.00 82.06           C  
ATOM   2080  O   GLU B  36     -18.797 -23.781 -26.672  1.00 82.06           O  
ATOM   2081  CG  GLU B  36     -17.609 -20.266 -29.453  1.00 82.06           C  
ATOM   2082  CD  GLU B  36     -16.453 -20.141 -30.438  1.00 82.06           C  
ATOM   2083  OE1 GLU B  36     -16.578 -19.375 -31.422  1.00 82.06           O  
ATOM   2084  OE2 GLU B  36     -15.414 -20.797 -30.219  1.00 82.06           O  
ATOM   2085  N   ARG B  37     -17.438 -22.531 -25.625  1.00 90.19           N  
ATOM   2086  CA  ARG B  37     -17.000 -23.594 -24.734  1.00 90.19           C  
ATOM   2087  C   ARG B  37     -16.672 -23.047 -23.344  1.00 90.19           C  
ATOM   2088  CB  ARG B  37     -15.797 -24.328 -25.312  1.00 90.19           C  
ATOM   2089  O   ARG B  37     -16.531 -21.844 -23.172  1.00 90.19           O  
ATOM   2090  CG  ARG B  37     -14.570 -23.453 -25.484  1.00 90.19           C  
ATOM   2091  CD  ARG B  37     -13.391 -24.219 -26.062  1.00 90.19           C  
ATOM   2092  NE  ARG B  37     -12.258 -23.344 -26.344  1.00 90.19           N  
ATOM   2093  NH1 ARG B  37     -11.297 -23.562 -24.266  1.00 90.19           N  
ATOM   2094  NH2 ARG B  37     -10.305 -22.250 -25.859  1.00 90.19           N  
ATOM   2095  CZ  ARG B  37     -11.289 -23.062 -25.484  1.00 90.19           C  
ATOM   2096  N   VAL B  38     -16.562 -23.953 -22.406  1.00 94.62           N  
ATOM   2097  CA  VAL B  38     -16.141 -23.625 -21.047  1.00 94.62           C  
ATOM   2098  C   VAL B  38     -14.625 -23.453 -21.016  1.00 94.62           C  
ATOM   2099  CB  VAL B  38     -16.578 -24.719 -20.047  1.00 94.62           C  
ATOM   2100  O   VAL B  38     -13.898 -24.125 -21.750  1.00 94.62           O  
ATOM   2101  CG1 VAL B  38     -16.031 -24.406 -18.641  1.00 94.62           C  
ATOM   2102  CG2 VAL B  38     -18.094 -24.828 -20.016  1.00 94.62           C  
ATOM   2103  N   THR B  39     -14.156 -22.516 -20.328  1.00 96.19           N  
ATOM   2104  CA  THR B  39     -12.719 -22.344 -20.125  1.00 96.19           C  
ATOM   2105  C   THR B  39     -12.211 -23.281 -19.047  1.00 96.19           C  
ATOM   2106  CB  THR B  39     -12.383 -20.891 -19.750  1.00 96.19           C  
ATOM   2107  O   THR B  39     -12.672 -23.234 -17.906  1.00 96.19           O  
ATOM   2108  CG2 THR B  39     -10.875 -20.672 -19.688  1.00 96.19           C  
ATOM   2109  OG1 THR B  39     -12.945 -20.000 -20.719  1.00 96.19           O  
ATOM   2110  N   GLU B  40     -11.289 -24.156 -19.391  1.00 97.62           N  
ATOM   2111  CA  GLU B  40     -10.695 -25.094 -18.453  1.00 97.62           C  
ATOM   2112  C   GLU B  40      -9.391 -24.547 -17.875  1.00 97.62           C  
ATOM   2113  CB  GLU B  40     -10.445 -26.438 -19.109  1.00 97.62           C  
ATOM   2114  O   GLU B  40      -8.461 -24.219 -18.609  1.00 97.62           O  
ATOM   2115  CG  GLU B  40     -11.703 -27.125 -19.625  1.00 97.62           C  
ATOM   2116  CD  GLU B  40     -11.430 -28.406 -20.391  1.00 97.62           C  
ATOM   2117  OE1 GLU B  40     -12.375 -29.000 -20.953  1.00 97.62           O  
ATOM   2118  OE2 GLU B  40     -10.250 -28.828 -20.422  1.00 97.62           O  
ATOM   2119  N   VAL B  41      -9.352 -24.422 -16.578  1.00 97.19           N  
ATOM   2120  CA  VAL B  41      -8.148 -23.938 -15.891  1.00 97.19           C  
ATOM   2121  C   VAL B  41      -7.500 -25.094 -15.125  1.00 97.19           C  
ATOM   2122  CB  VAL B  41      -8.469 -22.781 -14.930  1.00 97.19           C  
ATOM   2123  O   VAL B  41      -8.078 -25.625 -14.172  1.00 97.19           O  
ATOM   2124  CG1 VAL B  41      -7.203 -22.281 -14.242  1.00 97.19           C  
ATOM   2125  CG2 VAL B  41      -9.164 -21.641 -15.680  1.00 97.19           C  
ATOM   2126  N   LYS B  42      -6.332 -25.516 -15.547  1.00 97.19           N  
ATOM   2127  CA  LYS B  42      -5.555 -26.531 -14.852  1.00 97.19           C  
ATOM   2128  C   LYS B  42      -4.672 -25.906 -13.773  1.00 97.19           C  
ATOM   2129  CB  LYS B  42      -4.695 -27.312 -15.844  1.00 97.19           C  
ATOM   2130  O   LYS B  42      -4.035 -24.875 -14.008  1.00 97.19           O  
ATOM   2131  CG  LYS B  42      -5.496 -28.094 -16.875  1.00 97.19           C  
ATOM   2132  CD  LYS B  42      -4.590 -28.922 -17.781  1.00 97.19           C  
ATOM   2133  CE  LYS B  42      -5.395 -29.734 -18.781  1.00 97.19           C  
ATOM   2134  NZ  LYS B  42      -4.512 -30.562 -19.656  1.00 97.19           N  
ATOM   2135  N   THR B  43      -4.672 -26.469 -12.617  1.00 95.69           N  
ATOM   2136  CA  THR B  43      -3.979 -25.859 -11.484  1.00 95.69           C  
ATOM   2137  C   THR B  43      -3.043 -26.844 -10.812  1.00 95.69           C  
ATOM   2138  CB  THR B  43      -4.977 -25.297 -10.453  1.00 95.69           C  
ATOM   2139  O   THR B  43      -3.303 -28.062 -10.828  1.00 95.69           O  
ATOM   2140  CG2 THR B  43      -5.895 -24.250 -11.078  1.00 95.69           C  
ATOM   2141  OG1 THR B  43      -5.773 -26.375  -9.945  1.00 95.69           O  
ATOM   2142  N   ASP B  44      -1.967 -26.422 -10.297  1.00 93.56           N  
ATOM   2143  CA  ASP B  44      -1.120 -27.188  -9.375  1.00 93.56           C  
ATOM   2144  C   ASP B  44      -0.446 -26.250  -8.359  1.00 93.56           C  
ATOM   2145  CB  ASP B  44      -0.064 -27.969 -10.141  1.00 93.56           C  
ATOM   2146  O   ASP B  44      -0.374 -25.047  -8.578  1.00 93.56           O  
ATOM   2147  CG  ASP B  44       0.978 -27.094 -10.805  1.00 93.56           C  
ATOM   2148  OD1 ASP B  44       1.950 -26.688 -10.133  1.00 93.56           O  
ATOM   2149  OD2 ASP B  44       0.824 -26.797 -12.008  1.00 93.56           O  
ATOM   2150  N   ILE B  45      -0.057 -26.797  -7.203  1.00 92.75           N  
ATOM   2151  CA  ILE B  45       0.508 -26.047  -6.094  1.00 92.75           C  
ATOM   2152  C   ILE B  45       1.830 -26.672  -5.660  1.00 92.75           C  
ATOM   2153  CB  ILE B  45      -0.470 -25.969  -4.898  1.00 92.75           C  
ATOM   2154  O   ILE B  45       1.906 -27.891  -5.445  1.00 92.75           O  
ATOM   2155  CG1 ILE B  45      -1.784 -25.312  -5.324  1.00 92.75           C  
ATOM   2156  CG2 ILE B  45       0.165 -25.234  -3.721  1.00 92.75           C  
ATOM   2157  CD1 ILE B  45      -2.883 -25.375  -4.270  1.00 92.75           C  
ATOM   2158  N   PHE B  46       2.820 -25.922  -5.652  1.00 89.69           N  
ATOM   2159  CA  PHE B  46       4.082 -26.312  -5.035  1.00 89.69           C  
ATOM   2160  C   PHE B  46       4.316 -25.531  -3.744  1.00 89.69           C  
ATOM   2161  CB  PHE B  46       5.250 -26.078  -6.004  1.00 89.69           C  
ATOM   2162  O   PHE B  46       4.496 -24.312  -3.771  1.00 89.69           O  
ATOM   2163  CG  PHE B  46       6.582 -26.516  -5.465  1.00 89.69           C  
ATOM   2164  CD1 PHE B  46       7.543 -25.594  -5.094  1.00 89.69           C  
ATOM   2165  CD2 PHE B  46       6.875 -27.875  -5.328  1.00 89.69           C  
ATOM   2166  CE1 PHE B  46       8.781 -26.000  -4.598  1.00 89.69           C  
ATOM   2167  CE2 PHE B  46       8.109 -28.297  -4.832  1.00 89.69           C  
ATOM   2168  CZ  PHE B  46       9.055 -27.344  -4.465  1.00 89.69           C  
ATOM   2169  N   VAL B  47       4.293 -26.219  -2.668  1.00 90.50           N  
ATOM   2170  CA  VAL B  47       4.473 -25.625  -1.352  1.00 90.50           C  
ATOM   2171  C   VAL B  47       5.961 -25.531  -1.022  1.00 90.50           C  
ATOM   2172  CB  VAL B  47       3.729 -26.406  -0.255  1.00 90.50           C  
ATOM   2173  O   VAL B  47       6.621 -26.562  -0.843  1.00 90.50           O  
ATOM   2174  CG1 VAL B  47       3.920 -25.750   1.111  1.00 90.50           C  
ATOM   2175  CG2 VAL B  47       2.244 -26.531  -0.594  1.00 90.50           C  
ATOM   2176  N   THR B  48       6.453 -24.375  -0.941  1.00 83.94           N  
ATOM   2177  CA  THR B  48       7.867 -24.172  -0.645  1.00 83.94           C  
ATOM   2178  C   THR B  48       8.109 -24.156   0.863  1.00 83.94           C  
ATOM   2179  CB  THR B  48       8.398 -22.875  -1.271  1.00 83.94           C  
ATOM   2180  O   THR B  48       9.195 -24.500   1.330  1.00 83.94           O  
ATOM   2181  CG2 THR B  48       8.297 -22.906  -2.791  1.00 83.94           C  
ATOM   2182  OG1 THR B  48       7.629 -21.766  -0.779  1.00 83.94           O  
ATOM   2183  N   SER B  49       7.113 -23.656   1.580  1.00 83.75           N  
ATOM   2184  CA  SER B  49       7.215 -23.578   3.033  1.00 83.75           C  
ATOM   2185  C   SER B  49       5.859 -23.812   3.695  1.00 83.75           C  
ATOM   2186  CB  SER B  49       7.781 -22.234   3.467  1.00 83.75           C  
ATOM   2187  O   SER B  49       4.855 -23.234   3.273  1.00 83.75           O  
ATOM   2188  OG  SER B  49       7.852 -22.141   4.879  1.00 83.75           O  
ATOM   2189  N   PHE B  50       5.918 -24.703   4.680  1.00 88.19           N  
ATOM   2190  CA  PHE B  50       4.715 -24.984   5.449  1.00 88.19           C  
ATOM   2191  C   PHE B  50       4.879 -24.547   6.898  1.00 88.19           C  
ATOM   2192  CB  PHE B  50       4.383 -26.484   5.391  1.00 88.19           C  
ATOM   2193  O   PHE B  50       5.738 -25.062   7.617  1.00 88.19           O  
ATOM   2194  CG  PHE B  50       2.977 -26.812   5.816  1.00 88.19           C  
ATOM   2195  CD1 PHE B  50       2.621 -26.797   7.156  1.00 88.19           C  
ATOM   2196  CD2 PHE B  50       2.008 -27.125   4.871  1.00 88.19           C  
ATOM   2197  CE1 PHE B  50       1.320 -27.094   7.555  1.00 88.19           C  
ATOM   2198  CE2 PHE B  50       0.706 -27.422   5.258  1.00 88.19           C  
ATOM   2199  CZ  PHE B  50       0.365 -27.422   6.602  1.00 88.19           C  
ATOM   2200  N   GLY B  51       4.008 -23.609   7.305  1.00 85.50           N  
ATOM   2201  CA  GLY B  51       4.062 -23.109   8.664  1.00 85.50           C  
ATOM   2202  C   GLY B  51       4.293 -21.609   8.734  1.00 85.50           C  
ATOM   2203  O   GLY B  51       4.621 -20.984   7.727  1.00 85.50           O  
ATOM   2204  N   PRO B  52       4.137 -21.031   9.852  1.00 83.56           N  
ATOM   2205  CA  PRO B  52       3.766 -21.656  11.125  1.00 83.56           C  
ATOM   2206  C   PRO B  52       2.291 -22.047  11.180  1.00 83.56           C  
ATOM   2207  CB  PRO B  52       4.078 -20.578  12.156  1.00 83.56           C  
ATOM   2208  O   PRO B  52       1.501 -21.625  10.336  1.00 83.56           O  
ATOM   2209  CG  PRO B  52       3.830 -19.281  11.438  1.00 83.56           C  
ATOM   2210  CD  PRO B  52       4.234 -19.453  10.000  1.00 83.56           C  
ATOM   2211  N   VAL B  53       2.031 -22.938  12.211  1.00 84.50           N  
ATOM   2212  CA  VAL B  53       0.667 -23.328  12.547  1.00 84.50           C  
ATOM   2213  C   VAL B  53       0.291 -22.781  13.922  1.00 84.50           C  
ATOM   2214  CB  VAL B  53       0.502 -24.875  12.523  1.00 84.50           C  
ATOM   2215  O   VAL B  53       1.032 -22.953  14.891  1.00 84.50           O  
ATOM   2216  CG1 VAL B  53      -0.926 -25.266  12.898  1.00 84.50           C  
ATOM   2217  CG2 VAL B  53       0.871 -25.422  11.148  1.00 84.50           C  
ATOM   2218  N   SER B  54      -0.840 -22.078  14.016  1.00 82.00           N  
ATOM   2219  CA  SER B  54      -1.297 -21.484  15.266  1.00 82.00           C  
ATOM   2220  C   SER B  54      -2.580 -22.141  15.758  1.00 82.00           C  
ATOM   2221  CB  SER B  54      -1.522 -19.969  15.086  1.00 82.00           C  
ATOM   2222  O   SER B  54      -3.645 -21.953  15.164  1.00 82.00           O  
ATOM   2223  OG  SER B  54      -2.066 -19.406  16.266  1.00 82.00           O  
ATOM   2224  N   ASP B  55      -2.486 -22.797  16.859  1.00 79.56           N  
ATOM   2225  CA  ASP B  55      -3.670 -23.391  17.484  1.00 79.56           C  
ATOM   2226  C   ASP B  55      -4.602 -22.312  18.031  1.00 79.56           C  
ATOM   2227  CB  ASP B  55      -3.268 -24.344  18.609  1.00 79.56           C  
ATOM   2228  O   ASP B  55      -5.824 -22.453  17.984  1.00 79.56           O  
ATOM   2229  CG  ASP B  55      -2.516 -25.562  18.094  1.00 79.56           C  
ATOM   2230  OD1 ASP B  55      -2.570 -25.859  16.875  1.00 79.56           O  
ATOM   2231  OD2 ASP B  55      -1.865 -26.250  18.922  1.00 79.56           O  
ATOM   2232  N   HIS B  56      -3.941 -21.375  18.484  1.00 73.69           N  
ATOM   2233  CA  HIS B  56      -4.680 -20.281  19.094  1.00 73.69           C  
ATOM   2234  C   HIS B  56      -5.562 -19.578  18.062  1.00 73.69           C  
ATOM   2235  CB  HIS B  56      -3.721 -19.281  19.734  1.00 73.69           C  
ATOM   2236  O   HIS B  56      -6.742 -19.328  18.328  1.00 73.69           O  
ATOM   2237  CG  HIS B  56      -4.410 -18.141  20.406  1.00 73.69           C  
ATOM   2238  CD2 HIS B  56      -4.805 -17.969  21.703  1.00 73.69           C  
ATOM   2239  ND1 HIS B  56      -4.766 -16.984  19.750  1.00 73.69           N  
ATOM   2240  CE1 HIS B  56      -5.355 -16.156  20.594  1.00 73.69           C  
ATOM   2241  NE2 HIS B  56      -5.395 -16.734  21.781  1.00 73.69           N  
ATOM   2242  N   ASP B  57      -5.039 -19.312  16.906  1.00 75.12           N  
ATOM   2243  CA  ASP B  57      -5.766 -18.578  15.883  1.00 75.12           C  
ATOM   2244  C   ASP B  57      -6.453 -19.516  14.898  1.00 75.12           C  
ATOM   2245  CB  ASP B  57      -4.824 -17.625  15.133  1.00 75.12           C  
ATOM   2246  O   ASP B  57      -7.230 -19.078  14.047  1.00 75.12           O  
ATOM   2247  CG  ASP B  57      -4.234 -16.547  16.031  1.00 75.12           C  
ATOM   2248  OD1 ASP B  57      -4.965 -16.000  16.875  1.00 75.12           O  
ATOM   2249  OD2 ASP B  57      -3.033 -16.250  15.875  1.00 75.12           O  
ATOM   2250  N   MET B  58      -6.176 -20.781  15.031  1.00 80.94           N  
ATOM   2251  CA  MET B  58      -6.711 -21.797  14.125  1.00 80.94           C  
ATOM   2252  C   MET B  58      -6.391 -21.469  12.672  1.00 80.94           C  
ATOM   2253  CB  MET B  58      -8.227 -21.938  14.312  1.00 80.94           C  
ATOM   2254  O   MET B  58      -7.281 -21.453  11.828  1.00 80.94           O  
ATOM   2255  CG  MET B  58      -8.633 -22.516  15.664  1.00 80.94           C  
ATOM   2256  SD  MET B  58     -10.391 -23.031  15.703  1.00 80.94           S  
ATOM   2257  CE  MET B  58     -11.172 -21.484  16.234  1.00 80.94           C  
ATOM   2258  N   GLU B  59      -5.203 -21.297  12.453  1.00 85.12           N  
ATOM   2259  CA  GLU B  59      -4.727 -20.938  11.125  1.00 85.12           C  
ATOM   2260  C   GLU B  59      -3.355 -21.547  10.844  1.00 85.12           C  
ATOM   2261  CB  GLU B  59      -4.668 -19.422  10.961  1.00 85.12           C  
ATOM   2262  O   GLU B  59      -2.633 -21.906  11.773  1.00 85.12           O  
ATOM   2263  CG  GLU B  59      -3.641 -18.734  11.852  1.00 85.12           C  
ATOM   2264  CD  GLU B  59      -3.648 -17.219  11.734  1.00 85.12           C  
ATOM   2265  OE1 GLU B  59      -2.662 -16.578  12.156  1.00 85.12           O  
ATOM   2266  OE2 GLU B  59      -4.652 -16.672  11.227  1.00 85.12           O  
ATOM   2267  N   TYR B  60      -3.062 -21.703   9.641  1.00 87.75           N  
ATOM   2268  CA  TYR B  60      -1.733 -22.109   9.188  1.00 87.75           C  
ATOM   2269  C   TYR B  60      -1.261 -21.234   8.039  1.00 87.75           C  
ATOM   2270  CB  TYR B  60      -1.732 -23.578   8.750  1.00 87.75           C  
ATOM   2271  O   TYR B  60      -2.072 -20.609   7.348  1.00 87.75           O  
ATOM   2272  CG  TYR B  60      -2.533 -23.844   7.500  1.00 87.75           C  
ATOM   2273  CD1 TYR B  60      -3.914 -24.016   7.559  1.00 87.75           C  
ATOM   2274  CD2 TYR B  60      -1.911 -23.922   6.262  1.00 87.75           C  
ATOM   2275  CE1 TYR B  60      -4.656 -24.266   6.406  1.00 87.75           C  
ATOM   2276  CE2 TYR B  60      -2.643 -24.172   5.102  1.00 87.75           C  
ATOM   2277  OH  TYR B  60      -4.742 -24.578   4.043  1.00 87.75           O  
ATOM   2278  CZ  TYR B  60      -4.012 -24.344   5.188  1.00 87.75           C  
ATOM   2279  N   THR B  61      -0.026 -21.156   7.895  1.00 87.19           N  
ATOM   2280  CA  THR B  61       0.590 -20.344   6.855  1.00 87.19           C  
ATOM   2281  C   THR B  61       1.433 -21.203   5.918  1.00 87.19           C  
ATOM   2282  CB  THR B  61       1.468 -19.234   7.465  1.00 87.19           C  
ATOM   2283  O   THR B  61       2.182 -22.062   6.371  1.00 87.19           O  
ATOM   2284  CG2 THR B  61       2.037 -18.328   6.379  1.00 87.19           C  
ATOM   2285  OG1 THR B  61       0.676 -18.438   8.367  1.00 87.19           O  
ATOM   2286  N   ILE B  62       1.260 -21.000   4.605  1.00 88.44           N  
ATOM   2287  CA  ILE B  62       2.064 -21.703   3.617  1.00 88.44           C  
ATOM   2288  C   ILE B  62       2.566 -20.719   2.561  1.00 88.44           C  
ATOM   2289  CB  ILE B  62       1.267 -22.844   2.953  1.00 88.44           C  
ATOM   2290  O   ILE B  62       1.876 -19.766   2.221  1.00 88.44           O  
ATOM   2291  CG1 ILE B  62      -0.003 -22.297   2.293  1.00 88.44           C  
ATOM   2292  CG2 ILE B  62       0.924 -23.938   3.979  1.00 88.44           C  
ATOM   2293  CD1 ILE B  62      -0.791 -23.328   1.505  1.00 88.44           C  
ATOM   2294  N   ASP B  63       3.719 -20.922   2.115  1.00 84.31           N  
ATOM   2295  CA  ASP B  63       4.250 -20.281   0.917  1.00 84.31           C  
ATOM   2296  C   ASP B  63       4.148 -21.203  -0.293  1.00 84.31           C  
ATOM   2297  CB  ASP B  63       5.703 -19.859   1.134  1.00 84.31           C  
ATOM   2298  O   ASP B  63       4.570 -22.359  -0.234  1.00 84.31           O  
ATOM   2299  CG  ASP B  63       5.867 -18.828   2.248  1.00 84.31           C  
ATOM   2300  OD1 ASP B  63       5.031 -17.906   2.355  1.00 84.31           O  
ATOM   2301  OD2 ASP B  63       6.836 -18.953   3.025  1.00 84.31           O  
ATOM   2302  N   VAL B  64       3.627 -20.641  -1.390  1.00 87.69           N  
ATOM   2303  CA  VAL B  64       3.346 -21.547  -2.492  1.00 87.69           C  
ATOM   2304  C   VAL B  64       3.709 -20.891  -3.818  1.00 87.69           C  
ATOM   2305  CB  VAL B  64       1.862 -21.984  -2.504  1.00 87.69           C  
ATOM   2306  O   VAL B  64       3.695 -19.656  -3.930  1.00 87.69           O  
ATOM   2307  CG1 VAL B  64       1.481 -22.641  -1.180  1.00 87.69           C  
ATOM   2308  CG2 VAL B  64       0.958 -20.781  -2.787  1.00 87.69           C  
ATOM   2309  N   PHE B  65       4.109 -21.719  -4.746  1.00 85.12           N  
ATOM   2310  CA  PHE B  65       3.953 -21.422  -6.164  1.00 85.12           C  
ATOM   2311  C   PHE B  65       2.619 -21.938  -6.684  1.00 85.12           C  
ATOM   2312  CB  PHE B  65       5.105 -22.016  -6.973  1.00 85.12           C  
ATOM   2313  O   PHE B  65       2.383 -23.156  -6.695  1.00 85.12           O  
ATOM   2314  CG  PHE B  65       6.414 -21.297  -6.793  1.00 85.12           C  
ATOM   2315  CD1 PHE B  65       6.672 -20.109  -7.465  1.00 85.12           C  
ATOM   2316  CD2 PHE B  65       7.391 -21.812  -5.949  1.00 85.12           C  
ATOM   2317  CE1 PHE B  65       7.883 -19.453  -7.297  1.00 85.12           C  
ATOM   2318  CE2 PHE B  65       8.602 -21.156  -5.781  1.00 85.12           C  
ATOM   2319  CZ  PHE B  65       8.852 -19.969  -6.453  1.00 85.12           C  
ATOM   2320  N   PHE B  66       1.772 -21.078  -7.035  1.00 90.94           N  
ATOM   2321  CA  PHE B  66       0.453 -21.406  -7.562  1.00 90.94           C  
ATOM   2322  C   PHE B  66       0.433 -21.281  -9.086  1.00 90.94           C  
ATOM   2323  CB  PHE B  66      -0.613 -20.500  -6.945  1.00 90.94           C  
ATOM   2324  O   PHE B  66       0.600 -20.172  -9.617  1.00 90.94           O  
ATOM   2325  CG  PHE B  66      -2.020 -20.844  -7.355  1.00 90.94           C  
ATOM   2326  CD1 PHE B  66      -2.834 -19.891  -7.961  1.00 90.94           C  
ATOM   2327  CD2 PHE B  66      -2.525 -22.109  -7.133  1.00 90.94           C  
ATOM   2328  CE1 PHE B  66      -4.137 -20.219  -8.344  1.00 90.94           C  
ATOM   2329  CE2 PHE B  66      -3.826 -22.438  -7.508  1.00 90.94           C  
ATOM   2330  CZ  PHE B  66      -4.629 -21.484  -8.109  1.00 90.94           C  
ATOM   2331  N   ARG B  67       0.202 -22.375  -9.727  1.00 92.81           N  
ATOM   2332  CA  ARG B  67       0.267 -22.391 -11.188  1.00 92.81           C  
ATOM   2333  C   ARG B  67      -1.107 -22.656 -11.789  1.00 92.81           C  
ATOM   2334  CB  ARG B  67       1.265 -23.453 -11.664  1.00 92.81           C  
ATOM   2335  O   ARG B  67      -1.818 -23.562 -11.359  1.00 92.81           O  
ATOM   2336  CG  ARG B  67       2.701 -23.172 -11.250  1.00 92.81           C  
ATOM   2337  CD  ARG B  67       3.643 -24.281 -11.703  1.00 92.81           C  
ATOM   2338  NE  ARG B  67       5.000 -24.078 -11.203  1.00 92.81           N  
ATOM   2339  NH1 ARG B  67       5.734 -26.203 -11.711  1.00 92.81           N  
ATOM   2340  NH2 ARG B  67       7.160 -24.703 -10.742  1.00 92.81           N  
ATOM   2341  CZ  ARG B  67       5.961 -25.000 -11.219  1.00 92.81           C  
ATOM   2342  N   GLN B  68      -1.395 -21.891 -12.742  1.00 94.44           N  
ATOM   2343  CA  GLN B  68      -2.625 -22.016 -13.516  1.00 94.44           C  
ATOM   2344  C   GLN B  68      -2.334 -22.031 -15.016  1.00 94.44           C  
ATOM   2345  CB  GLN B  68      -3.590 -20.875 -13.180  1.00 94.44           C  
ATOM   2346  O   GLN B  68      -1.532 -21.234 -15.508  1.00 94.44           O  
ATOM   2347  CG  GLN B  68      -3.930 -20.781 -11.703  1.00 94.44           C  
ATOM   2348  CD  GLN B  68      -4.809 -19.594 -11.375  1.00 94.44           C  
ATOM   2349  NE2 GLN B  68      -4.191 -18.422 -11.219  1.00 94.44           N  
ATOM   2350  OE1 GLN B  68      -6.035 -19.719 -11.273  1.00 94.44           O  
ATOM   2351  N   SER B  69      -2.949 -22.984 -15.703  1.00 96.69           N  
ATOM   2352  CA  SER B  69      -2.783 -23.094 -17.156  1.00 96.69           C  
ATOM   2353  C   SER B  69      -4.133 -23.141 -17.859  1.00 96.69           C  
ATOM   2354  CB  SER B  69      -1.967 -24.328 -17.500  1.00 96.69           C  
ATOM   2355  O   SER B  69      -5.066 -23.797 -17.391  1.00 96.69           O  
ATOM   2356  OG  SER B  69      -1.798 -24.438 -18.906  1.00 96.69           O  
ATOM   2357  N   TRP B  70      -4.254 -22.438 -18.953  1.00 97.31           N  
ATOM   2358  CA  TRP B  70      -5.457 -22.438 -19.781  1.00 97.31           C  
ATOM   2359  C   TRP B  70      -5.121 -22.141 -21.234  1.00 97.31           C  
ATOM   2360  CB  TRP B  70      -6.473 -21.422 -19.250  1.00 97.31           C  
ATOM   2361  O   TRP B  70      -3.994 -21.750 -21.547  1.00 97.31           O  
ATOM   2362  CG  TRP B  70      -6.031 -20.000 -19.391  1.00 97.31           C  
ATOM   2363  CD1 TRP B  70      -6.332 -19.125 -20.422  1.00 97.31           C  
ATOM   2364  CD2 TRP B  70      -5.203 -19.266 -18.484  1.00 97.31           C  
ATOM   2365  CE2 TRP B  70      -5.043 -17.969 -19.016  1.00 97.31           C  
ATOM   2366  CE3 TRP B  70      -4.582 -19.578 -17.266  1.00 97.31           C  
ATOM   2367  NE1 TRP B  70      -5.742 -17.906 -20.188  1.00 97.31           N  
ATOM   2368  CH2 TRP B  70      -3.686 -17.328 -17.188  1.00 97.31           C  
ATOM   2369  CZ2 TRP B  70      -4.285 -16.984 -18.375  1.00 97.31           C  
ATOM   2370  CZ3 TRP B  70      -3.826 -18.609 -16.641  1.00 97.31           C  
ATOM   2371  N   LYS B  71      -6.090 -22.391 -22.109  1.00 97.00           N  
ATOM   2372  CA  LYS B  71      -5.898 -22.141 -23.531  1.00 97.00           C  
ATOM   2373  C   LYS B  71      -6.742 -20.969 -24.000  1.00 97.00           C  
ATOM   2374  CB  LYS B  71      -6.246 -23.391 -24.344  1.00 97.00           C  
ATOM   2375  O   LYS B  71      -7.938 -20.891 -23.703  1.00 97.00           O  
ATOM   2376  CG  LYS B  71      -5.809 -23.328 -25.797  1.00 97.00           C  
ATOM   2377  CD  LYS B  71      -5.973 -24.672 -26.500  1.00 97.00           C  
ATOM   2378  CE  LYS B  71      -5.480 -24.625 -27.938  1.00 97.00           C  
ATOM   2379  NZ  LYS B  71      -5.586 -25.953 -28.609  1.00 97.00           N  
ATOM   2380  N   ASP B  72      -6.078 -20.031 -24.625  1.00 96.06           N  
ATOM   2381  CA  ASP B  72      -6.734 -18.906 -25.281  1.00 96.06           C  
ATOM   2382  C   ASP B  72      -6.328 -18.812 -26.750  1.00 96.06           C  
ATOM   2383  CB  ASP B  72      -6.402 -17.594 -24.547  1.00 96.06           C  
ATOM   2384  O   ASP B  72      -5.246 -18.312 -27.062  1.00 96.06           O  
ATOM   2385  CG  ASP B  72      -7.281 -16.438 -24.984  1.00 96.06           C  
ATOM   2386  OD1 ASP B  72      -7.844 -16.484 -26.094  1.00 96.06           O  
ATOM   2387  OD2 ASP B  72      -7.410 -15.469 -24.203  1.00 96.06           O  
ATOM   2388  N   GLU B  73      -7.195 -19.156 -27.656  1.00 92.88           N  
ATOM   2389  CA  GLU B  73      -6.906 -19.234 -29.094  1.00 92.88           C  
ATOM   2390  C   GLU B  73      -6.617 -17.859 -29.672  1.00 92.88           C  
ATOM   2391  CB  GLU B  73      -8.078 -19.891 -29.828  1.00 92.88           C  
ATOM   2392  O   GLU B  73      -5.973 -17.750 -30.719  1.00 92.88           O  
ATOM   2393  CG  GLU B  73      -8.359 -21.328 -29.406  1.00 92.88           C  
ATOM   2394  CD  GLU B  73      -7.250 -22.297 -29.781  1.00 92.88           C  
ATOM   2395  OE1 GLU B  73      -7.137 -23.359 -29.125  1.00 92.88           O  
ATOM   2396  OE2 GLU B  73      -6.492 -21.984 -30.719  1.00 92.88           O  
ATOM   2397  N   ARG B  74      -7.051 -16.828 -28.984  1.00 91.62           N  
ATOM   2398  CA  ARG B  74      -6.816 -15.469 -29.453  1.00 91.62           C  
ATOM   2399  C   ARG B  74      -5.344 -15.094 -29.328  1.00 91.62           C  
ATOM   2400  CB  ARG B  74      -7.684 -14.477 -28.688  1.00 91.62           C  
ATOM   2401  O   ARG B  74      -4.891 -14.125 -29.953  1.00 91.62           O  
ATOM   2402  CG  ARG B  74      -9.180 -14.727 -28.812  1.00 91.62           C  
ATOM   2403  CD  ARG B  74      -9.977 -13.875 -27.844  1.00 91.62           C  
ATOM   2404  NE  ARG B  74      -9.688 -14.219 -26.453  1.00 91.62           N  
ATOM   2405  NH1 ARG B  74     -10.766 -12.383 -25.562  1.00 91.62           N  
ATOM   2406  NH2 ARG B  74      -9.750 -13.906 -24.172  1.00 91.62           N  
ATOM   2407  CZ  ARG B  74     -10.070 -13.500 -25.406  1.00 91.62           C  
ATOM   2408  N   LEU B  75      -4.602 -15.891 -28.578  1.00 94.44           N  
ATOM   2409  CA  LEU B  75      -3.213 -15.547 -28.297  1.00 94.44           C  
ATOM   2410  C   LEU B  75      -2.260 -16.516 -28.984  1.00 94.44           C  
ATOM   2411  CB  LEU B  75      -2.955 -15.539 -26.781  1.00 94.44           C  
ATOM   2412  O   LEU B  75      -1.103 -16.656 -28.578  1.00 94.44           O  
ATOM   2413  CG  LEU B  75      -3.693 -14.477 -25.969  1.00 94.44           C  
ATOM   2414  CD1 LEU B  75      -3.469 -14.695 -24.484  1.00 94.44           C  
ATOM   2415  CD2 LEU B  75      -3.238 -13.078 -26.391  1.00 94.44           C  
ATOM   2416  N   LYS B  76      -2.717 -17.203 -29.984  1.00 93.75           N  
ATOM   2417  CA  LYS B  76      -1.835 -18.000 -30.828  1.00 93.75           C  
ATOM   2418  C   LYS B  76      -0.856 -17.109 -31.594  1.00 93.75           C  
ATOM   2419  CB  LYS B  76      -2.652 -18.844 -31.812  1.00 93.75           C  
ATOM   2420  O   LYS B  76      -1.205 -16.000 -32.000  1.00 93.75           O  
ATOM   2421  CG  LYS B  76      -3.381 -20.000 -31.172  1.00 93.75           C  
ATOM   2422  CD  LYS B  76      -4.152 -20.828 -32.188  1.00 93.75           C  
ATOM   2423  CE  LYS B  76      -4.875 -22.000 -31.547  1.00 93.75           C  
ATOM   2424  NZ  LYS B  76      -5.672 -22.781 -32.531  1.00 93.75           N  
ATOM   2425  N   PHE B  77       0.336 -17.609 -31.719  1.00 91.69           N  
ATOM   2426  CA  PHE B  77       1.324 -16.844 -32.469  1.00 91.69           C  
ATOM   2427  C   PHE B  77       2.301 -17.766 -33.188  1.00 91.69           C  
ATOM   2428  CB  PHE B  77       2.088 -15.891 -31.547  1.00 91.69           C  
ATOM   2429  O   PHE B  77       2.312 -18.984 -32.938  1.00 91.69           O  
ATOM   2430  CG  PHE B  77       2.975 -16.594 -30.547  1.00 91.69           C  
ATOM   2431  CD1 PHE B  77       2.461 -17.047 -29.344  1.00 91.69           C  
ATOM   2432  CD2 PHE B  77       4.324 -16.781 -30.812  1.00 91.69           C  
ATOM   2433  CE1 PHE B  77       3.279 -17.703 -28.422  1.00 91.69           C  
ATOM   2434  CE2 PHE B  77       5.148 -17.422 -29.906  1.00 91.69           C  
ATOM   2435  CZ  PHE B  77       4.625 -17.891 -28.703  1.00 91.69           C  
ATOM   2436  N   LYS B  78       3.037 -17.172 -34.219  1.00 87.94           N  
ATOM   2437  CA  LYS B  78       4.117 -17.859 -34.938  1.00 87.94           C  
ATOM   2438  C   LYS B  78       5.402 -17.031 -34.875  1.00 87.94           C  
ATOM   2439  CB  LYS B  78       3.717 -18.125 -36.375  1.00 87.94           C  
ATOM   2440  O   LYS B  78       5.379 -15.820 -35.094  1.00 87.94           O  
ATOM   2441  CG  LYS B  78       2.650 -19.203 -36.531  1.00 87.94           C  
ATOM   2442  CD  LYS B  78       2.361 -19.484 -38.000  1.00 87.94           C  
ATOM   2443  CE  LYS B  78       1.266 -20.531 -38.156  1.00 87.94           C  
ATOM   2444  NZ  LYS B  78       0.976 -20.812 -39.594  1.00 87.94           N  
ATOM   2445  N   GLY B  79       6.414 -17.641 -34.344  1.00 82.81           N  
ATOM   2446  CA  GLY B  79       7.688 -16.938 -34.281  1.00 82.81           C  
ATOM   2447  C   GLY B  79       8.852 -17.859 -33.969  1.00 82.81           C  
ATOM   2448  O   GLY B  79       8.680 -19.078 -33.875  1.00 82.81           O  
ATOM   2449  N   PRO B  80      10.039 -17.234 -33.906  1.00 81.69           N  
ATOM   2450  CA  PRO B  80      11.258 -18.016 -33.688  1.00 81.69           C  
ATOM   2451  C   PRO B  80      11.258 -18.719 -32.344  1.00 81.69           C  
ATOM   2452  CB  PRO B  80      12.367 -16.969 -33.750  1.00 81.69           C  
ATOM   2453  O   PRO B  80      11.938 -19.734 -32.156  1.00 81.69           O  
ATOM   2454  CG  PRO B  80      11.664 -15.656 -33.531  1.00 81.69           C  
ATOM   2455  CD  PRO B  80      10.234 -15.805 -33.969  1.00 81.69           C  
ATOM   2456  N   MET B  81      10.531 -18.219 -31.438  1.00 82.62           N  
ATOM   2457  CA  MET B  81      10.430 -18.875 -30.141  1.00 82.62           C  
ATOM   2458  C   MET B  81       9.062 -19.516 -29.953  1.00 82.62           C  
ATOM   2459  CB  MET B  81      10.680 -17.875 -29.000  1.00 82.62           C  
ATOM   2460  O   MET B  81       8.047 -18.984 -30.391  1.00 82.62           O  
ATOM   2461  CG  MET B  81      12.109 -17.344 -28.953  1.00 82.62           C  
ATOM   2462  SD  MET B  81      12.398 -16.234 -27.516  1.00 82.62           S  
ATOM   2463  CE  MET B  81      14.188 -16.453 -27.312  1.00 82.62           C  
ATOM   2464  N   THR B  82       9.148 -20.672 -29.250  1.00 86.81           N  
ATOM   2465  CA  THR B  82       7.902 -21.406 -29.047  1.00 86.81           C  
ATOM   2466  C   THR B  82       7.195 -20.938 -27.781  1.00 86.81           C  
ATOM   2467  CB  THR B  82       8.164 -22.922 -28.953  1.00 86.81           C  
ATOM   2468  O   THR B  82       6.012 -21.203 -27.578  1.00 86.81           O  
ATOM   2469  CG2 THR B  82       8.758 -23.469 -30.250  1.00 86.81           C  
ATOM   2470  OG1 THR B  82       9.078 -23.188 -27.875  1.00 86.81           O  
ATOM   2471  N   VAL B  83       7.934 -20.281 -26.922  1.00 87.62           N  
ATOM   2472  CA  VAL B  83       7.367 -19.781 -25.672  1.00 87.62           C  
ATOM   2473  C   VAL B  83       7.754 -18.328 -25.469  1.00 87.62           C  
ATOM   2474  CB  VAL B  83       7.840 -20.625 -24.469  1.00 87.62           C  
ATOM   2475  O   VAL B  83       8.922 -17.953 -25.609  1.00 87.62           O  
ATOM   2476  CG1 VAL B  83       7.250 -20.094 -23.156  1.00 87.62           C  
ATOM   2477  CG2 VAL B  83       7.457 -22.094 -24.656  1.00 87.62           C  
ATOM   2478  N   LEU B  84       6.797 -17.562 -25.219  1.00 86.62           N  
ATOM   2479  CA  LEU B  84       7.016 -16.156 -24.906  1.00 86.62           C  
ATOM   2480  C   LEU B  84       6.836 -15.898 -23.406  1.00 86.62           C  
ATOM   2481  CB  LEU B  84       6.062 -15.266 -25.703  1.00 86.62           C  
ATOM   2482  O   LEU B  84       5.875 -16.391 -22.797  1.00 86.62           O  
ATOM   2483  CG  LEU B  84       6.227 -15.289 -27.219  1.00 86.62           C  
ATOM   2484  CD1 LEU B  84       5.105 -14.500 -27.891  1.00 86.62           C  
ATOM   2485  CD2 LEU B  84       7.590 -14.742 -27.625  1.00 86.62           C  
ATOM   2486  N   ARG B  85       7.730 -15.242 -22.844  1.00 83.19           N  
ATOM   2487  CA  ARG B  85       7.617 -14.789 -21.469  1.00 83.19           C  
ATOM   2488  C   ARG B  85       7.203 -13.328 -21.391  1.00 83.19           C  
ATOM   2489  CB  ARG B  85       8.945 -14.992 -20.719  1.00 83.19           C  
ATOM   2490  O   ARG B  85       7.848 -12.461 -22.000  1.00 83.19           O  
ATOM   2491  CG  ARG B  85       9.406 -16.438 -20.672  1.00 83.19           C  
ATOM   2492  CD  ARG B  85      10.828 -16.562 -20.141  1.00 83.19           C  
ATOM   2493  NE  ARG B  85      11.328 -17.938 -20.234  1.00 83.19           N  
ATOM   2494  NH1 ARG B  85      13.406 -17.453 -19.359  1.00 83.19           N  
ATOM   2495  NH2 ARG B  85      12.891 -19.594 -20.000  1.00 83.19           N  
ATOM   2496  CZ  ARG B  85      12.539 -18.328 -19.859  1.00 83.19           C  
ATOM   2497  N   LEU B  86       6.141 -13.086 -20.609  1.00 81.12           N  
ATOM   2498  CA  LEU B  86       5.617 -11.727 -20.547  1.00 81.12           C  
ATOM   2499  C   LEU B  86       5.980 -11.062 -19.219  1.00 81.12           C  
ATOM   2500  CB  LEU B  86       4.098 -11.727 -20.734  1.00 81.12           C  
ATOM   2501  O   LEU B  86       5.965 -11.711 -18.172  1.00 81.12           O  
ATOM   2502  CG  LEU B  86       3.566 -12.383 -22.000  1.00 81.12           C  
ATOM   2503  CD1 LEU B  86       2.043 -12.312 -22.047  1.00 81.12           C  
ATOM   2504  CD2 LEU B  86       4.168 -11.711 -23.234  1.00 81.12           C  
ATOM   2505  N   ASN B  87       6.371  -9.859 -19.266  1.00 72.94           N  
ATOM   2506  CA  ASN B  87       6.590  -9.086 -18.047  1.00 72.94           C  
ATOM   2507  C   ASN B  87       5.270  -8.680 -17.406  1.00 72.94           C  
ATOM   2508  CB  ASN B  87       7.441  -7.852 -18.344  1.00 72.94           C  
ATOM   2509  O   ASN B  87       4.195  -8.977 -17.922  1.00 72.94           O  
ATOM   2510  CG  ASN B  87       6.754  -6.875 -19.281  1.00 72.94           C  
ATOM   2511  ND2 ASN B  87       7.520  -5.945 -19.828  1.00 72.94           N  
ATOM   2512  OD1 ASN B  87       5.543  -6.957 -19.500  1.00 72.94           O  
ATOM   2513  N   ASN B  88       5.320  -7.992 -16.344  1.00 70.69           N  
ATOM   2514  CA  ASN B  88       4.160  -7.645 -15.531  1.00 70.69           C  
ATOM   2515  C   ASN B  88       3.182  -6.758 -16.297  1.00 70.69           C  
ATOM   2516  CB  ASN B  88       4.598  -6.953 -14.234  1.00 70.69           C  
ATOM   2517  O   ASN B  88       1.966  -6.934 -16.188  1.00 70.69           O  
ATOM   2518  CG  ASN B  88       5.191  -7.918 -13.234  1.00 70.69           C  
ATOM   2519  ND2 ASN B  88       5.852  -7.383 -12.211  1.00 70.69           N  
ATOM   2520  OD1 ASN B  88       5.062  -9.141 -13.367  1.00 70.69           O  
ATOM   2521  N   LEU B  89       3.725  -5.812 -17.078  1.00 69.44           N  
ATOM   2522  CA  LEU B  89       2.875  -4.902 -17.844  1.00 69.44           C  
ATOM   2523  C   LEU B  89       2.035  -5.664 -18.859  1.00 69.44           C  
ATOM   2524  CB  LEU B  89       3.725  -3.844 -18.547  1.00 69.44           C  
ATOM   2525  O   LEU B  89       0.838  -5.406 -19.000  1.00 69.44           O  
ATOM   2526  CG  LEU B  89       3.344  -2.385 -18.297  1.00 69.44           C  
ATOM   2527  CD1 LEU B  89       4.383  -1.717 -17.391  1.00 69.44           C  
ATOM   2528  CD2 LEU B  89       3.199  -1.630 -19.609  1.00 69.44           C  
ATOM   2529  N   MET B  90       2.680  -6.629 -19.516  1.00 79.62           N  
ATOM   2530  CA  MET B  90       1.975  -7.430 -20.516  1.00 79.62           C  
ATOM   2531  C   MET B  90       0.989  -8.383 -19.844  1.00 79.62           C  
ATOM   2532  CB  MET B  90       2.967  -8.219 -21.375  1.00 79.62           C  
ATOM   2533  O   MET B  90      -0.116  -8.594 -20.359  1.00 79.62           O  
ATOM   2534  CG  MET B  90       3.766  -7.355 -22.344  1.00 79.62           C  
ATOM   2535  SD  MET B  90       4.844  -8.352 -23.438  1.00 79.62           S  
ATOM   2536  CE  MET B  90       3.611  -8.969 -24.625  1.00 79.62           C  
ATOM   2537  N   ALA B  91       1.396  -8.922 -18.734  1.00 81.38           N  
ATOM   2538  CA  ALA B  91       0.530  -9.859 -18.016  1.00 81.38           C  
ATOM   2539  C   ALA B  91      -0.779  -9.195 -17.609  1.00 81.38           C  
ATOM   2540  CB  ALA B  91       1.247 -10.414 -16.797  1.00 81.38           C  
ATOM   2541  O   ALA B  91      -1.839  -9.820 -17.641  1.00 81.38           O  
ATOM   2542  N   SER B  92      -0.726  -7.945 -17.312  1.00 81.56           N  
ATOM   2543  CA  SER B  92      -1.917  -7.227 -16.875  1.00 81.56           C  
ATOM   2544  C   SER B  92      -2.877  -6.992 -18.047  1.00 81.56           C  
ATOM   2545  CB  SER B  92      -1.532  -5.887 -16.250  1.00 81.56           C  
ATOM   2546  O   SER B  92      -4.055  -6.688 -17.828  1.00 81.56           O  
ATOM   2547  OG  SER B  92      -1.040  -4.992 -17.234  1.00 81.56           O  
ATOM   2548  N   LYS B  93      -2.453  -7.176 -19.281  1.00 85.62           N  
ATOM   2549  CA  LYS B  93      -3.273  -6.953 -20.469  1.00 85.62           C  
ATOM   2550  C   LYS B  93      -3.904  -8.258 -20.953  1.00 85.62           C  
ATOM   2551  CB  LYS B  93      -2.439  -6.328 -21.594  1.00 85.62           C  
ATOM   2552  O   LYS B  93      -4.625  -8.266 -21.953  1.00 85.62           O  
ATOM   2553  CG  LYS B  93      -1.918  -4.934 -21.266  1.00 85.62           C  
ATOM   2554  CD  LYS B  93      -1.190  -4.324 -22.453  1.00 85.62           C  
ATOM   2555  CE  LYS B  93      -0.694  -2.918 -22.156  1.00 85.62           C  
ATOM   2556  NZ  LYS B  93      -0.037  -2.289 -23.344  1.00 85.62           N  
ATOM   2557  N   ILE B  94      -3.654  -9.305 -20.281  1.00 91.19           N  
ATOM   2558  CA  ILE B  94      -4.156 -10.617 -20.672  1.00 91.19           C  
ATOM   2559  C   ILE B  94      -5.184 -11.094 -19.656  1.00 91.19           C  
ATOM   2560  CB  ILE B  94      -3.008 -11.641 -20.797  1.00 91.19           C  
ATOM   2561  O   ILE B  94      -5.035 -10.859 -18.453  1.00 91.19           O  
ATOM   2562  CG1 ILE B  94      -2.082 -11.273 -21.969  1.00 91.19           C  
ATOM   2563  CG2 ILE B  94      -3.566 -13.062 -20.984  1.00 91.19           C  
ATOM   2564  CD1 ILE B  94      -0.834 -12.133 -22.062  1.00 91.19           C  
ATOM   2565  N   TRP B  95      -6.199 -11.727 -20.109  1.00 91.12           N  
ATOM   2566  CA  TRP B  95      -7.191 -12.328 -19.219  1.00 91.12           C  
ATOM   2567  C   TRP B  95      -6.566 -13.414 -18.359  1.00 91.12           C  
ATOM   2568  CB  TRP B  95      -8.352 -12.906 -20.031  1.00 91.12           C  
ATOM   2569  O   TRP B  95      -5.836 -14.273 -18.859  1.00 91.12           O  
ATOM   2570  CG  TRP B  95      -9.453 -13.484 -19.188  1.00 91.12           C  
ATOM   2571  CD1 TRP B  95     -10.562 -12.836 -18.734  1.00 91.12           C  
ATOM   2572  CD2 TRP B  95      -9.547 -14.828 -18.719  1.00 91.12           C  
ATOM   2573  CE2 TRP B  95     -10.742 -14.922 -17.969  1.00 91.12           C  
ATOM   2574  CE3 TRP B  95      -8.734 -15.961 -18.844  1.00 91.12           C  
ATOM   2575  NE1 TRP B  95     -11.344 -13.695 -18.000  1.00 91.12           N  
ATOM   2576  CH2 TRP B  95     -10.328 -17.203 -17.484  1.00 91.12           C  
ATOM   2577  CZ2 TRP B  95     -11.141 -16.109 -17.344  1.00 91.12           C  
ATOM   2578  CZ3 TRP B  95      -9.133 -17.141 -18.219  1.00 91.12           C  
ATOM   2579  N   THR B  96      -6.762 -13.352 -17.141  1.00 91.19           N  
ATOM   2580  CA  THR B  96      -6.340 -14.391 -16.203  1.00 91.19           C  
ATOM   2581  C   THR B  96      -7.516 -14.875 -15.359  1.00 91.19           C  
ATOM   2582  CB  THR B  96      -5.219 -13.883 -15.273  1.00 91.19           C  
ATOM   2583  O   THR B  96      -8.477 -14.133 -15.141  1.00 91.19           O  
ATOM   2584  CG2 THR B  96      -3.965 -13.531 -16.062  1.00 91.19           C  
ATOM   2585  OG1 THR B  96      -5.672 -12.719 -14.578  1.00 91.19           O  
ATOM   2586  N   PRO B  97      -7.465 -16.141 -14.961  1.00 92.19           N  
ATOM   2587  CA  PRO B  97      -8.523 -16.625 -14.078  1.00 92.19           C  
ATOM   2588  C   PRO B  97      -8.688 -15.773 -12.820  1.00 92.19           C  
ATOM   2589  CB  PRO B  97      -8.062 -18.047 -13.719  1.00 92.19           C  
ATOM   2590  O   PRO B  97      -7.699 -15.258 -12.289  1.00 92.19           O  
ATOM   2591  CG  PRO B  97      -7.133 -18.422 -14.820  1.00 92.19           C  
ATOM   2592  CD  PRO B  97      -6.398 -17.203 -15.281  1.00 92.19           C  
ATOM   2593  N   ASP B  98      -9.859 -15.602 -12.383  1.00 89.12           N  
ATOM   2594  CA  ASP B  98     -10.156 -14.812 -11.195  1.00 89.12           C  
ATOM   2595  C   ASP B  98     -10.133 -15.672  -9.938  1.00 89.12           C  
ATOM   2596  CB  ASP B  98     -11.508 -14.117 -11.328  1.00 89.12           C  
ATOM   2597  O   ASP B  98     -11.023 -15.578  -9.094  1.00 89.12           O  
ATOM   2598  CG  ASP B  98     -12.664 -15.094 -11.430  1.00 89.12           C  
ATOM   2599  OD1 ASP B  98     -12.438 -16.281 -11.719  1.00 89.12           O  
ATOM   2600  OD2 ASP B  98     -13.820 -14.656 -11.234  1.00 89.12           O  
ATOM   2601  N   THR B  99      -9.188 -16.438  -9.797  1.00 90.38           N  
ATOM   2602  CA  THR B  99      -9.047 -17.406  -8.711  1.00 90.38           C  
ATOM   2603  C   THR B  99      -8.875 -16.703  -7.375  1.00 90.38           C  
ATOM   2604  CB  THR B  99      -7.852 -18.344  -8.961  1.00 90.38           C  
ATOM   2605  O   THR B  99      -8.141 -15.711  -7.277  1.00 90.38           O  
ATOM   2606  CG2 THR B  99      -7.832 -19.484  -7.945  1.00 90.38           C  
ATOM   2607  OG1 THR B  99      -7.945 -18.906 -10.281  1.00 90.38           O  
ATOM   2608  N   PHE B 100      -9.531 -17.203  -6.371  1.00 86.50           N  
ATOM   2609  CA  PHE B 100      -9.352 -16.750  -5.000  1.00 86.50           C  
ATOM   2610  C   PHE B 100      -9.367 -17.922  -4.027  1.00 86.50           C  
ATOM   2611  CB  PHE B 100     -10.438 -15.727  -4.621  1.00 86.50           C  
ATOM   2612  O   PHE B 100      -9.914 -18.969  -4.336  1.00 86.50           O  
ATOM   2613  CG  PHE B 100     -11.758 -16.359  -4.266  1.00 86.50           C  
ATOM   2614  CD1 PHE B 100     -12.625 -16.781  -5.262  1.00 86.50           C  
ATOM   2615  CD2 PHE B 100     -12.125 -16.516  -2.938  1.00 86.50           C  
ATOM   2616  CE1 PHE B 100     -13.852 -17.375  -4.938  1.00 86.50           C  
ATOM   2617  CE2 PHE B 100     -13.344 -17.109  -2.607  1.00 86.50           C  
ATOM   2618  CZ  PHE B 100     -14.203 -17.531  -3.607  1.00 86.50           C  
ATOM   2619  N   PHE B 101      -8.734 -17.750  -2.896  1.00 87.88           N  
ATOM   2620  CA  PHE B 101      -8.727 -18.750  -1.841  1.00 87.88           C  
ATOM   2621  C   PHE B 101      -9.891 -18.531  -0.882  1.00 87.88           C  
ATOM   2622  CB  PHE B 101      -7.402 -18.719  -1.074  1.00 87.88           C  
ATOM   2623  O   PHE B 101      -9.984 -17.484  -0.232  1.00 87.88           O  
ATOM   2624  CG  PHE B 101      -6.211 -19.125  -1.900  1.00 87.88           C  
ATOM   2625  CD1 PHE B 101      -5.895 -20.469  -2.068  1.00 87.88           C  
ATOM   2626  CD2 PHE B 101      -5.414 -18.172  -2.510  1.00 87.88           C  
ATOM   2627  CE1 PHE B 101      -4.793 -20.844  -2.832  1.00 87.88           C  
ATOM   2628  CE2 PHE B 101      -4.312 -18.547  -3.275  1.00 87.88           C  
ATOM   2629  CZ  PHE B 101      -4.004 -19.891  -3.434  1.00 87.88           C  
ATOM   2630  N   HIS B 102     -10.742 -19.500  -0.763  1.00 83.56           N  
ATOM   2631  CA  HIS B 102     -11.977 -19.406   0.020  1.00 83.56           C  
ATOM   2632  C   HIS B 102     -11.672 -19.188   1.497  1.00 83.56           C  
ATOM   2633  CB  HIS B 102     -12.812 -20.672  -0.156  1.00 83.56           C  
ATOM   2634  O   HIS B 102     -12.336 -18.391   2.156  1.00 83.56           O  
ATOM   2635  CG  HIS B 102     -13.516 -20.750  -1.472  1.00 83.56           C  
ATOM   2636  CD2 HIS B 102     -13.039 -20.906  -2.729  1.00 83.56           C  
ATOM   2637  ND1 HIS B 102     -14.891 -20.656  -1.587  1.00 83.56           N  
ATOM   2638  CE1 HIS B 102     -15.227 -20.750  -2.861  1.00 83.56           C  
ATOM   2639  NE2 HIS B 102     -14.125 -20.906  -3.576  1.00 83.56           N  
ATOM   2640  N   ASN B 103     -10.797 -19.859   1.907  1.00 79.94           N  
ATOM   2641  CA  ASN B 103     -10.516 -19.781   3.338  1.00 79.94           C  
ATOM   2642  C   ASN B 103      -9.195 -19.078   3.615  1.00 79.94           C  
ATOM   2643  CB  ASN B 103     -10.523 -21.172   3.959  1.00 79.94           C  
ATOM   2644  O   ASN B 103      -8.555 -19.328   4.637  1.00 79.94           O  
ATOM   2645  CG  ASN B 103      -9.531 -22.109   3.295  1.00 79.94           C  
ATOM   2646  ND2 ASN B 103      -8.922 -23.000   4.082  1.00 79.94           N  
ATOM   2647  OD1 ASN B 103      -9.312 -22.047   2.082  1.00 79.94           O  
ATOM   2648  N   GLY B 104      -8.781 -18.297   2.703  1.00 74.81           N  
ATOM   2649  CA  GLY B 104      -7.582 -17.484   2.893  1.00 74.81           C  
ATOM   2650  C   GLY B 104      -7.859 -16.172   3.596  1.00 74.81           C  
ATOM   2651  O   GLY B 104      -8.719 -15.398   3.164  1.00 74.81           O  
ATOM   2652  N   LYS B 105      -7.293 -15.898   4.824  1.00 60.41           N  
ATOM   2653  CA  LYS B 105      -7.484 -14.664   5.586  1.00 60.41           C  
ATOM   2654  C   LYS B 105      -6.633 -13.531   5.020  1.00 60.41           C  
ATOM   2655  CB  LYS B 105      -7.152 -14.883   7.062  1.00 60.41           C  
ATOM   2656  O   LYS B 105      -7.062 -12.375   5.000  1.00 60.41           O  
ATOM   2657  CG  LYS B 105      -8.141 -15.781   7.793  1.00 60.41           C  
ATOM   2658  CD  LYS B 105      -8.117 -15.531   9.297  1.00 60.41           C  
ATOM   2659  CE  LYS B 105      -9.133 -16.406  10.023  1.00 60.41           C  
ATOM   2660  NZ  LYS B 105      -9.125 -16.141  11.492  1.00 60.41           N  
ATOM   2661  N   LYS B 106      -5.406 -13.789   4.812  1.00 57.31           N  
ATOM   2662  CA  LYS B 106      -4.445 -12.828   4.277  1.00 57.31           C  
ATOM   2663  C   LYS B 106      -3.541 -13.469   3.232  1.00 57.31           C  
ATOM   2664  CB  LYS B 106      -3.600 -12.227   5.406  1.00 57.31           C  
ATOM   2665  O   LYS B 106      -2.998 -14.555   3.457  1.00 57.31           O  
ATOM   2666  CG  LYS B 106      -4.012 -10.820   5.809  1.00 57.31           C  
ATOM   2667  CD  LYS B 106      -3.094 -10.258   6.887  1.00 57.31           C  
ATOM   2668  CE  LYS B 106      -3.535  -8.867   7.332  1.00 57.31           C  
ATOM   2669  NZ  LYS B 106      -2.660  -8.328   8.414  1.00 57.31           N  
ATOM   2670  N   SER B 107      -3.838 -13.148   2.014  1.00 46.66           N  
ATOM   2671  CA  SER B 107      -2.857 -13.555   1.014  1.00 46.66           C  
ATOM   2672  C   SER B 107      -1.977 -12.383   0.593  1.00 46.66           C  
ATOM   2673  CB  SER B 107      -3.555 -14.141  -0.212  1.00 46.66           C  
ATOM   2674  O   SER B 107      -2.482 -11.328   0.204  1.00 46.66           O  
ATOM   2675  OG  SER B 107      -4.254 -13.141  -0.925  1.00 46.66           O  
ATOM   2676  N   VAL B 108      -0.853 -12.250   1.181  1.00 46.12           N  
ATOM   2677  CA  VAL B 108       0.049 -11.148   0.873  1.00 46.12           C  
ATOM   2678  C   VAL B 108       0.958 -11.531  -0.292  1.00 46.12           C  
ATOM   2679  CB  VAL B 108       0.896 -10.750   2.102  1.00 46.12           C  
ATOM   2680  O   VAL B 108       1.564 -12.602  -0.288  1.00 46.12           O  
ATOM   2681  CG1 VAL B 108       1.790  -9.555   1.775  1.00 46.12           C  
ATOM   2682  CG2 VAL B 108      -0.007 -10.430   3.293  1.00 46.12           C  
ATOM   2683  N   ALA B 109       0.652 -10.859  -1.371  1.00 40.12           N  
ATOM   2684  CA  ALA B 109       1.668 -10.969  -2.416  1.00 40.12           C  
ATOM   2685  C   ALA B 109       2.992 -10.367  -1.956  1.00 40.12           C  
ATOM   2686  CB  ALA B 109       1.190 -10.289  -3.693  1.00 40.12           C  
ATOM   2687  O   ALA B 109       3.008  -9.391  -1.201  1.00 40.12           O  
ATOM   2688  N   HIS B 110       3.965 -11.156  -1.889  1.00 41.41           N  
ATOM   2689  CA  HIS B 110       5.297 -10.680  -1.528  1.00 41.41           C  
ATOM   2690  C   HIS B 110       5.578  -9.312  -2.139  1.00 41.41           C  
ATOM   2691  CB  HIS B 110       6.359 -11.680  -1.975  1.00 41.41           C  
ATOM   2692  O   HIS B 110       4.883  -8.883  -3.061  1.00 41.41           O  
ATOM   2693  CG  HIS B 110       6.324 -12.977  -1.219  1.00 41.41           C  
ATOM   2694  CD2 HIS B 110       5.746 -14.164  -1.516  1.00 41.41           C  
ATOM   2695  ND1 HIS B 110       6.938 -13.133   0.006  1.00 41.41           N  
ATOM   2696  CE1 HIS B 110       6.734 -14.375   0.431  1.00 41.41           C  
ATOM   2697  NE2 HIS B 110       6.016 -15.016  -0.474  1.00 41.41           N  
ATOM   2698  N   ASN B 111       6.711  -8.664  -1.856  1.00 48.59           N  
ATOM   2699  CA  ASN B 111       7.273  -7.316  -1.913  1.00 48.59           C  
ATOM   2700  C   ASN B 111       7.250  -6.758  -3.332  1.00 48.59           C  
ATOM   2701  CB  ASN B 111       8.703  -7.309  -1.363  1.00 48.59           C  
ATOM   2702  O   ASN B 111       7.332  -7.516  -4.305  1.00 48.59           O  
ATOM   2703  CG  ASN B 111       8.750  -7.062   0.132  1.00 48.59           C  
ATOM   2704  ND2 ASN B 111       9.930  -7.234   0.723  1.00 48.59           N  
ATOM   2705  OD1 ASN B 111       7.738  -6.727   0.752  1.00 48.59           O  
ATOM   2706  N   MET B 112       6.711  -5.551  -3.451  1.00 45.84           N  
ATOM   2707  CA  MET B 112       6.727  -4.582  -4.543  1.00 45.84           C  
ATOM   2708  C   MET B 112       8.078  -4.590  -5.258  1.00 45.84           C  
ATOM   2709  CB  MET B 112       6.422  -3.176  -4.023  1.00 45.84           C  
ATOM   2710  O   MET B 112       8.188  -4.098  -6.383  1.00 45.84           O  
ATOM   2711  CG  MET B 112       4.938  -2.877  -3.896  1.00 45.84           C  
ATOM   2712  SD  MET B 112       4.605  -1.140  -3.410  1.00 45.84           S  
ATOM   2713  CE  MET B 112       4.977  -0.294  -4.973  1.00 45.84           C  
ATOM   2714  N   THR B 113       9.062  -5.348  -4.578  1.00 52.50           N  
ATOM   2715  CA  THR B 113      10.367  -5.098  -5.180  1.00 52.50           C  
ATOM   2716  C   THR B 113      10.812  -6.293  -6.023  1.00 52.50           C  
ATOM   2717  CB  THR B 113      11.430  -4.805  -4.109  1.00 52.50           C  
ATOM   2718  O   THR B 113      11.711  -6.172  -6.855  1.00 52.50           O  
ATOM   2719  CG2 THR B 113      11.219  -3.430  -3.482  1.00 52.50           C  
ATOM   2720  OG1 THR B 113      11.359  -5.801  -3.082  1.00 52.50           O  
ATOM   2721  N   MET B 114       9.914  -7.441  -5.840  1.00 60.84           N  
ATOM   2722  CA  MET B 114      10.328  -8.617  -6.602  1.00 60.84           C  
ATOM   2723  C   MET B 114       9.148  -9.227  -7.348  1.00 60.84           C  
ATOM   2724  CB  MET B 114      10.961  -9.664  -5.680  1.00 60.84           C  
ATOM   2725  O   MET B 114       8.000  -9.109  -6.910  1.00 60.84           O  
ATOM   2726  CG  MET B 114      12.219  -9.180  -4.980  1.00 60.84           C  
ATOM   2727  SD  MET B 114      13.500 -10.484  -4.855  1.00 60.84           S  
ATOM   2728  CE  MET B 114      12.852 -11.438  -3.453  1.00 60.84           C  
ATOM   2729  N   PRO B 115       9.406  -9.711  -8.531  1.00 65.38           N  
ATOM   2730  CA  PRO B 115       8.336 -10.320  -9.312  1.00 65.38           C  
ATOM   2731  C   PRO B 115       7.605 -11.430  -8.562  1.00 65.38           C  
ATOM   2732  CB  PRO B 115       9.062 -10.875 -10.539  1.00 65.38           C  
ATOM   2733  O   PRO B 115       8.242 -12.242  -7.887  1.00 65.38           O  
ATOM   2734  CG  PRO B 115      10.469 -10.398 -10.398  1.00 65.38           C  
ATOM   2735  CD  PRO B 115      10.633  -9.797  -9.031  1.00 65.38           C  
ATOM   2736  N   ASN B 116       6.285 -11.383  -8.594  1.00 72.06           N  
ATOM   2737  CA  ASN B 116       5.500 -12.438  -7.961  1.00 72.06           C  
ATOM   2738  C   ASN B 116       4.520 -13.078  -8.945  1.00 72.06           C  
ATOM   2739  CB  ASN B 116       4.750 -11.891  -6.742  1.00 72.06           C  
ATOM   2740  O   ASN B 116       3.805 -14.016  -8.594  1.00 72.06           O  
ATOM   2741  CG  ASN B 116       3.754 -10.812  -7.109  1.00 72.06           C  
ATOM   2742  ND2 ASN B 116       2.846 -10.508  -6.191  1.00 72.06           N  
ATOM   2743  OD1 ASN B 116       3.799 -10.250  -8.211  1.00 72.06           O  
ATOM   2744  N   LYS B 117       4.520 -12.523 -10.125  1.00 75.69           N  
ATOM   2745  CA  LYS B 117       3.652 -13.047 -11.172  1.00 75.69           C  
ATOM   2746  C   LYS B 117       4.430 -13.273 -12.469  1.00 75.69           C  
ATOM   2747  CB  LYS B 117       2.480 -12.094 -11.430  1.00 75.69           C  
ATOM   2748  O   LYS B 117       5.289 -12.469 -12.828  1.00 75.69           O  
ATOM   2749  CG  LYS B 117       1.598 -11.859 -10.211  1.00 75.69           C  
ATOM   2750  CD  LYS B 117       0.472 -10.883 -10.516  1.00 75.69           C  
ATOM   2751  CE  LYS B 117      -0.366 -10.594  -9.273  1.00 75.69           C  
ATOM   2752  NZ  LYS B 117      -1.467  -9.625  -9.570  1.00 75.69           N  
ATOM   2753  N   LEU B 118       4.262 -14.391 -13.070  1.00 82.38           N  
ATOM   2754  CA  LEU B 118       4.875 -14.703 -14.359  1.00 82.38           C  
ATOM   2755  C   LEU B 118       3.867 -15.359 -15.297  1.00 82.38           C  
ATOM   2756  CB  LEU B 118       6.082 -15.633 -14.164  1.00 82.38           C  
ATOM   2757  O   LEU B 118       3.176 -16.312 -14.914  1.00 82.38           O  
ATOM   2758  CG  LEU B 118       6.789 -16.094 -15.438  1.00 82.38           C  
ATOM   2759  CD1 LEU B 118       7.574 -14.945 -16.062  1.00 82.38           C  
ATOM   2760  CD2 LEU B 118       7.711 -17.266 -15.133  1.00 82.38           C  
ATOM   2761  N   LEU B 119       3.832 -14.820 -16.453  1.00 89.38           N  
ATOM   2762  CA  LEU B 119       2.949 -15.359 -17.484  1.00 89.38           C  
ATOM   2763  C   LEU B 119       3.748 -15.812 -18.703  1.00 89.38           C  
ATOM   2764  CB  LEU B 119       1.910 -14.312 -17.906  1.00 89.38           C  
ATOM   2765  O   LEU B 119       4.535 -15.039 -19.266  1.00 89.38           O  
ATOM   2766  CG  LEU B 119       0.732 -14.828 -18.734  1.00 89.38           C  
ATOM   2767  CD1 LEU B 119      -0.135 -15.766 -17.906  1.00 89.38           C  
ATOM   2768  CD2 LEU B 119      -0.093 -13.656 -19.266  1.00 89.38           C  
ATOM   2769  N   ARG B 120       3.504 -17.047 -19.109  1.00 92.19           N  
ATOM   2770  CA  ARG B 120       4.098 -17.625 -20.297  1.00 92.19           C  
ATOM   2771  C   ARG B 120       3.027 -18.000 -21.312  1.00 92.19           C  
ATOM   2772  CB  ARG B 120       4.930 -18.859 -19.938  1.00 92.19           C  
ATOM   2773  O   ARG B 120       1.954 -18.484 -20.953  1.00 92.19           O  
ATOM   2774  CG  ARG B 120       6.133 -18.562 -19.062  1.00 92.19           C  
ATOM   2775  CD  ARG B 120       6.945 -19.812 -18.766  1.00 92.19           C  
ATOM   2776  NE  ARG B 120       8.133 -19.516 -17.969  1.00 92.19           N  
ATOM   2777  NH1 ARG B 120       7.574 -20.906 -16.219  1.00 92.19           N  
ATOM   2778  NH2 ARG B 120       9.516 -19.688 -16.156  1.00 92.19           N  
ATOM   2779  CZ  ARG B 120       8.406 -20.031 -16.781  1.00 92.19           C  
ATOM   2780  N   ILE B 121       3.389 -17.703 -22.531  1.00 93.38           N  
ATOM   2781  CA  ILE B 121       2.488 -18.078 -23.609  1.00 93.38           C  
ATOM   2782  C   ILE B 121       3.211 -19.016 -24.578  1.00 93.38           C  
ATOM   2783  CB  ILE B 121       1.951 -16.844 -24.344  1.00 93.38           C  
ATOM   2784  O   ILE B 121       4.305 -18.688 -25.047  1.00 93.38           O  
ATOM   2785  CG1 ILE B 121       1.326 -15.852 -23.359  1.00 93.38           C  
ATOM   2786  CG2 ILE B 121       0.940 -17.250 -25.422  1.00 93.38           C  
ATOM   2787  CD1 ILE B 121       0.851 -14.555 -23.984  1.00 93.38           C  
ATOM   2788  N   THR B 122       2.607 -20.156 -24.875  1.00 93.81           N  
ATOM   2789  CA  THR B 122       3.102 -21.062 -25.891  1.00 93.81           C  
ATOM   2790  C   THR B 122       2.455 -20.766 -27.250  1.00 93.81           C  
ATOM   2791  CB  THR B 122       2.836 -22.531 -25.516  1.00 93.81           C  
ATOM   2792  O   THR B 122       1.380 -20.172 -27.312  1.00 93.81           O  
ATOM   2793  CG2 THR B 122       3.643 -22.938 -24.281  1.00 93.81           C  
ATOM   2794  OG1 THR B 122       1.441 -22.703 -25.234  1.00 93.81           O  
ATOM   2795  N   GLU B 123       3.037 -21.094 -28.312  1.00 94.12           N  
ATOM   2796  CA  GLU B 123       2.635 -20.734 -29.672  1.00 94.12           C  
ATOM   2797  C   GLU B 123       1.200 -21.172 -29.953  1.00 94.12           C  
ATOM   2798  CB  GLU B 123       3.586 -21.359 -30.703  1.00 94.12           C  
ATOM   2799  O   GLU B 123       0.511 -20.562 -30.781  1.00 94.12           O  
ATOM   2800  CG  GLU B 123       3.539 -22.875 -30.734  1.00 94.12           C  
ATOM   2801  CD  GLU B 123       4.520 -23.484 -31.719  1.00 94.12           C  
ATOM   2802  OE1 GLU B 123       4.645 -24.734 -31.766  1.00 94.12           O  
ATOM   2803  OE2 GLU B 123       5.172 -22.719 -32.469  1.00 94.12           O  
ATOM   2804  N   ASP B 124       0.712 -22.250 -29.344  1.00 95.56           N  
ATOM   2805  CA  ASP B 124      -0.632 -22.750 -29.594  1.00 95.56           C  
ATOM   2806  C   ASP B 124      -1.672 -22.000 -28.766  1.00 95.56           C  
ATOM   2807  CB  ASP B 124      -0.705 -24.250 -29.312  1.00 95.56           C  
ATOM   2808  O   ASP B 124      -2.855 -22.344 -28.797  1.00 95.56           O  
ATOM   2809  CG  ASP B 124      -0.593 -24.578 -27.828  1.00 95.56           C  
ATOM   2810  OD1 ASP B 124      -0.185 -23.703 -27.047  1.00 95.56           O  
ATOM   2811  OD2 ASP B 124      -0.912 -25.719 -27.453  1.00 95.56           O  
ATOM   2812  N   GLY B 125      -1.222 -21.016 -27.953  1.00 95.94           N  
ATOM   2813  CA  GLY B 125      -2.148 -20.203 -27.188  1.00 95.94           C  
ATOM   2814  C   GLY B 125      -2.299 -20.672 -25.750  1.00 95.94           C  
ATOM   2815  O   GLY B 125      -3.133 -20.156 -25.000  1.00 95.94           O  
ATOM   2816  N   THR B 126      -1.519 -21.703 -25.406  1.00 96.62           N  
ATOM   2817  CA  THR B 126      -1.543 -22.172 -24.016  1.00 96.62           C  
ATOM   2818  C   THR B 126      -0.799 -21.188 -23.109  1.00 96.62           C  
ATOM   2819  CB  THR B 126      -0.922 -23.562 -23.875  1.00 96.62           C  
ATOM   2820  O   THR B 126       0.316 -20.766 -23.422  1.00 96.62           O  
ATOM   2821  CG2 THR B 126      -0.996 -24.062 -22.438  1.00 96.62           C  
ATOM   2822  OG1 THR B 126      -1.632 -24.484 -24.719  1.00 96.62           O  
ATOM   2823  N   LEU B 127      -1.516 -20.812 -22.078  1.00 96.50           N  
ATOM   2824  CA  LEU B 127      -0.926 -19.891 -21.109  1.00 96.50           C  
ATOM   2825  C   LEU B 127      -0.604 -20.609 -19.797  1.00 96.50           C  
ATOM   2826  CB  LEU B 127      -1.871 -18.719 -20.844  1.00 96.50           C  
ATOM   2827  O   LEU B 127      -1.353 -21.484 -19.375  1.00 96.50           O  
ATOM   2828  CG  LEU B 127      -2.143 -17.781 -22.031  1.00 96.50           C  
ATOM   2829  CD1 LEU B 127      -3.432 -18.188 -22.734  1.00 96.50           C  
ATOM   2830  CD2 LEU B 127      -2.213 -16.344 -21.562  1.00 96.50           C  
ATOM   2831  N   LEU B 128       0.502 -20.250 -19.188  1.00 94.62           N  
ATOM   2832  CA  LEU B 128       0.898 -20.688 -17.844  1.00 94.62           C  
ATOM   2833  C   LEU B 128       1.142 -19.484 -16.938  1.00 94.62           C  
ATOM   2834  CB  LEU B 128       2.158 -21.547 -17.922  1.00 94.62           C  
ATOM   2835  O   LEU B 128       2.066 -18.703 -17.172  1.00 94.62           O  
ATOM   2836  CG  LEU B 128       2.715 -22.047 -16.594  1.00 94.62           C  
ATOM   2837  CD1 LEU B 128       1.705 -22.953 -15.898  1.00 94.62           C  
ATOM   2838  CD2 LEU B 128       4.039 -22.781 -16.797  1.00 94.62           C  
ATOM   2839  N   TYR B 129       0.320 -19.375 -15.938  1.00 92.06           N  
ATOM   2840  CA  TYR B 129       0.366 -18.281 -14.969  1.00 92.06           C  
ATOM   2841  C   TYR B 129       0.860 -18.781 -13.609  1.00 92.06           C  
ATOM   2842  CB  TYR B 129      -1.016 -17.641 -14.812  1.00 92.06           C  
ATOM   2843  O   TYR B 129       0.182 -19.562 -12.945  1.00 92.06           O  
ATOM   2844  CG  TYR B 129      -1.011 -16.375 -13.984  1.00 92.06           C  
ATOM   2845  CD1 TYR B 129      -1.973 -16.172 -12.992  1.00 92.06           C  
ATOM   2846  CD2 TYR B 129      -0.044 -15.398 -14.180  1.00 92.06           C  
ATOM   2847  CE1 TYR B 129      -1.973 -15.008 -12.227  1.00 92.06           C  
ATOM   2848  CE2 TYR B 129      -0.035 -14.234 -13.414  1.00 92.06           C  
ATOM   2849  OH  TYR B 129      -0.997 -12.898 -11.688  1.00 92.06           O  
ATOM   2850  CZ  TYR B 129      -1.001 -14.047 -12.445  1.00 92.06           C  
ATOM   2851  N   THR B 130       2.051 -18.297 -13.227  1.00 87.56           N  
ATOM   2852  CA  THR B 130       2.650 -18.703 -11.961  1.00 87.56           C  
ATOM   2853  C   THR B 130       2.682 -17.531 -10.984  1.00 87.56           C  
ATOM   2854  CB  THR B 130       4.078 -19.234 -12.164  1.00 87.56           C  
ATOM   2855  O   THR B 130       3.111 -16.422 -11.336  1.00 87.56           O  
ATOM   2856  CG2 THR B 130       4.660 -19.766 -10.852  1.00 87.56           C  
ATOM   2857  OG1 THR B 130       4.047 -20.312 -13.117  1.00 87.56           O  
ATOM   2858  N   MET B 131       2.195 -17.812  -9.805  1.00 85.31           N  
ATOM   2859  CA  MET B 131       2.209 -16.797  -8.750  1.00 85.31           C  
ATOM   2860  C   MET B 131       2.900 -17.328  -7.496  1.00 85.31           C  
ATOM   2861  CB  MET B 131       0.784 -16.359  -8.406  1.00 85.31           C  
ATOM   2862  O   MET B 131       2.648 -18.469  -7.082  1.00 85.31           O  
ATOM   2863  CG  MET B 131       0.081 -15.633  -9.539  1.00 85.31           C  
ATOM   2864  SD  MET B 131      -1.629 -15.125  -9.102  1.00 85.31           S  
ATOM   2865  CE  MET B 131      -1.351 -14.461  -7.438  1.00 85.31           C  
ATOM   2866  N   ARG B 132       3.717 -16.484  -6.961  1.00 82.75           N  
ATOM   2867  CA  ARG B 132       4.262 -16.766  -5.633  1.00 82.75           C  
ATOM   2868  C   ARG B 132       3.414 -16.094  -4.551  1.00 82.75           C  
ATOM   2869  CB  ARG B 132       5.707 -16.266  -5.535  1.00 82.75           C  
ATOM   2870  O   ARG B 132       3.244 -14.875  -4.547  1.00 82.75           O  
ATOM   2871  CG  ARG B 132       6.418 -16.703  -4.258  1.00 82.75           C  
ATOM   2872  CD  ARG B 132       7.844 -16.172  -4.203  1.00 82.75           C  
ATOM   2873  NE  ARG B 132       8.461 -16.422  -2.902  1.00 82.75           N  
ATOM   2874  NH1 ARG B 132      10.344 -15.148  -3.318  1.00 82.75           N  
ATOM   2875  NH2 ARG B 132      10.102 -16.219  -1.306  1.00 82.75           N  
ATOM   2876  CZ  ARG B 132       9.633 -15.930  -2.512  1.00 82.75           C  
ATOM   2877  N   LEU B 133       2.873 -16.969  -3.615  1.00 83.00           N  
ATOM   2878  CA  LEU B 133       1.929 -16.453  -2.625  1.00 83.00           C  
ATOM   2879  C   LEU B 133       2.268 -16.969  -1.232  1.00 83.00           C  
ATOM   2880  CB  LEU B 133       0.498 -16.859  -2.996  1.00 83.00           C  
ATOM   2881  O   LEU B 133       2.736 -18.109  -1.085  1.00 83.00           O  
ATOM   2882  CG  LEU B 133       0.010 -16.422  -4.379  1.00 83.00           C  
ATOM   2883  CD1 LEU B 133      -1.305 -17.109  -4.719  1.00 83.00           C  
ATOM   2884  CD2 LEU B 133      -0.148 -14.898  -4.438  1.00 83.00           C  
ATOM   2885  N   THR B 134       2.104 -16.078  -0.275  1.00 83.25           N  
ATOM   2886  CA  THR B 134       1.937 -16.516   1.105  1.00 83.25           C  
ATOM   2887  C   THR B 134       0.460 -16.547   1.491  1.00 83.25           C  
ATOM   2888  CB  THR B 134       2.709 -15.617   2.080  1.00 83.25           C  
ATOM   2889  O   THR B 134      -0.219 -15.516   1.436  1.00 83.25           O  
ATOM   2890  CG2 THR B 134       2.564 -16.109   3.518  1.00 83.25           C  
ATOM   2891  OG1 THR B 134       4.098 -15.617   1.726  1.00 83.25           O  
ATOM   2892  N   VAL B 135      -0.016 -17.719   1.826  1.00 85.69           N  
ATOM   2893  CA  VAL B 135      -1.431 -17.875   2.146  1.00 85.69           C  
ATOM   2894  C   VAL B 135      -1.590 -18.203   3.631  1.00 85.69           C  
ATOM   2895  CB  VAL B 135      -2.086 -18.984   1.285  1.00 85.69           C  
ATOM   2896  O   VAL B 135      -0.977 -19.156   4.137  1.00 85.69           O  
ATOM   2897  CG1 VAL B 135      -3.580 -19.078   1.582  1.00 85.69           C  
ATOM   2898  CG2 VAL B 135      -1.850 -18.719  -0.199  1.00 85.69           C  
ATOM   2899  N   ARG B 136      -2.268 -17.406   4.336  1.00 86.38           N  
ATOM   2900  CA  ARG B 136      -2.736 -17.703   5.684  1.00 86.38           C  
ATOM   2901  C   ARG B 136      -4.168 -18.234   5.660  1.00 86.38           C  
ATOM   2902  CB  ARG B 136      -2.646 -16.469   6.578  1.00 86.38           C  
ATOM   2903  O   ARG B 136      -5.102 -17.484   5.348  1.00 86.38           O  
ATOM   2904  CG  ARG B 136      -2.873 -16.750   8.055  1.00 86.38           C  
ATOM   2905  CD  ARG B 136      -2.596 -15.531   8.914  1.00 86.38           C  
ATOM   2906  NE  ARG B 136      -3.600 -14.492   8.711  1.00 86.38           N  
ATOM   2907  NH1 ARG B 136      -2.648 -12.992  10.195  1.00 86.38           N  
ATOM   2908  NH2 ARG B 136      -4.562 -12.438   9.062  1.00 86.38           N  
ATOM   2909  CZ  ARG B 136      -3.602 -13.305   9.328  1.00 86.38           C  
ATOM   2910  N   ALA B 137      -4.305 -19.422   5.934  1.00 87.56           N  
ATOM   2911  CA  ALA B 137      -5.598 -20.078   5.777  1.00 87.56           C  
ATOM   2912  C   ALA B 137      -6.109 -20.594   7.117  1.00 87.56           C  
ATOM   2913  CB  ALA B 137      -5.500 -21.219   4.766  1.00 87.56           C  
ATOM   2914  O   ALA B 137      -5.320 -20.938   8.000  1.00 87.56           O  
ATOM   2915  N   GLU B 138      -7.395 -20.703   7.230  1.00 83.69           N  
ATOM   2916  CA  GLU B 138      -8.055 -21.219   8.430  1.00 83.69           C  
ATOM   2917  C   GLU B 138      -7.996 -22.734   8.469  1.00 83.69           C  
ATOM   2918  CB  GLU B 138      -9.500 -20.734   8.500  1.00 83.69           C  
ATOM   2919  O   GLU B 138      -8.172 -23.406   7.445  1.00 83.69           O  
ATOM   2920  CG  GLU B 138      -9.648 -19.250   8.812  1.00 83.69           C  
ATOM   2921  CD  GLU B 138     -11.094 -18.797   8.859  1.00 83.69           C  
ATOM   2922  OE1 GLU B 138     -11.344 -17.594   9.133  1.00 83.69           O  
ATOM   2923  OE2 GLU B 138     -11.992 -19.625   8.617  1.00 83.69           O  
ATOM   2924  N   CYS B 139      -7.707 -23.219   9.633  1.00 84.56           N  
ATOM   2925  CA  CYS B 139      -7.727 -24.656   9.906  1.00 84.56           C  
ATOM   2926  C   CYS B 139      -8.461 -24.953  11.211  1.00 84.56           C  
ATOM   2927  CB  CYS B 139      -6.301 -25.203   9.984  1.00 84.56           C  
ATOM   2928  O   CYS B 139      -7.930 -24.719  12.297  1.00 84.56           O  
ATOM   2929  SG  CYS B 139      -6.223 -27.000  10.211  1.00 84.56           S  
ATOM   2930  N   PRO B 140      -9.766 -25.391  11.062  1.00 76.00           N  
ATOM   2931  CA  PRO B 140     -10.492 -25.750  12.281  1.00 76.00           C  
ATOM   2932  C   PRO B 140      -9.852 -26.922  13.023  1.00 76.00           C  
ATOM   2933  CB  PRO B 140     -11.883 -26.125  11.766  1.00 76.00           C  
ATOM   2934  O   PRO B 140      -9.742 -28.016  12.477  1.00 76.00           O  
ATOM   2935  CG  PRO B 140     -11.789 -25.969  10.281  1.00 76.00           C  
ATOM   2936  CD  PRO B 140     -10.367 -25.641   9.922  1.00 76.00           C  
ATOM   2937  N   MET B 141      -9.070 -26.641  14.000  1.00 72.19           N  
ATOM   2938  CA  MET B 141      -8.391 -27.672  14.773  1.00 72.19           C  
ATOM   2939  C   MET B 141      -9.203 -28.047  16.000  1.00 72.19           C  
ATOM   2940  CB  MET B 141      -6.996 -27.203  15.195  1.00 72.19           C  
ATOM   2941  O   MET B 141      -9.609 -27.188  16.781  1.00 72.19           O  
ATOM   2942  CG  MET B 141      -6.059 -26.953  14.023  1.00 72.19           C  
ATOM   2943  SD  MET B 141      -4.355 -26.531  14.570  1.00 72.19           S  
ATOM   2944  CE  MET B 141      -4.070 -25.016  13.594  1.00 72.19           C  
ATOM   2945  N   HIS B 142     -10.008 -29.156  16.047  1.00 60.28           N  
ATOM   2946  CA  HIS B 142     -10.695 -29.672  17.219  1.00 60.28           C  
ATOM   2947  C   HIS B 142      -9.719 -30.359  18.156  1.00 60.28           C  
ATOM   2948  CB  HIS B 142     -11.805 -30.641  16.812  1.00 60.28           C  
ATOM   2949  O   HIS B 142      -9.039 -31.312  17.766  1.00 60.28           O  
ATOM   2950  CG  HIS B 142     -12.938 -29.969  16.094  1.00 60.28           C  
ATOM   2951  CD2 HIS B 142     -13.445 -30.188  14.852  1.00 60.28           C  
ATOM   2952  ND1 HIS B 142     -13.688 -28.969  16.656  1.00 60.28           N  
ATOM   2953  CE1 HIS B 142     -14.609 -28.578  15.789  1.00 60.28           C  
ATOM   2954  NE2 HIS B 142     -14.484 -29.297  14.688  1.00 60.28           N  
ATOM   2955  N   LEU B 143      -9.312 -29.688  19.250  1.00 57.06           N  
ATOM   2956  CA  LEU B 143      -8.352 -30.203  20.219  1.00 57.06           C  
ATOM   2957  C   LEU B 143      -8.969 -31.328  21.047  1.00 57.06           C  
ATOM   2958  CB  LEU B 143      -7.867 -29.094  21.141  1.00 57.06           C  
ATOM   2959  O   LEU B 143      -8.867 -31.344  22.266  1.00 57.06           O  
ATOM   2960  CG  LEU B 143      -6.969 -28.031  20.516  1.00 57.06           C  
ATOM   2961  CD1 LEU B 143      -6.977 -26.766  21.359  1.00 57.06           C  
ATOM   2962  CD2 LEU B 143      -5.551 -28.562  20.344  1.00 57.06           C  
ATOM   2963  N   GLU B 144      -9.875 -32.219  20.625  1.00 53.47           N  
ATOM   2964  CA  GLU B 144     -10.500 -33.250  21.469  1.00 53.47           C  
ATOM   2965  C   GLU B 144      -9.477 -34.281  21.938  1.00 53.47           C  
ATOM   2966  CB  GLU B 144     -11.648 -33.938  20.734  1.00 53.47           C  
ATOM   2967  O   GLU B 144      -9.547 -34.750  23.062  1.00 53.47           O  
ATOM   2968  CG  GLU B 144     -12.875 -33.062  20.531  1.00 53.47           C  
ATOM   2969  CD  GLU B 144     -14.094 -33.812  20.047  1.00 53.47           C  
ATOM   2970  OE1 GLU B 144     -15.195 -33.219  19.984  1.00 53.47           O  
ATOM   2971  OE2 GLU B 144     -13.945 -35.031  19.734  1.00 53.47           O  
ATOM   2972  N   ASP B 145      -8.656 -34.875  21.078  1.00 51.00           N  
ATOM   2973  CA  ASP B 145      -7.758 -35.938  21.469  1.00 51.00           C  
ATOM   2974  C   ASP B 145      -6.328 -35.438  21.641  1.00 51.00           C  
ATOM   2975  CB  ASP B 145      -7.785 -37.062  20.422  1.00 51.00           C  
ATOM   2976  O   ASP B 145      -5.379 -36.031  21.156  1.00 51.00           O  
ATOM   2977  CG  ASP B 145      -9.039 -37.906  20.516  1.00 51.00           C  
ATOM   2978  OD1 ASP B 145      -9.656 -38.000  21.594  1.00 51.00           O  
ATOM   2979  OD2 ASP B 145      -9.414 -38.531  19.484  1.00 51.00           O  
ATOM   2980  N   PHE B 146      -6.094 -34.500  22.344  1.00 53.88           N  
ATOM   2981  CA  PHE B 146      -4.758 -34.094  22.750  1.00 53.88           C  
ATOM   2982  C   PHE B 146      -4.000 -35.250  23.391  1.00 53.88           C  
ATOM   2983  CB  PHE B 146      -4.832 -32.906  23.719  1.00 53.88           C  
ATOM   2984  O   PHE B 146      -4.578 -36.031  24.156  1.00 53.88           O  
ATOM   2985  CG  PHE B 146      -3.541 -32.156  23.859  1.00 53.88           C  
ATOM   2986  CD1 PHE B 146      -2.656 -32.438  24.891  1.00 53.88           C  
ATOM   2987  CD2 PHE B 146      -3.215 -31.156  22.938  1.00 53.88           C  
ATOM   2988  CE1 PHE B 146      -1.461 -31.719  25.016  1.00 53.88           C  
ATOM   2989  CE2 PHE B 146      -2.021 -30.453  23.062  1.00 53.88           C  
ATOM   2990  CZ  PHE B 146      -1.146 -30.734  24.094  1.00 53.88           C  
ATOM   2991  N   PRO B 147      -2.721 -35.469  22.875  1.00 52.19           N  
ATOM   2992  CA  PRO B 147      -1.786 -34.719  22.031  1.00 52.19           C  
ATOM   2993  C   PRO B 147      -1.714 -35.250  20.609  1.00 52.19           C  
ATOM   2994  CB  PRO B 147      -0.446 -34.875  22.750  1.00 52.19           C  
ATOM   2995  O   PRO B 147      -0.875 -34.812  19.812  1.00 52.19           O  
ATOM   2996  CG  PRO B 147      -0.618 -36.094  23.594  1.00 52.19           C  
ATOM   2997  CD  PRO B 147      -2.086 -36.312  23.828  1.00 52.19           C  
ATOM   2998  N   MET B 148      -2.490 -36.406  20.406  1.00 56.31           N  
ATOM   2999  CA  MET B 148      -2.400 -37.156  19.156  1.00 56.31           C  
ATOM   3000  C   MET B 148      -3.330 -36.562  18.109  1.00 56.31           C  
ATOM   3001  CB  MET B 148      -2.740 -38.625  19.391  1.00 56.31           C  
ATOM   3002  O   MET B 148      -3.785 -37.281  17.203  1.00 56.31           O  
ATOM   3003  CG  MET B 148      -1.702 -39.375  20.203  1.00 56.31           C  
ATOM   3004  SD  MET B 148      -0.242 -39.875  19.203  1.00 56.31           S  
ATOM   3005  CE  MET B 148      -0.837 -41.438  18.516  1.00 56.31           C  
ATOM   3006  N   ASP B 149      -3.529 -35.375  18.125  1.00 68.88           N  
ATOM   3007  CA  ASP B 149      -4.547 -34.750  17.281  1.00 68.88           C  
ATOM   3008  C   ASP B 149      -4.051 -34.594  15.852  1.00 68.88           C  
ATOM   3009  CB  ASP B 149      -4.949 -33.375  17.844  1.00 68.88           C  
ATOM   3010  O   ASP B 149      -2.959 -34.062  15.617  1.00 68.88           O  
ATOM   3011  CG  ASP B 149      -5.820 -33.469  19.094  1.00 68.88           C  
ATOM   3012  OD1 ASP B 149      -6.492 -34.500  19.281  1.00 68.88           O  
ATOM   3013  OD2 ASP B 149      -5.836 -32.500  19.875  1.00 68.88           O  
ATOM   3014  N   ALA B 150      -4.645 -35.531  15.016  1.00 79.19           N  
ATOM   3015  CA  ALA B 150      -4.473 -35.344  13.578  1.00 79.19           C  
ATOM   3016  C   ALA B 150      -5.488 -34.375  13.016  1.00 79.19           C  
ATOM   3017  CB  ALA B 150      -4.594 -36.688  12.859  1.00 79.19           C  
ATOM   3018  O   ALA B 150      -6.660 -34.375  13.406  1.00 79.19           O  
ATOM   3019  N   HIS B 151      -4.980 -33.438  12.352  1.00 86.31           N  
ATOM   3020  CA  HIS B 151      -5.832 -32.406  11.773  1.00 86.31           C  
ATOM   3021  C   HIS B 151      -5.676 -32.375  10.250  1.00 86.31           C  
ATOM   3022  CB  HIS B 151      -5.516 -31.047  12.375  1.00 86.31           C  
ATOM   3023  O   HIS B 151      -4.578 -32.562   9.734  1.00 86.31           O  
ATOM   3024  CG  HIS B 151      -5.578 -31.016  13.867  1.00 86.31           C  
ATOM   3025  CD2 HIS B 151      -4.598 -30.938  14.797  1.00 86.31           C  
ATOM   3026  ND1 HIS B 151      -6.762 -31.094  14.562  1.00 86.31           N  
ATOM   3027  CE1 HIS B 151      -6.508 -31.062  15.867  1.00 86.31           C  
ATOM   3028  NE2 HIS B 151      -5.199 -30.953  16.031  1.00 86.31           N  
ATOM   3029  N   ALA B 152      -6.750 -32.281   9.578  1.00 89.56           N  
ATOM   3030  CA  ALA B 152      -6.738 -32.000   8.148  1.00 89.56           C  
ATOM   3031  C   ALA B 152      -7.051 -30.531   7.871  1.00 89.56           C  
ATOM   3032  CB  ALA B 152      -7.742 -32.906   7.422  1.00 89.56           C  
ATOM   3033  O   ALA B 152      -8.180 -30.094   8.078  1.00 89.56           O  
ATOM   3034  N   CYS B 153      -6.059 -29.828   7.461  1.00 90.50           N  
ATOM   3035  CA  CYS B 153      -6.215 -28.406   7.172  1.00 90.50           C  
ATOM   3036  C   CYS B 153      -6.484 -28.188   5.688  1.00 90.50           C  
ATOM   3037  CB  CYS B 153      -4.965 -27.641   7.594  1.00 90.50           C  
ATOM   3038  O   CYS B 153      -5.648 -28.500   4.844  1.00 90.50           O  
ATOM   3039  SG  CYS B 153      -4.699 -27.609   9.383  1.00 90.50           S  
ATOM   3040  N   PRO B 154      -7.574 -27.609   5.398  1.00 92.38           N  
ATOM   3041  CA  PRO B 154      -7.926 -27.438   3.984  1.00 92.38           C  
ATOM   3042  C   PRO B 154      -7.379 -26.141   3.395  1.00 92.38           C  
ATOM   3043  CB  PRO B 154      -9.453 -27.422   4.000  1.00 92.38           C  
ATOM   3044  O   PRO B 154      -7.191 -25.156   4.117  1.00 92.38           O  
ATOM   3045  CG  PRO B 154      -9.820 -26.781   5.305  1.00 92.38           C  
ATOM   3046  CD  PRO B 154      -8.812 -27.203   6.336  1.00 92.38           C  
ATOM   3047  N   LEU B 155      -7.059 -26.125   2.141  1.00 93.38           N  
ATOM   3048  CA  LEU B 155      -6.902 -24.969   1.263  1.00 93.38           C  
ATOM   3049  C   LEU B 155      -7.875 -25.047   0.093  1.00 93.38           C  
ATOM   3050  CB  LEU B 155      -5.465 -24.891   0.741  1.00 93.38           C  
ATOM   3051  O   LEU B 155      -7.793 -25.953  -0.737  1.00 93.38           O  
ATOM   3052  CG  LEU B 155      -5.109 -23.641  -0.065  1.00 93.38           C  
ATOM   3053  CD1 LEU B 155      -5.188 -22.391   0.819  1.00 93.38           C  
ATOM   3054  CD2 LEU B 155      -3.721 -23.781  -0.680  1.00 93.38           C  
ATOM   3055  N   LYS B 156      -8.812 -24.125   0.075  1.00 92.50           N  
ATOM   3056  CA  LYS B 156      -9.883 -24.125  -0.915  1.00 92.50           C  
ATOM   3057  C   LYS B 156      -9.758 -22.938  -1.866  1.00 92.50           C  
ATOM   3058  CB  LYS B 156     -11.250 -24.109  -0.226  1.00 92.50           C  
ATOM   3059  O   LYS B 156      -9.484 -21.812  -1.436  1.00 92.50           O  
ATOM   3060  CG  LYS B 156     -11.469 -25.250   0.753  1.00 92.50           C  
ATOM   3061  CD  LYS B 156     -12.828 -25.156   1.430  1.00 92.50           C  
ATOM   3062  CE  LYS B 156     -13.000 -26.234   2.486  1.00 92.50           C  
ATOM   3063  NZ  LYS B 156     -14.328 -26.125   3.170  1.00 92.50           N  
ATOM   3064  N   PHE B 157      -9.914 -23.203  -3.133  1.00 92.88           N  
ATOM   3065  CA  PHE B 157      -9.875 -22.109  -4.090  1.00 92.88           C  
ATOM   3066  C   PHE B 157     -10.805 -22.375  -5.266  1.00 92.88           C  
ATOM   3067  CB  PHE B 157      -8.445 -21.891  -4.594  1.00 92.88           C  
ATOM   3068  O   PHE B 157     -11.227 -23.516  -5.477  1.00 92.88           O  
ATOM   3069  CG  PHE B 157      -7.887 -23.047  -5.371  1.00 92.88           C  
ATOM   3070  CD1 PHE B 157      -7.184 -24.062  -4.730  1.00 92.88           C  
ATOM   3071  CD2 PHE B 157      -8.062 -23.125  -6.746  1.00 92.88           C  
ATOM   3072  CE1 PHE B 157      -6.664 -25.125  -5.449  1.00 92.88           C  
ATOM   3073  CE2 PHE B 157      -7.551 -24.203  -7.473  1.00 92.88           C  
ATOM   3074  CZ  PHE B 157      -6.848 -25.203  -6.820  1.00 92.88           C  
ATOM   3075  N   GLY B 158     -11.195 -21.359  -5.992  1.00 92.88           N  
ATOM   3076  CA  GLY B 158     -12.078 -21.406  -7.152  1.00 92.88           C  
ATOM   3077  C   GLY B 158     -12.305 -20.031  -7.773  1.00 92.88           C  
ATOM   3078  O   GLY B 158     -11.625 -19.062  -7.422  1.00 92.88           O  
ATOM   3079  N   SER B 159     -13.172 -20.078  -8.695  1.00 90.75           N  
ATOM   3080  CA  SER B 159     -13.492 -18.828  -9.375  1.00 90.75           C  
ATOM   3081  C   SER B 159     -14.297 -17.891  -8.477  1.00 90.75           C  
ATOM   3082  CB  SER B 159     -14.258 -19.094 -10.664  1.00 90.75           C  
ATOM   3083  O   SER B 159     -15.188 -18.344  -7.746  1.00 90.75           O  
ATOM   3084  OG  SER B 159     -14.695 -17.875 -11.258  1.00 90.75           O  
ATOM   3085  N   TYR B 160     -14.016 -16.688  -8.570  1.00 84.38           N  
ATOM   3086  CA  TYR B 160     -14.750 -15.664  -7.836  1.00 84.38           C  
ATOM   3087  C   TYR B 160     -16.078 -15.367  -8.500  1.00 84.38           C  
ATOM   3088  CB  TYR B 160     -13.922 -14.383  -7.723  1.00 84.38           C  
ATOM   3089  O   TYR B 160     -17.109 -15.219  -7.824  1.00 84.38           O  
ATOM   3090  CG  TYR B 160     -14.555 -13.320  -6.859  1.00 84.38           C  
ATOM   3091  CD1 TYR B 160     -15.078 -12.156  -7.418  1.00 84.38           C  
ATOM   3092  CD2 TYR B 160     -14.641 -13.484  -5.480  1.00 84.38           C  
ATOM   3093  CE1 TYR B 160     -15.664 -11.172  -6.625  1.00 84.38           C  
ATOM   3094  CE2 TYR B 160     -15.227 -12.508  -4.676  1.00 84.38           C  
ATOM   3095  OH  TYR B 160     -16.312 -10.391  -4.469  1.00 84.38           O  
ATOM   3096  CZ  TYR B 160     -15.734 -11.359  -5.258  1.00 84.38           C  
ATOM   3097  N   ALA B 161     -16.078 -15.359  -9.797  1.00 84.38           N  
ATOM   3098  CA  ALA B 161     -17.250 -14.828 -10.469  1.00 84.38           C  
ATOM   3099  C   ALA B 161     -17.797 -15.828 -11.484  1.00 84.38           C  
ATOM   3100  CB  ALA B 161     -16.922 -13.508 -11.156  1.00 84.38           C  
ATOM   3101  O   ALA B 161     -18.984 -15.773 -11.852  1.00 84.38           O  
ATOM   3102  N   TYR B 162     -17.062 -16.703 -11.984  1.00 88.94           N  
ATOM   3103  CA  TYR B 162     -17.500 -17.578 -13.070  1.00 88.94           C  
ATOM   3104  C   TYR B 162     -18.078 -18.875 -12.531  1.00 88.94           C  
ATOM   3105  CB  TYR B 162     -16.328 -17.875 -14.016  1.00 88.94           C  
ATOM   3106  O   TYR B 162     -17.422 -19.594 -11.781  1.00 88.94           O  
ATOM   3107  CG  TYR B 162     -15.805 -16.656 -14.742  1.00 88.94           C  
ATOM   3108  CD1 TYR B 162     -16.531 -16.078 -15.781  1.00 88.94           C  
ATOM   3109  CD2 TYR B 162     -14.586 -16.094 -14.398  1.00 88.94           C  
ATOM   3110  CE1 TYR B 162     -16.047 -14.969 -16.453  1.00 88.94           C  
ATOM   3111  CE2 TYR B 162     -14.094 -14.977 -15.062  1.00 88.94           C  
ATOM   3112  OH  TYR B 162     -14.352 -13.312 -16.750  1.00 88.94           O  
ATOM   3113  CZ  TYR B 162     -14.836 -14.422 -16.094  1.00 88.94           C  
ATOM   3114  N   THR B 163     -19.281 -19.156 -12.938  1.00 91.19           N  
ATOM   3115  CA  THR B 163     -19.906 -20.422 -12.586  1.00 91.19           C  
ATOM   3116  C   THR B 163     -19.281 -21.578 -13.367  1.00 91.19           C  
ATOM   3117  CB  THR B 163     -21.422 -20.391 -12.844  1.00 91.19           C  
ATOM   3118  O   THR B 163     -18.484 -21.359 -14.281  1.00 91.19           O  
ATOM   3119  CG2 THR B 163     -22.062 -19.188 -12.164  1.00 91.19           C  
ATOM   3120  OG1 THR B 163     -21.672 -20.312 -14.250  1.00 91.19           O  
ATOM   3121  N   ARG B 164     -19.656 -22.781 -13.000  1.00 94.69           N  
ATOM   3122  CA  ARG B 164     -19.109 -23.953 -13.656  1.00 94.69           C  
ATOM   3123  C   ARG B 164     -19.531 -24.016 -15.125  1.00 94.69           C  
ATOM   3124  CB  ARG B 164     -19.562 -25.234 -12.938  1.00 94.69           C  
ATOM   3125  O   ARG B 164     -18.906 -24.703 -15.930  1.00 94.69           O  
ATOM   3126  CG  ARG B 164     -21.047 -25.531 -13.094  1.00 94.69           C  
ATOM   3127  CD  ARG B 164     -21.438 -26.828 -12.414  1.00 94.69           C  
ATOM   3128  NE  ARG B 164     -21.016 -28.000 -13.188  1.00 94.69           N  
ATOM   3129  NH1 ARG B 164     -21.969 -29.547 -11.766  1.00 94.69           N  
ATOM   3130  NH2 ARG B 164     -20.828 -30.234 -13.641  1.00 94.69           N  
ATOM   3131  CZ  ARG B 164     -21.266 -29.266 -12.859  1.00 94.69           C  
ATOM   3132  N   ALA B 165     -20.547 -23.266 -15.523  1.00 91.94           N  
ATOM   3133  CA  ALA B 165     -20.969 -23.188 -16.922  1.00 91.94           C  
ATOM   3134  C   ALA B 165     -20.000 -22.359 -17.750  1.00 91.94           C  
ATOM   3135  CB  ALA B 165     -22.391 -22.625 -17.016  1.00 91.94           C  
ATOM   3136  O   ALA B 165     -20.016 -22.406 -18.984  1.00 91.94           O  
ATOM   3137  N   GLU B 166     -19.141 -21.625 -17.109  1.00 91.88           N  
ATOM   3138  CA  GLU B 166     -18.219 -20.734 -17.797  1.00 91.88           C  
ATOM   3139  C   GLU B 166     -16.781 -21.172 -17.609  1.00 91.88           C  
ATOM   3140  CB  GLU B 166     -18.406 -19.297 -17.312  1.00 91.88           C  
ATOM   3141  O   GLU B 166     -16.016 -21.250 -18.578  1.00 91.88           O  
ATOM   3142  CG  GLU B 166     -19.750 -18.688 -17.672  1.00 91.88           C  
ATOM   3143  CD  GLU B 166     -19.953 -17.281 -17.109  1.00 91.88           C  
ATOM   3144  OE1 GLU B 166     -19.781 -16.297 -17.859  1.00 91.88           O  
ATOM   3145  OE2 GLU B 166     -20.297 -17.188 -15.906  1.00 91.88           O  
ATOM   3146  N   VAL B 167     -16.391 -21.375 -16.344  1.00 94.62           N  
ATOM   3147  CA  VAL B 167     -15.023 -21.750 -16.016  1.00 94.62           C  
ATOM   3148  C   VAL B 167     -15.023 -22.969 -15.094  1.00 94.62           C  
ATOM   3149  CB  VAL B 167     -14.266 -20.578 -15.359  1.00 94.62           C  
ATOM   3150  O   VAL B 167     -15.781 -23.016 -14.125  1.00 94.62           O  
ATOM   3151  CG1 VAL B 167     -12.883 -21.031 -14.883  1.00 94.62           C  
ATOM   3152  CG2 VAL B 167     -14.141 -19.406 -16.328  1.00 94.62           C  
ATOM   3153  N   VAL B 168     -14.219 -23.938 -15.406  1.00 96.88           N  
ATOM   3154  CA  VAL B 168     -14.031 -25.109 -14.562  1.00 96.88           C  
ATOM   3155  C   VAL B 168     -12.555 -25.266 -14.211  1.00 96.88           C  
ATOM   3156  CB  VAL B 168     -14.547 -26.391 -15.250  1.00 96.88           C  
ATOM   3157  O   VAL B 168     -11.680 -25.016 -15.047  1.00 96.88           O  
ATOM   3158  CG1 VAL B 168     -16.047 -26.312 -15.477  1.00 96.88           C  
ATOM   3159  CG2 VAL B 168     -13.812 -26.625 -16.562  1.00 96.88           C  
ATOM   3160  N   TYR B 169     -12.312 -25.609 -12.992  1.00 96.44           N  
ATOM   3161  CA  TYR B 169     -10.953 -25.875 -12.531  1.00 96.44           C  
ATOM   3162  C   TYR B 169     -10.680 -27.375 -12.477  1.00 96.44           C  
ATOM   3163  CB  TYR B 169     -10.727 -25.250 -11.156  1.00 96.44           C  
ATOM   3164  O   TYR B 169     -11.570 -28.172 -12.148  1.00 96.44           O  
ATOM   3165  CG  TYR B 169     -10.641 -23.750 -11.180  1.00 96.44           C  
ATOM   3166  CD1 TYR B 169      -9.414 -23.094 -11.109  1.00 96.44           C  
ATOM   3167  CD2 TYR B 169     -11.797 -22.969 -11.273  1.00 96.44           C  
ATOM   3168  CE1 TYR B 169      -9.336 -21.703 -11.133  1.00 96.44           C  
ATOM   3169  CE2 TYR B 169     -11.727 -21.578 -11.297  1.00 96.44           C  
ATOM   3170  OH  TYR B 169     -10.422 -19.578 -11.250  1.00 96.44           O  
ATOM   3171  CZ  TYR B 169     -10.492 -20.953 -11.227  1.00 96.44           C  
ATOM   3172  N   GLU B 170      -9.477 -27.734 -12.789  1.00 96.44           N  
ATOM   3173  CA  GLU B 170      -9.000 -29.109 -12.695  1.00 96.44           C  
ATOM   3174  C   GLU B 170      -7.566 -29.172 -12.180  1.00 96.44           C  
ATOM   3175  CB  GLU B 170      -9.109 -29.812 -14.047  1.00 96.44           C  
ATOM   3176  O   GLU B 170      -6.797 -28.219 -12.383  1.00 96.44           O  
ATOM   3177  CG  GLU B 170     -10.531 -29.906 -14.586  1.00 96.44           C  
ATOM   3178  CD  GLU B 170     -10.625 -30.656 -15.906  1.00 96.44           C  
ATOM   3179  OE1 GLU B 170     -11.750 -30.859 -16.406  1.00 96.44           O  
ATOM   3180  OE2 GLU B 170      -9.562 -31.047 -16.438  1.00 96.44           O  
ATOM   3181  N   TRP B 171      -7.266 -30.219 -11.523  1.00 95.94           N  
ATOM   3182  CA  TRP B 171      -5.871 -30.453 -11.156  1.00 95.94           C  
ATOM   3183  C   TRP B 171      -5.035 -30.812 -12.383  1.00 95.94           C  
ATOM   3184  CB  TRP B 171      -5.762 -31.562 -10.109  1.00 95.94           C  
ATOM   3185  O   TRP B 171      -5.473 -31.578 -13.234  1.00 95.94           O  
ATOM   3186  CG  TRP B 171      -6.410 -31.234  -8.797  1.00 95.94           C  
ATOM   3187  CD1 TRP B 171      -7.539 -31.797  -8.273  1.00 95.94           C  
ATOM   3188  CD2 TRP B 171      -5.965 -30.250  -7.852  1.00 95.94           C  
ATOM   3189  CE2 TRP B 171      -6.875 -30.281  -6.773  1.00 95.94           C  
ATOM   3190  CE3 TRP B 171      -4.883 -29.359  -7.812  1.00 95.94           C  
ATOM   3191  NE1 TRP B 171      -7.824 -31.219  -7.051  1.00 95.94           N  
ATOM   3192  CH2 TRP B 171      -5.668 -28.578  -5.648  1.00 95.94           C  
ATOM   3193  CZ2 TRP B 171      -6.734 -29.438  -5.660  1.00 95.94           C  
ATOM   3194  CZ3 TRP B 171      -4.746 -28.531  -6.707  1.00 95.94           C  
ATOM   3195  N   THR B 172      -3.934 -30.219 -12.516  1.00 93.25           N  
ATOM   3196  CA  THR B 172      -3.066 -30.391 -13.680  1.00 93.25           C  
ATOM   3197  C   THR B 172      -2.678 -31.859 -13.836  1.00 93.25           C  
ATOM   3198  CB  THR B 172      -1.796 -29.531 -13.562  1.00 93.25           C  
ATOM   3199  O   THR B 172      -2.740 -32.406 -14.945  1.00 93.25           O  
ATOM   3200  CG2 THR B 172      -0.916 -29.688 -14.805  1.00 93.25           C  
ATOM   3201  OG1 THR B 172      -2.170 -28.156 -13.430  1.00 93.25           O  
ATOM   3202  N   ARG B 173      -2.213 -32.375 -12.766  1.00 89.44           N  
ATOM   3203  CA  ARG B 173      -1.771 -33.781 -12.773  1.00 89.44           C  
ATOM   3204  C   ARG B 173      -2.684 -34.656 -11.914  1.00 89.44           C  
ATOM   3205  CB  ARG B 173      -0.327 -33.906 -12.281  1.00 89.44           C  
ATOM   3206  O   ARG B 173      -3.723 -34.188 -11.438  1.00 89.44           O  
ATOM   3207  CG  ARG B 173       0.668 -33.094 -13.109  1.00 89.44           C  
ATOM   3208  CD  ARG B 173       2.092 -33.250 -12.594  1.00 89.44           C  
ATOM   3209  NE  ARG B 173       3.039 -32.469 -13.367  1.00 89.44           N  
ATOM   3210  NH1 ARG B 173       4.902 -33.156 -12.195  1.00 89.44           N  
ATOM   3211  NH2 ARG B 173       5.125 -31.672 -13.930  1.00 89.44           N  
ATOM   3212  CZ  ARG B 173       4.355 -32.438 -13.164  1.00 89.44           C  
ATOM   3213  N   GLU B 174      -2.293 -35.875 -11.883  1.00 86.31           N  
ATOM   3214  CA  GLU B 174      -2.998 -36.781 -10.969  1.00 86.31           C  
ATOM   3215  C   GLU B 174      -2.973 -36.250  -9.539  1.00 86.31           C  
ATOM   3216  CB  GLU B 174      -2.389 -38.188 -11.016  1.00 86.31           C  
ATOM   3217  O   GLU B 174      -2.047 -35.531  -9.156  1.00 86.31           O  
ATOM   3218  CG  GLU B 174      -1.199 -38.312 -11.961  1.00 86.31           C  
ATOM   3219  CD  GLU B 174      -0.622 -39.719 -12.016  1.00 86.31           C  
ATOM   3220  OE1 GLU B 174       0.326 -39.938 -12.797  1.00 86.31           O  
ATOM   3221  OE2 GLU B 174      -1.123 -40.594 -11.273  1.00 86.31           O  
ATOM   3222  N   PRO B 175      -4.039 -36.438  -8.820  1.00 81.31           N  
ATOM   3223  CA  PRO B 175      -4.223 -35.875  -7.477  1.00 81.31           C  
ATOM   3224  C   PRO B 175      -2.945 -35.938  -6.637  1.00 81.31           C  
ATOM   3225  CB  PRO B 175      -5.309 -36.750  -6.875  1.00 81.31           C  
ATOM   3226  O   PRO B 175      -2.605 -34.969  -5.957  1.00 81.31           O  
ATOM   3227  CG  PRO B 175      -6.148 -37.188  -8.039  1.00 81.31           C  
ATOM   3228  CD  PRO B 175      -5.254 -37.344  -9.234  1.00 81.31           C  
ATOM   3229  N   ALA B 176      -2.145 -36.969  -6.773  1.00 78.25           N  
ATOM   3230  CA  ALA B 176      -0.976 -37.188  -5.926  1.00 78.25           C  
ATOM   3231  C   ALA B 176       0.166 -36.281  -6.316  1.00 78.25           C  
ATOM   3232  CB  ALA B 176      -0.521 -38.656  -6.004  1.00 78.25           C  
ATOM   3233  O   ALA B 176       1.084 -36.031  -5.527  1.00 78.25           O  
ATOM   3234  N   ARG B 177       0.071 -35.656  -7.492  1.00 86.25           N  
ATOM   3235  CA  ARG B 177       1.199 -34.875  -7.988  1.00 86.25           C  
ATOM   3236  C   ARG B 177       0.809 -33.406  -8.188  1.00 86.25           C  
ATOM   3237  CB  ARG B 177       1.722 -35.469  -9.305  1.00 86.25           C  
ATOM   3238  O   ARG B 177       1.623 -32.594  -8.641  1.00 86.25           O  
ATOM   3239  CG  ARG B 177       2.410 -36.812  -9.141  1.00 86.25           C  
ATOM   3240  CD  ARG B 177       3.043 -37.281 -10.445  1.00 86.25           C  
ATOM   3241  NE  ARG B 177       3.848 -38.469 -10.250  1.00 86.25           N  
ATOM   3242  NH1 ARG B 177       4.637 -38.531 -12.422  1.00 86.25           N  
ATOM   3243  NH2 ARG B 177       5.281 -40.156 -10.914  1.00 86.25           N  
ATOM   3244  CZ  ARG B 177       4.586 -39.062 -11.195  1.00 86.25           C  
ATOM   3245  N   SER B 178      -0.375 -33.125  -7.898  1.00 90.00           N  
ATOM   3246  CA  SER B 178      -0.863 -31.766  -8.172  1.00 90.00           C  
ATOM   3247  C   SER B 178      -0.466 -30.797  -7.059  1.00 90.00           C  
ATOM   3248  CB  SER B 178      -2.383 -31.766  -8.336  1.00 90.00           C  
ATOM   3249  O   SER B 178      -0.371 -29.594  -7.281  1.00 90.00           O  
ATOM   3250  OG  SER B 178      -2.760 -32.469  -9.516  1.00 90.00           O  
ATOM   3251  N   VAL B 179      -0.298 -31.328  -5.906  1.00 93.38           N  
ATOM   3252  CA  VAL B 179       0.201 -30.547  -4.777  1.00 93.38           C  
ATOM   3253  C   VAL B 179       1.453 -31.203  -4.207  1.00 93.38           C  
ATOM   3254  CB  VAL B 179      -0.872 -30.391  -3.676  1.00 93.38           C  
ATOM   3255  O   VAL B 179       1.408 -32.375  -3.768  1.00 93.38           O  
ATOM   3256  CG1 VAL B 179      -0.327 -29.578  -2.502  1.00 93.38           C  
ATOM   3257  CG2 VAL B 179      -2.129 -29.734  -4.246  1.00 93.38           C  
ATOM   3258  N   VAL B 180       2.500 -30.562  -4.336  1.00 91.19           N  
ATOM   3259  CA  VAL B 180       3.777 -31.094  -3.867  1.00 91.19           C  
ATOM   3260  C   VAL B 180       4.363 -30.172  -2.807  1.00 91.19           C  
ATOM   3261  CB  VAL B 180       4.777 -31.266  -5.031  1.00 91.19           C  
ATOM   3262  O   VAL B 180       4.332 -28.938  -2.955  1.00 91.19           O  
ATOM   3263  CG1 VAL B 180       6.121 -31.781  -4.516  1.00 91.19           C  
ATOM   3264  CG2 VAL B 180       4.211 -32.219  -6.082  1.00 91.19           C  
ATOM   3265  N   VAL B 181       4.887 -30.719  -1.713  1.00 89.19           N  
ATOM   3266  CA  VAL B 181       5.551 -29.969  -0.649  1.00 89.19           C  
ATOM   3267  C   VAL B 181       7.059 -30.188  -0.725  1.00 89.19           C  
ATOM   3268  CB  VAL B 181       5.020 -30.375   0.745  1.00 89.19           C  
ATOM   3269  O   VAL B 181       7.520 -31.328  -0.798  1.00 89.19           O  
ATOM   3270  CG1 VAL B 181       5.730 -29.578   1.842  1.00 89.19           C  
ATOM   3271  CG2 VAL B 181       3.508 -30.156   0.822  1.00 89.19           C  
ATOM   3272  N   ALA B 182       7.754 -29.156  -0.738  1.00 84.69           N  
ATOM   3273  CA  ALA B 182       9.211 -29.234  -0.798  1.00 84.69           C  
ATOM   3274  C   ALA B 182       9.758 -30.047   0.367  1.00 84.69           C  
ATOM   3275  CB  ALA B 182       9.828 -27.844  -0.800  1.00 84.69           C  
ATOM   3276  O   ALA B 182       9.250 -29.969   1.486  1.00 84.69           O  
ATOM   3277  N   GLU B 183      10.773 -30.938   0.177  1.00 75.88           N  
ATOM   3278  CA  GLU B 183      11.375 -31.812   1.177  1.00 75.88           C  
ATOM   3279  C   GLU B 183      11.820 -31.031   2.402  1.00 75.88           C  
ATOM   3280  CB  GLU B 183      12.555 -32.594   0.578  1.00 75.88           C  
ATOM   3281  O   GLU B 183      11.609 -31.469   3.537  1.00 75.88           O  
ATOM   3282  CG  GLU B 183      12.148 -33.719  -0.353  1.00 75.88           C  
ATOM   3283  CD  GLU B 183      13.328 -34.500  -0.897  1.00 75.88           C  
ATOM   3284  OE1 GLU B 183      13.117 -35.500  -1.606  1.00 75.88           O  
ATOM   3285  OE2 GLU B 183      14.484 -34.094  -0.611  1.00 75.88           O  
ATOM   3286  N   ASP B 184      12.352 -29.844   2.258  1.00 68.94           N  
ATOM   3287  CA  ASP B 184      12.828 -29.031   3.375  1.00 68.94           C  
ATOM   3288  C   ASP B 184      11.867 -27.875   3.660  1.00 68.94           C  
ATOM   3289  CB  ASP B 184      14.227 -28.500   3.092  1.00 68.94           C  
ATOM   3290  O   ASP B 184      12.250 -26.891   4.301  1.00 68.94           O  
ATOM   3291  CG  ASP B 184      15.258 -29.594   2.902  1.00 68.94           C  
ATOM   3292  OD1 ASP B 184      15.070 -30.703   3.447  1.00 68.94           O  
ATOM   3293  OD2 ASP B 184      16.266 -29.359   2.205  1.00 68.94           O  
ATOM   3294  N   GLY B 185      10.680 -28.047   3.273  1.00 66.31           N  
ATOM   3295  CA  GLY B 185       9.750 -26.922   3.303  1.00 66.31           C  
ATOM   3296  C   GLY B 185       8.867 -26.922   4.531  1.00 66.31           C  
ATOM   3297  O   GLY B 185       8.109 -25.969   4.750  1.00 66.31           O  
ATOM   3298  N   SER B 186       8.859 -27.984   5.258  1.00 63.22           N  
ATOM   3299  CA  SER B 186       7.957 -28.047   6.402  1.00 63.22           C  
ATOM   3300  C   SER B 186       8.633 -27.547   7.672  1.00 63.22           C  
ATOM   3301  CB  SER B 186       7.461 -29.484   6.613  1.00 63.22           C  
ATOM   3302  O   SER B 186       9.719 -28.000   8.031  1.00 63.22           O  
ATOM   3303  OG  SER B 186       8.484 -30.281   7.164  1.00 63.22           O  
ATOM   3304  N   ARG B 187       8.203 -26.312   8.094  1.00 62.84           N  
ATOM   3305  CA  ARG B 187       8.742 -25.719   9.312  1.00 62.84           C  
ATOM   3306  C   ARG B 187       7.730 -25.797  10.453  1.00 62.84           C  
ATOM   3307  CB  ARG B 187       9.133 -24.250   9.062  1.00 62.84           C  
ATOM   3308  O   ARG B 187       7.051 -24.812  10.758  1.00 62.84           O  
ATOM   3309  CG  ARG B 187      10.188 -24.078   7.977  1.00 62.84           C  
ATOM   3310  CD  ARG B 187      10.523 -22.609   7.758  1.00 62.84           C  
ATOM   3311  NE  ARG B 187      11.484 -22.438   6.672  1.00 62.84           N  
ATOM   3312  NH1 ARG B 187      11.492 -20.125   6.766  1.00 62.84           N  
ATOM   3313  NH2 ARG B 187      12.797 -21.219   5.230  1.00 62.84           N  
ATOM   3314  CZ  ARG B 187      11.922 -21.266   6.227  1.00 62.84           C  
ATOM   3315  N   LEU B 188       7.496 -26.953  10.891  1.00 67.69           N  
ATOM   3316  CA  LEU B 188       6.492 -27.141  11.938  1.00 67.69           C  
ATOM   3317  C   LEU B 188       7.156 -27.453  13.273  1.00 67.69           C  
ATOM   3318  CB  LEU B 188       5.535 -28.281  11.562  1.00 67.69           C  
ATOM   3319  O   LEU B 188       8.102 -28.234  13.344  1.00 67.69           O  
ATOM   3320  CG  LEU B 188       4.688 -28.062  10.305  1.00 67.69           C  
ATOM   3321  CD1 LEU B 188       4.113 -29.391   9.820  1.00 67.69           C  
ATOM   3322  CD2 LEU B 188       3.574 -27.062  10.578  1.00 67.69           C  
ATOM   3323  N   ASN B 189       7.086 -26.578  14.211  1.00 68.00           N  
ATOM   3324  CA  ASN B 189       7.641 -26.812  15.539  1.00 68.00           C  
ATOM   3325  C   ASN B 189       6.816 -27.828  16.312  1.00 68.00           C  
ATOM   3326  CB  ASN B 189       7.734 -25.500  16.312  1.00 68.00           C  
ATOM   3327  O   ASN B 189       7.375 -28.719  16.969  1.00 68.00           O  
ATOM   3328  CG  ASN B 189       8.867 -24.609  15.844  1.00 68.00           C  
ATOM   3329  ND2 ASN B 189       8.836 -23.344  16.234  1.00 68.00           N  
ATOM   3330  OD1 ASN B 189       9.766 -25.062  15.125  1.00 68.00           O  
ATOM   3331  N   GLN B 190       5.578 -27.781  16.203  1.00 70.56           N  
ATOM   3332  CA  GLN B 190       4.695 -28.594  17.031  1.00 70.56           C  
ATOM   3333  C   GLN B 190       3.914 -29.594  16.188  1.00 70.56           C  
ATOM   3334  CB  GLN B 190       3.730 -27.703  17.812  1.00 70.56           C  
ATOM   3335  O   GLN B 190       3.160 -30.406  16.719  1.00 70.56           O  
ATOM   3336  CG  GLN B 190       4.418 -26.797  18.828  1.00 70.56           C  
ATOM   3337  CD  GLN B 190       3.443 -25.906  19.562  1.00 70.56           C  
ATOM   3338  NE2 GLN B 190       3.967 -25.047  20.438  1.00 70.56           N  
ATOM   3339  OE1 GLN B 190       2.229 -25.969  19.359  1.00 70.56           O  
ATOM   3340  N   TYR B 191       4.137 -29.609  14.945  1.00 81.38           N  
ATOM   3341  CA  TYR B 191       3.355 -30.453  14.055  1.00 81.38           C  
ATOM   3342  C   TYR B 191       4.254 -31.141  13.031  1.00 81.38           C  
ATOM   3343  CB  TYR B 191       2.273 -29.641  13.344  1.00 81.38           C  
ATOM   3344  O   TYR B 191       5.324 -30.625  12.695  1.00 81.38           O  
ATOM   3345  CG  TYR B 191       1.156 -29.188  14.250  1.00 81.38           C  
ATOM   3346  CD1 TYR B 191       0.074 -30.031  14.523  1.00 81.38           C  
ATOM   3347  CD2 TYR B 191       1.180 -27.938  14.828  1.00 81.38           C  
ATOM   3348  CE1 TYR B 191      -0.959 -29.609  15.359  1.00 81.38           C  
ATOM   3349  CE2 TYR B 191       0.153 -27.500  15.664  1.00 81.38           C  
ATOM   3350  OH  TYR B 191      -1.930 -27.938  16.750  1.00 81.38           O  
ATOM   3351  CZ  TYR B 191      -0.910 -28.344  15.922  1.00 81.38           C  
ATOM   3352  N   ASP B 192       3.807 -32.312  12.711  1.00 85.38           N  
ATOM   3353  CA  ASP B 192       4.367 -33.031  11.562  1.00 85.38           C  
ATOM   3354  C   ASP B 192       3.377 -33.062  10.398  1.00 85.38           C  
ATOM   3355  CB  ASP B 192       4.762 -34.438  11.953  1.00 85.38           C  
ATOM   3356  O   ASP B 192       2.184 -33.281  10.602  1.00 85.38           O  
ATOM   3357  CG  ASP B 192       5.902 -34.500  12.961  1.00 85.38           C  
ATOM   3358  OD1 ASP B 192       6.855 -33.688  12.836  1.00 85.38           O  
ATOM   3359  OD2 ASP B 192       5.848 -35.344  13.883  1.00 85.38           O  
ATOM   3360  N   LEU B 193       3.896 -32.719   9.281  1.00 90.50           N  
ATOM   3361  CA  LEU B 193       3.096 -32.875   8.070  1.00 90.50           C  
ATOM   3362  C   LEU B 193       3.162 -34.312   7.547  1.00 90.50           C  
ATOM   3363  CB  LEU B 193       3.574 -31.906   6.992  1.00 90.50           C  
ATOM   3364  O   LEU B 193       4.219 -34.750   7.094  1.00 90.50           O  
ATOM   3365  CG  LEU B 193       2.797 -31.906   5.676  1.00 90.50           C  
ATOM   3366  CD1 LEU B 193       1.357 -31.469   5.906  1.00 90.50           C  
ATOM   3367  CD2 LEU B 193       3.480 -31.031   4.641  1.00 90.50           C  
ATOM   3368  N   LEU B 194       2.082 -35.031   7.652  1.00 90.06           N  
ATOM   3369  CA  LEU B 194       2.023 -36.438   7.262  1.00 90.06           C  
ATOM   3370  C   LEU B 194       1.844 -36.594   5.754  1.00 90.06           C  
ATOM   3371  CB  LEU B 194       0.882 -37.156   7.992  1.00 90.06           C  
ATOM   3372  O   LEU B 194       2.260 -37.594   5.164  1.00 90.06           O  
ATOM   3373  CG  LEU B 194       0.951 -37.156   9.516  1.00 90.06           C  
ATOM   3374  CD1 LEU B 194      -0.250 -37.906  10.102  1.00 90.06           C  
ATOM   3375  CD2 LEU B 194       2.256 -37.781   9.992  1.00 90.06           C  
ATOM   3376  N   GLY B 195       1.223 -35.625   5.102  1.00 91.19           N  
ATOM   3377  CA  GLY B 195       0.920 -35.656   3.680  1.00 91.19           C  
ATOM   3378  C   GLY B 195      -0.220 -34.719   3.303  1.00 91.19           C  
ATOM   3379  O   GLY B 195      -0.643 -33.906   4.109  1.00 91.19           O  
ATOM   3380  N   GLN B 196      -0.606 -34.812   2.080  1.00 93.69           N  
ATOM   3381  CA  GLN B 196      -1.703 -33.969   1.576  1.00 93.69           C  
ATOM   3382  C   GLN B 196      -2.555 -34.750   0.576  1.00 93.69           C  
ATOM   3383  CB  GLN B 196      -1.166 -32.719   0.928  1.00 93.69           C  
ATOM   3384  O   GLN B 196      -2.055 -35.656  -0.114  1.00 93.69           O  
ATOM   3385  CG  GLN B 196      -0.338 -32.969  -0.325  1.00 93.69           C  
ATOM   3386  CD  GLN B 196       1.099 -33.344  -0.015  1.00 93.69           C  
ATOM   3387  NE2 GLN B 196       1.904 -33.500  -1.057  1.00 93.69           N  
ATOM   3388  OE1 GLN B 196       1.480 -33.469   1.152  1.00 93.69           O  
ATOM   3389  N   THR B 197      -3.816 -34.562   0.530  1.00 94.69           N  
ATOM   3390  CA  THR B 197      -4.773 -35.094  -0.433  1.00 94.69           C  
ATOM   3391  C   THR B 197      -5.523 -33.969  -1.135  1.00 94.69           C  
ATOM   3392  CB  THR B 197      -5.785 -36.062   0.247  1.00 94.69           C  
ATOM   3393  O   THR B 197      -5.602 -32.875  -0.615  1.00 94.69           O  
ATOM   3394  CG2 THR B 197      -5.090 -37.281   0.831  1.00 94.69           C  
ATOM   3395  OG1 THR B 197      -6.449 -35.344   1.303  1.00 94.69           O  
ATOM   3396  N   VAL B 198      -5.906 -34.219  -2.330  1.00 95.44           N  
ATOM   3397  CA  VAL B 198      -6.617 -33.188  -3.092  1.00 95.44           C  
ATOM   3398  C   VAL B 198      -8.016 -33.688  -3.449  1.00 95.44           C  
ATOM   3399  CB  VAL B 198      -5.844 -32.781  -4.371  1.00 95.44           C  
ATOM   3400  O   VAL B 198      -8.250 -34.906  -3.533  1.00 95.44           O  
ATOM   3401  CG1 VAL B 198      -4.477 -32.219  -4.023  1.00 95.44           C  
ATOM   3402  CG2 VAL B 198      -5.695 -34.000  -5.293  1.00 95.44           C  
ATOM   3403  N   ASP B 199      -8.914 -32.812  -3.559  1.00 94.25           N  
ATOM   3404  CA  ASP B 199     -10.305 -33.062  -3.932  1.00 94.25           C  
ATOM   3405  C   ASP B 199     -10.875 -31.875  -4.711  1.00 94.25           C  
ATOM   3406  CB  ASP B 199     -11.148 -33.312  -2.688  1.00 94.25           C  
ATOM   3407  O   ASP B 199     -10.250 -30.812  -4.797  1.00 94.25           O  
ATOM   3408  CG  ASP B 199     -12.555 -33.812  -3.021  1.00 94.25           C  
ATOM   3409  OD1 ASP B 199     -12.781 -34.281  -4.156  1.00 94.25           O  
ATOM   3410  OD2 ASP B 199     -13.438 -33.719  -2.143  1.00 94.25           O  
ATOM   3411  N   SER B 200     -11.945 -32.094  -5.473  1.00 94.19           N  
ATOM   3412  CA  SER B 200     -12.727 -31.062  -6.133  1.00 94.19           C  
ATOM   3413  C   SER B 200     -14.219 -31.234  -5.875  1.00 94.19           C  
ATOM   3414  CB  SER B 200     -12.461 -31.062  -7.637  1.00 94.19           C  
ATOM   3415  O   SER B 200     -14.688 -32.375  -5.684  1.00 94.19           O  
ATOM   3416  OG  SER B 200     -12.984 -32.219  -8.242  1.00 94.19           O  
ATOM   3417  N   GLY B 201     -14.945 -30.141  -5.762  1.00 94.31           N  
ATOM   3418  CA  GLY B 201     -16.375 -30.172  -5.512  1.00 94.31           C  
ATOM   3419  C   GLY B 201     -17.109 -28.984  -6.105  1.00 94.31           C  
ATOM   3420  O   GLY B 201     -16.500 -28.125  -6.742  1.00 94.31           O  
ATOM   3421  N   ILE B 202     -18.422 -29.109  -6.000  1.00 94.31           N  
ATOM   3422  CA  ILE B 202     -19.297 -28.047  -6.477  1.00 94.31           C  
ATOM   3423  C   ILE B 202     -19.984 -27.391  -5.293  1.00 94.31           C  
ATOM   3424  CB  ILE B 202     -20.344 -28.594  -7.480  1.00 94.31           C  
ATOM   3425  O   ILE B 202     -20.516 -28.062  -4.410  1.00 94.31           O  
ATOM   3426  CG1 ILE B 202     -19.641 -29.188  -8.711  1.00 94.31           C  
ATOM   3427  CG2 ILE B 202     -21.312 -27.484  -7.891  1.00 94.31           C  
ATOM   3428  CD1 ILE B 202     -20.562 -30.000  -9.602  1.00 94.31           C  
ATOM   3429  N   VAL B 203     -19.891 -26.109  -5.246  1.00 88.44           N  
ATOM   3430  CA  VAL B 203     -20.594 -25.344  -4.227  1.00 88.44           C  
ATOM   3431  C   VAL B 203     -21.719 -24.531  -4.875  1.00 88.44           C  
ATOM   3432  CB  VAL B 203     -19.641 -24.391  -3.465  1.00 88.44           C  
ATOM   3433  O   VAL B 203     -21.531 -23.906  -5.922  1.00 88.44           O  
ATOM   3434  CG1 VAL B 203     -20.406 -23.484  -2.518  1.00 88.44           C  
ATOM   3435  CG2 VAL B 203     -18.594 -25.203  -2.697  1.00 88.44           C  
ATOM   3436  N   GLN B 204     -22.922 -24.625  -4.234  1.00 88.12           N  
ATOM   3437  CA  GLN B 204     -24.078 -23.859  -4.707  1.00 88.12           C  
ATOM   3438  C   GLN B 204     -24.172 -22.516  -3.992  1.00 88.12           C  
ATOM   3439  CB  GLN B 204     -25.359 -24.672  -4.508  1.00 88.12           C  
ATOM   3440  O   GLN B 204     -24.047 -22.453  -2.766  1.00 88.12           O  
ATOM   3441  CG  GLN B 204     -26.578 -24.047  -5.172  1.00 88.12           C  
ATOM   3442  CD  GLN B 204     -27.750 -25.000  -5.262  1.00 88.12           C  
ATOM   3443  NE2 GLN B 204     -28.875 -24.516  -5.773  1.00 88.12           N  
ATOM   3444  OE1 GLN B 204     -27.641 -26.172  -4.883  1.00 88.12           O  
ATOM   3445  N   SER B 205     -24.234 -21.453  -4.773  1.00 81.44           N  
ATOM   3446  CA  SER B 205     -24.469 -20.125  -4.238  1.00 81.44           C  
ATOM   3447  C   SER B 205     -25.703 -19.484  -4.871  1.00 81.44           C  
ATOM   3448  CB  SER B 205     -23.250 -19.219  -4.465  1.00 81.44           C  
ATOM   3449  O   SER B 205     -26.359 -20.109  -5.719  1.00 81.44           O  
ATOM   3450  OG  SER B 205     -23.516 -17.906  -4.016  1.00 81.44           O  
ATOM   3451  N   SER B 206     -26.078 -18.281  -4.457  1.00 75.75           N  
ATOM   3452  CA  SER B 206     -27.234 -17.562  -4.984  1.00 75.75           C  
ATOM   3453  C   SER B 206     -27.016 -17.172  -6.441  1.00 75.75           C  
ATOM   3454  CB  SER B 206     -27.516 -16.312  -4.145  1.00 75.75           C  
ATOM   3455  O   SER B 206     -27.984 -16.953  -7.180  1.00 75.75           O  
ATOM   3456  OG  SER B 206     -26.391 -15.461  -4.117  1.00 75.75           O  
ATOM   3457  N   THR B 207     -25.766 -17.219  -6.836  1.00 79.19           N  
ATOM   3458  CA  THR B 207     -25.469 -16.750  -8.188  1.00 79.19           C  
ATOM   3459  C   THR B 207     -25.156 -17.922  -9.109  1.00 79.19           C  
ATOM   3460  CB  THR B 207     -24.281 -15.766  -8.188  1.00 79.19           C  
ATOM   3461  O   THR B 207     -24.938 -17.734 -10.312  1.00 79.19           O  
ATOM   3462  CG2 THR B 207     -24.641 -14.484  -7.441  1.00 79.19           C  
ATOM   3463  OG1 THR B 207     -23.156 -16.375  -7.551  1.00 79.19           O  
ATOM   3464  N   GLY B 208     -25.109 -19.094  -8.586  1.00 87.44           N  
ATOM   3465  CA  GLY B 208     -24.828 -20.234  -9.430  1.00 87.44           C  
ATOM   3466  C   GLY B 208     -23.969 -21.281  -8.750  1.00 87.44           C  
ATOM   3467  O   GLY B 208     -23.828 -21.281  -7.523  1.00 87.44           O  
ATOM   3468  N   GLU B 209     -23.547 -22.203  -9.609  1.00 93.62           N  
ATOM   3469  CA  GLU B 209     -22.688 -23.297  -9.141  1.00 93.62           C  
ATOM   3470  C   GLU B 209     -21.234 -23.047  -9.492  1.00 93.62           C  
ATOM   3471  CB  GLU B 209     -23.156 -24.641  -9.719  1.00 93.62           C  
ATOM   3472  O   GLU B 209     -20.906 -22.672 -10.617  1.00 93.62           O  
ATOM   3473  CG  GLU B 209     -24.547 -25.047  -9.273  1.00 93.62           C  
ATOM   3474  CD  GLU B 209     -24.953 -26.422  -9.789  1.00 93.62           C  
ATOM   3475  OE1 GLU B 209     -25.750 -27.109  -9.109  1.00 93.62           O  
ATOM   3476  OE2 GLU B 209     -24.484 -26.797 -10.883  1.00 93.62           O  
ATOM   3477  N   TYR B 210     -20.391 -23.297  -8.539  1.00 92.25           N  
ATOM   3478  CA  TYR B 210     -18.969 -23.047  -8.719  1.00 92.25           C  
ATOM   3479  C   TYR B 210     -18.156 -24.297  -8.430  1.00 92.25           C  
ATOM   3480  CB  TYR B 210     -18.516 -21.891  -7.812  1.00 92.25           C  
ATOM   3481  O   TYR B 210     -18.500 -25.078  -7.535  1.00 92.25           O  
ATOM   3482  CG  TYR B 210     -19.156 -20.562  -8.133  1.00 92.25           C  
ATOM   3483  CD1 TYR B 210     -18.516 -19.625  -8.938  1.00 92.25           C  
ATOM   3484  CD2 TYR B 210     -20.406 -20.250  -7.625  1.00 92.25           C  
ATOM   3485  CE1 TYR B 210     -19.109 -18.406  -9.227  1.00 92.25           C  
ATOM   3486  CE2 TYR B 210     -21.016 -19.031  -7.914  1.00 92.25           C  
ATOM   3487  OH  TYR B 210     -20.953 -16.906  -9.000  1.00 92.25           O  
ATOM   3488  CZ  TYR B 210     -20.359 -18.109  -8.711  1.00 92.25           C  
ATOM   3489  N   VAL B 211     -17.156 -24.500  -9.188  1.00 95.62           N  
ATOM   3490  CA  VAL B 211     -16.203 -25.562  -8.906  1.00 95.62           C  
ATOM   3491  C   VAL B 211     -15.227 -25.109  -7.824  1.00 95.62           C  
ATOM   3492  CB  VAL B 211     -15.430 -25.984 -10.172  1.00 95.62           C  
ATOM   3493  O   VAL B 211     -14.656 -24.016  -7.914  1.00 95.62           O  
ATOM   3494  CG1 VAL B 211     -14.367 -27.031  -9.844  1.00 95.62           C  
ATOM   3495  CG2 VAL B 211     -16.391 -26.516 -11.234  1.00 95.62           C  
ATOM   3496  N   VAL B 212     -15.055 -25.875  -6.797  1.00 94.75           N  
ATOM   3497  CA  VAL B 212     -14.125 -25.578  -5.715  1.00 94.75           C  
ATOM   3498  C   VAL B 212     -13.070 -26.688  -5.621  1.00 94.75           C  
ATOM   3499  CB  VAL B 212     -14.852 -25.422  -4.363  1.00 94.75           C  
ATOM   3500  O   VAL B 212     -13.406 -27.859  -5.480  1.00 94.75           O  
ATOM   3501  CG1 VAL B 212     -13.852 -25.234  -3.227  1.00 94.75           C  
ATOM   3502  CG2 VAL B 212     -15.836 -24.250  -4.418  1.00 94.75           C  
ATOM   3503  N   MET B 213     -11.852 -26.312  -5.785  1.00 96.12           N  
ATOM   3504  CA  MET B 213     -10.719 -27.203  -5.609  1.00 96.12           C  
ATOM   3505  C   MET B 213     -10.227 -27.188  -4.164  1.00 96.12           C  
ATOM   3506  CB  MET B 213      -9.578 -26.828  -6.555  1.00 96.12           C  
ATOM   3507  O   MET B 213     -10.141 -26.125  -3.547  1.00 96.12           O  
ATOM   3508  CG  MET B 213     -10.016 -26.641  -7.996  1.00 96.12           C  
ATOM   3509  SD  MET B 213     -10.672 -28.172  -8.742  1.00 96.12           S  
ATOM   3510  CE  MET B 213      -9.156 -29.172  -8.828  1.00 96.12           C  
ATOM   3511  N   THR B 214      -9.891 -28.375  -3.639  1.00 95.75           N  
ATOM   3512  CA  THR B 214      -9.500 -28.438  -2.234  1.00 95.75           C  
ATOM   3513  C   THR B 214      -8.266 -29.328  -2.059  1.00 95.75           C  
ATOM   3514  CB  THR B 214     -10.648 -28.984  -1.360  1.00 95.75           C  
ATOM   3515  O   THR B 214      -8.172 -30.391  -2.666  1.00 95.75           O  
ATOM   3516  CG2 THR B 214     -10.266 -28.969   0.116  1.00 95.75           C  
ATOM   3517  OG1 THR B 214     -11.805 -28.156  -1.546  1.00 95.75           O  
ATOM   3518  N   THR B 215      -7.324 -28.859  -1.359  1.00 95.81           N  
ATOM   3519  CA  THR B 215      -6.230 -29.672  -0.834  1.00 95.81           C  
ATOM   3520  C   THR B 215      -6.309 -29.766   0.687  1.00 95.81           C  
ATOM   3521  CB  THR B 215      -4.859 -29.109  -1.247  1.00 95.81           C  
ATOM   3522  O   THR B 215      -6.574 -28.766   1.362  1.00 95.81           O  
ATOM   3523  CG2 THR B 215      -3.723 -29.938  -0.674  1.00 95.81           C  
ATOM   3524  OG1 THR B 215      -4.762 -29.094  -2.676  1.00 95.81           O  
ATOM   3525  N   HIS B 216      -6.152 -30.938   1.230  1.00 94.50           N  
ATOM   3526  CA  HIS B 216      -6.105 -31.172   2.670  1.00 94.50           C  
ATOM   3527  C   HIS B 216      -4.688 -31.516   3.123  1.00 94.50           C  
ATOM   3528  CB  HIS B 216      -7.066 -32.281   3.064  1.00 94.50           C  
ATOM   3529  O   HIS B 216      -4.117 -32.500   2.686  1.00 94.50           O  
ATOM   3530  CG  HIS B 216      -8.500 -31.969   2.801  1.00 94.50           C  
ATOM   3531  CD2 HIS B 216      -9.320 -32.312   1.778  1.00 94.50           C  
ATOM   3532  ND1 HIS B 216      -9.258 -31.188   3.650  1.00 94.50           N  
ATOM   3533  CE1 HIS B 216     -10.484 -31.078   3.160  1.00 94.50           C  
ATOM   3534  NE2 HIS B 216     -10.547 -31.750   2.025  1.00 94.50           N  
ATOM   3535  N   PHE B 217      -4.141 -30.656   3.910  1.00 94.06           N  
ATOM   3536  CA  PHE B 217      -2.855 -30.953   4.539  1.00 94.06           C  
ATOM   3537  C   PHE B 217      -3.055 -31.672   5.863  1.00 94.06           C  
ATOM   3538  CB  PHE B 217      -2.055 -29.656   4.754  1.00 94.06           C  
ATOM   3539  O   PHE B 217      -3.727 -31.156   6.762  1.00 94.06           O  
ATOM   3540  CG  PHE B 217      -1.729 -28.922   3.484  1.00 94.06           C  
ATOM   3541  CD1 PHE B 217      -0.678 -29.344   2.674  1.00 94.06           C  
ATOM   3542  CD2 PHE B 217      -2.471 -27.828   3.098  1.00 94.06           C  
ATOM   3543  CE1 PHE B 217      -0.373 -28.672   1.496  1.00 94.06           C  
ATOM   3544  CE2 PHE B 217      -2.172 -27.141   1.921  1.00 94.06           C  
ATOM   3545  CZ  PHE B 217      -1.122 -27.562   1.123  1.00 94.06           C  
ATOM   3546  N   HIS B 218      -2.463 -32.844   5.988  1.00 92.50           N  
ATOM   3547  CA  HIS B 218      -2.645 -33.688   7.172  1.00 92.50           C  
ATOM   3548  C   HIS B 218      -1.524 -33.438   8.180  1.00 92.50           C  
ATOM   3549  CB  HIS B 218      -2.707 -35.156   6.789  1.00 92.50           C  
ATOM   3550  O   HIS B 218      -0.364 -33.750   7.910  1.00 92.50           O  
ATOM   3551  CG  HIS B 218      -3.771 -35.469   5.785  1.00 92.50           C  
ATOM   3552  CD2 HIS B 218      -3.689 -35.781   4.465  1.00 92.50           C  
ATOM   3553  ND1 HIS B 218      -5.113 -35.500   6.102  1.00 92.50           N  
ATOM   3554  CE1 HIS B 218      -5.809 -35.781   5.020  1.00 92.50           C  
ATOM   3555  NE2 HIS B 218      -4.969 -35.969   4.016  1.00 92.50           N  
ATOM   3556  N   LEU B 219      -1.950 -32.875   9.297  1.00 90.12           N  
ATOM   3557  CA  LEU B 219      -0.993 -32.562  10.344  1.00 90.12           C  
ATOM   3558  C   LEU B 219      -1.193 -33.438  11.562  1.00 90.12           C  
ATOM   3559  CB  LEU B 219      -1.126 -31.078  10.742  1.00 90.12           C  
ATOM   3560  O   LEU B 219      -2.326 -33.781  11.906  1.00 90.12           O  
ATOM   3561  CG  LEU B 219      -0.988 -30.047   9.617  1.00 90.12           C  
ATOM   3562  CD1 LEU B 219      -1.227 -28.641  10.148  1.00 90.12           C  
ATOM   3563  CD2 LEU B 219       0.387 -30.156   8.961  1.00 90.12           C  
ATOM   3564  N   LYS B 220      -0.045 -33.812  12.172  1.00 87.06           N  
ATOM   3565  CA  LYS B 220      -0.074 -34.562  13.422  1.00 87.06           C  
ATOM   3566  C   LYS B 220       0.866 -33.938  14.453  1.00 87.06           C  
ATOM   3567  CB  LYS B 220       0.301 -36.031  13.188  1.00 87.06           C  
ATOM   3568  O   LYS B 220       1.967 -33.500  14.117  1.00 87.06           O  
ATOM   3569  CG  LYS B 220       0.074 -36.938  14.391  1.00 87.06           C  
ATOM   3570  CD  LYS B 220       0.371 -38.406  14.062  1.00 87.06           C  
ATOM   3571  CE  LYS B 220       0.108 -39.312  15.250  1.00 87.06           C  
ATOM   3572  NZ  LYS B 220       0.326 -40.750  14.914  1.00 87.06           N  
ATOM   3573  N   ARG B 221       0.463 -33.875  15.680  1.00 80.94           N  
ATOM   3574  CA  ARG B 221       1.305 -33.344  16.750  1.00 80.94           C  
ATOM   3575  C   ARG B 221       2.295 -34.406  17.234  1.00 80.94           C  
ATOM   3576  CB  ARG B 221       0.447 -32.875  17.922  1.00 80.94           C  
ATOM   3577  O   ARG B 221       1.992 -35.594  17.219  1.00 80.94           O  
ATOM   3578  CG  ARG B 221       0.304 -31.359  18.000  1.00 80.94           C  
ATOM   3579  CD  ARG B 221      -0.506 -30.922  19.219  1.00 80.94           C  
ATOM   3580  NE  ARG B 221      -0.656 -29.469  19.281  1.00 80.94           N  
ATOM   3581  NH1 ARG B 221      -2.010 -29.484  21.156  1.00 80.94           N  
ATOM   3582  NH2 ARG B 221      -1.436 -27.500  20.172  1.00 80.94           N  
ATOM   3583  CZ  ARG B 221      -1.366 -28.828  20.203  1.00 80.94           C  
TER    3584      ARG B 221                                                      
ATOM   3585  N   GLN C   1      31.703  35.562 -24.922  1.00 35.47           N  
ATOM   3586  CA  GLN C   1      31.906  34.469 -23.969  1.00 35.47           C  
ATOM   3587  C   GLN C   1      30.578  33.844 -23.547  1.00 35.47           C  
ATOM   3588  CB  GLN C   1      32.688  34.938 -22.750  1.00 35.47           C  
ATOM   3589  O   GLN C   1      29.672  34.562 -23.094  1.00 35.47           O  
ATOM   3590  CG  GLN C   1      34.188  34.906 -22.906  1.00 35.47           C  
ATOM   3591  CD  GLN C   1      34.906  34.719 -21.594  1.00 35.47           C  
ATOM   3592  NE2 GLN C   1      36.188  34.344 -21.672  1.00 35.47           N  
ATOM   3593  OE1 GLN C   1      34.344  34.875 -20.516  1.00 35.47           O  
ATOM   3594  N   PRO C   2      30.125  32.719 -24.094  1.00 44.91           N  
ATOM   3595  CA  PRO C   2      28.781  32.219 -23.828  1.00 44.91           C  
ATOM   3596  C   PRO C   2      28.453  32.188 -22.344  1.00 44.91           C  
ATOM   3597  CB  PRO C   2      28.812  30.812 -24.406  1.00 44.91           C  
ATOM   3598  O   PRO C   2      29.312  31.906 -21.516  1.00 44.91           O  
ATOM   3599  CG  PRO C   2      30.234  30.594 -24.812  1.00 44.91           C  
ATOM   3600  CD  PRO C   2      31.016  31.844 -24.516  1.00 44.91           C  
ATOM   3601  N   SER C   3      27.484  32.938 -21.859  1.00 48.78           N  
ATOM   3602  CA  SER C   3      27.094  33.094 -20.469  1.00 48.78           C  
ATOM   3603  C   SER C   3      26.969  31.750 -19.766  1.00 48.78           C  
ATOM   3604  CB  SER C   3      25.781  33.875 -20.359  1.00 48.78           C  
ATOM   3605  O   SER C   3      26.797  30.719 -20.438  1.00 48.78           O  
ATOM   3606  OG  SER C   3      24.688  33.062 -20.781  1.00 48.78           O  
ATOM   3607  N   LEU C   4      27.609  31.641 -18.516  1.00 50.78           N  
ATOM   3608  CA  LEU C   4      27.500  30.484 -17.625  1.00 50.78           C  
ATOM   3609  C   LEU C   4      26.125  29.844 -17.734  1.00 50.78           C  
ATOM   3610  CB  LEU C   4      27.781  30.891 -16.188  1.00 50.78           C  
ATOM   3611  O   LEU C   4      26.000  28.609 -17.703  1.00 50.78           O  
ATOM   3612  CG  LEU C   4      28.984  30.250 -15.516  1.00 50.78           C  
ATOM   3613  CD1 LEU C   4      30.109  31.266 -15.336  1.00 50.78           C  
ATOM   3614  CD2 LEU C   4      28.609  29.625 -14.172  1.00 50.78           C  
ATOM   3615  N   GLN C   5      25.078  30.672 -17.812  1.00 53.19           N  
ATOM   3616  CA  GLN C   5      23.719  30.188 -17.984  1.00 53.19           C  
ATOM   3617  C   GLN C   5      23.562  29.438 -19.297  1.00 53.19           C  
ATOM   3618  CB  GLN C   5      22.719  31.344 -17.922  1.00 53.19           C  
ATOM   3619  O   GLN C   5      22.859  28.422 -19.359  1.00 53.19           O  
ATOM   3620  CG  GLN C   5      21.938  31.422 -16.625  1.00 53.19           C  
ATOM   3621  CD  GLN C   5      21.125  32.688 -16.500  1.00 53.19           C  
ATOM   3622  NE2 GLN C   5      20.297  32.750 -15.445  1.00 53.19           N  
ATOM   3623  OE1 GLN C   5      21.219  33.594 -17.328  1.00 53.19           O  
ATOM   3624  N   ASP C   6      24.156  29.875 -20.344  1.00 57.09           N  
ATOM   3625  CA  ASP C   6      24.094  29.234 -21.656  1.00 57.09           C  
ATOM   3626  C   ASP C   6      24.797  27.875 -21.641  1.00 57.09           C  
ATOM   3627  CB  ASP C   6      24.719  30.141 -22.719  1.00 57.09           C  
ATOM   3628  O   ASP C   6      24.328  26.938 -22.266  1.00 57.09           O  
ATOM   3629  CG  ASP C   6      23.828  31.312 -23.094  1.00 57.09           C  
ATOM   3630  OD1 ASP C   6      22.609  31.234 -22.906  1.00 57.09           O  
ATOM   3631  OD2 ASP C   6      24.375  32.312 -23.609  1.00 57.09           O  
ATOM   3632  N   GLU C   7      25.938  27.781 -20.969  1.00 53.47           N  
ATOM   3633  CA  GLU C   7      26.672  26.531 -20.875  1.00 53.47           C  
ATOM   3634  C   GLU C   7      25.891  25.500 -20.062  1.00 53.47           C  
ATOM   3635  CB  GLU C   7      28.047  26.766 -20.250  1.00 53.47           C  
ATOM   3636  O   GLU C   7      25.875  24.312 -20.391  1.00 53.47           O  
ATOM   3637  CG  GLU C   7      29.125  27.109 -21.266  1.00 53.47           C  
ATOM   3638  CD  GLU C   7      30.500  27.297 -20.641  1.00 53.47           C  
ATOM   3639  OE1 GLU C   7      31.484  27.547 -21.391  1.00 53.47           O  
ATOM   3640  OE2 GLU C   7      30.594  27.188 -19.406  1.00 53.47           O  
ATOM   3641  N   LEU C   8      25.297  26.016 -18.953  1.00 55.12           N  
ATOM   3642  CA  LEU C   8      24.484  25.141 -18.125  1.00 55.12           C  
ATOM   3643  C   LEU C   8      23.312  24.578 -18.922  1.00 55.12           C  
ATOM   3644  CB  LEU C   8      23.969  25.891 -16.891  1.00 55.12           C  
ATOM   3645  O   LEU C   8      22.984  23.391 -18.812  1.00 55.12           O  
ATOM   3646  CG  LEU C   8      24.828  25.797 -15.633  1.00 55.12           C  
ATOM   3647  CD1 LEU C   8      24.750  27.109 -14.852  1.00 55.12           C  
ATOM   3648  CD2 LEU C   8      24.375  24.625 -14.773  1.00 55.12           C  
ATOM   3649  N   LYS C   9      22.656  25.453 -19.641  1.00 58.81           N  
ATOM   3650  CA  LYS C   9      21.547  25.047 -20.500  1.00 58.81           C  
ATOM   3651  C   LYS C   9      22.000  24.047 -21.562  1.00 58.81           C  
ATOM   3652  CB  LYS C   9      20.922  26.266 -21.188  1.00 58.81           C  
ATOM   3653  O   LYS C   9      21.281  23.094 -21.875  1.00 58.81           O  
ATOM   3654  CG  LYS C   9      19.719  26.844 -20.453  1.00 58.81           C  
ATOM   3655  CD  LYS C   9      19.094  28.000 -21.219  1.00 58.81           C  
ATOM   3656  CE  LYS C   9      17.906  28.594 -20.453  1.00 58.81           C  
ATOM   3657  NZ  LYS C   9      17.281  29.719 -21.203  1.00 58.81           N  
ATOM   3658  N   ASP C  10      23.281  24.281 -21.906  1.00 62.84           N  
ATOM   3659  CA  ASP C  10      23.812  23.422 -22.969  1.00 62.84           C  
ATOM   3660  C   ASP C  10      24.047  22.016 -22.453  1.00 62.84           C  
ATOM   3661  CB  ASP C  10      25.109  24.016 -23.531  1.00 62.84           C  
ATOM   3662  O   ASP C  10      23.688  21.031 -23.109  1.00 62.84           O  
ATOM   3663  CG  ASP C  10      25.359  23.609 -24.984  1.00 62.84           C  
ATOM   3664  OD1 ASP C  10      24.516  22.875 -25.562  1.00 62.84           O  
ATOM   3665  OD2 ASP C  10      26.391  24.016 -25.547  1.00 62.84           O  
ATOM   3666  N   ASN C  11      24.672  21.922 -21.234  1.00 66.62           N  
ATOM   3667  CA  ASN C  11      24.953  20.594 -20.688  1.00 66.62           C  
ATOM   3668  C   ASN C  11      23.672  19.828 -20.359  1.00 66.62           C  
ATOM   3669  CB  ASN C  11      25.828  20.703 -19.438  1.00 66.62           C  
ATOM   3670  O   ASN C  11      23.562  18.641 -20.641  1.00 66.62           O  
ATOM   3671  CG  ASN C  11      27.297  20.922 -19.781  1.00 66.62           C  
ATOM   3672  ND2 ASN C  11      28.062  21.391 -18.797  1.00 66.62           N  
ATOM   3673  OD1 ASN C  11      27.734  20.672 -20.906  1.00 66.62           O  
ATOM   3674  N   THR C  12      22.734  20.547 -19.875  1.00 73.50           N  
ATOM   3675  CA  THR C  12      21.453  19.922 -19.531  1.00 73.50           C  
ATOM   3676  C   THR C  12      20.750  19.391 -20.781  1.00 73.50           C  
ATOM   3677  CB  THR C  12      20.531  20.906 -18.797  1.00 73.50           C  
ATOM   3678  O   THR C  12      20.188  18.312 -20.766  1.00 73.50           O  
ATOM   3679  CG2 THR C  12      20.234  20.438 -17.375  1.00 73.50           C  
ATOM   3680  OG1 THR C  12      21.156  22.203 -18.750  1.00 73.50           O  
ATOM   3681  N   THR C  13      20.922  20.188 -21.781  1.00 76.94           N  
ATOM   3682  CA  THR C  13      20.266  19.812 -23.031  1.00 76.94           C  
ATOM   3683  C   THR C  13      20.922  18.562 -23.625  1.00 76.94           C  
ATOM   3684  CB  THR C  13      20.312  20.953 -24.062  1.00 76.94           C  
ATOM   3685  O   THR C  13      20.234  17.672 -24.141  1.00 76.94           O  
ATOM   3686  CG2 THR C  13      18.906  21.359 -24.500  1.00 76.94           C  
ATOM   3687  OG1 THR C  13      20.969  22.078 -23.469  1.00 76.94           O  
ATOM   3688  N   VAL C  14      22.266  18.578 -23.484  1.00 79.62           N  
ATOM   3689  CA  VAL C  14      23.000  17.438 -24.031  1.00 79.62           C  
ATOM   3690  C   VAL C  14      22.625  16.172 -23.266  1.00 79.62           C  
ATOM   3691  CB  VAL C  14      24.531  17.672 -23.969  1.00 79.62           C  
ATOM   3692  O   VAL C  14      22.359  15.133 -23.875  1.00 79.62           O  
ATOM   3693  CG1 VAL C  14      25.281  16.391 -24.297  1.00 79.62           C  
ATOM   3694  CG2 VAL C  14      24.938  18.797 -24.906  1.00 79.62           C  
ATOM   3695  N   PHE C  15      22.562  16.266 -21.984  1.00 80.75           N  
ATOM   3696  CA  PHE C  15      22.250  15.102 -21.172  1.00 80.75           C  
ATOM   3697  C   PHE C  15      20.812  14.656 -21.391  1.00 80.75           C  
ATOM   3698  CB  PHE C  15      22.484  15.398 -19.688  1.00 80.75           C  
ATOM   3699  O   PHE C  15      20.516  13.461 -21.469  1.00 80.75           O  
ATOM   3700  CG  PHE C  15      23.922  15.234 -19.250  1.00 80.75           C  
ATOM   3701  CD1 PHE C  15      24.469  13.969 -19.078  1.00 80.75           C  
ATOM   3702  CD2 PHE C  15      24.719  16.344 -19.031  1.00 80.75           C  
ATOM   3703  CE1 PHE C  15      25.797  13.820 -18.672  1.00 80.75           C  
ATOM   3704  CE2 PHE C  15      26.047  16.203 -18.641  1.00 80.75           C  
ATOM   3705  CZ  PHE C  15      26.578  14.938 -18.453  1.00 80.75           C  
ATOM   3706  N   THR C  16      20.000  15.664 -21.531  1.00 83.06           N  
ATOM   3707  CA  THR C  16      18.594  15.359 -21.828  1.00 83.06           C  
ATOM   3708  C   THR C  16      18.469  14.594 -23.141  1.00 83.06           C  
ATOM   3709  CB  THR C  16      17.750  16.641 -21.891  1.00 83.06           C  
ATOM   3710  O   THR C  16      17.750  13.609 -23.234  1.00 83.06           O  
ATOM   3711  CG2 THR C  16      16.297  16.328 -22.266  1.00 83.06           C  
ATOM   3712  OG1 THR C  16      17.781  17.297 -20.625  1.00 83.06           O  
ATOM   3713  N   ARG C  17      19.219  14.977 -24.062  1.00 85.38           N  
ATOM   3714  CA  ARG C  17      19.188  14.328 -25.375  1.00 85.38           C  
ATOM   3715  C   ARG C  17      19.719  12.906 -25.297  1.00 85.38           C  
ATOM   3716  CB  ARG C  17      20.000  15.141 -26.391  1.00 85.38           C  
ATOM   3717  O   ARG C  17      19.188  12.000 -25.938  1.00 85.38           O  
ATOM   3718  CG  ARG C  17      19.234  16.312 -26.984  1.00 85.38           C  
ATOM   3719  CD  ARG C  17      20.047  17.016 -28.062  1.00 85.38           C  
ATOM   3720  NE  ARG C  17      19.328  18.172 -28.609  1.00 85.38           N  
ATOM   3721  NH1 ARG C  17      21.141  19.000 -29.766  1.00 85.38           N  
ATOM   3722  NH2 ARG C  17      19.125  20.094 -29.844  1.00 85.38           N  
ATOM   3723  CZ  ARG C  17      19.859  19.094 -29.406  1.00 85.38           C  
ATOM   3724  N   ILE C  18      20.797  12.766 -24.594  1.00 85.50           N  
ATOM   3725  CA  ILE C  18      21.375  11.438 -24.438  1.00 85.50           C  
ATOM   3726  C   ILE C  18      20.359  10.500 -23.781  1.00 85.50           C  
ATOM   3727  CB  ILE C  18      22.672  11.492 -23.594  1.00 85.50           C  
ATOM   3728  O   ILE C  18      20.156   9.383 -24.250  1.00 85.50           O  
ATOM   3729  CG1 ILE C  18      23.781  12.195 -24.391  1.00 85.50           C  
ATOM   3730  CG2 ILE C  18      23.109  10.078 -23.188  1.00 85.50           C  
ATOM   3731  CD1 ILE C  18      25.031  12.500 -23.562  1.00 85.50           C  
ATOM   3732  N   LEU C  19      19.719  10.953 -22.750  1.00 83.94           N  
ATOM   3733  CA  LEU C  19      18.766  10.141 -22.016  1.00 83.94           C  
ATOM   3734  C   LEU C  19      17.562   9.812 -22.906  1.00 83.94           C  
ATOM   3735  CB  LEU C  19      18.297  10.852 -20.750  1.00 83.94           C  
ATOM   3736  O   LEU C  19      17.062   8.688 -22.891  1.00 83.94           O  
ATOM   3737  CG  LEU C  19      19.328  10.969 -19.625  1.00 83.94           C  
ATOM   3738  CD1 LEU C  19      18.766  11.828 -18.484  1.00 83.94           C  
ATOM   3739  CD2 LEU C  19      19.719   9.594 -19.109  1.00 83.94           C  
ATOM   3740  N   ASP C  20      17.125  10.844 -23.672  1.00 84.19           N  
ATOM   3741  CA  ASP C  20      15.992  10.633 -24.578  1.00 84.19           C  
ATOM   3742  C   ASP C  20      16.328   9.617 -25.656  1.00 84.19           C  
ATOM   3743  CB  ASP C  20      15.555  11.953 -25.203  1.00 84.19           C  
ATOM   3744  O   ASP C  20      15.492   8.789 -26.031  1.00 84.19           O  
ATOM   3745  CG  ASP C  20      14.867  12.883 -24.219  1.00 84.19           C  
ATOM   3746  OD1 ASP C  20      14.461  12.430 -23.125  1.00 84.19           O  
ATOM   3747  OD2 ASP C  20      14.727  14.086 -24.547  1.00 84.19           O  
ATOM   3748  N   ARG C  21      17.516   9.641 -26.125  1.00 87.00           N  
ATOM   3749  CA  ARG C  21      17.953   8.750 -27.203  1.00 87.00           C  
ATOM   3750  C   ARG C  21      18.172   7.332 -26.672  1.00 87.00           C  
ATOM   3751  CB  ARG C  21      19.234   9.266 -27.859  1.00 87.00           C  
ATOM   3752  O   ARG C  21      18.000   6.355 -27.406  1.00 87.00           O  
ATOM   3753  CG  ARG C  21      19.000  10.352 -28.891  1.00 87.00           C  
ATOM   3754  CD  ARG C  21      20.297  10.766 -29.578  1.00 87.00           C  
ATOM   3755  NE  ARG C  21      20.125  12.008 -30.328  1.00 87.00           N  
ATOM   3756  NH1 ARG C  21      22.391  12.367 -30.625  1.00 87.00           N  
ATOM   3757  NH2 ARG C  21      20.875  13.852 -31.484  1.00 87.00           N  
ATOM   3758  CZ  ARG C  21      21.125  12.742 -30.812  1.00 87.00           C  
ATOM   3759  N   LEU C  22      18.562   7.285 -25.406  1.00 86.31           N  
ATOM   3760  CA  LEU C  22      18.875   5.996 -24.797  1.00 86.31           C  
ATOM   3761  C   LEU C  22      17.672   5.070 -24.828  1.00 86.31           C  
ATOM   3762  CB  LEU C  22      19.359   6.188 -23.359  1.00 86.31           C  
ATOM   3763  O   LEU C  22      17.797   3.879 -25.109  1.00 86.31           O  
ATOM   3764  CG  LEU C  22      20.094   5.000 -22.719  1.00 86.31           C  
ATOM   3765  CD1 LEU C  22      21.594   5.180 -22.844  1.00 86.31           C  
ATOM   3766  CD2 LEU C  22      19.688   4.844 -21.250  1.00 86.31           C  
ATOM   3767  N   LEU C  23      16.422   5.602 -24.672  1.00 86.31           N  
ATOM   3768  CA  LEU C  23      15.234   4.773 -24.516  1.00 86.31           C  
ATOM   3769  C   LEU C  23      14.414   4.762 -25.797  1.00 86.31           C  
ATOM   3770  CB  LEU C  23      14.367   5.281 -23.359  1.00 86.31           C  
ATOM   3771  O   LEU C  23      13.391   4.070 -25.891  1.00 86.31           O  
ATOM   3772  CG  LEU C  23      14.984   5.168 -21.953  1.00 86.31           C  
ATOM   3773  CD1 LEU C  23      14.031   5.742 -20.922  1.00 86.31           C  
ATOM   3774  CD2 LEU C  23      15.320   3.715 -21.641  1.00 86.31           C  
ATOM   3775  N   ASP C  24      14.953   5.570 -26.797  1.00 87.31           N  
ATOM   3776  CA  ASP C  24      14.234   5.598 -28.062  1.00 87.31           C  
ATOM   3777  C   ASP C  24      14.258   4.227 -28.734  1.00 87.31           C  
ATOM   3778  CB  ASP C  24      14.828   6.652 -29.000  1.00 87.31           C  
ATOM   3779  O   ASP C  24      15.328   3.715 -29.078  1.00 87.31           O  
ATOM   3780  CG  ASP C  24      13.938   6.969 -30.188  1.00 87.31           C  
ATOM   3781  OD1 ASP C  24      12.781   6.484 -30.234  1.00 87.31           O  
ATOM   3782  OD2 ASP C  24      14.391   7.707 -31.094  1.00 87.31           O  
ATOM   3783  N   GLY C  25      13.078   3.570 -28.812  1.00 86.12           N  
ATOM   3784  CA  GLY C  25      12.953   2.271 -29.453  1.00 86.12           C  
ATOM   3785  C   GLY C  25      13.359   1.120 -28.562  1.00 86.12           C  
ATOM   3786  O   GLY C  25      13.391  -0.034 -28.984  1.00 86.12           O  
ATOM   3787  N   TYR C  26      13.789   1.423 -27.344  1.00 88.81           N  
ATOM   3788  CA  TYR C  26      14.188   0.384 -26.391  1.00 88.81           C  
ATOM   3789  C   TYR C  26      12.969  -0.387 -25.891  1.00 88.81           C  
ATOM   3790  CB  TYR C  26      14.945   0.993 -25.219  1.00 88.81           C  
ATOM   3791  O   TYR C  26      11.977   0.212 -25.469  1.00 88.81           O  
ATOM   3792  CG  TYR C  26      15.422  -0.028 -24.203  1.00 88.81           C  
ATOM   3793  CD1 TYR C  26      14.719  -0.263 -23.031  1.00 88.81           C  
ATOM   3794  CD2 TYR C  26      16.578  -0.758 -24.438  1.00 88.81           C  
ATOM   3795  CE1 TYR C  26      15.164  -1.201 -22.109  1.00 88.81           C  
ATOM   3796  CE2 TYR C  26      17.031  -1.699 -23.516  1.00 88.81           C  
ATOM   3797  OH  TYR C  26      16.766  -2.844 -21.438  1.00 88.81           O  
ATOM   3798  CZ  TYR C  26      16.312  -1.913 -22.359  1.00 88.81           C  
ATOM   3799  N   ASP C  27      12.984  -1.672 -26.000  1.00 88.12           N  
ATOM   3800  CA  ASP C  27      11.914  -2.547 -25.531  1.00 88.12           C  
ATOM   3801  C   ASP C  27      12.352  -3.305 -24.281  1.00 88.12           C  
ATOM   3802  CB  ASP C  27      11.500  -3.531 -26.625  1.00 88.12           C  
ATOM   3803  O   ASP C  27      13.133  -4.254 -24.359  1.00 88.12           O  
ATOM   3804  CG  ASP C  27      10.195  -4.246 -26.312  1.00 88.12           C  
ATOM   3805  OD1 ASP C  27       9.789  -4.289 -25.125  1.00 88.12           O  
ATOM   3806  OD2 ASP C  27       9.570  -4.766 -27.266  1.00 88.12           O  
ATOM   3807  N   ASN C  28      11.812  -2.885 -23.141  1.00 88.94           N  
ATOM   3808  CA  ASN C  28      12.250  -3.453 -21.875  1.00 88.94           C  
ATOM   3809  C   ASN C  28      11.586  -4.797 -21.609  1.00 88.94           C  
ATOM   3810  CB  ASN C  28      11.977  -2.482 -20.734  1.00 88.94           C  
ATOM   3811  O   ASN C  28      11.852  -5.434 -20.578  1.00 88.94           O  
ATOM   3812  CG  ASN C  28      10.492  -2.227 -20.516  1.00 88.94           C  
ATOM   3813  ND2 ASN C  28      10.164  -1.452 -19.500  1.00 88.94           N  
ATOM   3814  OD1 ASN C  28       9.656  -2.723 -21.281  1.00 88.94           O  
ATOM   3815  N   ARG C  29      10.836  -5.293 -22.547  1.00 85.94           N  
ATOM   3816  CA  ARG C  29      10.234  -6.617 -22.438  1.00 85.94           C  
ATOM   3817  C   ARG C  29      11.219  -7.703 -22.859  1.00 85.94           C  
ATOM   3818  CB  ARG C  29       8.969  -6.707 -23.281  1.00 85.94           C  
ATOM   3819  O   ARG C  29      11.016  -8.883 -22.562  1.00 85.94           O  
ATOM   3820  CG  ARG C  29       7.887  -5.711 -22.891  1.00 85.94           C  
ATOM   3821  CD  ARG C  29       6.766  -5.656 -23.922  1.00 85.94           C  
ATOM   3822  NE  ARG C  29       7.238  -5.164 -25.203  1.00 85.94           N  
ATOM   3823  NH1 ARG C  29       5.246  -5.543 -26.312  1.00 85.94           N  
ATOM   3824  NH2 ARG C  29       7.035  -4.656 -27.438  1.00 85.94           N  
ATOM   3825  CZ  ARG C  29       6.504  -5.121 -26.312  1.00 85.94           C  
ATOM   3826  N   LEU C  30      12.219  -7.289 -23.531  1.00 88.69           N  
ATOM   3827  CA  LEU C  30      13.188  -8.234 -24.094  1.00 88.69           C  
ATOM   3828  C   LEU C  30      14.484  -8.219 -23.281  1.00 88.69           C  
ATOM   3829  CB  LEU C  30      13.477  -7.902 -25.547  1.00 88.69           C  
ATOM   3830  O   LEU C  30      15.070  -7.152 -23.062  1.00 88.69           O  
ATOM   3831  CG  LEU C  30      12.266  -7.754 -26.469  1.00 88.69           C  
ATOM   3832  CD1 LEU C  30      12.703  -7.328 -27.859  1.00 88.69           C  
ATOM   3833  CD2 LEU C  30      11.469  -9.055 -26.531  1.00 88.69           C  
ATOM   3834  N   ARG C  31      14.883  -9.406 -22.922  1.00 91.19           N  
ATOM   3835  CA  ARG C  31      16.156  -9.508 -22.219  1.00 91.19           C  
ATOM   3836  C   ARG C  31      17.328  -9.203 -23.156  1.00 91.19           C  
ATOM   3837  CB  ARG C  31      16.328 -10.898 -21.609  1.00 91.19           C  
ATOM   3838  O   ARG C  31      17.234  -9.406 -24.359  1.00 91.19           O  
ATOM   3839  CG  ARG C  31      16.516 -12.000 -22.641  1.00 91.19           C  
ATOM   3840  CD  ARG C  31      16.812 -13.344 -21.984  1.00 91.19           C  
ATOM   3841  NE  ARG C  31      17.078 -14.383 -22.969  1.00 91.19           N  
ATOM   3842  NH1 ARG C  31      19.344 -13.977 -23.094  1.00 91.19           N  
ATOM   3843  NH2 ARG C  31      18.406 -15.625 -24.359  1.00 91.19           N  
ATOM   3844  CZ  ARG C  31      18.281 -14.656 -23.469  1.00 91.19           C  
ATOM   3845  N   PRO C  32      18.453  -8.758 -22.562  1.00 93.56           N  
ATOM   3846  CA  PRO C  32      19.656  -8.562 -23.391  1.00 93.56           C  
ATOM   3847  C   PRO C  32      20.156  -9.859 -24.000  1.00 93.56           C  
ATOM   3848  CB  PRO C  32      20.672  -8.000 -22.391  1.00 93.56           C  
ATOM   3849  O   PRO C  32      20.109 -10.914 -23.359  1.00 93.56           O  
ATOM   3850  CG  PRO C  32      19.844  -7.473 -21.250  1.00 93.56           C  
ATOM   3851  CD  PRO C  32      18.594  -8.289 -21.156  1.00 93.56           C  
ATOM   3852  N   GLY C  33      20.547  -9.758 -25.281  1.00 89.00           N  
ATOM   3853  CA  GLY C  33      21.141 -10.898 -25.969  1.00 89.00           C  
ATOM   3854  C   GLY C  33      20.109 -11.891 -26.469  1.00 89.00           C  
ATOM   3855  O   GLY C  33      20.438 -13.039 -26.781  1.00 89.00           O  
ATOM   3856  N   LEU C  34      18.875 -11.477 -26.516  1.00 85.38           N  
ATOM   3857  CA  LEU C  34      17.797 -12.367 -26.922  1.00 85.38           C  
ATOM   3858  C   LEU C  34      18.109 -13.008 -28.281  1.00 85.38           C  
ATOM   3859  CB  LEU C  34      16.469 -11.609 -27.000  1.00 85.38           C  
ATOM   3860  O   LEU C  34      18.375 -12.305 -29.250  1.00 85.38           O  
ATOM   3861  CG  LEU C  34      15.234 -12.445 -27.297  1.00 85.38           C  
ATOM   3862  CD1 LEU C  34      14.898 -13.344 -26.109  1.00 85.38           C  
ATOM   3863  CD2 LEU C  34      14.047 -11.547 -27.641  1.00 85.38           C  
ATOM   3864  N   GLY C  35      18.000 -14.344 -28.297  1.00 76.88           N  
ATOM   3865  CA  GLY C  35      18.219 -15.094 -29.531  1.00 76.88           C  
ATOM   3866  C   GLY C  35      19.688 -15.234 -29.891  1.00 76.88           C  
ATOM   3867  O   GLY C  35      20.016 -15.891 -30.891  1.00 76.88           O  
ATOM   3868  N   GLU C  36      20.625 -14.672 -29.250  1.00 82.06           N  
ATOM   3869  CA  GLU C  36      22.047 -14.664 -29.594  1.00 82.06           C  
ATOM   3870  C   GLU C  36      22.891 -15.273 -28.484  1.00 82.06           C  
ATOM   3871  CB  GLU C  36      22.516 -13.242 -29.891  1.00 82.06           C  
ATOM   3872  O   GLU C  36      23.750 -16.125 -28.734  1.00 82.06           O  
ATOM   3873  CG  GLU C  36      21.859 -12.617 -31.125  1.00 82.06           C  
ATOM   3874  CD  GLU C  36      22.422 -11.250 -31.469  1.00 82.06           C  
ATOM   3875  OE1 GLU C  36      22.000 -10.664 -32.500  1.00 82.06           O  
ATOM   3876  OE2 GLU C  36      23.281 -10.750 -30.703  1.00 82.06           O  
ATOM   3877  N   ARG C  37      22.734 -14.844 -27.359  1.00 90.25           N  
ATOM   3878  CA  ARG C  37      23.547 -15.273 -26.234  1.00 90.25           C  
ATOM   3879  C   ARG C  37      22.719 -15.289 -24.938  1.00 90.25           C  
ATOM   3880  CB  ARG C  37      24.766 -14.367 -26.062  1.00 90.25           C  
ATOM   3881  O   ARG C  37      21.641 -14.703 -24.875  1.00 90.25           O  
ATOM   3882  CG  ARG C  37      24.422 -12.914 -25.781  1.00 90.25           C  
ATOM   3883  CD  ARG C  37      25.672 -12.062 -25.625  1.00 90.25           C  
ATOM   3884  NE  ARG C  37      25.344 -10.648 -25.469  1.00 90.25           N  
ATOM   3885  NH1 ARG C  37      25.312 -10.695 -23.156  1.00 90.25           N  
ATOM   3886  NH2 ARG C  37      24.875  -8.742 -24.281  1.00 90.25           N  
ATOM   3887  CZ  ARG C  37      25.172 -10.031 -24.312  1.00 90.25           C  
ATOM   3888  N   VAL C  38      23.281 -15.922 -23.953  1.00 94.62           N  
ATOM   3889  CA  VAL C  38      22.703 -15.930 -22.609  1.00 94.62           C  
ATOM   3890  C   VAL C  38      23.016 -14.625 -21.891  1.00 94.62           C  
ATOM   3891  CB  VAL C  38      23.219 -17.125 -21.781  1.00 94.62           C  
ATOM   3892  O   VAL C  38      24.094 -14.039 -22.094  1.00 94.62           O  
ATOM   3893  CG1 VAL C  38      22.688 -17.078 -20.344  1.00 94.62           C  
ATOM   3894  CG2 VAL C  38      22.812 -18.453 -22.438  1.00 94.62           C  
ATOM   3895  N   THR C  39      22.094 -14.086 -21.219  1.00 96.25           N  
ATOM   3896  CA  THR C  39      22.344 -12.906 -20.391  1.00 96.25           C  
ATOM   3897  C   THR C  39      23.000 -13.289 -19.078  1.00 96.25           C  
ATOM   3898  CB  THR C  39      21.031 -12.148 -20.109  1.00 96.25           C  
ATOM   3899  O   THR C  39      22.453 -14.070 -18.297  1.00 96.25           O  
ATOM   3900  CG2 THR C  39      21.312 -10.828 -19.391  1.00 96.25           C  
ATOM   3901  OG1 THR C  39      20.359 -11.875 -21.344  1.00 96.25           O  
ATOM   3902  N   GLU C  40      24.188 -12.773 -18.828  1.00 97.62           N  
ATOM   3903  CA  GLU C  40      24.922 -13.023 -17.578  1.00 97.62           C  
ATOM   3904  C   GLU C  40      24.656 -11.930 -16.562  1.00 97.62           C  
ATOM   3905  CB  GLU C  40      26.422 -13.141 -17.859  1.00 97.62           C  
ATOM   3906  O   GLU C  40      24.906 -10.750 -16.828  1.00 97.62           O  
ATOM   3907  CG  GLU C  40      26.797 -14.289 -18.797  1.00 97.62           C  
ATOM   3908  CD  GLU C  40      28.266 -14.328 -19.141  1.00 97.62           C  
ATOM   3909  OE1 GLU C  40      28.672 -15.156 -19.984  1.00 97.62           O  
ATOM   3910  OE2 GLU C  40      29.031 -13.516 -18.562  1.00 97.62           O  
ATOM   3911  N   VAL C  41      24.156 -12.320 -15.422  1.00 97.25           N  
ATOM   3912  CA  VAL C  41      23.906 -11.383 -14.328  1.00 97.25           C  
ATOM   3913  C   VAL C  41      24.891 -11.625 -13.195  1.00 97.25           C  
ATOM   3914  CB  VAL C  41      22.453 -11.508 -13.805  1.00 97.25           C  
ATOM   3915  O   VAL C  41      24.875 -12.680 -12.555  1.00 97.25           O  
ATOM   3916  CG1 VAL C  41      22.203 -10.500 -12.680  1.00 97.25           C  
ATOM   3917  CG2 VAL C  41      21.453 -11.305 -14.945  1.00 97.25           C  
ATOM   3918  N   LYS C  42      25.766 -10.680 -12.961  1.00 97.25           N  
ATOM   3919  CA  LYS C  42      26.703 -10.734 -11.844  1.00 97.25           C  
ATOM   3920  C   LYS C  42      26.094 -10.133 -10.586  1.00 97.25           C  
ATOM   3921  CB  LYS C  42      28.000 -10.000 -12.195  1.00 97.25           C  
ATOM   3922  O   LYS C  42      25.453  -9.086 -10.641  1.00 97.25           O  
ATOM   3923  CG  LYS C  42      28.766 -10.617 -13.359  1.00 97.25           C  
ATOM   3924  CD  LYS C  42      30.078  -9.891 -13.609  1.00 97.25           C  
ATOM   3925  CE  LYS C  42      30.875 -10.531 -14.742  1.00 97.25           C  
ATOM   3926  NZ  LYS C  42      32.156  -9.844 -14.977  1.00 97.25           N  
ATOM   3927  N   THR C  43      26.234 -10.812  -9.492  1.00 95.69           N  
ATOM   3928  CA  THR C  43      25.547 -10.383  -8.273  1.00 95.69           C  
ATOM   3929  C   THR C  43      26.531 -10.297  -7.109  1.00 95.69           C  
ATOM   3930  CB  THR C  43      24.406 -11.352  -7.906  1.00 95.69           C  
ATOM   3931  O   THR C  43      27.531 -11.023  -7.066  1.00 95.69           O  
ATOM   3932  CG2 THR C  43      23.375 -11.422  -9.023  1.00 95.69           C  
ATOM   3933  OG1 THR C  43      24.953 -12.656  -7.684  1.00 95.69           O  
ATOM   3934  N   ASP C  44      26.344  -9.414  -6.207  1.00 93.75           N  
ATOM   3935  CA  ASP C  44      27.000  -9.375  -4.902  1.00 93.75           C  
ATOM   3936  C   ASP C  44      26.062  -8.797  -3.838  1.00 93.75           C  
ATOM   3937  CB  ASP C  44      28.281  -8.562  -4.969  1.00 93.75           C  
ATOM   3938  O   ASP C  44      25.078  -8.141  -4.164  1.00 93.75           O  
ATOM   3939  CG  ASP C  44      28.047  -7.082  -5.188  1.00 93.75           C  
ATOM   3940  OD1 ASP C  44      27.781  -6.355  -4.203  1.00 93.75           O  
ATOM   3941  OD2 ASP C  44      28.109  -6.633  -6.352  1.00 93.75           O  
ATOM   3942  N   ILE C  45      26.312  -9.141  -2.566  1.00 92.81           N  
ATOM   3943  CA  ILE C  45      25.469  -8.766  -1.440  1.00 92.81           C  
ATOM   3944  C   ILE C  45      26.312  -8.102  -0.355  1.00 92.81           C  
ATOM   3945  CB  ILE C  45      24.703  -9.984  -0.865  1.00 92.81           C  
ATOM   3946  O   ILE C  45      27.359  -8.641   0.040  1.00 92.81           O  
ATOM   3947  CG1 ILE C  45      23.828 -10.625  -1.943  1.00 92.81           C  
ATOM   3948  CG2 ILE C  45      23.875  -9.578   0.354  1.00 92.81           C  
ATOM   3949  CD1 ILE C  45      23.203 -11.953  -1.527  1.00 92.81           C  
ATOM   3950  N   PHE C  46      25.953  -6.965   0.007  1.00 89.69           N  
ATOM   3951  CA  PHE C  46      26.516  -6.316   1.188  1.00 89.69           C  
ATOM   3952  C   PHE C  46      25.484  -6.266   2.312  1.00 89.69           C  
ATOM   3953  CB  PHE C  46      27.000  -4.902   0.852  1.00 89.69           C  
ATOM   3954  O   PHE C  46      24.469  -5.582   2.199  1.00 89.69           O  
ATOM   3955  CG  PHE C  46      27.641  -4.191   2.006  1.00 89.69           C  
ATOM   3956  CD1 PHE C  46      27.016  -3.131   2.641  1.00 89.69           C  
ATOM   3957  CD2 PHE C  46      28.906  -4.582   2.457  1.00 89.69           C  
ATOM   3958  CE1 PHE C  46      27.609  -2.473   3.709  1.00 89.69           C  
ATOM   3959  CE2 PHE C  46      29.516  -3.930   3.525  1.00 89.69           C  
ATOM   3960  CZ  PHE C  46      28.859  -2.873   4.148  1.00 89.69           C  
ATOM   3961  N   VAL C  47      25.750  -6.980   3.346  1.00 90.50           N  
ATOM   3962  CA  VAL C  47      24.844  -7.055   4.492  1.00 90.50           C  
ATOM   3963  C   VAL C  47      25.141  -5.914   5.461  1.00 90.50           C  
ATOM   3964  CB  VAL C  47      24.969  -8.414   5.219  1.00 90.50           C  
ATOM   3965  O   VAL C  47      26.219  -5.871   6.070  1.00 90.50           O  
ATOM   3966  CG1 VAL C  47      24.016  -8.477   6.410  1.00 90.50           C  
ATOM   3967  CG2 VAL C  47      24.688  -9.562   4.250  1.00 90.50           C  
ATOM   3968  N   THR C  48      24.234  -5.043   5.586  1.00 84.00           N  
ATOM   3969  CA  THR C  48      24.422  -3.902   6.477  1.00 84.00           C  
ATOM   3970  C   THR C  48      23.984  -4.250   7.898  1.00 84.00           C  
ATOM   3971  CB  THR C  48      23.625  -2.676   5.984  1.00 84.00           C  
ATOM   3972  O   THR C  48      24.500  -3.676   8.867  1.00 84.00           O  
ATOM   3973  CG2 THR C  48      24.109  -2.219   4.617  1.00 84.00           C  
ATOM   3974  OG1 THR C  48      22.234  -3.014   5.895  1.00 84.00           O  
ATOM   3975  N   SER C  49      23.016  -5.133   7.988  1.00 83.81           N  
ATOM   3976  CA  SER C  49      22.516  -5.555   9.297  1.00 83.81           C  
ATOM   3977  C   SER C  49      22.078  -7.012   9.273  1.00 83.81           C  
ATOM   3978  CB  SER C  49      21.344  -4.668   9.734  1.00 83.81           C  
ATOM   3979  O   SER C  49      21.375  -7.441   8.352  1.00 83.81           O  
ATOM   3980  OG  SER C  49      20.844  -5.098  10.992  1.00 83.81           O  
ATOM   3981  N   PHE C  50      22.562  -7.711  10.281  1.00 88.12           N  
ATOM   3982  CA  PHE C  50      22.188  -9.109  10.438  1.00 88.12           C  
ATOM   3983  C   PHE C  50      21.391  -9.320  11.719  1.00 88.12           C  
ATOM   3984  CB  PHE C  50      23.438 -10.008  10.445  1.00 88.12           C  
ATOM   3985  O   PHE C  50      21.906  -9.102  12.820  1.00 88.12           O  
ATOM   3986  CG  PHE C  50      23.141 -11.461  10.211  1.00 88.12           C  
ATOM   3987  CD1 PHE C  50      22.609 -12.250  11.219  1.00 88.12           C  
ATOM   3988  CD2 PHE C  50      23.406 -12.047   8.977  1.00 88.12           C  
ATOM   3989  CE1 PHE C  50      22.328 -13.594  11.008  1.00 88.12           C  
ATOM   3990  CE2 PHE C  50      23.125 -13.391   8.750  1.00 88.12           C  
ATOM   3991  CZ  PHE C  50      22.594 -14.164   9.773  1.00 88.12           C  
ATOM   3992  N   GLY C  51      20.141  -9.805  11.539  1.00 85.56           N  
ATOM   3993  CA  GLY C  51      19.281 -10.039  12.680  1.00 85.56           C  
ATOM   3994  C   GLY C  51      18.000  -9.234  12.641  1.00 85.56           C  
ATOM   3995  O   GLY C  51      17.859  -8.312  11.820  1.00 85.56           O  
ATOM   3996  N   PRO C  52      17.078  -9.531  13.469  1.00 83.38           N  
ATOM   3997  CA  PRO C  52      17.109 -10.570  14.500  1.00 83.38           C  
ATOM   3998  C   PRO C  52      16.969 -11.977  13.922  1.00 83.38           C  
ATOM   3999  CB  PRO C  52      15.906 -10.227  15.391  1.00 83.38           C  
ATOM   4000  O   PRO C  52      16.594 -12.133  12.758  1.00 83.38           O  
ATOM   4001  CG  PRO C  52      14.906  -9.617  14.461  1.00 83.38           C  
ATOM   4002  CD  PRO C  52      15.641  -8.820  13.422  1.00 83.38           C  
ATOM   4003  N   VAL C  53      17.344 -12.945  14.820  1.00 84.19           N  
ATOM   4004  CA  VAL C  53      17.156 -14.359  14.539  1.00 84.19           C  
ATOM   4005  C   VAL C  53      16.109 -14.938  15.477  1.00 84.19           C  
ATOM   4006  CB  VAL C  53      18.484 -15.148  14.664  1.00 84.19           C  
ATOM   4007  O   VAL C  53      16.188 -14.766  16.703  1.00 84.19           O  
ATOM   4008  CG1 VAL C  53      18.266 -16.641  14.375  1.00 84.19           C  
ATOM   4009  CG2 VAL C  53      19.547 -14.570  13.727  1.00 84.19           C  
ATOM   4010  N   SER C  54      15.078 -15.594  14.930  1.00 82.12           N  
ATOM   4011  CA  SER C  54      14.000 -16.172  15.719  1.00 82.12           C  
ATOM   4012  C   SER C  54      14.016 -17.688  15.641  1.00 82.12           C  
ATOM   4013  CB  SER C  54      12.641 -15.641  15.234  1.00 82.12           C  
ATOM   4014  O   SER C  54      13.688 -18.281  14.602  1.00 82.12           O  
ATOM   4015  OG  SER C  54      11.586 -16.281  15.922  1.00 82.12           O  
ATOM   4016  N   ASP C  55      14.281 -18.297  16.766  1.00 79.44           N  
ATOM   4017  CA  ASP C  55      14.219 -19.766  16.844  1.00 79.44           C  
ATOM   4018  C   ASP C  55      12.781 -20.250  16.734  1.00 79.44           C  
ATOM   4019  CB  ASP C  55      14.852 -20.250  18.141  1.00 79.44           C  
ATOM   4020  O   ASP C  55      12.531 -21.297  16.125  1.00 79.44           O  
ATOM   4021  CG  ASP C  55      16.344 -19.969  18.234  1.00 79.44           C  
ATOM   4022  OD1 ASP C  55      16.969 -19.703  17.188  1.00 79.44           O  
ATOM   4023  OD2 ASP C  55      16.891 -20.031  19.359  1.00 79.44           O  
ATOM   4024  N   HIS C  56      12.031 -19.469  17.297  1.00 73.19           N  
ATOM   4025  CA  HIS C  56      10.617 -19.828  17.328  1.00 73.19           C  
ATOM   4026  C   HIS C  56      10.031 -19.875  15.922  1.00 73.19           C  
ATOM   4027  CB  HIS C  56       9.836 -18.844  18.188  1.00 73.19           C  
ATOM   4028  O   HIS C  56       9.344 -20.828  15.562  1.00 73.19           O  
ATOM   4029  CG  HIS C  56       8.375 -19.156  18.297  1.00 73.19           C  
ATOM   4030  CD2 HIS C  56       7.691 -19.875  19.219  1.00 73.19           C  
ATOM   4031  ND1 HIS C  56       7.453 -18.719  17.375  1.00 73.19           N  
ATOM   4032  CE1 HIS C  56       6.254 -19.156  17.734  1.00 73.19           C  
ATOM   4033  NE2 HIS C  56       6.371 -19.859  18.844  1.00 73.19           N  
ATOM   4034  N   ASP C  57      10.328 -18.953  15.109  1.00 75.38           N  
ATOM   4035  CA  ASP C  57       9.758 -18.844  13.773  1.00 75.38           C  
ATOM   4036  C   ASP C  57      10.695 -19.469  12.734  1.00 75.38           C  
ATOM   4037  CB  ASP C  57       9.461 -17.391  13.414  1.00 75.38           C  
ATOM   4038  O   ASP C  57      10.320 -19.625  11.570  1.00 75.38           O  
ATOM   4039  CG  ASP C  57       8.406 -16.766  14.305  1.00 75.38           C  
ATOM   4040  OD1 ASP C  57       7.410 -17.453  14.641  1.00 75.38           O  
ATOM   4041  OD2 ASP C  57       8.562 -15.586  14.672  1.00 75.38           O  
ATOM   4042  N   MET C  58      11.898 -19.812  13.141  1.00 80.88           N  
ATOM   4043  CA  MET C  58      12.922 -20.359  12.258  1.00 80.88           C  
ATOM   4044  C   MET C  58      13.203 -19.422  11.094  1.00 80.88           C  
ATOM   4045  CB  MET C  58      12.500 -21.734  11.734  1.00 80.88           C  
ATOM   4046  O   MET C  58      13.188 -19.844   9.930  1.00 80.88           O  
ATOM   4047  CG  MET C  58      12.430 -22.812  12.805  1.00 80.88           C  
ATOM   4048  SD  MET C  58      12.328 -24.500  12.094  1.00 80.88           S  
ATOM   4049  CE  MET C  58      10.523 -24.688  11.992  1.00 80.88           C  
ATOM   4050  N   GLU C  59      13.492 -18.281  11.422  1.00 85.19           N  
ATOM   4051  CA  GLU C  59      13.758 -17.250  10.430  1.00 85.19           C  
ATOM   4052  C   GLU C  59      14.828 -16.266  10.914  1.00 85.19           C  
ATOM   4053  CB  GLU C  59      12.477 -16.484  10.086  1.00 85.19           C  
ATOM   4054  O   GLU C  59      15.086 -16.172  12.117  1.00 85.19           O  
ATOM   4055  CG  GLU C  59      11.914 -15.672  11.242  1.00 85.19           C  
ATOM   4056  CD  GLU C  59      10.594 -14.992  10.914  1.00 85.19           C  
ATOM   4057  OE1 GLU C  59      10.203 -14.047  11.641  1.00 85.19           O  
ATOM   4058  OE2 GLU C  59       9.945 -15.406   9.930  1.00 85.19           O  
ATOM   4059  N   TYR C  60      15.461 -15.664  10.023  1.00 87.75           N  
ATOM   4060  CA  TYR C  60      16.391 -14.570  10.297  1.00 87.75           C  
ATOM   4061  C   TYR C  60      16.109 -13.375   9.391  1.00 87.75           C  
ATOM   4062  CB  TYR C  60      17.844 -15.031  10.133  1.00 87.75           C  
ATOM   4063  O   TYR C  60      15.523 -13.531   8.320  1.00 87.75           O  
ATOM   4064  CG  TYR C  60      18.219 -15.344   8.703  1.00 87.75           C  
ATOM   4065  CD1 TYR C  60      17.906 -16.578   8.125  1.00 87.75           C  
ATOM   4066  CD2 TYR C  60      18.875 -14.398   7.922  1.00 87.75           C  
ATOM   4067  CE1 TYR C  60      18.250 -16.859   6.812  1.00 87.75           C  
ATOM   4068  CE2 TYR C  60      19.234 -14.672   6.605  1.00 87.75           C  
ATOM   4069  OH  TYR C  60      19.266 -16.188   4.758  1.00 87.75           O  
ATOM   4070  CZ  TYR C  60      18.922 -15.906   6.059  1.00 87.75           C  
ATOM   4071  N   THR C  61      16.469 -12.273   9.836  1.00 87.06           N  
ATOM   4072  CA  THR C  61      16.266 -11.031   9.094  1.00 87.06           C  
ATOM   4073  C   THR C  61      17.609 -10.359   8.789  1.00 87.06           C  
ATOM   4074  CB  THR C  61      15.367 -10.062   9.875  1.00 87.06           C  
ATOM   4075  O   THR C  61      18.484 -10.273   9.656  1.00 87.06           O  
ATOM   4076  CG2 THR C  61      15.078  -8.797   9.062  1.00 87.06           C  
ATOM   4077  OG1 THR C  61      14.125 -10.711  10.188  1.00 87.06           O  
ATOM   4078  N   ILE C  62      17.797  -9.930   7.531  1.00 88.50           N  
ATOM   4079  CA  ILE C  62      19.000  -9.203   7.145  1.00 88.50           C  
ATOM   4080  C   ILE C  62      18.625  -7.980   6.312  1.00 88.50           C  
ATOM   4081  CB  ILE C  62      19.969 -10.109   6.359  1.00 88.50           C  
ATOM   4082  O   ILE C  62      17.641  -8.016   5.555  1.00 88.50           O  
ATOM   4083  CG1 ILE C  62      19.281 -10.672   5.109  1.00 88.50           C  
ATOM   4084  CG2 ILE C  62      20.500 -11.234   7.250  1.00 88.50           C  
ATOM   4085  CD1 ILE C  62      20.219 -11.477   4.207  1.00 88.50           C  
ATOM   4086  N   ASP C  63      19.297  -6.949   6.480  1.00 84.31           N  
ATOM   4087  CA  ASP C  63      19.281  -5.797   5.590  1.00 84.31           C  
ATOM   4088  C   ASP C  63      20.453  -5.828   4.621  1.00 84.31           C  
ATOM   4089  CB  ASP C  63      19.297  -4.496   6.395  1.00 84.31           C  
ATOM   4090  O   ASP C  63      21.609  -5.996   5.035  1.00 84.31           O  
ATOM   4091  CG  ASP C  63      18.094  -4.340   7.297  1.00 84.31           C  
ATOM   4092  OD1 ASP C  63      16.953  -4.660   6.867  1.00 84.31           O  
ATOM   4093  OD2 ASP C  63      18.266  -3.885   8.453  1.00 84.31           O  
ATOM   4094  N   VAL C  64      20.156  -5.605   3.350  1.00 87.81           N  
ATOM   4095  CA  VAL C  64      21.234  -5.820   2.387  1.00 87.81           C  
ATOM   4096  C   VAL C  64      21.172  -4.746   1.303  1.00 87.81           C  
ATOM   4097  CB  VAL C  64      21.141  -7.227   1.749  1.00 87.81           C  
ATOM   4098  O   VAL C  64      20.109  -4.191   1.021  1.00 87.81           O  
ATOM   4099  CG1 VAL C  64      21.188  -8.312   2.824  1.00 87.81           C  
ATOM   4100  CG2 VAL C  64      19.875  -7.355   0.906  1.00 87.81           C  
ATOM   4101  N   PHE C  65      22.344  -4.430   0.792  1.00 85.12           N  
ATOM   4102  CA  PHE C  65      22.469  -3.910  -0.563  1.00 85.12           C  
ATOM   4103  C   PHE C  65      22.672  -5.047  -1.562  1.00 85.12           C  
ATOM   4104  CB  PHE C  65      23.641  -2.924  -0.652  1.00 85.12           C  
ATOM   4105  O   PHE C  65      23.672  -5.754  -1.510  1.00 85.12           O  
ATOM   4106  CG  PHE C  65      23.359  -1.598   0.004  1.00 85.12           C  
ATOM   4107  CD1 PHE C  65      22.594  -0.634  -0.638  1.00 85.12           C  
ATOM   4108  CD2 PHE C  65      23.875  -1.313   1.264  1.00 85.12           C  
ATOM   4109  CE1 PHE C  65      22.344   0.594  -0.033  1.00 85.12           C  
ATOM   4110  CE2 PHE C  65      23.625  -0.089   1.875  1.00 85.12           C  
ATOM   4111  CZ  PHE C  65      22.859   0.864   1.225  1.00 85.12           C  
ATOM   4112  N   PHE C  66      21.734  -5.246  -2.381  1.00 91.00           N  
ATOM   4113  CA  PHE C  66      21.766  -6.277  -3.412  1.00 91.00           C  
ATOM   4114  C   PHE C  66      22.125  -5.676  -4.766  1.00 91.00           C  
ATOM   4115  CB  PHE C  66      20.406  -6.992  -3.496  1.00 91.00           C  
ATOM   4116  O   PHE C  66      21.375  -4.871  -5.316  1.00 91.00           O  
ATOM   4117  CG  PHE C  66      20.406  -8.148  -4.457  1.00 91.00           C  
ATOM   4118  CD1 PHE C  66      19.484  -8.195  -5.504  1.00 91.00           C  
ATOM   4119  CD2 PHE C  66      21.297  -9.195  -4.316  1.00 91.00           C  
ATOM   4120  CE1 PHE C  66      19.469  -9.266  -6.395  1.00 91.00           C  
ATOM   4121  CE2 PHE C  66      21.297 -10.266  -5.203  1.00 91.00           C  
ATOM   4122  CZ  PHE C  66      20.375 -10.297  -6.242  1.00 91.00           C  
ATOM   4123  N   ARG C  67      23.234  -6.094  -5.289  1.00 92.88           N  
ATOM   4124  CA  ARG C  67      23.734  -5.512  -6.531  1.00 92.88           C  
ATOM   4125  C   ARG C  67      23.719  -6.539  -7.656  1.00 92.88           C  
ATOM   4126  CB  ARG C  67      25.156  -4.961  -6.336  1.00 92.88           C  
ATOM   4127  O   ARG C  67      24.156  -7.676  -7.473  1.00 92.88           O  
ATOM   4128  CG  ARG C  67      25.234  -3.807  -5.352  1.00 92.88           C  
ATOM   4129  CD  ARG C  67      26.672  -3.348  -5.137  1.00 92.88           C  
ATOM   4130  NE  ARG C  67      26.750  -2.307  -4.117  1.00 92.88           N  
ATOM   4131  NH1 ARG C  67      29.000  -2.660  -3.654  1.00 92.88           N  
ATOM   4132  NH2 ARG C  67      27.828  -1.036  -2.531  1.00 92.88           N  
ATOM   4133  CZ  ARG C  67      27.859  -2.004  -3.438  1.00 92.88           C  
ATOM   4134  N   GLN C  68      23.250  -6.094  -8.734  1.00 94.44           N  
ATOM   4135  CA  GLN C  68      23.219  -6.879  -9.969  1.00 94.44           C  
ATOM   4136  C   GLN C  68      23.797  -6.090 -11.141  1.00 94.44           C  
ATOM   4137  CB  GLN C  68      21.781  -7.309 -10.281  1.00 94.44           C  
ATOM   4138  O   GLN C  68      23.500  -4.906 -11.305  1.00 94.44           O  
ATOM   4139  CG  GLN C  68      21.125  -8.094  -9.156  1.00 94.44           C  
ATOM   4140  CD  GLN C  68      19.672  -8.422  -9.453  1.00 94.44           C  
ATOM   4141  NE2 GLN C  68      18.781  -7.473  -9.195  1.00 94.44           N  
ATOM   4142  OE1 GLN C  68      19.344  -9.523  -9.914  1.00 94.44           O  
ATOM   4143  N   SER C  69      24.656  -6.746 -11.883  1.00 96.69           N  
ATOM   4144  CA  SER C  69      25.266  -6.125 -13.062  1.00 96.69           C  
ATOM   4145  C   SER C  69      25.094  -7.000 -14.297  1.00 96.69           C  
ATOM   4146  CB  SER C  69      26.750  -5.855 -12.812  1.00 96.69           C  
ATOM   4147  O   SER C  69      25.234  -8.227 -14.219  1.00 96.69           O  
ATOM   4148  OG  SER C  69      27.344  -5.238 -13.945  1.00 96.69           O  
ATOM   4149  N   TRP C  70      24.766  -6.391 -15.414  1.00 97.38           N  
ATOM   4150  CA  TRP C  70      24.641  -7.082 -16.688  1.00 97.38           C  
ATOM   4151  C   TRP C  70      24.953  -6.145 -17.859  1.00 97.38           C  
ATOM   4152  CB  TRP C  70      23.234  -7.672 -16.859  1.00 97.38           C  
ATOM   4153  O   TRP C  70      25.062  -4.930 -17.672  1.00 97.38           O  
ATOM   4154  CG  TRP C  70      22.156  -6.645 -16.984  1.00 97.38           C  
ATOM   4155  CD1 TRP C  70      21.609  -6.156 -18.141  1.00 97.38           C  
ATOM   4156  CD2 TRP C  70      21.500  -5.969 -15.906  1.00 97.38           C  
ATOM   4157  CE2 TRP C  70      20.547  -5.086 -16.484  1.00 97.38           C  
ATOM   4158  CE3 TRP C  70      21.594  -6.023 -14.516  1.00 97.38           C  
ATOM   4159  NE1 TRP C  70      20.641  -5.223 -17.844  1.00 97.38           N  
ATOM   4160  CH2 TRP C  70      19.844  -4.340 -14.359  1.00 97.38           C  
ATOM   4161  CZ2 TRP C  70      19.719  -4.266 -15.719  1.00 97.38           C  
ATOM   4162  CZ3 TRP C  70      20.781  -5.203 -13.750  1.00 97.38           C  
ATOM   4163  N   LYS C  71      25.141  -6.738 -19.031  1.00 97.00           N  
ATOM   4164  CA  LYS C  71      25.438  -5.953 -20.219  1.00 97.00           C  
ATOM   4165  C   LYS C  71      24.266  -5.965 -21.188  1.00 97.00           C  
ATOM   4166  CB  LYS C  71      26.703  -6.480 -20.906  1.00 97.00           C  
ATOM   4167  O   LYS C  71      23.719  -7.027 -21.500  1.00 97.00           O  
ATOM   4168  CG  LYS C  71      27.250  -5.559 -22.000  1.00 97.00           C  
ATOM   4169  CD  LYS C  71      28.609  -6.023 -22.484  1.00 97.00           C  
ATOM   4170  CE  LYS C  71      29.172  -5.070 -23.531  1.00 97.00           C  
ATOM   4171  NZ  LYS C  71      30.547  -5.488 -23.969  1.00 97.00           N  
ATOM   4172  N   ASP C  72      23.844  -4.785 -21.562  1.00 96.00           N  
ATOM   4173  CA  ASP C  72      22.828  -4.602 -22.594  1.00 96.00           C  
ATOM   4174  C   ASP C  72      23.344  -3.688 -23.703  1.00 96.00           C  
ATOM   4175  CB  ASP C  72      21.547  -4.031 -22.000  1.00 96.00           C  
ATOM   4176  O   ASP C  72      23.344  -2.463 -23.562  1.00 96.00           O  
ATOM   4177  CG  ASP C  72      20.359  -4.098 -22.938  1.00 96.00           C  
ATOM   4178  OD1 ASP C  72      20.578  -4.176 -24.172  1.00 96.00           O  
ATOM   4179  OD2 ASP C  72      19.219  -4.074 -22.453  1.00 96.00           O  
ATOM   4180  N   GLU C  73      23.656  -4.219 -24.859  1.00 92.81           N  
ATOM   4181  CA  GLU C  73      24.266  -3.492 -25.969  1.00 92.81           C  
ATOM   4182  C   GLU C  73      23.312  -2.449 -26.531  1.00 92.81           C  
ATOM   4183  CB  GLU C  73      24.719  -4.461 -27.062  1.00 92.81           C  
ATOM   4184  O   GLU C  73      23.750  -1.485 -27.172  1.00 92.81           O  
ATOM   4185  CG  GLU C  73      25.766  -5.465 -26.609  1.00 92.81           C  
ATOM   4186  CD  GLU C  73      27.109  -4.824 -26.297  1.00 92.81           C  
ATOM   4187  OE1 GLU C  73      27.891  -5.418 -25.516  1.00 92.81           O  
ATOM   4188  OE2 GLU C  73      27.375  -3.719 -26.812  1.00 92.81           O  
ATOM   4189  N   ARG C  74      22.047  -2.615 -26.281  1.00 91.62           N  
ATOM   4190  CA  ARG C  74      21.062  -1.667 -26.781  1.00 91.62           C  
ATOM   4191  C   ARG C  74      21.156  -0.334 -26.047  1.00 91.62           C  
ATOM   4192  CB  ARG C  74      19.641  -2.240 -26.641  1.00 91.62           C  
ATOM   4193  O   ARG C  74      20.641   0.679 -26.516  1.00 91.62           O  
ATOM   4194  CG  ARG C  74      19.438  -3.537 -27.406  1.00 91.62           C  
ATOM   4195  CD  ARG C  74      18.109  -4.188 -27.047  1.00 91.62           C  
ATOM   4196  NE  ARG C  74      18.062  -4.598 -25.656  1.00 91.62           N  
ATOM   4197  NH1 ARG C  74      15.789  -5.020 -25.625  1.00 91.62           N  
ATOM   4198  NH2 ARG C  74      17.031  -5.332 -23.734  1.00 91.62           N  
ATOM   4199  CZ  ARG C  74      16.969  -4.980 -25.000  1.00 91.62           C  
ATOM   4200  N   LEU C  75      21.875  -0.336 -24.922  1.00 94.38           N  
ATOM   4201  CA  LEU C  75      21.922   0.857 -24.078  1.00 94.38           C  
ATOM   4202  C   LEU C  75      23.312   1.481 -24.094  1.00 94.38           C  
ATOM   4203  CB  LEU C  75      21.516   0.520 -22.641  1.00 94.38           C  
ATOM   4204  O   LEU C  75      23.672   2.232 -23.188  1.00 94.38           O  
ATOM   4205  CG  LEU C  75      20.078   0.071 -22.422  1.00 94.38           C  
ATOM   4206  CD1 LEU C  75      19.875  -0.384 -20.984  1.00 94.38           C  
ATOM   4207  CD2 LEU C  75      19.109   1.194 -22.781  1.00 94.38           C  
ATOM   4208  N   LYS C  76      24.094   1.177 -25.109  1.00 93.69           N  
ATOM   4209  CA  LYS C  76      25.359   1.874 -25.328  1.00 93.69           C  
ATOM   4210  C   LYS C  76      25.125   3.342 -25.656  1.00 93.69           C  
ATOM   4211  CB  LYS C  76      26.156   1.197 -26.438  1.00 93.69           C  
ATOM   4212  O   LYS C  76      24.156   3.680 -26.344  1.00 93.69           O  
ATOM   4213  CG  LYS C  76      26.750  -0.142 -26.031  1.00 93.69           C  
ATOM   4214  CD  LYS C  76      27.562  -0.751 -27.172  1.00 93.69           C  
ATOM   4215  CE  LYS C  76      28.188  -2.084 -26.781  1.00 93.69           C  
ATOM   4216  NZ  LYS C  76      28.938  -2.707 -27.906  1.00 93.69           N  
ATOM   4217  N   PHE C  77      25.984   4.160 -25.141  1.00 91.69           N  
ATOM   4218  CA  PHE C  77      25.875   5.582 -25.453  1.00 91.69           C  
ATOM   4219  C   PHE C  77      27.234   6.246 -25.484  1.00 91.69           C  
ATOM   4220  CB  PHE C  77      24.969   6.281 -24.422  1.00 91.69           C  
ATOM   4221  O   PHE C  77      28.234   5.648 -25.094  1.00 91.69           O  
ATOM   4222  CG  PHE C  77      25.562   6.344 -23.047  1.00 91.69           C  
ATOM   4223  CD1 PHE C  77      25.438   5.277 -22.172  1.00 91.69           C  
ATOM   4224  CD2 PHE C  77      26.250   7.473 -22.625  1.00 91.69           C  
ATOM   4225  CE1 PHE C  77      25.984   5.332 -20.891  1.00 91.69           C  
ATOM   4226  CE2 PHE C  77      26.812   7.535 -21.344  1.00 91.69           C  
ATOM   4227  CZ  PHE C  77      26.672   6.465 -20.484  1.00 91.69           C  
ATOM   4228  N   LYS C  78      27.266   7.488 -26.141  1.00 87.88           N  
ATOM   4229  CA  LYS C  78      28.453   8.352 -26.172  1.00 87.88           C  
ATOM   4230  C   LYS C  78      28.125   9.750 -25.656  1.00 87.88           C  
ATOM   4231  CB  LYS C  78      29.016   8.438 -27.594  1.00 87.88           C  
ATOM   4232  O   LYS C  78      27.094  10.328 -26.016  1.00 87.88           O  
ATOM   4233  CG  LYS C  78      29.688   7.156 -28.062  1.00 87.88           C  
ATOM   4234  CD  LYS C  78      30.312   7.336 -29.438  1.00 87.88           C  
ATOM   4235  CE  LYS C  78      30.938   6.043 -29.953  1.00 87.88           C  
ATOM   4236  NZ  LYS C  78      31.562   6.215 -31.297  1.00 87.88           N  
ATOM   4237  N   GLY C  79      28.812  10.125 -24.625  1.00 82.62           N  
ATOM   4238  CA  GLY C  79      28.594  11.445 -24.062  1.00 82.62           C  
ATOM   4239  C   GLY C  79      29.688  11.891 -23.125  1.00 82.62           C  
ATOM   4240  O   GLY C  79      30.688  11.195 -22.969  1.00 82.62           O  
ATOM   4241  N   PRO C  80      29.516  13.125 -22.641  1.00 81.56           N  
ATOM   4242  CA  PRO C  80      30.531  13.703 -21.766  1.00 81.56           C  
ATOM   4243  C   PRO C  80      30.734  12.906 -20.484  1.00 81.56           C  
ATOM   4244  CB  PRO C  80      29.969  15.102 -21.453  1.00 81.56           C  
ATOM   4245  O   PRO C  80      31.812  12.969 -19.875  1.00 81.56           O  
ATOM   4246  CG  PRO C  80      28.516  15.008 -21.766  1.00 81.56           C  
ATOM   4247  CD  PRO C  80      28.312  13.922 -22.781  1.00 81.56           C  
ATOM   4248  N   MET C  81      29.750  12.195 -20.094  1.00 82.38           N  
ATOM   4249  CA  MET C  81      29.891  11.352 -18.906  1.00 82.38           C  
ATOM   4250  C   MET C  81      29.969   9.883 -19.297  1.00 82.38           C  
ATOM   4251  CB  MET C  81      28.719  11.578 -17.953  1.00 82.38           C  
ATOM   4252  O   MET C  81      29.281   9.445 -20.219  1.00 82.38           O  
ATOM   4253  CG  MET C  81      28.703  12.961 -17.312  1.00 82.38           C  
ATOM   4254  SD  MET C  81      27.359  13.156 -16.078  1.00 82.38           S  
ATOM   4255  CE  MET C  81      28.156  14.273 -14.906  1.00 82.38           C  
ATOM   4256  N   THR C  82      30.781   9.195 -18.469  1.00 86.62           N  
ATOM   4257  CA  THR C  82      30.969   7.777 -18.766  1.00 86.62           C  
ATOM   4258  C   THR C  82      29.922   6.934 -18.047  1.00 86.62           C  
ATOM   4259  CB  THR C  82      32.375   7.301 -18.344  1.00 86.62           C  
ATOM   4260  O   THR C  82      29.719   5.766 -18.375  1.00 86.62           O  
ATOM   4261  CG2 THR C  82      33.469   8.039 -19.141  1.00 86.62           C  
ATOM   4262  OG1 THR C  82      32.562   7.547 -16.953  1.00 86.62           O  
ATOM   4263  N   VAL C  83      29.297   7.504 -17.047  1.00 87.50           N  
ATOM   4264  CA  VAL C  83      28.281   6.793 -16.281  1.00 87.50           C  
ATOM   4265  C   VAL C  83      27.047   7.664 -16.141  1.00 87.50           C  
ATOM   4266  CB  VAL C  83      28.812   6.375 -14.891  1.00 87.50           C  
ATOM   4267  O   VAL C  83      27.141   8.836 -15.766  1.00 87.50           O  
ATOM   4268  CG1 VAL C  83      27.734   5.645 -14.102  1.00 87.50           C  
ATOM   4269  CG2 VAL C  83      30.062   5.504 -15.031  1.00 87.50           C  
ATOM   4270  N   LEU C  84      25.984   7.109 -16.469  1.00 86.44           N  
ATOM   4271  CA  LEU C  84      24.688   7.777 -16.297  1.00 86.44           C  
ATOM   4272  C   LEU C  84      23.938   7.188 -15.102  1.00 86.44           C  
ATOM   4273  CB  LEU C  84      23.844   7.660 -17.562  1.00 86.44           C  
ATOM   4274  O   LEU C  84      23.875   5.965 -14.953  1.00 86.44           O  
ATOM   4275  CG  LEU C  84      24.406   8.336 -18.812  1.00 86.44           C  
ATOM   4276  CD1 LEU C  84      23.547   8.000 -20.031  1.00 86.44           C  
ATOM   4277  CD2 LEU C  84      24.484   9.852 -18.609  1.00 86.44           C  
ATOM   4278  N   ARG C  85      23.469   8.000 -14.297  1.00 83.00           N  
ATOM   4279  CA  ARG C  85      22.594   7.594 -13.195  1.00 83.00           C  
ATOM   4280  C   ARG C  85      21.125   7.852 -13.531  1.00 83.00           C  
ATOM   4281  CB  ARG C  85      22.969   8.320 -11.906  1.00 83.00           C  
ATOM   4282  O   ARG C  85      20.750   8.977 -13.867  1.00 83.00           O  
ATOM   4283  CG  ARG C  85      24.406   8.078 -11.461  1.00 83.00           C  
ATOM   4284  CD  ARG C  85      24.812   9.000 -10.312  1.00 83.00           C  
ATOM   4285  NE  ARG C  85      26.219   8.859  -9.984  1.00 83.00           N  
ATOM   4286  NH1 ARG C  85      26.203  10.461  -8.312  1.00 83.00           N  
ATOM   4287  NH2 ARG C  85      28.141   9.359  -8.820  1.00 83.00           N  
ATOM   4288  CZ  ARG C  85      26.844   9.562  -9.039  1.00 83.00           C  
ATOM   4289  N   LEU C  86      20.328   6.789 -13.367  1.00 80.88           N  
ATOM   4290  CA  LEU C  86      18.922   6.918 -13.750  1.00 80.88           C  
ATOM   4291  C   LEU C  86      18.031   7.008 -12.508  1.00 80.88           C  
ATOM   4292  CB  LEU C  86      18.484   5.730 -14.617  1.00 80.88           C  
ATOM   4293  O   LEU C  86      18.281   6.328 -11.516  1.00 80.88           O  
ATOM   4294  CG  LEU C  86      19.297   5.488 -15.883  1.00 80.88           C  
ATOM   4295  CD1 LEU C  86      18.766   4.277 -16.641  1.00 80.88           C  
ATOM   4296  CD2 LEU C  86      19.297   6.727 -16.766  1.00 80.88           C  
ATOM   4297  N   ASN C  87      17.078   7.871 -12.539  1.00 72.81           N  
ATOM   4298  CA  ASN C  87      16.078   7.930 -11.484  1.00 72.81           C  
ATOM   4299  C   ASN C  87      15.086   6.777 -11.586  1.00 72.81           C  
ATOM   4300  CB  ASN C  87      15.344   9.273 -11.516  1.00 72.81           C  
ATOM   4301  O   ASN C  87      15.172   5.957 -12.500  1.00 72.81           O  
ATOM   4302  CG  ASN C  87      14.547   9.469 -12.789  1.00 72.81           C  
ATOM   4303  ND2 ASN C  87      14.117  10.695 -13.039  1.00 72.81           N  
ATOM   4304  OD1 ASN C  87      14.320   8.516 -13.547  1.00 72.81           O  
ATOM   4305  N   ASN C  88      14.156   6.730 -10.742  1.00 70.75           N  
ATOM   4306  CA  ASN C  88      13.219   5.621 -10.617  1.00 70.75           C  
ATOM   4307  C   ASN C  88      12.359   5.477 -11.867  1.00 70.75           C  
ATOM   4308  CB  ASN C  88      12.336   5.801  -9.375  1.00 70.75           C  
ATOM   4309  O   ASN C  88      12.086   4.359 -12.312  1.00 70.75           O  
ATOM   4310  CG  ASN C  88      13.078   5.512  -8.086  1.00 70.75           C  
ATOM   4311  ND2 ASN C  88      12.484   5.910  -6.965  1.00 70.75           N  
ATOM   4312  OD1 ASN C  88      14.164   4.938  -8.094  1.00 70.75           O  
ATOM   4313  N   LEU C  89      11.938   6.609 -12.438  1.00 69.56           N  
ATOM   4314  CA  LEU C  89      11.086   6.578 -13.625  1.00 69.56           C  
ATOM   4315  C   LEU C  89      11.820   5.930 -14.797  1.00 69.56           C  
ATOM   4316  CB  LEU C  89      10.648   7.992 -14.008  1.00 69.56           C  
ATOM   4317  O   LEU C  89      11.250   5.102 -15.516  1.00 69.56           O  
ATOM   4318  CG  LEU C  89       9.250   8.125 -14.625  1.00 69.56           C  
ATOM   4319  CD1 LEU C  89       8.242   8.547 -13.562  1.00 69.56           C  
ATOM   4320  CD2 LEU C  89       9.266   9.117 -15.781  1.00 69.56           C  
ATOM   4321  N   MET C  90      13.094   6.293 -14.945  1.00 79.62           N  
ATOM   4322  CA  MET C  90      13.898   5.734 -16.031  1.00 79.62           C  
ATOM   4323  C   MET C  90      14.219   4.266 -15.766  1.00 79.62           C  
ATOM   4324  CB  MET C  90      15.195   6.527 -16.203  1.00 79.62           C  
ATOM   4325  O   MET C  90      14.211   3.449 -16.688  1.00 79.62           O  
ATOM   4326  CG  MET C  90      14.992   7.910 -16.812  1.00 79.62           C  
ATOM   4327  SD  MET C  90      16.578   8.773 -17.141  1.00 79.62           S  
ATOM   4328  CE  MET C  90      17.078   7.910 -18.656  1.00 79.62           C  
ATOM   4329  N   ALA C  91      14.484   3.957 -14.516  1.00 81.31           N  
ATOM   4330  CA  ALA C  91      14.805   2.578 -14.156  1.00 81.31           C  
ATOM   4331  C   ALA C  91      13.656   1.638 -14.508  1.00 81.31           C  
ATOM   4332  CB  ALA C  91      15.141   2.479 -12.672  1.00 81.31           C  
ATOM   4333  O   ALA C  91      13.883   0.503 -14.930  1.00 81.31           O  
ATOM   4334  N   SER C  92      12.469   2.109 -14.406  1.00 81.50           N  
ATOM   4335  CA  SER C  92      11.305   1.279 -14.688  1.00 81.50           C  
ATOM   4336  C   SER C  92      11.156   1.019 -16.188  1.00 81.50           C  
ATOM   4337  CB  SER C  92      10.031   1.940 -14.148  1.00 81.50           C  
ATOM   4338  O   SER C  92      10.438   0.101 -16.594  1.00 81.50           O  
ATOM   4339  OG  SER C  92       9.703   3.092 -14.906  1.00 81.50           O  
ATOM   4340  N   LYS C  93      11.859   1.746 -17.047  1.00 85.69           N  
ATOM   4341  CA  LYS C  93      11.773   1.607 -18.484  1.00 85.69           C  
ATOM   4342  C   LYS C  93      12.883   0.704 -19.031  1.00 85.69           C  
ATOM   4343  CB  LYS C  93      11.844   2.977 -19.172  1.00 85.69           C  
ATOM   4344  O   LYS C  93      12.969   0.473 -20.234  1.00 85.69           O  
ATOM   4345  CG  LYS C  93      10.664   3.889 -18.844  1.00 85.69           C  
ATOM   4346  CD  LYS C  93      10.734   5.195 -19.625  1.00 85.69           C  
ATOM   4347  CE  LYS C  93       9.547   6.094 -19.312  1.00 85.69           C  
ATOM   4348  NZ  LYS C  93       9.578   7.348 -20.141  1.00 85.69           N  
ATOM   4349  N   ILE C  94      13.680   0.216 -18.172  1.00 91.12           N  
ATOM   4350  CA  ILE C  94      14.812  -0.619 -18.562  1.00 91.12           C  
ATOM   4351  C   ILE C  94      14.586  -2.049 -18.078  1.00 91.12           C  
ATOM   4352  CB  ILE C  94      16.141  -0.066 -17.984  1.00 91.12           C  
ATOM   4353  O   ILE C  94      14.039  -2.268 -16.984  1.00 91.12           O  
ATOM   4354  CG1 ILE C  94      16.469   1.286 -18.641  1.00 91.12           C  
ATOM   4355  CG2 ILE C  94      17.281  -1.069 -18.203  1.00 91.12           C  
ATOM   4356  CD1 ILE C  94      17.672   1.983 -18.016  1.00 91.12           C  
ATOM   4357  N   TRP C  95      14.969  -2.992 -18.844  1.00 91.19           N  
ATOM   4358  CA  TRP C  95      14.906  -4.395 -18.453  1.00 91.19           C  
ATOM   4359  C   TRP C  95      15.805  -4.660 -17.250  1.00 91.19           C  
ATOM   4360  CB  TRP C  95      15.312  -5.305 -19.609  1.00 91.19           C  
ATOM   4361  O   TRP C  95      16.953  -4.238 -17.219  1.00 91.19           O  
ATOM   4362  CG  TRP C  95      15.211  -6.766 -19.312  1.00 91.19           C  
ATOM   4363  CD1 TRP C  95      14.133  -7.578 -19.516  1.00 91.19           C  
ATOM   4364  CD2 TRP C  95      16.234  -7.594 -18.734  1.00 91.19           C  
ATOM   4365  CE2 TRP C  95      15.695  -8.898 -18.625  1.00 91.19           C  
ATOM   4366  CE3 TRP C  95      17.547  -7.359 -18.297  1.00 91.19           C  
ATOM   4367  NE1 TRP C  95      14.414  -8.859 -19.109  1.00 91.19           N  
ATOM   4368  CH2 TRP C  95      17.703  -9.703 -17.688  1.00 91.19           C  
ATOM   4369  CZ2 TRP C  95      16.422  -9.961 -18.094  1.00 91.19           C  
ATOM   4370  CZ3 TRP C  95      18.266  -8.422 -17.781  1.00 91.19           C  
ATOM   4371  N   THR C  96      15.297  -5.242 -16.281  1.00 91.25           N  
ATOM   4372  CA  THR C  96      16.062  -5.676 -15.117  1.00 91.25           C  
ATOM   4373  C   THR C  96      15.852  -7.168 -14.859  1.00 91.25           C  
ATOM   4374  CB  THR C  96      15.680  -4.875 -13.859  1.00 91.25           C  
ATOM   4375  O   THR C  96      14.812  -7.723 -15.219  1.00 91.25           O  
ATOM   4376  CG2 THR C  96      16.016  -3.398 -14.023  1.00 91.25           C  
ATOM   4377  OG1 THR C  96      14.273  -5.016 -13.625  1.00 91.25           O  
ATOM   4378  N   PRO C  97      16.859  -7.809 -14.297  1.00 92.19           N  
ATOM   4379  CA  PRO C  97      16.672  -9.219 -13.953  1.00 92.19           C  
ATOM   4380  C   PRO C  97      15.469  -9.453 -13.047  1.00 92.19           C  
ATOM   4381  CB  PRO C  97      17.969  -9.570 -13.219  1.00 92.19           C  
ATOM   4382  O   PRO C  97      15.156  -8.617 -12.195  1.00 92.19           O  
ATOM   4383  CG  PRO C  97      18.969  -8.562 -13.695  1.00 92.19           C  
ATOM   4384  CD  PRO C  97      18.250  -7.262 -13.930  1.00 92.19           C  
ATOM   4385  N   ASP C  98      14.805 -10.516 -13.234  1.00 89.12           N  
ATOM   4386  CA  ASP C  98      13.625 -10.859 -12.445  1.00 89.12           C  
ATOM   4387  C   ASP C  98      14.000 -11.672 -11.211  1.00 89.12           C  
ATOM   4388  CB  ASP C  98      12.617 -11.633 -13.297  1.00 89.12           C  
ATOM   4389  O   ASP C  98      13.367 -12.688 -10.914  1.00 89.12           O  
ATOM   4390  CG  ASP C  98      13.148 -12.961 -13.789  1.00 89.12           C  
ATOM   4391  OD1 ASP C  98      14.383 -13.172 -13.758  1.00 89.12           O  
ATOM   4392  OD2 ASP C  98      12.336 -13.812 -14.211  1.00 89.12           O  
ATOM   4393  N   THR C  99      14.945 -11.266 -10.539  1.00 90.44           N  
ATOM   4394  CA  THR C  99      15.508 -11.969  -9.391  1.00 90.44           C  
ATOM   4395  C   THR C  99      14.508 -12.023  -8.242  1.00 90.44           C  
ATOM   4396  CB  THR C  99      16.812 -11.289  -8.906  1.00 90.44           C  
ATOM   4397  O   THR C  99      13.820 -11.039  -7.961  1.00 90.44           O  
ATOM   4398  CG2 THR C  99      17.500 -12.133  -7.844  1.00 90.44           C  
ATOM   4399  OG1 THR C  99      17.688 -11.109 -10.023  1.00 90.44           O  
ATOM   4400  N   PHE C 100      14.422 -13.164  -7.602  1.00 86.56           N  
ATOM   4401  CA  PHE C 100      13.633 -13.328  -6.383  1.00 86.56           C  
ATOM   4402  C   PHE C 100      14.367 -14.203  -5.379  1.00 86.56           C  
ATOM   4403  CB  PHE C 100      12.266 -13.930  -6.707  1.00 86.56           C  
ATOM   4404  O   PHE C 100      15.242 -14.992  -5.750  1.00 86.56           O  
ATOM   4405  CG  PHE C 100      12.289 -15.422  -6.922  1.00 86.56           C  
ATOM   4406  CD1 PHE C 100      12.727 -15.953  -8.133  1.00 86.56           C  
ATOM   4407  CD2 PHE C 100      11.891 -16.281  -5.918  1.00 86.56           C  
ATOM   4408  CE1 PHE C 100      12.750 -17.328  -8.336  1.00 86.56           C  
ATOM   4409  CE2 PHE C 100      11.914 -17.672  -6.109  1.00 86.56           C  
ATOM   4410  CZ  PHE C 100      12.344 -18.188  -7.320  1.00 86.56           C  
ATOM   4411  N   PHE C 101      14.055 -14.023  -4.121  1.00 87.88           N  
ATOM   4412  CA  PHE C 101      14.617 -14.844  -3.053  1.00 87.88           C  
ATOM   4413  C   PHE C 101      13.750 -16.062  -2.787  1.00 87.88           C  
ATOM   4414  CB  PHE C 101      14.773 -14.023  -1.769  1.00 87.88           C  
ATOM   4415  O   PHE C 101      12.578 -15.930  -2.406  1.00 87.88           O  
ATOM   4416  CG  PHE C 101      15.781 -12.906  -1.879  1.00 87.88           C  
ATOM   4417  CD1 PHE C 101      17.141 -13.156  -1.682  1.00 87.88           C  
ATOM   4418  CD2 PHE C 101      15.375 -11.617  -2.180  1.00 87.88           C  
ATOM   4419  CE1 PHE C 101      18.062 -12.125  -1.782  1.00 87.88           C  
ATOM   4420  CE2 PHE C 101      16.297 -10.586  -2.281  1.00 87.88           C  
ATOM   4421  CZ  PHE C 101      17.656 -10.844  -2.082  1.00 87.88           C  
ATOM   4422  N   HIS C 102      14.297 -17.234  -2.943  1.00 83.62           N  
ATOM   4423  CA  HIS C 102      13.570 -18.500  -2.846  1.00 83.62           C  
ATOM   4424  C   HIS C 102      13.000 -18.703  -1.446  1.00 83.62           C  
ATOM   4425  CB  HIS C 102      14.492 -19.672  -3.211  1.00 83.62           C  
ATOM   4426  O   HIS C 102      11.867 -19.156  -1.296  1.00 83.62           O  
ATOM   4427  CG  HIS C 102      14.742 -19.797  -4.680  1.00 83.62           C  
ATOM   4428  CD2 HIS C 102      15.445 -19.000  -5.531  1.00 83.62           C  
ATOM   4429  ND1 HIS C 102      14.250 -20.828  -5.434  1.00 83.62           N  
ATOM   4430  CE1 HIS C 102      14.633 -20.672  -6.691  1.00 83.62           C  
ATOM   4431  NE2 HIS C 102      15.359 -19.578  -6.777  1.00 83.62           N  
ATOM   4432  N   ASN C 103      13.758 -18.406  -0.587  1.00 79.81           N  
ATOM   4433  CA  ASN C 103      13.320 -18.672   0.780  1.00 79.81           C  
ATOM   4434  C   ASN C 103      13.039 -17.391   1.542  1.00 79.81           C  
ATOM   4435  CB  ASN C 103      14.375 -19.500   1.521  1.00 79.81           C  
ATOM   4436  O   ASN C 103      13.148 -17.344   2.768  1.00 79.81           O  
ATOM   4437  CG  ASN C 103      15.734 -18.828   1.554  1.00 79.81           C  
ATOM   4438  ND2 ASN C 103      16.453 -18.984   2.662  1.00 79.81           N  
ATOM   4439  OD1 ASN C 103      16.141 -18.172   0.592  1.00 79.81           O  
ATOM   4440  N   GLY C 104      12.758 -16.375   0.826  1.00 74.75           N  
ATOM   4441  CA  GLY C 104      12.359 -15.109   1.433  1.00 74.75           C  
ATOM   4442  C   GLY C 104      10.867 -15.039   1.731  1.00 74.75           C  
ATOM   4443  O   GLY C 104      10.039 -15.258   0.845  1.00 74.75           O  
ATOM   4444  N   LYS C 105      10.430 -14.930   3.027  1.00 60.41           N  
ATOM   4445  CA  LYS C 105       9.023 -14.836   3.424  1.00 60.41           C  
ATOM   4446  C   LYS C 105       8.469 -13.438   3.150  1.00 60.41           C  
ATOM   4447  CB  LYS C 105       8.859 -15.188   4.902  1.00 60.41           C  
ATOM   4448  O   LYS C 105       7.309 -13.297   2.752  1.00 60.41           O  
ATOM   4449  CG  LYS C 105       9.102 -16.656   5.223  1.00 60.41           C  
ATOM   4450  CD  LYS C 105       8.406 -17.062   6.512  1.00 60.41           C  
ATOM   4451  CE  LYS C 105       8.609 -18.547   6.812  1.00 60.41           C  
ATOM   4452  NZ  LYS C 105       7.906 -18.953   8.062  1.00 60.41           N  
ATOM   4453  N   LYS C 106       9.164 -12.453   3.576  1.00 56.69           N  
ATOM   4454  CA  LYS C 106       8.781 -11.055   3.404  1.00 56.69           C  
ATOM   4455  C   LYS C 106       9.984 -10.203   3.012  1.00 56.69           C  
ATOM   4456  CB  LYS C 106       8.148 -10.508   4.684  1.00 56.69           C  
ATOM   4457  O   LYS C 106      11.055 -10.312   3.615  1.00 56.69           O  
ATOM   4458  CG  LYS C 106       6.633 -10.430   4.641  1.00 56.69           C  
ATOM   4459  CD  LYS C 106       6.066  -9.812   5.914  1.00 56.69           C  
ATOM   4460  CE  LYS C 106       4.543  -9.781   5.891  1.00 56.69           C  
ATOM   4461  NZ  LYS C 106       3.982  -9.219   7.156  1.00 56.69           N  
ATOM   4462  N   SER C 107      10.000  -9.844   1.764  1.00 47.28           N  
ATOM   4463  CA  SER C 107      10.992  -8.836   1.412  1.00 47.28           C  
ATOM   4464  C   SER C 107      10.359  -7.457   1.283  1.00 47.28           C  
ATOM   4465  CB  SER C 107      11.695  -9.211   0.106  1.00 47.28           C  
ATOM   4466  O   SER C 107       9.359  -7.285   0.578  1.00 47.28           O  
ATOM   4467  OG  SER C 107      10.812  -9.062  -0.997  1.00 47.28           O  
ATOM   4468  N   VAL C 108      10.445  -6.672   2.270  1.00 45.72           N  
ATOM   4469  CA  VAL C 108       9.844  -5.344   2.264  1.00 45.72           C  
ATOM   4470  C   VAL C 108      10.844  -4.324   1.726  1.00 45.72           C  
ATOM   4471  CB  VAL C 108       9.367  -4.930   3.676  1.00 45.72           C  
ATOM   4472  O   VAL C 108      11.992  -4.285   2.162  1.00 45.72           O  
ATOM   4473  CG1 VAL C 108       8.688  -3.562   3.639  1.00 45.72           C  
ATOM   4474  CG2 VAL C 108       8.422  -5.984   4.250  1.00 45.72           C  
ATOM   4475  N   ALA C 109      10.484  -3.869   0.549  1.00 40.34           N  
ATOM   4476  CA  ALA C 109      11.234  -2.689   0.123  1.00 40.34           C  
ATOM   4477  C   ALA C 109      10.953  -1.502   1.039  1.00 40.34           C  
ATOM   4478  CB  ALA C 109      10.891  -2.336  -1.322  1.00 40.34           C  
ATOM   4479  O   ALA C 109       9.836  -1.349   1.543  1.00 40.34           O  
ATOM   4480  N   HIS C 110      11.930  -1.064   1.683  1.00 41.22           N  
ATOM   4481  CA  HIS C 110      11.836   0.084   2.578  1.00 41.22           C  
ATOM   4482  C   HIS C 110      10.930   1.165   1.996  1.00 41.22           C  
ATOM   4483  CB  HIS C 110      13.227   0.657   2.859  1.00 41.22           C  
ATOM   4484  O   HIS C 110      10.664   1.176   0.792  1.00 41.22           O  
ATOM   4485  CG  HIS C 110      14.094  -0.250   3.670  1.00 41.22           C  
ATOM   4486  CD2 HIS C 110      15.039  -1.143   3.295  1.00 41.22           C  
ATOM   4487  ND1 HIS C 110      14.039  -0.303   5.047  1.00 41.22           N  
ATOM   4488  CE1 HIS C 110      14.914  -1.190   5.484  1.00 41.22           C  
ATOM   4489  NE2 HIS C 110      15.539  -1.714   4.441  1.00 41.22           N  
ATOM   4490  N   ASN C 111      10.578   2.260   2.559  1.00 47.53           N  
ATOM   4491  CA  ASN C 111       9.594   3.336   2.643  1.00 47.53           C  
ATOM   4492  C   ASN C 111       9.531   4.141   1.347  1.00 47.53           C  
ATOM   4493  CB  ASN C 111       9.914   4.258   3.824  1.00 47.53           C  
ATOM   4494  O   ASN C 111      10.516   4.203   0.603  1.00 47.53           O  
ATOM   4495  CG  ASN C 111       9.258   3.799   5.113  1.00 47.53           C  
ATOM   4496  ND2 ASN C 111       9.625   4.422   6.223  1.00 47.53           N  
ATOM   4497  OD1 ASN C 111       8.422   2.893   5.109  1.00 47.53           O  
ATOM   4498  N   MET C 112       8.312   4.301   0.840  1.00 45.19           N  
ATOM   4499  CA  MET C 112       7.711   5.188  -0.153  1.00 45.19           C  
ATOM   4500  C   MET C 112       8.406   6.543  -0.163  1.00 45.19           C  
ATOM   4501  CB  MET C 112       6.219   5.371   0.119  1.00 45.19           C  
ATOM   4502  O   MET C 112       8.344   7.277  -1.152  1.00 45.19           O  
ATOM   4503  CG  MET C 112       5.352   4.266  -0.460  1.00 45.19           C  
ATOM   4504  SD  MET C 112       3.559   4.586  -0.231  1.00 45.19           S  
ATOM   4505  CE  MET C 112       3.268   5.762  -1.582  1.00 45.19           C  
ATOM   4506  N   THR C 113       9.266   6.719   0.956  1.00 51.91           N  
ATOM   4507  CA  THR C 113       9.656   8.125   0.999  1.00 51.91           C  
ATOM   4508  C   THR C 113      11.117   8.289   0.599  1.00 51.91           C  
ATOM   4509  CB  THR C 113       9.430   8.727   2.398  1.00 51.91           C  
ATOM   4510  O   THR C 113      11.555   9.398   0.264  1.00 51.91           O  
ATOM   4511  CG2 THR C 113       7.941   8.883   2.697  1.00 51.91           C  
ATOM   4512  OG1 THR C 113      10.008   7.859   3.381  1.00 51.91           O  
ATOM   4513  N   MET C 114      11.820   6.961   0.469  1.00 59.97           N  
ATOM   4514  CA  MET C 114      13.234   7.094   0.139  1.00 59.97           C  
ATOM   4515  C   MET C 114      13.633   6.113  -0.960  1.00 59.97           C  
ATOM   4516  CB  MET C 114      14.102   6.867   1.379  1.00 59.97           C  
ATOM   4517  O   MET C 114      13.023   5.047  -1.096  1.00 59.97           O  
ATOM   4518  CG  MET C 114      13.859   7.879   2.488  1.00 59.97           C  
ATOM   4519  SD  MET C 114      15.406   8.352   3.354  1.00 59.97           S  
ATOM   4520  CE  MET C 114      15.625   6.910   4.438  1.00 59.97           C  
ATOM   4521  N   PRO C 115      14.500   6.543  -1.854  1.00 64.50           N  
ATOM   4522  CA  PRO C 115      14.938   5.672  -2.947  1.00 64.50           C  
ATOM   4523  C   PRO C 115      15.469   4.328  -2.453  1.00 64.50           C  
ATOM   4524  CB  PRO C 115      16.047   6.484  -3.623  1.00 64.50           C  
ATOM   4525  O   PRO C 115      16.188   4.277  -1.453  1.00 64.50           O  
ATOM   4526  CG  PRO C 115      16.031   7.805  -2.924  1.00 64.50           C  
ATOM   4527  CD  PRO C 115      15.117   7.707  -1.734  1.00 64.50           C  
ATOM   4528  N   ASN C 116      15.016   3.260  -3.076  1.00 72.19           N  
ATOM   4529  CA  ASN C 116      15.516   1.936  -2.719  1.00 72.19           C  
ATOM   4530  C   ASN C 116      16.078   1.206  -3.932  1.00 72.19           C  
ATOM   4531  CB  ASN C 116      14.406   1.103  -2.072  1.00 72.19           C  
ATOM   4532  O   ASN C 116      16.578   0.086  -3.809  1.00 72.19           O  
ATOM   4533  CG  ASN C 116      13.242   0.845  -3.012  1.00 72.19           C  
ATOM   4534  ND2 ASN C 116      12.406  -0.124  -2.666  1.00 72.19           N  
ATOM   4535  OD1 ASN C 116      13.102   1.510  -4.043  1.00 72.19           O  
ATOM   4536  N   LYS C 117      15.961   1.858  -5.051  1.00 75.75           N  
ATOM   4537  CA  LYS C 117      16.484   1.296  -6.289  1.00 75.75           C  
ATOM   4538  C   LYS C 117      17.359   2.311  -7.031  1.00 75.75           C  
ATOM   4539  CB  LYS C 117      15.344   0.823  -7.191  1.00 75.75           C  
ATOM   4540  O   LYS C 117      17.031   3.500  -7.066  1.00 75.75           O  
ATOM   4541  CG  LYS C 117      14.469  -0.249  -6.562  1.00 75.75           C  
ATOM   4542  CD  LYS C 117      13.328  -0.649  -7.492  1.00 75.75           C  
ATOM   4543  CE  LYS C 117      12.398  -1.662  -6.832  1.00 75.75           C  
ATOM   4544  NZ  LYS C 117      11.273  -2.051  -7.734  1.00 75.75           N  
ATOM   4545  N   LEU C 118      18.500   1.913  -7.469  1.00 82.19           N  
ATOM   4546  CA  LEU C 118      19.375   2.756  -8.266  1.00 82.19           C  
ATOM   4547  C   LEU C 118      19.938   1.987  -9.461  1.00 82.19           C  
ATOM   4548  CB  LEU C 118      20.531   3.279  -7.398  1.00 82.19           C  
ATOM   4549  O   LEU C 118      20.438   0.870  -9.305  1.00 82.19           O  
ATOM   4550  CG  LEU C 118      21.578   4.133  -8.117  1.00 82.19           C  
ATOM   4551  CD1 LEU C 118      21.000   5.496  -8.469  1.00 82.19           C  
ATOM   4552  CD2 LEU C 118      22.828   4.281  -7.250  1.00 82.19           C  
ATOM   4553  N   LEU C 119      19.812   2.617 -10.570  1.00 89.12           N  
ATOM   4554  CA  LEU C 119      20.328   2.035 -11.805  1.00 89.12           C  
ATOM   4555  C   LEU C 119      21.375   2.947 -12.430  1.00 89.12           C  
ATOM   4556  CB  LEU C 119      19.188   1.777 -12.797  1.00 89.12           C  
ATOM   4557  O   LEU C 119      21.109   4.129 -12.664  1.00 89.12           O  
ATOM   4558  CG  LEU C 119      19.531   0.894 -14.000  1.00 89.12           C  
ATOM   4559  CD1 LEU C 119      19.828  -0.529 -13.539  1.00 89.12           C  
ATOM   4560  CD2 LEU C 119      18.391   0.903 -15.008  1.00 89.12           C  
ATOM   4561  N   ARG C 120      22.516   2.371 -12.727  1.00 91.94           N  
ATOM   4562  CA  ARG C 120      23.609   3.055 -13.414  1.00 91.94           C  
ATOM   4563  C   ARG C 120      23.906   2.387 -14.750  1.00 91.94           C  
ATOM   4564  CB  ARG C 120      24.859   3.080 -12.539  1.00 91.94           C  
ATOM   4565  O   ARG C 120      23.875   1.159 -14.859  1.00 91.94           O  
ATOM   4566  CG  ARG C 120      24.703   3.879 -11.250  1.00 91.94           C  
ATOM   4567  CD  ARG C 120      25.984   3.900 -10.438  1.00 91.94           C  
ATOM   4568  NE  ARG C 120      25.844   4.723  -9.242  1.00 91.94           N  
ATOM   4569  NH1 ARG C 120      26.312   3.010  -7.758  1.00 91.94           N  
ATOM   4570  NH2 ARG C 120      25.859   5.117  -6.977  1.00 91.94           N  
ATOM   4571  CZ  ARG C 120      26.000   4.281  -7.996  1.00 91.94           C  
ATOM   4572  N   ILE C 121      24.172   3.246 -15.672  1.00 93.12           N  
ATOM   4573  CA  ILE C 121      24.547   2.742 -16.984  1.00 93.12           C  
ATOM   4574  C   ILE C 121      25.922   3.303 -17.375  1.00 93.12           C  
ATOM   4575  CB  ILE C 121      23.500   3.107 -18.062  1.00 93.12           C  
ATOM   4576  O   ILE C 121      26.141   4.516 -17.312  1.00 93.12           O  
ATOM   4577  CG1 ILE C 121      22.109   2.643 -17.625  1.00 93.12           C  
ATOM   4578  CG2 ILE C 121      23.875   2.500 -19.422  1.00 93.12           C  
ATOM   4579  CD1 ILE C 121      21.000   3.043 -18.578  1.00 93.12           C  
ATOM   4580  N   THR C 122      26.828   2.430 -17.750  1.00 93.69           N  
ATOM   4581  CA  THR C 122      28.141   2.824 -18.281  1.00 93.69           C  
ATOM   4582  C   THR C 122      28.078   2.914 -19.797  1.00 93.69           C  
ATOM   4583  CB  THR C 122      29.234   1.834 -17.859  1.00 93.69           C  
ATOM   4584  O   THR C 122      27.219   2.307 -20.438  1.00 93.69           O  
ATOM   4585  CG2 THR C 122      29.469   1.874 -16.359  1.00 93.69           C  
ATOM   4586  OG1 THR C 122      28.844   0.507 -18.234  1.00 93.69           O  
ATOM   4587  N   GLU C 123      28.906   3.652 -20.422  1.00 94.12           N  
ATOM   4588  CA  GLU C 123      28.891   3.971 -21.844  1.00 94.12           C  
ATOM   4589  C   GLU C 123      28.906   2.701 -22.688  1.00 94.12           C  
ATOM   4590  CB  GLU C 123      30.078   4.867 -22.203  1.00 94.12           C  
ATOM   4591  O   GLU C 123      28.406   2.693 -23.812  1.00 94.12           O  
ATOM   4592  CG  GLU C 123      31.422   4.195 -22.047  1.00 94.12           C  
ATOM   4593  CD  GLU C 123      32.594   5.113 -22.375  1.00 94.12           C  
ATOM   4594  OE1 GLU C 123      33.750   4.707 -22.172  1.00 94.12           O  
ATOM   4595  OE2 GLU C 123      32.344   6.242 -22.844  1.00 94.12           O  
ATOM   4596  N   ASP C 124      29.500   1.609 -22.219  1.00 95.44           N  
ATOM   4597  CA  ASP C 124      29.609   0.378 -23.000  1.00 95.44           C  
ATOM   4598  C   ASP C 124      28.328  -0.464 -22.859  1.00 95.44           C  
ATOM   4599  CB  ASP C 124      30.828  -0.433 -22.562  1.00 95.44           C  
ATOM   4600  O   ASP C 124      28.266  -1.576 -23.391  1.00 95.44           O  
ATOM   4601  CG  ASP C 124      30.672  -1.023 -21.172  1.00 95.44           C  
ATOM   4602  OD1 ASP C 124      29.766  -0.607 -20.422  1.00 95.44           O  
ATOM   4603  OD2 ASP C 124      31.484  -1.911 -20.812  1.00 95.44           O  
ATOM   4604  N   GLY C 125      27.344   0.023 -22.078  1.00 95.88           N  
ATOM   4605  CA  GLY C 125      26.078  -0.679 -21.938  1.00 95.88           C  
ATOM   4606  C   GLY C 125      25.984  -1.533 -20.688  1.00 95.88           C  
ATOM   4607  O   GLY C 125      25.016  -2.271 -20.500  1.00 95.88           O  
ATOM   4608  N   THR C 126      27.047  -1.451 -19.875  1.00 96.56           N  
ATOM   4609  CA  THR C 126      27.016  -2.178 -18.609  1.00 96.56           C  
ATOM   4610  C   THR C 126      26.094  -1.479 -17.625  1.00 96.56           C  
ATOM   4611  CB  THR C 126      28.422  -2.314 -18.016  1.00 96.56           C  
ATOM   4612  O   THR C 126      26.172  -0.263 -17.438  1.00 96.56           O  
ATOM   4613  CG2 THR C 126      28.375  -3.119 -16.719  1.00 96.56           C  
ATOM   4614  OG1 THR C 126      29.266  -2.980 -18.953  1.00 96.56           O  
ATOM   4615  N   LEU C 127      25.203  -2.293 -17.094  1.00 96.44           N  
ATOM   4616  CA  LEU C 127      24.266  -1.767 -16.109  1.00 96.44           C  
ATOM   4617  C   LEU C 127      24.594  -2.289 -14.719  1.00 96.44           C  
ATOM   4618  CB  LEU C 127      22.828  -2.139 -16.484  1.00 96.44           C  
ATOM   4619  O   LEU C 127      25.000  -3.443 -14.562  1.00 96.44           O  
ATOM   4620  CG  LEU C 127      22.281  -1.523 -17.781  1.00 96.44           C  
ATOM   4621  CD1 LEU C 127      22.438  -2.498 -18.938  1.00 96.44           C  
ATOM   4622  CD2 LEU C 127      20.812  -1.131 -17.609  1.00 96.44           C  
ATOM   4623  N   LEU C 128      24.438  -1.451 -13.719  1.00 94.50           N  
ATOM   4624  CA  LEU C 128      24.531  -1.804 -12.312  1.00 94.50           C  
ATOM   4625  C   LEU C 128      23.266  -1.426 -11.562  1.00 94.50           C  
ATOM   4626  CB  LEU C 128      25.734  -1.112 -11.664  1.00 94.50           C  
ATOM   4627  O   LEU C 128      22.938  -0.243 -11.453  1.00 94.50           O  
ATOM   4628  CG  LEU C 128      25.938  -1.360 -10.172  1.00 94.50           C  
ATOM   4629  CD1 LEU C 128      26.219  -2.838  -9.906  1.00 94.50           C  
ATOM   4630  CD2 LEU C 128      27.078  -0.500  -9.633  1.00 94.50           C  
ATOM   4631  N   TYR C 129      22.562  -2.420 -11.086  1.00 92.12           N  
ATOM   4632  CA  TYR C 129      21.297  -2.271 -10.367  1.00 92.12           C  
ATOM   4633  C   TYR C 129      21.484  -2.572  -8.883  1.00 92.12           C  
ATOM   4634  CB  TYR C 129      20.234  -3.193 -10.969  1.00 92.12           C  
ATOM   4635  O   TYR C 129      21.750  -3.715  -8.508  1.00 92.12           O  
ATOM   4636  CG  TYR C 129      18.844  -2.949 -10.422  1.00 92.12           C  
ATOM   4637  CD1 TYR C 129      18.031  -4.012 -10.039  1.00 92.12           C  
ATOM   4638  CD2 TYR C 129      18.359  -1.657 -10.281  1.00 92.12           C  
ATOM   4639  CE1 TYR C 129      16.750  -3.791  -9.539  1.00 92.12           C  
ATOM   4640  CE2 TYR C 129      17.078  -1.425  -9.781  1.00 92.12           C  
ATOM   4641  OH  TYR C 129      15.023  -2.273  -8.914  1.00 92.12           O  
ATOM   4642  CZ  TYR C 129      16.281  -2.496  -9.414  1.00 92.12           C  
ATOM   4643  N   THR C 130      21.328  -1.529  -8.062  1.00 87.62           N  
ATOM   4644  CA  THR C 130      21.469  -1.673  -6.621  1.00 87.62           C  
ATOM   4645  C   THR C 130      20.125  -1.507  -5.918  1.00 87.62           C  
ATOM   4646  CB  THR C 130      22.484  -0.652  -6.059  1.00 87.62           C  
ATOM   4647  O   THR C 130      19.406  -0.544  -6.176  1.00 87.62           O  
ATOM   4648  CG2 THR C 130      22.703  -0.872  -4.566  1.00 87.62           C  
ATOM   4649  OG1 THR C 130      23.719  -0.789  -6.750  1.00 87.62           O  
ATOM   4650  N   MET C 131      19.844  -2.463  -5.082  1.00 85.31           N  
ATOM   4651  CA  MET C 131      18.609  -2.412  -4.297  1.00 85.31           C  
ATOM   4652  C   MET C 131      18.922  -2.527  -2.807  1.00 85.31           C  
ATOM   4653  CB  MET C 131      17.656  -3.523  -4.723  1.00 85.31           C  
ATOM   4654  O   MET C 131      19.719  -3.369  -2.395  1.00 85.31           O  
ATOM   4655  CG  MET C 131      17.141  -3.381  -6.148  1.00 85.31           C  
ATOM   4656  SD  MET C 131      16.016  -4.742  -6.629  1.00 85.31           S  
ATOM   4657  CE  MET C 131      14.891  -4.746  -5.203  1.00 85.31           C  
ATOM   4658  N   ARG C 132      18.250  -1.710  -2.080  1.00 82.12           N  
ATOM   4659  CA  ARG C 132      18.250  -1.868  -0.630  1.00 82.12           C  
ATOM   4660  C   ARG C 132      17.047  -2.684  -0.173  1.00 82.12           C  
ATOM   4661  CB  ARG C 132      18.250  -0.503   0.060  1.00 82.12           C  
ATOM   4662  O   ARG C 132      15.898  -2.303  -0.425  1.00 82.12           O  
ATOM   4663  CG  ARG C 132      18.453  -0.574   1.565  1.00 82.12           C  
ATOM   4664  CD  ARG C 132      18.422   0.808   2.203  1.00 82.12           C  
ATOM   4665  NE  ARG C 132      18.438   0.728   3.662  1.00 82.12           N  
ATOM   4666  NH1 ARG C 132      18.062   2.982   3.996  1.00 82.12           N  
ATOM   4667  NH2 ARG C 132      18.312   1.578   5.793  1.00 82.12           N  
ATOM   4668  CZ  ARG C 132      18.266   1.764   4.480  1.00 82.12           C  
ATOM   4669  N   LEU C 133      17.328  -3.836   0.522  1.00 83.12           N  
ATOM   4670  CA  LEU C 133      16.266  -4.766   0.872  1.00 83.12           C  
ATOM   4671  C   LEU C 133      16.391  -5.223   2.320  1.00 83.12           C  
ATOM   4672  CB  LEU C 133      16.281  -5.977  -0.063  1.00 83.12           C  
ATOM   4673  O   LEU C 133      17.500  -5.383   2.828  1.00 83.12           O  
ATOM   4674  CG  LEU C 133      16.172  -5.680  -1.560  1.00 83.12           C  
ATOM   4675  CD1 LEU C 133      16.469  -6.938  -2.371  1.00 83.12           C  
ATOM   4676  CD2 LEU C 133      14.789  -5.133  -1.900  1.00 83.12           C  
ATOM   4677  N   THR C 134      15.227  -5.324   2.957  1.00 83.31           N  
ATOM   4678  CA  THR C 134      15.133  -6.164   4.148  1.00 83.31           C  
ATOM   4679  C   THR C 134      14.555  -7.535   3.799  1.00 83.31           C  
ATOM   4680  CB  THR C 134      14.258  -5.500   5.230  1.00 83.31           C  
ATOM   4681  O   THR C 134      13.438  -7.633   3.283  1.00 83.31           O  
ATOM   4682  CG2 THR C 134      14.188  -6.363   6.484  1.00 83.31           C  
ATOM   4683  OG1 THR C 134      14.820  -4.227   5.570  1.00 83.31           O  
ATOM   4684  N   VAL C 135      15.336  -8.555   4.035  1.00 85.75           N  
ATOM   4685  CA  VAL C 135      14.922  -9.906   3.682  1.00 85.75           C  
ATOM   4686  C   VAL C 135      14.695 -10.727   4.949  1.00 85.75           C  
ATOM   4687  CB  VAL C 135      15.969 -10.602   2.779  1.00 85.75           C  
ATOM   4688  O   VAL C 135      15.570 -10.805   5.812  1.00 85.75           O  
ATOM   4689  CG1 VAL C 135      15.477 -11.984   2.354  1.00 85.75           C  
ATOM   4690  CG2 VAL C 135      16.281  -9.742   1.557  1.00 85.75           C  
ATOM   4691  N   ARG C 136      13.547 -11.203   5.137  1.00 86.06           N  
ATOM   4692  CA  ARG C 136      13.242 -12.219   6.141  1.00 86.06           C  
ATOM   4693  C   ARG C 136      13.258 -13.617   5.527  1.00 86.06           C  
ATOM   4694  CB  ARG C 136      11.883 -11.945   6.789  1.00 86.06           C  
ATOM   4695  O   ARG C 136      12.391 -13.953   4.715  1.00 86.06           O  
ATOM   4696  CG  ARG C 136      11.602 -12.805   8.008  1.00 86.06           C  
ATOM   4697  CD  ARG C 136      10.305 -12.391   8.695  1.00 86.06           C  
ATOM   4698  NE  ARG C 136       9.781 -13.461   9.547  1.00 86.06           N  
ATOM   4699  NH1 ARG C 136       7.883 -12.312  10.180  1.00 86.06           N  
ATOM   4700  NH2 ARG C 136       8.266 -14.422  10.977  1.00 86.06           N  
ATOM   4701  CZ  ARG C 136       8.648 -13.398  10.234  1.00 86.06           C  
ATOM   4702  N   ALA C 137      14.172 -14.336   5.879  1.00 87.62           N  
ATOM   4703  CA  ALA C 137      14.391 -15.633   5.234  1.00 87.62           C  
ATOM   4704  C   ALA C 137      14.273 -16.781   6.242  1.00 87.62           C  
ATOM   4705  CB  ALA C 137      15.758 -15.664   4.559  1.00 87.62           C  
ATOM   4706  O   ALA C 137      14.555 -16.594   7.430  1.00 87.62           O  
ATOM   4707  N   GLU C 138      13.898 -17.922   5.758  1.00 83.81           N  
ATOM   4708  CA  GLU C 138      13.773 -19.125   6.574  1.00 83.81           C  
ATOM   4709  C   GLU C 138      15.141 -19.750   6.852  1.00 83.81           C  
ATOM   4710  CB  GLU C 138      12.859 -20.141   5.891  1.00 83.81           C  
ATOM   4711  O   GLU C 138      16.000 -19.797   5.969  1.00 83.81           O  
ATOM   4712  CG  GLU C 138      11.391 -19.750   5.887  1.00 83.81           C  
ATOM   4713  CD  GLU C 138      10.500 -20.750   5.184  1.00 83.81           C  
ATOM   4714  OE1 GLU C 138       9.266 -20.547   5.137  1.00 83.81           O  
ATOM   4715  OE2 GLU C 138      11.039 -21.766   4.680  1.00 83.81           O  
ATOM   4716  N   CYS C 139      15.297 -20.141   8.078  1.00 84.44           N  
ATOM   4717  CA  CYS C 139      16.484 -20.875   8.516  1.00 84.44           C  
ATOM   4718  C   CYS C 139      16.094 -22.078   9.352  1.00 84.44           C  
ATOM   4719  CB  CYS C 139      17.406 -19.953   9.320  1.00 84.44           C  
ATOM   4720  O   CYS C 139      15.711 -21.953  10.516  1.00 84.44           O  
ATOM   4721  SG  CYS C 139      18.953 -20.734   9.812  1.00 84.44           S  
ATOM   4722  N   PRO C 140      16.125 -23.297   8.680  1.00 76.06           N  
ATOM   4723  CA  PRO C 140      15.828 -24.500   9.461  1.00 76.06           C  
ATOM   4724  C   PRO C 140      16.844 -24.750  10.578  1.00 76.06           C  
ATOM   4725  CB  PRO C 140      15.891 -25.625   8.414  1.00 76.06           C  
ATOM   4726  O   PRO C 140      18.031 -24.938  10.305  1.00 76.06           O  
ATOM   4727  CG  PRO C 140      16.266 -24.938   7.145  1.00 76.06           C  
ATOM   4728  CD  PRO C 140      16.516 -23.484   7.438  1.00 76.06           C  
ATOM   4729  N   MET C 141      16.516 -24.312  11.750  1.00 71.94           N  
ATOM   4730  CA  MET C 141      17.422 -24.484  12.891  1.00 71.94           C  
ATOM   4731  C   MET C 141      17.109 -25.781  13.633  1.00 71.94           C  
ATOM   4732  CB  MET C 141      17.297 -23.297  13.844  1.00 71.94           C  
ATOM   4733  O   MET C 141      15.961 -26.047  13.984  1.00 71.94           O  
ATOM   4734  CG  MET C 141      17.734 -21.969  13.242  1.00 71.94           C  
ATOM   4735  SD  MET C 141      17.703 -20.594  14.453  1.00 71.94           S  
ATOM   4736  CE  MET C 141      16.719 -19.391  13.531  1.00 71.94           C  
ATOM   4737  N   HIS C 142      17.844 -26.938  13.445  1.00 59.72           N  
ATOM   4738  CA  HIS C 142      17.719 -28.156  14.227  1.00 59.72           C  
ATOM   4739  C   HIS C 142      18.344 -28.000  15.609  1.00 59.72           C  
ATOM   4740  CB  HIS C 142      18.375 -29.328  13.492  1.00 59.72           C  
ATOM   4741  O   HIS C 142      19.531 -27.688  15.727  1.00 59.72           O  
ATOM   4742  CG  HIS C 142      17.656 -29.734  12.242  1.00 59.72           C  
ATOM   4743  CD2 HIS C 142      18.078 -29.797  10.953  1.00 59.72           C  
ATOM   4744  ND1 HIS C 142      16.328 -30.109  12.234  1.00 59.72           N  
ATOM   4745  CE1 HIS C 142      15.961 -30.406  10.992  1.00 59.72           C  
ATOM   4746  NE2 HIS C 142      17.000 -30.219  10.203  1.00 59.72           N  
ATOM   4747  N   LEU C 143      17.500 -27.797  16.656  1.00 56.56           N  
ATOM   4748  CA  LEU C 143      17.953 -27.578  18.016  1.00 56.56           C  
ATOM   4749  C   LEU C 143      18.531 -28.875  18.609  1.00 56.56           C  
ATOM   4750  CB  LEU C 143      16.812 -27.078  18.891  1.00 56.56           C  
ATOM   4751  O   LEU C 143      18.250 -29.203  19.766  1.00 56.56           O  
ATOM   4752  CG  LEU C 143      16.344 -25.641  18.625  1.00 56.56           C  
ATOM   4753  CD1 LEU C 143      14.922 -25.453  19.141  1.00 56.56           C  
ATOM   4754  CD2 LEU C 143      17.297 -24.641  19.266  1.00 56.56           C  
ATOM   4755  N   GLU C 144      19.125 -29.859  17.953  1.00 53.28           N  
ATOM   4756  CA  GLU C 144      19.578 -31.109  18.547  1.00 53.28           C  
ATOM   4757  C   GLU C 144      20.688 -30.875  19.578  1.00 53.28           C  
ATOM   4758  CB  GLU C 144      20.062 -32.094  17.469  1.00 53.28           C  
ATOM   4759  O   GLU C 144      20.734 -31.547  20.594  1.00 53.28           O  
ATOM   4760  CG  GLU C 144      18.938 -32.656  16.625  1.00 53.28           C  
ATOM   4761  CD  GLU C 144      19.391 -33.812  15.727  1.00 53.28           C  
ATOM   4762  OE1 GLU C 144      18.547 -34.469  15.086  1.00 53.28           O  
ATOM   4763  OE2 GLU C 144      20.625 -34.062  15.672  1.00 53.28           O  
ATOM   4764  N   ASP C 145      21.766 -30.141  19.266  1.00 50.94           N  
ATOM   4765  CA  ASP C 145      22.891 -30.000  20.188  1.00 50.94           C  
ATOM   4766  C   ASP C 145      22.844 -28.656  20.906  1.00 50.94           C  
ATOM   4767  CB  ASP C 145      24.203 -30.141  19.422  1.00 50.94           C  
ATOM   4768  O   ASP C 145      23.812 -27.906  20.891  1.00 50.94           O  
ATOM   4769  CG  ASP C 145      24.531 -31.578  19.062  1.00 50.94           C  
ATOM   4770  OD1 ASP C 145      24.047 -32.500  19.734  1.00 50.94           O  
ATOM   4771  OD2 ASP C 145      25.281 -31.781  18.078  1.00 50.94           O  
ATOM   4772  N   PHE C 146      21.875 -28.344  21.531  1.00 53.75           N  
ATOM   4773  CA  PHE C 146      21.812 -27.203  22.453  1.00 53.75           C  
ATOM   4774  C   PHE C 146      22.891 -27.312  23.516  1.00 53.75           C  
ATOM   4775  CB  PHE C 146      20.438 -27.109  23.094  1.00 53.75           C  
ATOM   4776  O   PHE C 146      23.156 -28.406  24.031  1.00 53.75           O  
ATOM   4777  CG  PHE C 146      20.125 -25.750  23.672  1.00 53.75           C  
ATOM   4778  CD1 PHE C 146      20.328 -25.484  25.016  1.00 53.75           C  
ATOM   4779  CD2 PHE C 146      19.625 -24.734  22.859  1.00 53.75           C  
ATOM   4780  CE1 PHE C 146      20.047 -24.219  25.547  1.00 53.75           C  
ATOM   4781  CE2 PHE C 146      19.344 -23.484  23.375  1.00 53.75           C  
ATOM   4782  CZ  PHE C 146      19.547 -23.219  24.719  1.00 53.75           C  
ATOM   4783  N   PRO C 147      23.625 -26.141  23.688  1.00 51.69           N  
ATOM   4784  CA  PRO C 147      23.531 -24.734  23.281  1.00 51.69           C  
ATOM   4785  C   PRO C 147      24.500 -24.391  22.156  1.00 51.69           C  
ATOM   4786  CB  PRO C 147      23.875 -23.969  24.562  1.00 51.69           C  
ATOM   4787  O   PRO C 147      24.641 -23.219  21.812  1.00 51.69           O  
ATOM   4788  CG  PRO C 147      24.641 -24.953  25.406  1.00 51.69           C  
ATOM   4789  CD  PRO C 147      24.281 -26.344  24.953  1.00 51.69           C  
ATOM   4790  N   MET C 148      25.375 -25.469  21.797  1.00 56.28           N  
ATOM   4791  CA  MET C 148      26.469 -25.250  20.859  1.00 56.28           C  
ATOM   4792  C   MET C 148      26.000 -25.375  19.422  1.00 56.28           C  
ATOM   4793  CB  MET C 148      27.609 -26.250  21.125  1.00 56.28           C  
ATOM   4794  O   MET C 148      26.781 -25.703  18.531  1.00 56.28           O  
ATOM   4795  CG  MET C 148      28.328 -26.016  22.438  1.00 56.28           C  
ATOM   4796  SD  MET C 148      29.531 -24.641  22.344  1.00 56.28           S  
ATOM   4797  CE  MET C 148      30.969 -25.516  21.656  1.00 56.28           C  
ATOM   4798  N   ASP C 149      24.844 -25.047  19.172  1.00 68.50           N  
ATOM   4799  CA  ASP C 149      24.250 -25.328  17.859  1.00 68.50           C  
ATOM   4800  C   ASP C 149      24.719 -24.312  16.812  1.00 68.50           C  
ATOM   4801  CB  ASP C 149      22.719 -25.312  17.969  1.00 68.50           C  
ATOM   4802  O   ASP C 149      24.672 -23.109  17.047  1.00 68.50           O  
ATOM   4803  CG  ASP C 149      22.156 -26.547  18.656  1.00 68.50           C  
ATOM   4804  OD1 ASP C 149      22.828 -27.594  18.656  1.00 68.50           O  
ATOM   4805  OD2 ASP C 149      21.031 -26.453  19.188  1.00 68.50           O  
ATOM   4806  N   ALA C 150      25.594 -24.875  15.938  1.00 78.94           N  
ATOM   4807  CA  ALA C 150      25.953 -24.125  14.742  1.00 78.94           C  
ATOM   4808  C   ALA C 150      24.922 -24.328  13.633  1.00 78.94           C  
ATOM   4809  CB  ALA C 150      27.344 -24.531  14.250  1.00 78.94           C  
ATOM   4810  O   ALA C 150      24.438 -25.453  13.430  1.00 78.94           O  
ATOM   4811  N   HIS C 151      24.453 -23.281  13.180  1.00 86.19           N  
ATOM   4812  CA  HIS C 151      23.453 -23.328  12.125  1.00 86.19           C  
ATOM   4813  C   HIS C 151      23.938 -22.609  10.867  1.00 86.19           C  
ATOM   4814  CB  HIS C 151      22.141 -22.719  12.602  1.00 86.19           C  
ATOM   4815  O   HIS C 151      24.641 -21.594  10.953  1.00 86.19           O  
ATOM   4816  CG  HIS C 151      21.625 -23.312  13.875  1.00 86.19           C  
ATOM   4817  CD2 HIS C 151      21.562 -22.812  15.133  1.00 86.19           C  
ATOM   4818  ND1 HIS C 151      21.094 -24.578  13.938  1.00 86.19           N  
ATOM   4819  CE1 HIS C 151      20.734 -24.844  15.180  1.00 86.19           C  
ATOM   4820  NE2 HIS C 151      21.000 -23.781  15.930  1.00 86.19           N  
ATOM   4821  N   ALA C 152      23.719 -23.219   9.766  1.00 89.56           N  
ATOM   4822  CA  ALA C 152      23.922 -22.547   8.477  1.00 89.56           C  
ATOM   4823  C   ALA C 152      22.609 -22.078   7.887  1.00 89.56           C  
ATOM   4824  CB  ALA C 152      24.641 -23.500   7.508  1.00 89.56           C  
ATOM   4825  O   ALA C 152      21.781 -22.906   7.477  1.00 89.56           O  
ATOM   4826  N   CYS C 153      22.422 -20.812   7.898  1.00 90.44           N  
ATOM   4827  CA  CYS C 153      21.188 -20.219   7.367  1.00 90.44           C  
ATOM   4828  C   CYS C 153      21.375 -19.797   5.914  1.00 90.44           C  
ATOM   4829  CB  CYS C 153      20.766 -19.016   8.211  1.00 90.44           C  
ATOM   4830  O   CYS C 153      22.203 -18.938   5.613  1.00 90.44           O  
ATOM   4831  SG  CYS C 153      20.250 -19.453   9.891  1.00 90.44           S  
ATOM   4832  N   PRO C 154      20.594 -20.344   5.074  1.00 92.44           N  
ATOM   4833  CA  PRO C 154      20.781 -20.031   3.650  1.00 92.44           C  
ATOM   4834  C   PRO C 154      19.984 -18.812   3.205  1.00 92.44           C  
ATOM   4835  CB  PRO C 154      20.281 -21.297   2.953  1.00 92.44           C  
ATOM   4836  O   PRO C 154      18.938 -18.500   3.785  1.00 92.44           O  
ATOM   4837  CG  PRO C 154      19.172 -21.812   3.830  1.00 92.44           C  
ATOM   4838  CD  PRO C 154      19.547 -21.531   5.262  1.00 92.44           C  
ATOM   4839  N   LEU C 155      20.469 -18.078   2.258  1.00 93.44           N  
ATOM   4840  CA  LEU C 155      19.766 -17.141   1.398  1.00 93.44           C  
ATOM   4841  C   LEU C 155      19.891 -17.531  -0.068  1.00 93.44           C  
ATOM   4842  CB  LEU C 155      20.312 -15.719   1.599  1.00 93.44           C  
ATOM   4843  O   LEU C 155      20.984 -17.547  -0.623  1.00 93.44           O  
ATOM   4844  CG  LEU C 155      19.562 -14.594   0.875  1.00 93.44           C  
ATOM   4845  CD1 LEU C 155      18.156 -14.461   1.424  1.00 93.44           C  
ATOM   4846  CD2 LEU C 155      20.328 -13.281   1.008  1.00 93.44           C  
ATOM   4847  N   LYS C 156      18.781 -17.906  -0.647  1.00 92.56           N  
ATOM   4848  CA  LYS C 156      18.750 -18.438  -2.012  1.00 92.56           C  
ATOM   4849  C   LYS C 156      18.031 -17.469  -2.953  1.00 92.56           C  
ATOM   4850  CB  LYS C 156      18.078 -19.797  -2.049  1.00 92.56           C  
ATOM   4851  O   LYS C 156      16.984 -16.922  -2.609  1.00 92.56           O  
ATOM   4852  CG  LYS C 156      18.703 -20.828  -1.128  1.00 92.56           C  
ATOM   4853  CD  LYS C 156      17.969 -22.172  -1.188  1.00 92.56           C  
ATOM   4854  CE  LYS C 156      18.547 -23.172  -0.190  1.00 92.56           C  
ATOM   4855  NZ  LYS C 156      17.812 -24.469  -0.229  1.00 92.56           N  
ATOM   4856  N   PHE C 157      18.641 -17.234  -4.090  1.00 92.94           N  
ATOM   4857  CA  PHE C 157      17.969 -16.375  -5.066  1.00 92.94           C  
ATOM   4858  C   PHE C 157      18.297 -16.828  -6.488  1.00 92.94           C  
ATOM   4859  CB  PHE C 157      18.391 -14.914  -4.871  1.00 92.94           C  
ATOM   4860  O   PHE C 157      19.234 -17.578  -6.707  1.00 92.94           O  
ATOM   4861  CG  PHE C 157      19.859 -14.664  -5.121  1.00 92.94           C  
ATOM   4862  CD1 PHE C 157      20.781 -14.750  -4.090  1.00 92.94           C  
ATOM   4863  CD2 PHE C 157      20.312 -14.328  -6.395  1.00 92.94           C  
ATOM   4864  CE1 PHE C 157      22.141 -14.523  -4.320  1.00 92.94           C  
ATOM   4865  CE2 PHE C 157      21.656 -14.094  -6.633  1.00 92.94           C  
ATOM   4866  CZ  PHE C 157      22.562 -14.195  -5.598  1.00 92.94           C  
ATOM   4867  N   GLY C 158      17.484 -16.438  -7.461  1.00 92.94           N  
ATOM   4868  CA  GLY C 158      17.609 -16.750  -8.875  1.00 92.94           C  
ATOM   4869  C   GLY C 158      16.516 -16.125  -9.719  1.00 92.94           C  
ATOM   4870  O   GLY C 158      15.750 -15.281  -9.234  1.00 92.94           O  
ATOM   4871  N   SER C 159      16.562 -16.516 -10.922  1.00 90.81           N  
ATOM   4872  CA  SER C 159      15.562 -15.984 -11.836  1.00 90.81           C  
ATOM   4873  C   SER C 159      14.195 -16.594 -11.555  1.00 90.81           C  
ATOM   4874  CB  SER C 159      15.961 -16.266 -13.289  1.00 90.81           C  
ATOM   4875  O   SER C 159      14.086 -17.781 -11.273  1.00 90.81           O  
ATOM   4876  OG  SER C 159      14.922 -15.883 -14.180  1.00 90.81           O  
ATOM   4877  N   TYR C 160      13.234 -15.812 -11.680  1.00 84.50           N  
ATOM   4878  CA  TYR C 160      11.852 -16.250 -11.523  1.00 84.50           C  
ATOM   4879  C   TYR C 160      11.367 -16.984 -12.766  1.00 84.50           C  
ATOM   4880  CB  TYR C 160      10.938 -15.070 -11.219  1.00 84.50           C  
ATOM   4881  O   TYR C 160      10.695 -18.016 -12.672  1.00 84.50           O  
ATOM   4882  CG  TYR C 160       9.508 -15.461 -10.922  1.00 84.50           C  
ATOM   4883  CD1 TYR C 160       8.484 -15.180 -11.828  1.00 84.50           C  
ATOM   4884  CD2 TYR C 160       9.180 -16.109  -9.742  1.00 84.50           C  
ATOM   4885  CE1 TYR C 160       7.172 -15.539 -11.555  1.00 84.50           C  
ATOM   4886  CE2 TYR C 160       7.867 -16.484  -9.461  1.00 84.50           C  
ATOM   4887  OH  TYR C 160       5.570 -16.547 -10.102  1.00 84.50           O  
ATOM   4888  CZ  TYR C 160       6.871 -16.188 -10.375  1.00 84.50           C  
ATOM   4889  N   ALA C 161      11.789 -16.484 -13.906  1.00 84.56           N  
ATOM   4890  CA  ALA C 161      11.141 -16.984 -15.117  1.00 84.56           C  
ATOM   4891  C   ALA C 161      12.180 -17.484 -16.125  1.00 84.56           C  
ATOM   4892  CB  ALA C 161      10.281 -15.898 -15.742  1.00 84.56           C  
ATOM   4893  O   ALA C 161      11.859 -18.297 -17.000  1.00 84.56           O  
ATOM   4894  N   TYR C 162      13.352 -17.094 -16.094  1.00 89.06           N  
ATOM   4895  CA  TYR C 162      14.328 -17.422 -17.109  1.00 89.06           C  
ATOM   4896  C   TYR C 162      15.133 -18.656 -16.734  1.00 89.06           C  
ATOM   4897  CB  TYR C 162      15.281 -16.234 -17.344  1.00 89.06           C  
ATOM   4898  O   TYR C 162      15.758 -18.688 -15.672  1.00 89.06           O  
ATOM   4899  CG  TYR C 162      14.594 -15.008 -17.906  1.00 89.06           C  
ATOM   4900  CD1 TYR C 162      14.164 -14.969 -19.234  1.00 89.06           C  
ATOM   4901  CD2 TYR C 162      14.375 -13.891 -17.109  1.00 89.06           C  
ATOM   4902  CE1 TYR C 162      13.539 -13.844 -19.750  1.00 89.06           C  
ATOM   4903  CE2 TYR C 162      13.742 -12.758 -17.625  1.00 89.06           C  
ATOM   4904  OH  TYR C 162      12.711 -11.625 -19.453  1.00 89.06           O  
ATOM   4905  CZ  TYR C 162      13.328 -12.742 -18.938  1.00 89.06           C  
ATOM   4906  N   THR C 163      15.133 -19.625 -17.609  1.00 91.31           N  
ATOM   4907  CA  THR C 163      15.945 -20.812 -17.406  1.00 91.31           C  
ATOM   4908  C   THR C 163      17.422 -20.500 -17.641  1.00 91.31           C  
ATOM   4909  CB  THR C 163      15.508 -21.953 -18.344  1.00 91.31           C  
ATOM   4910  O   THR C 163      17.766 -19.406 -18.094  1.00 91.31           O  
ATOM   4911  CG2 THR C 163      14.008 -22.219 -18.219  1.00 91.31           C  
ATOM   4912  OG1 THR C 163      15.805 -21.594 -19.703  1.00 91.31           O  
ATOM   4913  N   ARG C 164      18.250 -21.453 -17.328  1.00 94.75           N  
ATOM   4914  CA  ARG C 164      19.688 -21.266 -17.484  1.00 94.75           C  
ATOM   4915  C   ARG C 164      20.062 -21.094 -18.938  1.00 94.75           C  
ATOM   4916  CB  ARG C 164      20.453 -22.453 -16.891  1.00 94.75           C  
ATOM   4917  O   ARG C 164      21.141 -20.578 -19.266  1.00 94.75           O  
ATOM   4918  CG  ARG C 164      20.281 -23.750 -17.688  1.00 94.75           C  
ATOM   4919  CD  ARG C 164      21.109 -24.875 -17.078  1.00 94.75           C  
ATOM   4920  NE  ARG C 164      22.531 -24.750 -17.406  1.00 94.75           N  
ATOM   4921  NH1 ARG C 164      23.156 -26.734 -16.422  1.00 94.75           N  
ATOM   4922  NH2 ARG C 164      24.734 -25.406 -17.422  1.00 94.75           N  
ATOM   4923  CZ  ARG C 164      23.469 -25.625 -17.094  1.00 94.75           C  
ATOM   4924  N   ALA C 165      19.188 -21.453 -19.875  1.00 92.06           N  
ATOM   4925  CA  ALA C 165      19.438 -21.266 -21.297  1.00 92.06           C  
ATOM   4926  C   ALA C 165      19.266 -19.797 -21.688  1.00 92.06           C  
ATOM   4927  CB  ALA C 165      18.500 -22.141 -22.125  1.00 92.06           C  
ATOM   4928  O   ALA C 165      19.703 -19.375 -22.766  1.00 92.06           O  
ATOM   4929  N   GLU C 166      18.688 -19.016 -20.828  1.00 92.00           N  
ATOM   4930  CA  GLU C 166      18.391 -17.609 -21.141  1.00 92.00           C  
ATOM   4931  C   GLU C 166      19.188 -16.672 -20.250  1.00 92.00           C  
ATOM   4932  CB  GLU C 166      16.891 -17.328 -21.000  1.00 92.00           C  
ATOM   4933  O   GLU C 166      19.812 -15.719 -20.719  1.00 92.00           O  
ATOM   4934  CG  GLU C 166      16.031 -18.047 -22.031  1.00 92.00           C  
ATOM   4935  CD  GLU C 166      14.547 -17.828 -21.828  1.00 92.00           C  
ATOM   4936  OE1 GLU C 166      13.945 -17.000 -22.547  1.00 92.00           O  
ATOM   4937  OE2 GLU C 166      13.969 -18.500 -20.938  1.00 92.00           O
[truncated: 326,026 more chars]
