# Supplementary material for: Modular Structure and Polymerization Status of GABAA Receptors Illustrated with EM Analysis and AlphaFold2 Prediction
Source: Int J Mol Sci. 2024 Sep 21;25(18):10142. doi: 10.3390/ijms251810142 (PMC11432007; doi:10.3390/ijms251810142)
Supplement: Supplementary file 1 [file ijms-25-10142-s001.zip › AlphaFold2 PDB files/beta2 Homo-pentamer PDB/b2Homopentamer_rank_001_alphafold2_multimer_v3.pdb]

MODEL     1                                                                     
ATOM      1  N   GLN A   1      34.781 -28.734  12.484  1.00 33.69           N  
ATOM      2  CA  GLN A   1      34.969 -27.391  11.945  1.00 33.69           C  
ATOM      3  C   GLN A   1      35.312 -26.406  13.055  1.00 33.69           C  
ATOM      4  CB  GLN A   1      33.688 -26.938  11.227  1.00 33.69           C  
ATOM      5  O   GLN A   1      34.750 -26.438  14.133  1.00 33.69           O  
ATOM      6  CG  GLN A   1      33.688 -27.266   9.734  1.00 33.69           C  
ATOM      7  CD  GLN A   1      32.500 -26.672   9.016  1.00 33.69           C  
ATOM      8  NE2 GLN A   1      32.562 -26.594   7.691  1.00 33.69           N  
ATOM      9  OE1 GLN A   1      31.500 -26.312   9.641  1.00 33.69           O  
ATOM     10  N   SER A   2      36.406 -25.812  12.930  1.00 35.91           N  
ATOM     11  CA  SER A   2      36.969 -24.969  13.977  1.00 35.91           C  
ATOM     12  C   SER A   2      35.938 -23.984  14.523  1.00 35.91           C  
ATOM     13  CB  SER A   2      38.188 -24.203  13.445  1.00 35.91           C  
ATOM     14  O   SER A   2      35.062 -23.516  13.781  1.00 35.91           O  
ATOM     15  OG  SER A   2      37.844 -22.828  13.250  1.00 35.91           O  
ATOM     16  N   VAL A   3      35.688 -23.875  15.812  1.00 45.66           N  
ATOM     17  CA  VAL A   3      34.844 -22.969  16.578  1.00 45.66           C  
ATOM     18  C   VAL A   3      34.875 -21.578  15.961  1.00 45.66           C  
ATOM     19  CB  VAL A   3      35.250 -22.906  18.062  1.00 45.66           C  
ATOM     20  O   VAL A   3      33.875 -20.844  15.977  1.00 45.66           O  
ATOM     21  CG1 VAL A   3      34.219 -22.156  18.891  1.00 45.66           C  
ATOM     22  CG2 VAL A   3      35.469 -24.312  18.609  1.00 45.66           C  
ATOM     23  N   ASN A   4      36.031 -21.172  15.398  1.00 44.41           N  
ATOM     24  CA  ASN A   4      36.281 -19.859  14.805  1.00 44.41           C  
ATOM     25  C   ASN A   4      36.094 -19.875  13.297  1.00 44.41           C  
ATOM     26  CB  ASN A   4      37.688 -19.359  15.164  1.00 44.41           C  
ATOM     27  O   ASN A   4      36.594 -19.016  12.586  1.00 44.41           O  
ATOM     28  CG  ASN A   4      37.750 -18.766  16.547  1.00 44.41           C  
ATOM     29  ND2 ASN A   4      38.969 -18.672  17.094  1.00 44.41           N  
ATOM     30  OD1 ASN A   4      36.719 -18.391  17.125  1.00 44.41           O  
ATOM     31  N   ASP A   5      35.562 -21.016  12.734  1.00 54.38           N  
ATOM     32  CA  ASP A   5      35.312 -21.188  11.305  1.00 54.38           C  
ATOM     33  C   ASP A   5      34.219 -20.234  10.812  1.00 54.38           C  
ATOM     34  CB  ASP A   5      34.938 -22.625  11.000  1.00 54.38           C  
ATOM     35  O   ASP A   5      33.062 -20.297  11.266  1.00 54.38           O  
ATOM     36  CG  ASP A   5      34.875 -22.922   9.508  1.00 54.38           C  
ATOM     37  OD1 ASP A   5      35.062 -21.984   8.695  1.00 54.38           O  
ATOM     38  OD2 ASP A   5      34.656 -24.094   9.148  1.00 54.38           O  
ATOM     39  N   PRO A   6      34.594 -19.188  10.117  1.00 52.97           N  
ATOM     40  CA  PRO A   6      33.625 -18.203   9.633  1.00 52.97           C  
ATOM     41  C   PRO A   6      32.438 -18.828   8.930  1.00 52.97           C  
ATOM     42  CB  PRO A   6      34.469 -17.359   8.648  1.00 52.97           C  
ATOM     43  O   PRO A   6      31.406 -18.172   8.766  1.00 52.97           O  
ATOM     44  CG  PRO A   6      35.719 -18.125   8.453  1.00 52.97           C  
ATOM     45  CD  PRO A   6      35.781 -19.219   9.492  1.00 52.97           C  
ATOM     46  N   SER A   7      32.625 -20.094   8.602  1.00 62.22           N  
ATOM     47  CA  SER A   7      31.500 -20.797   7.977  1.00 62.22           C  
ATOM     48  C   SER A   7      30.594 -21.438   9.023  1.00 62.22           C  
ATOM     49  CB  SER A   7      32.000 -21.859   7.016  1.00 62.22           C  
ATOM     50  O   SER A   7      29.641 -22.125   8.680  1.00 62.22           O  
ATOM     51  OG  SER A   7      32.719 -22.875   7.715  1.00 62.22           O  
ATOM     52  N   ASN A   8      31.062 -21.078  10.242  1.00 74.50           N  
ATOM     53  CA  ASN A   8      30.219 -21.578  11.312  1.00 74.50           C  
ATOM     54  C   ASN A   8      28.938 -20.766  11.445  1.00 74.50           C  
ATOM     55  CB  ASN A   8      30.984 -21.594  12.641  1.00 74.50           C  
ATOM     56  O   ASN A   8      28.953 -19.672  12.023  1.00 74.50           O  
ATOM     57  CG  ASN A   8      30.234 -22.344  13.734  1.00 74.50           C  
ATOM     58  ND2 ASN A   8      30.969 -22.844  14.719  1.00 74.50           N  
ATOM     59  OD1 ASN A   8      29.016 -22.469  13.695  1.00 74.50           O  
ATOM     60  N   MET A   9      27.891 -21.266  10.992  1.00 82.38           N  
ATOM     61  CA  MET A   9      26.594 -20.609  10.938  1.00 82.38           C  
ATOM     62  C   MET A   9      26.109 -20.219  12.336  1.00 82.38           C  
ATOM     63  CB  MET A   9      25.562 -21.516  10.266  1.00 82.38           C  
ATOM     64  O   MET A   9      25.484 -19.172  12.516  1.00 82.38           O  
ATOM     65  CG  MET A   9      24.719 -20.812   9.203  1.00 82.38           C  
ATOM     66  SD  MET A   9      22.938 -20.766   9.617  1.00 82.38           S  
ATOM     67  CE  MET A   9      22.297 -21.891   8.352  1.00 82.38           C  
ATOM     68  N   SER A  10      26.484 -21.000  13.305  1.00 85.81           N  
ATOM     69  CA  SER A  10      26.047 -20.719  14.672  1.00 85.81           C  
ATOM     70  C   SER A  10      26.719 -19.469  15.227  1.00 85.81           C  
ATOM     71  CB  SER A  10      26.328 -21.922  15.578  1.00 85.81           C  
ATOM     72  O   SER A  10      26.078 -18.656  15.883  1.00 85.81           O  
ATOM     73  OG  SER A  10      27.625 -21.797  16.172  1.00 85.81           O  
ATOM     74  N   LEU A  11      28.031 -19.406  14.883  1.00 89.81           N  
ATOM     75  CA  LEU A  11      28.781 -18.250  15.344  1.00 89.81           C  
ATOM     76  C   LEU A  11      28.281 -16.969  14.680  1.00 89.81           C  
ATOM     77  CB  LEU A  11      30.281 -18.422  15.062  1.00 89.81           C  
ATOM     78  O   LEU A  11      28.156 -15.930  15.328  1.00 89.81           O  
ATOM     79  CG  LEU A  11      31.203 -17.359  15.633  1.00 89.81           C  
ATOM     80  CD1 LEU A  11      31.188 -17.391  17.156  1.00 89.81           C  
ATOM     81  CD2 LEU A  11      32.625 -17.547  15.102  1.00 89.81           C  
ATOM     82  N   VAL A  12      28.031 -17.078  13.453  1.00 92.12           N  
ATOM     83  CA  VAL A  12      27.547 -15.930  12.703  1.00 92.12           C  
ATOM     84  C   VAL A  12      26.188 -15.500  13.242  1.00 92.12           C  
ATOM     85  CB  VAL A  12      27.453 -16.219  11.195  1.00 92.12           C  
ATOM     86  O   VAL A  12      25.953 -14.320  13.492  1.00 92.12           O  
ATOM     87  CG1 VAL A  12      26.875 -15.031  10.445  1.00 92.12           C  
ATOM     88  CG2 VAL A  12      28.828 -16.594  10.633  1.00 92.12           C  
ATOM     89  N   LYS A  13      25.359 -16.484  13.422  1.00 93.12           N  
ATOM     90  CA  LYS A  13      24.031 -16.203  13.969  1.00 93.12           C  
ATOM     91  C   LYS A  13      24.125 -15.523  15.328  1.00 93.12           C  
ATOM     92  CB  LYS A  13      23.219 -17.500  14.086  1.00 93.12           C  
ATOM     93  O   LYS A  13      23.406 -14.562  15.594  1.00 93.12           O  
ATOM     94  CG  LYS A  13      21.828 -17.312  14.672  1.00 93.12           C  
ATOM     95  CD  LYS A  13      21.031 -18.609  14.656  1.00 93.12           C  
ATOM     96  CE  LYS A  13      19.688 -18.453  15.336  1.00 93.12           C  
ATOM     97  NZ  LYS A  13      19.328 -17.016  15.539  1.00 93.12           N  
ATOM     98  N   GLU A  14      24.953 -16.000  16.156  1.00 94.62           N  
ATOM     99  CA  GLU A  14      25.141 -15.414  17.484  1.00 94.62           C  
ATOM    100  C   GLU A  14      25.641 -13.977  17.391  1.00 94.62           C  
ATOM    101  CB  GLU A  14      26.109 -16.250  18.312  1.00 94.62           C  
ATOM    102  O   GLU A  14      25.234 -13.125  18.188  1.00 94.62           O  
ATOM    103  CG  GLU A  14      25.453 -17.406  19.062  1.00 94.62           C  
ATOM    104  CD  GLU A  14      26.453 -18.266  19.828  1.00 94.62           C  
ATOM    105  OE1 GLU A  14      26.047 -19.312  20.391  1.00 94.62           O  
ATOM    106  OE2 GLU A  14      27.641 -17.875  19.891  1.00 94.62           O  
ATOM    107  N   THR A  15      26.547 -13.797  16.484  1.00 95.19           N  
ATOM    108  CA  THR A  15      27.062 -12.445  16.281  1.00 95.19           C  
ATOM    109  C   THR A  15      25.938 -11.492  15.898  1.00 95.19           C  
ATOM    110  CB  THR A  15      28.141 -12.422  15.180  1.00 95.19           C  
ATOM    111  O   THR A  15      25.797 -10.422  16.500  1.00 95.19           O  
ATOM    112  CG2 THR A  15      28.656 -11.000  14.938  1.00 95.19           C  
ATOM    113  OG1 THR A  15      29.250 -13.242  15.586  1.00 95.19           O  
ATOM    114  N   VAL A  16      25.109 -11.914  14.953  1.00 96.31           N  
ATOM    115  CA  VAL A  16      24.000 -11.078  14.516  1.00 96.31           C  
ATOM    116  C   VAL A  16      23.016 -10.867  15.664  1.00 96.31           C  
ATOM    117  CB  VAL A  16      23.266 -11.695  13.297  1.00 96.31           C  
ATOM    118  O   VAL A  16      22.531  -9.758  15.883  1.00 96.31           O  
ATOM    119  CG1 VAL A  16      22.016 -10.891  12.961  1.00 96.31           C  
ATOM    120  CG2 VAL A  16      24.203 -11.766  12.094  1.00 96.31           C  
ATOM    121  N   ASP A  17      22.750 -11.961  16.453  1.00 96.38           N  
ATOM    122  CA  ASP A  17      21.891 -11.859  17.625  1.00 96.38           C  
ATOM    123  C   ASP A  17      22.391 -10.797  18.594  1.00 96.38           C  
ATOM    124  CB  ASP A  17      21.781 -13.211  18.328  1.00 96.38           C  
ATOM    125  O   ASP A  17      21.625  -9.977  19.094  1.00 96.38           O  
ATOM    126  CG  ASP A  17      20.875 -14.195  17.594  1.00 96.38           C  
ATOM    127  OD1 ASP A  17      20.125 -13.773  16.703  1.00 96.38           O  
ATOM    128  OD2 ASP A  17      20.938 -15.398  17.922  1.00 96.38           O  
ATOM    129  N   ARG A  18      23.625 -10.805  18.797  1.00 96.31           N  
ATOM    130  CA  ARG A  18      24.219  -9.875  19.750  1.00 96.31           C  
ATOM    131  C   ARG A  18      24.125  -8.438  19.250  1.00 96.31           C  
ATOM    132  CB  ARG A  18      25.688 -10.242  20.000  1.00 96.31           C  
ATOM    133  O   ARG A  18      23.812  -7.523  20.016  1.00 96.31           O  
ATOM    134  CG  ARG A  18      26.344  -9.414  21.094  1.00 96.31           C  
ATOM    135  CD  ARG A  18      27.844  -9.703  21.203  1.00 96.31           C  
ATOM    136  NE  ARG A  18      28.297 -10.594  20.125  1.00 96.31           N  
ATOM    137  NH1 ARG A  18      29.328  -8.930  18.906  1.00 96.31           N  
ATOM    138  NH2 ARG A  18      29.344 -11.094  18.156  1.00 96.31           N  
ATOM    139  CZ  ARG A  18      28.984 -10.203  19.062  1.00 96.31           C  
ATOM    140  N   LEU A  19      24.391  -8.258  17.969  1.00 97.00           N  
ATOM    141  CA  LEU A  19      24.375  -6.926  17.359  1.00 97.00           C  
ATOM    142  C   LEU A  19      22.984  -6.312  17.453  1.00 97.00           C  
ATOM    143  CB  LEU A  19      24.812  -6.992  15.898  1.00 97.00           C  
ATOM    144  O   LEU A  19      22.844  -5.113  17.703  1.00 97.00           O  
ATOM    145  CG  LEU A  19      26.297  -7.324  15.656  1.00 97.00           C  
ATOM    146  CD1 LEU A  19      26.562  -7.492  14.164  1.00 97.00           C  
ATOM    147  CD2 LEU A  19      27.188  -6.238  16.250  1.00 97.00           C  
ATOM    148  N   LEU A  20      21.938  -7.141  17.297  1.00 96.69           N  
ATOM    149  CA  LEU A  20      20.594  -6.605  17.188  1.00 96.69           C  
ATOM    150  C   LEU A  20      19.891  -6.590  18.531  1.00 96.69           C  
ATOM    151  CB  LEU A  20      19.766  -7.430  16.188  1.00 96.69           C  
ATOM    152  O   LEU A  20      18.891  -5.891  18.719  1.00 96.69           O  
ATOM    153  CG  LEU A  20      20.219  -7.359  14.719  1.00 96.69           C  
ATOM    154  CD1 LEU A  20      19.266  -8.156  13.836  1.00 96.69           C  
ATOM    155  CD2 LEU A  20      20.312  -5.910  14.258  1.00 96.69           C  
ATOM    156  N   LYS A  21      20.391  -7.367  19.438  1.00 95.31           N  
ATOM    157  CA  LYS A  21      19.797  -7.383  20.781  1.00 95.31           C  
ATOM    158  C   LYS A  21      19.906  -6.012  21.438  1.00 95.31           C  
ATOM    159  CB  LYS A  21      20.469  -8.445  21.656  1.00 95.31           C  
ATOM    160  O   LYS A  21      21.016  -5.539  21.734  1.00 95.31           O  
ATOM    161  CG  LYS A  21      19.781  -8.664  22.984  1.00 95.31           C  
ATOM    162  CD  LYS A  21      20.453  -9.781  23.781  1.00 95.31           C  
ATOM    163  CE  LYS A  21      19.734 -10.031  25.109  1.00 95.31           C  
ATOM    164  NZ  LYS A  21      20.328 -11.188  25.844  1.00 95.31           N  
ATOM    165  N   GLY A  22      18.812  -5.352  21.625  1.00 91.75           N  
ATOM    166  CA  GLY A  22      18.781  -4.062  22.297  1.00 91.75           C  
ATOM    167  C   GLY A  22      19.172  -2.908  21.406  1.00 91.75           C  
ATOM    168  O   GLY A  22      19.312  -1.773  21.859  1.00 91.75           O  
ATOM    169  N   TYR A  23      19.484  -3.213  20.156  1.00 96.00           N  
ATOM    170  CA  TYR A  23      19.797  -2.133  19.219  1.00 96.00           C  
ATOM    171  C   TYR A  23      18.656  -1.119  19.156  1.00 96.00           C  
ATOM    172  CB  TYR A  23      20.078  -2.688  17.828  1.00 96.00           C  
ATOM    173  O   TYR A  23      17.500  -1.490  18.969  1.00 96.00           O  
ATOM    174  CG  TYR A  23      20.469  -1.633  16.812  1.00 96.00           C  
ATOM    175  CD1 TYR A  23      19.516  -1.041  15.992  1.00 96.00           C  
ATOM    176  CD2 TYR A  23      21.797  -1.227  16.703  1.00 96.00           C  
ATOM    177  CE1 TYR A  23      19.891  -0.070  15.062  1.00 96.00           C  
ATOM    178  CE2 TYR A  23      22.172  -0.257  15.773  1.00 96.00           C  
ATOM    179  OH  TYR A  23      21.578   1.276  14.047  1.00 96.00           O  
ATOM    180  CZ  TYR A  23      21.203   0.315  14.961  1.00 96.00           C  
ATOM    181  N   ASP A  24      18.922   0.115  19.375  1.00 95.69           N  
ATOM    182  CA  ASP A  24      17.906   1.155  19.453  1.00 95.69           C  
ATOM    183  C   ASP A  24      17.812   1.939  18.156  1.00 95.69           C  
ATOM    184  CB  ASP A  24      18.203   2.104  20.625  1.00 95.69           C  
ATOM    185  O   ASP A  24      18.578   2.875  17.922  1.00 95.69           O  
ATOM    186  CG  ASP A  24      16.984   2.916  21.047  1.00 95.69           C  
ATOM    187  OD1 ASP A  24      16.016   3.021  20.266  1.00 95.69           O  
ATOM    188  OD2 ASP A  24      17.000   3.457  22.172  1.00 95.69           O  
ATOM    189  N   ILE A  25      16.859   1.618  17.359  1.00 95.88           N  
ATOM    190  CA  ILE A  25      16.672   2.201  16.047  1.00 95.88           C  
ATOM    191  C   ILE A  25      16.234   3.654  16.172  1.00 95.88           C  
ATOM    192  CB  ILE A  25      15.656   1.399  15.211  1.00 95.88           C  
ATOM    193  O   ILE A  25      16.328   4.434  15.227  1.00 95.88           O  
ATOM    194  CG1 ILE A  25      15.047   2.283  14.117  1.00 95.88           C  
ATOM    195  CG2 ILE A  25      14.562   0.814  16.109  1.00 95.88           C  
ATOM    196  CD1 ILE A  25      14.250   1.517  13.070  1.00 95.88           C  
ATOM    197  N   ARG A  26      15.828   4.168  17.391  1.00 96.56           N  
ATOM    198  CA  ARG A  26      15.227   5.484  17.594  1.00 96.56           C  
ATOM    199  C   ARG A  26      16.281   6.578  17.594  1.00 96.56           C  
ATOM    200  CB  ARG A  26      14.445   5.516  18.906  1.00 96.56           C  
ATOM    201  O   ARG A  26      15.977   7.746  17.344  1.00 96.56           O  
ATOM    202  CG  ARG A  26      13.320   4.496  18.984  1.00 96.56           C  
ATOM    203  CD  ARG A  26      12.766   4.367  20.406  1.00 96.56           C  
ATOM    204  NE  ARG A  26      13.773   3.852  21.328  1.00 96.56           N  
ATOM    205  NH1 ARG A  26      12.414   3.990  23.188  1.00 96.56           N  
ATOM    206  NH2 ARG A  26      14.562   3.205  23.391  1.00 96.56           N  
ATOM    207  CZ  ARG A  26      13.578   3.684  22.641  1.00 96.56           C  
ATOM    208  N   LEU A  27      17.484   6.129  17.781  1.00 96.75           N  
ATOM    209  CA  LEU A  27      18.562   7.090  17.984  1.00 96.75           C  
ATOM    210  C   LEU A  27      19.641   6.918  16.906  1.00 96.75           C  
ATOM    211  CB  LEU A  27      19.188   6.938  19.375  1.00 96.75           C  
ATOM    212  O   LEU A  27      20.094   5.801  16.641  1.00 96.75           O  
ATOM    213  CG  LEU A  27      18.250   7.203  20.562  1.00 96.75           C  
ATOM    214  CD1 LEU A  27      18.875   6.672  21.844  1.00 96.75           C  
ATOM    215  CD2 LEU A  27      17.953   8.695  20.672  1.00 96.75           C  
ATOM    216  N   ARG A  28      20.047   8.062  16.359  1.00 97.25           N  
ATOM    217  CA  ARG A  28      21.188   8.008  15.445  1.00 97.25           C  
ATOM    218  C   ARG A  28      22.438   7.535  16.172  1.00 97.25           C  
ATOM    219  CB  ARG A  28      21.422   9.375  14.805  1.00 97.25           C  
ATOM    220  O   ARG A  28      22.531   7.609  17.391  1.00 97.25           O  
ATOM    221  CG  ARG A  28      21.812  10.461  15.805  1.00 97.25           C  
ATOM    222  CD  ARG A  28      23.281  10.820  15.703  1.00 97.25           C  
ATOM    223  NE  ARG A  28      23.656  11.852  16.672  1.00 97.25           N  
ATOM    224  NH1 ARG A  28      25.906  11.383  16.609  1.00 97.25           N  
ATOM    225  NH2 ARG A  28      25.125  13.055  17.969  1.00 97.25           N  
ATOM    226  CZ  ARG A  28      24.891  12.094  17.078  1.00 97.25           C  
ATOM    227  N   PRO A  29      23.406   7.047  15.383  1.00 96.62           N  
ATOM    228  CA  PRO A  29      24.656   6.633  16.000  1.00 96.62           C  
ATOM    229  C   PRO A  29      25.328   7.754  16.797  1.00 96.62           C  
ATOM    230  CB  PRO A  29      25.531   6.219  14.805  1.00 96.62           C  
ATOM    231  O   PRO A  29      25.359   8.898  16.344  1.00 96.62           O  
ATOM    232  CG  PRO A  29      24.547   5.871  13.734  1.00 96.62           C  
ATOM    233  CD  PRO A  29      23.344   6.762  13.875  1.00 96.62           C  
ATOM    234  N   ASP A  30      25.766   7.430  18.047  1.00 92.75           N  
ATOM    235  CA  ASP A  30      26.516   8.344  18.906  1.00 92.75           C  
ATOM    236  C   ASP A  30      25.719   9.617  19.172  1.00 92.75           C  
ATOM    237  CB  ASP A  30      27.859   8.688  18.266  1.00 92.75           C  
ATOM    238  O   ASP A  30      26.250  10.727  19.078  1.00 92.75           O  
ATOM    239  CG  ASP A  30      29.031   8.078  19.016  1.00 92.75           C  
ATOM    240  OD1 ASP A  30      28.828   7.410  20.047  1.00 92.75           O  
ATOM    241  OD2 ASP A  30      30.188   8.273  18.562  1.00 92.75           O  
ATOM    242  N   PHE A  31      24.531   9.438  19.422  1.00 93.00           N  
ATOM    243  CA  PHE A  31      23.672  10.578  19.703  1.00 93.00           C  
ATOM    244  C   PHE A  31      24.266  11.445  20.812  1.00 93.00           C  
ATOM    245  CB  PHE A  31      22.266  10.109  20.094  1.00 93.00           C  
ATOM    246  O   PHE A  31      24.703  10.922  21.844  1.00 93.00           O  
ATOM    247  CG  PHE A  31      21.250  11.227  20.172  1.00 93.00           C  
ATOM    248  CD1 PHE A  31      21.156  12.008  21.328  1.00 93.00           C  
ATOM    249  CD2 PHE A  31      20.406  11.484  19.109  1.00 93.00           C  
ATOM    250  CE1 PHE A  31      20.219  13.039  21.406  1.00 93.00           C  
ATOM    251  CE2 PHE A  31      19.469  12.516  19.188  1.00 93.00           C  
ATOM    252  CZ  PHE A  31      19.375  13.289  20.328  1.00 93.00           C  
ATOM    253  N   GLY A  32      24.188  12.750  20.609  1.00 87.81           N  
ATOM    254  CA  GLY A  32      24.766  13.680  21.578  1.00 87.81           C  
ATOM    255  C   GLY A  32      26.219  13.977  21.312  1.00 87.81           C  
ATOM    256  O   GLY A  32      26.781  14.922  21.875  1.00 87.81           O  
ATOM    257  N   GLY A  33      26.875  13.125  20.500  1.00 91.00           N  
ATOM    258  CA  GLY A  33      28.250  13.328  20.062  1.00 91.00           C  
ATOM    259  C   GLY A  33      28.359  14.023  18.719  1.00 91.00           C  
ATOM    260  O   GLY A  33      27.469  14.789  18.344  1.00 91.00           O  
ATOM    261  N   PRO A  34      29.484  13.875  18.141  1.00 94.12           N  
ATOM    262  CA  PRO A  34      29.656  14.477  16.812  1.00 94.12           C  
ATOM    263  C   PRO A  34      28.656  13.961  15.789  1.00 94.12           C  
ATOM    264  CB  PRO A  34      31.094  14.062  16.422  1.00 94.12           C  
ATOM    265  O   PRO A  34      28.094  12.867  15.961  1.00 94.12           O  
ATOM    266  CG  PRO A  34      31.750  13.711  17.719  1.00 94.12           C  
ATOM    267  CD  PRO A  34      30.703  13.234  18.672  1.00 94.12           C  
ATOM    268  N   PRO A  35      28.344  14.742  14.797  1.00 96.75           N  
ATOM    269  CA  PRO A  35      27.406  14.289  13.758  1.00 96.75           C  
ATOM    270  C   PRO A  35      27.875  13.023  13.055  1.00 96.75           C  
ATOM    271  CB  PRO A  35      27.359  15.477  12.789  1.00 96.75           C  
ATOM    272  O   PRO A  35      29.078  12.781  12.938  1.00 96.75           O  
ATOM    273  CG  PRO A  35      28.656  16.203  13.016  1.00 96.75           C  
ATOM    274  CD  PRO A  35      29.047  16.031  14.453  1.00 96.75           C  
ATOM    275  N   VAL A  36      26.906  12.242  12.656  1.00 98.00           N  
ATOM    276  CA  VAL A  36      27.188  11.055  11.859  1.00 98.00           C  
ATOM    277  C   VAL A  36      27.562  11.461  10.438  1.00 98.00           C  
ATOM    278  CB  VAL A  36      25.984  10.086  11.844  1.00 98.00           C  
ATOM    279  O   VAL A  36      26.812  12.180   9.773  1.00 98.00           O  
ATOM    280  CG1 VAL A  36      26.172   9.008  10.781  1.00 98.00           C  
ATOM    281  CG2 VAL A  36      25.797   9.453  13.219  1.00 98.00           C  
ATOM    282  N   ALA A  37      28.719  11.023   9.977  1.00 98.62           N  
ATOM    283  CA  ALA A  37      29.109  11.266   8.594  1.00 98.62           C  
ATOM    284  C   ALA A  37      28.516  10.211   7.664  1.00 98.62           C  
ATOM    285  CB  ALA A  37      30.625  11.281   8.469  1.00 98.62           C  
ATOM    286  O   ALA A  37      28.797   9.023   7.801  1.00 98.62           O  
ATOM    287  N   VAL A  38      27.703  10.617   6.727  1.00 98.75           N  
ATOM    288  CA  VAL A  38      27.078   9.711   5.770  1.00 98.75           C  
ATOM    289  C   VAL A  38      27.656   9.953   4.375  1.00 98.75           C  
ATOM    290  CB  VAL A  38      25.531   9.883   5.746  1.00 98.75           C  
ATOM    291  O   VAL A  38      27.469  11.023   3.799  1.00 98.75           O  
ATOM    292  CG1 VAL A  38      24.906   8.922   4.734  1.00 98.75           C  
ATOM    293  CG2 VAL A  38      24.953   9.656   7.137  1.00 98.75           C  
ATOM    294  N   GLY A  39      28.375   8.938   3.822  1.00 98.62           N  
ATOM    295  CA  GLY A  39      28.906   8.984   2.469  1.00 98.62           C  
ATOM    296  C   GLY A  39      27.922   8.453   1.432  1.00 98.62           C  
ATOM    297  O   GLY A  39      27.281   7.426   1.645  1.00 98.62           O  
ATOM    298  N   MET A  40      27.859   9.156   0.319  1.00 97.75           N  
ATOM    299  CA  MET A  40      26.875   8.773  -0.688  1.00 97.75           C  
ATOM    300  C   MET A  40      27.547   8.477  -2.023  1.00 97.75           C  
ATOM    301  CB  MET A  40      25.828   9.875  -0.863  1.00 97.75           C  
ATOM    302  O   MET A  40      28.516   9.148  -2.398  1.00 97.75           O  
ATOM    303  CG  MET A  40      25.031  10.164   0.398  1.00 97.75           C  
ATOM    304  SD  MET A  40      23.312  10.695   0.036  1.00 97.75           S  
ATOM    305  CE  MET A  40      22.703  10.969   1.723  1.00 97.75           C  
ATOM    306  N   ASN A  41      27.094   7.426  -2.678  1.00 96.12           N  
ATOM    307  CA  ASN A  41      27.422   7.062  -4.051  1.00 96.12           C  
ATOM    308  C   ASN A  41      26.172   6.887  -4.902  1.00 96.12           C  
ATOM    309  CB  ASN A  41      28.266   5.785  -4.082  1.00 96.12           C  
ATOM    310  O   ASN A  41      25.141   6.410  -4.414  1.00 96.12           O  
ATOM    311  CG  ASN A  41      29.578   5.934  -3.334  1.00 96.12           C  
ATOM    312  ND2 ASN A  41      30.594   6.480  -4.008  1.00 96.12           N  
ATOM    313  OD1 ASN A  41      29.688   5.562  -2.162  1.00 96.12           O  
ATOM    314  N   ILE A  42      26.266   7.324  -6.168  1.00 96.62           N  
ATOM    315  CA  ILE A  42      25.172   7.121  -7.105  1.00 96.62           C  
ATOM    316  C   ILE A  42      25.688   6.438  -8.367  1.00 96.62           C  
ATOM    317  CB  ILE A  42      24.484   8.453  -7.461  1.00 96.62           C  
ATOM    318  O   ILE A  42      26.703   6.863  -8.938  1.00 96.62           O  
ATOM    319  CG1 ILE A  42      23.797   9.047  -6.227  1.00 96.62           C  
ATOM    320  CG2 ILE A  42      23.484   8.258  -8.602  1.00 96.62           C  
ATOM    321  CD1 ILE A  42      23.156  10.414  -6.465  1.00 96.62           C  
ATOM    322  N   ASP A  43      25.109   5.371  -8.711  1.00 94.88           N  
ATOM    323  CA  ASP A  43      25.281   4.797 -10.039  1.00 94.88           C  
ATOM    324  C   ASP A  43      24.031   5.004 -10.898  1.00 94.88           C  
ATOM    325  CB  ASP A  43      25.609   3.303  -9.938  1.00 94.88           C  
ATOM    326  O   ASP A  43      22.969   4.469 -10.594  1.00 94.88           O  
ATOM    327  CG  ASP A  43      25.922   2.674 -11.289  1.00 94.88           C  
ATOM    328  OD1 ASP A  43      25.109   1.858 -11.781  1.00 94.88           O  
ATOM    329  OD2 ASP A  43      26.984   2.990 -11.859  1.00 94.88           O  
ATOM    330  N   ILE A  44      24.172   5.754 -11.898  1.00 94.50           N  
ATOM    331  CA  ILE A  44      23.047   6.062 -12.758  1.00 94.50           C  
ATOM    332  C   ILE A  44      22.812   4.922 -13.742  1.00 94.50           C  
ATOM    333  CB  ILE A  44      23.250   7.395 -13.508  1.00 94.50           C  
ATOM    334  O   ILE A  44      23.672   4.652 -14.594  1.00 94.50           O  
ATOM    335  CG1 ILE A  44      23.547   8.531 -12.523  1.00 94.50           C  
ATOM    336  CG2 ILE A  44      22.031   7.723 -14.375  1.00 94.50           C  
ATOM    337  CD1 ILE A  44      23.844   9.859 -13.180  1.00 94.50           C  
ATOM    338  N   ALA A  45      21.688   4.332 -13.617  1.00 91.81           N  
ATOM    339  CA  ALA A  45      21.344   3.236 -14.516  1.00 91.81           C  
ATOM    340  C   ALA A  45      20.766   3.766 -15.828  1.00 91.81           C  
ATOM    341  CB  ALA A  45      20.344   2.295 -13.844  1.00 91.81           C  
ATOM    342  O   ALA A  45      21.094   3.262 -16.906  1.00 91.81           O  
ATOM    343  N   SER A  46      19.906   4.781 -15.734  1.00 89.38           N  
ATOM    344  CA  SER A  46      19.312   5.348 -16.938  1.00 89.38           C  
ATOM    345  C   SER A  46      18.641   6.688 -16.641  1.00 89.38           C  
ATOM    346  CB  SER A  46      18.281   4.379 -17.531  1.00 89.38           C  
ATOM    347  O   SER A  46      18.312   6.984 -15.500  1.00 89.38           O  
ATOM    348  OG  SER A  46      17.141   4.281 -16.688  1.00 89.38           O  
ATOM    349  N   ILE A  47      18.562   7.492 -17.625  1.00 89.56           N  
ATOM    350  CA  ILE A  47      17.672   8.648 -17.688  1.00 89.56           C  
ATOM    351  C   ILE A  47      16.609   8.414 -18.750  1.00 89.56           C  
ATOM    352  CB  ILE A  47      18.453   9.953 -17.969  1.00 89.56           C  
ATOM    353  O   ILE A  47      16.891   8.484 -19.953  1.00 89.56           O  
ATOM    354  CG1 ILE A  47      19.453  10.234 -16.844  1.00 89.56           C  
ATOM    355  CG2 ILE A  47      17.484  11.125 -18.141  1.00 89.56           C  
ATOM    356  CD1 ILE A  47      20.281  11.492 -17.062  1.00 89.56           C  
ATOM    357  N   ASP A  48      15.430   8.195 -18.328  1.00 80.94           N  
ATOM    358  CA  ASP A  48      14.391   7.664 -19.203  1.00 80.94           C  
ATOM    359  C   ASP A  48      13.648   8.789 -19.922  1.00 80.94           C  
ATOM    360  CB  ASP A  48      13.406   6.801 -18.406  1.00 80.94           C  
ATOM    361  O   ASP A  48      13.125   8.602 -21.016  1.00 80.94           O  
ATOM    362  CG  ASP A  48      14.039   5.535 -17.859  1.00 80.94           C  
ATOM    363  OD1 ASP A  48      14.852   4.898 -18.562  1.00 80.94           O  
ATOM    364  OD2 ASP A  48      13.719   5.164 -16.719  1.00 80.94           O  
ATOM    365  N   MET A  49      13.547   9.914 -19.281  1.00 86.81           N  
ATOM    366  CA  MET A  49      12.719  10.977 -19.844  1.00 86.81           C  
ATOM    367  C   MET A  49      13.203  12.344 -19.375  1.00 86.81           C  
ATOM    368  CB  MET A  49      11.258  10.773 -19.469  1.00 86.81           C  
ATOM    369  O   MET A  49      13.586  12.508 -18.219  1.00 86.81           O  
ATOM    370  CG  MET A  49      10.281  11.500 -20.375  1.00 86.81           C  
ATOM    371  SD  MET A  49       8.539  11.297 -19.844  1.00 86.81           S  
ATOM    372  CE  MET A  49       8.336   9.508 -20.078  1.00 86.81           C  
ATOM    373  N   VAL A  50      13.273  13.258 -20.328  1.00 90.94           N  
ATOM    374  CA  VAL A  50      13.414  14.688 -20.062  1.00 90.94           C  
ATOM    375  C   VAL A  50      12.219  15.438 -20.641  1.00 90.94           C  
ATOM    376  CB  VAL A  50      14.734  15.250 -20.625  1.00 90.94           C  
ATOM    377  O   VAL A  50      12.055  15.500 -21.859  1.00 90.94           O  
ATOM    378  CG1 VAL A  50      14.859  16.734 -20.328  1.00 90.94           C  
ATOM    379  CG2 VAL A  50      15.930  14.484 -20.062  1.00 90.94           C  
ATOM    380  N   SER A  51      11.461  16.016 -19.797  1.00 91.12           N  
ATOM    381  CA  SER A  51      10.219  16.625 -20.250  1.00 91.12           C  
ATOM    382  C   SER A  51      10.273  18.141 -20.125  1.00 91.12           C  
ATOM    383  CB  SER A  51       9.031  16.078 -19.469  1.00 91.12           C  
ATOM    384  O   SER A  51      10.203  18.672 -19.016  1.00 91.12           O  
ATOM    385  OG  SER A  51       7.844  16.781 -19.797  1.00 91.12           O  
ATOM    386  N   GLU A  52      10.203  18.797 -21.266  1.00 89.00           N  
ATOM    387  CA  GLU A  52      10.156  20.266 -21.266  1.00 89.00           C  
ATOM    388  C   GLU A  52       8.773  20.766 -20.844  1.00 89.00           C  
ATOM    389  CB  GLU A  52      10.516  20.812 -22.641  1.00 89.00           C  
ATOM    390  O   GLU A  52       8.656  21.844 -20.234  1.00 89.00           O  
ATOM    391  CG  GLU A  52      11.797  20.234 -23.219  1.00 89.00           C  
ATOM    392  CD  GLU A  52      12.031  20.625 -24.672  1.00 89.00           C  
ATOM    393  OE1 GLU A  52      13.031  20.156 -25.266  1.00 89.00           O  
ATOM    394  OE2 GLU A  52      11.219  21.391 -25.203  1.00 89.00           O  
ATOM    395  N   VAL A  53       7.809  19.969 -21.156  1.00 85.56           N  
ATOM    396  CA  VAL A  53       6.430  20.344 -20.859  1.00 85.56           C  
ATOM    397  C   VAL A  53       6.191  20.312 -19.359  1.00 85.56           C  
ATOM    398  CB  VAL A  53       5.422  19.422 -21.594  1.00 85.56           C  
ATOM    399  O   VAL A  53       5.609  21.234 -18.797  1.00 85.56           O  
ATOM    400  CG1 VAL A  53       3.998  19.703 -21.109  1.00 85.56           C  
ATOM    401  CG2 VAL A  53       5.531  19.594 -23.109  1.00 85.56           C  
ATOM    402  N   ASN A  54       6.734  19.297 -18.734  1.00 86.44           N  
ATOM    403  CA  ASN A  54       6.484  19.109 -17.312  1.00 86.44           C  
ATOM    404  C   ASN A  54       7.613  19.688 -16.469  1.00 86.44           C  
ATOM    405  CB  ASN A  54       6.281  17.625 -17.000  1.00 86.44           C  
ATOM    406  O   ASN A  54       7.504  19.750 -15.234  1.00 86.44           O  
ATOM    407  CG  ASN A  54       5.031  17.062 -17.641  1.00 86.44           C  
ATOM    408  ND2 ASN A  54       5.121  15.820 -18.125  1.00 86.44           N  
ATOM    409  OD1 ASN A  54       3.996  17.734 -17.719  1.00 86.44           O  
ATOM    410  N   MET A  55       8.688  20.078 -17.094  1.00 88.81           N  
ATOM    411  CA  MET A  55       9.859  20.641 -16.438  1.00 88.81           C  
ATOM    412  C   MET A  55      10.438  19.656 -15.422  1.00 88.81           C  
ATOM    413  CB  MET A  55       9.508  21.953 -15.742  1.00 88.81           C  
ATOM    414  O   MET A  55      10.625  20.000 -14.250  1.00 88.81           O  
ATOM    415  CG  MET A  55       9.156  23.078 -16.703  1.00 88.81           C  
ATOM    416  SD  MET A  55      10.609  23.672 -17.656  1.00 88.81           S  
ATOM    417  CE  MET A  55      10.156  25.422 -17.875  1.00 88.81           C  
ATOM    418  N   ASP A  56      10.688  18.484 -15.906  1.00 93.75           N  
ATOM    419  CA  ASP A  56      11.234  17.453 -15.047  1.00 93.75           C  
ATOM    420  C   ASP A  56      12.008  16.406 -15.859  1.00 93.75           C  
ATOM    421  CB  ASP A  56      10.117  16.766 -14.250  1.00 93.75           C  
ATOM    422  O   ASP A  56      12.078  16.500 -17.094  1.00 93.75           O  
ATOM    423  CG  ASP A  56       9.047  16.156 -15.133  1.00 93.75           C  
ATOM    424  OD1 ASP A  56       9.375  15.672 -16.234  1.00 93.75           O  
ATOM    425  OD2 ASP A  56       7.871  16.156 -14.719  1.00 93.75           O  
ATOM    426  N   TYR A  57      12.719  15.602 -15.273  1.00 94.50           N  
ATOM    427  CA  TYR A  57      13.406  14.453 -15.867  1.00 94.50           C  
ATOM    428  C   TYR A  57      13.320  13.234 -14.961  1.00 94.50           C  
ATOM    429  CB  TYR A  57      14.867  14.797 -16.156  1.00 94.50           C  
ATOM    430  O   TYR A  57      13.219  13.367 -13.742  1.00 94.50           O  
ATOM    431  CG  TYR A  57      15.734  14.852 -14.914  1.00 94.50           C  
ATOM    432  CD1 TYR A  57      15.680  15.953 -14.055  1.00 94.50           C  
ATOM    433  CD2 TYR A  57      16.609  13.812 -14.602  1.00 94.50           C  
ATOM    434  CE1 TYR A  57      16.469  16.016 -12.914  1.00 94.50           C  
ATOM    435  CE2 TYR A  57      17.406  13.867 -13.461  1.00 94.50           C  
ATOM    436  OH  TYR A  57      18.109  15.023 -11.500  1.00 94.50           O  
ATOM    437  CZ  TYR A  57      17.328  14.969 -12.633  1.00 94.50           C  
ATOM    438  N   THR A  58      13.312  12.055 -15.492  1.00 94.62           N  
ATOM    439  CA  THR A  58      13.203  10.805 -14.750  1.00 94.62           C  
ATOM    440  C   THR A  58      14.500  10.008 -14.852  1.00 94.62           C  
ATOM    441  CB  THR A  58      12.031   9.953 -15.266  1.00 94.62           C  
ATOM    442  O   THR A  58      15.000   9.758 -15.945  1.00 94.62           O  
ATOM    443  CG2 THR A  58      11.891   8.664 -14.461  1.00 94.62           C  
ATOM    444  OG1 THR A  58      10.812  10.703 -15.156  1.00 94.62           O  
ATOM    445  N   LEU A  59      15.039   9.641 -13.758  1.00 94.56           N  
ATOM    446  CA  LEU A  59      16.266   8.852 -13.742  1.00 94.56           C  
ATOM    447  C   LEU A  59      16.109   7.629 -12.844  1.00 94.56           C  
ATOM    448  CB  LEU A  59      17.453   9.703 -13.266  1.00 94.56           C  
ATOM    449  O   LEU A  59      15.445   7.688 -11.812  1.00 94.56           O  
ATOM    450  CG  LEU A  59      17.969   9.422 -11.852  1.00 94.56           C  
ATOM    451  CD1 LEU A  59      19.312   8.719 -11.914  1.00 94.56           C  
ATOM    452  CD2 LEU A  59      18.062  10.711 -11.055  1.00 94.56           C  
ATOM    453  N   THR A  60      16.625   6.492 -13.211  1.00 94.62           N  
ATOM    454  CA  THR A  60      16.797   5.297 -12.391  1.00 94.62           C  
ATOM    455  C   THR A  60      18.234   5.180 -11.898  1.00 94.62           C  
ATOM    456  CB  THR A  60      16.406   4.023 -13.172  1.00 94.62           C  
ATOM    457  O   THR A  60      19.172   5.336 -12.680  1.00 94.62           O  
ATOM    458  CG2 THR A  60      16.594   2.777 -12.312  1.00 94.62           C  
ATOM    459  OG1 THR A  60      15.031   4.109 -13.562  1.00 94.62           O  
ATOM    460  N   MET A  61      18.391   4.938 -10.609  1.00 95.50           N  
ATOM    461  CA  MET A  61      19.750   4.945 -10.055  1.00 95.50           C  
ATOM    462  C   MET A  61      19.891   3.891  -8.961  1.00 95.50           C  
ATOM    463  CB  MET A  61      20.094   6.324  -9.500  1.00 95.50           C  
ATOM    464  O   MET A  61      18.891   3.430  -8.398  1.00 95.50           O  
ATOM    465  CG  MET A  61      19.234   6.750  -8.320  1.00 95.50           C  
ATOM    466  SD  MET A  61      19.594   8.461  -7.766  1.00 95.50           S  
ATOM    467  CE  MET A  61      18.281   8.672  -6.516  1.00 95.50           C  
ATOM    468  N   TYR A  62      21.109   3.459  -8.742  1.00 95.38           N  
ATOM    469  CA  TYR A  62      21.531   2.781  -7.520  1.00 95.38           C  
ATOM    470  C   TYR A  62      22.109   3.771  -6.516  1.00 95.38           C  
ATOM    471  CB  TYR A  62      22.562   1.696  -7.836  1.00 95.38           C  
ATOM    472  O   TYR A  62      23.188   4.320  -6.723  1.00 95.38           O  
ATOM    473  CG  TYR A  62      22.094   0.679  -8.844  1.00 95.38           C  
ATOM    474  CD1 TYR A  62      21.375  -0.451  -8.438  1.00 95.38           C  
ATOM    475  CD2 TYR A  62      22.344   0.845 -10.195  1.00 95.38           C  
ATOM    476  CE1 TYR A  62      20.938  -1.393  -9.367  1.00 95.38           C  
ATOM    477  CE2 TYR A  62      21.922  -0.090 -11.133  1.00 95.38           C  
ATOM    478  OH  TYR A  62      20.781  -2.131 -11.633  1.00 95.38           O  
ATOM    479  CZ  TYR A  62      21.219  -1.203 -10.711  1.00 95.38           C  
ATOM    480  N   PHE A  63      21.406   3.988  -5.461  1.00 97.06           N  
ATOM    481  CA  PHE A  63      21.750   4.973  -4.441  1.00 97.06           C  
ATOM    482  C   PHE A  63      22.328   4.289  -3.211  1.00 97.06           C  
ATOM    483  CB  PHE A  63      20.531   5.801  -4.055  1.00 97.06           C  
ATOM    484  O   PHE A  63      21.641   3.531  -2.527  1.00 97.06           O  
ATOM    485  CG  PHE A  63      20.812   6.859  -3.021  1.00 97.06           C  
ATOM    486  CD1 PHE A  63      20.125   6.875  -1.813  1.00 97.06           C  
ATOM    487  CD2 PHE A  63      21.766   7.836  -3.258  1.00 97.06           C  
ATOM    488  CE1 PHE A  63      20.391   7.852  -0.855  1.00 97.06           C  
ATOM    489  CE2 PHE A  63      22.031   8.812  -2.305  1.00 97.06           C  
ATOM    490  CZ  PHE A  63      21.344   8.820  -1.105  1.00 97.06           C  
ATOM    491  N   GLN A  64      23.578   4.602  -2.873  1.00 96.75           N  
ATOM    492  CA  GLN A  64      24.266   3.953  -1.756  1.00 96.75           C  
ATOM    493  C   GLN A  64      24.641   4.965  -0.675  1.00 96.75           C  
ATOM    494  CB  GLN A  64      25.516   3.223  -2.240  1.00 96.75           C  
ATOM    495  O   GLN A  64      25.109   6.062  -0.980  1.00 96.75           O  
ATOM    496  CG  GLN A  64      25.906   2.037  -1.371  1.00 96.75           C  
ATOM    497  CD  GLN A  64      27.188   1.369  -1.836  1.00 96.75           C  
ATOM    498  NE2 GLN A  64      27.438   0.158  -1.349  1.00 96.75           N  
ATOM    499  OE1 GLN A  64      27.953   1.937  -2.627  1.00 96.75           O  
ATOM    500  N   GLN A  65      24.406   4.613   0.506  1.00 98.00           N  
ATOM    501  CA  GLN A  65      24.797   5.379   1.687  1.00 98.00           C  
ATOM    502  C   GLN A  65      25.688   4.551   2.611  1.00 98.00           C  
ATOM    503  CB  GLN A  65      23.562   5.863   2.441  1.00 98.00           C  
ATOM    504  O   GLN A  65      25.469   3.350   2.779  1.00 98.00           O  
ATOM    505  CG  GLN A  65      22.609   6.695   1.591  1.00 98.00           C  
ATOM    506  CD  GLN A  65      21.312   7.031   2.312  1.00 98.00           C  
ATOM    507  NE2 GLN A  65      20.344   6.129   2.242  1.00 98.00           N  
ATOM    508  OE1 GLN A  65      21.188   8.094   2.930  1.00 98.00           O  
ATOM    509  N   ALA A  66      26.719   5.176   3.166  1.00 98.44           N  
ATOM    510  CA  ALA A  66      27.625   4.527   4.109  1.00 98.44           C  
ATOM    511  C   ALA A  66      27.828   5.383   5.355  1.00 98.44           C  
ATOM    512  CB  ALA A  66      28.969   4.242   3.441  1.00 98.44           C  
ATOM    513  O   ALA A  66      28.047   6.590   5.258  1.00 98.44           O  
ATOM    514  N   TRP A  67      27.703   4.766   6.465  1.00 98.69           N  
ATOM    515  CA  TRP A  67      27.984   5.438   7.730  1.00 98.69           C  
ATOM    516  C   TRP A  67      28.531   4.453   8.758  1.00 98.69           C  
ATOM    517  CB  TRP A  67      26.734   6.113   8.273  1.00 98.69           C  
ATOM    518  O   TRP A  67      28.516   3.238   8.539  1.00 98.69           O  
ATOM    519  CG  TRP A  67      25.672   5.156   8.711  1.00 98.69           C  
ATOM    520  CD1 TRP A  67      25.453   4.684   9.977  1.00 98.69           C  
ATOM    521  CD2 TRP A  67      24.672   4.551   7.879  1.00 98.69           C  
ATOM    522  CE2 TRP A  67      23.875   3.721   8.711  1.00 98.69           C  
ATOM    523  CE3 TRP A  67      24.359   4.629   6.516  1.00 98.69           C  
ATOM    524  NE1 TRP A  67      24.375   3.820   9.984  1.00 98.69           N  
ATOM    525  CH2 TRP A  67      22.531   3.070   6.879  1.00 98.69           C  
ATOM    526  CZ2 TRP A  67      22.812   2.975   8.219  1.00 98.69           C  
ATOM    527  CZ3 TRP A  67      23.297   3.885   6.027  1.00 98.69           C  
ATOM    528  N   ARG A  68      29.078   4.992   9.852  1.00 98.50           N  
ATOM    529  CA  ARG A  68      29.609   4.152  10.922  1.00 98.50           C  
ATOM    530  C   ARG A  68      28.703   4.188  12.148  1.00 98.50           C  
ATOM    531  CB  ARG A  68      31.016   4.594  11.305  1.00 98.50           C  
ATOM    532  O   ARG A  68      28.312   5.262  12.609  1.00 98.50           O  
ATOM    533  CG  ARG A  68      31.719   3.646  12.266  1.00 98.50           C  
ATOM    534  CD  ARG A  68      33.250   3.754  12.148  1.00 98.50           C  
ATOM    535  NE  ARG A  68      33.906   2.906  13.125  1.00 98.50           N  
ATOM    536  NH1 ARG A  68      35.781   2.535  11.820  1.00 98.50           N  
ATOM    537  NH2 ARG A  68      35.625   1.592  13.906  1.00 98.50           N  
ATOM    538  CZ  ARG A  68      35.094   2.346  12.953  1.00 98.50           C  
ATOM    539  N   ASP A  69      28.359   3.041  12.641  1.00 98.00           N  
ATOM    540  CA  ASP A  69      27.609   2.852  13.883  1.00 98.00           C  
ATOM    541  C   ASP A  69      28.344   1.872  14.805  1.00 98.00           C  
ATOM    542  CB  ASP A  69      26.203   2.357  13.602  1.00 98.00           C  
ATOM    543  O   ASP A  69      28.250   0.657  14.625  1.00 98.00           O  
ATOM    544  CG  ASP A  69      25.281   2.434  14.812  1.00 98.00           C  
ATOM    545  OD1 ASP A  69      25.797   2.439  15.961  1.00 98.00           O  
ATOM    546  OD2 ASP A  69      24.047   2.484  14.625  1.00 98.00           O  
ATOM    547  N   LYS A  70      28.938   2.359  15.805  1.00 96.19           N  
ATOM    548  CA  LYS A  70      29.766   1.553  16.688  1.00 96.19           C  
ATOM    549  C   LYS A  70      28.953   0.438  17.344  1.00 96.19           C  
ATOM    550  CB  LYS A  70      30.422   2.428  17.766  1.00 96.19           C  
ATOM    551  O   LYS A  70      29.516  -0.604  17.719  1.00 96.19           O  
ATOM    552  CG  LYS A  70      31.438   3.426  17.219  1.00 96.19           C  
ATOM    553  CD  LYS A  70      32.031   4.285  18.328  1.00 96.19           C  
ATOM    554  CE  LYS A  70      32.938   5.367  17.781  1.00 96.19           C  
ATOM    555  NZ  LYS A  70      33.375   6.328  18.844  1.00 96.19           N  
ATOM    556  N   ARG A  71      27.656   0.621  17.531  1.00 96.00           N  
ATOM    557  CA  ARG A  71      26.797  -0.395  18.141  1.00 96.00           C  
ATOM    558  C   ARG A  71      26.750  -1.655  17.281  1.00 96.00           C  
ATOM    559  CB  ARG A  71      25.375   0.148  18.344  1.00 96.00           C  
ATOM    560  O   ARG A  71      26.391  -2.729  17.766  1.00 96.00           O  
ATOM    561  CG  ARG A  71      25.312   1.373  19.234  1.00 96.00           C  
ATOM    562  CD  ARG A  71      23.922   1.986  19.250  1.00 96.00           C  
ATOM    563  NE  ARG A  71      23.562   2.535  17.953  1.00 96.00           N  
ATOM    564  NH1 ARG A  71      21.469   3.285  18.609  1.00 96.00           N  
ATOM    565  NH2 ARG A  71      22.188   3.604  16.453  1.00 96.00           N  
ATOM    566  CZ  ARG A  71      22.406   3.141  17.672  1.00 96.00           C  
ATOM    567  N   LEU A  72      27.172  -1.567  16.016  1.00 98.06           N  
ATOM    568  CA  LEU A  72      27.094  -2.678  15.070  1.00 98.06           C  
ATOM    569  C   LEU A  72      28.484  -3.227  14.758  1.00 98.06           C  
ATOM    570  CB  LEU A  72      26.406  -2.234  13.773  1.00 98.06           C  
ATOM    571  O   LEU A  72      28.672  -3.936  13.766  1.00 98.06           O  
ATOM    572  CG  LEU A  72      24.953  -1.778  13.898  1.00 98.06           C  
ATOM    573  CD1 LEU A  72      24.453  -1.219  12.570  1.00 98.06           C  
ATOM    574  CD2 LEU A  72      24.062  -2.932  14.359  1.00 98.06           C  
ATOM    575  N   SER A  73      29.453  -2.852  15.539  1.00 97.56           N  
ATOM    576  CA  SER A  73      30.812  -3.395  15.383  1.00 97.56           C  
ATOM    577  C   SER A  73      30.891  -4.812  15.945  1.00 97.56           C  
ATOM    578  CB  SER A  73      31.828  -2.496  16.078  1.00 97.56           C  
ATOM    579  O   SER A  73      30.203  -5.148  16.906  1.00 97.56           O  
ATOM    580  OG  SER A  73      31.750  -1.169  15.586  1.00 97.56           O  
ATOM    581  N   TYR A  74      31.688  -5.586  15.320  1.00 96.38           N  
ATOM    582  CA  TYR A  74      31.922  -6.949  15.781  1.00 96.38           C  
ATOM    583  C   TYR A  74      33.344  -7.410  15.422  1.00 96.38           C  
ATOM    584  CB  TYR A  74      30.891  -7.906  15.172  1.00 96.38           C  
ATOM    585  O   TYR A  74      33.969  -6.871  14.508  1.00 96.38           O  
ATOM    586  CG  TYR A  74      30.844  -7.871  13.664  1.00 96.38           C  
ATOM    587  CD1 TYR A  74      30.078  -6.914  13.000  1.00 96.38           C  
ATOM    588  CD2 TYR A  74      31.562  -8.789  12.906  1.00 96.38           C  
ATOM    589  CE1 TYR A  74      30.031  -6.879  11.609  1.00 96.38           C  
ATOM    590  CE2 TYR A  74      31.516  -8.758  11.516  1.00 96.38           C  
ATOM    591  OH  TYR A  74      30.703  -7.770   9.500  1.00 96.38           O  
ATOM    592  CZ  TYR A  74      30.750  -7.801  10.875  1.00 96.38           C  
ATOM    593  N   ASN A  75      33.906  -8.414  16.141  1.00 93.06           N  
ATOM    594  CA  ASN A  75      35.250  -8.898  15.898  1.00 93.06           C  
ATOM    595  C   ASN A  75      35.312 -10.422  15.992  1.00 93.06           C  
ATOM    596  CB  ASN A  75      36.219  -8.266  16.875  1.00 93.06           C  
ATOM    597  O   ASN A  75      36.375 -11.008  15.805  1.00 93.06           O  
ATOM    598  CG  ASN A  75      35.844  -8.492  18.328  1.00 93.06           C  
ATOM    599  ND2 ASN A  75      36.594  -7.863  19.234  1.00 93.06           N  
ATOM    600  OD1 ASN A  75      34.906  -9.227  18.625  1.00 93.06           O  
ATOM    601  N   VAL A  76      34.250 -11.008  16.219  1.00 88.94           N  
ATOM    602  CA  VAL A  76      34.219 -12.461  16.406  1.00 88.94           C  
ATOM    603  C   VAL A  76      34.438 -13.156  15.062  1.00 88.94           C  
ATOM    604  CB  VAL A  76      32.906 -12.930  17.062  1.00 88.94           C  
ATOM    605  O   VAL A  76      35.094 -14.203  14.992  1.00 88.94           O  
ATOM    606  CG1 VAL A  76      32.969 -14.430  17.359  1.00 88.94           C  
ATOM    607  CG2 VAL A  76      32.656 -12.141  18.344  1.00 88.94           C  
ATOM    608  N   ILE A  77      33.781 -12.555  14.008  1.00 87.56           N  
ATOM    609  CA  ILE A  77      33.938 -13.117  12.672  1.00 87.56           C  
ATOM    610  C   ILE A  77      34.656 -12.109  11.773  1.00 87.56           C  
ATOM    611  CB  ILE A  77      32.594 -13.539  12.070  1.00 87.56           C  
ATOM    612  O   ILE A  77      34.406 -10.906  11.867  1.00 87.56           O  
ATOM    613  CG1 ILE A  77      31.469 -12.641  12.602  1.00 87.56           C  
ATOM    614  CG2 ILE A  77      32.312 -15.016  12.352  1.00 87.56           C  
ATOM    615  CD1 ILE A  77      30.141 -12.812  11.875  1.00 87.56           C  
ATOM    616  N   PRO A  78      35.531 -12.602  10.914  1.00 85.62           N  
ATOM    617  CA  PRO A  78      36.281 -11.688  10.062  1.00 85.62           C  
ATOM    618  C   PRO A  78      35.594 -11.383   8.734  1.00 85.62           C  
ATOM    619  CB  PRO A  78      37.594 -12.438   9.820  1.00 85.62           C  
ATOM    620  O   PRO A  78      36.250 -11.008   7.758  1.00 85.62           O  
ATOM    621  CG  PRO A  78      37.250 -13.883   9.859  1.00 85.62           C  
ATOM    622  CD  PRO A  78      36.031 -14.039  10.727  1.00 85.62           C  
ATOM    623  N   LEU A  79      34.344 -11.594   8.555  1.00 88.88           N  
ATOM    624  CA  LEU A  79      33.625 -11.414   7.305  1.00 88.88           C  
ATOM    625  C   LEU A  79      32.625 -10.250   7.410  1.00 88.88           C  
ATOM    626  CB  LEU A  79      32.844 -12.695   6.941  1.00 88.88           C  
ATOM    627  O   LEU A  79      32.188  -9.914   8.500  1.00 88.88           O  
ATOM    628  CG  LEU A  79      33.719 -13.945   6.715  1.00 88.88           C  
ATOM    629  CD1 LEU A  79      32.844 -15.188   6.676  1.00 88.88           C  
ATOM    630  CD2 LEU A  79      34.531 -13.812   5.426  1.00 88.88           C  
ATOM    631  N   ASN A  80      32.438  -9.625   6.258  1.00 92.25           N  
ATOM    632  CA  ASN A  80      31.297  -8.719   6.168  1.00 92.25           C  
ATOM    633  C   ASN A  80      29.969  -9.469   6.234  1.00 92.25           C  
ATOM    634  CB  ASN A  80      31.375  -7.887   4.883  1.00 92.25           C  
ATOM    635  O   ASN A  80      29.859 -10.594   5.758  1.00 92.25           O  
ATOM    636  CG  ASN A  80      32.625  -7.047   4.805  1.00 92.25           C  
ATOM    637  ND2 ASN A  80      33.125  -6.816   3.590  1.00 92.25           N  
ATOM    638  OD1 ASN A  80      33.156  -6.609   5.828  1.00 92.25           O  
ATOM    639  N   LEU A  81      29.016  -8.836   6.809  1.00 94.75           N  
ATOM    640  CA  LEU A  81      27.688  -9.438   6.934  1.00 94.75           C  
ATOM    641  C   LEU A  81      26.719  -8.812   5.938  1.00 94.75           C  
ATOM    642  CB  LEU A  81      27.156  -9.266   8.359  1.00 94.75           C  
ATOM    643  O   LEU A  81      26.172  -7.738   6.184  1.00 94.75           O  
ATOM    644  CG  LEU A  81      27.875 -10.062   9.445  1.00 94.75           C  
ATOM    645  CD1 LEU A  81      27.438  -9.586  10.828  1.00 94.75           C  
ATOM    646  CD2 LEU A  81      27.609 -11.555   9.281  1.00 94.75           C  
ATOM    647  N   THR A  82      26.609  -9.438   4.746  1.00 95.19           N  
ATOM    648  CA  THR A  82      25.484  -9.086   3.883  1.00 95.19           C  
ATOM    649  C   THR A  82      24.219  -9.781   4.355  1.00 95.19           C  
ATOM    650  CB  THR A  82      25.766  -9.469   2.418  1.00 95.19           C  
ATOM    651  O   THR A  82      24.094 -11.000   4.277  1.00 95.19           O  
ATOM    652  CG2 THR A  82      24.656  -8.984   1.498  1.00 95.19           C  
ATOM    653  OG1 THR A  82      27.016  -8.875   2.008  1.00 95.19           O  
ATOM    654  N   LEU A  83      23.266  -8.992   4.797  1.00 96.69           N  
ATOM    655  CA  LEU A  83      22.078  -9.539   5.457  1.00 96.69           C  
ATOM    656  C   LEU A  83      20.859  -9.422   4.555  1.00 96.69           C  
ATOM    657  CB  LEU A  83      21.828  -8.805   6.777  1.00 96.69           C  
ATOM    658  O   LEU A  83      20.891  -8.727   3.537  1.00 96.69           O  
ATOM    659  CG  LEU A  83      22.969  -8.812   7.789  1.00 96.69           C  
ATOM    660  CD1 LEU A  83      22.641  -7.902   8.969  1.00 96.69           C  
ATOM    661  CD2 LEU A  83      23.266 -10.227   8.266  1.00 96.69           C  
ATOM    662  N   ASP A  84      19.828 -10.195   4.902  1.00 96.38           N  
ATOM    663  CA  ASP A  84      18.531 -10.070   4.250  1.00 96.38           C  
ATOM    664  C   ASP A  84      18.031  -8.625   4.285  1.00 96.38           C  
ATOM    665  CB  ASP A  84      17.500 -10.984   4.918  1.00 96.38           C  
ATOM    666  O   ASP A  84      18.219  -7.926   5.285  1.00 96.38           O  
ATOM    667  CG  ASP A  84      16.172 -11.016   4.188  1.00 96.38           C  
ATOM    668  OD1 ASP A  84      15.320 -10.133   4.445  1.00 96.38           O  
ATOM    669  OD2 ASP A  84      15.969 -11.922   3.352  1.00 96.38           O  
ATOM    670  N   ASN A  85      17.375  -8.227   3.191  1.00 94.81           N  
ATOM    671  CA  ASN A  85      17.000  -6.828   3.039  1.00 94.81           C  
ATOM    672  C   ASN A  85      16.031  -6.387   4.137  1.00 94.81           C  
ATOM    673  CB  ASN A  85      16.375  -6.586   1.661  1.00 94.81           C  
ATOM    674  O   ASN A  85      15.969  -5.203   4.469  1.00 94.81           O  
ATOM    675  CG  ASN A  85      15.055  -7.309   1.482  1.00 94.81           C  
ATOM    676  ND2 ASN A  85      14.977  -8.148   0.455  1.00 94.81           N  
ATOM    677  OD1 ASN A  85      14.117  -7.113   2.260  1.00 94.81           O  
ATOM    678  N   ARG A  86      15.344  -7.242   4.820  1.00 95.00           N  
ATOM    679  CA  ARG A  86      14.367  -6.926   5.855  1.00 95.00           C  
ATOM    680  C   ARG A  86      15.055  -6.434   7.125  1.00 95.00           C  
ATOM    681  CB  ARG A  86      13.500  -8.148   6.172  1.00 95.00           C  
ATOM    682  O   ARG A  86      14.430  -5.773   7.957  1.00 95.00           O  
ATOM    683  CG  ARG A  86      12.430  -8.438   5.129  1.00 95.00           C  
ATOM    684  CD  ARG A  86      11.742  -9.773   5.375  1.00 95.00           C  
ATOM    685  NE  ARG A  86      12.609 -10.891   5.031  1.00 95.00           N  
ATOM    686  NH1 ARG A  86      10.930 -12.477   5.117  1.00 95.00           N  
ATOM    687  NH2 ARG A  86      13.078 -13.102   4.598  1.00 95.00           N  
ATOM    688  CZ  ARG A  86      12.203 -12.156   4.918  1.00 95.00           C  
ATOM    689  N   VAL A  87      16.281  -6.703   7.215  1.00 96.50           N  
ATOM    690  CA  VAL A  87      17.031  -6.277   8.391  1.00 96.50           C  
ATOM    691  C   VAL A  87      17.125  -4.758   8.422  1.00 96.50           C  
ATOM    692  CB  VAL A  87      18.438  -6.910   8.422  1.00 96.50           C  
ATOM    693  O   VAL A  87      17.266  -4.156   9.484  1.00 96.50           O  
ATOM    694  CG1 VAL A  87      19.266  -6.312   9.555  1.00 96.50           C  
ATOM    695  CG2 VAL A  87      18.344  -8.430   8.578  1.00 96.50           C  
ATOM    696  N   ALA A  88      17.031  -4.188   7.227  1.00 95.69           N  
ATOM    697  CA  ALA A  88      17.094  -2.730   7.145  1.00 95.69           C  
ATOM    698  C   ALA A  88      16.016  -2.088   8.008  1.00 95.69           C  
ATOM    699  CB  ALA A  88      16.953  -2.271   5.695  1.00 95.69           C  
ATOM    700  O   ALA A  88      16.219  -0.999   8.555  1.00 95.69           O  
ATOM    701  N   ASP A  89      14.945  -2.812   8.234  1.00 95.44           N  
ATOM    702  CA  ASP A  89      13.836  -2.289   9.023  1.00 95.44           C  
ATOM    703  C   ASP A  89      14.180  -2.291  10.516  1.00 95.44           C  
ATOM    704  CB  ASP A  89      12.570  -3.104   8.773  1.00 95.44           C  
ATOM    705  O   ASP A  89      13.469  -1.685  11.320  1.00 95.44           O  
ATOM    706  CG  ASP A  89      12.023  -2.930   7.371  1.00 95.44           C  
ATOM    707  OD1 ASP A  89      12.266  -1.875   6.746  1.00 95.44           O  
ATOM    708  OD2 ASP A  89      11.336  -3.855   6.883  1.00 95.44           O  
ATOM    709  N   GLN A  90      15.289  -2.898  10.898  1.00 96.75           N  
ATOM    710  CA  GLN A  90      15.656  -3.039  12.305  1.00 96.75           C  
ATOM    711  C   GLN A  90      16.844  -2.156  12.648  1.00 96.75           C  
ATOM    712  CB  GLN A  90      15.969  -4.500  12.633  1.00 96.75           C  
ATOM    713  O   GLN A  90      17.359  -2.195  13.773  1.00 96.75           O  
ATOM    714  CG  GLN A  90      14.805  -5.445  12.391  1.00 96.75           C  
ATOM    715  CD  GLN A  90      15.172  -6.902  12.594  1.00 96.75           C  
ATOM    716  NE2 GLN A  90      14.680  -7.773  11.719  1.00 96.75           N  
ATOM    717  OE1 GLN A  90      15.906  -7.242  13.531  1.00 96.75           O  
ATOM    718  N   LEU A  91      17.281  -1.358  11.672  1.00 97.94           N  
ATOM    719  CA  LEU A  91      18.453  -0.520  11.875  1.00 97.94           C  
ATOM    720  C   LEU A  91      18.125   0.951  11.648  1.00 97.94           C  
ATOM    721  CB  LEU A  91      19.578  -0.945  10.930  1.00 97.94           C  
ATOM    722  O   LEU A  91      17.172   1.275  10.922  1.00 97.94           O  
ATOM    723  CG  LEU A  91      20.094  -2.379  11.086  1.00 97.94           C  
ATOM    724  CD1 LEU A  91      21.172  -2.672  10.047  1.00 97.94           C  
ATOM    725  CD2 LEU A  91      20.625  -2.609  12.492  1.00 97.94           C  
ATOM    726  N   TRP A  92      18.859   1.771  12.328  1.00 98.06           N  
ATOM    727  CA  TRP A  92      18.812   3.189  12.000  1.00 98.06           C  
ATOM    728  C   TRP A  92      19.391   3.438  10.602  1.00 98.06           C  
ATOM    729  CB  TRP A  92      19.594   4.012  13.031  1.00 98.06           C  
ATOM    730  O   TRP A  92      20.438   2.898  10.258  1.00 98.06           O  
ATOM    731  CG  TRP A  92      19.578   5.488  12.773  1.00 98.06           C  
ATOM    732  CD1 TRP A  92      18.641   6.395  13.188  1.00 98.06           C  
ATOM    733  CD2 TRP A  92      20.547   6.227  12.023  1.00 98.06           C  
ATOM    734  CE2 TRP A  92      20.141   7.578  12.031  1.00 98.06           C  
ATOM    735  CE3 TRP A  92      21.734   5.879  11.352  1.00 98.06           C  
ATOM    736  NE1 TRP A  92      18.984   7.652  12.750  1.00 98.06           N  
ATOM    737  CH2 TRP A  92      22.016   8.219  10.734  1.00 98.06           C  
ATOM    738  CZ2 TRP A  92      20.875   8.586  11.391  1.00 98.06           C  
ATOM    739  CZ3 TRP A  92      22.453   6.879  10.711  1.00 98.06           C  
ATOM    740  N   VAL A  93      18.688   4.098   9.789  1.00 97.88           N  
ATOM    741  CA  VAL A  93      19.172   4.531   8.484  1.00 97.88           C  
ATOM    742  C   VAL A  93      19.047   6.047   8.359  1.00 97.88           C  
ATOM    743  CB  VAL A  93      18.422   3.832   7.336  1.00 97.88           C  
ATOM    744  O   VAL A  93      18.172   6.652   9.000  1.00 97.88           O  
ATOM    745  CG1 VAL A  93      18.672   2.324   7.363  1.00 97.88           C  
ATOM    746  CG2 VAL A  93      16.922   4.137   7.418  1.00 97.88           C  
ATOM    747  N   PRO A  94      19.891   6.723   7.586  1.00 97.94           N  
ATOM    748  CA  PRO A  94      19.750   8.164   7.391  1.00 97.94           C  
ATOM    749  C   PRO A  94      18.391   8.547   6.828  1.00 97.94           C  
ATOM    750  CB  PRO A  94      20.859   8.508   6.398  1.00 97.94           C  
ATOM    751  O   PRO A  94      17.781   7.773   6.082  1.00 97.94           O  
ATOM    752  CG  PRO A  94      21.844   7.387   6.535  1.00 97.94           C  
ATOM    753  CD  PRO A  94      21.094   6.129   6.855  1.00 97.94           C  
ATOM    754  N   ASP A  95      17.906   9.688   7.109  1.00 96.94           N  
ATOM    755  CA  ASP A  95      16.609  10.148   6.629  1.00 96.94           C  
ATOM    756  C   ASP A  95      16.750  10.961   5.348  1.00 96.94           C  
ATOM    757  CB  ASP A  95      15.898  10.977   7.703  1.00 96.94           C  
ATOM    758  O   ASP A  95      16.062  11.969   5.168  1.00 96.94           O  
ATOM    759  CG  ASP A  95      16.641  12.250   8.047  1.00 96.94           C  
ATOM    760  OD1 ASP A  95      17.844  12.367   7.730  1.00 96.94           O  
ATOM    761  OD2 ASP A  95      16.016  13.156   8.648  1.00 96.94           O  
ATOM    762  N   THR A  96      17.625  10.531   4.523  1.00 97.44           N  
ATOM    763  CA  THR A  96      17.891  11.219   3.266  1.00 97.44           C  
ATOM    764  C   THR A  96      16.641  11.273   2.400  1.00 97.44           C  
ATOM    765  CB  THR A  96      19.031  10.539   2.484  1.00 97.44           C  
ATOM    766  O   THR A  96      15.844  10.320   2.389  1.00 97.44           O  
ATOM    767  CG2 THR A  96      20.375  10.797   3.148  1.00 97.44           C  
ATOM    768  OG1 THR A  96      18.797   9.125   2.438  1.00 97.44           O  
ATOM    769  N   TYR A  97      16.469  12.367   1.688  1.00 96.69           N  
ATOM    770  CA  TYR A  97      15.398  12.500   0.699  1.00 96.69           C  
ATOM    771  C   TYR A  97      15.859  13.328  -0.494  1.00 96.69           C  
ATOM    772  CB  TYR A  97      14.156  13.133   1.327  1.00 96.69           C  
ATOM    773  O   TYR A  97      16.938  13.930  -0.459  1.00 96.69           O  
ATOM    774  CG  TYR A  97      14.234  14.641   1.439  1.00 96.69           C  
ATOM    775  CD1 TYR A  97      15.180  15.250   2.258  1.00 96.69           C  
ATOM    776  CD2 TYR A  97      13.359  15.453   0.729  1.00 96.69           C  
ATOM    777  CE1 TYR A  97      15.258  16.625   2.367  1.00 96.69           C  
ATOM    778  CE2 TYR A  97      13.422  16.844   0.829  1.00 96.69           C  
ATOM    779  OH  TYR A  97      14.445  18.797   1.752  1.00 96.69           O  
ATOM    780  CZ  TYR A  97      14.375  17.422   1.648  1.00 96.69           C  
ATOM    781  N   PHE A  98      15.094  13.289  -1.577  1.00 97.19           N  
ATOM    782  CA  PHE A  98      15.352  14.086  -2.768  1.00 97.19           C  
ATOM    783  C   PHE A  98      14.461  15.320  -2.789  1.00 97.19           C  
ATOM    784  CB  PHE A  98      15.125  13.258  -4.035  1.00 97.19           C  
ATOM    785  O   PHE A  98      13.250  15.219  -3.000  1.00 97.19           O  
ATOM    786  CG  PHE A  98      15.867  11.945  -4.047  1.00 97.19           C  
ATOM    787  CD1 PHE A  98      17.266  11.930  -4.105  1.00 97.19           C  
ATOM    788  CD2 PHE A  98      15.180  10.742  -3.994  1.00 97.19           C  
ATOM    789  CE1 PHE A  98      17.953  10.719  -4.117  1.00 97.19           C  
ATOM    790  CE2 PHE A  98      15.867   9.531  -4.004  1.00 97.19           C  
ATOM    791  CZ  PHE A  98      17.250   9.523  -4.066  1.00 97.19           C  
ATOM    792  N   LEU A  99      15.109  16.438  -2.691  1.00 95.31           N  
ATOM    793  CA  LEU A  99      14.406  17.688  -2.488  1.00 95.31           C  
ATOM    794  C   LEU A  99      13.516  18.016  -3.680  1.00 95.31           C  
ATOM    795  CB  LEU A  99      15.406  18.828  -2.262  1.00 95.31           C  
ATOM    796  O   LEU A  99      12.383  18.484  -3.506  1.00 95.31           O  
ATOM    797  CG  LEU A  99      14.828  20.141  -1.734  1.00 95.31           C  
ATOM    798  CD1 LEU A  99      15.078  20.266  -0.235  1.00 95.31           C  
ATOM    799  CD2 LEU A  99      15.430  21.328  -2.482  1.00 95.31           C  
ATOM    800  N   ASN A 100      13.977  17.812  -4.863  1.00 94.06           N  
ATOM    801  CA  ASN A 100      13.219  18.188  -6.051  1.00 94.06           C  
ATOM    802  C   ASN A 100      12.477  17.000  -6.645  1.00 94.06           C  
ATOM    803  CB  ASN A 100      14.133  18.812  -7.102  1.00 94.06           C  
ATOM    804  O   ASN A 100      12.148  16.984  -7.836  1.00 94.06           O  
ATOM    805  CG  ASN A 100      15.344  17.953  -7.414  1.00 94.06           C  
ATOM    806  ND2 ASN A 100      15.844  18.047  -8.641  1.00 94.06           N  
ATOM    807  OD1 ASN A 100      15.820  17.203  -6.559  1.00 94.06           O  
ATOM    808  N   ASP A 101      12.211  16.078  -5.852  1.00 94.50           N  
ATOM    809  CA  ASP A 101      11.469  14.883  -6.273  1.00 94.50           C  
ATOM    810  C   ASP A 101       9.984  15.195  -6.438  1.00 94.50           C  
ATOM    811  CB  ASP A 101      11.656  13.750  -5.266  1.00 94.50           C  
ATOM    812  O   ASP A 101       9.359  15.766  -5.535  1.00 94.50           O  
ATOM    813  CG  ASP A 101      10.617  12.656  -5.406  1.00 94.50           C  
ATOM    814  OD1 ASP A 101      10.586  11.977  -6.457  1.00 94.50           O  
ATOM    815  OD2 ASP A 101       9.820  12.469  -4.461  1.00 94.50           O  
ATOM    816  N   LYS A 102       9.453  14.875  -7.559  1.00 91.50           N  
ATOM    817  CA  LYS A 102       8.016  14.945  -7.793  1.00 91.50           C  
ATOM    818  C   LYS A 102       7.336  13.617  -7.484  1.00 91.50           C  
ATOM    819  CB  LYS A 102       7.727  15.359  -9.242  1.00 91.50           C  
ATOM    820  O   LYS A 102       6.273  13.578  -6.863  1.00 91.50           O  
ATOM    821  CG  LYS A 102       8.086  16.797  -9.555  1.00 91.50           C  
ATOM    822  CD  LYS A 102       7.668  17.188 -10.969  1.00 91.50           C  
ATOM    823  CE  LYS A 102       7.449  18.688 -11.102  1.00 91.50           C  
ATOM    824  NZ  LYS A 102       7.059  19.078 -12.484  1.00 91.50           N  
ATOM    825  N   LYS A 103       7.906  12.625  -7.957  1.00 91.50           N  
ATOM    826  CA  LYS A 103       7.438  11.250  -7.773  1.00 91.50           C  
ATOM    827  C   LYS A 103       8.602  10.266  -7.816  1.00 91.50           C  
ATOM    828  CB  LYS A 103       6.402  10.891  -8.836  1.00 91.50           C  
ATOM    829  O   LYS A 103       9.508  10.398  -8.641  1.00 91.50           O  
ATOM    830  CG  LYS A 103       5.520   9.703  -8.461  1.00 91.50           C  
ATOM    831  CD  LYS A 103       4.527   9.375  -9.570  1.00 91.50           C  
ATOM    832  CE  LYS A 103       3.637   8.203  -9.195  1.00 91.50           C  
ATOM    833  NZ  LYS A 103       2.666   7.871 -10.281  1.00 91.50           N  
ATOM    834  N   SER A 104       8.609   9.336  -6.887  1.00 94.50           N  
ATOM    835  CA  SER A 104       9.680   8.344  -6.844  1.00 94.50           C  
ATOM    836  C   SER A 104       9.195   7.027  -6.258  1.00 94.50           C  
ATOM    837  CB  SER A 104      10.859   8.875  -6.023  1.00 94.50           C  
ATOM    838  O   SER A 104       8.148   6.980  -5.605  1.00 94.50           O  
ATOM    839  OG  SER A 104      10.797  10.281  -5.898  1.00 94.50           O  
ATOM    840  N   PHE A 105       9.906   5.961  -6.547  1.00 93.06           N  
ATOM    841  CA  PHE A 105       9.625   4.668  -5.934  1.00 93.06           C  
ATOM    842  C   PHE A 105      10.883   3.816  -5.855  1.00 93.06           C  
ATOM    843  CB  PHE A 105       8.539   3.926  -6.723  1.00 93.06           C  
ATOM    844  O   PHE A 105      11.828   4.023  -6.621  1.00 93.06           O  
ATOM    845  CG  PHE A 105       8.938   3.572  -8.125  1.00 93.06           C  
ATOM    846  CD1 PHE A 105       8.742   4.473  -9.172  1.00 93.06           C  
ATOM    847  CD2 PHE A 105       9.516   2.342  -8.406  1.00 93.06           C  
ATOM    848  CE1 PHE A 105       9.117   4.148 -10.469  1.00 93.06           C  
ATOM    849  CE2 PHE A 105       9.891   2.010  -9.703  1.00 93.06           C  
ATOM    850  CZ  PHE A 105       9.688   2.914 -10.734  1.00 93.06           C  
ATOM    851  N   VAL A 106      10.898   2.916  -4.852  1.00 94.56           N  
ATOM    852  CA  VAL A 106      11.930   1.885  -4.742  1.00 94.56           C  
ATOM    853  C   VAL A 106      11.500   0.642  -5.520  1.00 94.56           C  
ATOM    854  CB  VAL A 106      12.211   1.521  -3.268  1.00 94.56           C  
ATOM    855  O   VAL A 106      10.359   0.178  -5.383  1.00 94.56           O  
ATOM    856  CG1 VAL A 106      13.203   0.364  -3.178  1.00 94.56           C  
ATOM    857  CG2 VAL A 106      12.734   2.740  -2.510  1.00 94.56           C  
ATOM    858  N   HIS A 107      12.352   0.199  -6.246  1.00 93.31           N  
ATOM    859  CA  HIS A 107      12.047  -1.021  -6.984  1.00 93.31           C  
ATOM    860  C   HIS A 107      11.953  -2.223  -6.051  1.00 93.31           C  
ATOM    861  CB  HIS A 107      13.117  -1.274  -8.055  1.00 93.31           C  
ATOM    862  O   HIS A 107      12.688  -2.312  -5.066  1.00 93.31           O  
ATOM    863  CG  HIS A 107      13.047  -0.319  -9.203  1.00 93.31           C  
ATOM    864  CD2 HIS A 107      13.508   0.947  -9.336  1.00 93.31           C  
ATOM    865  ND1 HIS A 107      12.445  -0.637 -10.406  1.00 93.31           N  
ATOM    866  CE1 HIS A 107      12.539   0.396 -11.227  1.00 93.31           C  
ATOM    867  NE2 HIS A 107      13.180   1.370 -10.602  1.00 93.31           N  
ATOM    868  N   GLY A 108      11.016  -3.133  -6.348  1.00 90.25           N  
ATOM    869  CA  GLY A 108      10.859  -4.305  -5.500  1.00 90.25           C  
ATOM    870  C   GLY A 108       9.742  -5.227  -5.945  1.00 90.25           C  
ATOM    871  O   GLY A 108       8.703  -5.312  -5.293  1.00 90.25           O  
ATOM    872  N   VAL A 109       9.898  -6.059  -6.902  1.00 85.50           N  
ATOM    873  CA  VAL A 109       8.844  -6.965  -7.340  1.00 85.50           C  
ATOM    874  C   VAL A 109       9.031  -8.336  -6.695  1.00 85.50           C  
ATOM    875  CB  VAL A 109       8.812  -7.102  -8.883  1.00 85.50           C  
ATOM    876  O   VAL A 109       8.078  -8.922  -6.184  1.00 85.50           O  
ATOM    877  CG1 VAL A 109      10.047  -7.852  -9.375  1.00 85.50           C  
ATOM    878  CG2 VAL A 109       7.539  -7.809  -9.328  1.00 85.50           C  
ATOM    879  N   THR A 110      10.250  -8.789  -6.707  1.00 86.12           N  
ATOM    880  CA  THR A 110      10.531 -10.039  -6.000  1.00 86.12           C  
ATOM    881  C   THR A 110      10.812  -9.773  -4.523  1.00 86.12           C  
ATOM    882  CB  THR A 110      11.727 -10.773  -6.629  1.00 86.12           C  
ATOM    883  O   THR A 110      10.195 -10.383  -3.650  1.00 86.12           O  
ATOM    884  CG2 THR A 110      11.430 -11.172  -8.070  1.00 86.12           C  
ATOM    885  OG1 THR A 110      12.875  -9.922  -6.605  1.00 86.12           O  
ATOM    886  N   VAL A 111      11.688  -8.938  -4.285  1.00 89.38           N  
ATOM    887  CA  VAL A 111      12.000  -8.336  -2.992  1.00 89.38           C  
ATOM    888  C   VAL A 111      12.344  -6.863  -3.174  1.00 89.38           C  
ATOM    889  CB  VAL A 111      13.156  -9.078  -2.293  1.00 89.38           C  
ATOM    890  O   VAL A 111      12.727  -6.438  -4.266  1.00 89.38           O  
ATOM    891  CG1 VAL A 111      12.773 -10.531  -1.996  1.00 89.38           C  
ATOM    892  CG2 VAL A 111      14.422  -9.023  -3.152  1.00 89.38           C  
ATOM    893  N   LYS A 112      12.195  -6.156  -2.076  1.00 91.00           N  
ATOM    894  CA  LYS A 112      12.672  -4.777  -2.170  1.00 91.00           C  
ATOM    895  C   LYS A 112      14.156  -4.727  -2.510  1.00 91.00           C  
ATOM    896  CB  LYS A 112      12.406  -4.031  -0.862  1.00 91.00           C  
ATOM    897  O   LYS A 112      14.945  -5.504  -1.971  1.00 91.00           O  
ATOM    898  CG  LYS A 112      10.938  -3.740  -0.601  1.00 91.00           C  
ATOM    899  CD  LYS A 112      10.742  -2.891   0.648  1.00 91.00           C  
ATOM    900  CE  LYS A 112       9.273  -2.584   0.901  1.00 91.00           C  
ATOM    901  NZ  LYS A 112       9.086  -1.744   2.121  1.00 91.00           N  
ATOM    902  N   ASN A 113      14.469  -3.824  -3.453  1.00 93.56           N  
ATOM    903  CA  ASN A 113      15.875  -3.654  -3.812  1.00 93.56           C  
ATOM    904  C   ASN A 113      16.625  -2.807  -2.785  1.00 93.56           C  
ATOM    905  CB  ASN A 113      16.000  -3.033  -5.207  1.00 93.56           C  
ATOM    906  O   ASN A 113      17.000  -1.669  -3.070  1.00 93.56           O  
ATOM    907  CG  ASN A 113      15.555  -3.975  -6.309  1.00 93.56           C  
ATOM    908  ND2 ASN A 113      15.734  -3.555  -7.555  1.00 93.56           N  
ATOM    909  OD1 ASN A 113      15.055  -5.070  -6.039  1.00 93.56           O  
ATOM    910  N   ARG A 114      16.828  -3.426  -1.725  1.00 95.50           N  
ATOM    911  CA  ARG A 114      17.594  -2.865  -0.608  1.00 95.50           C  
ATOM    912  C   ARG A 114      18.750  -3.779  -0.214  1.00 95.50           C  
ATOM    913  CB  ARG A 114      16.672  -2.629   0.595  1.00 95.50           C  
ATOM    914  O   ARG A 114      18.578  -5.000  -0.145  1.00 95.50           O  
ATOM    915  CG  ARG A 114      15.523  -1.676   0.317  1.00 95.50           C  
ATOM    916  CD  ARG A 114      14.648  -1.470   1.548  1.00 95.50           C  
ATOM    917  NE  ARG A 114      13.445  -0.709   1.232  1.00 95.50           N  
ATOM    918  NH1 ARG A 114      12.609  -0.751   3.385  1.00 95.50           N  
ATOM    919  NH2 ARG A 114      11.445   0.311   1.718  1.00 95.50           N  
ATOM    920  CZ  ARG A 114      12.500  -0.385   2.113  1.00 95.50           C  
ATOM    921  N   MET A 115      19.844  -3.223  -0.070  1.00 95.38           N  
ATOM    922  CA  MET A 115      21.016  -3.963   0.407  1.00 95.38           C  
ATOM    923  C   MET A 115      21.531  -3.377   1.717  1.00 95.38           C  
ATOM    924  CB  MET A 115      22.125  -3.955  -0.645  1.00 95.38           C  
ATOM    925  O   MET A 115      21.703  -2.162   1.834  1.00 95.38           O  
ATOM    926  CG  MET A 115      23.391  -4.664  -0.202  1.00 95.38           C  
ATOM    927  SD  MET A 115      24.875  -4.117  -1.145  1.00 95.38           S  
ATOM    928  CE  MET A 115      25.109  -2.465  -0.435  1.00 95.38           C  
ATOM    929  N   ILE A 116      21.750  -4.223   2.682  1.00 96.38           N  
ATOM    930  CA  ILE A 116      22.375  -3.820   3.936  1.00 96.38           C  
ATOM    931  C   ILE A 116      23.578  -4.719   4.227  1.00 96.38           C  
ATOM    932  CB  ILE A 116      21.375  -3.865   5.109  1.00 96.38           C  
ATOM    933  O   ILE A 116      23.438  -5.945   4.301  1.00 96.38           O  
ATOM    934  CG1 ILE A 116      21.625  -2.699   6.074  1.00 96.38           C  
ATOM    935  CG2 ILE A 116      21.453  -5.207   5.840  1.00 96.38           C  
ATOM    936  CD1 ILE A 116      20.500  -1.663   6.094  1.00 96.38           C  
ATOM    937  N   ARG A 117      24.703  -4.152   4.383  1.00 96.69           N  
ATOM    938  CA  ARG A 117      25.938  -4.863   4.676  1.00 96.69           C  
ATOM    939  C   ARG A 117      26.672  -4.234   5.859  1.00 96.69           C  
ATOM    940  CB  ARG A 117      26.859  -4.871   3.447  1.00 96.69           C  
ATOM    941  O   ARG A 117      26.906  -3.025   5.875  1.00 96.69           O  
ATOM    942  CG  ARG A 117      28.125  -5.695   3.629  1.00 96.69           C  
ATOM    943  CD  ARG A 117      28.984  -5.688   2.375  1.00 96.69           C  
ATOM    944  NE  ARG A 117      28.312  -6.348   1.257  1.00 96.69           N  
ATOM    945  NH1 ARG A 117      29.672  -5.430  -0.369  1.00 96.69           N  
ATOM    946  NH2 ARG A 117      27.984  -6.855  -0.958  1.00 96.69           N  
ATOM    947  CZ  ARG A 117      28.656  -6.211  -0.021  1.00 96.69           C  
ATOM    948  N   LEU A 118      26.969  -5.062   6.828  1.00 97.44           N  
ATOM    949  CA  LEU A 118      27.719  -4.617   8.000  1.00 97.44           C  
ATOM    950  C   LEU A 118      29.188  -5.027   7.898  1.00 97.44           C  
ATOM    951  CB  LEU A 118      27.109  -5.195   9.281  1.00 97.44           C  
ATOM    952  O   LEU A 118      29.500  -6.141   7.469  1.00 97.44           O  
ATOM    953  CG  LEU A 118      25.594  -5.031   9.438  1.00 97.44           C  
ATOM    954  CD1 LEU A 118      25.125  -5.656  10.750  1.00 97.44           C  
ATOM    955  CD2 LEU A 118      25.203  -3.557   9.375  1.00 97.44           C  
ATOM    956  N   HIS A 119      30.031  -4.137   8.250  1.00 96.69           N  
ATOM    957  CA  HIS A 119      31.469  -4.410   8.320  1.00 96.69           C  
ATOM    958  C   HIS A 119      31.938  -4.516   9.773  1.00 96.69           C  
ATOM    959  CB  HIS A 119      32.250  -3.318   7.598  1.00 96.69           C  
ATOM    960  O   HIS A 119      31.344  -3.914  10.664  1.00 96.69           O  
ATOM    961  CG  HIS A 119      32.031  -3.285   6.121  1.00 96.69           C  
ATOM    962  CD2 HIS A 119      32.594  -3.986   5.109  1.00 96.69           C  
ATOM    963  ND1 HIS A 119      31.094  -2.443   5.539  1.00 96.69           N  
ATOM    964  CE1 HIS A 119      31.109  -2.631   4.227  1.00 96.69           C  
ATOM    965  NE2 HIS A 119      32.000  -3.562   3.943  1.00 96.69           N  
ATOM    966  N   PRO A 120      32.969  -5.234  10.016  1.00 96.69           N  
ATOM    967  CA  PRO A 120      33.438  -5.465  11.383  1.00 96.69           C  
ATOM    968  C   PRO A 120      33.688  -4.168  12.148  1.00 96.69           C  
ATOM    969  CB  PRO A 120      34.750  -6.238  11.180  1.00 96.69           C  
ATOM    970  O   PRO A 120      33.469  -4.113  13.359  1.00 96.69           O  
ATOM    971  CG  PRO A 120      34.500  -7.051   9.945  1.00 96.69           C  
ATOM    972  CD  PRO A 120      33.719  -6.238   8.977  1.00 96.69           C  
ATOM    973  N   ASP A 121      34.031  -3.109  11.477  1.00 97.25           N  
ATOM    974  CA  ASP A 121      34.375  -1.863  12.156  1.00 97.25           C  
ATOM    975  C   ASP A 121      33.125  -1.039  12.453  1.00 97.25           C  
ATOM    976  CB  ASP A 121      35.375  -1.045  11.305  1.00 97.25           C  
ATOM    977  O   ASP A 121      33.219   0.094  12.930  1.00 97.25           O  
ATOM    978  CG  ASP A 121      34.750  -0.528  10.023  1.00 97.25           C  
ATOM    979  OD1 ASP A 121      33.625  -0.966   9.656  1.00 97.25           O  
ATOM    980  OD2 ASP A 121      35.375   0.324   9.359  1.00 97.25           O  
ATOM    981  N   GLY A 122      31.938  -1.530  12.094  1.00 97.81           N  
ATOM    982  CA  GLY A 122      30.688  -0.843  12.367  1.00 97.81           C  
ATOM    983  C   GLY A 122      30.141  -0.083  11.164  1.00 97.81           C  
ATOM    984  O   GLY A 122      29.078   0.532  11.242  1.00 97.81           O  
ATOM    985  N   THR A 123      30.922  -0.132  10.102  1.00 98.19           N  
ATOM    986  CA  THR A 123      30.438   0.517   8.891  1.00 98.19           C  
ATOM    987  C   THR A 123      29.203  -0.207   8.344  1.00 98.19           C  
ATOM    988  CB  THR A 123      31.531   0.567   7.809  1.00 98.19           C  
ATOM    989  O   THR A 123      29.188  -1.438   8.281  1.00 98.19           O  
ATOM    990  CG2 THR A 123      31.016   1.237   6.535  1.00 98.19           C  
ATOM    991  OG1 THR A 123      32.656   1.308   8.305  1.00 98.19           O  
ATOM    992  N   VAL A 124      28.188   0.564   8.055  1.00 98.25           N  
ATOM    993  CA  VAL A 124      26.984   0.058   7.426  1.00 98.25           C  
ATOM    994  C   VAL A 124      26.891   0.569   5.988  1.00 98.25           C  
ATOM    995  CB  VAL A 124      25.719   0.467   8.211  1.00 98.25           C  
ATOM    996  O   VAL A 124      27.016   1.771   5.742  1.00 98.25           O  
ATOM    997  CG1 VAL A 124      24.453  -0.125   7.570  1.00 98.25           C  
ATOM    998  CG2 VAL A 124      25.828   0.024   9.672  1.00 98.25           C  
ATOM    999  N   LEU A 125      26.781  -0.302   5.047  1.00 97.25           N  
ATOM   1000  CA  LEU A 125      26.469   0.028   3.660  1.00 97.25           C  
ATOM   1001  C   LEU A 125      25.016  -0.256   3.338  1.00 97.25           C  
ATOM   1002  CB  LEU A 125      27.375  -0.763   2.713  1.00 97.25           C  
ATOM   1003  O   LEU A 125      24.531  -1.375   3.537  1.00 97.25           O  
ATOM   1004  CG  LEU A 125      28.281   0.060   1.795  1.00 97.25           C  
ATOM   1005  CD1 LEU A 125      29.750  -0.100   2.207  1.00 97.25           C  
ATOM   1006  CD2 LEU A 125      28.094  -0.351   0.339  1.00 97.25           C  
ATOM   1007  N   TYR A 126      24.359   0.782   2.912  1.00 97.25           N  
ATOM   1008  CA  TYR A 126      22.922   0.690   2.625  1.00 97.25           C  
ATOM   1009  C   TYR A 126      22.625   1.167   1.210  1.00 97.25           C  
ATOM   1010  CB  TYR A 126      22.125   1.512   3.637  1.00 97.25           C  
ATOM   1011  O   TYR A 126      22.844   2.336   0.882  1.00 97.25           O  
ATOM   1012  CG  TYR A 126      20.625   1.434   3.428  1.00 97.25           C  
ATOM   1013  CD1 TYR A 126      19.844   2.584   3.447  1.00 97.25           C  
ATOM   1014  CD2 TYR A 126      20.000   0.212   3.215  1.00 97.25           C  
ATOM   1015  CE1 TYR A 126      18.469   2.518   3.258  1.00 97.25           C  
ATOM   1016  CE2 TYR A 126      18.625   0.133   3.025  1.00 97.25           C  
ATOM   1017  OH  TYR A 126      16.500   1.218   2.859  1.00 97.25           O  
ATOM   1018  CZ  TYR A 126      17.875   1.290   3.047  1.00 97.25           C  
ATOM   1019  N   GLY A 127      22.109   0.230   0.365  1.00 95.69           N  
ATOM   1020  CA  GLY A 127      21.844   0.539  -1.029  1.00 95.69           C  
ATOM   1021  C   GLY A 127      20.375   0.358  -1.403  1.00 95.69           C  
ATOM   1022  O   GLY A 127      19.719  -0.572  -0.931  1.00 95.69           O  
ATOM   1023  N   LEU A 128      19.953   1.282  -2.311  1.00 96.62           N  
ATOM   1024  CA  LEU A 128      18.594   1.244  -2.855  1.00 96.62           C  
ATOM   1025  C   LEU A 128      18.609   1.411  -4.371  1.00 96.62           C  
ATOM   1026  CB  LEU A 128      17.734   2.336  -2.223  1.00 96.62           C  
ATOM   1027  O   LEU A 128      19.453   2.146  -4.906  1.00 96.62           O  
ATOM   1028  CG  LEU A 128      17.562   2.275  -0.703  1.00 96.62           C  
ATOM   1029  CD1 LEU A 128      17.297   3.668  -0.143  1.00 96.62           C  
ATOM   1030  CD2 LEU A 128      16.453   1.312  -0.323  1.00 96.62           C  
ATOM   1031  N   ARG A 129      17.719   0.726  -5.031  1.00 96.25           N  
ATOM   1032  CA  ARG A 129      17.438   1.026  -6.430  1.00 96.25           C  
ATOM   1033  C   ARG A 129      16.172   1.879  -6.559  1.00 96.25           C  
ATOM   1034  CB  ARG A 129      17.281  -0.264  -7.238  1.00 96.25           C  
ATOM   1035  O   ARG A 129      15.086   1.437  -6.203  1.00 96.25           O  
ATOM   1036  CG  ARG A 129      17.109  -0.039  -8.734  1.00 96.25           C  
ATOM   1037  CD  ARG A 129      16.953  -1.352  -9.484  1.00 96.25           C  
ATOM   1038  NE  ARG A 129      16.750  -1.132 -10.914  1.00 96.25           N  
ATOM   1039  NH1 ARG A 129      15.258  -2.879 -11.180  1.00 96.25           N  
ATOM   1040  NH2 ARG A 129      15.836  -1.574 -12.977  1.00 96.25           N  
ATOM   1041  CZ  ARG A 129      15.945  -1.862 -11.688  1.00 96.25           C  
ATOM   1042  N   ILE A 130      16.359   3.076  -7.090  1.00 96.81           N  
ATOM   1043  CA  ILE A 130      15.297   4.070  -7.059  1.00 96.81           C  
ATOM   1044  C   ILE A 130      15.070   4.633  -8.461  1.00 96.81           C  
ATOM   1045  CB  ILE A 130      15.625   5.215  -6.070  1.00 96.81           C  
ATOM   1046  O   ILE A 130      16.031   4.871  -9.203  1.00 96.81           O  
ATOM   1047  CG1 ILE A 130      15.695   4.680  -4.637  1.00 96.81           C  
ATOM   1048  CG2 ILE A 130      14.586   6.340  -6.188  1.00 96.81           C  
ATOM   1049  CD1 ILE A 130      16.297   5.656  -3.639  1.00 96.81           C  
ATOM   1050  N   THR A 131      13.883   4.781  -8.828  1.00 95.81           N  
ATOM   1051  CA  THR A 131      13.508   5.664  -9.930  1.00 95.81           C  
ATOM   1052  C   THR A 131      12.852   6.938  -9.398  1.00 95.81           C  
ATOM   1053  CB  THR A 131      12.555   4.961 -10.914  1.00 95.81           C  
ATOM   1054  O   THR A 131      11.945   6.871  -8.570  1.00 95.81           O  
ATOM   1055  CG2 THR A 131      12.055   5.930 -11.977  1.00 95.81           C  
ATOM   1056  OG1 THR A 131      13.250   3.885 -11.555  1.00 95.81           O  
ATOM   1057  N   THR A 132      13.328   8.102  -9.836  1.00 96.62           N  
ATOM   1058  CA  THR A 132      12.789   9.383  -9.375  1.00 96.62           C  
ATOM   1059  C   THR A 132      12.555  10.320 -10.555  1.00 96.62           C  
ATOM   1060  CB  THR A 132      13.727  10.055  -8.359  1.00 96.62           C  
ATOM   1061  O   THR A 132      13.352  10.359 -11.492  1.00 96.62           O  
ATOM   1062  CG2 THR A 132      14.992  10.570  -9.039  1.00 96.62           C  
ATOM   1063  OG1 THR A 132      13.047  11.148  -7.742  1.00 96.62           O  
ATOM   1064  N   THR A 133      11.430  10.906 -10.586  1.00 96.44           N  
ATOM   1065  CA  THR A 133      11.172  12.070 -11.430  1.00 96.44           C  
ATOM   1066  C   THR A 133      11.422  13.359 -10.664  1.00 96.44           C  
ATOM   1067  CB  THR A 133       9.727  12.062 -11.969  1.00 96.44           C  
ATOM   1068  O   THR A 133      10.688  13.688  -9.734  1.00 96.44           O  
ATOM   1069  CG2 THR A 133       9.484  13.234 -12.914  1.00 96.44           C  
ATOM   1070  OG1 THR A 133       9.500  10.836 -12.680  1.00 96.44           O  
ATOM   1071  N   ALA A 134      12.422  14.039 -11.078  1.00 96.44           N  
ATOM   1072  CA  ALA A 134      12.844  15.242 -10.375  1.00 96.44           C  
ATOM   1073  C   ALA A 134      12.531  16.500 -11.180  1.00 96.44           C  
ATOM   1074  CB  ALA A 134      14.344  15.180 -10.062  1.00 96.44           C  
ATOM   1075  O   ALA A 134      12.633  16.500 -12.414  1.00 96.44           O  
ATOM   1076  N   ALA A 135      12.156  17.531 -10.461  1.00 93.50           N  
ATOM   1077  CA  ALA A 135      11.898  18.828 -11.102  1.00 93.50           C  
ATOM   1078  C   ALA A 135      13.172  19.391 -11.711  1.00 93.50           C  
ATOM   1079  CB  ALA A 135      11.305  19.812 -10.094  1.00 93.50           C  
ATOM   1080  O   ALA A 135      14.250  19.312 -11.117  1.00 93.50           O  
ATOM   1081  N   CYS A 136      13.078  19.875 -12.891  1.00 93.50           N  
ATOM   1082  CA  CYS A 136      14.133  20.562 -13.617  1.00 93.50           C  
ATOM   1083  C   CYS A 136      13.578  21.734 -14.414  1.00 93.50           C  
ATOM   1084  CB  CYS A 136      14.859  19.609 -14.555  1.00 93.50           C  
ATOM   1085  O   CYS A 136      12.883  21.547 -15.414  1.00 93.50           O  
ATOM   1086  SG  CYS A 136      16.141  20.391 -15.555  1.00 93.50           S  
ATOM   1087  N   MET A 137      13.953  22.969 -13.953  1.00 87.50           N  
ATOM   1088  CA  MET A 137      13.492  24.172 -14.656  1.00 87.50           C  
ATOM   1089  C   MET A 137      14.344  24.438 -15.891  1.00 87.50           C  
ATOM   1090  CB  MET A 137      13.516  25.375 -13.727  1.00 87.50           C  
ATOM   1091  O   MET A 137      15.453  24.969 -15.781  1.00 87.50           O  
ATOM   1092  CG  MET A 137      12.469  25.344 -12.633  1.00 87.50           C  
ATOM   1093  SD  MET A 137      10.758  25.312 -13.297  1.00 87.50           S  
ATOM   1094  CE  MET A 137      10.508  27.078 -13.625  1.00 87.50           C  
ATOM   1095  N   MET A 138      13.812  24.078 -17.016  1.00 88.94           N  
ATOM   1096  CA  MET A 138      14.562  24.219 -18.266  1.00 88.94           C  
ATOM   1097  C   MET A 138      14.281  25.562 -18.922  1.00 88.94           C  
ATOM   1098  CB  MET A 138      14.211  23.078 -19.219  1.00 88.94           C  
ATOM   1099  O   MET A 138      13.141  26.031 -18.906  1.00 88.94           O  
ATOM   1100  CG  MET A 138      14.750  21.719 -18.797  1.00 88.94           C  
ATOM   1101  SD  MET A 138      14.273  20.375 -19.938  1.00 88.94           S  
ATOM   1102  CE  MET A 138      12.836  19.703 -19.062  1.00 88.94           C  
ATOM   1103  N   ASP A 139      15.312  26.172 -19.469  1.00 86.69           N  
ATOM   1104  CA  ASP A 139      15.234  27.438 -20.203  1.00 86.69           C  
ATOM   1105  C   ASP A 139      15.195  27.188 -21.703  1.00 86.69           C  
ATOM   1106  CB  ASP A 139      16.422  28.328 -19.844  1.00 86.69           C  
ATOM   1107  O   ASP A 139      16.203  26.828 -22.312  1.00 86.69           O  
ATOM   1108  CG  ASP A 139      16.297  29.734 -20.391  1.00 86.69           C  
ATOM   1109  OD1 ASP A 139      15.336  30.000 -21.156  1.00 86.69           O  
ATOM   1110  OD2 ASP A 139      17.156  30.578 -20.078  1.00 86.69           O  
ATOM   1111  N   LEU A 140      14.062  27.531 -22.281  1.00 86.44           N  
ATOM   1112  CA  LEU A 140      13.875  27.172 -23.672  1.00 86.44           C  
ATOM   1113  C   LEU A 140      14.078  28.391 -24.578  1.00 86.44           C  
ATOM   1114  CB  LEU A 140      12.484  26.578 -23.906  1.00 86.44           C  
ATOM   1115  O   LEU A 140      13.812  28.328 -25.781  1.00 86.44           O  
ATOM   1116  CG  LEU A 140      12.148  25.312 -23.109  1.00 86.44           C  
ATOM   1117  CD1 LEU A 140      10.703  24.906 -23.344  1.00 86.44           C  
ATOM   1118  CD2 LEU A 140      13.102  24.188 -23.484  1.00 86.44           C  
ATOM   1119  N   ARG A 141      14.695  29.453 -24.172  1.00 83.06           N  
ATOM   1120  CA  ARG A 141      14.867  30.672 -24.938  1.00 83.06           C  
ATOM   1121  C   ARG A 141      15.766  30.438 -26.156  1.00 83.06           C  
ATOM   1122  CB  ARG A 141      15.453  31.781 -24.062  1.00 83.06           C  
ATOM   1123  O   ARG A 141      15.562  31.047 -27.203  1.00 83.06           O  
ATOM   1124  CG  ARG A 141      14.469  32.375 -23.078  1.00 83.06           C  
ATOM   1125  CD  ARG A 141      15.117  33.438 -22.188  1.00 83.06           C  
ATOM   1126  NE  ARG A 141      16.031  32.812 -21.219  1.00 83.06           N  
ATOM   1127  NH1 ARG A 141      16.609  34.812 -20.203  1.00 83.06           N  
ATOM   1128  NH2 ARG A 141      17.516  32.844 -19.469  1.00 83.06           N  
ATOM   1129  CZ  ARG A 141      16.719  33.500 -20.297  1.00 83.06           C  
ATOM   1130  N   ARG A 142      16.641  29.625 -26.047  1.00 84.06           N  
ATOM   1131  CA  ARG A 142      17.578  29.344 -27.125  1.00 84.06           C  
ATOM   1132  C   ARG A 142      17.234  28.031 -27.812  1.00 84.06           C  
ATOM   1133  CB  ARG A 142      19.016  29.312 -26.609  1.00 84.06           C  
ATOM   1134  O   ARG A 142      18.125  27.359 -28.344  1.00 84.06           O  
ATOM   1135  CG  ARG A 142      19.516  30.641 -26.078  1.00 84.06           C  
ATOM   1136  CD  ARG A 142      20.984  30.578 -25.672  1.00 84.06           C  
ATOM   1137  NE  ARG A 142      21.500  31.875 -25.266  1.00 84.06           N  
ATOM   1138  NH1 ARG A 142      23.688  31.188 -25.031  1.00 84.06           N  
ATOM   1139  NH2 ARG A 142      23.109  33.375 -24.609  1.00 84.06           N  
ATOM   1140  CZ  ARG A 142      22.766  32.156 -24.969  1.00 84.06           C  
ATOM   1141  N   TYR A 143      16.109  27.688 -27.734  1.00 82.50           N  
ATOM   1142  CA  TYR A 143      15.695  26.469 -28.422  1.00 82.50           C  
ATOM   1143  C   TYR A 143      15.945  26.578 -29.922  1.00 82.50           C  
ATOM   1144  CB  TYR A 143      14.211  26.203 -28.172  1.00 82.50           C  
ATOM   1145  O   TYR A 143      15.641  27.609 -30.547  1.00 82.50           O  
ATOM   1146  CG  TYR A 143      13.703  24.938 -28.828  1.00 82.50           C  
ATOM   1147  CD1 TYR A 143      13.195  24.969 -30.125  1.00 82.50           C  
ATOM   1148  CD2 TYR A 143      13.734  23.719 -28.156  1.00 82.50           C  
ATOM   1149  CE1 TYR A 143      12.727  23.812 -30.734  1.00 82.50           C  
ATOM   1150  CE2 TYR A 143      13.266  22.562 -28.766  1.00 82.50           C  
ATOM   1151  OH  TYR A 143      12.305  21.453 -30.656  1.00 82.50           O  
ATOM   1152  CZ  TYR A 143      12.766  22.609 -30.047  1.00 82.50           C  
ATOM   1153  N   PRO A 144      16.500  25.625 -30.484  1.00 82.50           N  
ATOM   1154  CA  PRO A 144      16.875  24.297 -30.000  1.00 82.50           C  
ATOM   1155  C   PRO A 144      18.344  24.188 -29.609  1.00 82.50           C  
ATOM   1156  CB  PRO A 144      16.547  23.375 -31.188  1.00 82.50           C  
ATOM   1157  O   PRO A 144      18.891  23.094 -29.500  1.00 82.50           O  
ATOM   1158  CG  PRO A 144      16.797  24.219 -32.406  1.00 82.50           C  
ATOM   1159  CD  PRO A 144      16.453  25.641 -32.062  1.00 82.50           C  
ATOM   1160  N   LEU A 145      19.062  25.312 -29.547  1.00 83.25           N  
ATOM   1161  CA  LEU A 145      20.469  25.344 -29.188  1.00 83.25           C  
ATOM   1162  C   LEU A 145      20.656  25.516 -27.688  1.00 83.25           C  
ATOM   1163  CB  LEU A 145      21.203  26.453 -29.953  1.00 83.25           C  
ATOM   1164  O   LEU A 145      21.719  25.969 -27.234  1.00 83.25           O  
ATOM   1165  CG  LEU A 145      21.219  26.328 -31.469  1.00 83.25           C  
ATOM   1166  CD1 LEU A 145      21.703  27.641 -32.094  1.00 83.25           C  
ATOM   1167  CD2 LEU A 145      22.109  25.172 -31.906  1.00 83.25           C  
ATOM   1168  N   ASP A 146      19.719  25.141 -26.953  1.00 86.62           N  
ATOM   1169  CA  ASP A 146      19.719  25.422 -25.531  1.00 86.62           C  
ATOM   1170  C   ASP A 146      20.484  24.344 -24.750  1.00 86.62           C  
ATOM   1171  CB  ASP A 146      18.281  25.516 -25.000  1.00 86.62           C  
ATOM   1172  O   ASP A 146      20.672  23.234 -25.250  1.00 86.62           O  
ATOM   1173  CG  ASP A 146      17.453  24.281 -25.297  1.00 86.62           C  
ATOM   1174  OD1 ASP A 146      17.344  23.891 -26.484  1.00 86.62           O  
ATOM   1175  OD2 ASP A 146      16.922  23.688 -24.344  1.00 86.62           O  
ATOM   1176  N   GLU A 147      21.000  24.766 -23.688  1.00 90.38           N  
ATOM   1177  CA  GLU A 147      21.578  23.906 -22.656  1.00 90.38           C  
ATOM   1178  C   GLU A 147      20.781  24.000 -21.359  1.00 90.38           C  
ATOM   1179  CB  GLU A 147      23.047  24.281 -22.406  1.00 90.38           C  
ATOM   1180  O   GLU A 147      20.297  25.062 -20.984  1.00 90.38           O  
ATOM   1181  CG  GLU A 147      23.969  24.000 -23.578  1.00 90.38           C  
ATOM   1182  CD  GLU A 147      25.422  24.344 -23.297  1.00 90.38           C  
ATOM   1183  OE1 GLU A 147      26.297  24.031 -24.141  1.00 90.38           O  
ATOM   1184  OE2 GLU A 147      25.688  24.922 -22.219  1.00 90.38           O  
ATOM   1185  N   GLN A 148      20.594  22.875 -20.859  1.00 92.31           N  
ATOM   1186  CA  GLN A 148      19.828  22.812 -19.625  1.00 92.31           C  
ATOM   1187  C   GLN A 148      20.688  22.297 -18.469  1.00 92.31           C  
ATOM   1188  CB  GLN A 148      18.594  21.938 -19.797  1.00 92.31           C  
ATOM   1189  O   GLN A 148      21.594  21.484 -18.688  1.00 92.31           O  
ATOM   1190  CG  GLN A 148      17.672  22.375 -20.922  1.00 92.31           C  
ATOM   1191  CD  GLN A 148      17.109  23.766 -20.703  1.00 92.31           C  
ATOM   1192  NE2 GLN A 148      16.641  24.391 -21.781  1.00 92.31           N  
ATOM   1193  OE1 GLN A 148      17.078  24.266 -19.578  1.00 92.31           O  
ATOM   1194  N   ASN A 149      20.469  22.797 -17.359  1.00 93.75           N  
ATOM   1195  CA  ASN A 149      21.062  22.297 -16.125  1.00 93.75           C  
ATOM   1196  C   ASN A 149      20.031  21.641 -15.219  1.00 93.75           C  
ATOM   1197  CB  ASN A 149      21.797  23.422 -15.383  1.00 93.75           C  
ATOM   1198  O   ASN A 149      19.125  22.312 -14.711  1.00 93.75           O  
ATOM   1199  CG  ASN A 149      23.156  22.984 -14.875  1.00 93.75           C  
ATOM   1200  ND2 ASN A 149      23.875  23.922 -14.266  1.00 93.75           N  
ATOM   1201  OD1 ASN A 149      23.562  21.828 -15.023  1.00 93.75           O  
ATOM   1202  N   CYS A 150      20.141  20.359 -15.086  1.00 94.81           N  
ATOM   1203  CA  CYS A 150      19.234  19.625 -14.203  1.00 94.81           C  
ATOM   1204  C   CYS A 150      20.000  19.047 -13.008  1.00 94.81           C  
ATOM   1205  CB  CYS A 150      18.531  18.500 -14.961  1.00 94.81           C  
ATOM   1206  O   CYS A 150      21.156  18.625 -13.148  1.00 94.81           O  
ATOM   1207  SG  CYS A 150      17.391  19.078 -16.219  1.00 94.81           S  
ATOM   1208  N   THR A 151      19.328  19.062 -11.883  1.00 96.81           N  
ATOM   1209  CA  THR A 151      20.031  18.641 -10.672  1.00 96.81           C  
ATOM   1210  C   THR A 151      19.250  17.562  -9.938  1.00 96.81           C  
ATOM   1211  CB  THR A 151      20.281  19.828  -9.734  1.00 96.81           C  
ATOM   1212  O   THR A 151      18.047  17.406 -10.141  1.00 96.81           O  
ATOM   1213  CG2 THR A 151      21.094  20.922 -10.430  1.00 96.81           C  
ATOM   1214  OG1 THR A 151      19.031  20.375  -9.312  1.00 96.81           O  
ATOM   1215  N   LEU A 152      19.891  16.734  -9.227  1.00 97.38           N  
ATOM   1216  CA  LEU A 152      19.359  15.914  -8.141  1.00 97.38           C  
ATOM   1217  C   LEU A 152      19.844  16.422  -6.789  1.00 97.38           C  
ATOM   1218  CB  LEU A 152      19.766  14.453  -8.328  1.00 97.38           C  
ATOM   1219  O   LEU A 152      21.047  16.438  -6.523  1.00 97.38           O  
ATOM   1220  CG  LEU A 152      19.156  13.445  -7.359  1.00 97.38           C  
ATOM   1221  CD1 LEU A 152      17.656  13.305  -7.625  1.00 97.38           C  
ATOM   1222  CD2 LEU A 152      19.844  12.094  -7.473  1.00 97.38           C  
ATOM   1223  N   GLU A 153      18.906  16.844  -5.965  1.00 97.62           N  
ATOM   1224  CA  GLU A 153      19.219  17.438  -4.672  1.00 97.62           C  
ATOM   1225  C   GLU A 153      18.953  16.453  -3.533  1.00 97.62           C  
ATOM   1226  CB  GLU A 153      18.438  18.734  -4.457  1.00 97.62           C  
ATOM   1227  O   GLU A 153      17.812  16.000  -3.363  1.00 97.62           O  
ATOM   1228  CG  GLU A 153      18.641  19.766  -5.547  1.00 97.62           C  
ATOM   1229  CD  GLU A 153      19.984  20.500  -5.438  1.00 97.62           C  
ATOM   1230  OE1 GLU A 153      20.594  20.797  -6.484  1.00 97.62           O  
ATOM   1231  OE2 GLU A 153      20.406  20.766  -4.293  1.00 97.62           O  
ATOM   1232  N   ILE A 154      19.938  16.125  -2.732  1.00 98.12           N  
ATOM   1233  CA  ILE A 154      19.844  15.180  -1.627  1.00 98.12           C  
ATOM   1234  C   ILE A 154      20.016  15.914  -0.301  1.00 98.12           C  
ATOM   1235  CB  ILE A 154      20.891  14.047  -1.758  1.00 98.12           C  
ATOM   1236  O   ILE A 154      21.016  16.609  -0.100  1.00 98.12           O  
ATOM   1237  CG1 ILE A 154      20.844  13.445  -3.166  1.00 98.12           C  
ATOM   1238  CG2 ILE A 154      20.656  12.969  -0.693  1.00 98.12           C  
ATOM   1239  CD1 ILE A 154      22.047  12.570  -3.502  1.00 98.12           C  
ATOM   1240  N   GLU A 155      19.109  15.758   0.580  1.00 97.69           N  
ATOM   1241  CA  GLU A 155      19.156  16.453   1.858  1.00 97.69           C  
ATOM   1242  C   GLU A 155      18.672  15.562   2.996  1.00 97.69           C  
ATOM   1243  CB  GLU A 155      18.312  17.734   1.797  1.00 97.69           C  
ATOM   1244  O   GLU A 155      18.047  14.531   2.756  1.00 97.69           O  
ATOM   1245  CG  GLU A 155      18.594  18.719   2.916  1.00 97.69           C  
ATOM   1246  CD  GLU A 155      17.875  20.047   2.748  1.00 97.69           C  
ATOM   1247  OE1 GLU A 155      16.859  20.281   3.447  1.00 97.69           O  
ATOM   1248  OE2 GLU A 155      18.328  20.859   1.907  1.00 97.69           O  
ATOM   1249  N   SER A 156      19.062  15.883   4.219  1.00 97.06           N  
ATOM   1250  CA  SER A 156      18.484  15.266   5.410  1.00 97.06           C  
ATOM   1251  C   SER A 156      17.141  15.906   5.762  1.00 97.06           C  
ATOM   1252  CB  SER A 156      19.438  15.383   6.594  1.00 97.06           C  
ATOM   1253  O   SER A 156      17.000  17.125   5.699  1.00 97.06           O  
ATOM   1254  OG  SER A 156      18.750  15.234   7.820  1.00 97.06           O  
ATOM   1255  N   TYR A 157      16.281  15.133   6.129  1.00 95.12           N  
ATOM   1256  CA  TYR A 157      14.953  15.688   6.363  1.00 95.12           C  
ATOM   1257  C   TYR A 157      14.828  16.234   7.781  1.00 95.12           C  
ATOM   1258  CB  TYR A 157      13.883  14.617   6.121  1.00 95.12           C  
ATOM   1259  O   TYR A 157      14.367  17.359   7.980  1.00 95.12           O  
ATOM   1260  CG  TYR A 157      12.469  15.141   6.207  1.00 95.12           C  
ATOM   1261  CD1 TYR A 157      11.688  14.906   7.336  1.00 95.12           C  
ATOM   1262  CD2 TYR A 157      11.914  15.883   5.168  1.00 95.12           C  
ATOM   1263  CE1 TYR A 157      10.383  15.391   7.422  1.00 95.12           C  
ATOM   1264  CE2 TYR A 157      10.617  16.359   5.238  1.00 95.12           C  
ATOM   1265  OH  TYR A 157       8.570  16.594   6.449  1.00 95.12           O  
ATOM   1266  CZ  TYR A 157       9.859  16.109   6.371  1.00 95.12           C  
ATOM   1267  N   GLY A 158      15.211  15.461   8.695  1.00 93.06           N  
ATOM   1268  CA  GLY A 158      14.953  15.852  10.078  1.00 93.06           C  
ATOM   1269  C   GLY A 158      16.219  16.219  10.836  1.00 93.06           C  
ATOM   1270  O   GLY A 158      16.172  16.984  11.797  1.00 93.06           O  
ATOM   1271  N   TYR A 159      17.344  15.727  10.484  1.00 96.25           N  
ATOM   1272  CA  TYR A 159      18.594  15.930  11.203  1.00 96.25           C  
ATOM   1273  C   TYR A 159      19.328  17.156  10.680  1.00 96.25           C  
ATOM   1274  CB  TYR A 159      19.500  14.695  11.086  1.00 96.25           C  
ATOM   1275  O   TYR A 159      19.547  17.297   9.477  1.00 96.25           O  
ATOM   1276  CG  TYR A 159      18.906  13.453  11.703  1.00 96.25           C  
ATOM   1277  CD1 TYR A 159      18.812  13.320  13.086  1.00 96.25           C  
ATOM   1278  CD2 TYR A 159      18.438  12.414  10.906  1.00 96.25           C  
ATOM   1279  CE1 TYR A 159      18.266  12.172  13.656  1.00 96.25           C  
ATOM   1280  CE2 TYR A 159      17.891  11.258  11.469  1.00 96.25           C  
ATOM   1281  OH  TYR A 159      17.266  10.016  13.406  1.00 96.25           O  
ATOM   1282  CZ  TYR A 159      17.812  11.148  12.844  1.00 96.25           C  
ATOM   1283  N   THR A 160      19.719  18.000  11.586  1.00 95.56           N  
ATOM   1284  CA  THR A 160      20.531  19.156  11.234  1.00 95.56           C  
ATOM   1285  C   THR A 160      22.016  18.781  11.148  1.00 95.56           C  
ATOM   1286  CB  THR A 160      20.359  20.297  12.258  1.00 95.56           C  
ATOM   1287  O   THR A 160      22.375  17.625  11.430  1.00 95.56           O  
ATOM   1288  CG2 THR A 160      18.875  20.625  12.461  1.00 95.56           C  
ATOM   1289  OG1 THR A 160      20.922  19.906  13.508  1.00 95.56           O  
ATOM   1290  N   THR A 161      22.812  19.750  10.836  1.00 96.56           N  
ATOM   1291  CA  THR A 161      24.250  19.516  10.719  1.00 96.56           C  
ATOM   1292  C   THR A 161      24.859  19.219  12.086  1.00 96.56           C  
ATOM   1293  CB  THR A 161      24.969  20.734  10.094  1.00 96.56           C  
ATOM   1294  O   THR A 161      25.984  18.750  12.180  1.00 96.56           O  
ATOM   1295  CG2 THR A 161      24.531  20.938   8.648  1.00 96.56           C  
ATOM   1296  OG1 THR A 161      24.641  21.906  10.844  1.00 96.56           O  
ATOM   1297  N   ASP A 162      24.094  19.406  13.133  1.00 93.31           N  
ATOM   1298  CA  ASP A 162      24.547  19.000  14.453  1.00 93.31           C  
ATOM   1299  C   ASP A 162      24.453  17.484  14.617  1.00 93.31           C  
ATOM   1300  CB  ASP A 162      23.719  19.688  15.539  1.00 93.31           C  
ATOM   1301  O   ASP A 162      25.094  16.906  15.492  1.00 93.31           O  
ATOM   1302  CG  ASP A 162      23.953  21.188  15.586  1.00 93.31           C  
ATOM   1303  OD1 ASP A 162      25.016  21.656  15.117  1.00 93.31           O  
ATOM   1304  OD2 ASP A 162      23.078  21.906  16.109  1.00 93.31           O  
ATOM   1305  N   ASP A 163      23.641  16.828  13.789  1.00 95.75           N  
ATOM   1306  CA  ASP A 163      23.359  15.414  13.945  1.00 95.75           C  
ATOM   1307  C   ASP A 163      23.969  14.602  12.797  1.00 95.75           C  
ATOM   1308  CB  ASP A 163      21.859  15.164  14.023  1.00 95.75           C  
ATOM   1309  O   ASP A 163      24.297  13.430  12.969  1.00 95.75           O  
ATOM   1310  CG  ASP A 163      21.250  15.602  15.352  1.00 95.75           C  
ATOM   1311  OD1 ASP A 163      21.688  15.109  16.406  1.00 95.75           O  
ATOM   1312  OD2 ASP A 163      20.328  16.438  15.328  1.00 95.75           O  
ATOM   1313  N   ILE A 164      24.016  15.180  11.617  1.00 97.75           N  
ATOM   1314  CA  ILE A 164      24.391  14.398  10.438  1.00 97.75           C  
ATOM   1315  C   ILE A 164      25.156  15.289   9.461  1.00 97.75           C  
ATOM   1316  CB  ILE A 164      23.156  13.781   9.750  1.00 97.75           C  
ATOM   1317  O   ILE A 164      24.938  16.500   9.406  1.00 97.75           O  
ATOM   1318  CG1 ILE A 164      23.578  12.602   8.867  1.00 97.75           C  
ATOM   1319  CG2 ILE A 164      22.406  14.844   8.938  1.00 97.75           C  
ATOM   1320  CD1 ILE A 164      22.422  11.742   8.391  1.00 97.75           C  
ATOM   1321  N   GLU A 165      26.078  14.734   8.789  1.00 98.12           N  
ATOM   1322  CA  GLU A 165      26.812  15.367   7.699  1.00 98.12           C  
ATOM   1323  C   GLU A 165      26.844  14.477   6.461  1.00 98.12           C  
ATOM   1324  CB  GLU A 165      28.250  15.711   8.133  1.00 98.12           C  
ATOM   1325  O   GLU A 165      26.922  13.250   6.578  1.00 98.12           O  
ATOM   1326  CG  GLU A 165      28.328  16.844   9.148  1.00 98.12           C  
ATOM   1327  CD  GLU A 165      29.750  17.281   9.461  1.00 98.12           C  
ATOM   1328  OE1 GLU A 165      29.938  18.266  10.211  1.00 98.12           O  
ATOM   1329  OE2 GLU A 165      30.688  16.625   8.938  1.00 98.12           O  
ATOM   1330  N   PHE A 166      26.797  15.141   5.320  1.00 98.69           N  
ATOM   1331  CA  PHE A 166      26.828  14.398   4.062  1.00 98.69           C  
ATOM   1332  C   PHE A 166      28.109  14.672   3.297  1.00 98.69           C  
ATOM   1333  CB  PHE A 166      25.609  14.766   3.201  1.00 98.69           C  
ATOM   1334  O   PHE A 166      28.672  15.773   3.377  1.00 98.69           O  
ATOM   1335  CG  PHE A 166      24.297  14.281   3.760  1.00 98.69           C  
ATOM   1336  CD1 PHE A 166      24.266  13.352   4.793  1.00 98.69           C  
ATOM   1337  CD2 PHE A 166      23.094  14.750   3.250  1.00 98.69           C  
ATOM   1338  CE1 PHE A 166      23.062  12.898   5.312  1.00 98.69           C  
ATOM   1339  CE2 PHE A 166      21.891  14.305   3.764  1.00 98.69           C  
ATOM   1340  CZ  PHE A 166      21.875  13.383   4.793  1.00 98.69           C  
ATOM   1341  N   TYR A 167      28.562  13.727   2.598  1.00 98.50           N  
ATOM   1342  CA  TYR A 167      29.672  13.930   1.676  1.00 98.50           C  
ATOM   1343  C   TYR A 167      29.609  12.938   0.521  1.00 98.50           C  
ATOM   1344  CB  TYR A 167      31.016  13.789   2.408  1.00 98.50           C  
ATOM   1345  O   TYR A 167      28.938  11.906   0.614  1.00 98.50           O  
ATOM   1346  CG  TYR A 167      31.297  12.398   2.920  1.00 98.50           C  
ATOM   1347  CD1 TYR A 167      30.766  11.961   4.137  1.00 98.50           C  
ATOM   1348  CD2 TYR A 167      32.062  11.508   2.189  1.00 98.50           C  
ATOM   1349  CE1 TYR A 167      31.016  10.680   4.613  1.00 98.50           C  
ATOM   1350  CE2 TYR A 167      32.344  10.227   2.656  1.00 98.50           C  
ATOM   1351  OH  TYR A 167      32.031   8.547   4.332  1.00 98.50           O  
ATOM   1352  CZ  TYR A 167      31.797   9.820   3.865  1.00 98.50           C  
ATOM   1353  N   TRP A 168      30.219  13.289  -0.576  1.00 98.50           N  
ATOM   1354  CA  TRP A 168      30.359  12.383  -1.707  1.00 98.50           C  
ATOM   1355  C   TRP A 168      31.469  11.359  -1.456  1.00 98.50           C  
ATOM   1356  CB  TRP A 168      30.641  13.156  -2.994  1.00 98.50           C  
ATOM   1357  O   TRP A 168      32.656  11.719  -1.417  1.00 98.50           O  
ATOM   1358  CG  TRP A 168      29.500  14.008  -3.463  1.00 98.50           C  
ATOM   1359  CD1 TRP A 168      29.422  15.367  -3.438  1.00 98.50           C  
ATOM   1360  CD2 TRP A 168      28.266  13.539  -4.023  1.00 98.50           C  
ATOM   1361  CE2 TRP A 168      27.484  14.680  -4.316  1.00 98.50           C  
ATOM   1362  CE3 TRP A 168      27.750  12.273  -4.309  1.00 98.50           C  
ATOM   1363  NE1 TRP A 168      28.203  15.781  -3.949  1.00 98.50           N  
ATOM   1364  CH2 TRP A 168      25.734  13.328  -5.148  1.00 98.50           C  
ATOM   1365  CZ2 TRP A 168      26.203  14.586  -4.879  1.00 98.50           C  
ATOM   1366  CZ3 TRP A 168      26.484  12.180  -4.867  1.00 98.50           C  
ATOM   1367  N   ARG A 169      31.062  10.148  -1.284  1.00 97.06           N  
ATOM   1368  CA  ARG A 169      32.031   9.086  -0.984  1.00 97.06           C  
ATOM   1369  C   ARG A 169      32.812   8.711  -2.223  1.00 97.06           C  
ATOM   1370  CB  ARG A 169      31.297   7.852  -0.433  1.00 97.06           C  
ATOM   1371  O   ARG A 169      32.281   8.234  -3.215  1.00 97.06           O  
ATOM   1372  CG  ARG A 169      32.250   6.766   0.068  1.00 97.06           C  
ATOM   1373  CD  ARG A 169      31.469   5.598   0.675  1.00 97.06           C  
ATOM   1374  NE  ARG A 169      32.375   4.516   1.077  1.00 97.06           N  
ATOM   1375  NH1 ARG A 169      31.469   2.959  -0.380  1.00 97.06           N  
ATOM   1376  NH2 ARG A 169      33.219   2.381   1.005  1.00 97.06           N  
ATOM   1377  CZ  ARG A 169      32.344   3.287   0.566  1.00 97.06           C  
ATOM   1378  N   GLY A 170      34.094   8.938  -2.166  1.00 94.25           N  
ATOM   1379  CA  GLY A 170      34.969   8.734  -3.311  1.00 94.25           C  
ATOM   1380  C   GLY A 170      35.219   9.992  -4.125  1.00 94.25           C  
ATOM   1381  O   GLY A 170      35.812   9.945  -5.191  1.00 94.25           O  
ATOM   1382  N   ASP A 171      34.656  11.047  -3.707  1.00 94.44           N  
ATOM   1383  CA  ASP A 171      34.844  12.352  -4.336  1.00 94.44           C  
ATOM   1384  C   ASP A 171      34.375  12.344  -5.781  1.00 94.44           C  
ATOM   1385  CB  ASP A 171      36.312  12.766  -4.281  1.00 94.44           C  
ATOM   1386  O   ASP A 171      33.219  11.992  -6.047  1.00 94.44           O  
ATOM   1387  CG  ASP A 171      36.812  12.984  -2.865  1.00 94.44           C  
ATOM   1388  OD1 ASP A 171      36.156  13.688  -2.080  1.00 94.44           O  
ATOM   1389  OD2 ASP A 171      37.906  12.445  -2.535  1.00 94.44           O  
ATOM   1390  N   ASP A 172      35.250  12.492  -6.664  1.00 90.31           N  
ATOM   1391  CA  ASP A 172      34.875  12.617  -8.070  1.00 90.31           C  
ATOM   1392  C   ASP A 172      34.375  11.281  -8.617  1.00 90.31           C  
ATOM   1393  CB  ASP A 172      36.062  13.109  -8.906  1.00 90.31           C  
ATOM   1394  O   ASP A 172      33.719  11.242  -9.664  1.00 90.31           O  
ATOM   1395  CG  ASP A 172      36.438  14.547  -8.594  1.00 90.31           C  
ATOM   1396  OD1 ASP A 172      35.594  15.312  -8.102  1.00 90.31           O  
ATOM   1397  OD2 ASP A 172      37.594  14.906  -8.852  1.00 90.31           O  
ATOM   1398  N   ASN A 173      34.594  10.281  -7.887  1.00 92.00           N  
ATOM   1399  CA  ASN A 173      34.188   8.961  -8.352  1.00 92.00           C  
ATOM   1400  C   ASN A 173      32.906   8.516  -7.676  1.00 92.00           C  
ATOM   1401  CB  ASN A 173      35.312   7.938  -8.117  1.00 92.00           C  
ATOM   1402  O   ASN A 173      32.500   7.352  -7.785  1.00 92.00           O  
ATOM   1403  CG  ASN A 173      36.562   8.234  -8.914  1.00 92.00           C  
ATOM   1404  ND2 ASN A 173      37.719   8.148  -8.258  1.00 92.00           N  
ATOM   1405  OD1 ASN A 173      36.500   8.539 -10.102  1.00 92.00           O  
ATOM   1406  N   ALA A 174      32.281   9.422  -6.961  1.00 96.38           N  
ATOM   1407  CA  ALA A 174      31.062   9.094  -6.211  1.00 96.38           C  
ATOM   1408  C   ALA A 174      29.891   8.789  -7.152  1.00 96.38           C  
ATOM   1409  CB  ALA A 174      30.688  10.227  -5.266  1.00 96.38           C  
ATOM   1410  O   ALA A 174      28.922   8.141  -6.762  1.00 96.38           O  
ATOM   1411  N   VAL A 175      30.016   9.289  -8.391  1.00 95.94           N  
ATOM   1412  CA  VAL A 175      28.953   9.078  -9.359  1.00 95.94           C  
ATOM   1413  C   VAL A 175      29.469   8.281 -10.547  1.00 95.94           C  
ATOM   1414  CB  VAL A 175      28.359  10.422  -9.844  1.00 95.94           C  
ATOM   1415  O   VAL A 175      30.516   8.617 -11.125  1.00 95.94           O  
ATOM   1416  CG1 VAL A 175      27.328  10.195 -10.945  1.00 95.94           C  
ATOM   1417  CG2 VAL A 175      27.734  11.180  -8.672  1.00 95.94           C  
ATOM   1418  N   THR A 176      28.766   7.223 -10.883  1.00 93.12           N  
ATOM   1419  CA  THR A 176      29.141   6.383 -12.016  1.00 93.12           C  
ATOM   1420  C   THR A 176      27.953   6.184 -12.953  1.00 93.12           C  
ATOM   1421  CB  THR A 176      29.656   5.012 -11.547  1.00 93.12           C  
ATOM   1422  O   THR A 176      26.828   6.586 -12.633  1.00 93.12           O  
ATOM   1423  CG2 THR A 176      30.891   5.164 -10.672  1.00 93.12           C  
ATOM   1424  OG1 THR A 176      28.625   4.352 -10.789  1.00 93.12           O  
ATOM   1425  N   GLY A 177      28.156   5.684 -14.156  1.00 91.06           N  
ATOM   1426  CA  GLY A 177      27.125   5.340 -15.109  1.00 91.06           C  
ATOM   1427  C   GLY A 177      26.812   6.465 -16.078  1.00 91.06           C  
ATOM   1428  O   GLY A 177      26.109   6.254 -17.078  1.00 91.06           O  
ATOM   1429  N   VAL A 178      27.328   7.633 -15.859  1.00 89.31           N  
ATOM   1430  CA  VAL A 178      26.984   8.812 -16.641  1.00 89.31           C  
ATOM   1431  C   VAL A 178      27.391   8.602 -18.094  1.00 89.31           C  
ATOM   1432  CB  VAL A 178      27.672  10.086 -16.078  1.00 89.31           C  
ATOM   1433  O   VAL A 178      26.656   8.961 -19.016  1.00 89.31           O  
ATOM   1434  CG1 VAL A 178      27.312  11.305 -16.922  1.00 89.31           C  
ATOM   1435  CG2 VAL A 178      27.266  10.305 -14.625  1.00 89.31           C  
ATOM   1436  N   THR A 179      28.516   7.984 -18.359  1.00 84.88           N  
ATOM   1437  CA  THR A 179      29.062   7.840 -19.703  1.00 84.88           C  
ATOM   1438  C   THR A 179      28.250   6.832 -20.516  1.00 84.88           C  
ATOM   1439  CB  THR A 179      30.531   7.398 -19.656  1.00 84.88           C  
ATOM   1440  O   THR A 179      28.359   6.789 -21.750  1.00 84.88           O  
ATOM   1441  CG2 THR A 179      31.406   8.445 -18.969  1.00 84.88           C  
ATOM   1442  OG1 THR A 179      30.641   6.164 -18.922  1.00 84.88           O  
ATOM   1443  N   LYS A 180      27.422   6.113 -19.875  1.00 83.19           N  
ATOM   1444  CA  LYS A 180      26.688   5.055 -20.562  1.00 83.19           C  
ATOM   1445  C   LYS A 180      25.266   5.500 -20.891  1.00 83.19           C  
ATOM   1446  CB  LYS A 180      26.656   3.787 -19.719  1.00 83.19           C  
ATOM   1447  O   LYS A 180      24.531   4.785 -21.578  1.00 83.19           O  
ATOM   1448  CG  LYS A 180      28.016   3.170 -19.469  1.00 83.19           C  
ATOM   1449  CD  LYS A 180      27.938   1.933 -18.578  1.00 83.19           C  
ATOM   1450  CE  LYS A 180      29.312   1.396 -18.234  1.00 83.19           C  
ATOM   1451  NZ  LYS A 180      29.234   0.272 -17.250  1.00 83.19           N  
ATOM   1452  N   ILE A 181      24.953   6.652 -20.484  1.00 85.88           N  
ATOM   1453  CA  ILE A 181      23.578   7.102 -20.625  1.00 85.88           C  
ATOM   1454  C   ILE A 181      23.328   7.590 -22.047  1.00 85.88           C  
ATOM   1455  CB  ILE A 181      23.234   8.219 -19.609  1.00 85.88           C  
ATOM   1456  O   ILE A 181      24.125   8.352 -22.594  1.00 85.88           O  
ATOM   1457  CG1 ILE A 181      23.391   7.695 -18.172  1.00 85.88           C  
ATOM   1458  CG2 ILE A 181      21.828   8.758 -19.844  1.00 85.88           C  
ATOM   1459  CD1 ILE A 181      23.281   8.781 -17.109  1.00 85.88           C  
ATOM   1460  N   GLU A 182      22.312   7.047 -22.641  1.00 78.38           N  
ATOM   1461  CA  GLU A 182      21.844   7.508 -23.953  1.00 78.38           C  
ATOM   1462  C   GLU A 182      20.484   8.180 -23.844  1.00 78.38           C  
ATOM   1463  CB  GLU A 182      21.781   6.340 -24.938  1.00 78.38           C  
ATOM   1464  O   GLU A 182      19.547   7.605 -23.297  1.00 78.38           O  
ATOM   1465  CG  GLU A 182      23.156   5.859 -25.406  1.00 78.38           C  
ATOM   1466  CD  GLU A 182      23.078   4.848 -26.531  1.00 78.38           C  
ATOM   1467  OE1 GLU A 182      24.141   4.449 -27.062  1.00 78.38           O  
ATOM   1468  OE2 GLU A 182      21.953   4.457 -26.906  1.00 78.38           O  
ATOM   1469  N   LEU A 183      20.422   9.414 -24.312  1.00 81.31           N  
ATOM   1470  CA  LEU A 183      19.172  10.164 -24.359  1.00 81.31           C  
ATOM   1471  C   LEU A 183      18.781  10.469 -25.812  1.00 81.31           C  
ATOM   1472  CB  LEU A 183      19.281  11.461 -23.562  1.00 81.31           C  
ATOM   1473  O   LEU A 183      19.641  10.828 -26.625  1.00 81.31           O  
ATOM   1474  CG  LEU A 183      19.422  11.320 -22.047  1.00 81.31           C  
ATOM   1475  CD1 LEU A 183      20.109  12.547 -21.469  1.00 81.31           C  
ATOM   1476  CD2 LEU A 183      18.062  11.109 -21.406  1.00 81.31           C  
ATOM   1477  N   PRO A 184      17.609  10.258 -26.188  1.00 74.62           N  
ATOM   1478  CA  PRO A 184      17.203  10.523 -27.562  1.00 74.62           C  
ATOM   1479  C   PRO A 184      17.406  11.984 -27.969  1.00 74.62           C  
ATOM   1480  CB  PRO A 184      15.727  10.141 -27.578  1.00 74.62           C  
ATOM   1481  O   PRO A 184      17.828  12.273 -29.078  1.00 74.62           O  
ATOM   1482  CG  PRO A 184      15.484   9.508 -26.250  1.00 74.62           C  
ATOM   1483  CD  PRO A 184      16.672   9.766 -25.375  1.00 74.62           C  
ATOM   1484  N   GLN A 185      17.125  12.898 -27.109  1.00 81.44           N  
ATOM   1485  CA  GLN A 185      17.062  14.297 -27.531  1.00 81.44           C  
ATOM   1486  C   GLN A 185      18.156  15.125 -26.859  1.00 81.44           C  
ATOM   1487  CB  GLN A 185      15.680  14.891 -27.203  1.00 81.44           C  
ATOM   1488  O   GLN A 185      18.359  16.281 -27.219  1.00 81.44           O  
ATOM   1489  CG  GLN A 185      14.578  14.430 -28.141  1.00 81.44           C  
ATOM   1490  CD  GLN A 185      13.234  15.070 -27.828  1.00 81.44           C  
ATOM   1491  NE2 GLN A 185      12.258  14.859 -28.703  1.00 81.44           N  
ATOM   1492  OE1 GLN A 185      13.078  15.742 -26.797  1.00 81.44           O  
ATOM   1493  N   PHE A 186      18.875  14.578 -25.984  1.00 88.19           N  
ATOM   1494  CA  PHE A 186      19.875  15.336 -25.234  1.00 88.19           C  
ATOM   1495  C   PHE A 186      21.172  14.555 -25.094  1.00 88.19           C  
ATOM   1496  CB  PHE A 186      19.328  15.703 -23.859  1.00 88.19           C  
ATOM   1497  O   PHE A 186      21.188  13.336 -25.281  1.00 88.19           O  
ATOM   1498  CG  PHE A 186      18.234  16.734 -23.875  1.00 88.19           C  
ATOM   1499  CD1 PHE A 186      18.547  18.094 -23.828  1.00 88.19           C  
ATOM   1500  CD2 PHE A 186      16.906  16.359 -23.953  1.00 88.19           C  
ATOM   1501  CE1 PHE A 186      17.531  19.047 -23.859  1.00 88.19           C  
ATOM   1502  CE2 PHE A 186      15.891  17.312 -23.984  1.00 88.19           C  
ATOM   1503  CZ  PHE A 186      16.203  18.656 -23.938  1.00 88.19           C  
ATOM   1504  N   SER A 187      22.203  15.227 -24.891  1.00 89.38           N  
ATOM   1505  CA  SER A 187      23.469  14.672 -24.453  1.00 89.38           C  
ATOM   1506  C   SER A 187      23.938  15.297 -23.141  1.00 89.38           C  
ATOM   1507  CB  SER A 187      24.547  14.867 -25.531  1.00 89.38           C  
ATOM   1508  O   SER A 187      23.734  16.500 -22.922  1.00 89.38           O  
ATOM   1509  OG  SER A 187      24.172  14.227 -26.734  1.00 89.38           O  
ATOM   1510  N   ILE A 188      24.469  14.422 -22.312  1.00 92.25           N  
ATOM   1511  CA  ILE A 188      25.094  14.945 -21.109  1.00 92.25           C  
ATOM   1512  C   ILE A 188      26.500  15.422 -21.406  1.00 92.25           C  
ATOM   1513  CB  ILE A 188      25.109  13.891 -19.969  1.00 92.25           C  
ATOM   1514  O   ILE A 188      27.375  14.617 -21.734  1.00 92.25           O  
ATOM   1515  CG1 ILE A 188      23.688  13.391 -19.672  1.00 92.25           C  
ATOM   1516  CG2 ILE A 188      25.766  14.461 -18.719  1.00 92.25           C  
ATOM   1517  CD1 ILE A 188      23.641  12.211 -18.719  1.00 92.25           C  
ATOM   1518  N   VAL A 189      26.766  16.656 -21.312  1.00 91.88           N  
ATOM   1519  CA  VAL A 189      28.062  17.203 -21.719  1.00 91.88           C  
ATOM   1520  C   VAL A 189      28.953  17.344 -20.484  1.00 91.88           C  
ATOM   1521  CB  VAL A 189      27.906  18.562 -22.422  1.00 91.88           C  
ATOM   1522  O   VAL A 189      30.188  17.359 -20.609  1.00 91.88           O  
ATOM   1523  CG1 VAL A 189      27.766  18.375 -23.922  1.00 91.88           C  
ATOM   1524  CG2 VAL A 189      26.703  19.328 -21.859  1.00 91.88           C  
ATOM   1525  N   ASP A 190      28.344  17.484 -19.297  1.00 92.94           N  
ATOM   1526  CA  ASP A 190      29.094  17.641 -18.062  1.00 92.94           C  
ATOM   1527  C   ASP A 190      28.234  17.328 -16.844  1.00 92.94           C  
ATOM   1528  CB  ASP A 190      29.656  19.062 -17.953  1.00 92.94           C  
ATOM   1529  O   ASP A 190      27.000  17.266 -16.953  1.00 92.94           O  
ATOM   1530  CG  ASP A 190      30.797  19.172 -16.953  1.00 92.94           C  
ATOM   1531  OD1 ASP A 190      31.391  18.125 -16.578  1.00 92.94           O  
ATOM   1532  OD2 ASP A 190      31.109  20.312 -16.531  1.00 92.94           O  
ATOM   1533  N   TYR A 191      28.891  16.906 -15.758  1.00 94.94           N  
ATOM   1534  CA  TYR A 191      28.188  16.797 -14.484  1.00 94.94           C  
ATOM   1535  C   TYR A 191      29.062  17.297 -13.344  1.00 94.94           C  
ATOM   1536  CB  TYR A 191      27.766  15.359 -14.227  1.00 94.94           C  
ATOM   1537  O   TYR A 191      30.297  17.250 -13.422  1.00 94.94           O  
ATOM   1538  CG  TYR A 191      28.906  14.430 -13.922  1.00 94.94           C  
ATOM   1539  CD1 TYR A 191      29.625  13.820 -14.945  1.00 94.94           C  
ATOM   1540  CD2 TYR A 191      29.266  14.156 -12.609  1.00 94.94           C  
ATOM   1541  CE1 TYR A 191      30.688  12.969 -14.672  1.00 94.94           C  
ATOM   1542  CE2 TYR A 191      30.328  13.297 -12.320  1.00 94.94           C  
ATOM   1543  OH  TYR A 191      32.094  11.859 -13.078  1.00 94.94           O  
ATOM   1544  CZ  TYR A 191      31.031  12.711 -13.352  1.00 94.94           C  
ATOM   1545  N   LYS A 192      28.469  17.875 -12.312  1.00 96.19           N  
ATOM   1546  CA  LYS A 192      29.156  18.453 -11.172  1.00 96.19           C  
ATOM   1547  C   LYS A 192      28.578  17.938  -9.859  1.00 96.19           C  
ATOM   1548  CB  LYS A 192      29.109  19.969 -11.219  1.00 96.19           C  
ATOM   1549  O   LYS A 192      27.359  17.766  -9.742  1.00 96.19           O  
ATOM   1550  CG  LYS A 192      30.281  20.609 -11.938  1.00 96.19           C  
ATOM   1551  CD  LYS A 192      30.203  22.141 -11.922  1.00 96.19           C  
ATOM   1552  CE  LYS A 192      31.359  22.781 -12.656  1.00 96.19           C  
ATOM   1553  NZ  LYS A 192      31.281  24.266 -12.633  1.00 96.19           N  
ATOM   1554  N   LEU A 193      29.453  17.656  -8.930  1.00 97.62           N  
ATOM   1555  CA  LEU A 193      29.078  17.297  -7.566  1.00 97.62           C  
ATOM   1556  C   LEU A 193      29.281  18.469  -6.621  1.00 97.62           C  
ATOM   1557  CB  LEU A 193      29.891  16.094  -7.082  1.00 97.62           C  
ATOM   1558  O   LEU A 193      30.375  19.031  -6.535  1.00 97.62           O  
ATOM   1559  CG  LEU A 193      29.875  14.852  -7.984  1.00 97.62           C  
ATOM   1560  CD1 LEU A 193      30.750  13.750  -7.383  1.00 97.62           C  
ATOM   1561  CD2 LEU A 193      28.453  14.367  -8.195  1.00 97.62           C  
ATOM   1562  N   ILE A 194      28.234  18.844  -5.961  1.00 96.88           N  
ATOM   1563  CA  ILE A 194      28.281  20.000  -5.070  1.00 96.88           C  
ATOM   1564  C   ILE A 194      27.891  19.578  -3.656  1.00 96.88           C  
ATOM   1565  CB  ILE A 194      27.359  21.141  -5.562  1.00 96.88           C  
ATOM   1566  O   ILE A 194      26.969  18.781  -3.475  1.00 96.88           O  
ATOM   1567  CG1 ILE A 194      27.766  21.594  -6.965  1.00 96.88           C  
ATOM   1568  CG2 ILE A 194      27.359  22.312  -4.578  1.00 96.88           C  
ATOM   1569  CD1 ILE A 194      26.703  22.406  -7.699  1.00 96.88           C  
ATOM   1570  N   THR A 195      28.609  20.000  -2.676  1.00 96.88           N  
ATOM   1571  CA  THR A 195      28.281  19.859  -1.263  1.00 96.88           C  
ATOM   1572  C   THR A 195      28.016  21.219  -0.625  1.00 96.88           C  
ATOM   1573  CB  THR A 195      29.406  19.141  -0.498  1.00 96.88           C  
ATOM   1574  O   THR A 195      28.828  22.141  -0.757  1.00 96.88           O  
ATOM   1575  CG2 THR A 195      29.000  18.875   0.952  1.00 96.88           C  
ATOM   1576  OG1 THR A 195      29.688  17.891  -1.137  1.00 96.88           O  
ATOM   1577  N   LYS A 196      26.891  21.391  -0.002  1.00 95.94           N  
ATOM   1578  CA  LYS A 196      26.609  22.672   0.641  1.00 95.94           C  
ATOM   1579  C   LYS A 196      25.781  22.469   1.911  1.00 95.94           C  
ATOM   1580  CB  LYS A 196      25.859  23.594  -0.323  1.00 95.94           C  
ATOM   1581  O   LYS A 196      25.406  21.344   2.246  1.00 95.94           O  
ATOM   1582  CG  LYS A 196      24.547  23.031  -0.845  1.00 95.94           C  
ATOM   1583  CD  LYS A 196      23.922  23.953  -1.881  1.00 95.94           C  
ATOM   1584  CE  LYS A 196      22.812  23.250  -2.654  1.00 95.94           C  
ATOM   1585  NZ  LYS A 196      22.203  24.141  -3.688  1.00 95.94           N  
ATOM   1586  N   LYS A 197      25.703  23.484   2.645  1.00 95.50           N  
ATOM   1587  CA  LYS A 197      24.812  23.609   3.805  1.00 95.50           C  
ATOM   1588  C   LYS A 197      23.734  24.656   3.562  1.00 95.50           C  
ATOM   1589  CB  LYS A 197      25.625  23.969   5.051  1.00 95.50           C  
ATOM   1590  O   LYS A 197      24.000  25.719   3.027  1.00 95.50           O  
ATOM   1591  CG  LYS A 197      25.500  22.969   6.184  1.00 95.50           C  
ATOM   1592  CD  LYS A 197      26.297  23.406   7.410  1.00 95.50           C  
ATOM   1593  CE  LYS A 197      26.125  22.438   8.570  1.00 95.50           C  
ATOM   1594  NZ  LYS A 197      26.844  22.891   9.789  1.00 95.50           N  
ATOM   1595  N   VAL A 198      22.547  24.219   3.822  1.00 93.56           N  
ATOM   1596  CA  VAL A 198      21.438  25.156   3.666  1.00 93.56           C  
ATOM   1597  C   VAL A 198      20.875  25.531   5.035  1.00 93.56           C  
ATOM   1598  CB  VAL A 198      20.328  24.562   2.777  1.00 93.56           C  
ATOM   1599  O   VAL A 198      20.734  24.672   5.910  1.00 93.56           O  
ATOM   1600  CG1 VAL A 198      19.297  25.625   2.420  1.00 93.56           C  
ATOM   1601  CG2 VAL A 198      20.922  23.938   1.512  1.00 93.56           C  
ATOM   1602  N   VAL A 199      20.516  26.750   5.191  1.00 90.56           N  
ATOM   1603  CA  VAL A 199      20.094  27.250   6.496  1.00 90.56           C  
ATOM   1604  C   VAL A 199      18.609  27.609   6.449  1.00 90.56           C  
ATOM   1605  CB  VAL A 199      20.938  28.469   6.941  1.00 90.56           C  
ATOM   1606  O   VAL A 199      18.172  28.344   5.566  1.00 90.56           O  
ATOM   1607  CG1 VAL A 199      20.453  28.984   8.297  1.00 90.56           C  
ATOM   1608  CG2 VAL A 199      22.406  28.109   7.000  1.00 90.56           C  
ATOM   1609  N   PHE A 200      17.875  26.984   7.332  1.00 81.56           N  
ATOM   1610  CA  PHE A 200      16.484  27.328   7.570  1.00 81.56           C  
ATOM   1611  C   PHE A 200      16.281  27.828   9.000  1.00 81.56           C  
ATOM   1612  CB  PHE A 200      15.578  26.109   7.305  1.00 81.56           C  
ATOM   1613  O   PHE A 200      17.234  27.891   9.773  1.00 81.56           O  
ATOM   1614  CG  PHE A 200      15.703  25.562   5.914  1.00 81.56           C  
ATOM   1615  CD1 PHE A 200      15.023  26.141   4.852  1.00 81.56           C  
ATOM   1616  CD2 PHE A 200      16.500  24.453   5.668  1.00 81.56           C  
ATOM   1617  CE1 PHE A 200      15.141  25.625   3.561  1.00 81.56           C  
ATOM   1618  CE2 PHE A 200      16.625  23.922   4.383  1.00 81.56           C  
ATOM   1619  CZ  PHE A 200      15.938  24.516   3.330  1.00 81.56           C  
ATOM   1620  N   SER A 201      15.023  28.219   9.305  1.00 75.44           N  
ATOM   1621  CA  SER A 201      14.695  28.656  10.664  1.00 75.44           C  
ATOM   1622  C   SER A 201      14.836  27.500  11.648  1.00 75.44           C  
ATOM   1623  CB  SER A 201      13.281  29.219  10.719  1.00 75.44           C  
ATOM   1624  O   SER A 201      15.117  27.719  12.828  1.00 75.44           O  
ATOM   1625  OG  SER A 201      12.336  28.266  10.266  1.00 75.44           O  
ATOM   1626  N   THR A 202      14.758  26.297  11.117  1.00 78.25           N  
ATOM   1627  CA  THR A 202      14.781  25.109  11.977  1.00 78.25           C  
ATOM   1628  C   THR A 202      16.203  24.609  12.164  1.00 78.25           C  
ATOM   1629  CB  THR A 202      13.906  23.984  11.398  1.00 78.25           C  
ATOM   1630  O   THR A 202      16.453  23.719  12.984  1.00 78.25           O  
ATOM   1631  CG2 THR A 202      12.438  24.391  11.352  1.00 78.25           C  
ATOM   1632  OG1 THR A 202      14.352  23.672  10.070  1.00 78.25           O  
ATOM   1633  N   GLY A 203      17.172  25.125  11.438  1.00 86.81           N  
ATOM   1634  CA  GLY A 203      18.562  24.719  11.516  1.00 86.81           C  
ATOM   1635  C   GLY A 203      19.250  24.656  10.164  1.00 86.81           C  
ATOM   1636  O   GLY A 203      18.734  25.172   9.180  1.00 86.81           O  
ATOM   1637  N   SER A 204      20.469  24.156  10.336  1.00 94.50           N  
ATOM   1638  CA  SER A 204      21.250  23.953   9.125  1.00 94.50           C  
ATOM   1639  C   SER A 204      21.203  22.500   8.680  1.00 94.50           C  
ATOM   1640  CB  SER A 204      22.703  24.391   9.352  1.00 94.50           C  
ATOM   1641  O   SER A 204      21.281  21.578   9.500  1.00 94.50           O  
ATOM   1642  OG  SER A 204      22.781  25.781   9.555  1.00 94.50           O  
ATOM   1643  N   TYR A 205      21.047  22.359   7.387  1.00 96.38           N  
ATOM   1644  CA  TYR A 205      20.922  21.000   6.848  1.00 96.38           C  
ATOM   1645  C   TYR A 205      21.969  20.750   5.770  1.00 96.38           C  
ATOM   1646  CB  TYR A 205      19.516  20.781   6.277  1.00 96.38           C  
ATOM   1647  O   TYR A 205      22.297  21.641   4.984  1.00 96.38           O  
ATOM   1648  CG  TYR A 205      18.422  20.844   7.316  1.00 96.38           C  
ATOM   1649  CD1 TYR A 205      17.922  19.672   7.883  1.00 96.38           C  
ATOM   1650  CD2 TYR A 205      17.891  22.062   7.730  1.00 96.38           C  
ATOM   1651  CE1 TYR A 205      16.906  19.719   8.844  1.00 96.38           C  
ATOM   1652  CE2 TYR A 205      16.891  22.109   8.688  1.00 96.38           C  
ATOM   1653  OH  TYR A 205      15.398  21.000  10.180  1.00 96.38           O  
ATOM   1654  CZ  TYR A 205      16.406  20.938   9.234  1.00 96.38           C  
ATOM   1655  N   PRO A 206      22.500  19.562   5.773  1.00 97.12           N  
ATOM   1656  CA  PRO A 206      23.438  19.203   4.703  1.00 97.12           C  
ATOM   1657  C   PRO A 206      22.734  18.906   3.383  1.00 97.12           C  
ATOM   1658  CB  PRO A 206      24.141  17.953   5.246  1.00 97.12           C  
ATOM   1659  O   PRO A 206      21.688  18.266   3.371  1.00 97.12           O  
ATOM   1660  CG  PRO A 206      23.141  17.312   6.148  1.00 97.12           C  
ATOM   1661  CD  PRO A 206      22.234  18.391   6.703  1.00 97.12           C  
ATOM   1662  N   ARG A 207      23.344  19.344   2.314  1.00 97.81           N  
ATOM   1663  CA  ARG A 207      22.781  19.094   0.991  1.00 97.81           C  
ATOM   1664  C   ARG A 207      23.875  18.703  -0.002  1.00 97.81           C  
ATOM   1665  CB  ARG A 207      22.016  20.328   0.484  1.00 97.81           C  
ATOM   1666  O   ARG A 207      24.922  19.344  -0.053  1.00 97.81           O  
ATOM   1667  CG  ARG A 207      21.344  20.109  -0.859  1.00 97.81           C  
ATOM   1668  CD  ARG A 207      20.578  21.359  -1.306  1.00 97.81           C  
ATOM   1669  NE  ARG A 207      19.438  21.625  -0.450  1.00 97.81           N  
ATOM   1670  NH1 ARG A 207      19.000  23.719  -1.333  1.00 97.81           N  
ATOM   1671  NH2 ARG A 207      17.672  22.875   0.342  1.00 97.81           N  
ATOM   1672  CZ  ARG A 207      18.703  22.734  -0.483  1.00 97.81           C  
ATOM   1673  N   LEU A 208      23.672  17.594  -0.657  1.00 98.50           N  
ATOM   1674  CA  LEU A 208      24.453  17.203  -1.820  1.00 98.50           C  
ATOM   1675  C   LEU A 208      23.688  17.453  -3.109  1.00 98.50           C  
ATOM   1676  CB  LEU A 208      24.875  15.742  -1.729  1.00 98.50           C  
ATOM   1677  O   LEU A 208      22.469  17.219  -3.164  1.00 98.50           O  
ATOM   1678  CG  LEU A 208      25.719  15.352  -0.520  1.00 98.50           C  
ATOM   1679  CD1 LEU A 208      26.078  13.867  -0.573  1.00 98.50           C  
ATOM   1680  CD2 LEU A 208      26.984  16.203  -0.461  1.00 98.50           C  
ATOM   1681  N   SER A 209      24.391  17.953  -4.129  1.00 98.00           N  
ATOM   1682  CA  SER A 209      23.766  18.219  -5.418  1.00 98.00           C  
ATOM   1683  C   SER A 209      24.547  17.578  -6.559  1.00 98.00           C  
ATOM   1684  CB  SER A 209      23.641  19.734  -5.652  1.00 98.00           C  
ATOM   1685  O   SER A 209      25.766  17.734  -6.641  1.00 98.00           O  
ATOM   1686  OG  SER A 209      22.906  20.000  -6.832  1.00 98.00           O  
ATOM   1687  N   LEU A 210      23.922  16.797  -7.273  1.00 97.75           N  
ATOM   1688  CA  LEU A 210      24.438  16.297  -8.547  1.00 97.75           C  
ATOM   1689  C   LEU A 210      23.812  17.062  -9.711  1.00 97.75           C  
ATOM   1690  CB  LEU A 210      24.141  14.805  -8.703  1.00 97.75           C  
ATOM   1691  O   LEU A 210      22.609  16.969  -9.961  1.00 97.75           O  
ATOM   1692  CG  LEU A 210      24.422  14.188 -10.070  1.00 97.75           C  
ATOM   1693  CD1 LEU A 210      25.891  14.352 -10.422  1.00 97.75           C  
ATOM   1694  CD2 LEU A 210      24.016  12.719 -10.094  1.00 97.75           C  
ATOM   1695  N   SER A 211      24.625  17.812 -10.445  1.00 96.00           N  
ATOM   1696  CA  SER A 211      24.172  18.656 -11.547  1.00 96.00           C  
ATOM   1697  C   SER A 211      24.594  18.078 -12.898  1.00 96.00           C  
ATOM   1698  CB  SER A 211      24.703  20.078 -11.398  1.00 96.00           C  
ATOM   1699  O   SER A 211      25.766  17.797 -13.109  1.00 96.00           O  
ATOM   1700  OG  SER A 211      24.250  20.906 -12.469  1.00 96.00           O  
ATOM   1701  N   PHE A 212      23.641  17.906 -13.734  1.00 94.25           N  
ATOM   1702  CA  PHE A 212      23.875  17.484 -15.109  1.00 94.25           C  
ATOM   1703  C   PHE A 212      23.734  18.656 -16.062  1.00 94.25           C  
ATOM   1704  CB  PHE A 212      22.922  16.359 -15.508  1.00 94.25           C  
ATOM   1705  O   PHE A 212      22.734  19.391 -16.016  1.00 94.25           O  
ATOM   1706  CG  PHE A 212      23.000  15.156 -14.609  1.00 94.25           C  
ATOM   1707  CD1 PHE A 212      24.016  14.219 -14.766  1.00 94.25           C  
ATOM   1708  CD2 PHE A 212      22.062  14.953 -13.602  1.00 94.25           C  
ATOM   1709  CE1 PHE A 212      24.094  13.102 -13.938  1.00 94.25           C  
ATOM   1710  CE2 PHE A 212      22.125  13.844 -12.773  1.00 94.25           C  
ATOM   1711  CZ  PHE A 212      23.141  12.914 -12.938  1.00 94.25           C  
ATOM   1712  N   LYS A 213      24.672  18.812 -16.922  1.00 94.44           N  
ATOM   1713  CA  LYS A 213      24.531  19.719 -18.062  1.00 94.44           C  
ATOM   1714  C   LYS A 213      24.078  18.969 -19.312  1.00 94.44           C  
ATOM   1715  CB  LYS A 213      25.844  20.438 -18.328  1.00 94.44           C  
ATOM   1716  O   LYS A 213      24.812  18.125 -19.844  1.00 94.44           O  
ATOM   1717  CG  LYS A 213      25.672  21.812 -18.953  1.00 94.44           C  
ATOM   1718  CD  LYS A 213      27.016  22.547 -19.094  1.00 94.44           C  
ATOM   1719  CE  LYS A 213      26.828  23.938 -19.672  1.00 94.44           C  
ATOM   1720  NZ  LYS A 213      28.141  24.656 -19.781  1.00 94.44           N  
ATOM   1721  N   LEU A 214      22.875  19.312 -19.719  1.00 92.81           N  
ATOM   1722  CA  LEU A 214      22.281  18.641 -20.875  1.00 92.81           C  
ATOM   1723  C   LEU A 214      22.297  19.562 -22.094  1.00 92.81           C  
ATOM   1724  CB  LEU A 214      20.844  18.219 -20.562  1.00 92.81           C  
ATOM   1725  O   LEU A 214      21.953  20.734 -22.000  1.00 92.81           O  
ATOM   1726  CG  LEU A 214      20.656  17.328 -19.344  1.00 92.81           C  
ATOM   1727  CD1 LEU A 214      19.156  17.156 -19.047  1.00 92.81           C  
ATOM   1728  CD2 LEU A 214      21.328  15.977 -19.547  1.00 92.81           C  
ATOM   1729  N   LYS A 215      22.766  19.047 -23.172  1.00 92.00           N  
ATOM   1730  CA  LYS A 215      22.734  19.766 -24.453  1.00 92.00           C  
ATOM   1731  C   LYS A 215      21.812  19.078 -25.453  1.00 92.00           C  
ATOM   1732  CB  LYS A 215      24.156  19.875 -25.031  1.00 92.00           C  
ATOM   1733  O   LYS A 215      21.875  17.859 -25.625  1.00 92.00           O  
ATOM   1734  CG  LYS A 215      24.250  20.812 -26.219  1.00 92.00           C  
ATOM   1735  CD  LYS A 215      25.688  20.938 -26.719  1.00 92.00           C  
ATOM   1736  CE  LYS A 215      25.797  21.891 -27.891  1.00 92.00           C  
ATOM   1737  NZ  LYS A 215      27.219  22.094 -28.312  1.00 92.00           N  
ATOM   1738  N   ARG A 216      20.938  19.875 -26.016  1.00 90.19           N  
ATOM   1739  CA  ARG A 216      20.016  19.312 -26.984  1.00 90.19           C  
ATOM   1740  C   ARG A 216      20.750  18.891 -28.266  1.00 90.19           C  
ATOM   1741  CB  ARG A 216      18.906  20.312 -27.328  1.00 90.19           C  
ATOM   1742  O   ARG A 216      21.609  19.625 -28.750  1.00 90.19           O  
ATOM   1743  CG  ARG A 216      17.766  19.734 -28.141  1.00 90.19           C  
ATOM   1744  CD  ARG A 216      16.703  20.781 -28.469  1.00 90.19           C  
ATOM   1745  NE  ARG A 216      16.125  21.344 -27.250  1.00 90.19           N  
ATOM   1746  NH1 ARG A 216      14.195  20.078 -27.328  1.00 90.19           N  
ATOM   1747  NH2 ARG A 216      14.523  21.594 -25.625  1.00 90.19           N  
ATOM   1748  CZ  ARG A 216      14.953  21.000 -26.734  1.00 90.19           C  
ATOM   1749  N   ASN A 217      20.344  17.688 -28.672  1.00 85.25           N  
ATOM   1750  CA  ASN A 217      20.922  17.219 -29.938  1.00 85.25           C  
ATOM   1751  C   ASN A 217      20.250  17.891 -31.125  1.00 85.25           C  
ATOM   1752  CB  ASN A 217      20.797  15.695 -30.047  1.00 85.25           C  
ATOM   1753  O   ASN A 217      19.031  18.016 -31.172  1.00 85.25           O  
ATOM   1754  CG  ASN A 217      21.547  14.969 -28.938  1.00 85.25           C  
ATOM   1755  ND2 ASN A 217      21.047  13.797 -28.562  1.00 85.25           N  
ATOM   1756  OD1 ASN A 217      22.562  15.453 -28.438  1.00 85.25           O  
ATOM   1757  N   ILE A 218      20.969  18.609 -31.891  1.00 76.62           N  
ATOM   1758  CA  ILE A 218      20.422  19.234 -33.094  1.00 76.62           C  
ATOM   1759  C   ILE A 218      20.250  18.172 -34.188  1.00 76.62           C  
ATOM   1760  CB  ILE A 218      21.328  20.375 -33.594  1.00 76.62           C  
ATOM   1761  O   ILE A 218      21.172  17.406 -34.469  1.00 76.62           O  
ATOM   1762  CG1 ILE A 218      21.641  21.344 -32.438  1.00 76.62           C  
ATOM   1763  CG2 ILE A 218      20.688  21.109 -34.781  1.00 76.62           C  
ATOM   1764  CD1 ILE A 218      22.562  22.500 -32.844  1.00 76.62           C  
ATOM   1765  N   GLY A 219      19.062  17.531 -34.344  1.00 54.59           N  
ATOM   1766  CA  GLY A 219      18.844  16.656 -35.500  1.00 54.59           C  
ATOM   1767  C   GLY A 219      19.562  17.125 -36.750  1.00 54.59           C  
ATOM   1768  O   GLY A 219      19.938  18.297 -36.844  1.00 54.59           O  
TER    1769      GLY A 219                                                      
ATOM   1770  N   GLN B   1      -4.461 -44.719  13.320  1.00 34.28           N  
ATOM   1771  CA  GLN B   1      -3.635 -44.188  12.234  1.00 34.28           C  
ATOM   1772  C   GLN B   1      -2.166 -44.125  12.633  1.00 34.28           C  
ATOM   1773  CB  GLN B   1      -4.113 -42.781  11.812  1.00 34.28           C  
ATOM   1774  O   GLN B   1      -1.833 -43.688  13.734  1.00 34.28           O  
ATOM   1775  CG  GLN B   1      -5.141 -42.812  10.688  1.00 34.28           C  
ATOM   1776  CD  GLN B   1      -5.527 -41.406  10.227  1.00 34.28           C  
ATOM   1777  NE2 GLN B   1      -6.195 -41.344   9.078  1.00 34.28           N  
ATOM   1778  OE1 GLN B   1      -5.230 -40.438  10.891  1.00 34.28           O  
ATOM   1779  N   SER B   2      -1.416 -44.812  11.961  1.00 36.66           N  
ATOM   1780  CA  SER B   2      -0.018 -45.031  12.328  1.00 36.66           C  
ATOM   1781  C   SER B   2       0.673 -43.719  12.633  1.00 36.66           C  
ATOM   1782  CB  SER B   2       0.728 -45.750  11.203  1.00 36.66           C  
ATOM   1783  O   SER B   2       0.361 -42.688  12.031  1.00 36.66           O  
ATOM   1784  OG  SER B   2       1.657 -44.906  10.578  1.00 36.66           O  
ATOM   1785  N   VAL B   3       1.337 -43.531  13.734  1.00 46.16           N  
ATOM   1786  CA  VAL B   3       2.146 -42.406  14.219  1.00 46.16           C  
ATOM   1787  C   VAL B   3       2.941 -41.812  13.062  1.00 46.16           C  
ATOM   1788  CB  VAL B   3       3.104 -42.875  15.344  1.00 46.16           C  
ATOM   1789  O   VAL B   3       3.178 -40.594  13.023  1.00 46.16           O  
ATOM   1790  CG1 VAL B   3       3.764 -41.656  16.000  1.00 46.16           C  
ATOM   1791  CG2 VAL B   3       2.352 -43.688  16.391  1.00 46.16           C  
ATOM   1792  N   ASN B   4       3.354 -42.656  12.102  1.00 45.53           N  
ATOM   1793  CA  ASN B   4       4.188 -42.250  10.969  1.00 45.53           C  
ATOM   1794  C   ASN B   4       3.348 -41.969   9.727  1.00 45.53           C  
ATOM   1795  CB  ASN B   4       5.230 -43.344  10.672  1.00 45.53           C  
ATOM   1796  O   ASN B   4       3.861 -42.000   8.609  1.00 45.53           O  
ATOM   1797  CG  ASN B   4       6.449 -43.250  11.570  1.00 45.53           C  
ATOM   1798  ND2 ASN B   4       7.215 -44.312  11.656  1.00 45.53           N  
ATOM   1799  OD1 ASN B   4       6.695 -42.188  12.188  1.00 45.53           O  
ATOM   1800  N   ASP B   5       1.986 -41.938   9.891  1.00 55.47           N  
ATOM   1801  CA  ASP B   5       1.048 -41.688   8.805  1.00 55.47           C  
ATOM   1802  C   ASP B   5       1.210 -40.281   8.266  1.00 55.47           C  
ATOM   1803  CB  ASP B   5      -0.392 -41.906   9.273  1.00 55.47           C  
ATOM   1804  O   ASP B   5       1.034 -39.281   9.008  1.00 55.47           O  
ATOM   1805  CG  ASP B   5      -1.399 -41.844   8.133  1.00 55.47           C  
ATOM   1806  OD1 ASP B   5      -1.011 -41.562   6.988  1.00 55.47           O  
ATOM   1807  OD2 ASP B   5      -2.594 -42.125   8.391  1.00 55.47           O  
ATOM   1808  N   PRO B   6       1.775 -40.125   7.074  1.00 53.72           N  
ATOM   1809  CA  PRO B   6       2.021 -38.812   6.492  1.00 53.72           C  
ATOM   1810  C   PRO B   6       0.788 -37.906   6.531  1.00 53.72           C  
ATOM   1811  CB  PRO B   6       2.420 -39.125   5.051  1.00 53.72           C  
ATOM   1812  O   PRO B   6       0.908 -36.688   6.414  1.00 53.72           O  
ATOM   1813  CG  PRO B   6       2.096 -40.562   4.875  1.00 53.72           C  
ATOM   1814  CD  PRO B   6       1.787 -41.156   6.223  1.00 53.72           C  
ATOM   1815  N   SER B   7      -0.322 -38.562   6.758  1.00 63.38           N  
ATOM   1816  CA  SER B   7      -1.549 -37.781   6.852  1.00 63.38           C  
ATOM   1817  C   SER B   7      -1.803 -37.312   8.281  1.00 63.38           C  
ATOM   1818  CB  SER B   7      -2.744 -38.594   6.348  1.00 63.38           C  
ATOM   1819  O   SER B   7      -2.830 -36.688   8.570  1.00 63.38           O  
ATOM   1820  OG  SER B   7      -2.992 -39.688   7.195  1.00 63.38           O  
ATOM   1821  N   ASN B   8      -0.772 -37.719   9.016  1.00 75.75           N  
ATOM   1822  CA  ASN B   8      -0.890 -37.250  10.398  1.00 75.75           C  
ATOM   1823  C   ASN B   8      -0.593 -35.781  10.523  1.00 75.75           C  
ATOM   1824  CB  ASN B   8       0.038 -38.062  11.312  1.00 75.75           C  
ATOM   1825  O   ASN B   8       0.570 -35.375  10.539  1.00 75.75           O  
ATOM   1826  CG  ASN B   8      -0.212 -37.781  12.781  1.00 75.75           C  
ATOM   1827  ND2 ASN B   8       0.178 -38.750  13.633  1.00 75.75           N  
ATOM   1828  OD1 ASN B   8      -0.751 -36.750  13.148  1.00 75.75           O  
ATOM   1829  N   MET B   9      -1.579 -35.000  10.656  1.00 82.88           N  
ATOM   1830  CA  MET B   9      -1.513 -33.562  10.688  1.00 82.88           C  
ATOM   1831  C   MET B   9      -0.646 -33.062  11.852  1.00 82.88           C  
ATOM   1832  CB  MET B   9      -2.916 -32.938  10.797  1.00 82.88           C  
ATOM   1833  O   MET B   9       0.066 -32.062  11.727  1.00 82.88           O  
ATOM   1834  CG  MET B   9      -3.191 -31.844   9.789  1.00 82.88           C  
ATOM   1835  SD  MET B   9      -2.826 -30.172  10.461  1.00 82.88           S  
ATOM   1836  CE  MET B   9      -4.504 -29.500  10.555  1.00 82.88           C  
ATOM   1837  N   SER B  10      -0.640 -33.812  12.906  1.00 86.19           N  
ATOM   1838  CA  SER B  10       0.140 -33.406  14.078  1.00 86.19           C  
ATOM   1839  C   SER B  10       1.636 -33.531  13.805  1.00 86.19           C  
ATOM   1840  CB  SER B  10      -0.242 -34.250  15.289  1.00 86.19           C  
ATOM   1841  O   SER B  10       2.416 -32.656  14.195  1.00 86.19           O  
ATOM   1842  OG  SER B  10       0.433 -35.500  15.266  1.00 86.19           O  
ATOM   1843  N   LEU B  11       1.932 -34.656  13.117  1.00 90.00           N  
ATOM   1844  CA  LEU B  11       3.336 -34.875  12.789  1.00 90.00           C  
ATOM   1845  C   LEU B  11       3.838 -33.812  11.805  1.00 90.00           C  
ATOM   1846  CB  LEU B  11       3.537 -36.281  12.195  1.00 90.00           C  
ATOM   1847  O   LEU B  11       4.957 -33.312  11.945  1.00 90.00           O  
ATOM   1848  CG  LEU B  11       4.984 -36.688  11.938  1.00 90.00           C  
ATOM   1849  CD1 LEU B  11       5.734 -36.844  13.258  1.00 90.00           C  
ATOM   1850  CD2 LEU B  11       5.027 -38.000  11.156  1.00 90.00           C  
ATOM   1851  N   VAL B  12       3.039 -33.562  10.883  1.00 92.31           N  
ATOM   1852  CA  VAL B  12       3.410 -32.562   9.883  1.00 92.31           C  
ATOM   1853  C   VAL B  12       3.570 -31.188  10.547  1.00 92.31           C  
ATOM   1854  CB  VAL B  12       2.365 -32.469   8.742  1.00 92.31           C  
ATOM   1855  O   VAL B  12       4.559 -30.484  10.312  1.00 92.31           O  
ATOM   1856  CG1 VAL B  12       2.734 -31.375   7.750  1.00 92.31           C  
ATOM   1857  CG2 VAL B  12       2.246 -33.812   8.039  1.00 92.31           C  
ATOM   1858  N   LYS B  13       2.615 -30.875  11.359  1.00 93.25           N  
ATOM   1859  CA  LYS B  13       2.670 -29.609  12.086  1.00 93.25           C  
ATOM   1860  C   LYS B  13       3.943 -29.500  12.922  1.00 93.25           C  
ATOM   1861  CB  LYS B  13       1.441 -29.453  12.984  1.00 93.25           C  
ATOM   1862  O   LYS B  13       4.602 -28.469  12.938  1.00 93.25           O  
ATOM   1863  CG  LYS B  13       1.412 -28.141  13.766  1.00 93.25           C  
ATOM   1864  CD  LYS B  13       0.122 -28.000  14.562  1.00 93.25           C  
ATOM   1865  CE  LYS B  13       0.114 -26.719  15.391  1.00 93.25           C  
ATOM   1866  NZ  LYS B  13       1.477 -26.125  15.492  1.00 93.25           N  
ATOM   1867  N   GLU B  14       4.262 -30.531  13.602  1.00 94.62           N  
ATOM   1868  CA  GLU B  14       5.465 -30.562  14.430  1.00 94.62           C  
ATOM   1869  C   GLU B  14       6.723 -30.375  13.578  1.00 94.62           C  
ATOM   1870  CB  GLU B  14       5.547 -31.859  15.219  1.00 94.62           C  
ATOM   1871  O   GLU B  14       7.672 -29.719  14.008  1.00 94.62           O  
ATOM   1872  CG  GLU B  14       5.414 -31.688  16.719  1.00 94.62           C  
ATOM   1873  CD  GLU B  14       5.406 -33.000  17.484  1.00 94.62           C  
ATOM   1874  OE1 GLU B  14       5.266 -32.969  18.734  1.00 94.62           O  
ATOM   1875  OE2 GLU B  14       5.539 -34.062  16.828  1.00 94.62           O  
ATOM   1876  N   THR B  15       6.711 -31.047  12.461  1.00 95.19           N  
ATOM   1877  CA  THR B  15       7.844 -30.922  11.555  1.00 95.19           C  
ATOM   1878  C   THR B  15       8.031 -29.453  11.141  1.00 95.19           C  
ATOM   1879  CB  THR B  15       7.664 -31.797  10.297  1.00 95.19           C  
ATOM   1880  O   THR B  15       9.141 -28.922  11.234  1.00 95.19           O  
ATOM   1881  CG2 THR B  15       8.828 -31.609   9.336  1.00 95.19           C  
ATOM   1882  OG1 THR B  15       7.586 -33.156  10.688  1.00 95.19           O  
ATOM   1883  N   VAL B  16       6.941 -28.812  10.750  1.00 96.31           N  
ATOM   1884  CA  VAL B  16       7.004 -27.422  10.328  1.00 96.31           C  
ATOM   1885  C   VAL B  16       7.438 -26.547  11.500  1.00 96.31           C  
ATOM   1886  CB  VAL B  16       5.648 -26.938   9.766  1.00 96.31           C  
ATOM   1887  O   VAL B  16       8.266 -25.641  11.336  1.00 96.31           O  
ATOM   1888  CG1 VAL B  16       5.688 -25.438   9.484  1.00 96.31           C  
ATOM   1889  CG2 VAL B  16       5.285 -27.703   8.500  1.00 96.31           C  
ATOM   1890  N   ASP B  17       6.883 -26.844  12.727  1.00 96.44           N  
ATOM   1891  CA  ASP B  17       7.273 -26.109  13.930  1.00 96.44           C  
ATOM   1892  C   ASP B  17       8.781 -26.188  14.156  1.00 96.44           C  
ATOM   1893  CB  ASP B  17       6.531 -26.641  15.156  1.00 96.44           C  
ATOM   1894  O   ASP B  17       9.430 -25.172  14.438  1.00 96.44           O  
ATOM   1895  CG  ASP B  17       5.078 -26.219  15.203  1.00 96.44           C  
ATOM   1896  OD1 ASP B  17       4.695 -25.281  14.469  1.00 96.44           O  
ATOM   1897  OD2 ASP B  17       4.309 -26.812  15.984  1.00 96.44           O  
ATOM   1898  N   ARG B  18       9.289 -27.312  13.977  1.00 96.25           N  
ATOM   1899  CA  ARG B  18      10.711 -27.531  14.211  1.00 96.25           C  
ATOM   1900  C   ARG B  18      11.562 -26.781  13.188  1.00 96.25           C  
ATOM   1901  CB  ARG B  18      11.039 -29.016  14.180  1.00 96.25           C  
ATOM   1902  O   ARG B  18      12.570 -26.172  13.531  1.00 96.25           O  
ATOM   1903  CG  ARG B  18      12.469 -29.344  14.570  1.00 96.25           C  
ATOM   1904  CD  ARG B  18      12.781 -30.828  14.375  1.00 96.25           C  
ATOM   1905  NE  ARG B  18      11.797 -31.484  13.523  1.00 96.25           N  
ATOM   1906  NH1 ARG B  18      13.109 -31.438  11.617  1.00 96.25           N  
ATOM   1907  NH2 ARG B  18      11.008 -32.344  11.547  1.00 96.25           N  
ATOM   1908  CZ  ARG B  18      11.969 -31.750  12.234  1.00 96.25           C  
ATOM   1909  N   LEU B  19      11.141 -26.859  11.930  1.00 96.94           N  
ATOM   1910  CA  LEU B  19      11.883 -26.219  10.844  1.00 96.94           C  
ATOM   1911  C   LEU B  19      11.953 -24.703  11.047  1.00 96.94           C  
ATOM   1912  CB  LEU B  19      11.234 -26.531   9.500  1.00 96.94           C  
ATOM   1913  O   LEU B  19      12.984 -24.094  10.781  1.00 96.94           O  
ATOM   1914  CG  LEU B  19      11.336 -27.984   9.016  1.00 96.94           C  
ATOM   1915  CD1 LEU B  19      10.523 -28.172   7.738  1.00 96.94           C  
ATOM   1916  CD2 LEU B  19      12.789 -28.375   8.797  1.00 96.94           C  
ATOM   1917  N   LEU B  20      10.875 -24.109  11.570  1.00 96.69           N  
ATOM   1918  CA  LEU B  20      10.789 -22.656  11.625  1.00 96.69           C  
ATOM   1919  C   LEU B  20      11.266 -22.125  12.969  1.00 96.69           C  
ATOM   1920  CB  LEU B  20       9.352 -22.188  11.359  1.00 96.69           C  
ATOM   1921  O   LEU B  20      11.586 -20.938  13.102  1.00 96.69           O  
ATOM   1922  CG  LEU B  20       8.805 -22.453   9.953  1.00 96.69           C  
ATOM   1923  CD1 LEU B  20       7.410 -21.859   9.812  1.00 96.69           C  
ATOM   1924  CD2 LEU B  20       9.742 -21.875   8.898  1.00 96.69           C  
ATOM   1925  N   LYS B  21      11.273 -22.984  13.945  1.00 95.19           N  
ATOM   1926  CA  LYS B  21      11.750 -22.547  15.258  1.00 95.19           C  
ATOM   1927  C   LYS B  21      13.211 -22.109  15.203  1.00 95.19           C  
ATOM   1928  CB  LYS B  21      11.578 -23.672  16.281  1.00 95.19           C  
ATOM   1929  O   LYS B  21      14.094 -22.922  14.930  1.00 95.19           O  
ATOM   1930  CG  LYS B  21      11.859 -23.266  17.719  1.00 95.19           C  
ATOM   1931  CD  LYS B  21      11.609 -24.406  18.688  1.00 95.19           C  
ATOM   1932  CE  LYS B  21      11.852 -23.969  20.141  1.00 95.19           C  
ATOM   1933  NZ  LYS B  21      11.516 -25.062  21.094  1.00 95.19           N  
ATOM   1934  N   GLY B  22      13.461 -20.859  15.383  1.00 91.56           N  
ATOM   1935  CA  GLY B  22      14.820 -20.344  15.414  1.00 91.56           C  
ATOM   1936  C   GLY B  22      15.406 -20.125  14.031  1.00 91.56           C  
ATOM   1937  O   GLY B  22      16.594 -19.797  13.891  1.00 91.56           O  
ATOM   1938  N   TYR B  23      14.633 -20.438  13.000  1.00 95.69           N  
ATOM   1939  CA  TYR B  23      15.117 -20.188  11.648  1.00 95.69           C  
ATOM   1940  C   TYR B  23      15.508 -18.719  11.477  1.00 95.69           C  
ATOM   1941  CB  TYR B  23      14.055 -20.562  10.617  1.00 95.69           C  
ATOM   1942  O   TYR B  23      14.727 -17.828  11.805  1.00 95.69           O  
ATOM   1943  CG  TYR B  23      14.508 -20.391   9.188  1.00 95.69           C  
ATOM   1944  CD1 TYR B  23      14.227 -19.219   8.492  1.00 95.69           C  
ATOM   1945  CD2 TYR B  23      15.211 -21.391   8.531  1.00 95.69           C  
ATOM   1946  CE1 TYR B  23      14.641 -19.047   7.172  1.00 95.69           C  
ATOM   1947  CE2 TYR B  23      15.625 -21.234   7.211  1.00 95.69           C  
ATOM   1948  OH  TYR B  23      15.750 -19.891   5.238  1.00 95.69           O  
ATOM   1949  CZ  TYR B  23      15.336 -20.062   6.543  1.00 95.69           C  
ATOM   1950  N   ASP B  24      16.688 -18.438  11.039  1.00 95.50           N  
ATOM   1951  CA  ASP B  24      17.203 -17.078  10.953  1.00 95.50           C  
ATOM   1952  C   ASP B  24      17.125 -16.562   9.516  1.00 95.50           C  
ATOM   1953  CB  ASP B  24      18.641 -17.031  11.453  1.00 95.50           C  
ATOM   1954  O   ASP B  24      18.016 -16.844   8.703  1.00 95.50           O  
ATOM   1955  CG  ASP B  24      19.094 -15.625  11.812  1.00 95.50           C  
ATOM   1956  OD1 ASP B  24      18.453 -14.648  11.383  1.00 95.50           O  
ATOM   1957  OD2 ASP B  24      20.109 -15.492  12.539  1.00 95.50           O  
ATOM   1958  N   ILE B  25      16.156 -15.773   9.258  1.00 95.75           N  
ATOM   1959  CA  ILE B  25      15.891 -15.250   7.926  1.00 95.75           C  
ATOM   1960  C   ILE B  25      16.969 -14.242   7.539  1.00 95.75           C  
ATOM   1961  CB  ILE B  25      14.492 -14.594   7.852  1.00 95.75           C  
ATOM   1962  O   ILE B  25      17.141 -13.922   6.359  1.00 95.75           O  
ATOM   1963  CG1 ILE B  25      14.469 -13.508   6.773  1.00 95.75           C  
ATOM   1964  CG2 ILE B  25      14.086 -14.031   9.211  1.00 95.75           C  
ATOM   1965  CD1 ILE B  25      13.070 -13.008   6.426  1.00 95.75           C  
ATOM   1966  N   ARG B  26      17.844 -13.766   8.461  1.00 96.44           N  
ATOM   1967  CA  ARG B  26      18.781 -12.672   8.242  1.00 96.44           C  
ATOM   1968  C   ARG B  26      20.000 -13.156   7.461  1.00 96.44           C  
ATOM   1969  CB  ARG B  26      19.234 -12.062   9.578  1.00 96.44           C  
ATOM   1970  O   ARG B  26      20.688 -12.359   6.820  1.00 96.44           O  
ATOM   1971  CG  ARG B  26      18.078 -11.500  10.398  1.00 96.44           C  
ATOM   1972  CD  ARG B  26      18.531 -11.164  11.820  1.00 96.44           C  
ATOM   1973  NE  ARG B  26      18.922 -12.359  12.555  1.00 96.44           N  
ATOM   1974  NH1 ARG B  26      19.531 -11.234  14.477  1.00 96.44           N  
ATOM   1975  NH2 ARG B  26      19.719 -13.516  14.375  1.00 96.44           N  
ATOM   1976  CZ  ARG B  26      19.391 -12.367  13.797  1.00 96.44           C  
ATOM   1977  N   LEU B  27      20.156 -14.445   7.480  1.00 96.56           N  
ATOM   1978  CA  LEU B  27      21.375 -15.016   6.914  1.00 96.56           C  
ATOM   1979  C   LEU B  27      21.047 -15.969   5.770  1.00 96.56           C  
ATOM   1980  CB  LEU B  27      22.172 -15.750   7.992  1.00 96.56           C  
ATOM   1981  O   LEU B  27      20.156 -16.828   5.898  1.00 96.56           O  
ATOM   1982  CG  LEU B  27      22.688 -14.898   9.156  1.00 96.56           C  
ATOM   1983  CD1 LEU B  27      23.125 -15.789  10.305  1.00 96.56           C  
ATOM   1984  CD2 LEU B  27      23.828 -14.000   8.695  1.00 96.56           C  
ATOM   1985  N   ARG B  28      21.812 -15.789   4.691  1.00 97.12           N  
ATOM   1986  CA  ARG B  28      21.672 -16.766   3.609  1.00 97.12           C  
ATOM   1987  C   ARG B  28      22.094 -18.156   4.070  1.00 97.12           C  
ATOM   1988  CB  ARG B  28      22.516 -16.344   2.400  1.00 97.12           C  
ATOM   1989  O   ARG B  28      22.812 -18.297   5.062  1.00 97.12           O  
ATOM   1990  CG  ARG B  28      24.016 -16.297   2.670  1.00 97.12           C  
ATOM   1991  CD  ARG B  28      24.719 -17.484   2.041  1.00 97.12           C  
ATOM   1992  NE  ARG B  28      26.156 -17.469   2.324  1.00 97.12           N  
ATOM   1993  NH1 ARG B  28      26.500 -19.688   1.817  1.00 97.12           N  
ATOM   1994  NH2 ARG B  28      28.250 -18.391   2.496  1.00 97.12           N  
ATOM   1995  CZ  ARG B  28      26.969 -18.516   2.211  1.00 97.12           C  
ATOM   1996  N   PRO B  29      21.609 -19.172   3.348  1.00 96.38           N  
ATOM   1997  CA  PRO B  29      22.016 -20.531   3.697  1.00 96.38           C  
ATOM   1998  C   PRO B  29      23.531 -20.703   3.693  1.00 96.38           C  
ATOM   1999  CB  PRO B  29      21.359 -21.375   2.609  1.00 96.38           C  
ATOM   2000  O   PRO B  29      24.219 -20.219   2.793  1.00 96.38           O  
ATOM   2001  CG  PRO B  29      20.219 -20.562   2.121  1.00 96.38           C  
ATOM   2002  CD  PRO B  29      20.594 -19.109   2.205  1.00 96.38           C  
ATOM   2003  N   ASP B  30      24.078 -21.328   4.777  1.00 92.62           N  
ATOM   2004  CA  ASP B  30      25.484 -21.672   4.906  1.00 92.62           C  
ATOM   2005  C   ASP B  30      26.359 -20.438   4.809  1.00 92.62           C  
ATOM   2006  CB  ASP B  30      25.891 -22.688   3.836  1.00 92.62           C  
ATOM   2007  O   ASP B  30      27.375 -20.438   4.098  1.00 92.62           O  
ATOM   2008  CG  ASP B  30      26.141 -24.078   4.402  1.00 92.62           C  
ATOM   2009  OD1 ASP B  30      26.062 -24.250   5.637  1.00 92.62           O  
ATOM   2010  OD2 ASP B  30      26.438 -25.000   3.607  1.00 92.62           O  
ATOM   2011  N   PHE B  31      25.953 -19.469   5.418  1.00 92.88           N  
ATOM   2012  CA  PHE B  31      26.719 -18.219   5.414  1.00 92.88           C  
ATOM   2013  C   PHE B  31      28.172 -18.469   5.820  1.00 92.88           C  
ATOM   2014  CB  PHE B  31      26.094 -17.188   6.352  1.00 92.88           C  
ATOM   2015  O   PHE B  31      28.438 -19.188   6.789  1.00 92.88           O  
ATOM   2016  CG  PHE B  31      26.688 -15.812   6.238  1.00 92.88           C  
ATOM   2017  CD1 PHE B  31      27.859 -15.492   6.910  1.00 92.88           C  
ATOM   2018  CD2 PHE B  31      26.078 -14.844   5.457  1.00 92.88           C  
ATOM   2019  CE1 PHE B  31      28.422 -14.219   6.809  1.00 92.88           C  
ATOM   2020  CE2 PHE B  31      26.625 -13.570   5.352  1.00 92.88           C  
ATOM   2021  CZ  PHE B  31      27.797 -13.258   6.027  1.00 92.88           C  
ATOM   2022  N   GLY B  32      29.078 -17.828   5.098  1.00 87.69           N  
ATOM   2023  CA  GLY B  32      30.500 -18.031   5.352  1.00 87.69           C  
ATOM   2024  C   GLY B  32      31.078 -19.203   4.578  1.00 87.69           C  
ATOM   2025  O   GLY B  32      32.312 -19.344   4.477  1.00 87.69           O  
ATOM   2026  N   GLY B  33      30.203 -20.078   4.078  1.00 90.81           N  
ATOM   2027  CA  GLY B  33      30.594 -21.203   3.227  1.00 90.81           C  
ATOM   2028  C   GLY B  33      30.484 -20.875   1.746  1.00 90.81           C  
ATOM   2029  O   GLY B  33      30.594 -19.719   1.345  1.00 90.81           O  
ATOM   2030  N   PRO B  34      30.438 -21.922   0.990  1.00 93.94           N  
ATOM   2031  CA  PRO B  34      30.281 -21.719  -0.453  1.00 93.94           C  
ATOM   2032  C   PRO B  34      29.016 -20.938  -0.812  1.00 93.94           C  
ATOM   2033  CB  PRO B  34      30.250 -23.141  -1.014  1.00 93.94           C  
ATOM   2034  O   PRO B  34      28.062 -20.922  -0.033  1.00 93.94           O  
ATOM   2035  CG  PRO B  34      30.859 -23.984   0.053  1.00 93.94           C  
ATOM   2036  CD  PRO B  34      30.609 -23.328   1.383  1.00 93.94           C  
ATOM   2037  N   PRO B  35      29.016 -20.250  -1.912  1.00 96.62           N  
ATOM   2038  CA  PRO B  35      27.828 -19.516  -2.340  1.00 96.62           C  
ATOM   2039  C   PRO B  35      26.609 -20.422  -2.520  1.00 96.62           C  
ATOM   2040  CB  PRO B  35      28.250 -18.906  -3.676  1.00 96.62           C  
ATOM   2041  O   PRO B  35      26.766 -21.594  -2.865  1.00 96.62           O  
ATOM   2042  CG  PRO B  35      29.375 -19.766  -4.156  1.00 96.62           C  
ATOM   2043  CD  PRO B  35      30.094 -20.312  -2.961  1.00 96.62           C  
ATOM   2044  N   VAL B  36      25.469 -19.875  -2.234  1.00 97.94           N  
ATOM   2045  CA  VAL B  36      24.219 -20.578  -2.477  1.00 97.94           C  
ATOM   2046  C   VAL B  36      23.922 -20.609  -3.975  1.00 97.94           C  
ATOM   2047  CB  VAL B  36      23.047 -19.922  -1.721  1.00 97.94           C  
ATOM   2048  O   VAL B  36      23.906 -19.578  -4.637  1.00 97.94           O  
ATOM   2049  CG1 VAL B  36      21.703 -20.422  -2.244  1.00 97.94           C  
ATOM   2050  CG2 VAL B  36      23.172 -20.172  -0.219  1.00 97.94           C  
ATOM   2051  N   ALA B  37      23.734 -21.797  -4.504  1.00 98.56           N  
ATOM   2052  CA  ALA B  37      23.344 -21.938  -5.902  1.00 98.56           C  
ATOM   2053  C   ALA B  37      21.828 -21.781  -6.074  1.00 98.56           C  
ATOM   2054  CB  ALA B  37      23.797 -23.297  -6.449  1.00 98.56           C  
ATOM   2055  O   ALA B  37      21.062 -22.562  -5.520  1.00 98.56           O  
ATOM   2056  N   VAL B  38      21.406 -20.797  -6.812  1.00 98.75           N  
ATOM   2057  CA  VAL B  38      19.984 -20.547  -7.059  1.00 98.75           C  
ATOM   2058  C   VAL B  38      19.656 -20.859  -8.516  1.00 98.75           C  
ATOM   2059  CB  VAL B  38      19.594 -19.094  -6.719  1.00 98.75           C  
ATOM   2060  O   VAL B  38      20.156 -20.188  -9.430  1.00 98.75           O  
ATOM   2061  CG1 VAL B  38      18.109 -18.859  -6.984  1.00 98.75           C  
ATOM   2062  CG2 VAL B  38      19.938 -18.766  -5.266  1.00 98.75           C  
ATOM   2063  N   GLY B  39      18.812 -21.891  -8.750  1.00 98.62           N  
ATOM   2064  CA  GLY B  39      18.328 -22.234 -10.078  1.00 98.62           C  
ATOM   2065  C   GLY B  39      17.047 -21.500 -10.461  1.00 98.62           C  
ATOM   2066  O   GLY B  39      16.125 -21.391  -9.648  1.00 98.62           O  
ATOM   2067  N   MET B  40      17.016 -21.062 -11.695  1.00 97.75           N  
ATOM   2068  CA  MET B  40      15.867 -20.250 -12.102  1.00 97.75           C  
ATOM   2069  C   MET B  40      15.172 -20.875 -13.312  1.00 97.75           C  
ATOM   2070  CB  MET B  40      16.297 -18.828 -12.430  1.00 97.75           C  
ATOM   2071  O   MET B  40      15.836 -21.422 -14.203  1.00 97.75           O  
ATOM   2072  CG  MET B  40      16.922 -18.094 -11.250  1.00 97.75           C  
ATOM   2073  SD  MET B  40      16.578 -16.297 -11.281  1.00 97.75           S  
ATOM   2074  CE  MET B  40      17.453 -15.766  -9.781  1.00 97.75           C  
ATOM   2075  N   ASN B  41      13.852 -20.859 -13.281  1.00 96.19           N  
ATOM   2076  CA  ASN B  41      12.969 -21.203 -14.391  1.00 96.19           C  
ATOM   2077  C   ASN B  41      11.977 -20.078 -14.688  1.00 96.19           C  
ATOM   2078  CB  ASN B  41      12.219 -22.500 -14.102  1.00 96.19           C  
ATOM   2079  O   ASN B  41      11.508 -19.406 -13.766  1.00 96.19           O  
ATOM   2080  CG  ASN B  41      13.156 -23.672 -13.891  1.00 96.19           C  
ATOM   2081  ND2 ASN B  41      13.578 -24.312 -14.977  1.00 96.19           N  
ATOM   2082  OD1 ASN B  41      13.492 -24.016 -12.750  1.00 96.19           O  
ATOM   2083  N   ILE B  42      11.703 -19.875 -15.977  1.00 96.69           N  
ATOM   2084  CA  ILE B  42      10.695 -18.906 -16.375  1.00 96.69           C  
ATOM   2085  C   ILE B  42       9.680 -19.562 -17.312  1.00 96.69           C  
ATOM   2086  CB  ILE B  42      11.344 -17.672 -17.062  1.00 96.69           C  
ATOM   2087  O   ILE B  42      10.055 -20.234 -18.266  1.00 96.69           O  
ATOM   2088  CG1 ILE B  42      12.219 -16.906 -16.078  1.00 96.69           C  
ATOM   2089  CG2 ILE B  42      10.266 -16.766 -17.672  1.00 96.69           C  
ATOM   2090  CD1 ILE B  42      12.961 -15.727 -16.688  1.00 96.69           C  
ATOM   2091  N   ASP B  43       8.469 -19.453 -16.969  1.00 94.88           N  
ATOM   2092  CA  ASP B  43       7.383 -19.750 -17.906  1.00 94.88           C  
ATOM   2093  C   ASP B  43       6.695 -18.469 -18.375  1.00 94.88           C  
ATOM   2094  CB  ASP B  43       6.363 -20.688 -17.266  1.00 94.88           C  
ATOM   2095  O   ASP B  43       6.078 -17.766 -17.578  1.00 94.88           O  
ATOM   2096  CG  ASP B  43       5.281 -21.141 -18.234  1.00 94.88           C  
ATOM   2097  OD1 ASP B  43       4.121 -20.688 -18.109  1.00 94.88           O  
ATOM   2098  OD2 ASP B  43       5.590 -21.953 -19.125  1.00 94.88           O  
ATOM   2099  N   ILE B  44       6.816 -18.203 -19.594  1.00 94.62           N  
ATOM   2100  CA  ILE B  44       6.246 -16.969 -20.125  1.00 94.62           C  
ATOM   2101  C   ILE B  44       4.762 -17.172 -20.422  1.00 94.62           C  
ATOM   2102  CB  ILE B  44       6.984 -16.531 -21.406  1.00 94.62           C  
ATOM   2103  O   ILE B  44       4.391 -17.984 -21.266  1.00 94.62           O  
ATOM   2104  CG1 ILE B  44       8.484 -16.391 -21.141  1.00 94.62           C  
ATOM   2105  CG2 ILE B  44       6.402 -15.211 -21.938  1.00 94.62           C  
ATOM   2106  CD1 ILE B  44       9.305 -16.047 -22.375  1.00 94.62           C  
ATOM   2107  N   ALA B  45       3.990 -16.422 -19.719  1.00 91.88           N  
ATOM   2108  CA  ALA B  45       2.545 -16.500 -19.922  1.00 91.88           C  
ATOM   2109  C   ALA B  45       2.104 -15.656 -21.109  1.00 91.88           C  
ATOM   2110  CB  ALA B  45       1.813 -16.062 -18.656  1.00 91.88           C  
ATOM   2111  O   ALA B  45       1.265 -16.078 -21.906  1.00 91.88           O  
ATOM   2112  N   SER B  46       2.676 -14.445 -21.234  1.00 89.44           N  
ATOM   2113  CA  SER B  46       2.312 -13.562 -22.328  1.00 89.44           C  
ATOM   2114  C   SER B  46       3.311 -12.422 -22.484  1.00 89.44           C  
ATOM   2115  CB  SER B  46       0.905 -13.000 -22.125  1.00 89.44           C  
ATOM   2116  O   SER B  46       4.020 -12.086 -21.531  1.00 89.44           O  
ATOM   2117  OG  SER B  46       0.877 -12.102 -21.031  1.00 89.44           O  
ATOM   2118  N   ILE B  47       3.420 -11.930 -23.641  1.00 89.69           N  
ATOM   2119  CA  ILE B  47       4.008 -10.625 -23.938  1.00 89.69           C  
ATOM   2120  C   ILE B  47       2.926  -9.680 -24.453  1.00 89.69           C  
ATOM   2121  CB  ILE B  47       5.152 -10.742 -24.969  1.00 89.69           C  
ATOM   2122  O   ILE B  47       2.463  -9.812 -25.594  1.00 89.69           O  
ATOM   2123  CG1 ILE B  47       6.281 -11.625 -24.422  1.00 89.69           C  
ATOM   2124  CG2 ILE B  47       5.676  -9.359 -25.359  1.00 89.69           C  
ATOM   2125  CD1 ILE B  47       7.449 -11.805 -25.375  1.00 89.69           C  
ATOM   2126  N   ASP B  48       2.570  -8.750 -23.656  1.00 81.12           N  
ATOM   2127  CA  ASP B  48       1.355  -7.977 -23.891  1.00 81.12           C  
ATOM   2128  C   ASP B  48       1.638  -6.766 -24.781  1.00 81.12           C  
ATOM   2129  CB  ASP B  48       0.743  -7.527 -22.562  1.00 81.12           C  
ATOM   2130  O   ASP B  48       0.751  -6.289 -25.484  1.00 81.12           O  
ATOM   2131  CG  ASP B  48       0.245  -8.688 -21.719  1.00 81.12           C  
ATOM   2132  OD1 ASP B  48      -0.334  -9.641 -22.281  1.00 81.12           O  
ATOM   2133  OD2 ASP B  48       0.431  -8.641 -20.484  1.00 81.12           O  
ATOM   2134  N   MET B  49       2.824  -6.246 -24.672  1.00 87.12           N  
ATOM   2135  CA  MET B  49       3.107  -5.000 -25.375  1.00 87.12           C  
ATOM   2136  C   MET B  49       4.594  -4.887 -25.703  1.00 87.12           C  
ATOM   2137  CB  MET B  49       2.660  -3.797 -24.547  1.00 87.12           C  
ATOM   2138  O   MET B  49       5.441  -5.262 -24.891  1.00 87.12           O  
ATOM   2139  CG  MET B  49       2.500  -2.520 -25.359  1.00 87.12           C  
ATOM   2140  SD  MET B  49       2.027  -1.083 -24.328  1.00 87.12           S  
ATOM   2141  CE  MET B  49       0.381  -1.612 -23.781  1.00 87.12           C  
ATOM   2142  N   VAL B  50       4.840  -4.480 -26.938  1.00 91.06           N  
ATOM   2143  CA  VAL B  50       6.156  -4.016 -27.375  1.00 91.06           C  
ATOM   2144  C   VAL B  50       6.059  -2.576 -27.859  1.00 91.06           C  
ATOM   2145  CB  VAL B  50       6.746  -4.922 -28.469  1.00 91.06           C  
ATOM   2146  O   VAL B  50       5.430  -2.305 -28.891  1.00 91.06           O  
ATOM   2147  CG1 VAL B  50       8.125  -4.422 -28.906  1.00 91.06           C  
ATOM   2148  CG2 VAL B  50       6.828  -6.367 -27.984  1.00 91.06           C  
ATOM   2149  N   SER B  51       6.703  -1.715 -27.156  1.00 91.06           N  
ATOM   2150  CA  SER B  51       6.535  -0.297 -27.469  1.00 91.06           C  
ATOM   2151  C   SER B  51       7.820   0.306 -28.016  1.00 91.06           C  
ATOM   2152  CB  SER B  51       6.102   0.471 -26.219  1.00 91.06           C  
ATOM   2153  O   SER B  51       8.789   0.506 -27.281  1.00 91.06           O  
ATOM   2154  OG  SER B  51       6.086   1.866 -26.469  1.00 91.06           O  
ATOM   2155  N   GLU B  52       7.738   0.753 -29.266  1.00 88.88           N  
ATOM   2156  CA  GLU B  52       8.875   1.432 -29.875  1.00 88.88           C  
ATOM   2157  C   GLU B  52       9.023   2.852 -29.344  1.00 88.88           C  
ATOM   2158  CB  GLU B  52       8.719   1.462 -31.406  1.00 88.88           C  
ATOM   2159  O   GLU B  52      10.141   3.373 -29.250  1.00 88.88           O  
ATOM   2160  CG  GLU B  52       8.391   0.107 -32.000  1.00 88.88           C  
ATOM   2161  CD  GLU B  52       8.031   0.186 -33.500  1.00 88.88           C  
ATOM   2162  OE1 GLU B  52       7.691  -0.860 -34.094  1.00 88.88           O  
ATOM   2163  OE2 GLU B  52       8.094   1.302 -34.062  1.00 88.88           O  
ATOM   2164  N   VAL B  53       7.910   3.400 -28.984  1.00 85.06           N  
ATOM   2165  CA  VAL B  53       7.898   4.777 -28.516  1.00 85.06           C  
ATOM   2166  C   VAL B  53       8.562   4.852 -27.141  1.00 85.06           C  
ATOM   2167  CB  VAL B  53       6.461   5.340 -28.438  1.00 85.06           C  
ATOM   2168  O   VAL B  53       9.383   5.730 -26.875  1.00 85.06           O  
ATOM   2169  CG1 VAL B  53       6.449   6.707 -27.750  1.00 85.06           C  
ATOM   2170  CG2 VAL B  53       5.859   5.441 -29.844  1.00 85.06           C  
ATOM   2171  N   ASN B  54       8.273   3.879 -26.344  1.00 85.62           N  
ATOM   2172  CA  ASN B  54       8.766   3.906 -24.969  1.00 85.62           C  
ATOM   2173  C   ASN B  54      10.031   3.064 -24.797  1.00 85.62           C  
ATOM   2174  CB  ASN B  54       7.684   3.426 -24.000  1.00 85.62           C  
ATOM   2175  O   ASN B  54      10.664   3.086 -23.750  1.00 85.62           O  
ATOM   2176  CG  ASN B  54       6.488   4.359 -23.953  1.00 85.62           C  
ATOM   2177  ND2 ASN B  54       5.293   3.785 -23.859  1.00 85.62           N  
ATOM   2178  OD1 ASN B  54       6.637   5.582 -24.000  1.00 85.62           O  
ATOM   2179  N   MET B  55      10.375   2.330 -25.828  1.00 88.44           N  
ATOM   2180  CA  MET B  55      11.547   1.461 -25.844  1.00 88.44           C  
ATOM   2181  C   MET B  55      11.477   0.434 -24.719  1.00 88.44           C  
ATOM   2182  CB  MET B  55      12.828   2.287 -25.719  1.00 88.44           C  
ATOM   2183  O   MET B  55      12.414   0.315 -23.922  1.00 88.44           O  
ATOM   2184  CG  MET B  55      13.109   3.170 -26.922  1.00 88.44           C  
ATOM   2185  SD  MET B  55      13.578   2.203 -28.406  1.00 88.44           S  
ATOM   2186  CE  MET B  55      14.680   3.391 -29.219  1.00 88.44           C  
ATOM   2187  N   ASP B  56      10.391  -0.248 -24.703  1.00 93.56           N  
ATOM   2188  CA  ASP B  56      10.195  -1.263 -23.672  1.00 93.56           C  
ATOM   2189  C   ASP B  56       9.211  -2.338 -24.141  1.00 93.56           C  
ATOM   2190  CB  ASP B  56       9.695  -0.622 -22.375  1.00 93.56           C  
ATOM   2191  O   ASP B  56       8.680  -2.260 -25.234  1.00 93.56           O  
ATOM   2192  CG  ASP B  56       8.398   0.148 -22.547  1.00 93.56           C  
ATOM   2193  OD1 ASP B  56       7.559  -0.256 -23.391  1.00 93.56           O  
ATOM   2194  OD2 ASP B  56       8.211   1.170 -21.859  1.00 93.56           O  
ATOM   2195  N   TYR B  57       9.102  -3.389 -23.469  1.00 94.56           N  
ATOM   2196  CA  TYR B  57       8.117  -4.445 -23.688  1.00 94.56           C  
ATOM   2197  C   TYR B  57       7.590  -4.973 -22.359  1.00 94.56           C  
ATOM   2198  CB  TYR B  57       8.727  -5.590 -24.500  1.00 94.56           C  
ATOM   2199  O   TYR B  57       8.289  -4.922 -21.344  1.00 94.56           O  
ATOM   2200  CG  TYR B  57       9.695  -6.445 -23.719  1.00 94.56           C  
ATOM   2201  CD1 TYR B  57      10.984  -5.996 -23.438  1.00 94.56           C  
ATOM   2202  CD2 TYR B  57       9.320  -7.703 -23.250  1.00 94.56           C  
ATOM   2203  CE1 TYR B  57      11.875  -6.781 -22.719  1.00 94.56           C  
ATOM   2204  CE2 TYR B  57      10.203  -8.492 -22.531  1.00 94.56           C  
ATOM   2205  OH  TYR B  57      12.359  -8.805 -21.547  1.00 94.56           O  
ATOM   2206  CZ  TYR B  57      11.484  -8.023 -22.266  1.00 94.56           C  
ATOM   2207  N   THR B  58       6.387  -5.414 -22.312  1.00 94.69           N  
ATOM   2208  CA  THR B  58       5.738  -5.918 -21.094  1.00 94.69           C  
ATOM   2209  C   THR B  58       5.488  -7.418 -21.203  1.00 94.69           C  
ATOM   2210  CB  THR B  58       4.410  -5.188 -20.828  1.00 94.69           C  
ATOM   2211  O   THR B  58       4.902  -7.887 -22.188  1.00 94.69           O  
ATOM   2212  CG2 THR B  58       3.758  -5.684 -19.547  1.00 94.69           C  
ATOM   2213  OG1 THR B  58       4.660  -3.779 -20.719  1.00 94.69           O  
ATOM   2214  N   LEU B  59       5.938  -8.164 -20.266  1.00 94.62           N  
ATOM   2215  CA  LEU B  59       5.727  -9.609 -20.250  1.00 94.62           C  
ATOM   2216  C   LEU B  59       5.168 -10.070 -18.906  1.00 94.62           C  
ATOM   2217  CB  LEU B  59       7.039 -10.344 -20.547  1.00 94.62           C  
ATOM   2218  O   LEU B  59       5.520  -9.516 -17.859  1.00 94.62           O  
ATOM   2219  CG  LEU B  59       7.715 -11.031 -19.359  1.00 94.62           C  
ATOM   2220  CD1 LEU B  59       7.578 -12.547 -19.484  1.00 94.62           C  
ATOM   2221  CD2 LEU B  59       9.180 -10.625 -19.281  1.00 94.62           C  
ATOM   2222  N   THR B  60       4.254 -10.977 -18.875  1.00 94.62           N  
ATOM   2223  CA  THR B  60       3.783 -11.711 -17.703  1.00 94.62           C  
ATOM   2224  C   THR B  60       4.414 -13.094 -17.641  1.00 94.62           C  
ATOM   2225  CB  THR B  60       2.248 -11.844 -17.703  1.00 94.62           C  
ATOM   2226  O   THR B  60       4.449 -13.812 -18.641  1.00 94.62           O  
ATOM   2227  CG2 THR B  60       1.761 -12.617 -16.484  1.00 94.62           C  
ATOM   2228  OG1 THR B  60       1.662 -10.531 -17.688  1.00 94.62           O  
ATOM   2229  N   MET B  61       4.938 -13.453 -16.484  1.00 95.56           N  
ATOM   2230  CA  MET B  61       5.668 -14.719 -16.391  1.00 95.56           C  
ATOM   2231  C   MET B  61       5.441 -15.391 -15.047  1.00 95.56           C  
ATOM   2232  CB  MET B  61       7.164 -14.484 -16.625  1.00 95.56           C  
ATOM   2233  O   MET B  61       5.039 -14.734 -14.086  1.00 95.56           O  
ATOM   2234  CG  MET B  61       7.820 -13.625 -15.555  1.00 95.56           C  
ATOM   2235  SD  MET B  61       9.578 -13.258 -15.930  1.00 95.56           S  
ATOM   2236  CE  MET B  61       9.961 -12.109 -14.578  1.00 95.56           C  
ATOM   2237  N   TYR B  62       5.621 -16.688 -15.023  1.00 95.25           N  
ATOM   2238  CA  TYR B  62       5.848 -17.453 -13.805  1.00 95.25           C  
ATOM   2239  C   TYR B  62       7.340 -17.625 -13.547  1.00 95.25           C  
ATOM   2240  CB  TYR B  62       5.172 -18.812 -13.898  1.00 95.25           C  
ATOM   2241  O   TYR B  62       8.023 -18.344 -14.273  1.00 95.25           O  
ATOM   2242  CG  TYR B  62       3.689 -18.750 -14.180  1.00 95.25           C  
ATOM   2243  CD1 TYR B  62       2.770 -18.625 -13.141  1.00 95.25           C  
ATOM   2244  CD2 TYR B  62       3.207 -18.797 -15.484  1.00 95.25           C  
ATOM   2245  CE1 TYR B  62       1.403 -18.562 -13.391  1.00 95.25           C  
ATOM   2246  CE2 TYR B  62       1.843 -18.734 -15.750  1.00 95.25           C  
ATOM   2247  OH  TYR B  62      -0.401 -18.547 -14.953  1.00 95.25           O  
ATOM   2248  CZ  TYR B  62       0.950 -18.609 -14.695  1.00 95.25           C  
ATOM   2249  N   PHE B  63       7.812 -16.984 -12.539  1.00 97.12           N  
ATOM   2250  CA  PHE B  63       9.227 -16.969 -12.203  1.00 97.12           C  
ATOM   2251  C   PHE B  63       9.516 -17.875 -11.016  1.00 97.12           C  
ATOM   2252  CB  PHE B  63       9.680 -15.531 -11.883  1.00 97.12           C  
ATOM   2253  O   PHE B  63       9.039 -17.625  -9.906  1.00 97.12           O  
ATOM   2254  CG  PHE B  63      11.141 -15.422 -11.539  1.00 97.12           C  
ATOM   2255  CD1 PHE B  63      11.547 -14.891 -10.320  1.00 97.12           C  
ATOM   2256  CD2 PHE B  63      12.109 -15.844 -12.438  1.00 97.12           C  
ATOM   2257  CE1 PHE B  63      12.898 -14.789 -10.000  1.00 97.12           C  
ATOM   2258  CE2 PHE B  63      13.469 -15.742 -12.125  1.00 97.12           C  
ATOM   2259  CZ  PHE B  63      13.852 -15.211 -10.906  1.00 97.12           C  
ATOM   2260  N   GLN B  64      10.352 -18.906 -11.227  1.00 96.75           N  
ATOM   2261  CA  GLN B  64      10.641 -19.891 -10.180  1.00 96.75           C  
ATOM   2262  C   GLN B  64      12.117 -19.875  -9.805  1.00 96.75           C  
ATOM   2263  CB  GLN B  64      10.227 -21.281 -10.633  1.00 96.75           C  
ATOM   2264  O   GLN B  64      12.984 -19.812 -10.680  1.00 96.75           O  
ATOM   2265  CG  GLN B  64       9.961 -22.250  -9.484  1.00 96.75           C  
ATOM   2266  CD  GLN B  64       9.594 -23.641  -9.961  1.00 96.75           C  
ATOM   2267  NE2 GLN B  64       8.453 -24.141  -9.508  1.00 96.75           N  
ATOM   2268  OE1 GLN B  64      10.336 -24.266 -10.727  1.00 96.75           O  
ATOM   2269  N   GLN B  65      12.359 -19.906  -8.578  1.00 98.00           N  
ATOM   2270  CA  GLN B  65      13.695 -20.031  -8.016  1.00 98.00           C  
ATOM   2271  C   GLN B  65      13.812 -21.250  -7.117  1.00 98.00           C  
ATOM   2272  CB  GLN B  65      14.062 -18.766  -7.230  1.00 98.00           C  
ATOM   2273  O   GLN B  65      12.875 -21.594  -6.391  1.00 98.00           O  
ATOM   2274  CG  GLN B  65      13.953 -17.484  -8.039  1.00 98.00           C  
ATOM   2275  CD  GLN B  65      14.156 -16.234  -7.199  1.00 98.00           C  
ATOM   2276  NE2 GLN B  65      13.086 -15.758  -6.582  1.00 98.00           N  
ATOM   2277  OE1 GLN B  65      15.273 -15.711  -7.105  1.00 98.00           O  
ATOM   2278  N   ALA B  66      14.945 -21.953  -7.207  1.00 98.38           N  
ATOM   2279  CA  ALA B  66      15.211 -23.125  -6.379  1.00 98.38           C  
ATOM   2280  C   ALA B  66      16.594 -23.047  -5.742  1.00 98.38           C  
ATOM   2281  CB  ALA B  66      15.094 -24.406  -7.211  1.00 98.38           C  
ATOM   2282  O   ALA B  66      17.578 -22.719  -6.414  1.00 98.38           O  
ATOM   2283  N   TRP B  67      16.641 -23.297  -4.496  1.00 98.69           N  
ATOM   2284  CA  TRP B  67      17.922 -23.375  -3.791  1.00 98.69           C  
ATOM   2285  C   TRP B  67      17.859 -24.375  -2.639  1.00 98.69           C  
ATOM   2286  CB  TRP B  67      18.312 -21.984  -3.264  1.00 98.69           C  
ATOM   2287  O   TRP B  67      16.766 -24.844  -2.289  1.00 98.69           O  
ATOM   2288  CG  TRP B  67      17.422 -21.469  -2.178  1.00 98.69           C  
ATOM   2289  CD1 TRP B  67      17.609 -21.594  -0.828  1.00 98.69           C  
ATOM   2290  CD2 TRP B  67      16.203 -20.750  -2.350  1.00 98.69           C  
ATOM   2291  CE2 TRP B  67      15.695 -20.469  -1.061  1.00 98.69           C  
ATOM   2292  CE3 TRP B  67      15.477 -20.328  -3.471  1.00 98.69           C  
ATOM   2293  NE1 TRP B  67      16.578 -20.984  -0.151  1.00 98.69           N  
ATOM   2294  CH2 TRP B  67      13.812 -19.375  -1.976  1.00 98.69           C  
ATOM   2295  CZ2 TRP B  67      14.500 -19.781  -0.862  1.00 98.69           C  
ATOM   2296  CZ3 TRP B  67      14.281 -19.641  -3.270  1.00 98.69           C  
ATOM   2297  N   ARG B  68      19.016 -24.719  -2.086  1.00 98.44           N  
ATOM   2298  CA  ARG B  68      19.078 -25.641  -0.958  1.00 98.44           C  
ATOM   2299  C   ARG B  68      19.438 -24.906   0.331  1.00 98.44           C  
ATOM   2300  CB  ARG B  68      20.094 -26.750  -1.229  1.00 98.44           C  
ATOM   2301  O   ARG B  68      20.391 -24.141   0.367  1.00 98.44           O  
ATOM   2302  CG  ARG B  68      20.062 -27.875  -0.203  1.00 98.44           C  
ATOM   2303  CD  ARG B  68      20.859 -29.094  -0.673  1.00 98.44           C  
ATOM   2304  NE  ARG B  68      20.844 -30.156   0.324  1.00 98.44           N  
ATOM   2305  NH1 ARG B  68      21.297 -31.844  -1.184  1.00 98.44           N  
ATOM   2306  NH2 ARG B  68      21.031 -32.312   1.042  1.00 98.44           N  
ATOM   2307  CZ  ARG B  68      21.047 -31.438   0.059  1.00 98.44           C  
ATOM   2308  N   ASP B  69      18.672 -25.125   1.342  1.00 97.88           N  
ATOM   2309  CA  ASP B  69      18.922 -24.641   2.697  1.00 97.88           C  
ATOM   2310  C   ASP B  69      18.859 -25.781   3.705  1.00 97.88           C  
ATOM   2311  CB  ASP B  69      17.906 -23.547   3.074  1.00 97.88           C  
ATOM   2312  O   ASP B  69      17.766 -26.219   4.098  1.00 97.88           O  
ATOM   2313  CG  ASP B  69      18.297 -22.797   4.336  1.00 97.88           C  
ATOM   2314  OD1 ASP B  69      19.062 -23.344   5.164  1.00 97.88           O  
ATOM   2315  OD2 ASP B  69      17.828 -21.656   4.508  1.00 97.88           O  
ATOM   2316  N   LYS B  70      19.953 -26.203   4.180  1.00 96.06           N  
ATOM   2317  CA  LYS B  70      20.047 -27.375   5.055  1.00 96.06           C  
ATOM   2318  C   LYS B  70      19.219 -27.172   6.328  1.00 96.06           C  
ATOM   2319  CB  LYS B  70      21.500 -27.656   5.402  1.00 96.06           C  
ATOM   2320  O   LYS B  70      18.781 -28.125   6.945  1.00 96.06           O  
ATOM   2321  CG  LYS B  70      22.344 -28.109   4.219  1.00 96.06           C  
ATOM   2322  CD  LYS B  70      23.797 -28.359   4.625  1.00 96.06           C  
ATOM   2323  CE  LYS B  70      24.656 -28.688   3.422  1.00 96.06           C  
ATOM   2324  NZ  LYS B  70      26.109 -28.734   3.785  1.00 96.06           N  
ATOM   2325  N   ARG B  71      19.031 -25.922   6.766  1.00 95.88           N  
ATOM   2326  CA  ARG B  71      18.250 -25.641   7.969  1.00 95.88           C  
ATOM   2327  C   ARG B  71      16.797 -26.062   7.797  1.00 95.88           C  
ATOM   2328  CB  ARG B  71      18.312 -24.141   8.305  1.00 95.88           C  
ATOM   2329  O   ARG B  71      16.078 -26.234   8.781  1.00 95.88           O  
ATOM   2330  CG  ARG B  71      19.719 -23.625   8.555  1.00 95.88           C  
ATOM   2331  CD  ARG B  71      19.750 -22.109   8.695  1.00 95.88           C  
ATOM   2332  NE  ARG B  71      19.391 -21.453   7.445  1.00 95.88           N  
ATOM   2333  NH1 ARG B  71      19.641 -19.312   8.273  1.00 95.88           N  
ATOM   2334  NH2 ARG B  71      19.016 -19.625   6.094  1.00 95.88           N  
ATOM   2335  CZ  ARG B  71      19.344 -20.125   7.273  1.00 95.88           C  
ATOM   2336  N   LEU B  72      16.359 -26.328   6.559  1.00 98.00           N  
ATOM   2337  CA  LEU B  72      14.969 -26.656   6.258  1.00 98.00           C  
ATOM   2338  C   LEU B  72      14.836 -28.109   5.840  1.00 98.00           C  
ATOM   2339  CB  LEU B  72      14.430 -25.734   5.152  1.00 98.00           C  
ATOM   2340  O   LEU B  72      13.828 -28.500   5.250  1.00 98.00           O  
ATOM   2341  CG  LEU B  72      14.367 -24.250   5.473  1.00 98.00           C  
ATOM   2342  CD1 LEU B  72      13.977 -23.453   4.230  1.00 98.00           C  
ATOM   2343  CD2 LEU B  72      13.391 -23.984   6.613  1.00 98.00           C  
ATOM   2344  N   SER B  73      15.844 -28.891   6.066  1.00 97.50           N  
ATOM   2345  CA  SER B  73      15.781 -30.312   5.789  1.00 97.50           C  
ATOM   2346  C   SER B  73      14.984 -31.047   6.859  1.00 97.50           C  
ATOM   2347  CB  SER B  73      17.188 -30.906   5.699  1.00 97.50           C  
ATOM   2348  O   SER B  73      14.984 -30.656   8.023  1.00 97.50           O  
ATOM   2349  OG  SER B  73      17.953 -30.234   4.723  1.00 97.50           O  
ATOM   2350  N   TYR B  74      14.305 -32.062   6.434  1.00 96.31           N  
ATOM   2351  CA  TYR B  74      13.539 -32.875   7.355  1.00 96.31           C  
ATOM   2352  C   TYR B  74      13.453 -34.312   6.848  1.00 96.31           C  
ATOM   2353  CB  TYR B  74      12.133 -32.312   7.551  1.00 96.31           C  
ATOM   2354  O   TYR B  74      13.609 -34.562   5.648  1.00 96.31           O  
ATOM   2355  CG  TYR B  74      11.367 -32.125   6.262  1.00 96.31           C  
ATOM   2356  CD1 TYR B  74      11.531 -30.969   5.504  1.00 96.31           C  
ATOM   2357  CD2 TYR B  74      10.484 -33.094   5.805  1.00 96.31           C  
ATOM   2358  CE1 TYR B  74      10.828 -30.781   4.316  1.00 96.31           C  
ATOM   2359  CE2 TYR B  74       9.781 -32.906   4.621  1.00 96.31           C  
ATOM   2360  OH  TYR B  74       9.258 -31.578   2.709  1.00 96.31           O  
ATOM   2361  CZ  TYR B  74       9.953 -31.766   3.883  1.00 96.31           C  
ATOM   2362  N   ASN B  75      13.219 -35.312   7.734  1.00 92.94           N  
ATOM   2363  CA  ASN B  75      13.148 -36.719   7.348  1.00 92.94           C  
ATOM   2364  C   ASN B  75      12.016 -37.438   8.070  1.00 92.94           C  
ATOM   2365  CB  ASN B  75      14.484 -37.406   7.613  1.00 92.94           C  
ATOM   2366  O   ASN B  75      11.805 -38.625   7.859  1.00 92.94           O  
ATOM   2367  CG  ASN B  75      14.922 -37.281   9.062  1.00 92.94           C  
ATOM   2368  ND2 ASN B  75      16.125 -37.750   9.352  1.00 92.94           N  
ATOM   2369  OD1 ASN B  75      14.180 -36.781   9.906  1.00 92.94           O  
ATOM   2370  N   VAL B  76      11.328 -36.750   8.836  1.00 89.00           N  
ATOM   2371  CA  VAL B  76      10.273 -37.375   9.633  1.00 89.00           C  
ATOM   2372  C   VAL B  76       9.094 -37.719   8.734  1.00 89.00           C  
ATOM   2373  CB  VAL B  76       9.812 -36.438  10.781  1.00 89.00           C  
ATOM   2374  O   VAL B  76       8.438 -38.750   8.953  1.00 89.00           O  
ATOM   2375  CG1 VAL B  76       8.750 -37.125  11.633  1.00 89.00           C  
ATOM   2376  CG2 VAL B  76      11.000 -36.000  11.633  1.00 89.00           C  
ATOM   2377  N   ILE B  77       8.812 -36.812   7.754  1.00 87.56           N  
ATOM   2378  CA  ILE B  77       7.727 -37.094   6.820  1.00 87.56           C  
ATOM   2379  C   ILE B  77       8.289 -37.219   5.402  1.00 87.56           C  
ATOM   2380  CB  ILE B  77       6.641 -36.000   6.871  1.00 87.56           C  
ATOM   2381  O   ILE B  77       9.211 -36.469   5.027  1.00 87.56           O  
ATOM   2382  CG1 ILE B  77       7.266 -34.625   7.227  1.00 87.56           C  
ATOM   2383  CG2 ILE B  77       5.539 -36.375   7.867  1.00 87.56           C  
ATOM   2384  CD1 ILE B  77       6.320 -33.438   7.059  1.00 87.56           C  
ATOM   2385  N   PRO B  78       7.746 -38.156   4.656  1.00 85.62           N  
ATOM   2386  CA  PRO B  78       8.266 -38.406   3.307  1.00 85.62           C  
ATOM   2387  C   PRO B  78       7.574 -37.531   2.252  1.00 85.62           C  
ATOM   2388  CB  PRO B  78       7.996 -39.875   3.070  1.00 85.62           C  
ATOM   2389  O   PRO B  78       7.410 -37.969   1.108  1.00 85.62           O  
ATOM   2390  CG  PRO B  78       6.750 -40.156   3.846  1.00 85.62           C  
ATOM   2391  CD  PRO B  78       6.672 -39.219   4.996  1.00 85.62           C  
ATOM   2392  N   LEU B  79       6.977 -36.438   2.514  1.00 89.00           N  
ATOM   2393  CA  LEU B  79       6.227 -35.625   1.583  1.00 89.00           C  
ATOM   2394  C   LEU B  79       6.883 -34.250   1.440  1.00 89.00           C  
ATOM   2395  CB  LEU B  79       4.777 -35.438   2.051  1.00 89.00           C  
ATOM   2396  O   LEU B  79       7.555 -33.781   2.359  1.00 89.00           O  
ATOM   2397  CG  LEU B  79       3.953 -36.750   2.152  1.00 89.00           C  
ATOM   2398  CD1 LEU B  79       2.664 -36.469   2.926  1.00 89.00           C  
ATOM   2399  CD2 LEU B  79       3.648 -37.281   0.763  1.00 89.00           C  
ATOM   2400  N   ASN B  80       6.707 -33.719   0.246  1.00 92.25           N  
ATOM   2401  CA  ASN B  80       7.012 -32.281   0.094  1.00 92.25           C  
ATOM   2402  C   ASN B  80       6.012 -31.422   0.855  1.00 92.25           C  
ATOM   2403  CB  ASN B  80       7.031 -31.891  -1.386  1.00 92.25           C  
ATOM   2404  O   ASN B  80       4.836 -31.766   0.966  1.00 92.25           O  
ATOM   2405  CG  ASN B  80       8.070 -32.656  -2.176  1.00 92.25           C  
ATOM   2406  ND2 ASN B  80       7.789 -32.906  -3.451  1.00 92.25           N  
ATOM   2407  OD1 ASN B  80       9.117 -33.031  -1.645  1.00 92.25           O  
ATOM   2408  N   LEU B  81       6.488 -30.344   1.357  1.00 94.81           N  
ATOM   2409  CA  LEU B  81       5.641 -29.406   2.102  1.00 94.81           C  
ATOM   2410  C   LEU B  81       5.297 -28.188   1.258  1.00 94.81           C  
ATOM   2411  CB  LEU B  81       6.332 -28.969   3.396  1.00 94.81           C  
ATOM   2412  O   LEU B  81       6.098 -27.250   1.156  1.00 94.81           O  
ATOM   2413  CG  LEU B  81       6.504 -30.047   4.469  1.00 94.81           C  
ATOM   2414  CD1 LEU B  81       7.449 -29.562   5.562  1.00 94.81           C  
ATOM   2415  CD2 LEU B  81       5.148 -30.438   5.062  1.00 94.81           C  
ATOM   2416  N   THR B  82       4.164 -28.281   0.536  1.00 95.31           N  
ATOM   2417  CA  THR B  82       3.623 -27.047  -0.034  1.00 95.31           C  
ATOM   2418  C   THR B  82       2.898 -26.234   1.032  1.00 95.31           C  
ATOM   2419  CB  THR B  82       2.660 -27.344  -1.197  1.00 95.31           C  
ATOM   2420  O   THR B  82       1.854 -26.641   1.537  1.00 95.31           O  
ATOM   2421  CG2 THR B  82       2.203 -26.062  -1.878  1.00 95.31           C  
ATOM   2422  OG1 THR B  82       3.326 -28.172  -2.160  1.00 95.31           O  
ATOM   2423  N   LEU B  83       3.418 -25.062   1.345  1.00 96.75           N  
ATOM   2424  CA  LEU B  83       2.939 -24.281   2.482  1.00 96.75           C  
ATOM   2425  C   LEU B  83       2.158 -23.062   2.014  1.00 96.75           C  
ATOM   2426  CB  LEU B  83       4.113 -23.844   3.363  1.00 96.75           C  
ATOM   2427  O   LEU B  83       2.195 -22.703   0.832  1.00 96.75           O  
ATOM   2428  CG  LEU B  83       5.008 -24.969   3.904  1.00 96.75           C  
ATOM   2429  CD1 LEU B  83       6.223 -24.375   4.613  1.00 96.75           C  
ATOM   2430  CD2 LEU B  83       4.223 -25.875   4.844  1.00 96.75           C  
ATOM   2431  N   ASP B  84       1.394 -22.500   2.938  1.00 96.56           N  
ATOM   2432  CA  ASP B  84       0.728 -21.219   2.695  1.00 96.56           C  
ATOM   2433  C   ASP B  84       1.724 -20.172   2.229  1.00 96.56           C  
ATOM   2434  CB  ASP B  84       0.008 -20.750   3.959  1.00 96.56           C  
ATOM   2435  O   ASP B  84       2.854 -20.109   2.721  1.00 96.56           O  
ATOM   2436  CG  ASP B  84      -0.831 -19.500   3.729  1.00 96.56           C  
ATOM   2437  OD1 ASP B  84      -0.289 -18.375   3.805  1.00 96.56           O  
ATOM   2438  OD2 ASP B  84      -2.047 -19.641   3.473  1.00 96.56           O  
ATOM   2439  N   ASN B  85       1.252 -19.328   1.309  1.00 95.00           N  
ATOM   2440  CA  ASN B  85       2.152 -18.375   0.672  1.00 95.00           C  
ATOM   2441  C   ASN B  85       2.758 -17.406   1.688  1.00 95.00           C  
ATOM   2442  CB  ASN B  85       1.424 -17.594  -0.427  1.00 95.00           C  
ATOM   2443  O   ASN B  85       3.840 -16.859   1.466  1.00 95.00           O  
ATOM   2444  CG  ASN B  85       0.334 -16.688   0.119  1.00 95.00           C  
ATOM   2445  ND2 ASN B  85      -0.882 -16.859  -0.387  1.00 95.00           N  
ATOM   2446  OD1 ASN B  85       0.583 -15.852   0.989  1.00 95.00           O  
ATOM   2447  N   ARG B  86       2.166 -17.219   2.842  1.00 95.31           N  
ATOM   2448  CA  ARG B  86       2.625 -16.281   3.863  1.00 95.31           C  
ATOM   2449  C   ARG B  86       3.900 -16.781   4.531  1.00 95.31           C  
ATOM   2450  CB  ARG B  86       1.537 -16.047   4.914  1.00 95.31           C  
ATOM   2451  O   ARG B  86       4.637 -16.000   5.137  1.00 95.31           O  
ATOM   2452  CG  ARG B  86       0.411 -15.141   4.449  1.00 95.31           C  
ATOM   2453  CD  ARG B  86      -0.746 -15.125   5.441  1.00 95.31           C  
ATOM   2454  NE  ARG B  86      -1.508 -16.375   5.398  1.00 95.31           N  
ATOM   2455  NH1 ARG B  86      -3.266 -15.578   6.672  1.00 95.31           N  
ATOM   2456  NH2 ARG B  86      -3.295 -17.734   5.883  1.00 95.31           N  
ATOM   2457  CZ  ARG B  86      -2.688 -16.562   5.984  1.00 95.31           C  
ATOM   2458  N   VAL B  87       4.168 -18.000   4.391  1.00 96.81           N  
ATOM   2459  CA  VAL B  87       5.355 -18.594   5.000  1.00 96.81           C  
ATOM   2460  C   VAL B  87       6.609 -18.047   4.324  1.00 96.81           C  
ATOM   2461  CB  VAL B  87       5.336 -20.125   4.910  1.00 96.81           C  
ATOM   2462  O   VAL B  87       7.684 -18.000   4.934  1.00 96.81           O  
ATOM   2463  CG1 VAL B  87       6.668 -20.719   5.371  1.00 96.81           C  
ATOM   2464  CG2 VAL B  87       4.184 -20.703   5.742  1.00 96.81           C  
ATOM   2465  N   ALA B  88       6.422 -17.625   3.084  1.00 95.75           N  
ATOM   2466  CA  ALA B  88       7.555 -17.047   2.363  1.00 95.75           C  
ATOM   2467  C   ALA B  88       8.156 -15.867   3.129  1.00 95.75           C  
ATOM   2468  CB  ALA B  88       7.125 -16.609   0.966  1.00 95.75           C  
ATOM   2469  O   ALA B  88       9.359 -15.625   3.059  1.00 95.75           O  
ATOM   2470  N   ASP B  89       7.340 -15.219   3.934  1.00 95.44           N  
ATOM   2471  CA  ASP B  89       7.801 -14.055   4.695  1.00 95.44           C  
ATOM   2472  C   ASP B  89       8.672 -14.484   5.871  1.00 95.44           C  
ATOM   2473  CB  ASP B  89       6.609 -13.242   5.199  1.00 95.44           C  
ATOM   2474  O   ASP B  89       9.336 -13.656   6.492  1.00 95.44           O  
ATOM   2475  CG  ASP B  89       5.844 -12.555   4.078  1.00 95.44           C  
ATOM   2476  OD1 ASP B  89       6.438 -12.281   3.014  1.00 95.44           O  
ATOM   2477  OD2 ASP B  89       4.633 -12.297   4.262  1.00 95.44           O  
ATOM   2478  N   GLN B  90       8.750 -15.781   6.156  1.00 96.75           N  
ATOM   2479  CA  GLN B  90       9.484 -16.281   7.312  1.00 96.75           C  
ATOM   2480  C   GLN B  90      10.750 -17.016   6.883  1.00 96.75           C  
ATOM   2481  CB  GLN B  90       8.594 -17.219   8.148  1.00 96.75           C  
ATOM   2482  O   GLN B  90      11.461 -17.578   7.719  1.00 96.75           O  
ATOM   2483  CG  GLN B  90       7.340 -16.547   8.680  1.00 96.75           C  
ATOM   2484  CD  GLN B  90       6.414 -17.516   9.391  1.00 96.75           C  
ATOM   2485  NE2 GLN B  90       5.117 -17.391   9.141  1.00 96.75           N  
ATOM   2486  OE1 GLN B  90       6.863 -18.375  10.156  1.00 96.75           O  
ATOM   2487  N   LEU B  91      11.008 -16.984   5.578  1.00 97.94           N  
ATOM   2488  CA  LEU B  91      12.156 -17.688   5.051  1.00 97.94           C  
ATOM   2489  C   LEU B  91      13.102 -16.750   4.316  1.00 97.94           C  
ATOM   2490  CB  LEU B  91      11.711 -18.812   4.105  1.00 97.94           C  
ATOM   2491  O   LEU B  91      12.672 -15.703   3.820  1.00 97.94           O  
ATOM   2492  CG  LEU B  91      10.820 -19.906   4.719  1.00 97.94           C  
ATOM   2493  CD1 LEU B  91      10.414 -20.906   3.652  1.00 97.94           C  
ATOM   2494  CD2 LEU B  91      11.547 -20.594   5.871  1.00 97.94           C  
ATOM   2495  N   TRP B  92      14.352 -17.125   4.324  1.00 98.00           N  
ATOM   2496  CA  TRP B  92      15.289 -16.438   3.436  1.00 98.00           C  
ATOM   2497  C   TRP B  92      14.961 -16.734   1.975  1.00 98.00           C  
ATOM   2498  CB  TRP B  92      16.719 -16.859   3.746  1.00 98.00           C  
ATOM   2499  O   TRP B  92      14.703 -17.891   1.609  1.00 98.00           O  
ATOM   2500  CG  TRP B  92      17.750 -16.203   2.885  1.00 98.00           C  
ATOM   2501  CD1 TRP B  92      18.375 -15.000   3.117  1.00 98.00           C  
ATOM   2502  CD2 TRP B  92      18.281 -16.688   1.648  1.00 98.00           C  
ATOM   2503  CE2 TRP B  92      19.219 -15.734   1.188  1.00 98.00           C  
ATOM   2504  CE3 TRP B  92      18.062 -17.844   0.886  1.00 98.00           C  
ATOM   2505  NE1 TRP B  92      19.250 -14.719   2.102  1.00 98.00           N  
ATOM   2506  CH2 TRP B  92      19.688 -17.047  -0.731  1.00 98.00           C  
ATOM   2507  CZ2 TRP B  92      19.922 -15.906  -0.005  1.00 98.00           C  
ATOM   2508  CZ3 TRP B  92      18.766 -18.000  -0.300  1.00 98.00           C  
ATOM   2509  N   VAL B  93      14.836 -15.758   1.188  1.00 97.81           N  
ATOM   2510  CA  VAL B  93      14.672 -15.898  -0.256  1.00 97.81           C  
ATOM   2511  C   VAL B  93      15.766 -15.117  -0.980  1.00 97.81           C  
ATOM   2512  CB  VAL B  93      13.273 -15.422  -0.718  1.00 97.81           C  
ATOM   2513  O   VAL B  93      16.281 -14.133  -0.452  1.00 97.81           O  
ATOM   2514  CG1 VAL B  93      12.180 -16.297  -0.115  1.00 97.81           C  
ATOM   2515  CG2 VAL B  93      13.062 -13.953  -0.341  1.00 97.81           C  
ATOM   2516  N   PRO B  94      16.172 -15.531  -2.170  1.00 97.88           N  
ATOM   2517  CA  PRO B  94      17.172 -14.758  -2.920  1.00 97.88           C  
ATOM   2518  C   PRO B  94      16.734 -13.320  -3.178  1.00 97.88           C  
ATOM   2519  CB  PRO B  94      17.297 -15.539  -4.234  1.00 97.88           C  
ATOM   2520  O   PRO B  94      15.531 -13.047  -3.311  1.00 97.88           O  
ATOM   2521  CG  PRO B  94      16.812 -16.906  -3.914  1.00 97.88           C  
ATOM   2522  CD  PRO B  94      15.727 -16.797  -2.875  1.00 97.88           C  
ATOM   2523  N   ASP B  95      17.625 -12.414  -3.279  1.00 96.81           N  
ATOM   2524  CA  ASP B  95      17.312 -11.008  -3.518  1.00 96.81           C  
ATOM   2525  C   ASP B  95      17.344 -10.688  -5.012  1.00 96.81           C  
ATOM   2526  CB  ASP B  95      18.281 -10.109  -2.762  1.00 96.81           C  
ATOM   2527  O   ASP B  95      17.828  -9.625  -5.410  1.00 96.81           O  
ATOM   2528  CG  ASP B  95      19.719 -10.258  -3.234  1.00 96.81           C  
ATOM   2529  OD1 ASP B  95      20.031 -11.266  -3.902  1.00 96.81           O  
ATOM   2530  OD2 ASP B  95      20.531  -9.359  -2.936  1.00 96.81           O  
ATOM   2531  N   THR B  96      16.875 -11.594  -5.781  1.00 97.44           N  
ATOM   2532  CA  THR B  96      16.859 -11.430  -7.234  1.00 97.44           C  
ATOM   2533  C   THR B  96      16.047 -10.203  -7.629  1.00 97.44           C  
ATOM   2534  CB  THR B  96      16.297 -12.680  -7.930  1.00 97.44           C  
ATOM   2535  O   THR B  96      15.023  -9.898  -7.000  1.00 97.44           O  
ATOM   2536  CG2 THR B  96      17.266 -13.844  -7.848  1.00 97.44           C  
ATOM   2537  OG1 THR B  96      15.062 -13.055  -7.297  1.00 97.44           O  
ATOM   2538  N   TYR B  97      16.484  -9.523  -8.672  1.00 96.69           N  
ATOM   2539  CA  TYR B  97      15.734  -8.422  -9.266  1.00 96.69           C  
ATOM   2540  C   TYR B  97      15.930  -8.383 -10.773  1.00 96.69           C  
ATOM   2541  CB  TYR B  97      16.156  -7.086  -8.648  1.00 96.69           C  
ATOM   2542  O   TYR B  97      16.781  -9.094 -11.312  1.00 96.69           O  
ATOM   2543  CG  TYR B  97      17.422  -6.520  -9.234  1.00 96.69           C  
ATOM   2544  CD1 TYR B  97      18.641  -7.180  -9.070  1.00 96.69           C  
ATOM   2545  CD2 TYR B  97      17.406  -5.324  -9.945  1.00 96.69           C  
ATOM   2546  CE1 TYR B  97      19.812  -6.660  -9.602  1.00 96.69           C  
ATOM   2547  CE2 TYR B  97      18.578  -4.797 -10.477  1.00 96.69           C  
ATOM   2548  OH  TYR B  97      20.938  -4.953 -10.828  1.00 96.69           O  
ATOM   2549  CZ  TYR B  97      19.781  -5.473 -10.305  1.00 96.69           C  
ATOM   2550  N   PHE B  98      15.086  -7.645 -11.461  1.00 97.06           N  
ATOM   2551  CA  PHE B  98      15.188  -7.434 -12.898  1.00 97.06           C  
ATOM   2552  C   PHE B  98      15.867  -6.102 -13.203  1.00 97.06           C  
ATOM   2553  CB  PHE B  98      13.805  -7.480 -13.555  1.00 97.06           C  
ATOM   2554  O   PHE B  98      15.281  -5.039 -12.992  1.00 97.06           O  
ATOM   2555  CG  PHE B  98      13.016  -8.711 -13.219  1.00 97.06           C  
ATOM   2556  CD1 PHE B  98      13.430  -9.969 -13.656  1.00 97.06           C  
ATOM   2557  CD2 PHE B  98      11.859  -8.625 -12.453  1.00 97.06           C  
ATOM   2558  CE1 PHE B  98      12.695 -11.109 -13.344  1.00 97.06           C  
ATOM   2559  CE2 PHE B  98      11.117  -9.766 -12.141  1.00 97.06           C  
ATOM   2560  CZ  PHE B  98      11.547 -11.008 -12.586  1.00 97.06           C  
ATOM   2561  N   LEU B  99      17.000  -6.203 -13.781  1.00 95.06           N  
ATOM   2562  CA  LEU B  99      17.875  -5.047 -13.961  1.00 95.06           C  
ATOM   2563  C   LEU B  99      17.219  -4.008 -14.859  1.00 95.06           C  
ATOM   2564  CB  LEU B  99      19.219  -5.477 -14.547  1.00 95.06           C  
ATOM   2565  O   LEU B  99      17.297  -2.805 -14.594  1.00 95.06           O  
ATOM   2566  CG  LEU B  99      20.406  -4.578 -14.227  1.00 95.06           C  
ATOM   2567  CD1 LEU B  99      21.172  -5.113 -13.023  1.00 95.06           C  
ATOM   2568  CD2 LEU B  99      21.328  -4.465 -15.438  1.00 95.06           C  
ATOM   2569  N   ASN B 100      16.609  -4.414 -15.906  1.00 93.94           N  
ATOM   2570  CA  ASN B 100      16.047  -3.473 -16.875  1.00 93.94           C  
ATOM   2571  C   ASN B 100      14.547  -3.270 -16.641  1.00 93.94           C  
ATOM   2572  CB  ASN B 100      16.297  -3.947 -18.297  1.00 93.94           C  
ATOM   2573  O   ASN B 100      13.820  -2.879 -17.562  1.00 93.94           O  
ATOM   2574  CG  ASN B 100      15.852  -5.375 -18.531  1.00 93.94           C  
ATOM   2575  ND2 ASN B 100      15.469  -5.684 -19.766  1.00 93.94           N  
ATOM   2576  OD1 ASN B 100      15.852  -6.195 -17.609  1.00 93.94           O  
ATOM   2577  N   ASP B 101      14.133  -3.502 -15.492  1.00 94.44           N  
ATOM   2578  CA  ASP B 101      12.734  -3.311 -15.125  1.00 94.44           C  
ATOM   2579  C   ASP B 101      12.406  -1.826 -14.977  1.00 94.44           C  
ATOM   2580  CB  ASP B 101      12.414  -4.051 -13.820  1.00 94.44           C  
ATOM   2581  O   ASP B 101      13.102  -1.097 -14.266  1.00 94.44           O  
ATOM   2582  CG  ASP B 101      11.125  -3.580 -13.172  1.00 94.44           C  
ATOM   2583  OD1 ASP B 101      10.039  -3.762 -13.766  1.00 94.44           O  
ATOM   2584  OD2 ASP B 101      11.195  -3.021 -12.055  1.00 94.44           O  
ATOM   2585  N   LYS B 102      11.398  -1.396 -15.641  1.00 91.12           N  
ATOM   2586  CA  LYS B 102      10.859  -0.052 -15.461  1.00 91.12           C  
ATOM   2587  C   LYS B 102       9.742  -0.044 -14.422  1.00 91.12           C  
ATOM   2588  CB  LYS B 102      10.344   0.501 -16.797  1.00 91.12           C  
ATOM   2589  O   LYS B 102       9.680   0.849 -13.578  1.00 91.12           O  
ATOM   2590  CG  LYS B 102      11.445   0.824 -17.797  1.00 91.12           C  
ATOM   2591  CD  LYS B 102      10.891   1.479 -19.047  1.00 91.12           C  
ATOM   2592  CE  LYS B 102      11.945   2.299 -19.766  1.00 91.12           C  
ATOM   2593  NZ  LYS B 102      11.406   2.932 -21.016  1.00 91.12           N  
ATOM   2594  N   LYS B 103       8.914  -0.933 -14.562  1.00 91.38           N  
ATOM   2595  CA  LYS B 103       7.766  -1.119 -13.672  1.00 91.38           C  
ATOM   2596  C   LYS B 103       7.348  -2.586 -13.617  1.00 91.38           C  
ATOM   2597  CB  LYS B 103       6.586  -0.257 -14.125  1.00 91.38           C  
ATOM   2598  O   LYS B 103       7.332  -3.273 -14.641  1.00 91.38           O  
ATOM   2599  CG  LYS B 103       5.539  -0.018 -13.047  1.00 91.38           C  
ATOM   2600  CD  LYS B 103       4.383   0.823 -13.570  1.00 91.38           C  
ATOM   2601  CE  LYS B 103       3.342   1.075 -12.492  1.00 91.38           C  
ATOM   2602  NZ  LYS B 103       2.201   1.895 -13.000  1.00 91.38           N  
ATOM   2603  N   SER B 104       7.090  -3.068 -12.414  1.00 94.44           N  
ATOM   2604  CA  SER B 104       6.688  -4.461 -12.250  1.00 94.44           C  
ATOM   2605  C   SER B 104       5.785  -4.641 -11.039  1.00 94.44           C  
ATOM   2606  CB  SER B 104       7.914  -5.363 -12.125  1.00 94.44           C  
ATOM   2607  O   SER B 104       5.738  -3.777 -10.156  1.00 94.44           O  
ATOM   2608  OG  SER B 104       9.000  -4.844 -12.867  1.00 94.44           O  
ATOM   2609  N   PHE B 105       5.027  -5.711 -11.031  1.00 93.06           N  
ATOM   2610  CA  PHE B 105       4.227  -6.062  -9.867  1.00 93.06           C  
ATOM   2611  C   PHE B 105       4.008  -7.566  -9.789  1.00 93.06           C  
ATOM   2612  CB  PHE B 105       2.877  -5.336  -9.898  1.00 93.06           C  
ATOM   2613  O   PHE B 105       4.078  -8.258 -10.805  1.00 93.06           O  
ATOM   2614  CG  PHE B 105       2.008  -5.727 -11.062  1.00 93.06           C  
ATOM   2615  CD1 PHE B 105       2.121  -5.074 -12.281  1.00 93.06           C  
ATOM   2616  CD2 PHE B 105       1.075  -6.750 -10.938  1.00 93.06           C  
ATOM   2617  CE1 PHE B 105       1.318  -5.434 -13.359  1.00 93.06           C  
ATOM   2618  CE2 PHE B 105       0.268  -7.113 -12.008  1.00 93.06           C  
ATOM   2619  CZ  PHE B 105       0.391  -6.457 -13.219  1.00 93.06           C  
ATOM   2620  N   VAL B 106       3.818  -8.062  -8.539  1.00 94.81           N  
ATOM   2621  CA  VAL B 106       3.393  -9.430  -8.289  1.00 94.81           C  
ATOM   2622  C   VAL B 106       1.868  -9.508  -8.297  1.00 94.81           C  
ATOM   2623  CB  VAL B 106       3.951  -9.969  -6.953  1.00 94.81           C  
ATOM   2624  O   VAL B 106       1.197  -8.703  -7.648  1.00 94.81           O  
ATOM   2625  CG1 VAL B 106       3.406 -11.367  -6.660  1.00 94.81           C  
ATOM   2626  CG2 VAL B 106       5.477  -9.984  -6.980  1.00 94.81           C  
ATOM   2627  N   HIS B 107       1.438 -10.406  -8.984  1.00 93.50           N  
ATOM   2628  CA  HIS B 107      -0.008 -10.586  -9.008  1.00 93.50           C  
ATOM   2629  C   HIS B 107      -0.523 -11.086  -7.660  1.00 93.50           C  
ATOM   2630  CB  HIS B 107      -0.406 -11.562 -10.117  1.00 93.50           C  
ATOM   2631  O   HIS B 107       0.145 -11.875  -6.988  1.00 93.50           O  
ATOM   2632  CG  HIS B 107      -0.251 -11.000 -11.492  1.00 93.50           C  
ATOM   2633  CD2 HIS B 107       0.842 -10.867 -12.281  1.00 93.50           C  
ATOM   2634  ND1 HIS B 107      -1.312 -10.492 -12.211  1.00 93.50           N  
ATOM   2635  CE1 HIS B 107      -0.875 -10.070 -13.391  1.00 93.50           C  
ATOM   2636  NE2 HIS B 107       0.428 -10.281 -13.453  1.00 93.50           N  
ATOM   2637  N   GLY B 108      -1.709 -10.594  -7.262  1.00 90.44           N  
ATOM   2638  CA  GLY B 108      -2.279 -11.023  -5.996  1.00 90.44           C  
ATOM   2639  C   GLY B 108      -3.607 -10.359  -5.684  1.00 90.44           C  
ATOM   2640  O   GLY B 108      -3.652  -9.344  -4.988  1.00 90.44           O  
ATOM   2641  N   VAL B 109      -4.699 -10.828  -6.086  1.00 86.31           N  
ATOM   2642  CA  VAL B 109      -5.996 -10.234  -5.766  1.00 86.31           C  
ATOM   2643  C   VAL B 109      -6.680 -11.055  -4.668  1.00 86.31           C  
ATOM   2644  CB  VAL B 109      -6.906 -10.156  -7.012  1.00 86.31           C  
ATOM   2645  O   VAL B 109      -7.164 -10.492  -3.684  1.00 86.31           O  
ATOM   2646  CG1 VAL B 109      -7.332 -11.555  -7.461  1.00 86.31           C  
ATOM   2647  CG2 VAL B 109      -8.133  -9.289  -6.727  1.00 86.31           C  
ATOM   2648  N   THR B 110      -6.652 -12.328  -4.855  1.00 87.31           N  
ATOM   2649  CA  THR B 110      -7.176 -13.180  -3.793  1.00 87.31           C  
ATOM   2650  C   THR B 110      -6.113 -13.438  -2.729  1.00 87.31           C  
ATOM   2651  CB  THR B 110      -7.680 -14.523  -4.352  1.00 87.31           C  
ATOM   2652  O   THR B 110      -6.359 -13.242  -1.537  1.00 87.31           O  
ATOM   2653  CG2 THR B 110      -8.844 -14.320  -5.320  1.00 87.31           C  
ATOM   2654  OG1 THR B 110      -6.609 -15.180  -5.043  1.00 87.31           O  
ATOM   2655  N   VAL B 111      -5.031 -13.859  -3.150  1.00 90.69           N  
ATOM   2656  CA  VAL B 111      -3.791 -13.984  -2.395  1.00 90.69           C  
ATOM   2657  C   VAL B 111      -2.602 -13.641  -3.291  1.00 90.69           C  
ATOM   2658  CB  VAL B 111      -3.625 -15.406  -1.807  1.00 90.69           C  
ATOM   2659  O   VAL B 111      -2.705 -13.695  -4.520  1.00 90.69           O  
ATOM   2660  CG1 VAL B 111      -4.746 -15.711  -0.814  1.00 90.69           C  
ATOM   2661  CG2 VAL B 111      -3.598 -16.438  -2.926  1.00 90.69           C  
ATOM   2662  N   LYS B 112      -1.528 -13.305  -2.607  1.00 91.69           N  
ATOM   2663  CA  LYS B 112      -0.329 -13.141  -3.424  1.00 91.69           C  
ATOM   2664  C   LYS B 112       0.023 -14.430  -4.160  1.00 91.69           C  
ATOM   2665  CB  LYS B 112       0.850 -12.688  -2.557  1.00 91.69           C  
ATOM   2666  O   LYS B 112      -0.051 -15.516  -3.584  1.00 91.69           O  
ATOM   2667  CG  LYS B 112       0.728 -11.266  -2.035  1.00 91.69           C  
ATOM   2668  CD  LYS B 112       1.980 -10.836  -1.283  1.00 91.69           C  
ATOM   2669  CE  LYS B 112       1.866  -9.406  -0.773  1.00 91.69           C  
ATOM   2670  NZ  LYS B 112       3.096  -8.977  -0.040  1.00 91.69           N  
ATOM   2671  N   ASN B 113       0.365 -14.250  -5.457  1.00 93.81           N  
ATOM   2672  CA  ASN B 113       0.775 -15.414  -6.238  1.00 93.81           C  
ATOM   2673  C   ASN B 113       2.219 -15.805  -5.938  1.00 93.81           C  
ATOM   2674  CB  ASN B 113       0.595 -15.148  -7.734  1.00 93.81           C  
ATOM   2675  O   ASN B 113       3.102 -15.633  -6.781  1.00 93.81           O  
ATOM   2676  CG  ASN B 113      -0.862 -15.062  -8.141  1.00 93.81           C  
ATOM   2677  ND2 ASN B 113      -1.109 -14.945  -9.438  1.00 93.81           N  
ATOM   2678  OD1 ASN B 113      -1.759 -15.094  -7.293  1.00 93.81           O  
ATOM   2679  N   ARG B 114       2.334 -16.359  -4.820  1.00 95.69           N  
ATOM   2680  CA  ARG B 114       3.600 -16.891  -4.324  1.00 95.69           C  
ATOM   2681  C   ARG B 114       3.459 -18.359  -3.922  1.00 95.69           C  
ATOM   2682  CB  ARG B 114       4.098 -16.062  -3.137  1.00 95.69           C  
ATOM   2683  O   ARG B 114       2.471 -18.734  -3.293  1.00 95.69           O  
ATOM   2684  CG  ARG B 114       4.355 -14.602  -3.467  1.00 95.69           C  
ATOM   2685  CD  ARG B 114       4.855 -13.828  -2.252  1.00 95.69           C  
ATOM   2686  NE  ARG B 114       4.941 -12.398  -2.523  1.00 95.69           N  
ATOM   2687  NH1 ARG B 114       5.730 -11.844  -0.425  1.00 95.69           N  
ATOM   2688  NH2 ARG B 114       5.398 -10.211  -2.002  1.00 95.69           N  
ATOM   2689  CZ  ARG B 114       5.355 -11.484  -1.649  1.00 95.69           C  
ATOM   2690  N   MET B 115       4.359 -19.125  -4.355  1.00 95.44           N  
ATOM   2691  CA  MET B 115       4.398 -20.531  -3.959  1.00 95.44           C  
ATOM   2692  C   MET B 115       5.707 -20.859  -3.242  1.00 95.44           C  
ATOM   2693  CB  MET B 115       4.234 -21.438  -5.176  1.00 95.44           C  
ATOM   2694  O   MET B 115       6.785 -20.500  -3.721  1.00 95.44           O  
ATOM   2695  CG  MET B 115       4.316 -22.922  -4.855  1.00 95.44           C  
ATOM   2696  SD  MET B 115       4.730 -23.938  -6.324  1.00 95.44           S  
ATOM   2697  CE  MET B 115       6.488 -23.531  -6.512  1.00 95.44           C  
ATOM   2698  N   ILE B 116       5.605 -21.484  -2.107  1.00 96.44           N  
ATOM   2699  CA  ILE B 116       6.777 -21.984  -1.392  1.00 96.44           C  
ATOM   2700  C   ILE B 116       6.609 -23.469  -1.090  1.00 96.44           C  
ATOM   2701  CB  ILE B 116       7.012 -21.188  -0.083  1.00 96.44           C  
ATOM   2702  O   ILE B 116       5.633 -23.875  -0.457  1.00 96.44           O  
ATOM   2703  CG1 ILE B 116       8.516 -21.000   0.160  1.00 96.44           C  
ATOM   2704  CG2 ILE B 116       6.352 -21.906   1.102  1.00 96.44           C  
ATOM   2705  CD1 ILE B 116       8.984 -19.547   0.014  1.00 96.44           C  
ATOM   2706  N   ARG B 117       7.527 -24.250  -1.521  1.00 96.69           N  
ATOM   2707  CA  ARG B 117       7.527 -25.703  -1.317  1.00 96.69           C  
ATOM   2708  C   ARG B 117       8.875 -26.172  -0.786  1.00 96.69           C  
ATOM   2709  CB  ARG B 117       7.188 -26.422  -2.621  1.00 96.69           C  
ATOM   2710  O   ARG B 117       9.914 -25.891  -1.370  1.00 96.69           O  
ATOM   2711  CG  ARG B 117       7.047 -27.938  -2.469  1.00 96.69           C  
ATOM   2712  CD  ARG B 117       6.699 -28.594  -3.789  1.00 96.69           C  
ATOM   2713  NE  ARG B 117       5.383 -28.188  -4.273  1.00 96.69           N  
ATOM   2714  NH1 ARG B 117       5.734 -28.891  -6.445  1.00 96.69           N  
ATOM   2715  NH2 ARG B 117       3.740 -27.922  -5.855  1.00 96.69           N  
ATOM   2716  CZ  ARG B 117       4.957 -28.344  -5.523  1.00 96.69           C  
ATOM   2717  N   LEU B 118       8.812 -26.891   0.306  1.00 97.44           N  
ATOM   2718  CA  LEU B 118      10.008 -27.469   0.902  1.00 97.44           C  
ATOM   2719  C   LEU B 118      10.117 -28.953   0.579  1.00 97.44           C  
ATOM   2720  CB  LEU B 118      10.008 -27.266   2.420  1.00 97.44           C  
ATOM   2721  O   LEU B 118       9.117 -29.688   0.631  1.00 97.44           O  
ATOM   2722  CG  LEU B 118       9.727 -25.844   2.912  1.00 97.44           C  
ATOM   2723  CD1 LEU B 118       9.742 -25.797   4.438  1.00 97.44           C  
ATOM   2724  CD2 LEU B 118      10.734 -24.859   2.326  1.00 97.44           C  
ATOM   2725  N   HIS B 119      11.281 -29.375   0.230  1.00 96.75           N  
ATOM   2726  CA  HIS B 119      11.578 -30.781   0.008  1.00 96.75           C  
ATOM   2727  C   HIS B 119      12.391 -31.359   1.164  1.00 96.75           C  
ATOM   2728  CB  HIS B 119      12.336 -30.969  -1.308  1.00 96.75           C  
ATOM   2729  O   HIS B 119      13.117 -30.641   1.842  1.00 96.75           O  
ATOM   2730  CG  HIS B 119      11.531 -30.609  -2.520  1.00 96.75           C  
ATOM   2731  CD2 HIS B 119      10.891 -31.406  -3.416  1.00 96.75           C  
ATOM   2732  ND1 HIS B 119      11.320 -29.312  -2.922  1.00 96.75           N  
ATOM   2733  CE1 HIS B 119      10.578 -29.312  -4.016  1.00 96.75           C  
ATOM   2734  NE2 HIS B 119      10.305 -30.562  -4.336  1.00 96.75           N  
ATOM   2735  N   PRO B 120      12.289 -32.594   1.388  1.00 96.69           N  
ATOM   2736  CA  PRO B 120      12.961 -33.250   2.525  1.00 96.69           C  
ATOM   2737  C   PRO B 120      14.461 -32.969   2.547  1.00 96.69           C  
ATOM   2738  CB  PRO B 120      12.680 -34.719   2.318  1.00 96.69           C  
ATOM   2739  O   PRO B 120      15.062 -32.844   3.621  1.00 96.69           O  
ATOM   2740  CG  PRO B 120      11.328 -34.781   1.685  1.00 96.69           C  
ATOM   2741  CD  PRO B 120      11.203 -33.625   0.730  1.00 96.69           C  
ATOM   2742  N   ASP B 121      15.078 -32.781   1.405  1.00 97.25           N  
ATOM   2743  CA  ASP B 121      16.531 -32.625   1.345  1.00 97.25           C  
ATOM   2744  C   ASP B 121      16.922 -31.156   1.598  1.00 97.25           C  
ATOM   2745  CB  ASP B 121      17.062 -33.094  -0.011  1.00 97.25           C  
ATOM   2746  O   ASP B 121      18.094 -30.797   1.482  1.00 97.25           O  
ATOM   2747  CG  ASP B 121      16.609 -32.188  -1.162  1.00 97.25           C  
ATOM   2748  OD1 ASP B 121      15.703 -31.359  -0.963  1.00 97.25           O  
ATOM   2749  OD2 ASP B 121      17.141 -32.344  -2.277  1.00 97.25           O  
ATOM   2750  N   GLY B 122      15.945 -30.266   1.847  1.00 97.81           N  
ATOM   2751  CA  GLY B 122      16.219 -28.859   2.137  1.00 97.81           C  
ATOM   2752  C   GLY B 122      16.031 -27.953   0.936  1.00 97.81           C  
ATOM   2753  O   GLY B 122      16.188 -26.734   1.037  1.00 97.81           O  
ATOM   2754  N   THR B 123      15.695 -28.594  -0.170  1.00 98.19           N  
ATOM   2755  CA  THR B 123      15.430 -27.781  -1.352  1.00 98.19           C  
ATOM   2756  C   THR B 123      14.172 -26.953  -1.156  1.00 98.19           C  
ATOM   2757  CB  THR B 123      15.273 -28.656  -2.609  1.00 98.19           C  
ATOM   2758  O   THR B 123      13.156 -27.453  -0.672  1.00 98.19           O  
ATOM   2759  CG2 THR B 123      14.977 -27.812  -3.840  1.00 98.19           C  
ATOM   2760  OG1 THR B 123      16.484 -29.391  -2.826  1.00 98.19           O  
ATOM   2761  N   VAL B 124      14.297 -25.672  -1.445  1.00 98.25           N  
ATOM   2762  CA  VAL B 124      13.172 -24.750  -1.419  1.00 98.25           C  
ATOM   2763  C   VAL B 124      12.812 -24.328  -2.842  1.00 98.25           C  
ATOM   2764  CB  VAL B 124      13.484 -23.500  -0.562  1.00 98.25           C  
ATOM   2765  O   VAL B 124      13.680 -23.906  -3.611  1.00 98.25           O  
ATOM   2766  CG1 VAL B 124      12.273 -22.578  -0.494  1.00 98.25           C  
ATOM   2767  CG2 VAL B 124      13.922 -23.906   0.842  1.00 98.25           C  
ATOM   2768  N   LEU B 125      11.602 -24.531  -3.240  1.00 97.25           N  
ATOM   2769  CA  LEU B 125      11.047 -24.000  -4.480  1.00 97.25           C  
ATOM   2770  C   LEU B 125      10.188 -22.766  -4.211  1.00 97.25           C  
ATOM   2771  CB  LEU B 125      10.227 -25.062  -5.203  1.00 97.25           C  
ATOM   2772  O   LEU B 125       9.242 -22.828  -3.412  1.00 97.25           O  
ATOM   2773  CG  LEU B 125      10.711 -25.469  -6.602  1.00 97.25           C  
ATOM   2774  CD1 LEU B 125      11.305 -26.875  -6.578  1.00 97.25           C  
ATOM   2775  CD2 LEU B 125       9.570 -25.375  -7.605  1.00 97.25           C  
ATOM   2776  N   TYR B 126      10.570 -21.703  -4.844  1.00 97.31           N  
ATOM   2777  CA  TYR B 126       9.875 -20.438  -4.641  1.00 97.31           C  
ATOM   2778  C   TYR B 126       9.422 -19.844  -5.969  1.00 97.31           C  
ATOM   2779  CB  TYR B 126      10.789 -19.438  -3.908  1.00 97.31           C  
ATOM   2780  O   TYR B 126      10.250 -19.500  -6.820  1.00 97.31           O  
ATOM   2781  CG  TYR B 126      10.125 -18.109  -3.623  1.00 97.31           C  
ATOM   2782  CD1 TYR B 126      10.789 -16.922  -3.883  1.00 97.31           C  
ATOM   2783  CD2 TYR B 126       8.844 -18.062  -3.094  1.00 97.31           C  
ATOM   2784  CE1 TYR B 126      10.188 -15.695  -3.619  1.00 97.31           C  
ATOM   2785  CE2 TYR B 126       8.227 -16.844  -2.826  1.00 97.31           C  
ATOM   2786  OH  TYR B 126       8.305 -14.453  -2.830  1.00 97.31           O  
ATOM   2787  CZ  TYR B 126       8.906 -15.664  -3.094  1.00 97.31           C  
ATOM   2788  N   GLY B 127       8.078 -19.719  -6.125  1.00 95.75           N  
ATOM   2789  CA  GLY B 127       7.508 -19.219  -7.371  1.00 95.75           C  
ATOM   2790  C   GLY B 127       6.695 -17.953  -7.195  1.00 95.75           C  
ATOM   2791  O   GLY B 127       5.988 -17.797  -6.195  1.00 95.75           O  
ATOM   2792  N   LEU B 128       6.805 -17.094  -8.250  1.00 96.62           N  
ATOM   2793  CA  LEU B 128       6.051 -15.852  -8.320  1.00 96.62           C  
ATOM   2794  C   LEU B 128       5.410 -15.672  -9.688  1.00 96.62           C  
ATOM   2795  CB  LEU B 128       6.957 -14.664  -8.008  1.00 96.62           C  
ATOM   2796  O   LEU B 128       5.992 -16.062 -10.703  1.00 96.62           O  
ATOM   2797  CG  LEU B 128       7.637 -14.664  -6.637  1.00 96.62           C  
ATOM   2798  CD1 LEU B 128       8.930 -13.859  -6.684  1.00 96.62           C  
ATOM   2799  CD2 LEU B 128       6.699 -14.109  -5.570  1.00 96.62           C  
ATOM   2800  N   ARG B 129       4.246 -15.117  -9.711  1.00 96.25           N  
ATOM   2801  CA  ARG B 129       3.672 -14.609 -10.953  1.00 96.25           C  
ATOM   2802  C   ARG B 129       3.865 -13.102 -11.078  1.00 96.25           C  
ATOM   2803  CB  ARG B 129       2.184 -14.961 -11.039  1.00 96.25           C  
ATOM   2804  O   ARG B 129       3.336 -12.336 -10.266  1.00 96.25           O  
ATOM   2805  CG  ARG B 129       1.540 -14.586 -12.367  1.00 96.25           C  
ATOM   2806  CD  ARG B 129       0.058 -14.930 -12.391  1.00 96.25           C  
ATOM   2807  NE  ARG B 129      -0.566 -14.539 -13.656  1.00 96.25           N  
ATOM   2808  NH1 ARG B 129      -2.576 -13.914 -12.703  1.00 96.25           N  
ATOM   2809  NH2 ARG B 129      -2.271 -13.742 -14.969  1.00 96.25           N  
ATOM   2810  CZ  ARG B 129      -1.804 -14.070 -13.773  1.00 96.25           C  
ATOM   2811  N   ILE B 130       4.590 -12.711 -12.102  1.00 96.81           N  
ATOM   2812  CA  ILE B 130       5.043 -11.328 -12.203  1.00 96.81           C  
ATOM   2813  C   ILE B 130       4.688 -10.773 -13.578  1.00 96.81           C  
ATOM   2814  CB  ILE B 130       6.562 -11.211 -11.953  1.00 96.81           C  
ATOM   2815  O   ILE B 130       4.812 -11.469 -14.586  1.00 96.81           O  
ATOM   2816  CG1 ILE B 130       6.898 -11.617 -10.508  1.00 96.81           C  
ATOM   2817  CG2 ILE B 130       7.051  -9.789 -12.250  1.00 96.81           C  
ATOM   2818  CD1 ILE B 130       8.383 -11.820 -10.258  1.00 96.81           C  
ATOM   2819  N   THR B 131       4.230  -9.602 -13.617  1.00 95.69           N  
ATOM   2820  CA  THR B 131       4.242  -8.797 -14.836  1.00 95.69           C  
ATOM   2821  C   THR B 131       5.301  -7.699 -14.742  1.00 95.69           C  
ATOM   2822  CB  THR B 131       2.863  -8.156 -15.094  1.00 95.69           C  
ATOM   2823  O   THR B 131       5.375  -6.980 -13.750  1.00 95.69           O  
ATOM   2824  CG2 THR B 131       2.918  -7.195 -16.266  1.00 95.69           C  
ATOM   2825  OG1 THR B 131       1.913  -9.195 -15.383  1.00 95.69           O  
ATOM   2826  N   THR B 132       6.152  -7.594 -15.750  1.00 96.56           N  
ATOM   2827  CA  THR B 132       7.219  -6.598 -15.758  1.00 96.56           C  
ATOM   2828  C   THR B 132       7.281  -5.891 -17.109  1.00 96.56           C  
ATOM   2829  CB  THR B 132       8.586  -7.238 -15.445  1.00 96.56           C  
ATOM   2830  O   THR B 132       7.090  -6.516 -18.156  1.00 96.56           O  
ATOM   2831  CG2 THR B 132       9.062  -8.102 -16.609  1.00 96.56           C  
ATOM   2832  OG1 THR B 132       9.547  -6.207 -15.203  1.00 96.56           O  
ATOM   2833  N   THR B 133       7.371  -4.617 -17.078  1.00 96.31           N  
ATOM   2834  CA  THR B 133       7.773  -3.822 -18.234  1.00 96.31           C  
ATOM   2835  C   THR B 133       9.273  -3.557 -18.203  1.00 96.31           C  
ATOM   2836  CB  THR B 133       7.012  -2.482 -18.281  1.00 96.31           C  
ATOM   2837  O   THR B 133       9.773  -2.830 -17.344  1.00 96.31           O  
ATOM   2838  CG2 THR B 133       7.383  -1.685 -19.516  1.00 96.31           C  
ATOM   2839  OG1 THR B 133       5.602  -2.740 -18.281  1.00 96.31           O  
ATOM   2840  N   ALA B 134       9.922  -4.133 -19.141  1.00 96.31           N  
ATOM   2841  CA  ALA B 134      11.383  -4.059 -19.172  1.00 96.31           C  
ATOM   2842  C   ALA B 134      11.852  -3.162 -20.328  1.00 96.31           C  
ATOM   2843  CB  ALA B 134      11.984  -5.453 -19.312  1.00 96.31           C  
ATOM   2844  O   ALA B 134      11.250  -3.152 -21.391  1.00 96.31           O  
ATOM   2845  N   ALA B 135      12.914  -2.453 -20.047  1.00 93.19           N  
ATOM   2846  CA  ALA B 135      13.516  -1.612 -21.078  1.00 93.19           C  
ATOM   2847  C   ALA B 135      14.078  -2.459 -22.219  1.00 93.19           C  
ATOM   2848  CB  ALA B 135      14.617  -0.737 -20.469  1.00 93.19           C  
ATOM   2849  O   ALA B 135      14.672  -3.516 -21.984  1.00 93.19           O  
ATOM   2850  N   CYS B 136      13.820  -2.066 -23.406  1.00 93.31           N  
ATOM   2851  CA  CYS B 136      14.336  -2.664 -24.625  1.00 93.31           C  
ATOM   2852  C   CYS B 136      14.672  -1.591 -25.656  1.00 93.31           C  
ATOM   2853  CB  CYS B 136      13.328  -3.650 -25.203  1.00 93.31           C  
ATOM   2854  O   CYS B 136      13.773  -0.974 -26.234  1.00 93.31           O  
ATOM   2855  SG  CYS B 136      13.852  -4.383 -26.781  1.00 93.31           S  
ATOM   2856  N   MET B 137      16.000  -1.428 -25.906  1.00 87.25           N  
ATOM   2857  CA  MET B 137      16.438  -0.442 -26.891  1.00 87.25           C  
ATOM   2858  C   MET B 137      16.297  -0.991 -28.297  1.00 87.25           C  
ATOM   2859  CB  MET B 137      17.891  -0.021 -26.625  1.00 87.25           C  
ATOM   2860  O   MET B 137      17.156  -1.757 -28.766  1.00 87.25           O  
ATOM   2861  CG  MET B 137      18.078   0.783 -25.359  1.00 87.25           C  
ATOM   2862  SD  MET B 137      17.141   2.363 -25.375  1.00 87.25           S  
ATOM   2863  CE  MET B 137      18.266   3.385 -26.359  1.00 87.25           C  
ATOM   2864  N   MET B 138      15.266  -0.571 -28.953  1.00 88.88           N  
ATOM   2865  CA  MET B 138      14.977  -1.081 -30.297  1.00 88.88           C  
ATOM   2866  C   MET B 138      15.609  -0.195 -31.359  1.00 88.88           C  
ATOM   2867  CB  MET B 138      13.469  -1.177 -30.516  1.00 88.88           C  
ATOM   2868  O   MET B 138      15.602   1.031 -31.234  1.00 88.88           O  
ATOM   2869  CG  MET B 138      12.797  -2.285 -29.719  1.00 88.88           C  
ATOM   2870  SD  MET B 138      10.984  -2.346 -29.984  1.00 88.88           S  
ATOM   2871  CE  MET B 138      10.414  -1.372 -28.562  1.00 88.88           C  
ATOM   2872  N   ASP B 139      16.188  -0.803 -32.375  1.00 86.56           N  
ATOM   2873  CA  ASP B 139      16.781  -0.135 -33.531  1.00 86.56           C  
ATOM   2874  C   ASP B 139      15.805  -0.077 -34.719  1.00 86.56           C  
ATOM   2875  CB  ASP B 139      18.078  -0.848 -33.969  1.00 86.56           C  
ATOM   2876  O   ASP B 139      15.547  -1.092 -35.344  1.00 86.56           O  
ATOM   2877  CG  ASP B 139      18.859  -0.086 -35.000  1.00 86.56           C  
ATOM   2878  OD1 ASP B 139      18.359   0.951 -35.500  1.00 86.56           O  
ATOM   2879  OD2 ASP B 139      19.969  -0.528 -35.344  1.00 86.56           O  
ATOM   2880  N   LEU B 140      15.414   1.176 -35.031  1.00 85.94           N  
ATOM   2881  CA  LEU B 140      14.359   1.302 -36.000  1.00 85.94           C  
ATOM   2882  C   LEU B 140      14.922   1.722 -37.375  1.00 85.94           C  
ATOM   2883  CB  LEU B 140      13.305   2.316 -35.562  1.00 85.94           C  
ATOM   2884  O   LEU B 140      14.172   2.012 -38.281  1.00 85.94           O  
ATOM   2885  CG  LEU B 140      12.594   2.002 -34.219  1.00 85.94           C  
ATOM   2886  CD1 LEU B 140      11.656   3.143 -33.844  1.00 85.94           C  
ATOM   2887  CD2 LEU B 140      11.836   0.687 -34.344  1.00 85.94           C  
ATOM   2888  N   ARG B 141      16.234   1.573 -37.688  1.00 82.75           N  
ATOM   2889  CA  ARG B 141      16.875   2.010 -38.938  1.00 82.75           C  
ATOM   2890  C   ARG B 141      16.359   1.204 -40.125  1.00 82.75           C  
ATOM   2891  CB  ARG B 141      18.391   1.883 -38.812  1.00 82.75           C  
ATOM   2892  O   ARG B 141      16.266   1.727 -41.219  1.00 82.75           O  
ATOM   2893  CG  ARG B 141      19.047   2.943 -37.938  1.00 82.75           C  
ATOM   2894  CD  ARG B 141      20.547   2.730 -37.812  1.00 82.75           C  
ATOM   2895  NE  ARG B 141      20.859   1.571 -36.969  1.00 82.75           N  
ATOM   2896  NH1 ARG B 141      23.141   1.824 -37.125  1.00 82.75           N  
ATOM   2897  NH2 ARG B 141      22.250   0.100 -35.906  1.00 82.75           N  
ATOM   2898  CZ  ARG B 141      22.078   1.168 -36.688  1.00 82.75           C  
ATOM   2899  N   ARG B 142      16.000   0.032 -39.875  1.00 82.88           N  
ATOM   2900  CA  ARG B 142      15.547  -0.842 -40.938  1.00 82.88           C  
ATOM   2901  C   ARG B 142      14.039  -1.049 -40.875  1.00 82.88           C  
ATOM   2902  CB  ARG B 142      16.266  -2.191 -40.875  1.00 82.88           C  
ATOM   2903  O   ARG B 142      13.531  -2.098 -41.281  1.00 82.88           O  
ATOM   2904  CG  ARG B 142      17.750  -2.107 -41.156  1.00 82.88           C  
ATOM   2905  CD  ARG B 142      18.406  -3.486 -41.188  1.00 82.88           C  
ATOM   2906  NE  ARG B 142      19.812  -3.414 -41.531  1.00 82.88           N  
ATOM   2907  NH1 ARG B 142      20.125  -5.699 -41.625  1.00 82.88           N  
ATOM   2908  NH2 ARG B 142      21.875  -4.285 -42.094  1.00 82.88           N  
ATOM   2909  CZ  ARG B 142      20.594  -4.469 -41.750  1.00 82.88           C  
ATOM   2910  N   TYR B 143      13.414  -0.229 -40.344  1.00 83.31           N  
ATOM   2911  CA  TYR B 143      11.961  -0.313 -40.312  1.00 83.31           C  
ATOM   2912  C   TYR B 143      11.367  -0.373 -41.719  1.00 83.31           C  
ATOM   2913  CB  TYR B 143      11.375   0.883 -39.531  1.00 83.31           C  
ATOM   2914  O   TYR B 143      11.773   0.390 -42.594  1.00 83.31           O  
ATOM   2915  CG  TYR B 143       9.875   0.857 -39.438  1.00 83.31           C  
ATOM   2916  CD1 TYR B 143       9.070   1.436 -40.406  1.00 83.31           C  
ATOM   2917  CD2 TYR B 143       9.250   0.257 -38.344  1.00 83.31           C  
ATOM   2918  CE1 TYR B 143       7.684   1.416 -40.312  1.00 83.31           C  
ATOM   2919  CE2 TYR B 143       7.859   0.232 -38.250  1.00 83.31           C  
ATOM   2920  OH  TYR B 143       5.715   0.791 -39.125  1.00 83.31           O  
ATOM   2921  CZ  TYR B 143       7.090   0.812 -39.219  1.00 83.31           C  
ATOM   2922  N   PRO B 144      10.523  -1.224 -41.938  1.00 83.19           N  
ATOM   2923  CA  PRO B 144       9.836  -2.160 -41.062  1.00 83.19           C  
ATOM   2924  C   PRO B 144      10.438  -3.562 -41.094  1.00 83.19           C  
ATOM   2925  CB  PRO B 144       8.398  -2.166 -41.594  1.00 83.19           C  
ATOM   2926  O   PRO B 144       9.797  -4.527 -40.656  1.00 83.19           O  
ATOM   2927  CG  PRO B 144       8.539  -1.941 -43.062  1.00 83.19           C  
ATOM   2928  CD  PRO B 144       9.727  -1.054 -43.281  1.00 83.19           C  
ATOM   2929  N   LEU B 145      11.602  -3.734 -41.719  1.00 84.31           N  
ATOM   2930  CA  LEU B 145      12.258  -5.031 -41.812  1.00 84.31           C  
ATOM   2931  C   LEU B 145      13.234  -5.234 -40.656  1.00 84.31           C  
ATOM   2932  CB  LEU B 145      12.992  -5.152 -43.156  1.00 84.31           C  
ATOM   2933  O   LEU B 145      14.188  -6.016 -40.781  1.00 84.31           O  
ATOM   2934  CG  LEU B 145      12.125  -5.098 -44.406  1.00 84.31           C  
ATOM   2935  CD1 LEU B 145      13.000  -4.941 -45.656  1.00 84.31           C  
ATOM   2936  CD2 LEU B 145      11.258  -6.344 -44.531  1.00 84.31           C  
ATOM   2937  N   ASP B 146      13.008  -4.625 -39.625  1.00 87.19           N  
ATOM   2938  CA  ASP B 146      13.961  -4.617 -38.500  1.00 87.19           C  
ATOM   2939  C   ASP B 146      13.758  -5.832 -37.594  1.00 87.19           C  
ATOM   2940  CB  ASP B 146      13.820  -3.328 -37.688  1.00 87.19           C  
ATOM   2941  O   ASP B 146      12.688  -6.441 -37.594  1.00 87.19           O  
ATOM   2942  CG  ASP B 146      12.414  -3.098 -37.156  1.00 87.19           C  
ATOM   2943  OD1 ASP B 146      11.469  -3.061 -37.969  1.00 87.19           O  
ATOM   2944  OD2 ASP B 146      12.250  -2.949 -35.938  1.00 87.19           O  
ATOM   2945  N   GLU B 147      14.789  -6.215 -37.000  1.00 90.81           N  
ATOM   2946  CA  GLU B 147      14.828  -7.184 -35.906  1.00 90.81           C  
ATOM   2947  C   GLU B 147      15.289  -6.539 -34.625  1.00 90.81           C  
ATOM   2948  CB  GLU B 147      15.742  -8.359 -36.281  1.00 90.81           C  
ATOM   2949  O   GLU B 147      16.172  -5.676 -34.625  1.00 90.81           O  
ATOM   2950  CG  GLU B 147      15.211  -9.227 -37.406  1.00 90.81           C  
ATOM   2951  CD  GLU B 147      16.109 -10.414 -37.719  1.00 90.81           C  
ATOM   2952  OE1 GLU B 147      15.711 -11.273 -38.562  1.00 90.81           O  
ATOM   2953  OE2 GLU B 147      17.219 -10.484 -37.156  1.00 90.81           O  
ATOM   2954  N   GLN B 148      14.617  -6.875 -33.656  1.00 92.62           N  
ATOM   2955  CA  GLN B 148      14.945  -6.320 -32.344  1.00 92.62           C  
ATOM   2956  C   GLN B 148      15.406  -7.414 -31.391  1.00 92.62           C  
ATOM   2957  CB  GLN B 148      13.750  -5.574 -31.750  1.00 92.62           C  
ATOM   2958  O   GLN B 148      14.961  -8.562 -31.484  1.00 92.62           O  
ATOM   2959  CG  GLN B 148      13.203  -4.477 -32.656  1.00 92.62           C  
ATOM   2960  CD  GLN B 148      14.219  -3.383 -32.938  1.00 92.62           C  
ATOM   2961  NE2 GLN B 148      14.000  -2.625 -34.000  1.00 92.62           N  
ATOM   2962  OE1 GLN B 148      15.188  -3.219 -32.188  1.00 92.62           O  
ATOM   2963  N   ASN B 149      16.281  -7.078 -30.578  1.00 93.94           N  
ATOM   2964  CA  ASN B 149      16.719  -7.941 -29.484  1.00 93.94           C  
ATOM   2965  C   ASN B 149      16.328  -7.367 -28.125  1.00 93.94           C  
ATOM   2966  CB  ASN B 149      18.219  -8.180 -29.547  1.00 93.94           C  
ATOM   2967  O   ASN B 149      16.828  -6.320 -27.719  1.00 93.94           O  
ATOM   2968  CG  ASN B 149      18.594  -9.633 -29.344  1.00 93.94           C  
ATOM   2969  ND2 ASN B 149      19.891  -9.938 -29.484  1.00 93.94           N  
ATOM   2970  OD1 ASN B 149      17.734 -10.477 -29.078  1.00 93.94           O  
ATOM   2971  N   CYS B 150      15.406  -8.023 -27.500  1.00 94.88           N  
ATOM   2972  CA  CYS B 150      14.984  -7.609 -26.172  1.00 94.88           C  
ATOM   2973  C   CYS B 150      15.391  -8.641 -25.125  1.00 94.88           C  
ATOM   2974  CB  CYS B 150      13.477  -7.395 -26.141  1.00 94.88           C  
ATOM   2975  O   CYS B 150      15.359  -9.844 -25.375  1.00 94.88           O  
ATOM   2976  SG  CYS B 150      12.906  -6.000 -27.141  1.00 94.88           S  
ATOM   2977  N   THR B 151      15.758  -8.125 -23.969  1.00 96.81           N  
ATOM   2978  CA  THR B 151      16.281  -9.039 -22.953  1.00 96.81           C  
ATOM   2979  C   THR B 151      15.539  -8.852 -21.641  1.00 96.81           C  
ATOM   2980  CB  THR B 151      17.781  -8.836 -22.750  1.00 96.81           C  
ATOM   2981  O   THR B 151      14.922  -7.812 -21.406  1.00 96.81           O  
ATOM   2982  CG2 THR B 151      18.562  -9.031 -24.047  1.00 96.81           C  
ATOM   2983  OG1 THR B 151      18.016  -7.504 -22.266  1.00 96.81           O  
ATOM   2984  N   LEU B 152      15.461  -9.844 -20.859  1.00 97.31           N  
ATOM   2985  CA  LEU B 152      15.195  -9.805 -19.438  1.00 97.31           C  
ATOM   2986  C   LEU B 152      16.453 -10.141 -18.625  1.00 97.31           C  
ATOM   2987  CB  LEU B 152      14.070 -10.781 -19.062  1.00 97.31           C  
ATOM   2988  O   LEU B 152      17.000 -11.234 -18.766  1.00 97.31           O  
ATOM   2989  CG  LEU B 152      13.578 -10.742 -17.625  1.00 97.31           C  
ATOM   2990  CD1 LEU B 152      12.836  -9.438 -17.359  1.00 97.31           C  
ATOM   2991  CD2 LEU B 152      12.680 -11.945 -17.328  1.00 97.31           C  
ATOM   2992  N   GLU B 153      16.906  -9.172 -17.844  1.00 97.62           N  
ATOM   2993  CA  GLU B 153      18.141  -9.320 -17.078  1.00 97.62           C  
ATOM   2994  C   GLU B 153      17.844  -9.586 -15.609  1.00 97.62           C  
ATOM   2995  CB  GLU B 153      19.016  -8.078 -17.234  1.00 97.62           C  
ATOM   2996  O   GLU B 153      17.203  -8.773 -14.945  1.00 97.62           O  
ATOM   2997  CG  GLU B 153      19.359  -7.734 -18.672  1.00 97.62           C  
ATOM   2998  CD  GLU B 153      20.438  -8.625 -19.266  1.00 97.62           C  
ATOM   2999  OE1 GLU B 153      20.344  -8.977 -20.469  1.00 97.62           O  
ATOM   3000  OE2 GLU B 153      21.375  -8.977 -18.516  1.00 97.62           O  
ATOM   3001  N   ILE B 154      18.328 -10.695 -15.062  1.00 98.06           N  
ATOM   3002  CA  ILE B 154      18.125 -11.094 -13.680  1.00 98.06           C  
ATOM   3003  C   ILE B 154      19.438 -11.047 -12.922  1.00 98.06           C  
ATOM   3004  CB  ILE B 154      17.500 -12.508 -13.594  1.00 98.06           C  
ATOM   3005  O   ILE B 154      20.422 -11.664 -13.336  1.00 98.06           O  
ATOM   3006  CG1 ILE B 154      16.297 -12.625 -14.523  1.00 98.06           C  
ATOM   3007  CG2 ILE B 154      17.109 -12.844 -12.148  1.00 98.06           C  
ATOM   3008  CD1 ILE B 154      15.836 -14.055 -14.773  1.00 98.06           C  
ATOM   3009  N   GLU B 155      19.453 -10.367 -11.844  1.00 97.56           N  
ATOM   3010  CA  GLU B 155      20.688 -10.195 -11.070  1.00 97.56           C  
ATOM   3011  C   GLU B 155      20.406 -10.242  -9.570  1.00 97.56           C  
ATOM   3012  CB  GLU B 155      21.375  -8.883 -11.430  1.00 97.56           C  
ATOM   3013  O   GLU B 155      19.250 -10.125  -9.141  1.00 97.56           O  
ATOM   3014  CG  GLU B 155      22.844  -8.820 -11.016  1.00 97.56           C  
ATOM   3015  CD  GLU B 155      23.562  -7.578 -11.531  1.00 97.56           C  
ATOM   3016  OE1 GLU B 155      23.797  -6.645 -10.734  1.00 97.56           O  
ATOM   3017  OE2 GLU B 155      23.875  -7.539 -12.742  1.00 97.56           O  
ATOM   3018  N   SER B 156      21.422 -10.555  -8.781  1.00 97.00           N  
ATOM   3019  CA  SER B 156      21.359 -10.398  -7.328  1.00 97.00           C  
ATOM   3020  C   SER B 156      21.594  -8.945  -6.918  1.00 97.00           C  
ATOM   3021  CB  SER B 156      22.375 -11.305  -6.641  1.00 97.00           C  
ATOM   3022  O   SER B 156      22.484  -8.281  -7.457  1.00 97.00           O  
ATOM   3023  OG  SER B 156      22.672 -10.828  -5.340  1.00 97.00           O  
ATOM   3024  N   TYR B 157      20.891  -8.531  -6.027  1.00 94.81           N  
ATOM   3025  CA  TYR B 157      21.000  -7.117  -5.688  1.00 94.81           C  
ATOM   3026  C   TYR B 157      22.125  -6.887  -4.680  1.00 94.81           C  
ATOM   3027  CB  TYR B 157      19.672  -6.590  -5.125  1.00 94.81           C  
ATOM   3028  O   TYR B 157      22.953  -6.000  -4.863  1.00 94.81           O  
ATOM   3029  CG  TYR B 157      19.672  -5.102  -4.875  1.00 94.81           C  
ATOM   3030  CD1 TYR B 157      19.797  -4.594  -3.584  1.00 94.81           C  
ATOM   3031  CD2 TYR B 157      19.547  -4.203  -5.930  1.00 94.81           C  
ATOM   3032  CE1 TYR B 157      19.781  -3.221  -3.350  1.00 94.81           C  
ATOM   3033  CE2 TYR B 157      19.531  -2.830  -5.707  1.00 94.81           C  
ATOM   3034  OH  TYR B 157      19.656  -0.992  -4.188  1.00 94.81           O  
ATOM   3035  CZ  TYR B 157      19.656  -2.350  -4.414  1.00 94.81           C  
ATOM   3036  N   GLY B 158      22.125  -7.633  -3.682  1.00 93.00           N  
ATOM   3037  CA  GLY B 158      23.047  -7.348  -2.604  1.00 93.00           C  
ATOM   3038  C   GLY B 158      24.156  -8.383  -2.475  1.00 93.00           C  
ATOM   3039  O   GLY B 158      25.234  -8.086  -1.980  1.00 93.00           O  
ATOM   3040  N   TYR B 159      23.953  -9.586  -2.887  1.00 96.06           N  
ATOM   3041  CA  TYR B 159      24.906 -10.672  -2.717  1.00 96.06           C  
ATOM   3042  C   TYR B 159      25.844 -10.766  -3.906  1.00 96.06           C  
ATOM   3043  CB  TYR B 159      24.156 -12.008  -2.535  1.00 96.06           C  
ATOM   3044  O   TYR B 159      25.406 -10.797  -5.059  1.00 96.06           O  
ATOM   3045  CG  TYR B 159      23.312 -12.062  -1.294  1.00 96.06           C  
ATOM   3046  CD1 TYR B 159      23.891 -12.156  -0.030  1.00 96.06           C  
ATOM   3047  CD2 TYR B 159      21.922 -12.023  -1.382  1.00 96.06           C  
ATOM   3048  CE1 TYR B 159      23.094 -12.211   1.117  1.00 96.06           C  
ATOM   3049  CE2 TYR B 159      21.125 -12.078  -0.241  1.00 96.06           C  
ATOM   3050  OH  TYR B 159      20.938 -12.227   2.135  1.00 96.06           O  
ATOM   3051  CZ  TYR B 159      21.719 -12.172   1.002  1.00 96.06           C  
ATOM   3052  N   THR B 160      27.109 -10.836  -3.607  1.00 95.44           N  
ATOM   3053  CA  THR B 160      28.109 -11.047  -4.645  1.00 95.44           C  
ATOM   3054  C   THR B 160      28.250 -12.531  -4.969  1.00 95.44           C  
ATOM   3055  CB  THR B 160      29.484 -10.484  -4.215  1.00 95.44           C  
ATOM   3056  O   THR B 160      27.609 -13.375  -4.336  1.00 95.44           O  
ATOM   3057  CG2 THR B 160      29.359  -9.031  -3.758  1.00 95.44           C  
ATOM   3058  OG1 THR B 160      30.000 -11.273  -3.137  1.00 95.44           O  
ATOM   3059  N   THR B 161      29.125 -12.805  -5.895  1.00 96.38           N  
ATOM   3060  CA  THR B 161      29.359 -14.188  -6.297  1.00 96.38           C  
ATOM   3061  C   THR B 161      30.016 -14.977  -5.172  1.00 96.38           C  
ATOM   3062  CB  THR B 161      30.234 -14.266  -7.562  1.00 96.38           C  
ATOM   3063  O   THR B 161      30.078 -16.203  -5.215  1.00 96.38           O  
ATOM   3064  CG2 THR B 161      29.500 -13.688  -8.773  1.00 96.38           C  
ATOM   3065  OG1 THR B 161      31.438 -13.516  -7.344  1.00 96.38           O  
ATOM   3066  N   ASP B 162      30.453 -14.289  -4.145  1.00 93.06           N  
ATOM   3067  CA  ASP B 162      30.953 -14.977  -2.959  1.00 93.06           C  
ATOM   3068  C   ASP B 162      29.812 -15.555  -2.135  1.00 93.06           C  
ATOM   3069  CB  ASP B 162      31.797 -14.023  -2.104  1.00 93.06           C  
ATOM   3070  O   ASP B 162      30.016 -16.453  -1.321  1.00 93.06           O  
ATOM   3071  CG  ASP B 162      33.094 -13.594  -2.779  1.00 93.06           C  
ATOM   3072  OD1 ASP B 162      33.562 -14.305  -3.688  1.00 93.06           O  
ATOM   3073  OD2 ASP B 162      33.625 -12.531  -2.402  1.00 93.06           O  
ATOM   3074  N   ASP B 163      28.609 -15.055  -2.338  1.00 95.69           N  
ATOM   3075  CA  ASP B 163      27.469 -15.430  -1.504  1.00 95.69           C  
ATOM   3076  C   ASP B 163      26.438 -16.219  -2.305  1.00 95.69           C  
ATOM   3077  CB  ASP B 163      26.812 -14.180  -0.896  1.00 95.69           C  
ATOM   3078  O   ASP B 163      25.703 -17.031  -1.744  1.00 95.69           O  
ATOM   3079  CG  ASP B 163      27.641 -13.578   0.230  1.00 95.69           C  
ATOM   3080  OD1 ASP B 163      27.938 -14.281   1.213  1.00 95.69           O  
ATOM   3081  OD2 ASP B 163      27.984 -12.375   0.136  1.00 95.69           O  
ATOM   3082  N   ILE B 164      26.312 -15.914  -3.576  1.00 97.69           N  
ATOM   3083  CA  ILE B 164      25.219 -16.500  -4.352  1.00 97.69           C  
ATOM   3084  C   ILE B 164      25.672 -16.719  -5.789  1.00 97.69           C  
ATOM   3085  CB  ILE B 164      23.969 -15.586  -4.320  1.00 97.69           C  
ATOM   3086  O   ILE B 164      26.531 -16.016  -6.297  1.00 97.69           O  
ATOM   3087  CG1 ILE B 164      22.703 -16.391  -4.684  1.00 97.69           C  
ATOM   3088  CG2 ILE B 164      24.141 -14.391  -5.262  1.00 97.69           C  
ATOM   3089  CD1 ILE B 164      21.406 -15.680  -4.379  1.00 97.69           C  
ATOM   3090  N   GLU B 165      25.172 -17.734  -6.379  1.00 98.06           N  
ATOM   3091  CA  GLU B 165      25.359 -18.031  -7.797  1.00 98.06           C  
ATOM   3092  C   GLU B 165      24.031 -18.344  -8.469  1.00 98.06           C  
ATOM   3093  CB  GLU B 165      26.328 -19.203  -7.980  1.00 98.06           C  
ATOM   3094  O   GLU B 165      23.141 -18.938  -7.859  1.00 98.06           O  
ATOM   3095  CG  GLU B 165      27.781 -18.859  -7.637  1.00 98.06           C  
ATOM   3096  CD  GLU B 165      28.750 -19.984  -7.961  1.00 98.06           C  
ATOM   3097  OE1 GLU B 165      29.969 -19.797  -7.797  1.00 98.06           O  
ATOM   3098  OE2 GLU B 165      28.281 -21.078  -8.383  1.00 98.06           O  
ATOM   3099  N   PHE B 166      23.969 -17.922  -9.719  1.00 98.69           N  
ATOM   3100  CA  PHE B 166      22.734 -18.156 -10.469  1.00 98.69           C  
ATOM   3101  C   PHE B 166      23.000 -19.141 -11.617  1.00 98.69           C  
ATOM   3102  CB  PHE B 166      22.188 -16.844 -11.023  1.00 98.69           C  
ATOM   3103  O   PHE B 166      24.094 -19.172 -12.180  1.00 98.69           O  
ATOM   3104  CG  PHE B 166      21.656 -15.922  -9.961  1.00 98.69           C  
ATOM   3105  CD1 PHE B 166      21.438 -16.375  -8.664  1.00 98.69           C  
ATOM   3106  CD2 PHE B 166      21.359 -14.594 -10.258  1.00 98.69           C  
ATOM   3107  CE1 PHE B 166      20.938 -15.523  -7.680  1.00 98.69           C  
ATOM   3108  CE2 PHE B 166      20.875 -13.742  -9.273  1.00 98.69           C  
ATOM   3109  CZ  PHE B 166      20.656 -14.203  -7.988  1.00 98.69           C  
ATOM   3110  N   TYR B 167      22.016 -19.891 -11.922  1.00 98.50           N  
ATOM   3111  CA  TYR B 167      22.078 -20.734 -13.117  1.00 98.50           C  
ATOM   3112  C   TYR B 167      20.672 -21.016 -13.656  1.00 98.50           C  
ATOM   3113  CB  TYR B 167      22.797 -22.062 -12.812  1.00 98.50           C  
ATOM   3114  O   TYR B 167      19.688 -20.859 -12.938  1.00 98.50           O  
ATOM   3115  CG  TYR B 167      22.031 -22.953 -11.852  1.00 98.50           C  
ATOM   3116  CD1 TYR B 167      22.141 -22.766 -10.477  1.00 98.50           C  
ATOM   3117  CD2 TYR B 167      21.219 -23.969 -12.320  1.00 98.50           C  
ATOM   3118  CE1 TYR B 167      21.453 -23.578  -9.586  1.00 98.50           C  
ATOM   3119  CE2 TYR B 167      20.531 -24.797 -11.438  1.00 98.50           C  
ATOM   3120  OH  TYR B 167      19.969 -25.406  -9.203  1.00 98.50           O  
ATOM   3121  CZ  TYR B 167      20.641 -24.594 -10.078  1.00 98.50           C  
ATOM   3122  N   TRP B 168      20.609 -21.328 -14.922  1.00 98.50           N  
ATOM   3123  CA  TRP B 168      19.359 -21.750 -15.531  1.00 98.50           C  
ATOM   3124  C   TRP B 168      19.047 -23.203 -15.188  1.00 98.50           C  
ATOM   3125  CB  TRP B 168      19.406 -21.562 -17.047  1.00 98.50           C  
ATOM   3126  O   TRP B 168      19.734 -24.109 -15.633  1.00 98.50           O  
ATOM   3127  CG  TRP B 168      19.469 -20.141 -17.500  1.00 98.50           C  
ATOM   3128  CD1 TRP B 168      20.531 -19.484 -18.047  1.00 98.50           C  
ATOM   3129  CD2 TRP B 168      18.406 -19.172 -17.422  1.00 98.50           C  
ATOM   3130  CE2 TRP B 168      18.906 -17.969 -17.938  1.00 98.50           C  
ATOM   3131  CE3 TRP B 168      17.078 -19.234 -16.953  1.00 98.50           C  
ATOM   3132  NE1 TRP B 168      20.203 -18.172 -18.328  1.00 98.50           N  
ATOM   3133  CH2 TRP B 168      16.828 -16.891 -17.562  1.00 98.50           C  
ATOM   3134  CZ2 TRP B 168      18.109 -16.812 -18.016  1.00 98.50           C  
ATOM   3135  CZ3 TRP B 168      16.312 -18.078 -17.031  1.00 98.50           C  
ATOM   3136  N   ARG B 169      18.031 -23.375 -14.406  1.00 97.12           N  
ATOM   3137  CA  ARG B 169      17.656 -24.719 -13.961  1.00 97.12           C  
ATOM   3138  C   ARG B 169      16.984 -25.500 -15.086  1.00 97.12           C  
ATOM   3139  CB  ARG B 169      16.734 -24.641 -12.750  1.00 97.12           C  
ATOM   3140  O   ARG B 169      15.930 -25.109 -15.570  1.00 97.12           O  
ATOM   3141  CG  ARG B 169      16.438 -26.000 -12.117  1.00 97.12           C  
ATOM   3142  CD  ARG B 169      15.586 -25.859 -10.859  1.00 97.12           C  
ATOM   3143  NE  ARG B 169      15.188 -27.156 -10.336  1.00 97.12           N  
ATOM   3144  NH1 ARG B 169      12.922 -26.812 -10.656  1.00 97.12           N  
ATOM   3145  NH2 ARG B 169      13.680 -28.781  -9.750  1.00 97.12           N  
ATOM   3146  CZ  ARG B 169      13.930 -27.578 -10.250  1.00 97.12           C  
ATOM   3147  N   GLY B 170      17.625 -26.562 -15.500  1.00 94.31           N  
ATOM   3148  CA  GLY B 170      17.156 -27.344 -16.641  1.00 94.31           C  
ATOM   3149  C   GLY B 170      17.828 -26.938 -17.953  1.00 94.31           C  
ATOM   3150  O   GLY B 170      17.438 -27.422 -19.016  1.00 94.31           O  
ATOM   3151  N   ASP B 171      18.703 -26.031 -17.891  1.00 94.56           N  
ATOM   3152  CA  ASP B 171      19.469 -25.594 -19.047  1.00 94.56           C  
ATOM   3153  C   ASP B 171      18.562 -25.031 -20.141  1.00 94.56           C  
ATOM   3154  CB  ASP B 171      20.312 -26.750 -19.609  1.00 94.56           C  
ATOM   3155  O   ASP B 171      17.766 -24.125 -19.891  1.00 94.56           O  
ATOM   3156  CG  ASP B 171      21.375 -27.234 -18.625  1.00 94.56           C  
ATOM   3157  OD1 ASP B 171      22.094 -26.391 -18.062  1.00 94.56           O  
ATOM   3158  OD2 ASP B 171      21.484 -28.469 -18.438  1.00 94.56           O  
ATOM   3159  N   ASP B 172      18.531 -25.688 -21.219  1.00 90.44           N  
ATOM   3160  CA  ASP B 172      17.781 -25.172 -22.359  1.00 90.44           C  
ATOM   3161  C   ASP B 172      16.281 -25.250 -22.109  1.00 90.44           C  
ATOM   3162  CB  ASP B 172      18.141 -25.953 -23.625  1.00 90.44           C  
ATOM   3163  O   ASP B 172      15.500 -24.594 -22.797  1.00 90.44           O  
ATOM   3164  CG  ASP B 172      19.578 -25.719 -24.094  1.00 90.44           C  
ATOM   3165  OD1 ASP B 172      20.156 -24.656 -23.750  1.00 90.44           O  
ATOM   3166  OD2 ASP B 172      20.125 -26.594 -24.797  1.00 90.44           O  
ATOM   3167  N   ASN B 173      15.945 -25.969 -21.125  1.00 92.06           N  
ATOM   3168  CA  ASN B 173      14.523 -26.109 -20.828  1.00 92.06           C  
ATOM   3169  C   ASN B 173      14.078 -25.203 -19.688  1.00 92.06           C  
ATOM   3170  CB  ASN B 173      14.195 -27.578 -20.500  1.00 92.06           C  
ATOM   3171  O   ASN B 173      12.977 -25.344 -19.156  1.00 92.06           O  
ATOM   3172  CG  ASN B 173      14.438 -28.500 -21.672  1.00 92.06           C  
ATOM   3173  ND2 ASN B 173      15.125 -29.609 -21.422  1.00 92.06           N  
ATOM   3174  OD1 ASN B 173      14.016 -28.234 -22.797  1.00 92.06           O  
ATOM   3175  N   ALA B 174      14.953 -24.297 -19.281  1.00 96.44           N  
ATOM   3176  CA  ALA B 174      14.664 -23.406 -18.156  1.00 96.44           C  
ATOM   3177  C   ALA B 174      13.555 -22.422 -18.500  1.00 96.44           C  
ATOM   3178  CB  ALA B 174      15.930 -22.672 -17.734  1.00 96.44           C  
ATOM   3179  O   ALA B 174      12.922 -21.859 -17.609  1.00 96.44           O  
ATOM   3180  N   VAL B 175      13.359 -22.203 -19.797  1.00 96.00           N  
ATOM   3181  CA  VAL B 175      12.344 -21.250 -20.234  1.00 96.00           C  
ATOM   3182  C   VAL B 175      11.273 -21.969 -21.047  1.00 96.00           C  
ATOM   3183  CB  VAL B 175      12.961 -20.109 -21.062  1.00 96.00           C  
ATOM   3184  O   VAL B 175      11.586 -22.719 -21.984  1.00 96.00           O  
ATOM   3185  CG1 VAL B 175      11.867 -19.188 -21.609  1.00 96.00           C  
ATOM   3186  CG2 VAL B 175      13.953 -19.312 -20.203  1.00 96.00           C  
ATOM   3187  N   THR B 176      10.031 -21.766 -20.672  1.00 93.19           N  
ATOM   3188  CA  THR B 176       8.906 -22.375 -21.375  1.00 93.19           C  
ATOM   3189  C   THR B 176       7.879 -21.312 -21.750  1.00 93.19           C  
ATOM   3190  CB  THR B 176       8.234 -23.469 -20.531  1.00 93.19           C  
ATOM   3191  O   THR B 176       7.984 -20.156 -21.344  1.00 93.19           O  
ATOM   3192  CG2 THR B 176       9.219 -24.594 -20.203  1.00 93.19           C  
ATOM   3193  OG1 THR B 176       7.758 -22.891 -19.312  1.00 93.19           O  
ATOM   3194  N   GLY B 177       6.941 -21.625 -22.625  1.00 91.19           N  
ATOM   3195  CA  GLY B 177       5.836 -20.750 -23.000  1.00 91.19           C  
ATOM   3196  C   GLY B 177       6.121 -19.906 -24.219  1.00 91.19           C  
ATOM   3197  O   GLY B 177       5.211 -19.281 -24.781  1.00 91.19           O  
ATOM   3198  N   VAL B 178       7.332 -19.906 -24.688  1.00 89.44           N  
ATOM   3199  CA  VAL B 178       7.750 -19.016 -25.781  1.00 89.44           C  
ATOM   3200  C   VAL B 178       6.965 -19.359 -27.047  1.00 89.44           C  
ATOM   3201  CB  VAL B 178       9.266 -19.125 -26.047  1.00 89.44           C  
ATOM   3202  O   VAL B 178       6.531 -18.453 -27.766  1.00 89.44           O  
ATOM   3203  CG1 VAL B 178       9.680 -18.219 -27.203  1.00 89.44           C  
ATOM   3204  CG2 VAL B 178      10.055 -18.797 -24.781  1.00 89.44           C  
ATOM   3205  N   THR B 179       6.711 -20.594 -27.328  1.00 84.94           N  
ATOM   3206  CA  THR B 179       6.086 -21.047 -28.562  1.00 84.94           C  
ATOM   3207  C   THR B 179       4.605 -20.688 -28.578  1.00 84.94           C  
ATOM   3208  CB  THR B 179       6.250 -22.578 -28.750  1.00 84.94           C  
ATOM   3209  O   THR B 179       3.977 -20.703 -29.641  1.00 84.94           O  
ATOM   3210  CG2 THR B 179       7.719 -22.953 -28.859  1.00 84.94           C  
ATOM   3211  OG1 THR B 179       5.672 -23.250 -27.625  1.00 84.94           O  
ATOM   3212  N   LYS B 180       4.090 -20.297 -27.484  1.00 83.31           N  
ATOM   3213  CA  LYS B 180       2.658 -20.031 -27.406  1.00 83.31           C  
ATOM   3214  C   LYS B 180       2.373 -18.531 -27.469  1.00 83.31           C  
ATOM   3215  CB  LYS B 180       2.080 -20.609 -26.109  1.00 83.31           C  
ATOM   3216  O   LYS B 180       1.213 -18.109 -27.531  1.00 83.31           O  
ATOM   3217  CG  LYS B 180       2.174 -22.125 -26.016  1.00 83.31           C  
ATOM   3218  CD  LYS B 180       1.616 -22.641 -24.703  1.00 83.31           C  
ATOM   3219  CE  LYS B 180       1.833 -24.141 -24.562  1.00 83.31           C  
ATOM   3220  NZ  LYS B 180       1.414 -24.641 -23.203  1.00 83.31           N  
ATOM   3221  N   ILE B 181       3.396 -17.797 -27.531  1.00 86.25           N  
ATOM   3222  CA  ILE B 181       3.229 -16.344 -27.453  1.00 86.25           C  
ATOM   3223  C   ILE B 181       2.805 -15.797 -28.812  1.00 86.25           C  
ATOM   3224  CB  ILE B 181       4.523 -15.648 -26.969  1.00 86.25           C  
ATOM   3225  O   ILE B 181       3.393 -16.141 -29.828  1.00 86.25           O  
ATOM   3226  CG1 ILE B 181       4.902 -16.141 -25.562  1.00 86.25           C  
ATOM   3227  CG2 ILE B 181       4.363 -14.133 -27.000  1.00 86.25           C  
ATOM   3228  CD1 ILE B 181       6.266 -15.656 -25.094  1.00 86.25           C  
ATOM   3229  N   GLU B 182       1.741 -15.055 -28.797  1.00 78.56           N  
ATOM   3230  CA  GLU B 182       1.283 -14.336 -29.984  1.00 78.56           C  
ATOM   3231  C   GLU B 182       1.416 -12.828 -29.797  1.00 78.56           C  
ATOM   3232  CB  GLU B 182      -0.168 -14.703 -30.297  1.00 78.56           C  
ATOM   3233  O   GLU B 182       0.934 -12.273 -28.812  1.00 78.56           O  
ATOM   3234  CG  GLU B 182      -0.336 -16.094 -30.891  1.00 78.56           C  
ATOM   3235  CD  GLU B 182      -1.729 -16.344 -31.438  1.00 78.56           C  
ATOM   3236  OE1 GLU B 182      -1.961 -17.438 -32.031  1.00 78.56           O  
ATOM   3237  OE2 GLU B 182      -2.594 -15.461 -31.297  1.00 78.56           O  
ATOM   3238  N   LEU B 183       2.125 -12.211 -30.719  1.00 81.56           N  
ATOM   3239  CA  LEU B 183       2.273 -10.758 -30.734  1.00 81.56           C  
ATOM   3240  C   LEU B 183       1.650 -10.164 -31.984  1.00 81.56           C  
ATOM   3241  CB  LEU B 183       3.754 -10.375 -30.656  1.00 81.56           C  
ATOM   3242  O   LEU B 183       1.793 -10.719 -33.094  1.00 81.56           O  
ATOM   3243  CG  LEU B 183       4.457 -10.672 -29.328  1.00 81.56           C  
ATOM   3244  CD1 LEU B 183       5.961 -10.820 -29.547  1.00 81.56           C  
ATOM   3245  CD2 LEU B 183       4.168  -9.570 -28.312  1.00 81.56           C  
ATOM   3246  N   PRO B 184       0.917  -9.156 -31.891  1.00 75.06           N  
ATOM   3247  CA  PRO B 184       0.288  -8.570 -33.062  1.00 75.06           C  
ATOM   3248  C   PRO B 184       1.306  -8.086 -34.094  1.00 75.06           C  
ATOM   3249  CB  PRO B 184      -0.508  -7.395 -32.500  1.00 75.06           C  
ATOM   3250  O   PRO B 184       1.100  -8.258 -35.312  1.00 75.06           O  
ATOM   3251  CG  PRO B 184      -0.408  -7.551 -31.016  1.00 75.06           C  
ATOM   3252  CD  PRO B 184       0.638  -8.586 -30.719  1.00 75.06           C  
ATOM   3253  N   GLN B 185       2.373  -7.512 -33.688  1.00 82.06           N  
ATOM   3254  CA  GLN B 185       3.244  -6.820 -34.625  1.00 82.06           C  
ATOM   3255  C   GLN B 185       4.602  -7.512 -34.750  1.00 82.06           C  
ATOM   3256  CB  GLN B 185       3.430  -5.359 -34.219  1.00 82.06           C  
ATOM   3257  O   GLN B 185       5.406  -7.180 -35.625  1.00 82.06           O  
ATOM   3258  CG  GLN B 185       2.219  -4.480 -34.531  1.00 82.06           C  
ATOM   3259  CD  GLN B 185       2.447  -3.025 -34.156  1.00 82.06           C  
ATOM   3260  NE2 GLN B 185       1.517  -2.162 -34.562  1.00 82.06           N  
ATOM   3261  OE1 GLN B 185       3.451  -2.680 -33.531  1.00 82.06           O  
ATOM   3262  N   PHE B 186       4.852  -8.477 -33.969  1.00 88.50           N  
ATOM   3263  CA  PHE B 186       6.168  -9.102 -33.938  1.00 88.50           C  
ATOM   3264  C   PHE B 186       6.039 -10.617 -33.844  1.00 88.50           C  
ATOM   3265  CB  PHE B 186       6.988  -8.578 -32.750  1.00 88.50           C  
ATOM   3266  O   PHE B 186       4.984 -11.141 -33.500  1.00 88.50           O  
ATOM   3267  CG  PHE B 186       7.430  -7.148 -32.906  1.00 88.50           C  
ATOM   3268  CD1 PHE B 186       8.633  -6.844 -33.562  1.00 88.50           C  
ATOM   3269  CD2 PHE B 186       6.648  -6.105 -32.438  1.00 88.50           C  
ATOM   3270  CE1 PHE B 186       9.047  -5.520 -33.688  1.00 88.50           C  
ATOM   3271  CE2 PHE B 186       7.055  -4.785 -32.594  1.00 88.50           C  
ATOM   3272  CZ  PHE B 186       8.250  -4.492 -33.219  1.00 88.50           C  
ATOM   3273  N   SER B 187       7.031 -11.281 -34.250  1.00 89.56           N  
ATOM   3274  CA  SER B 187       7.230 -12.703 -34.000  1.00 89.56           C  
ATOM   3275  C   SER B 187       8.555 -12.953 -33.281  1.00 89.56           C  
ATOM   3276  CB  SER B 187       7.195 -13.492 -35.312  1.00 89.56           C  
ATOM   3277  O   SER B 187       9.555 -12.289 -33.562  1.00 89.56           O  
ATOM   3278  OG  SER B 187       5.945 -13.336 -35.938  1.00 89.56           O  
ATOM   3279  N   ILE B 188       8.461 -13.875 -32.344  1.00 92.56           N  
ATOM   3280  CA  ILE B 188       9.703 -14.305 -31.703  1.00 92.56           C  
ATOM   3281  C   ILE B 188      10.391 -15.352 -32.594  1.00 92.56           C  
ATOM   3282  CB  ILE B 188       9.445 -14.875 -30.297  1.00 92.56           C  
ATOM   3283  O   ILE B 188       9.875 -16.469 -32.750  1.00 92.56           O  
ATOM   3284  CG1 ILE B 188       8.734 -13.836 -29.422  1.00 92.56           C  
ATOM   3285  CG2 ILE B 188      10.758 -15.328 -29.641  1.00 92.56           C  
ATOM   3286  CD1 ILE B 188       8.266 -14.375 -28.078  1.00 92.56           C  
ATOM   3287  N   VAL B 189      11.508 -15.062 -33.094  1.00 92.12           N  
ATOM   3288  CA  VAL B 189      12.164 -15.953 -34.062  1.00 92.12           C  
ATOM   3289  C   VAL B 189      13.195 -16.812 -33.312  1.00 92.12           C  
ATOM   3290  CB  VAL B 189      12.836 -15.172 -35.219  1.00 92.12           C  
ATOM   3291  O   VAL B 189      13.562 -17.891 -33.781  1.00 92.12           O  
ATOM   3292  CG1 VAL B 189      11.875 -15.016 -36.375  1.00 92.12           C  
ATOM   3293  CG2 VAL B 189      13.312 -13.805 -34.719  1.00 92.12           C  
ATOM   3294  N   ASP B 190      13.703 -16.297 -32.188  1.00 93.06           N  
ATOM   3295  CA  ASP B 190      14.711 -17.016 -31.422  1.00 93.06           C  
ATOM   3296  C   ASP B 190      14.797 -16.469 -30.000  1.00 93.06           C  
ATOM   3297  CB  ASP B 190      16.078 -16.922 -32.094  1.00 93.06           C  
ATOM   3298  O   ASP B 190      14.281 -15.383 -29.703  1.00 93.06           O  
ATOM   3299  CG  ASP B 190      17.047 -17.984 -31.625  1.00 93.06           C  
ATOM   3300  OD1 ASP B 190      16.609 -18.984 -31.016  1.00 93.06           O  
ATOM   3301  OD2 ASP B 190      18.266 -17.828 -31.844  1.00 93.06           O  
ATOM   3302  N   TYR B 191      15.234 -17.312 -29.094  1.00 95.06           N  
ATOM   3303  CA  TYR B 191      15.578 -16.828 -27.766  1.00 95.06           C  
ATOM   3304  C   TYR B 191      16.844 -17.500 -27.250  1.00 95.06           C  
ATOM   3305  CB  TYR B 191      14.430 -17.078 -26.781  1.00 95.06           C  
ATOM   3306  O   TYR B 191      17.172 -18.625 -27.656  1.00 95.06           O  
ATOM   3307  CG  TYR B 191      14.234 -18.531 -26.438  1.00 95.06           C  
ATOM   3308  CD1 TYR B 191      13.461 -19.375 -27.234  1.00 95.06           C  
ATOM   3309  CD2 TYR B 191      14.812 -19.078 -25.297  1.00 95.06           C  
ATOM   3310  CE1 TYR B 191      13.273 -20.719 -26.922  1.00 95.06           C  
ATOM   3311  CE2 TYR B 191      14.641 -20.422 -24.969  1.00 95.06           C  
ATOM   3312  OH  TYR B 191      13.688 -22.562 -25.469  1.00 95.06           O  
ATOM   3313  CZ  TYR B 191      13.867 -21.234 -25.781  1.00 95.06           C  
ATOM   3314  N   LYS B 192      17.625 -16.812 -26.438  1.00 96.38           N  
ATOM   3315  CA  LYS B 192      18.906 -17.297 -25.906  1.00 96.38           C  
ATOM   3316  C   LYS B 192      18.984 -17.094 -24.406  1.00 96.38           C  
ATOM   3317  CB  LYS B 192      20.078 -16.594 -26.609  1.00 96.38           C  
ATOM   3318  O   LYS B 192      18.516 -16.078 -23.875  1.00 96.38           O  
ATOM   3319  CG  LYS B 192      20.609 -17.328 -27.828  1.00 96.38           C  
ATOM   3320  CD  LYS B 192      21.797 -16.594 -28.438  1.00 96.38           C  
ATOM   3321  CE  LYS B 192      22.312 -17.312 -29.672  1.00 96.38           C  
ATOM   3322  NZ  LYS B 192      23.484 -16.609 -30.281  1.00 96.38           N  
ATOM   3323  N   LEU B 193      19.516 -18.094 -23.734  1.00 97.62           N  
ATOM   3324  CA  LEU B 193      19.797 -18.016 -22.312  1.00 97.62           C  
ATOM   3325  C   LEU B 193      21.297 -17.766 -22.078  1.00 97.62           C  
ATOM   3326  CB  LEU B 193      19.375 -19.297 -21.609  1.00 97.62           C  
ATOM   3327  O   LEU B 193      22.141 -18.516 -22.547  1.00 97.62           O  
ATOM   3328  CG  LEU B 193      17.922 -19.750 -21.844  1.00 97.62           C  
ATOM   3329  CD1 LEU B 193      17.641 -21.047 -21.078  1.00 97.62           C  
ATOM   3330  CD2 LEU B 193      16.953 -18.656 -21.422  1.00 97.62           C  
ATOM   3331  N   ILE B 194      21.578 -16.703 -21.391  1.00 96.94           N  
ATOM   3332  CA  ILE B 194      22.969 -16.328 -21.141  1.00 96.94           C  
ATOM   3333  C   ILE B 194      23.219 -16.266 -19.641  1.00 96.94           C  
ATOM   3334  CB  ILE B 194      23.297 -14.961 -21.797  1.00 96.94           C  
ATOM   3335  O   ILE B 194      22.375 -15.805 -18.875  1.00 96.94           O  
ATOM   3336  CG1 ILE B 194      23.078 -15.023 -23.312  1.00 96.94           C  
ATOM   3337  CG2 ILE B 194      24.734 -14.547 -21.469  1.00 96.94           C  
ATOM   3338  CD1 ILE B 194      22.969 -13.656 -23.969  1.00 96.94           C  
ATOM   3339  N   THR B 195      24.297 -16.828 -19.188  1.00 96.94           N  
ATOM   3340  CA  THR B 195      24.797 -16.703 -17.812  1.00 96.94           C  
ATOM   3341  C   THR B 195      26.109 -15.938 -17.797  1.00 96.94           C  
ATOM   3342  CB  THR B 195      25.000 -18.094 -17.172  1.00 96.94           C  
ATOM   3343  O   THR B 195      27.047 -16.266 -18.531  1.00 96.94           O  
ATOM   3344  CG2 THR B 195      25.406 -17.969 -15.711  1.00 96.94           C  
ATOM   3345  OG1 THR B 195      23.766 -18.828 -17.250  1.00 96.94           O  
ATOM   3346  N   LYS B 196      26.203 -14.898 -17.031  1.00 95.94           N  
ATOM   3347  CA  LYS B 196      27.453 -14.141 -16.953  1.00 95.94           C  
ATOM   3348  C   LYS B 196      27.672 -13.586 -15.547  1.00 95.94           C  
ATOM   3349  CB  LYS B 196      27.438 -12.992 -17.969  1.00 95.94           C  
ATOM   3350  O   LYS B 196      26.828 -13.758 -14.664  1.00 95.94           O  
ATOM   3351  CG  LYS B 196      26.281 -12.023 -17.812  1.00 95.94           C  
ATOM   3352  CD  LYS B 196      26.266 -10.977 -18.906  1.00 95.94           C  
ATOM   3353  CE  LYS B 196      24.953 -10.203 -18.938  1.00 95.94           C  
ATOM   3354  NZ  LYS B 196      24.922  -9.195 -20.031  1.00 95.94           N  
ATOM   3355  N   LYS B 197      28.812 -13.117 -15.320  1.00 95.50           N  
ATOM   3356  CA  LYS B 197      29.219 -12.367 -14.133  1.00 95.50           C  
ATOM   3357  C   LYS B 197      29.547 -10.922 -14.484  1.00 95.50           C  
ATOM   3358  CB  LYS B 197      30.406 -13.031 -13.453  1.00 95.50           C  
ATOM   3359  O   LYS B 197      30.219 -10.656 -15.492  1.00 95.50           O  
ATOM   3360  CG  LYS B 197      30.125 -13.516 -12.039  1.00 95.50           C  
ATOM   3361  CD  LYS B 197      31.359 -14.133 -11.398  1.00 95.50           C  
ATOM   3362  CE  LYS B 197      31.094 -14.547  -9.953  1.00 95.50           C  
ATOM   3363  NZ  LYS B 197      32.312 -15.094  -9.305  1.00 95.50           N  
ATOM   3364  N   VAL B 198      28.969 -10.062 -13.750  1.00 93.19           N  
ATOM   3365  CA  VAL B 198      29.250  -8.656 -13.977  1.00 93.19           C  
ATOM   3366  C   VAL B 198      30.062  -8.102 -12.805  1.00 93.19           C  
ATOM   3367  CB  VAL B 198      27.953  -7.828 -14.164  1.00 93.19           C  
ATOM   3368  O   VAL B 198      29.781  -8.406 -11.648  1.00 93.19           O  
ATOM   3369  CG1 VAL B 198      28.281  -6.438 -14.703  1.00 93.19           C  
ATOM   3370  CG2 VAL B 198      27.000  -8.555 -15.094  1.00 93.19           C  
ATOM   3371  N   VAL B 199      31.000  -7.285 -13.102  1.00 90.31           N  
ATOM   3372  CA  VAL B 199      31.922  -6.793 -12.078  1.00 90.31           C  
ATOM   3373  C   VAL B 199      31.703  -5.297 -11.859  1.00 90.31           C  
ATOM   3374  CB  VAL B 199      33.406  -7.059 -12.461  1.00 90.31           C  
ATOM   3375  O   VAL B 199      31.688  -4.520 -12.812  1.00 90.31           O  
ATOM   3376  CG1 VAL B 199      34.344  -6.512 -11.391  1.00 90.31           C  
ATOM   3377  CG2 VAL B 199      33.625  -8.555 -12.672  1.00 90.31           C  
ATOM   3378  N   PHE B 200      31.406  -4.969 -10.633  1.00 80.81           N  
ATOM   3379  CA  PHE B 200      31.344  -3.582 -10.188  1.00 80.81           C  
ATOM   3380  C   PHE B 200      32.406  -3.301  -9.125  1.00 80.81           C  
ATOM   3381  CB  PHE B 200      29.953  -3.266  -9.633  1.00 80.81           C  
ATOM   3382  O   PHE B 200      33.156  -4.191  -8.758  1.00 80.81           O  
ATOM   3383  CG  PHE B 200      28.828  -3.512 -10.609  1.00 80.81           C  
ATOM   3384  CD1 PHE B 200      28.547  -2.578 -11.602  1.00 80.81           C  
ATOM   3385  CD2 PHE B 200      28.078  -4.676 -10.547  1.00 80.81           C  
ATOM   3386  CE1 PHE B 200      27.516  -2.805 -12.508  1.00 80.81           C  
ATOM   3387  CE2 PHE B 200      27.047  -4.910 -11.453  1.00 80.81           C  
ATOM   3388  CZ  PHE B 200      26.766  -3.971 -12.430  1.00 80.81           C  
ATOM   3389  N   SER B 201      32.469  -2.018  -8.695  1.00 75.06           N  
ATOM   3390  CA  SER B 201      33.406  -1.653  -7.633  1.00 75.06           C  
ATOM   3391  C   SER B 201      33.031  -2.346  -6.320  1.00 75.06           C  
ATOM   3392  CB  SER B 201      33.406  -0.138  -7.430  1.00 75.06           C  
ATOM   3393  O   SER B 201      33.906  -2.600  -5.488  1.00 75.06           O  
ATOM   3394  OG  SER B 201      32.094   0.346  -7.141  1.00 75.06           O  
ATOM   3395  N   THR B 202      31.781  -2.738  -6.230  1.00 77.62           N  
ATOM   3396  CA  THR B 202      31.297  -3.334  -4.992  1.00 77.62           C  
ATOM   3397  C   THR B 202      31.469  -4.848  -5.016  1.00 77.62           C  
ATOM   3398  CB  THR B 202      29.812  -2.988  -4.750  1.00 77.62           C  
ATOM   3399  O   THR B 202      31.266  -5.520  -3.998  1.00 77.62           O  
ATOM   3400  CG2 THR B 202      29.625  -1.488  -4.539  1.00 77.62           C  
ATOM   3401  OG1 THR B 202      29.047  -3.400  -5.883  1.00 77.62           O  
ATOM   3402  N   GLY B 203      31.812  -5.438  -6.137  1.00 86.38           N  
ATOM   3403  CA  GLY B 203      31.984  -6.875  -6.273  1.00 86.38           C  
ATOM   3404  C   GLY B 203      31.469  -7.418  -7.598  1.00 86.38           C  
ATOM   3405  O   GLY B 203      31.203  -6.652  -8.523  1.00 86.38           O  
ATOM   3406  N   SER B 204      31.562  -8.750  -7.574  1.00 94.19           N  
ATOM   3407  CA  SER B 204      31.047  -9.453  -8.742  1.00 94.19           C  
ATOM   3408  C   SER B 204      29.656 -10.000  -8.477  1.00 94.19           C  
ATOM   3409  CB  SER B 204      31.984 -10.594  -9.141  1.00 94.19           C  
ATOM   3410  O   SER B 204      29.375 -10.516  -7.391  1.00 94.19           O  
ATOM   3411  OG  SER B 204      33.219 -10.086  -9.625  1.00 94.19           O  
ATOM   3412  N   TYR B 205      28.844  -9.812  -9.461  1.00 96.06           N  
ATOM   3413  CA  TYR B 205      27.453 -10.242  -9.297  1.00 96.06           C  
ATOM   3414  C   TYR B 205      27.047 -11.203 -10.398  1.00 96.06           C  
ATOM   3415  CB  TYR B 205      26.516  -9.031  -9.289  1.00 96.06           C  
ATOM   3416  O   TYR B 205      27.453 -11.047 -11.555  1.00 96.06           O  
ATOM   3417  CG  TYR B 205      26.734  -8.102  -8.117  1.00 96.06           C  
ATOM   3418  CD1 TYR B 205      25.938  -8.195  -6.977  1.00 96.06           C  
ATOM   3419  CD2 TYR B 205      27.734  -7.137  -8.141  1.00 96.06           C  
ATOM   3420  CE1 TYR B 205      26.125  -7.340  -5.895  1.00 96.06           C  
ATOM   3421  CE2 TYR B 205      27.938  -6.281  -7.066  1.00 96.06           C  
ATOM   3422  OH  TYR B 205      27.312  -5.543  -4.879  1.00 96.06           O  
ATOM   3423  CZ  TYR B 205      27.125  -6.391  -5.945  1.00 96.06           C  
ATOM   3424  N   PRO B 206      26.266 -12.195 -10.031  1.00 97.06           N  
ATOM   3425  CA  PRO B 206      25.750 -13.102 -11.062  1.00 97.06           C  
ATOM   3426  C   PRO B 206      24.594 -12.492 -11.859  1.00 97.06           C  
ATOM   3427  CB  PRO B 206      25.266 -14.312 -10.250  1.00 97.06           C  
ATOM   3428  O   PRO B 206      23.750 -11.805 -11.297  1.00 97.06           O  
ATOM   3429  CG  PRO B 206      24.891 -13.750  -8.922  1.00 97.06           C  
ATOM   3430  CD  PRO B 206      25.719 -12.531  -8.656  1.00 97.06           C  
ATOM   3431  N   ARG B 207      24.594 -12.773 -13.133  1.00 97.75           N  
ATOM   3432  CA  ARG B 207      23.531 -12.266 -13.992  1.00 97.75           C  
ATOM   3433  C   ARG B 207      23.078 -13.336 -14.984  1.00 97.75           C  
ATOM   3434  CB  ARG B 207      24.000 -11.016 -14.742  1.00 97.75           C  
ATOM   3435  O   ARG B 207      23.906 -14.008 -15.602  1.00 97.75           O  
ATOM   3436  CG  ARG B 207      22.922 -10.383 -15.609  1.00 97.75           C  
ATOM   3437  CD  ARG B 207      23.422  -9.141 -16.312  1.00 97.75           C  
ATOM   3438  NE  ARG B 207      23.703  -8.055 -15.383  1.00 97.75           N  
ATOM   3439  NH1 ARG B 207      24.750  -6.703 -16.922  1.00 97.75           N  
ATOM   3440  NH2 ARG B 207      24.516  -6.004 -14.758  1.00 97.75           N  
ATOM   3441  CZ  ARG B 207      24.328  -6.922 -15.688  1.00 97.75           C  
ATOM   3442  N   LEU B 208      21.781 -13.578 -14.992  1.00 98.50           N  
ATOM   3443  CA  LEU B 208      21.156 -14.359 -16.047  1.00 98.50           C  
ATOM   3444  C   LEU B 208      20.422 -13.453 -17.031  1.00 98.50           C  
ATOM   3445  CB  LEU B 208      20.172 -15.367 -15.453  1.00 98.50           C  
ATOM   3446  O   LEU B 208      19.812 -12.461 -16.641  1.00 98.50           O  
ATOM   3447  CG  LEU B 208      20.766 -16.406 -14.484  1.00 98.50           C  
ATOM   3448  CD1 LEU B 208      19.672 -17.344 -13.992  1.00 98.50           C  
ATOM   3449  CD2 LEU B 208      21.891 -17.172 -15.164  1.00 98.50           C  
ATOM   3450  N   SER B 209      20.547 -13.789 -18.328  1.00 98.00           N  
ATOM   3451  CA  SER B 209      19.891 -13.000 -19.359  1.00 98.00           C  
ATOM   3452  C   SER B 209      19.062 -13.891 -20.281  1.00 98.00           C  
ATOM   3453  CB  SER B 209      20.922 -12.227 -20.188  1.00 98.00           C  
ATOM   3454  O   SER B 209      19.547 -14.914 -20.766  1.00 98.00           O  
ATOM   3455  OG  SER B 209      20.281 -11.344 -21.094  1.00 98.00           O  
ATOM   3456  N   LEU B 210      17.844 -13.617 -20.375  1.00 97.81           N  
ATOM   3457  CA  LEU B 210      16.969 -14.180 -21.391  1.00 97.81           C  
ATOM   3458  C   LEU B 210      16.781 -13.203 -22.547  1.00 97.81           C  
ATOM   3459  CB  LEU B 210      15.609 -14.539 -20.781  1.00 97.81           C  
ATOM   3460  O   LEU B 210      16.188 -12.141 -22.375  1.00 97.81           O  
ATOM   3461  CG  LEU B 210      14.516 -14.953 -21.766  1.00 97.81           C  
ATOM   3462  CD1 LEU B 210      14.961 -16.172 -22.562  1.00 97.81           C  
ATOM   3463  CD2 LEU B 210      13.211 -15.227 -21.031  1.00 97.81           C  
ATOM   3464  N   SER B 211      17.266 -13.539 -23.719  1.00 96.12           N  
ATOM   3465  CA  SER B 211      17.219 -12.672 -24.891  1.00 96.12           C  
ATOM   3466  C   SER B 211      16.219 -13.180 -25.922  1.00 96.12           C  
ATOM   3467  CB  SER B 211      18.594 -12.555 -25.547  1.00 96.12           C  
ATOM   3468  O   SER B 211      16.266 -14.344 -26.312  1.00 96.12           O  
ATOM   3469  OG  SER B 211      18.562 -11.711 -26.672  1.00 96.12           O  
ATOM   3470  N   PHE B 212      15.328 -12.344 -26.281  1.00 94.44           N  
ATOM   3471  CA  PHE B 212      14.375 -12.625 -27.344  1.00 94.44           C  
ATOM   3472  C   PHE B 212      14.766 -11.906 -28.641  1.00 94.44           C  
ATOM   3473  CB  PHE B 212      12.961 -12.211 -26.922  1.00 94.44           C  
ATOM   3474  O   PHE B 212      15.039 -10.703 -28.625  1.00 94.44           O  
ATOM   3475  CG  PHE B 212      12.492 -12.875 -25.656  1.00 94.44           C  
ATOM   3476  CD1 PHE B 212      12.008 -14.180 -25.672  1.00 94.44           C  
ATOM   3477  CD2 PHE B 212      12.531 -12.195 -24.453  1.00 94.44           C  
ATOM   3478  CE1 PHE B 212      11.570 -14.789 -24.500  1.00 94.44           C  
ATOM   3479  CE2 PHE B 212      12.094 -12.805 -23.281  1.00 94.44           C  
ATOM   3480  CZ  PHE B 212      11.617 -14.102 -23.312  1.00 94.44           C  
ATOM   3481  N   LYS B 213      14.758 -12.617 -29.703  1.00 94.56           N  
ATOM   3482  CA  LYS B 213      14.852 -12.008 -31.016  1.00 94.56           C  
ATOM   3483  C   LYS B 213      13.469 -11.820 -31.641  1.00 94.56           C  
ATOM   3484  CB  LYS B 213      15.727 -12.859 -31.938  1.00 94.56           C  
ATOM   3485  O   LYS B 213      12.773 -12.789 -31.938  1.00 94.56           O  
ATOM   3486  CG  LYS B 213      16.438 -12.062 -33.031  1.00 94.56           C  
ATOM   3487  CD  LYS B 213      17.375 -12.945 -33.844  1.00 94.56           C  
ATOM   3488  CE  LYS B 213      18.125 -12.141 -34.906  1.00 94.56           C  
ATOM   3489  NZ  LYS B 213      19.078 -12.992 -35.656  1.00 94.56           N  
ATOM   3490  N   LEU B 214      13.133 -10.555 -31.797  1.00 93.31           N  
ATOM   3491  CA  LEU B 214      11.820 -10.211 -32.312  1.00 93.31           C  
ATOM   3492  C   LEU B 214      11.930  -9.734 -33.781  1.00 93.31           C  
ATOM   3493  CB  LEU B 214      11.164  -9.117 -31.469  1.00 93.31           C  
ATOM   3494  O   LEU B 214      12.789  -8.914 -34.094  1.00 93.31           O  
ATOM   3495  CG  LEU B 214      11.023  -9.430 -29.984  1.00 93.31           C  
ATOM   3496  CD1 LEU B 214      10.555  -8.188 -29.219  1.00 93.31           C  
ATOM   3497  CD2 LEU B 214      10.062 -10.586 -29.750  1.00 93.31           C  
ATOM   3498  N   LYS B 215      11.125 -10.297 -34.594  1.00 92.25           N  
ATOM   3499  CA  LYS B 215      11.031  -9.867 -36.000  1.00 92.25           C  
ATOM   3500  C   LYS B 215       9.672  -9.250 -36.312  1.00 92.25           C  
ATOM   3501  CB  LYS B 215      11.297 -11.039 -36.938  1.00 92.25           C  
ATOM   3502  O   LYS B 215       8.641  -9.812 -35.938  1.00 92.25           O  
ATOM   3503  CG  LYS B 215      11.453 -10.633 -38.406  1.00 92.25           C  
ATOM   3504  CD  LYS B 215      11.766 -11.836 -39.281  1.00 92.25           C  
ATOM   3505  CE  LYS B 215      11.938 -11.438 -40.750  1.00 92.25           C  
ATOM   3506  NZ  LYS B 215      12.336 -12.594 -41.594  1.00 92.25           N  
ATOM   3507  N   ARG B 216       9.719  -8.062 -36.875  1.00 90.56           N  
ATOM   3508  CA  ARG B 216       8.469  -7.391 -37.188  1.00 90.56           C  
ATOM   3509  C   ARG B 216       7.738  -8.125 -38.312  1.00 90.56           C  
ATOM   3510  CB  ARG B 216       8.734  -5.938 -37.625  1.00 90.56           C  
ATOM   3511  O   ARG B 216       8.352  -8.555 -39.281  1.00 90.56           O  
ATOM   3512  CG  ARG B 216       7.473  -5.102 -37.750  1.00 90.56           C  
ATOM   3513  CD  ARG B 216       7.789  -3.674 -38.188  1.00 90.56           C  
ATOM   3514  NE  ARG B 216       8.656  -3.000 -37.219  1.00 90.56           N  
ATOM   3515  NH1 ARG B 216       6.957  -1.772 -36.250  1.00 90.56           N  
ATOM   3516  NH2 ARG B 216       9.109  -1.561 -35.500  1.00 90.56           N  
ATOM   3517  CZ  ARG B 216       8.234  -2.113 -36.312  1.00 90.56           C  
ATOM   3518  N   ASN B 217       6.434  -8.242 -38.031  1.00 85.81           N  
ATOM   3519  CA  ASN B 217       5.605  -8.852 -39.062  1.00 85.81           C  
ATOM   3520  C   ASN B 217       5.301  -7.863 -40.188  1.00 85.81           C  
ATOM   3521  CB  ASN B 217       4.309  -9.398 -38.469  1.00 85.81           C  
ATOM   3522  O   ASN B 217       4.949  -6.711 -39.938  1.00 85.81           O  
ATOM   3523  CG  ASN B 217       4.551 -10.477 -37.438  1.00 85.81           C  
ATOM   3524  ND2 ASN B 217       3.660 -10.562 -36.469  1.00 85.81           N  
ATOM   3525  OD1 ASN B 217       5.531 -11.219 -37.531  1.00 85.81           O  
ATOM   3526  N   ILE B 218       5.730  -8.102 -41.375  1.00 77.25           N  
ATOM   3527  CA  ILE B 218       5.430  -7.250 -42.500  1.00 77.25           C  
ATOM   3528  C   ILE B 218       3.992  -7.492 -42.969  1.00 77.25           C  
ATOM   3529  CB  ILE B 218       6.414  -7.492 -43.656  1.00 77.25           C  
ATOM   3530  O   ILE B 218       3.576  -8.641 -43.125  1.00 77.25           O  
ATOM   3531  CG1 ILE B 218       7.859  -7.414 -43.156  1.00 77.25           C  
ATOM   3532  CG2 ILE B 218       6.168  -6.492 -44.812  1.00 77.25           C  
ATOM   3533  CD1 ILE B 218       8.898  -7.660 -44.250  1.00 77.25           C  
ATOM   3534  N   GLY B 219       2.975  -6.676 -42.500  1.00 55.09           N  
ATOM   3535  CA  GLY B 219       1.634  -6.789 -43.062  1.00 55.09           C  
ATOM   3536  C   GLY B 219       1.620  -7.133 -44.531  1.00 55.09           C  
ATOM   3537  O   GLY B 219       2.623  -6.949 -45.219  1.00 55.09           O  
TER    3538      GLY B 219                                                      
ATOM   3539  N   GLN C   1     -29.750 -16.141  31.859  1.00 34.06           N  
ATOM   3540  CA  GLN C   1     -29.641 -16.609  30.484  1.00 34.06           C  
ATOM   3541  C   GLN C   1     -28.906 -17.953  30.422  1.00 34.06           C  
ATOM   3542  CB  GLN C   1     -28.906 -15.570  29.625  1.00 34.06           C  
ATOM   3543  O   GLN C   1     -27.875 -18.125  31.078  1.00 34.06           O  
ATOM   3544  CG  GLN C   1     -29.844 -14.578  28.938  1.00 34.06           C  
ATOM   3545  CD  GLN C   1     -29.109 -13.633  28.000  1.00 34.06           C  
ATOM   3546  NE2 GLN C   1     -29.859 -12.938  27.156  1.00 34.06           N  
ATOM   3547  OE1 GLN C   1     -27.875 -13.531  28.047  1.00 34.06           O  
ATOM   3548  N   SER C   2     -29.531 -18.891  29.953  1.00 35.66           N  
ATOM   3549  CA  SER C   2     -29.047 -20.266  30.000  1.00 35.66           C  
ATOM   3550  C   SER C   2     -27.609 -20.359  29.516  1.00 35.66           C  
ATOM   3551  CB  SER C   2     -29.938 -21.172  29.141  1.00 35.66           C  
ATOM   3552  O   SER C   2     -27.188 -19.594  28.641  1.00 35.66           O  
ATOM   3553  OG  SER C   2     -29.234 -21.625  27.984  1.00 35.66           O  
ATOM   3554  N   VAL C   3     -26.688 -20.953  30.203  1.00 45.72           N  
ATOM   3555  CA  VAL C   3     -25.281 -21.250  29.938  1.00 45.72           C  
ATOM   3556  C   VAL C   3     -25.109 -21.625  28.469  1.00 45.72           C  
ATOM   3557  CB  VAL C   3     -24.750 -22.375  30.844  1.00 45.72           C  
ATOM   3558  O   VAL C   3     -24.078 -21.328  27.859  1.00 45.72           O  
ATOM   3559  CG1 VAL C   3     -23.234 -22.500  30.734  1.00 45.72           C  
ATOM   3560  CG2 VAL C   3     -25.172 -22.125  32.281  1.00 45.72           C  
ATOM   3561  N   ASN C   4     -26.094 -22.312  27.875  1.00 44.75           N  
ATOM   3562  CA  ASN C   4     -26.094 -22.812  26.500  1.00 44.75           C  
ATOM   3563  C   ASN C   4     -26.781 -21.844  25.547  1.00 44.75           C  
ATOM   3564  CB  ASN C   4     -26.750 -24.188  26.438  1.00 44.75           C  
ATOM   3565  O   ASN C   4     -27.203 -22.234  24.469  1.00 44.75           O  
ATOM   3566  CG  ASN C   4     -25.812 -25.312  26.828  1.00 44.75           C  
ATOM   3567  ND2 ASN C   4     -26.375 -26.469  27.156  1.00 44.75           N  
ATOM   3568  OD1 ASN C   4     -24.594 -25.141  26.844  1.00 44.75           O  
ATOM   3569  N   ASP C   5     -27.156 -20.625  26.031  1.00 54.69           N  
ATOM   3570  CA  ASP C   5     -27.812 -19.594  25.234  1.00 54.69           C  
ATOM   3571  C   ASP C   5     -26.906 -19.094  24.125  1.00 54.69           C  
ATOM   3572  CB  ASP C   5     -28.250 -18.438  26.125  1.00 54.69           C  
ATOM   3573  O   ASP C   5     -25.828 -18.562  24.391  1.00 54.69           O  
ATOM   3574  CG  ASP C   5     -29.156 -17.453  25.422  1.00 54.69           C  
ATOM   3575  OD1 ASP C   5     -29.375 -17.594  24.188  1.00 54.69           O  
ATOM   3576  OD2 ASP C   5     -29.641 -16.500  26.078  1.00 54.69           O  
ATOM   3577  N   PRO C   6     -27.188 -19.469  22.906  1.00 53.47           N  
ATOM   3578  CA  PRO C   6     -26.359 -19.078  21.766  1.00 53.47           C  
ATOM   3579  C   PRO C   6     -26.062 -17.594  21.734  1.00 53.47           C  
ATOM   3580  CB  PRO C   6     -27.203 -19.500  20.562  1.00 53.47           C  
ATOM   3581  O   PRO C   6     -25.109 -17.156  21.062  1.00 53.47           O  
ATOM   3582  CG  PRO C   6     -28.547 -19.828  21.125  1.00 53.47           C  
ATOM   3583  CD  PRO C   6     -28.422 -19.875  22.625  1.00 53.47           C  
ATOM   3584  N   SER C   7     -26.859 -16.875  22.516  1.00 62.44           N  
ATOM   3585  CA  SER C   7     -26.609 -15.438  22.594  1.00 62.44           C  
ATOM   3586  C   SER C   7     -25.609 -15.109  23.703  1.00 62.44           C  
ATOM   3587  CB  SER C   7     -27.922 -14.688  22.844  1.00 62.44           C  
ATOM   3588  O   SER C   7     -25.328 -13.938  23.969  1.00 62.44           O  
ATOM   3589  OG  SER C   7     -28.453 -15.031  24.109  1.00 62.44           O  
ATOM   3590  N   ASN C   8     -25.188 -16.281  24.234  1.00 74.75           N  
ATOM   3591  CA  ASN C   8     -24.156 -16.062  25.250  1.00 74.75           C  
ATOM   3592  C   ASN C   8     -22.828 -15.695  24.625  1.00 74.75           C  
ATOM   3593  CB  ASN C   8     -24.016 -17.312  26.125  1.00 74.75           C  
ATOM   3594  O   ASN C   8     -22.094 -16.562  24.125  1.00 74.75           O  
ATOM   3595  CG  ASN C   8     -23.141 -17.062  27.344  1.00 74.75           C  
ATOM   3596  ND2 ASN C   8     -23.312 -17.891  28.359  1.00 74.75           N  
ATOM   3597  OD1 ASN C   8     -22.312 -16.156  27.344  1.00 74.75           O  
ATOM   3598  N   MET C   9     -22.469 -14.492  24.672  1.00 82.56           N  
ATOM   3599  CA  MET C   9     -21.281 -13.922  24.062  1.00 82.56           C  
ATOM   3600  C   MET C   9     -20.016 -14.586  24.594  1.00 82.56           C  
ATOM   3601  CB  MET C   9     -21.219 -12.414  24.297  1.00 82.56           C  
ATOM   3602  O   MET C   9     -19.047 -14.789  23.859  1.00 82.56           O  
ATOM   3603  CG  MET C   9     -21.000 -11.602  23.031  1.00 82.56           C  
ATOM   3604  SD  MET C   9     -19.219 -11.281  22.703  1.00 82.56           S  
ATOM   3605  CE  MET C   9     -19.109  -9.539  23.203  1.00 82.56           C  
ATOM   3606  N   SER C  10     -20.062 -15.000  25.828  1.00 86.12           N  
ATOM   3607  CA  SER C  10     -18.891 -15.625  26.438  1.00 86.12           C  
ATOM   3608  C   SER C  10     -18.625 -17.000  25.828  1.00 86.12           C  
ATOM   3609  CB  SER C  10     -19.078 -15.750  27.953  1.00 86.12           C  
ATOM   3610  O   SER C  10     -17.469 -17.359  25.562  1.00 86.12           O  
ATOM   3611  OG  SER C  10     -19.703 -16.984  28.281  1.00 86.12           O  
ATOM   3612  N   LEU C  11     -19.766 -17.703  25.625  1.00 90.00           N  
ATOM   3613  CA  LEU C  11     -19.625 -19.031  25.047  1.00 90.00           C  
ATOM   3614  C   LEU C  11     -19.125 -18.938  23.609  1.00 90.00           C  
ATOM   3615  CB  LEU C  11     -20.969 -19.766  25.078  1.00 90.00           C  
ATOM   3616  O   LEU C  11     -18.281 -19.750  23.188  1.00 90.00           O  
ATOM   3617  CG  LEU C  11     -20.938 -21.234  24.641  1.00 90.00           C  
ATOM   3618  CD1 LEU C  11     -20.125 -22.078  25.625  1.00 90.00           C  
ATOM   3619  CD2 LEU C  11     -22.359 -21.781  24.531  1.00 90.00           C  
ATOM   3620  N   VAL C  12     -19.656 -18.031  22.922  1.00 92.38           N  
ATOM   3621  CA  VAL C  12     -19.250 -17.844  21.531  1.00 92.38           C  
ATOM   3622  C   VAL C  12     -17.781 -17.453  21.469  1.00 92.38           C  
ATOM   3623  CB  VAL C  12     -20.125 -16.781  20.828  1.00 92.38           C  
ATOM   3624  O   VAL C  12     -17.016 -18.016  20.688  1.00 92.38           O  
ATOM   3625  CG1 VAL C  12     -19.641 -16.547  19.391  1.00 92.38           C  
ATOM   3626  CG2 VAL C  12     -21.594 -17.203  20.828  1.00 92.38           C  
ATOM   3627  N   LYS C  13     -17.422 -16.531  22.297  1.00 93.25           N  
ATOM   3628  CA  LYS C  13     -16.031 -16.094  22.359  1.00 93.25           C  
ATOM   3629  C   LYS C  13     -15.109 -17.250  22.672  1.00 93.25           C  
ATOM   3630  CB  LYS C  13     -15.867 -14.992  23.406  1.00 93.25           C  
ATOM   3631  O   LYS C  13     -14.055 -17.406  22.031  1.00 93.25           O  
ATOM   3632  CG  LYS C  13     -14.430 -14.500  23.562  1.00 93.25           C  
ATOM   3633  CD  LYS C  13     -14.344 -13.320  24.531  1.00 93.25           C  
ATOM   3634  CE  LYS C  13     -12.898 -12.898  24.766  1.00 93.25           C  
ATOM   3635  NZ  LYS C  13     -11.984 -13.453  23.719  1.00 93.25           N  
ATOM   3636  N   GLU C  14     -15.469 -18.047  23.594  1.00 94.69           N  
ATOM   3637  CA  GLU C  14     -14.664 -19.203  23.969  1.00 94.69           C  
ATOM   3638  C   GLU C  14     -14.531 -20.188  22.812  1.00 94.69           C  
ATOM   3639  CB  GLU C  14     -15.266 -19.922  25.188  1.00 94.69           C  
ATOM   3640  O   GLU C  14     -13.477 -20.797  22.609  1.00 94.69           O  
ATOM   3641  CG  GLU C  14     -14.625 -19.516  26.516  1.00 94.69           C  
ATOM   3642  CD  GLU C  14     -15.273 -20.188  27.719  1.00 94.69           C  
ATOM   3643  OE1 GLU C  14     -14.867 -19.891  28.859  1.00 94.69           O  
ATOM   3644  OE2 GLU C  14     -16.188 -21.016  27.500  1.00 94.69           O  
ATOM   3645  N   THR C  15     -15.641 -20.375  22.156  1.00 95.25           N  
ATOM   3646  CA  THR C  15     -15.617 -21.250  20.984  1.00 95.25           C  
ATOM   3647  C   THR C  15     -14.617 -20.766  19.953  1.00 95.25           C  
ATOM   3648  CB  THR C  15     -17.016 -21.375  20.344  1.00 95.25           C  
ATOM   3649  O   THR C  15     -13.773 -21.531  19.484  1.00 95.25           O  
ATOM   3650  CG2 THR C  15     -16.984 -22.266  19.109  1.00 95.25           C  
ATOM   3651  OG1 THR C  15     -17.938 -21.922  21.297  1.00 95.25           O  
ATOM   3652  N   VAL C  16     -14.672 -19.469  19.656  1.00 96.38           N  
ATOM   3653  CA  VAL C  16     -13.758 -18.891  18.672  1.00 96.38           C  
ATOM   3654  C   VAL C  16     -12.320 -18.984  19.172  1.00 96.38           C  
ATOM   3655  CB  VAL C  16     -14.117 -17.406  18.375  1.00 96.38           C  
ATOM   3656  O   VAL C  16     -11.414 -19.328  18.406  1.00 96.38           O  
ATOM   3657  CG1 VAL C  16     -13.055 -16.781  17.469  1.00 96.38           C  
ATOM   3658  CG2 VAL C  16     -15.500 -17.312  17.734  1.00 96.38           C  
ATOM   3659  N   ASP C  17     -12.117 -18.734  20.516  1.00 96.44           N  
ATOM   3660  CA  ASP C  17     -10.789 -18.875  21.109  1.00 96.44           C  
ATOM   3661  C   ASP C  17     -10.234 -20.281  20.906  1.00 96.44           C  
ATOM   3662  CB  ASP C  17     -10.836 -18.547  22.609  1.00 96.44           C  
ATOM   3663  O   ASP C  17      -9.078 -20.438  20.516  1.00 96.44           O  
ATOM   3664  CG  ASP C  17     -10.945 -17.047  22.875  1.00 96.44           C  
ATOM   3665  OD1 ASP C  17     -10.703 -16.234  21.969  1.00 96.44           O  
ATOM   3666  OD2 ASP C  17     -11.281 -16.688  24.031  1.00 96.44           O  
ATOM   3667  N   ARG C  18     -11.047 -21.203  21.094  1.00 96.31           N  
ATOM   3668  CA  ARG C  18     -10.633 -22.594  20.984  1.00 96.31           C  
ATOM   3669  C   ARG C  18     -10.289 -22.938  19.531  1.00 96.31           C  
ATOM   3670  CB  ARG C  18     -11.727 -23.531  21.500  1.00 96.31           C  
ATOM   3671  O   ARG C  18      -9.289 -23.609  19.281  1.00 96.31           O  
ATOM   3672  CG  ARG C  18     -11.305 -24.984  21.562  1.00 96.31           C  
ATOM   3673  CD  ARG C  18     -12.477 -25.891  21.938  1.00 96.31           C  
ATOM   3674  NE  ARG C  18     -13.734 -25.141  22.000  1.00 96.31           N  
ATOM   3675  NH1 ARG C  18     -14.523 -25.906  19.969  1.00 96.31           N  
ATOM   3676  NH2 ARG C  18     -15.781 -24.453  21.219  1.00 96.31           N  
ATOM   3677  CZ  ARG C  18     -14.672 -25.172  21.062  1.00 96.31           C  
ATOM   3678  N   LEU C  19     -11.109 -22.484  18.609  1.00 97.00           N  
ATOM   3679  CA  LEU C  19     -10.914 -22.781  17.203  1.00 97.00           C  
ATOM   3680  C   LEU C  19      -9.594 -22.203  16.703  1.00 97.00           C  
ATOM   3681  CB  LEU C  19     -12.070 -22.219  16.359  1.00 97.00           C  
ATOM   3682  O   LEU C  19      -8.891 -22.844  15.906  1.00 97.00           O  
ATOM   3683  CG  LEU C  19     -13.430 -22.891  16.547  1.00 97.00           C  
ATOM   3684  CD1 LEU C  19     -14.508 -22.156  15.773  1.00 97.00           C  
ATOM   3685  CD2 LEU C  19     -13.359 -24.359  16.109  1.00 97.00           C  
ATOM   3686  N   LEU C  20      -9.211 -21.016  17.203  1.00 96.75           N  
ATOM   3687  CA  LEU C  20      -8.062 -20.312  16.641  1.00 96.75           C  
ATOM   3688  C   LEU C  20      -6.793 -20.625  17.422  1.00 96.75           C  
ATOM   3689  CB  LEU C  20      -8.312 -18.812  16.625  1.00 96.75           C  
ATOM   3690  O   LEU C  20      -5.684 -20.422  16.938  1.00 96.75           O  
ATOM   3691  CG  LEU C  20      -9.414 -18.312  15.695  1.00 96.75           C  
ATOM   3692  CD1 LEU C  20      -9.492 -16.781  15.727  1.00 96.75           C  
ATOM   3693  CD2 LEU C  20      -9.180 -18.812  14.273  1.00 96.75           C  
ATOM   3694  N   LYS C  21      -6.977 -21.094  18.641  1.00 95.25           N  
ATOM   3695  CA  LYS C  21      -5.812 -21.438  19.438  1.00 95.25           C  
ATOM   3696  C   LYS C  21      -5.012 -22.562  18.781  1.00 95.25           C  
ATOM   3697  CB  LYS C  21      -6.234 -21.859  20.844  1.00 95.25           C  
ATOM   3698  O   LYS C  21      -5.508 -23.688  18.641  1.00 95.25           O  
ATOM   3699  CG  LYS C  21      -5.074 -22.047  21.812  1.00 95.25           C  
ATOM   3700  CD  LYS C  21      -5.566 -22.391  23.219  1.00 95.25           C  
ATOM   3701  CE  LYS C  21      -4.406 -22.547  24.188  1.00 95.25           C  
ATOM   3702  NZ  LYS C  21      -4.887 -22.797  25.578  1.00 95.25           N  
ATOM   3703  N   GLY C  22      -3.832 -22.266  18.328  1.00 91.75           N  
ATOM   3704  CA  GLY C  22      -2.959 -23.266  17.734  1.00 91.75           C  
ATOM   3705  C   GLY C  22      -3.303 -23.594  16.297  1.00 91.75           C  
ATOM   3706  O   GLY C  22      -2.725 -24.500  15.695  1.00 91.75           O  
ATOM   3707  N   TYR C  23      -4.312 -22.938  15.766  1.00 95.88           N  
ATOM   3708  CA  TYR C  23      -4.641 -23.141  14.359  1.00 95.88           C  
ATOM   3709  C   TYR C  23      -3.438 -22.859  13.469  1.00 95.88           C  
ATOM   3710  CB  TYR C  23      -5.824 -22.266  13.945  1.00 95.88           C  
ATOM   3711  O   TYR C  23      -2.818 -21.797  13.586  1.00 95.88           O  
ATOM   3712  CG  TYR C  23      -6.262 -22.469  12.516  1.00 95.88           C  
ATOM   3713  CD1 TYR C  23      -5.777 -21.656  11.492  1.00 95.88           C  
ATOM   3714  CD2 TYR C  23      -7.160 -23.484  12.188  1.00 95.88           C  
ATOM   3715  CE1 TYR C  23      -6.180 -21.844  10.180  1.00 95.88           C  
ATOM   3716  CE2 TYR C  23      -7.570 -23.672  10.875  1.00 95.88           C  
ATOM   3717  OH  TYR C  23      -7.480 -23.047   8.570  1.00 95.88           O  
ATOM   3718  CZ  TYR C  23      -7.078 -22.859   9.875  1.00 95.88           C  
ATOM   3719  N   ASP C  24      -3.061 -23.766  12.656  1.00 95.56           N  
ATOM   3720  CA  ASP C  24      -1.856 -23.641  11.836  1.00 95.56           C  
ATOM   3721  C   ASP C  24      -2.201 -23.234  10.414  1.00 95.56           C  
ATOM   3722  CB  ASP C  24      -1.081 -24.969  11.828  1.00 95.56           C  
ATOM   3723  O   ASP C  24      -2.547 -24.062   9.578  1.00 95.56           O  
ATOM   3724  CG  ASP C  24       0.364 -24.797  11.391  1.00 95.56           C  
ATOM   3725  OD1 ASP C  24       0.702 -23.766  10.781  1.00 95.56           O  
ATOM   3726  OD2 ASP C  24       1.172 -25.719  11.664  1.00 95.56           O  
ATOM   3727  N   ILE C  25      -2.035 -21.984  10.125  1.00 95.88           N  
ATOM   3728  CA  ILE C  25      -2.396 -21.406   8.836  1.00 95.88           C  
ATOM   3729  C   ILE C  25      -1.436 -21.891   7.762  1.00 95.88           C  
ATOM   3730  CB  ILE C  25      -2.391 -19.859   8.898  1.00 95.88           C  
ATOM   3731  O   ILE C  25      -1.734 -21.797   6.566  1.00 95.88           O  
ATOM   3732  CG1 ILE C  25      -2.135 -19.266   7.504  1.00 95.88           C  
ATOM   3733  CG2 ILE C  25      -1.346 -19.359   9.898  1.00 95.88           C  
ATOM   3734  CD1 ILE C  25      -2.389 -17.766   7.410  1.00 95.88           C  
ATOM   3735  N   ARG C  26      -0.291 -22.578   8.078  1.00 96.62           N  
ATOM   3736  CA  ARG C  26       0.774 -22.938   7.148  1.00 96.62           C  
ATOM   3737  C   ARG C  26       0.399 -24.172   6.340  1.00 96.62           C  
ATOM   3738  CB  ARG C  26       2.086 -23.188   7.898  1.00 96.62           C  
ATOM   3739  O   ARG C  26       0.939 -24.391   5.254  1.00 96.62           O  
ATOM   3740  CG  ARG C  26       2.578 -21.969   8.688  1.00 96.62           C  
ATOM   3741  CD  ARG C  26       3.719 -22.344   9.625  1.00 96.62           C  
ATOM   3742  NE  ARG C  26       3.285 -23.281  10.656  1.00 96.62           N  
ATOM   3743  NH1 ARG C  26       5.371 -23.500  11.625  1.00 96.62           N  
ATOM   3744  NH2 ARG C  26       3.580 -24.656  12.477  1.00 96.62           N  
ATOM   3745  CZ  ARG C  26       4.078 -23.812  11.586  1.00 96.62           C  
ATOM   3746  N   LEU C  27      -0.565 -24.859   6.875  1.00 96.69           N  
ATOM   3747  CA  LEU C  27      -0.897 -26.141   6.285  1.00 96.69           C  
ATOM   3748  C   LEU C  27      -2.348 -26.172   5.812  1.00 96.69           C  
ATOM   3749  CB  LEU C  27      -0.656 -27.266   7.293  1.00 96.69           C  
ATOM   3750  O   LEU C  27      -3.250 -25.766   6.547  1.00 96.69           O  
ATOM   3751  CG  LEU C  27       0.786 -27.469   7.766  1.00 96.69           C  
ATOM   3752  CD1 LEU C  27       0.825 -28.344   9.008  1.00 96.69           C  
ATOM   3753  CD2 LEU C  27       1.640 -28.062   6.652  1.00 96.69           C  
ATOM   3754  N   ARG C  28      -2.508 -26.688   4.590  1.00 97.19           N  
ATOM   3755  CA  ARG C  28      -3.875 -26.891   4.125  1.00 97.19           C  
ATOM   3756  C   ARG C  28      -4.602 -27.906   5.004  1.00 97.19           C  
ATOM   3757  CB  ARG C  28      -3.881 -27.375   2.668  1.00 97.19           C  
ATOM   3758  O   ARG C  28      -3.969 -28.688   5.711  1.00 97.19           O  
ATOM   3759  CG  ARG C  28      -3.213 -28.719   2.457  1.00 97.19           C  
ATOM   3760  CD  ARG C  28      -4.234 -29.828   2.234  1.00 97.19           C  
ATOM   3761  NE  ARG C  28      -3.594 -31.125   2.047  1.00 97.19           N  
ATOM   3762  NH1 ARG C  28      -5.508 -32.344   2.422  1.00 97.19           N  
ATOM   3763  NH2 ARG C  28      -3.531 -33.406   1.949  1.00 97.19           N  
ATOM   3764  CZ  ARG C  28      -4.211 -32.281   2.141  1.00 97.19           C  
ATOM   3765  N   PRO C  29      -5.934 -27.859   4.957  1.00 96.50           N  
ATOM   3766  CA  PRO C  29      -6.695 -28.828   5.730  1.00 96.50           C  
ATOM   3767  C   PRO C  29      -6.336 -30.281   5.375  1.00 96.50           C  
ATOM   3768  CB  PRO C  29      -8.148 -28.531   5.359  1.00 96.50           C  
ATOM   3769  O   PRO C  29      -6.176 -30.594   4.195  1.00 96.50           O  
ATOM   3770  CG  PRO C  29      -8.141 -27.094   4.930  1.00 96.50           C  
ATOM   3771  CD  PRO C  29      -6.828 -26.812   4.254  1.00 96.50           C  
ATOM   3772  N   ASP C  30      -6.098 -31.109   6.422  1.00 92.75           N  
ATOM   3773  CA  ASP C  30      -5.836 -32.531   6.277  1.00 92.75           C  
ATOM   3774  C   ASP C  30      -4.613 -32.781   5.395  1.00 92.75           C  
ATOM   3775  CB  ASP C  30      -7.059 -33.250   5.691  1.00 92.75           C  
ATOM   3776  O   ASP C  30      -4.648 -33.625   4.504  1.00 92.75           O  
ATOM   3777  CG  ASP C  30      -7.789 -34.094   6.711  1.00 92.75           C  
ATOM   3778  OD1 ASP C  30      -7.332 -34.188   7.871  1.00 92.75           O  
ATOM   3779  OD2 ASP C  30      -8.836 -34.688   6.352  1.00 92.75           O  
ATOM   3780  N   PHE C  31      -3.672 -32.062   5.617  1.00 93.06           N  
ATOM   3781  CA  PHE C  31      -2.439 -32.219   4.852  1.00 93.06           C  
ATOM   3782  C   PHE C  31      -1.951 -33.656   4.898  1.00 93.06           C  
ATOM   3783  CB  PHE C  31      -1.354 -31.266   5.387  1.00 93.06           C  
ATOM   3784  O   PHE C  31      -1.932 -34.281   5.965  1.00 93.06           O  
ATOM   3785  CG  PHE C  31      -0.125 -31.203   4.520  1.00 93.06           C  
ATOM   3786  CD1 PHE C  31       0.867 -32.188   4.629  1.00 93.06           C  
ATOM   3787  CD2 PHE C  31       0.039 -30.188   3.598  1.00 93.06           C  
ATOM   3788  CE1 PHE C  31       2.006 -32.125   3.830  1.00 93.06           C  
ATOM   3789  CE2 PHE C  31       1.175 -30.125   2.795  1.00 93.06           C  
ATOM   3790  CZ  PHE C  31       2.158 -31.094   2.912  1.00 93.06           C  
ATOM   3791  N   GLY C  32      -1.501 -34.125   3.750  1.00 87.81           N  
ATOM   3792  CA  GLY C  32      -1.062 -35.500   3.648  1.00 87.81           C  
ATOM   3793  C   GLY C  32      -2.189 -36.469   3.330  1.00 87.81           C  
ATOM   3794  O   GLY C  32      -1.945 -37.625   2.953  1.00 87.81           O  
ATOM   3795  N   GLY C  33      -3.434 -36.031   3.523  1.00 91.06           N  
ATOM   3796  CA  GLY C  33      -4.621 -36.781   3.164  1.00 91.06           C  
ATOM   3797  C   GLY C  33      -5.164 -36.438   1.792  1.00 91.06           C  
ATOM   3798  O   GLY C  33      -4.414 -35.969   0.917  1.00 91.06           O  
ATOM   3799  N   PRO C  34      -6.398 -36.781   1.607  1.00 94.00           N  
ATOM   3800  CA  PRO C  34      -7.020 -36.438   0.326  1.00 94.00           C  
ATOM   3801  C   PRO C  34      -7.020 -34.938   0.054  1.00 94.00           C  
ATOM   3802  CB  PRO C  34      -8.445 -36.969   0.477  1.00 94.00           C  
ATOM   3803  O   PRO C  34      -6.930 -34.125   0.988  1.00 94.00           O  
ATOM   3804  CG  PRO C  34      -8.367 -37.969   1.578  1.00 94.00           C  
ATOM   3805  CD  PRO C  34      -7.250 -37.562   2.502  1.00 94.00           C  
ATOM   3806  N   PRO C  35      -7.023 -34.531  -1.186  1.00 96.75           N  
ATOM   3807  CA  PRO C  35      -7.059 -33.125  -1.523  1.00 96.75           C  
ATOM   3808  C   PRO C  35      -8.273 -32.406  -0.938  1.00 96.75           C  
ATOM   3809  CB  PRO C  35      -7.113 -33.125  -3.053  1.00 96.75           C  
ATOM   3810  O   PRO C  35      -9.336 -33.000  -0.769  1.00 96.75           O  
ATOM   3811  CG  PRO C  35      -7.668 -34.469  -3.416  1.00 96.75           C  
ATOM   3812  CD  PRO C  35      -7.246 -35.438  -2.369  1.00 96.75           C  
ATOM   3813  N   VAL C  36      -8.078 -31.172  -0.603  1.00 98.00           N  
ATOM   3814  CA  VAL C  36      -9.172 -30.312  -0.149  1.00 98.00           C  
ATOM   3815  C   VAL C  36     -10.062 -29.938  -1.331  1.00 98.00           C  
ATOM   3816  CB  VAL C  36      -8.648 -29.031   0.542  1.00 98.00           C  
ATOM   3817  O   VAL C  36      -9.586 -29.438  -2.346  1.00 98.00           O  
ATOM   3818  CG1 VAL C  36      -9.781 -28.031   0.745  1.00 98.00           C  
ATOM   3819  CG2 VAL C  36      -7.988 -29.375   1.875  1.00 98.00           C  
ATOM   3820  N   ALA C  37     -11.336 -30.234  -1.222  1.00 98.56           N  
ATOM   3821  CA  ALA C  37     -12.297 -29.844  -2.250  1.00 98.56           C  
ATOM   3822  C   ALA C  37     -12.766 -28.406  -2.031  1.00 98.56           C  
ATOM   3823  CB  ALA C  37     -13.492 -30.781  -2.266  1.00 98.56           C  
ATOM   3824  O   ALA C  37     -13.367 -28.094  -1.002  1.00 98.56           O  
ATOM   3825  N   VAL C  38     -12.500 -27.531  -2.963  1.00 98.75           N  
ATOM   3826  CA  VAL C  38     -12.898 -26.125  -2.873  1.00 98.75           C  
ATOM   3827  C   VAL C  38     -14.000 -25.844  -3.893  1.00 98.75           C  
ATOM   3828  CB  VAL C  38     -11.703 -25.172  -3.100  1.00 98.75           C  
ATOM   3829  O   VAL C  38     -13.773 -25.922  -5.102  1.00 98.75           O  
ATOM   3830  CG1 VAL C  38     -12.148 -23.719  -3.002  1.00 98.75           C  
ATOM   3831  CG2 VAL C  38     -10.594 -25.469  -2.092  1.00 98.75           C  
ATOM   3832  N   GLY C  39     -15.227 -25.516  -3.404  1.00 98.62           N  
ATOM   3833  CA  GLY C  39     -16.344 -25.125  -4.246  1.00 98.62           C  
ATOM   3834  C   GLY C  39     -16.375 -23.625  -4.523  1.00 98.62           C  
ATOM   3835  O   GLY C  39     -16.172 -22.812  -3.615  1.00 98.62           O  
ATOM   3836  N   MET C  40     -16.672 -23.297  -5.766  1.00 97.81           N  
ATOM   3837  CA  MET C  40     -16.625 -21.891  -6.133  1.00 97.81           C  
ATOM   3838  C   MET C  40     -17.969 -21.422  -6.703  1.00 97.81           C  
ATOM   3839  CB  MET C  40     -15.508 -21.625  -7.145  1.00 97.81           C  
ATOM   3840  O   MET C  40     -18.625 -22.188  -7.422  1.00 97.81           O  
ATOM   3841  CG  MET C  40     -14.125 -21.953  -6.625  1.00 97.81           C  
ATOM   3842  SD  MET C  40     -12.820 -20.906  -7.383  1.00 97.81           S  
ATOM   3843  CE  MET C  40     -11.352 -21.594  -6.566  1.00 97.81           C  
ATOM   3844  N   ASN C  41     -18.391 -20.234  -6.305  1.00 96.31           N  
ATOM   3845  CA  ASN C  41     -19.516 -19.500  -6.852  1.00 96.31           C  
ATOM   3846  C   ASN C  41     -19.109 -18.109  -7.305  1.00 96.31           C  
ATOM   3847  CB  ASN C  41     -20.656 -19.422  -5.828  1.00 96.31           C  
ATOM   3848  O   ASN C  41     -18.266 -17.469  -6.684  1.00 96.31           O  
ATOM   3849  CG  ASN C  41     -21.156 -20.781  -5.395  1.00 96.31           C  
ATOM   3850  ND2 ASN C  41     -22.047 -21.375  -6.188  1.00 96.31           N  
ATOM   3851  OD1 ASN C  41     -20.734 -21.312  -4.355  1.00 96.31           O  
ATOM   3852  N   ILE C  42     -19.703 -17.672  -8.422  1.00 96.75           N  
ATOM   3853  CA  ILE C  42     -19.469 -16.312  -8.898  1.00 96.75           C  
ATOM   3854  C   ILE C  42     -20.812 -15.602  -9.117  1.00 96.75           C  
ATOM   3855  CB  ILE C  42     -18.641 -16.297 -10.203  1.00 96.75           C  
ATOM   3856  O   ILE C  42     -21.719 -16.156  -9.758  1.00 96.75           O  
ATOM   3857  CG1 ILE C  42     -17.234 -16.828  -9.945  1.00 96.75           C  
ATOM   3858  CG2 ILE C  42     -18.594 -14.891 -10.805  1.00 96.75           C  
ATOM   3859  CD1 ILE C  42     -16.375 -16.938 -11.195  1.00 96.75           C  
ATOM   3860  N   ASP C  43     -20.969 -14.492  -8.523  1.00 94.94           N  
ATOM   3861  CA  ASP C  43     -22.031 -13.570  -8.883  1.00 94.94           C  
ATOM   3862  C   ASP C  43     -21.500 -12.359  -9.641  1.00 94.94           C  
ATOM   3863  CB  ASP C  43     -22.797 -13.109  -7.633  1.00 94.94           C  
ATOM   3864  O   ASP C  43     -20.734 -11.562  -9.086  1.00 94.94           O  
ATOM   3865  CG  ASP C  43     -23.984 -12.227  -7.953  1.00 94.94           C  
ATOM   3866  OD1 ASP C  43     -23.938 -11.008  -7.676  1.00 94.94           O  
ATOM   3867  OD2 ASP C  43     -24.984 -12.750  -8.484  1.00 94.94           O  
ATOM   3868  N   ILE C  44     -21.859 -12.258 -10.836  1.00 94.69           N  
ATOM   3869  CA  ILE C  44     -21.359 -11.172 -11.664  1.00 94.69           C  
ATOM   3870  C   ILE C  44     -22.172  -9.898 -11.391  1.00 94.69           C  
ATOM   3871  CB  ILE C  44     -21.422 -11.531 -13.164  1.00 94.69           C  
ATOM   3872  O   ILE C  44     -23.359  -9.844 -11.664  1.00 94.69           O  
ATOM   3873  CG1 ILE C  44     -20.688 -12.844 -13.430  1.00 94.69           C  
ATOM   3874  CG2 ILE C  44     -20.844 -10.398 -14.016  1.00 94.69           C  
ATOM   3875  CD1 ILE C  44     -20.766 -13.328 -14.867  1.00 94.69           C  
ATOM   3876  N   ALA C  45     -21.469  -8.930 -10.898  1.00 91.94           N  
ATOM   3877  CA  ALA C  45     -22.109  -7.652 -10.617  1.00 91.94           C  
ATOM   3878  C   ALA C  45     -22.203  -6.789 -11.867  1.00 91.94           C  
ATOM   3879  CB  ALA C  45     -21.359  -6.910  -9.516  1.00 91.94           C  
ATOM   3880  O   ALA C  45     -23.219  -6.152 -12.125  1.00 91.94           O  
ATOM   3881  N   SER C  46     -21.109  -6.770 -12.656  1.00 89.56           N  
ATOM   3882  CA  SER C  46     -21.109  -5.973 -13.875  1.00 89.56           C  
ATOM   3883  C   SER C  46     -19.938  -6.359 -14.781  1.00 89.56           C  
ATOM   3884  CB  SER C  46     -21.031  -4.480 -13.539  1.00 89.56           C  
ATOM   3885  O   SER C  46     -18.953  -6.938 -14.320  1.00 89.56           O  
ATOM   3886  OG  SER C  46     -19.766  -4.160 -12.977  1.00 89.56           O  
ATOM   3887  N   ILE C  47     -20.125  -6.156 -16.031  1.00 89.81           N  
ATOM   3888  CA  ILE C  47     -19.047  -6.098 -17.016  1.00 89.81           C  
ATOM   3889  C   ILE C  47     -18.922  -4.672 -17.547  1.00 89.81           C  
ATOM   3890  CB  ILE C  47     -19.281  -7.090 -18.172  1.00 89.81           C  
ATOM   3891  O   ILE C  47     -19.766  -4.219 -18.328  1.00 89.81           O  
ATOM   3892  CG1 ILE C  47     -19.312  -8.531 -17.641  1.00 89.81           C  
ATOM   3893  CG2 ILE C  47     -18.203  -6.926 -19.250  1.00 89.81           C  
ATOM   3894  CD1 ILE C  47     -19.562  -9.578 -18.719  1.00 89.81           C  
ATOM   3895  N   ASP C  48     -17.891  -4.020 -17.172  1.00 81.50           N  
ATOM   3896  CA  ASP C  48     -17.812  -2.572 -17.359  1.00 81.50           C  
ATOM   3897  C   ASP C  48     -17.203  -2.230 -18.719  1.00 81.50           C  
ATOM   3898  CB  ASP C  48     -16.969  -1.941 -16.234  1.00 81.50           C  
ATOM   3899  O   ASP C  48     -17.484  -1.171 -19.281  1.00 81.50           O  
ATOM   3900  CG  ASP C  48     -17.625  -2.055 -14.875  1.00 81.50           C  
ATOM   3901  OD1 ASP C  48     -18.859  -1.899 -14.773  1.00 81.50           O  
ATOM   3902  OD2 ASP C  48     -16.906  -2.299 -13.883  1.00 81.50           O  
ATOM   3903  N   MET C  49     -16.344  -3.074 -19.203  1.00 87.38           N  
ATOM   3904  CA  MET C  49     -15.633  -2.730 -20.422  1.00 87.38           C  
ATOM   3905  C   MET C  49     -15.219  -3.988 -21.172  1.00 87.38           C  
ATOM   3906  CB  MET C  49     -14.398  -1.882 -20.094  1.00 87.38           C  
ATOM   3907  O   MET C  49     -14.820  -4.984 -20.562  1.00 87.38           O  
ATOM   3908  CG  MET C  49     -13.875  -1.087 -21.281  1.00 87.38           C  
ATOM   3909  SD  MET C  49     -12.359  -0.139 -20.891  1.00 87.38           S  
ATOM   3910  CE  MET C  49     -13.016   1.006 -19.641  1.00 87.38           C  
ATOM   3911  N   VAL C  50     -15.438  -3.939 -22.484  1.00 91.25           N  
ATOM   3912  CA  VAL C  50     -14.852  -4.887 -23.422  1.00 91.25           C  
ATOM   3913  C   VAL C  50     -14.000  -4.137 -24.453  1.00 91.25           C  
ATOM   3914  CB  VAL C  50     -15.938  -5.715 -24.141  1.00 91.25           C  
ATOM   3915  O   VAL C  50     -14.516  -3.365 -25.250  1.00 91.25           O  
ATOM   3916  CG1 VAL C  50     -15.305  -6.699 -25.125  1.00 91.25           C  
ATOM   3917  CG2 VAL C  50     -16.812  -6.449 -23.125  1.00 91.25           C  
ATOM   3918  N   SER C  51     -12.750  -4.395 -24.406  1.00 91.19           N  
ATOM   3919  CA  SER C  51     -11.836  -3.609 -25.234  1.00 91.19           C  
ATOM   3920  C   SER C  51     -11.219  -4.461 -26.328  1.00 91.19           C  
ATOM   3921  CB  SER C  51     -10.727  -2.994 -24.375  1.00 91.19           C  
ATOM   3922  O   SER C  51     -10.367  -5.309 -26.062  1.00 91.19           O  
ATOM   3923  OG  SER C  51      -9.758  -2.355 -25.188  1.00 91.19           O  
ATOM   3924  N   GLU C  52     -11.531  -4.105 -27.578  1.00 88.81           N  
ATOM   3925  CA  GLU C  52     -10.938  -4.781 -28.719  1.00 88.81           C  
ATOM   3926  C   GLU C  52      -9.492  -4.348 -28.922  1.00 88.81           C  
ATOM   3927  CB  GLU C  52     -11.750  -4.516 -29.984  1.00 88.81           C  
ATOM   3928  O   GLU C  52      -8.664  -5.125 -29.406  1.00 88.81           O  
ATOM   3929  CG  GLU C  52     -13.234  -4.828 -29.844  1.00 88.81           C  
ATOM   3930  CD  GLU C  52     -14.070  -4.352 -31.016  1.00 88.81           C  
ATOM   3931  OE1 GLU C  52     -15.312  -4.488 -30.984  1.00 88.81           O  
ATOM   3932  OE2 GLU C  52     -13.469  -3.836 -31.984  1.00 88.81           O  
ATOM   3933  N   VAL C  53      -9.242  -3.131 -28.531  1.00 85.19           N  
ATOM   3934  CA  VAL C  53      -7.910  -2.564 -28.719  1.00 85.19           C  
ATOM   3935  C   VAL C  53      -6.926  -3.240 -27.766  1.00 85.19           C  
ATOM   3936  CB  VAL C  53      -7.906  -1.036 -28.484  1.00 85.19           C  
ATOM   3937  O   VAL C  53      -5.828  -3.631 -28.172  1.00 85.19           O  
ATOM   3938  CG1 VAL C  53      -6.480  -0.492 -28.500  1.00 85.19           C  
ATOM   3939  CG2 VAL C  53      -8.750  -0.336 -29.547  1.00 85.19           C  
ATOM   3940  N   ASN C  54      -7.379  -3.477 -26.578  1.00 85.81           N  
ATOM   3941  CA  ASN C  54      -6.488  -4.023 -25.562  1.00 85.81           C  
ATOM   3942  C   ASN C  54      -6.652  -5.535 -25.422  1.00 85.81           C  
ATOM   3943  CB  ASN C  54      -6.730  -3.338 -24.219  1.00 85.81           C  
ATOM   3944  O   ASN C  54      -5.883  -6.184 -24.719  1.00 85.81           O  
ATOM   3945  CG  ASN C  54      -6.363  -1.867 -24.234  1.00 85.81           C  
ATOM   3946  ND2 ASN C  54      -7.160  -1.050 -23.562  1.00 85.81           N  
ATOM   3947  OD1 ASN C  54      -5.375  -1.470 -24.859  1.00 85.81           O  
ATOM   3948  N   MET C  55      -7.637  -6.086 -26.078  1.00 88.50           N  
ATOM   3949  CA  MET C  55      -7.945  -7.516 -26.047  1.00 88.50           C  
ATOM   3950  C   MET C  55      -8.203  -7.988 -24.625  1.00 88.50           C  
ATOM   3951  CB  MET C  55      -6.805  -8.320 -26.672  1.00 88.50           C  
ATOM   3952  O   MET C  55      -7.578  -8.945 -24.156  1.00 88.50           O  
ATOM   3953  CG  MET C  55      -6.637  -8.102 -28.156  1.00 88.50           C  
ATOM   3954  SD  MET C  55      -8.023  -8.797 -29.141  1.00 88.50           S  
ATOM   3955  CE  MET C  55      -7.164  -9.188 -30.688  1.00 88.50           C  
ATOM   3956  N   ASP C  56      -9.102  -7.297 -23.984  1.00 93.56           N  
ATOM   3957  CA  ASP C  56      -9.445  -7.641 -22.609  1.00 93.56           C  
ATOM   3958  C   ASP C  56     -10.859  -7.188 -22.266  1.00 93.56           C  
ATOM   3959  CB  ASP C  56      -8.438  -7.023 -21.641  1.00 93.56           C  
ATOM   3960  O   ASP C  56     -11.539  -6.578 -23.094  1.00 93.56           O  
ATOM   3961  CG  ASP C  56      -8.352  -5.512 -21.766  1.00 93.56           C  
ATOM   3962  OD1 ASP C  56      -9.375  -4.863 -22.062  1.00 93.56           O  
ATOM   3963  OD2 ASP C  56      -7.242  -4.965 -21.562  1.00 93.56           O  
ATOM   3964  N   TYR C  57     -11.375  -7.598 -21.219  1.00 94.56           N  
ATOM   3965  CA  TYR C  57     -12.641  -7.152 -20.656  1.00 94.56           C  
ATOM   3966  C   TYR C  57     -12.555  -7.012 -19.141  1.00 94.56           C  
ATOM   3967  CB  TYR C  57     -13.766  -8.133 -21.031  1.00 94.56           C  
ATOM   3968  O   TYR C  57     -11.758  -7.695 -18.500  1.00 94.56           O  
ATOM   3969  CG  TYR C  57     -13.711  -9.430 -20.266  1.00 94.56           C  
ATOM   3970  CD1 TYR C  57     -12.781 -10.414 -20.594  1.00 94.56           C  
ATOM   3971  CD2 TYR C  57     -14.586  -9.672 -19.203  1.00 94.56           C  
ATOM   3972  CE1 TYR C  57     -12.734 -11.617 -19.891  1.00 94.56           C  
ATOM   3973  CE2 TYR C  57     -14.547 -10.875 -18.500  1.00 94.56           C  
ATOM   3974  OH  TYR C  57     -13.570 -13.023 -18.156  1.00 94.56           O  
ATOM   3975  CZ  TYR C  57     -13.617 -11.836 -18.844  1.00 94.56           C  
ATOM   3976  N   THR C  58     -13.289  -6.121 -18.562  1.00 94.75           N  
ATOM   3977  CA  THR C  58     -13.281  -5.855 -17.125  1.00 94.75           C  
ATOM   3978  C   THR C  58     -14.609  -6.270 -16.484  1.00 94.75           C  
ATOM   3979  CB  THR C  58     -13.016  -4.367 -16.828  1.00 94.75           C  
ATOM   3980  O   THR C  58     -15.680  -5.859 -16.953  1.00 94.75           O  
ATOM   3981  CG2 THR C  58     -12.961  -4.102 -15.336  1.00 94.75           C  
ATOM   3982  OG1 THR C  58     -11.758  -3.994 -17.422  1.00 94.75           O  
ATOM   3983  N   LEU C  59     -14.555  -7.070 -15.500  1.00 94.69           N  
ATOM   3984  CA  LEU C  59     -15.758  -7.512 -14.805  1.00 94.69           C  
ATOM   3985  C   LEU C  59     -15.625  -7.316 -13.297  1.00 94.69           C  
ATOM   3986  CB  LEU C  59     -16.047  -8.984 -15.117  1.00 94.69           C  
ATOM   3987  O   LEU C  59     -14.539  -7.484 -12.742  1.00 94.69           O  
ATOM   3988  CG  LEU C  59     -15.766  -9.984 -13.992  1.00 94.69           C  
ATOM   3989  CD1 LEU C  59     -17.078 -10.484 -13.398  1.00 94.69           C  
ATOM   3990  CD2 LEU C  59     -14.922 -11.141 -14.500  1.00 94.69           C  
ATOM   3991  N   THR C  60     -16.641  -6.879 -12.617  1.00 94.75           N  
ATOM   3992  CA  THR C  60     -16.781  -6.871 -11.164  1.00 94.75           C  
ATOM   3993  C   THR C  60     -17.641  -8.039 -10.695  1.00 94.75           C  
ATOM   3994  CB  THR C  60     -17.391  -5.547 -10.672  1.00 94.75           C  
ATOM   3995  O   THR C  60     -18.703  -8.297 -11.250  1.00 94.75           O  
ATOM   3996  CG2 THR C  60     -17.547  -5.547  -9.156  1.00 94.75           C  
ATOM   3997  OG1 THR C  60     -16.547  -4.457 -11.055  1.00 94.75           O  
ATOM   3998  N   MET C  61     -17.141  -8.758  -9.695  1.00 95.62           N  
ATOM   3999  CA  MET C  61     -17.859  -9.969  -9.289  1.00 95.62           C  
ATOM   4000  C   MET C  61     -17.766 -10.172  -7.781  1.00 95.62           C  
ATOM   4001  CB  MET C  61     -17.281 -11.195 -10.008  1.00 95.62           C  
ATOM   4002  O   MET C  61     -16.891  -9.602  -7.121  1.00 95.62           O  
ATOM   4003  CG  MET C  61     -15.836 -11.500  -9.656  1.00 95.62           C  
ATOM   4004  SD  MET C  61     -15.148 -12.883 -10.641  1.00 95.62           S  
ATOM   4005  CE  MET C  61     -13.422 -12.852 -10.078  1.00 95.62           C  
ATOM   4006  N   TYR C  62     -18.719 -10.898  -7.250  1.00 95.44           N  
ATOM   4007  CA  TYR C  62     -18.625 -11.531  -5.938  1.00 95.44           C  
ATOM   4008  C   TYR C  62     -18.141 -12.969  -6.062  1.00 95.44           C  
ATOM   4009  CB  TYR C  62     -19.984 -11.500  -5.230  1.00 95.44           C  
ATOM   4010  O   TYR C  62     -18.859 -13.836  -6.570  1.00 95.44           O  
ATOM   4011  CG  TYR C  62     -20.562 -10.117  -5.086  1.00 95.44           C  
ATOM   4012  CD1 TYR C  62     -20.250  -9.320  -3.986  1.00 95.44           C  
ATOM   4013  CD2 TYR C  62     -21.438  -9.602  -6.043  1.00 95.44           C  
ATOM   4014  CE1 TYR C  62     -20.781  -8.047  -3.846  1.00 95.44           C  
ATOM   4015  CE2 TYR C  62     -21.969  -8.320  -5.910  1.00 95.44           C  
ATOM   4016  OH  TYR C  62     -22.172  -6.289  -4.676  1.00 95.44           O  
ATOM   4017  CZ  TYR C  62     -21.641  -7.555  -4.812  1.00 95.44           C  
ATOM   4018  N   PHE C  63     -16.969 -13.211  -5.613  1.00 97.12           N  
ATOM   4019  CA  PHE C  63     -16.297 -14.500  -5.738  1.00 97.12           C  
ATOM   4020  C   PHE C  63     -16.312 -15.250  -4.410  1.00 97.12           C  
ATOM   4021  CB  PHE C  63     -14.852 -14.312  -6.215  1.00 97.12           C  
ATOM   4022  O   PHE C  63     -15.719 -14.805  -3.430  1.00 97.12           O  
ATOM   4023  CG  PHE C  63     -14.102 -15.609  -6.391  1.00 97.12           C  
ATOM   4024  CD1 PHE C  63     -12.922 -15.844  -5.691  1.00 97.12           C  
ATOM   4025  CD2 PHE C  63     -14.578 -16.594  -7.254  1.00 97.12           C  
ATOM   4026  CE1 PHE C  63     -12.227 -17.047  -5.852  1.00 97.12           C  
ATOM   4027  CE2 PHE C  63     -13.883 -17.781  -7.418  1.00 97.12           C  
ATOM   4028  CZ  PHE C  63     -12.711 -18.016  -6.719  1.00 97.12           C  
ATOM   4029  N   GLN C  64     -16.953 -16.422  -4.379  1.00 96.81           N  
ATOM   4030  CA  GLN C  64     -17.094 -17.188  -3.146  1.00 96.81           C  
ATOM   4031  C   GLN C  64     -16.406 -18.531  -3.254  1.00 96.81           C  
ATOM   4032  CB  GLN C  64     -18.578 -17.375  -2.803  1.00 96.81           C  
ATOM   4033  O   GLN C  64     -16.516 -19.219  -4.277  1.00 96.81           O  
ATOM   4034  CG  GLN C  64     -18.844 -17.578  -1.315  1.00 96.81           C  
ATOM   4035  CD  GLN C  64     -20.297 -17.828  -1.009  1.00 96.81           C  
ATOM   4036  NE2 GLN C  64     -20.625 -17.938   0.274  1.00 96.81           N  
ATOM   4037  OE1 GLN C  64     -21.141 -17.938  -1.918  1.00 96.81           O  
ATOM   4038  N   GLN C  65     -15.734 -18.891  -2.254  1.00 98.06           N  
ATOM   4039  CA  GLN C  65     -15.086 -20.188  -2.107  1.00 98.06           C  
ATOM   4040  C   GLN C  65     -15.562 -20.891  -0.842  1.00 98.06           C  
ATOM   4041  CB  GLN C  65     -13.562 -20.031  -2.082  1.00 98.06           C  
ATOM   4042  O   GLN C  65     -15.766 -20.250   0.193  1.00 98.06           O  
ATOM   4043  CG  GLN C  65     -13.000 -19.312  -3.305  1.00 98.06           C  
ATOM   4044  CD  GLN C  65     -11.516 -19.031  -3.180  1.00 98.06           C  
ATOM   4045  NE2 GLN C  65     -11.180 -17.906  -2.551  1.00 98.06           N  
ATOM   4046  OE1 GLN C  65     -10.672 -19.797  -3.643  1.00 98.06           O  
ATOM   4047  N   ALA C  66     -15.781 -22.203  -0.943  1.00 98.44           N  
ATOM   4048  CA  ALA C  66     -16.203 -23.016   0.192  1.00 98.44           C  
ATOM   4049  C   ALA C  66     -15.344 -24.281   0.304  1.00 98.44           C  
ATOM   4050  CB  ALA C  66     -17.672 -23.391   0.066  1.00 98.44           C  
ATOM   4051  O   ALA C  66     -15.102 -24.969  -0.694  1.00 98.44           O  
ATOM   4052  N   TRP C  67     -14.891 -24.531   1.460  1.00 98.69           N  
ATOM   4053  CA  TRP C  67     -14.156 -25.766   1.727  1.00 98.69           C  
ATOM   4054  C   TRP C  67     -14.383 -26.234   3.162  1.00 98.69           C  
ATOM   4055  CB  TRP C  67     -12.664 -25.562   1.467  1.00 98.69           C  
ATOM   4056  O   TRP C  67     -14.945 -25.500   3.979  1.00 98.69           O  
ATOM   4057  CG  TRP C  67     -11.992 -24.625   2.428  1.00 98.69           C  
ATOM   4058  CD1 TRP C  67     -11.336 -24.969   3.578  1.00 98.69           C  
ATOM   4059  CD2 TRP C  67     -11.922 -23.203   2.322  1.00 98.69           C  
ATOM   4060  CE2 TRP C  67     -11.203 -22.734   3.445  1.00 98.69           C  
ATOM   4061  CE3 TRP C  67     -12.398 -22.281   1.387  1.00 98.69           C  
ATOM   4062  NE1 TRP C  67     -10.859 -23.828   4.195  1.00 98.69           N  
ATOM   4063  CH2 TRP C  67     -11.430 -20.500   2.727  1.00 98.69           C  
ATOM   4064  CZ2 TRP C  67     -10.953 -21.375   3.658  1.00 98.69           C  
ATOM   4065  CZ3 TRP C  67     -12.141 -20.922   1.599  1.00 98.69           C  
ATOM   4066  N   ARG C  68     -13.977 -27.469   3.445  1.00 98.44           N  
ATOM   4067  CA  ARG C  68     -14.109 -28.016   4.793  1.00 98.44           C  
ATOM   4068  C   ARG C  68     -12.750 -28.125   5.477  1.00 98.44           C  
ATOM   4069  CB  ARG C  68     -14.781 -29.391   4.750  1.00 98.44           C  
ATOM   4070  O   ARG C  68     -11.797 -28.656   4.898  1.00 98.44           O  
ATOM   4071  CG  ARG C  68     -15.148 -29.938   6.117  1.00 98.44           C  
ATOM   4072  CD  ARG C  68     -16.062 -31.156   6.016  1.00 98.44           C  
ATOM   4073  NE  ARG C  68     -16.406 -31.688   7.332  1.00 98.44           N  
ATOM   4074  NH1 ARG C  68     -18.234 -32.875   6.602  1.00 98.44           N  
ATOM   4075  NH2 ARG C  68     -17.641 -32.938   8.812  1.00 98.44           N  
ATOM   4076  CZ  ARG C  68     -17.422 -32.500   7.578  1.00 98.44           C  
ATOM   4077  N   ASP C  69     -12.656 -27.625   6.660  1.00 97.94           N  
ATOM   4078  CA  ASP C  69     -11.500 -27.750   7.543  1.00 97.94           C  
ATOM   4079  C   ASP C  69     -11.914 -28.266   8.922  1.00 97.94           C  
ATOM   4080  CB  ASP C  69     -10.781 -26.391   7.684  1.00 97.94           C  
ATOM   4081  O   ASP C  69     -12.414 -27.500   9.750  1.00 97.94           O  
ATOM   4082  CG  ASP C  69      -9.414 -26.516   8.328  1.00 97.94           C  
ATOM   4083  OD1 ASP C  69      -9.172 -27.500   9.062  1.00 97.94           O  
ATOM   4084  OD2 ASP C  69      -8.578 -25.625   8.109  1.00 97.94           O  
ATOM   4085  N   LYS C  70     -11.633 -29.453   9.180  1.00 96.12           N  
ATOM   4086  CA  LYS C  70     -12.086 -30.125  10.406  1.00 96.12           C  
ATOM   4087  C   LYS C  70     -11.539 -29.406  11.641  1.00 96.12           C  
ATOM   4088  CB  LYS C  70     -11.648 -31.578  10.414  1.00 96.12           C  
ATOM   4089  O   LYS C  70     -12.141 -29.469  12.719  1.00 96.12           O  
ATOM   4090  CG  LYS C  70     -12.328 -32.438   9.352  1.00 96.12           C  
ATOM   4091  CD  LYS C  70     -11.836 -33.875   9.391  1.00 96.12           C  
ATOM   4092  CE  LYS C  70     -12.422 -34.719   8.258  1.00 96.12           C  
ATOM   4093  NZ  LYS C  70     -11.789 -36.062   8.172  1.00 96.12           N  
ATOM   4094  N   ARG C  71     -10.398 -28.734  11.547  1.00 95.88           N  
ATOM   4095  CA  ARG C  71      -9.812 -28.016  12.664  1.00 95.88           C  
ATOM   4096  C   ARG C  71     -10.727 -26.875  13.125  1.00 95.88           C  
ATOM   4097  CB  ARG C  71      -8.438 -27.453  12.297  1.00 95.88           C  
ATOM   4098  O   ARG C  71     -10.594 -26.375  14.242  1.00 95.88           O  
ATOM   4099  CG  ARG C  71      -7.434 -28.516  11.883  1.00 95.88           C  
ATOM   4100  CD  ARG C  71      -6.152 -27.891  11.344  1.00 95.88           C  
ATOM   4101  NE  ARG C  71      -6.383 -27.188  10.086  1.00 95.88           N  
ATOM   4102  NH1 ARG C  71      -4.180 -26.547   9.797  1.00 95.88           N  
ATOM   4103  NH2 ARG C  71      -5.762 -25.953   8.250  1.00 95.88           N  
ATOM   4104  CZ  ARG C  71      -5.441 -26.562   9.383  1.00 95.88           C  
ATOM   4105  N   LEU C  72     -11.695 -26.484  12.289  1.00 98.00           N  
ATOM   4106  CA  LEU C  72     -12.578 -25.359  12.570  1.00 98.00           C  
ATOM   4107  C   LEU C  72     -13.992 -25.828  12.883  1.00 98.00           C  
ATOM   4108  CB  LEU C  72     -12.602 -24.391  11.391  1.00 98.00           C  
ATOM   4109  O   LEU C  72     -14.938 -25.047  12.828  1.00 98.00           O  
ATOM   4110  CG  LEU C  72     -11.273 -23.719  11.031  1.00 98.00           C  
ATOM   4111  CD1 LEU C  72     -11.414 -22.906   9.742  1.00 98.00           C  
ATOM   4112  CD2 LEU C  72     -10.805 -22.812  12.180  1.00 98.00           C  
ATOM   4113  N   SER C  73     -14.148 -27.109  13.125  1.00 97.50           N  
ATOM   4114  CA  SER C  73     -15.445 -27.641  13.523  1.00 97.50           C  
ATOM   4115  C   SER C  73     -15.742 -27.328  14.984  1.00 97.50           C  
ATOM   4116  CB  SER C  73     -15.484 -29.156  13.297  1.00 97.50           C  
ATOM   4117  O   SER C  73     -14.836 -27.250  15.812  1.00 97.50           O  
ATOM   4118  OG  SER C  73     -15.195 -29.469  11.945  1.00 97.50           O  
ATOM   4119  N   TYR C  74     -16.969 -27.125  15.250  1.00 96.44           N  
ATOM   4120  CA  TYR C  74     -17.422 -26.875  16.609  1.00 96.44           C  
ATOM   4121  C   TYR C  74     -18.844 -27.375  16.828  1.00 96.44           C  
ATOM   4122  CB  TYR C  74     -17.344 -25.375  16.938  1.00 96.44           C  
ATOM   4123  O   TYR C  74     -19.594 -27.531  15.867  1.00 96.44           O  
ATOM   4124  CG  TYR C  74     -18.125 -24.516  15.984  1.00 96.44           C  
ATOM   4125  CD1 TYR C  74     -17.547 -24.078  14.781  1.00 96.44           C  
ATOM   4126  CD2 TYR C  74     -19.422 -24.109  16.266  1.00 96.44           C  
ATOM   4127  CE1 TYR C  74     -18.266 -23.281  13.891  1.00 96.44           C  
ATOM   4128  CE2 TYR C  74     -20.141 -23.312  15.391  1.00 96.44           C  
ATOM   4129  OH  TYR C  74     -20.250 -22.109  13.328  1.00 96.44           O  
ATOM   4130  CZ  TYR C  74     -19.547 -22.891  14.203  1.00 96.44           C  
ATOM   4131  N   ASN C  75     -19.250 -27.672  18.078  1.00 93.06           N  
ATOM   4132  CA  ASN C  75     -20.578 -28.188  18.375  1.00 93.06           C  
ATOM   4133  C   ASN C  75     -21.156 -27.547  19.641  1.00 93.06           C  
ATOM   4134  CB  ASN C  75     -20.547 -29.703  18.531  1.00 93.06           C  
ATOM   4135  O   ASN C  75     -22.281 -27.859  20.047  1.00 93.06           O  
ATOM   4136  CG  ASN C  75     -19.562 -30.172  19.578  1.00 93.06           C  
ATOM   4137  ND2 ASN C  75     -19.359 -31.484  19.688  1.00 93.06           N  
ATOM   4138  OD1 ASN C  75     -18.969 -29.359  20.312  1.00 93.06           O  
ATOM   4139  N   VAL C  76     -20.469 -26.688  20.203  1.00 89.06           N  
ATOM   4140  CA  VAL C  76     -20.891 -26.062  21.453  1.00 89.06           C  
ATOM   4141  C   VAL C  76     -22.047 -25.094  21.188  1.00 89.06           C  
ATOM   4142  CB  VAL C  76     -19.734 -25.344  22.156  1.00 89.06           C  
ATOM   4143  O   VAL C  76     -22.953 -24.969  22.000  1.00 89.06           O  
ATOM   4144  CG1 VAL C  76     -20.188 -24.750  23.500  1.00 89.06           C  
ATOM   4145  CG2 VAL C  76     -18.547 -26.297  22.375  1.00 89.06           C  
ATOM   4146  N   ILE C  77     -21.906 -24.359  20.031  1.00 87.62           N  
ATOM   4147  CA  ILE C  77     -22.969 -23.438  19.656  1.00 87.62           C  
ATOM   4148  C   ILE C  77     -23.609 -23.875  18.344  1.00 87.62           C  
ATOM   4149  CB  ILE C  77     -22.453 -21.984  19.547  1.00 87.62           C  
ATOM   4150  O   ILE C  77     -22.922 -24.359  17.438  1.00 87.62           O  
ATOM   4151  CG1 ILE C  77     -21.000 -21.984  19.078  1.00 87.62           C  
ATOM   4152  CG2 ILE C  77     -22.609 -21.250  20.875  1.00 87.62           C  
ATOM   4153  CD1 ILE C  77     -20.469 -20.609  18.703  1.00 87.62           C  
ATOM   4154  N   PRO C  78     -24.922 -23.734  18.266  1.00 85.69           N  
ATOM   4155  CA  PRO C  78     -25.625 -24.188  17.047  1.00 85.69           C  
ATOM   4156  C   PRO C  78     -25.719 -23.109  15.977  1.00 85.69           C  
ATOM   4157  CB  PRO C  78     -27.016 -24.578  17.562  1.00 85.69           C  
ATOM   4158  O   PRO C  78     -26.703 -23.047  15.234  1.00 85.69           O  
ATOM   4159  CG  PRO C  78     -27.266 -23.641  18.703  1.00 85.69           C  
ATOM   4160  CD  PRO C  78     -25.938 -23.250  19.297  1.00 85.69           C  
ATOM   4161  N   LEU C  79     -24.922 -22.125  15.914  1.00 89.00           N  
ATOM   4162  CA  LEU C  79     -24.984 -21.016  14.969  1.00 89.00           C  
ATOM   4163  C   LEU C  79     -23.750 -21.000  14.062  1.00 89.00           C  
ATOM   4164  CB  LEU C  79     -25.094 -19.688  15.719  1.00 89.00           C  
ATOM   4165  O   LEU C  79     -22.688 -21.484  14.445  1.00 89.00           O  
ATOM   4166  CG  LEU C  79     -26.328 -19.500  16.609  1.00 89.00           C  
ATOM   4167  CD1 LEU C  79     -26.156 -18.312  17.531  1.00 89.00           C  
ATOM   4168  CD2 LEU C  79     -27.578 -19.359  15.750  1.00 89.00           C  
ATOM   4169  N   ASN C  80     -24.016 -20.500  12.867  1.00 92.25           N  
ATOM   4170  CA  ASN C  80     -22.859 -20.141  12.031  1.00 92.25           C  
ATOM   4171  C   ASN C  80     -22.125 -18.938  12.594  1.00 92.25           C  
ATOM   4172  CB  ASN C  80     -23.312 -19.875  10.594  1.00 92.25           C  
ATOM   4173  O   ASN C  80     -22.734 -18.047  13.188  1.00 92.25           O  
ATOM   4174  CG  ASN C  80     -23.984 -21.062   9.953  1.00 92.25           C  
ATOM   4175  ND2 ASN C  80     -24.922 -20.812   9.055  1.00 92.25           N  
ATOM   4176  OD1 ASN C  80     -23.641 -22.219  10.258  1.00 92.25           O  
ATOM   4177  N   LEU C  81     -20.859 -18.938  12.414  1.00 94.81           N  
ATOM   4178  CA  LEU C  81     -20.016 -17.844  12.891  1.00 94.81           C  
ATOM   4179  C   LEU C  81     -19.594 -16.938  11.742  1.00 94.81           C  
ATOM   4180  CB  LEU C  81     -18.781 -18.375  13.609  1.00 94.81           C  
ATOM   4181  O   LEU C  81     -18.656 -17.234  11.016  1.00 94.81           O  
ATOM   4182  CG  LEU C  81     -19.031 -19.094  14.945  1.00 94.81           C  
ATOM   4183  CD1 LEU C  81     -17.766 -19.812  15.398  1.00 94.81           C  
ATOM   4184  CD2 LEU C  81     -19.484 -18.094  16.000  1.00 94.81           C  
ATOM   4185  N   THR C  82     -20.406 -15.883  11.484  1.00 95.31           N  
ATOM   4186  CA  THR C  82     -19.906 -14.820  10.625  1.00 95.31           C  
ATOM   4187  C   THR C  82     -18.953 -13.906  11.391  1.00 95.31           C  
ATOM   4188  CB  THR C  82     -21.062 -13.992  10.031  1.00 95.31           C  
ATOM   4189  O   THR C  82     -19.375 -13.188  12.305  1.00 95.31           O  
ATOM   4190  CG2 THR C  82     -20.547 -12.969   9.023  1.00 95.31           C  
ATOM   4191  OG1 THR C  82     -21.984 -14.867   9.383  1.00 95.31           O  
ATOM   4192  N   LEU C  83     -17.703 -13.906  11.000  1.00 96.75           N  
ATOM   4193  CA  LEU C  83     -16.672 -13.234  11.773  1.00 96.75           C  
ATOM   4194  C   LEU C  83     -16.203 -11.969  11.070  1.00 96.75           C  
ATOM   4195  CB  LEU C  83     -15.477 -14.172  11.992  1.00 96.75           C  
ATOM   4196  O   LEU C  83     -16.516 -11.742   9.898  1.00 96.75           O  
ATOM   4197  CG  LEU C  83     -15.789 -15.508  12.680  1.00 96.75           C  
ATOM   4198  CD1 LEU C  83     -14.547 -16.391  12.688  1.00 96.75           C  
ATOM   4199  CD2 LEU C  83     -16.297 -15.281  14.094  1.00 96.75           C  
ATOM   4200  N   ASP C  84     -15.539 -11.109  11.836  1.00 96.38           N  
ATOM   4201  CA  ASP C  84     -14.875  -9.938  11.266  1.00 96.38           C  
ATOM   4202  C   ASP C  84     -13.938 -10.336  10.125  1.00 96.38           C  
ATOM   4203  CB  ASP C  84     -14.094  -9.188  12.352  1.00 96.38           C  
ATOM   4204  O   ASP C  84     -13.258 -11.359  10.203  1.00 96.38           O  
ATOM   4205  CG  ASP C  84     -13.508  -7.879  11.859  1.00 96.38           C  
ATOM   4206  OD1 ASP C  84     -12.398  -7.883  11.281  1.00 96.38           O  
ATOM   4207  OD2 ASP C  84     -14.156  -6.828  12.055  1.00 96.38           O  
ATOM   4208  N   ASN C  85     -13.891  -9.469   9.109  1.00 94.88           N  
ATOM   4209  CA  ASN C  85     -13.164  -9.812   7.895  1.00 94.88           C  
ATOM   4210  C   ASN C  85     -11.672 -10.008   8.172  1.00 94.88           C  
ATOM   4211  CB  ASN C  85     -13.359  -8.734   6.828  1.00 94.88           C  
ATOM   4212  O   ASN C  85     -10.992 -10.727   7.441  1.00 94.88           O  
ATOM   4213  CG  ASN C  85     -12.742  -7.402   7.219  1.00 94.88           C  
ATOM   4214  ND2 ASN C  85     -13.539  -6.340   7.164  1.00 94.88           N  
ATOM   4215  OD1 ASN C  85     -11.562  -7.328   7.566  1.00 94.88           O  
ATOM   4216  N   ARG C  86     -11.125  -9.523   9.250  1.00 95.12           N  
ATOM   4217  CA  ARG C  86      -9.711  -9.617   9.594  1.00 95.12           C  
ATOM   4218  C   ARG C  86      -9.344 -11.039  10.023  1.00 95.12           C  
ATOM   4219  CB  ARG C  86      -9.359  -8.633  10.703  1.00 95.12           C  
ATOM   4220  O   ARG C  86      -8.172 -11.422   9.984  1.00 95.12           O  
ATOM   4221  CG  ARG C  86      -9.250  -7.191  10.234  1.00 95.12           C  
ATOM   4222  CD  ARG C  86      -9.117  -6.223  11.406  1.00 95.12           C  
ATOM   4223  NE  ARG C  86     -10.375  -6.066  12.117  1.00 95.12           N  
ATOM   4224  NH1 ARG C  86      -9.688  -4.234  13.352  1.00 95.12           N  
ATOM   4225  NH2 ARG C  86     -11.805  -5.070  13.617  1.00 95.12           N  
ATOM   4226  CZ  ARG C  86     -10.617  -5.125  13.031  1.00 95.12           C  
ATOM   4227  N   VAL C  87     -10.305 -11.766  10.344  1.00 96.56           N  
ATOM   4228  CA  VAL C  87     -10.062 -13.141  10.773  1.00 96.56           C  
ATOM   4229  C   VAL C  87      -9.547 -13.969   9.594  1.00 96.56           C  
ATOM   4230  CB  VAL C  87     -11.336 -13.789  11.367  1.00 96.56           C  
ATOM   4231  O   VAL C  87      -8.844 -14.961   9.789  1.00 96.56           O  
ATOM   4232  CG1 VAL C  87     -11.117 -15.273  11.625  1.00 96.56           C  
ATOM   4233  CG2 VAL C  87     -11.742 -13.070  12.648  1.00 96.56           C  
ATOM   4234  N   ALA C  88      -9.906 -13.508   8.406  1.00 95.81           N  
ATOM   4235  CA  ALA C  88      -9.445 -14.211   7.219  1.00 95.81           C  
ATOM   4236  C   ALA C  88      -7.918 -14.312   7.195  1.00 95.81           C  
ATOM   4237  CB  ALA C  88      -9.945 -13.516   5.957  1.00 95.81           C  
ATOM   4238  O   ALA C  88      -7.359 -15.281   6.684  1.00 95.81           O  
ATOM   4239  N   ASP C  89      -7.270 -13.352   7.844  1.00 95.50           N  
ATOM   4240  CA  ASP C  89      -5.812 -13.328   7.863  1.00 95.50           C  
ATOM   4241  C   ASP C  89      -5.258 -14.398   8.805  1.00 95.50           C  
ATOM   4242  CB  ASP C  89      -5.305 -11.945   8.281  1.00 95.50           C  
ATOM   4243  O   ASP C  89      -4.059 -14.688   8.789  1.00 95.50           O  
ATOM   4244  CG  ASP C  89      -5.590 -10.875   7.242  1.00 95.50           C  
ATOM   4245  OD1 ASP C  89      -5.715 -11.203   6.043  1.00 95.50           O  
ATOM   4246  OD2 ASP C  89      -5.688  -9.688   7.629  1.00 95.50           O  
ATOM   4247  N   GLN C  90      -6.105 -15.062   9.578  1.00 96.75           N  
ATOM   4248  CA  GLN C  90      -5.668 -16.031  10.578  1.00 96.75           C  
ATOM   4249  C   GLN C  90      -6.039 -17.453  10.164  1.00 96.75           C  
ATOM   4250  CB  GLN C  90      -6.273 -15.711  11.945  1.00 96.75           C  
ATOM   4251  O   GLN C  90      -5.812 -18.406  10.914  1.00 96.75           O  
ATOM   4252  CG  GLN C  90      -5.895 -14.336  12.477  1.00 96.75           C  
ATOM   4253  CD  GLN C  90      -6.617 -13.984  13.766  1.00 96.75           C  
ATOM   4254  NE2 GLN C  90      -7.098 -12.750  13.859  1.00 96.75           N  
ATOM   4255  OE1 GLN C  90      -6.746 -14.812  14.672  1.00 96.75           O  
ATOM   4256  N   LEU C  91      -6.590 -17.562   8.961  1.00 98.00           N  
ATOM   4257  CA  LEU C  91      -7.039 -18.875   8.484  1.00 98.00           C  
ATOM   4258  C   LEU C  91      -6.348 -19.250   7.180  1.00 98.00           C  
ATOM   4259  CB  LEU C  91      -8.562 -18.875   8.289  1.00 98.00           C  
ATOM   4260  O   LEU C  91      -5.918 -18.375   6.426  1.00 98.00           O  
ATOM   4261  CG  LEU C  91      -9.406 -18.594   9.539  1.00 98.00           C  
ATOM   4262  CD1 LEU C  91     -10.883 -18.594   9.180  1.00 98.00           C  
ATOM   4263  CD2 LEU C  91      -9.117 -19.641  10.617  1.00 98.00           C  
ATOM   4264  N   TRP C  92      -6.227 -20.531   6.996  1.00 98.06           N  
ATOM   4265  CA  TRP C  92      -5.832 -21.016   5.672  1.00 98.06           C  
ATOM   4266  C   TRP C  92      -6.922 -20.719   4.645  1.00 98.06           C  
ATOM   4267  CB  TRP C  92      -5.531 -22.516   5.711  1.00 98.06           C  
ATOM   4268  O   TRP C  92      -8.109 -20.953   4.906  1.00 98.06           O  
ATOM   4269  CG  TRP C  92      -5.098 -23.078   4.391  1.00 98.06           C  
ATOM   4270  CD1 TRP C  92      -3.822 -23.141   3.900  1.00 98.06           C  
ATOM   4271  CD2 TRP C  92      -5.941 -23.656   3.391  1.00 98.06           C  
ATOM   4272  CE2 TRP C  92      -5.109 -24.047   2.320  1.00 98.06           C  
ATOM   4273  CE3 TRP C  92      -7.320 -23.875   3.297  1.00 98.06           C  
ATOM   4274  NE1 TRP C  92      -3.822 -23.719   2.656  1.00 98.06           N  
ATOM   4275  CH2 TRP C  92      -6.965 -24.859   1.102  1.00 98.06           C  
ATOM   4276  CZ2 TRP C  92      -5.613 -24.656   1.167  1.00 98.06           C  
ATOM   4277  CZ3 TRP C  92      -7.820 -24.484   2.150  1.00 98.06           C  
ATOM   4278  N   VAL C  93      -6.590 -20.109   3.592  1.00 97.88           N  
ATOM   4279  CA  VAL C  93      -7.500 -19.906   2.469  1.00 97.88           C  
ATOM   4280  C   VAL C  93      -6.887 -20.484   1.196  1.00 97.88           C  
ATOM   4281  CB  VAL C  93      -7.820 -18.406   2.266  1.00 97.88           C  
ATOM   4282  O   VAL C  93      -5.660 -20.578   1.072  1.00 97.88           O  
ATOM   4283  CG1 VAL C  93      -8.562 -17.844   3.477  1.00 97.88           C  
ATOM   4284  CG2 VAL C  93      -6.539 -17.609   2.008  1.00 97.88           C  
ATOM   4285  N   PRO C  94      -7.688 -20.938   0.235  1.00 97.94           N  
ATOM   4286  CA  PRO C  94      -7.133 -21.438  -1.026  1.00 97.94           C  
ATOM   4287  C   PRO C  94      -6.273 -20.406  -1.744  1.00 97.94           C  
ATOM   4288  CB  PRO C  94      -8.375 -21.781  -1.849  1.00 97.94           C  
ATOM   4289  O   PRO C  94      -6.523 -19.203  -1.623  1.00 97.94           O  
ATOM   4290  CG  PRO C  94      -9.461 -21.969  -0.838  1.00 97.94           C  
ATOM   4291  CD  PRO C  94      -9.211 -21.047   0.313  1.00 97.94           C  
ATOM   4292  N   ASP C  95      -5.324 -20.797  -2.482  1.00 96.94           N  
ATOM   4293  CA  ASP C  95      -4.445 -19.891  -3.205  1.00 96.94           C  
ATOM   4294  C   ASP C  95      -4.941 -19.656  -4.629  1.00 96.94           C  
ATOM   4295  CB  ASP C  95      -3.014 -20.438  -3.227  1.00 96.94           C  
ATOM   4296  O   ASP C  95      -4.145 -19.609  -5.570  1.00 96.94           O  
ATOM   4297  CG  ASP C  95      -2.889 -21.750  -3.977  1.00 96.94           C  
ATOM   4298  OD1 ASP C  95      -3.918 -22.422  -4.199  1.00 96.94           O  
ATOM   4299  OD2 ASP C  95      -1.751 -22.109  -4.340  1.00 96.94           O  
ATOM   4300  N   THR C  96      -6.207 -19.562  -4.770  1.00 97.50           N  
ATOM   4301  CA  THR C  96      -6.824 -19.375  -6.074  1.00 97.50           C  
ATOM   4302  C   THR C  96      -6.336 -18.062  -6.711  1.00 97.50           C  
ATOM   4303  CB  THR C  96      -8.359 -19.344  -5.965  1.00 97.50           C  
ATOM   4304  O   THR C  96      -6.109 -17.078  -6.016  1.00 97.50           O  
ATOM   4305  CG2 THR C  96      -8.914 -20.734  -5.672  1.00 97.50           C  
ATOM   4306  OG1 THR C  96      -8.742 -18.453  -4.910  1.00 97.50           O  
ATOM   4307  N   TYR C  97      -6.184 -18.094  -8.016  1.00 96.75           N  
ATOM   4308  CA  TYR C  97      -5.875 -16.891  -8.789  1.00 96.75           C  
ATOM   4309  C   TYR C  97      -6.551 -16.938 -10.148  1.00 96.75           C  
ATOM   4310  CB  TYR C  97      -4.363 -16.734  -8.953  1.00 96.75           C  
ATOM   4311  O   TYR C  97      -7.105 -17.953 -10.547  1.00 96.75           O  
ATOM   4312  CG  TYR C  97      -3.783 -17.594 -10.062  1.00 96.75           C  
ATOM   4313  CD1 TYR C  97      -3.814 -18.984  -9.984  1.00 96.75           C  
ATOM   4314  CD2 TYR C  97      -3.205 -17.000 -11.180  1.00 96.75           C  
ATOM   4315  CE1 TYR C  97      -3.281 -19.766 -11.000  1.00 96.75           C  
ATOM   4316  CE2 TYR C  97      -2.668 -17.781 -12.203  1.00 96.75           C  
ATOM   4317  OH  TYR C  97      -2.184 -19.938 -13.109  1.00 96.75           O  
ATOM   4318  CZ  TYR C  97      -2.713 -19.156 -12.102  1.00 96.75           C  
ATOM   4319  N   PHE C  98      -6.586 -15.789 -10.820  1.00 97.12           N  
ATOM   4320  CA  PHE C  98      -7.121 -15.680 -12.172  1.00 97.12           C  
ATOM   4321  C   PHE C  98      -6.000 -15.688 -13.203  1.00 97.12           C  
ATOM   4322  CB  PHE C  98      -7.961 -14.406 -12.312  1.00 97.12           C  
ATOM   4323  O   PHE C  98      -5.246 -14.711 -13.312  1.00 97.12           O  
ATOM   4324  CG  PHE C  98      -9.023 -14.250 -11.258  1.00 97.12           C  
ATOM   4325  CD1 PHE C  98     -10.102 -15.117 -11.211  1.00 97.12           C  
ATOM   4326  CD2 PHE C  98      -8.930 -13.242 -10.312  1.00 97.12           C  
ATOM   4327  CE1 PHE C  98     -11.086 -14.977 -10.234  1.00 97.12           C  
ATOM   4328  CE2 PHE C  98      -9.906 -13.094  -9.328  1.00 97.12           C  
ATOM   4329  CZ  PHE C  98     -10.984 -13.969  -9.297  1.00 97.12           C  
ATOM   4330  N   LEU C  99      -6.004 -16.703 -13.977  1.00 95.00           N  
ATOM   4331  CA  LEU C  99      -4.891 -16.969 -14.883  1.00 95.00           C  
ATOM   4332  C   LEU C  99      -4.746 -15.867 -15.914  1.00 95.00           C  
ATOM   4333  CB  LEU C  99      -5.082 -18.328 -15.578  1.00 95.00           C  
ATOM   4334  O   LEU C  99      -3.633 -15.445 -16.234  1.00 95.00           O  
ATOM   4335  CG  LEU C  99      -3.809 -19.031 -16.062  1.00 95.00           C  
ATOM   4336  CD1 LEU C  99      -3.281 -19.953 -14.977  1.00 95.00           C  
ATOM   4337  CD2 LEU C  99      -4.070 -19.781 -17.344  1.00 95.00           C  
ATOM   4338  N   ASN C 100      -5.812 -15.406 -16.469  1.00 93.88           N  
ATOM   4339  CA  ASN C 100      -5.746 -14.414 -17.531  1.00 93.88           C  
ATOM   4340  C   ASN C 100      -5.973 -13.000 -17.000  1.00 93.88           C  
ATOM   4341  CB  ASN C 100      -6.770 -14.734 -18.625  1.00 93.88           C  
ATOM   4342  O   ASN C 100      -6.371 -12.109 -17.750  1.00 93.88           O  
ATOM   4343  CG  ASN C 100      -8.172 -14.930 -18.078  1.00 93.88           C  
ATOM   4344  ND2 ASN C 100      -9.172 -14.625 -18.891  1.00 93.88           N  
ATOM   4345  OD1 ASN C 100      -8.352 -15.344 -16.938  1.00 93.88           O  
ATOM   4346  N   ASP C 101      -5.703 -12.828 -15.789  1.00 94.38           N  
ATOM   4347  CA  ASP C 101      -5.824 -11.523 -15.164  1.00 94.38           C  
ATOM   4348  C   ASP C 101      -4.684 -10.602 -15.586  1.00 94.38           C  
ATOM   4349  CB  ASP C 101      -5.852 -11.664 -13.641  1.00 94.38           C  
ATOM   4350  O   ASP C 101      -3.512 -10.969 -15.500  1.00 94.38           O  
ATOM   4351  CG  ASP C 101      -5.559 -10.359 -12.914  1.00 94.38           C  
ATOM   4352  OD1 ASP C 101      -6.359  -9.406 -13.023  1.00 94.38           O  
ATOM   4353  OD2 ASP C 101      -4.512 -10.281 -12.234  1.00 94.38           O  
ATOM   4354  N   LYS C 102      -5.020  -9.445 -16.047  1.00 90.94           N  
ATOM   4355  CA  LYS C 102      -4.043  -8.398 -16.328  1.00 90.94           C  
ATOM   4356  C   LYS C 102      -3.879  -7.469 -15.117  1.00 90.94           C  
ATOM   4357  CB  LYS C 102      -4.453  -7.590 -17.547  1.00 90.94           C  
ATOM   4358  O   LYS C 102      -2.758  -7.102 -14.758  1.00 90.94           O  
ATOM   4359  CG  LYS C 102      -4.340  -8.359 -18.859  1.00 90.94           C  
ATOM   4360  CD  LYS C 102      -4.652  -7.469 -20.062  1.00 90.94           C  
ATOM   4361  CE  LYS C 102      -4.047  -8.023 -21.344  1.00 90.94           C  
ATOM   4362  NZ  LYS C 102      -4.355  -7.160 -22.516  1.00 90.94           N  
ATOM   4363  N   LYS C 103      -4.938  -7.094 -14.617  1.00 91.31           N  
ATOM   4364  CA  LYS C 103      -5.012  -6.215 -13.453  1.00 91.31           C  
ATOM   4365  C   LYS C 103      -6.281  -6.480 -12.648  1.00 91.31           C  
ATOM   4366  CB  LYS C 103      -4.965  -4.750 -13.883  1.00 91.31           C  
ATOM   4367  O   LYS C 103      -7.355  -6.684 -13.219  1.00 91.31           O  
ATOM   4368  CG  LYS C 103      -4.578  -3.791 -12.766  1.00 91.31           C  
ATOM   4369  CD  LYS C 103      -4.570  -2.346 -13.250  1.00 91.31           C  
ATOM   4370  CE  LYS C 103      -4.172  -1.385 -12.141  1.00 91.31           C  
ATOM   4371  NZ  LYS C 103      -4.176   0.034 -12.602  1.00 91.31           N  
ATOM   4372  N   SER C 104      -6.129  -6.570 -11.344  1.00 94.38           N  
ATOM   4373  CA  SER C 104      -7.277  -6.828 -10.477  1.00 94.38           C  
ATOM   4374  C   SER C 104      -7.094  -6.188  -9.109  1.00 94.38           C  
ATOM   4375  CB  SER C 104      -7.508  -8.328 -10.320  1.00 94.38           C  
ATOM   4376  O   SER C 104      -5.977  -5.844  -8.727  1.00 94.38           O  
ATOM   4377  OG  SER C 104      -7.129  -9.023 -11.500  1.00 94.38           O  
ATOM   4378  N   PHE C 105      -8.195  -5.965  -8.414  1.00 93.06           N  
ATOM   4379  CA  PHE C 105      -8.141  -5.492  -7.039  1.00 93.06           C  
ATOM   4380  C   PHE C 105      -9.367  -5.957  -6.258  1.00 93.06           C  
ATOM   4381  CB  PHE C 105      -8.039  -3.965  -6.996  1.00 93.06           C  
ATOM   4382  O   PHE C 105     -10.414  -6.238  -6.848  1.00 93.06           O  
ATOM   4383  CG  PHE C 105      -9.242  -3.258  -7.562  1.00 93.06           C  
ATOM   4384  CD1 PHE C 105      -9.320  -2.975  -8.922  1.00 93.06           C  
ATOM   4385  CD2 PHE C 105     -10.289  -2.879  -6.738  1.00 93.06           C  
ATOM   4386  CE1 PHE C 105     -10.430  -2.322  -9.445  1.00 93.06           C  
ATOM   4387  CE2 PHE C 105     -11.406  -2.227  -7.258  1.00 93.06           C  
ATOM   4388  CZ  PHE C 105     -11.469  -1.947  -8.617  1.00 93.06           C  
ATOM   4389  N   VAL C 106      -9.180  -6.105  -4.930  1.00 94.81           N  
ATOM   4390  CA  VAL C 106     -10.273  -6.340  -4.000  1.00 94.81           C  
ATOM   4391  C   VAL C 106     -10.852  -5.004  -3.531  1.00 94.81           C  
ATOM   4392  CB  VAL C 106      -9.828  -7.180  -2.785  1.00 94.81           C  
ATOM   4393  O   VAL C 106     -10.102  -4.102  -3.141  1.00 94.81           O  
ATOM   4394  CG1 VAL C 106     -10.961  -7.316  -1.771  1.00 94.81           C  
ATOM   4395  CG2 VAL C 106      -9.344  -8.555  -3.238  1.00 94.81           C  
ATOM   4396  N   HIS C 107     -12.055  -4.938  -3.604  1.00 93.62           N  
ATOM   4397  CA  HIS C 107     -12.695  -3.717  -3.127  1.00 93.62           C  
ATOM   4398  C   HIS C 107     -12.570  -3.582  -1.614  1.00 93.62           C  
ATOM   4399  CB  HIS C 107     -14.172  -3.691  -3.535  1.00 93.62           C  
ATOM   4400  O   HIS C 107     -12.617  -4.578  -0.891  1.00 93.62           O  
ATOM   4401  CG  HIS C 107     -14.383  -3.471  -5.000  1.00 93.62           C  
ATOM   4402  CD2 HIS C 107     -14.320  -4.324  -6.047  1.00 93.62           C  
ATOM   4403  ND1 HIS C 107     -14.703  -2.236  -5.523  1.00 93.62           N  
ATOM   4404  CE1 HIS C 107     -14.828  -2.344  -6.836  1.00 93.62           C  
ATOM   4405  NE2 HIS C 107     -14.602  -3.602  -7.180  1.00 93.62           N  
ATOM   4406  N   GLY C 108     -12.375  -2.340  -1.152  1.00 90.31           N  
ATOM   4407  CA  GLY C 108     -12.258  -2.117   0.280  1.00 90.31           C  
ATOM   4408  C   GLY C 108     -12.008  -0.666   0.641  1.00 90.31           C  
ATOM   4409  O   GLY C 108     -10.859  -0.242   0.759  1.00 90.31           O  
ATOM   4410  N   VAL C 109     -12.930   0.146   0.834  1.00 86.25           N  
ATOM   4411  CA  VAL C 109     -12.727   1.536   1.229  1.00 86.25           C  
ATOM   4412  C   VAL C 109     -13.039   1.704   2.713  1.00 86.25           C  
ATOM   4413  CB  VAL C 109     -13.594   2.498   0.389  1.00 86.25           C  
ATOM   4414  O   VAL C 109     -12.250   2.293   3.457  1.00 86.25           O  
ATOM   4415  CG1 VAL C 109     -15.078   2.322   0.727  1.00 86.25           C  
ATOM   4416  CG2 VAL C 109     -13.164   3.945   0.616  1.00 86.25           C  
ATOM   4417  N   THR C 110     -14.141   1.153   3.096  1.00 86.94           N  
ATOM   4418  CA  THR C 110     -14.445   1.168   4.523  1.00 86.94           C  
ATOM   4419  C   THR C 110     -13.758   0.011   5.238  1.00 86.94           C  
ATOM   4420  CB  THR C 110     -15.969   1.093   4.766  1.00 86.94           C  
ATOM   4421  O   THR C 110     -13.078   0.214   6.246  1.00 86.94           O  
ATOM   4422  CG2 THR C 110     -16.672   2.307   4.180  1.00 86.94           C  
ATOM   4423  OG1 THR C 110     -16.484  -0.095   4.152  1.00 86.94           O  
ATOM   4424  N   VAL C 111     -13.953  -1.112   4.754  1.00 90.31           N  
ATOM   4425  CA  VAL C 111     -13.258  -2.348   5.098  1.00 90.31           C  
ATOM   4426  C   VAL C 111     -13.047  -3.191   3.842  1.00 90.31           C  
ATOM   4427  CB  VAL C 111     -14.031  -3.158   6.164  1.00 90.31           C  
ATOM   4428  O   VAL C 111     -13.758  -3.020   2.848  1.00 90.31           O  
ATOM   4429  CG1 VAL C 111     -14.148  -2.365   7.461  1.00 90.31           C  
ATOM   4430  CG2 VAL C 111     -15.414  -3.541   5.637  1.00 90.31           C  
ATOM   4431  N   LYS C 112     -12.070  -4.059   3.961  1.00 91.44           N  
ATOM   4432  CA  LYS C 112     -11.953  -4.996   2.848  1.00 91.44           C  
ATOM   4433  C   LYS C 112     -13.227  -5.812   2.678  1.00 91.44           C  
ATOM   4434  CB  LYS C 112     -10.758  -5.930   3.057  1.00 91.44           C  
ATOM   4435  O   LYS C 112     -13.820  -6.262   3.662  1.00 91.44           O  
ATOM   4436  CG  LYS C 112      -9.406  -5.246   2.912  1.00 91.44           C  
ATOM   4437  CD  LYS C 112      -8.258  -6.250   3.004  1.00 91.44           C  
ATOM   4438  CE  LYS C 112      -6.906  -5.570   2.850  1.00 91.44           C  
ATOM   4439  NZ  LYS C 112      -5.781  -6.547   2.934  1.00 91.44           N  
ATOM   4440  N   ASN C 113     -13.641  -5.926   1.396  1.00 93.75           N  
ATOM   4441  CA  ASN C 113     -14.828  -6.727   1.116  1.00 93.75           C  
ATOM   4442  C   ASN C 113     -14.508  -8.219   1.128  1.00 93.75           C  
ATOM   4443  CB  ASN C 113     -15.445  -6.328  -0.225  1.00 93.75           C  
ATOM   4444  O   ASN C 113     -14.531  -8.875   0.083  1.00 93.75           O  
ATOM   4445  CG  ASN C 113     -16.062  -4.945  -0.193  1.00 93.75           C  
ATOM   4446  ND2 ASN C 113     -16.703  -4.555  -1.288  1.00 93.75           N  
ATOM   4447  OD1 ASN C 113     -15.969  -4.227   0.807  1.00 93.75           O  
ATOM   4448  N   ARG C 114     -14.336  -8.672   2.279  1.00 95.69           N  
ATOM   4449  CA  ARG C 114     -14.078 -10.078   2.568  1.00 95.69           C  
ATOM   4450  C   ARG C 114     -15.086 -10.617   3.582  1.00 95.69           C  
ATOM   4451  CB  ARG C 114     -12.656 -10.273   3.086  1.00 95.69           C  
ATOM   4452  O   ARG C 114     -15.398  -9.953   4.570  1.00 95.69           O  
ATOM   4453  CG  ARG C 114     -11.578  -9.844   2.102  1.00 95.69           C  
ATOM   4454  CD  ARG C 114     -10.180 -10.078   2.658  1.00 95.69           C  
ATOM   4455  NE  ARG C 114      -9.195  -9.203   2.029  1.00 95.69           N  
ATOM   4456  NH1 ARG C 114      -7.398 -10.016   3.230  1.00 95.69           N  
ATOM   4457  NH2 ARG C 114      -7.090  -8.352   1.683  1.00 95.69           N  
ATOM   4458  CZ  ARG C 114      -7.898  -9.188   2.316  1.00 95.69           C  
ATOM   4459  N   MET C 115     -15.609 -11.711   3.297  1.00 95.56           N  
ATOM   4460  CA  MET C 115     -16.516 -12.383   4.227  1.00 95.56           C  
ATOM   4461  C   MET C 115     -15.961 -13.758   4.605  1.00 95.56           C  
ATOM   4462  CB  MET C 115     -17.906 -12.523   3.623  1.00 95.56           C  
ATOM   4463  O   MET C 115     -15.570 -14.539   3.734  1.00 95.56           O  
ATOM   4464  CG  MET C 115     -18.891 -13.266   4.512  1.00 95.56           C  
ATOM   4465  SD  MET C 115     -20.312 -13.961   3.574  1.00 95.56           S  
ATOM   4466  CE  MET C 115     -19.484 -15.336   2.723  1.00 95.56           C  
ATOM   4467  N   ILE C 116     -15.914 -14.031   5.887  1.00 96.50           N  
ATOM   4468  CA  ILE C 116     -15.539 -15.352   6.379  1.00 96.50           C  
ATOM   4469  C   ILE C 116     -16.625 -15.867   7.324  1.00 96.50           C  
ATOM   4470  CB  ILE C 116     -14.172 -15.328   7.094  1.00 96.50           C  
ATOM   4471  O   ILE C 116     -16.953 -15.219   8.320  1.00 96.50           O  
ATOM   4472  CG1 ILE C 116     -13.367 -16.594   6.750  1.00 96.50           C  
ATOM   4473  CG2 ILE C 116     -14.359 -15.188   8.609  1.00 96.50           C  
ATOM   4474  CD1 ILE C 116     -12.133 -16.328   5.906  1.00 96.50           C  
ATOM   4475  N   ARG C 117     -17.156 -17.000   7.027  1.00 96.75           N  
ATOM   4476  CA  ARG C 117     -18.203 -17.641   7.828  1.00 96.75           C  
ATOM   4477  C   ARG C 117     -17.859 -19.094   8.102  1.00 96.75           C  
ATOM   4478  CB  ARG C 117     -19.547 -17.531   7.125  1.00 96.75           C  
ATOM   4479  O   ARG C 117     -17.578 -19.859   7.176  1.00 96.75           O  
ATOM   4480  CG  ARG C 117     -20.719 -18.078   7.949  1.00 96.75           C  
ATOM   4481  CD  ARG C 117     -22.031 -17.938   7.211  1.00 96.75           C  
ATOM   4482  NE  ARG C 117     -22.406 -16.547   7.000  1.00 96.75           N  
ATOM   4483  NH1 ARG C 117     -23.953 -16.984   5.355  1.00 96.75           N  
ATOM   4484  NH2 ARG C 117     -23.562 -14.820   6.016  1.00 96.75           N  
ATOM   4485  CZ  ARG C 117     -23.297 -16.109   6.125  1.00 96.75           C  
ATOM   4486  N   LEU C 118     -17.875 -19.438   9.367  1.00 97.44           N  
ATOM   4487  CA  LEU C 118     -17.625 -20.812   9.781  1.00 97.44           C  
ATOM   4488  C   LEU C 118     -18.938 -21.531  10.109  1.00 97.44           C  
ATOM   4489  CB  LEU C 118     -16.688 -20.844  10.984  1.00 97.44           C  
ATOM   4490  O   LEU C 118     -19.812 -20.953  10.758  1.00 97.44           O  
ATOM   4491  CG  LEU C 118     -15.414 -20.016  10.875  1.00 97.44           C  
ATOM   4492  CD1 LEU C 118     -14.586 -20.156  12.148  1.00 97.44           C  
ATOM   4493  CD2 LEU C 118     -14.602 -20.453   9.664  1.00 97.44           C  
ATOM   4494  N   HIS C 119     -19.047 -22.734   9.648  1.00 96.75           N  
ATOM   4495  CA  HIS C 119     -20.172 -23.594   9.984  1.00 96.75           C  
ATOM   4496  C   HIS C 119     -19.766 -24.672  10.992  1.00 96.75           C  
ATOM   4497  CB  HIS C 119     -20.750 -24.250   8.727  1.00 96.75           C  
ATOM   4498  O   HIS C 119     -18.609 -25.062  11.047  1.00 96.75           O  
ATOM   4499  CG  HIS C 119     -21.359 -23.266   7.770  1.00 96.75           C  
ATOM   4500  CD2 HIS C 119     -22.562 -22.656   7.777  1.00 96.75           C  
ATOM   4501  ND1 HIS C 119     -20.703 -22.812   6.645  1.00 96.75           N  
ATOM   4502  CE1 HIS C 119     -21.484 -21.969   5.996  1.00 96.75           C  
ATOM   4503  NE2 HIS C 119     -22.625 -21.859   6.664  1.00 96.75           N  
ATOM   4504  N   PRO C 120     -20.672 -25.125  11.758  1.00 96.69           N  
ATOM   4505  CA  PRO C 120     -20.375 -26.094  12.812  1.00 96.69           C  
ATOM   4506  C   PRO C 120     -19.641 -27.328  12.281  1.00 96.69           C  
ATOM   4507  CB  PRO C 120     -21.750 -26.469  13.359  1.00 96.69           C  
ATOM   4508  O   PRO C 120     -18.797 -27.906  12.977  1.00 96.69           O  
ATOM   4509  CG  PRO C 120     -22.562 -25.234  13.227  1.00 96.69           C  
ATOM   4510  CD  PRO C 120     -22.172 -24.547  11.938  1.00 96.69           C  
ATOM   4511  N   ASP C 121     -19.875 -27.703  11.055  1.00 97.25           N  
ATOM   4512  CA  ASP C 121     -19.281 -28.922  10.516  1.00 97.25           C  
ATOM   4513  C   ASP C 121     -17.875 -28.672   9.992  1.00 97.25           C  
ATOM   4514  CB  ASP C 121     -20.172 -29.500   9.398  1.00 97.25           C  
ATOM   4515  O   ASP C 121     -17.250 -29.562   9.398  1.00 97.25           O  
ATOM   4516  CG  ASP C 121     -20.219 -28.609   8.164  1.00 97.25           C  
ATOM   4517  OD1 ASP C 121     -19.750 -27.453   8.234  1.00 97.25           O  
ATOM   4518  OD2 ASP C 121     -20.719 -29.078   7.121  1.00 97.25           O  
ATOM   4519  N   GLY C 122     -17.359 -27.438  10.102  1.00 97.81           N  
ATOM   4520  CA  GLY C 122     -16.016 -27.094   9.664  1.00 97.81           C  
ATOM   4521  C   GLY C 122     -15.977 -26.438   8.297  1.00 97.81           C  
ATOM   4522  O   GLY C 122     -14.906 -26.078   7.805  1.00 97.81           O  
ATOM   4523  N   THR C 123     -17.172 -26.328   7.719  1.00 98.19           N  
ATOM   4524  CA  THR C 123     -17.219 -25.641   6.434  1.00 98.19           C  
ATOM   4525  C   THR C 123     -16.875 -24.156   6.602  1.00 98.19           C  
ATOM   4526  CB  THR C 123     -18.609 -25.766   5.785  1.00 98.19           C  
ATOM   4527  O   THR C 123     -17.359 -23.500   7.527  1.00 98.19           O  
ATOM   4528  CG2 THR C 123     -18.672 -25.031   4.449  1.00 98.19           C  
ATOM   4529  OG1 THR C 123     -18.891 -27.156   5.562  1.00 98.19           O  
ATOM   4530  N   VAL C 124     -15.984 -23.703   5.766  1.00 98.25           N  
ATOM   4531  CA  VAL C 124     -15.609 -22.297   5.711  1.00 98.25           C  
ATOM   4532  C   VAL C 124     -16.141 -21.672   4.422  1.00 98.25           C  
ATOM   4533  CB  VAL C 124     -14.078 -22.094   5.816  1.00 98.25           C  
ATOM   4534  O   VAL C 124     -15.906 -22.188   3.332  1.00 98.25           O  
ATOM   4535  CG1 VAL C 124     -13.719 -20.609   5.820  1.00 98.25           C  
ATOM   4536  CG2 VAL C 124     -13.539 -22.797   7.066  1.00 98.25           C  
ATOM   4537  N   LEU C 125     -16.891 -20.625   4.512  1.00 97.38           N  
ATOM   4538  CA  LEU C 125     -17.297 -19.797   3.381  1.00 97.38           C  
ATOM   4539  C   LEU C 125     -16.484 -18.516   3.330  1.00 97.38           C  
ATOM   4540  CB  LEU C 125     -18.781 -19.469   3.463  1.00 97.38           C  
ATOM   4541  O   LEU C 125     -16.438 -17.766   4.309  1.00 97.38           O  
ATOM   4542  CG  LEU C 125     -19.656 -19.969   2.307  1.00 97.38           C  
ATOM   4543  CD1 LEU C 125     -20.594 -21.062   2.785  1.00 97.38           C  
ATOM   4544  CD2 LEU C 125     -20.453 -18.812   1.698  1.00 97.38           C  
ATOM   4545  N   TYR C 126     -15.828 -18.344   2.219  1.00 97.38           N  
ATOM   4546  CA  TYR C 126     -14.953 -17.203   2.043  1.00 97.38           C  
ATOM   4547  C   TYR C 126     -15.312 -16.422   0.779  1.00 97.38           C  
ATOM   4548  CB  TYR C 126     -13.484 -17.641   1.982  1.00 97.38           C  
ATOM   4549  O   TYR C 126     -15.195 -16.953  -0.331  1.00 97.38           O  
ATOM   4550  CG  TYR C 126     -12.508 -16.500   1.837  1.00 97.38           C  
ATOM   4551  CD1 TYR C 126     -11.477 -16.547   0.901  1.00 97.38           C  
ATOM   4552  CD2 TYR C 126     -12.617 -15.367   2.637  1.00 97.38           C  
ATOM   4553  CE1 TYR C 126     -10.578 -15.508   0.766  1.00 97.38           C  
ATOM   4554  CE2 TYR C 126     -11.719 -14.312   2.508  1.00 97.38           C  
ATOM   4555  OH  TYR C 126      -9.812 -13.344   1.442  1.00 97.38           O  
ATOM   4556  CZ  TYR C 126     -10.703 -14.391   1.572  1.00 97.38           C  
ATOM   4557  N   GLY C 127     -15.750 -15.141   0.970  1.00 95.94           N  
ATOM   4558  CA  GLY C 127     -16.188 -14.320  -0.146  1.00 95.94           C  
ATOM   4559  C   GLY C 127     -15.359 -13.055  -0.311  1.00 95.94           C  
ATOM   4560  O   GLY C 127     -14.953 -12.438   0.676  1.00 95.94           O  
ATOM   4561  N   LEU C 128     -15.188 -12.703  -1.615  1.00 96.69           N  
ATOM   4562  CA  LEU C 128     -14.484 -11.484  -1.994  1.00 96.69           C  
ATOM   4563  C   LEU C 128     -15.258 -10.711  -3.059  1.00 96.69           C  
ATOM   4564  CB  LEU C 128     -13.078 -11.812  -2.508  1.00 96.69           C  
ATOM   4565  O   LEU C 128     -15.898 -11.320  -3.924  1.00 96.69           O  
ATOM   4566  CG  LEU C 128     -12.148 -12.539  -1.532  1.00 96.69           C  
ATOM   4567  CD1 LEU C 128     -11.117 -13.359  -2.295  1.00 96.69           C  
ATOM   4568  CD2 LEU C 128     -11.461 -11.539  -0.604  1.00 96.69           C  
ATOM   4569  N   ARG C 129     -15.203  -9.414  -2.979  1.00 96.31           N  
ATOM   4570  CA  ARG C 129     -15.641  -8.578  -4.094  1.00 96.31           C  
ATOM   4571  C   ARG C 129     -14.445  -8.094  -4.910  1.00 96.31           C  
ATOM   4572  CB  ARG C 129     -16.453  -7.383  -3.588  1.00 96.31           C  
ATOM   4573  O   ARG C 129     -13.594  -7.359  -4.398  1.00 96.31           O  
ATOM   4574  CG  ARG C 129     -17.047  -6.531  -4.695  1.00 96.31           C  
ATOM   4575  CD  ARG C 129     -17.844  -5.359  -4.137  1.00 96.31           C  
ATOM   4576  NE  ARG C 129     -18.391  -4.520  -5.203  1.00 96.31           N  
ATOM   4577  NH1 ARG C 129     -18.016  -2.521  -4.105  1.00 96.31           N  
ATOM   4578  NH2 ARG C 129     -18.969  -2.529  -6.188  1.00 96.31           N  
ATOM   4579  CZ  ARG C 129     -18.453  -3.193  -5.164  1.00 96.31           C  
ATOM   4580  N   ILE C 130     -14.422  -8.500  -6.164  1.00 96.81           N  
ATOM   4581  CA  ILE C 130     -13.234  -8.305  -6.980  1.00 96.81           C  
ATOM   4582  C   ILE C 130     -13.617  -7.637  -8.297  1.00 96.81           C  
ATOM   4583  CB  ILE C 130     -12.508  -9.641  -7.254  1.00 96.81           C  
ATOM   4584  O   ILE C 130     -14.641  -7.965  -8.898  1.00 96.81           O  
ATOM   4585  CG1 ILE C 130     -11.977 -10.242  -5.945  1.00 96.81           C  
ATOM   4586  CG2 ILE C 130     -11.375  -9.445  -8.266  1.00 96.81           C  
ATOM   4587  CD1 ILE C 130     -11.516 -11.688  -6.062  1.00 96.81           C  
ATOM   4588  N   THR C 131     -12.859  -6.711  -8.703  1.00 95.88           N  
ATOM   4589  CA  THR C 131     -12.836  -6.273 -10.094  1.00 95.88           C  
ATOM   4590  C   THR C 131     -11.578  -6.766 -10.797  1.00 95.88           C  
ATOM   4591  CB  THR C 131     -12.922  -4.738 -10.203  1.00 95.88           C  
ATOM   4592  O   THR C 131     -10.469  -6.605 -10.281  1.00 95.88           O  
ATOM   4593  CG2 THR C 131     -12.758  -4.277 -11.641  1.00 95.88           C  
ATOM   4594  OG1 THR C 131     -14.203  -4.301  -9.719  1.00 95.88           O  
ATOM   4595  N   THR C 132     -11.727  -7.402 -11.953  1.00 96.62           N  
ATOM   4596  CA  THR C 132     -10.594  -7.938 -12.703  1.00 96.62           C  
ATOM   4597  C   THR C 132     -10.703  -7.574 -14.180  1.00 96.62           C  
ATOM   4598  CB  THR C 132     -10.500  -9.469 -12.555  1.00 96.62           C  
ATOM   4599  O   THR C 132     -11.797  -7.586 -14.750  1.00 96.62           O  
ATOM   4600  CG2 THR C 132     -11.609 -10.164 -13.328  1.00 96.62           C  
ATOM   4601  OG1 THR C 132      -9.227  -9.914 -13.047  1.00 96.62           O  
ATOM   4602  N   THR C 133      -9.648  -7.098 -14.719  1.00 96.38           N  
ATOM   4603  CA  THR C 133      -9.477  -7.016 -16.172  1.00 96.38           C  
ATOM   4604  C   THR C 133      -8.750  -8.250 -16.703  1.00 96.38           C  
ATOM   4605  CB  THR C 133      -8.688  -5.754 -16.562  1.00 96.38           C  
ATOM   4606  O   THR C 133      -7.570  -8.453 -16.422  1.00 96.38           O  
ATOM   4607  CG2 THR C 133      -8.570  -5.637 -18.078  1.00 96.38           C  
ATOM   4608  OG1 THR C 133      -9.367  -4.598 -16.062  1.00 96.38           O  
ATOM   4609  N   ALA C 134      -9.469  -9.008 -17.438  1.00 96.31           N  
ATOM   4610  CA  ALA C 134      -8.945 -10.281 -17.922  1.00 96.31           C  
ATOM   4611  C   ALA C 134      -8.664 -10.227 -19.422  1.00 96.31           C  
ATOM   4612  CB  ALA C 134      -9.922 -11.414 -17.609  1.00 96.31           C  
ATOM   4613  O   ALA C 134      -9.414  -9.594 -20.172  1.00 96.31           O  
ATOM   4614  N   ALA C 135      -7.598 -10.898 -19.797  1.00 93.06           N  
ATOM   4615  CA  ALA C 135      -7.262 -10.992 -21.219  1.00 93.06           C  
ATOM   4616  C   ALA C 135      -8.328 -11.766 -21.984  1.00 93.06           C  
ATOM   4617  CB  ALA C 135      -5.898 -11.648 -21.391  1.00 93.06           C  
ATOM   4618  O   ALA C 135      -8.852 -12.773 -21.484  1.00 93.06           O  
ATOM   4619  N   CYS C 136      -8.711 -11.273 -23.094  1.00 93.31           N  
ATOM   4620  CA  CYS C 136      -9.641 -11.898 -24.031  1.00 93.31           C  
ATOM   4621  C   CYS C 136      -9.203 -11.648 -25.469  1.00 93.31           C  
ATOM   4622  CB  CYS C 136     -11.055 -11.367 -23.812  1.00 93.31           C  
ATOM   4623  O   CYS C 136      -9.312 -10.531 -25.969  1.00 93.31           O  
ATOM   4624  SG  CYS C 136     -12.266 -12.031 -24.984  1.00 93.31           S  
ATOM   4625  N   MET C 137      -8.758 -12.766 -26.125  1.00 87.06           N  
ATOM   4626  CA  MET C 137      -8.344 -12.648 -27.516  1.00 87.06           C  
ATOM   4627  C   MET C 137      -9.547 -12.648 -28.453  1.00 87.06           C  
ATOM   4628  CB  MET C 137      -7.391 -13.789 -27.891  1.00 87.06           C  
ATOM   4629  O   MET C 137     -10.094 -13.711 -28.766  1.00 87.06           O  
ATOM   4630  CG  MET C 137      -6.039 -13.711 -27.203  1.00 87.06           C  
ATOM   4631  SD  MET C 137      -5.113 -12.188 -27.625  1.00 87.06           S  
ATOM   4632  CE  MET C 137      -4.387 -12.695 -29.219  1.00 87.06           C  
ATOM   4633  N   MET C 138      -9.898 -11.477 -28.875  1.00 88.88           N  
ATOM   4634  CA  MET C 138     -11.086 -11.328 -29.719  1.00 88.88           C  
ATOM   4635  C   MET C 138     -10.727 -11.438 -31.188  1.00 88.88           C  
ATOM   4636  CB  MET C 138     -11.781  -9.992 -29.438  1.00 88.88           C  
ATOM   4637  O   MET C 138      -9.688 -10.922 -31.625  1.00 88.88           O  
ATOM   4638  CG  MET C 138     -12.461  -9.922 -28.078  1.00 88.88           C  
ATOM   4639  SD  MET C 138     -13.250  -8.297 -27.781  1.00 88.88           S  
ATOM   4640  CE  MET C 138     -11.953  -7.484 -26.812  1.00 88.88           C  
ATOM   4641  N   ASP C 139     -11.547 -12.125 -31.984  1.00 86.94           N  
ATOM   4642  CA  ASP C 139     -11.422 -12.281 -33.438  1.00 86.94           C  
ATOM   4643  C   ASP C 139     -12.297 -11.281 -34.156  1.00 86.94           C  
ATOM   4644  CB  ASP C 139     -11.781 -13.711 -33.844  1.00 86.94           C  
ATOM   4645  O   ASP C 139     -13.516 -11.438 -34.219  1.00 86.94           O  
ATOM   4646  CG  ASP C 139     -11.484 -14.000 -35.312  1.00 86.94           C  
ATOM   4647  OD1 ASP C 139     -11.078 -13.070 -36.031  1.00 86.94           O  
ATOM   4648  OD2 ASP C 139     -11.648 -15.164 -35.719  1.00 86.94           O  
ATOM   4649  N   LEU C 140     -11.594 -10.336 -34.844  1.00 85.94           N  
ATOM   4650  CA  LEU C 140     -12.352  -9.242 -35.438  1.00 85.94           C  
ATOM   4651  C   LEU C 140     -12.516  -9.461 -36.938  1.00 85.94           C  
ATOM   4652  CB  LEU C 140     -11.656  -7.906 -35.188  1.00 85.94           C  
ATOM   4653  O   LEU C 140     -13.016  -8.578 -37.656  1.00 85.94           O  
ATOM   4654  CG  LEU C 140     -11.453  -7.523 -33.719  1.00 85.94           C  
ATOM   4655  CD1 LEU C 140     -10.656  -6.223 -33.625  1.00 85.94           C  
ATOM   4656  CD2 LEU C 140     -12.789  -7.395 -33.000  1.00 85.94           C  
ATOM   4657  N   ARG C 141     -12.305 -10.656 -37.594  1.00 83.62           N  
ATOM   4658  CA  ARG C 141     -12.383 -10.938 -39.031  1.00 83.62           C  
ATOM   4659  C   ARG C 141     -13.797 -10.742 -39.562  1.00 83.62           C  
ATOM   4660  CB  ARG C 141     -11.914 -12.367 -39.312  1.00 83.62           C  
ATOM   4661  O   ARG C 141     -13.992 -10.352 -40.719  1.00 83.62           O  
ATOM   4662  CG  ARG C 141     -10.406 -12.547 -39.250  1.00 83.62           C  
ATOM   4663  CD  ARG C 141      -9.992 -13.992 -39.469  1.00 83.62           C  
ATOM   4664  NE  ARG C 141     -10.359 -14.844 -38.344  1.00 83.62           N  
ATOM   4665  NH1 ARG C 141      -9.500 -16.781 -39.250  1.00 83.62           N  
ATOM   4666  NH2 ARG C 141     -10.484 -16.812 -37.188  1.00 83.62           N  
ATOM   4667  CZ  ARG C 141     -10.109 -16.141 -38.250  1.00 83.62           C  
ATOM   4668  N   ARG C 142     -14.758 -10.945 -38.688  1.00 81.81           N  
ATOM   4669  CA  ARG C 142     -16.156 -10.820 -39.125  1.00 81.81           C  
ATOM   4670  C   ARG C 142     -16.781  -9.562 -38.531  1.00 81.81           C  
ATOM   4671  CB  ARG C 142     -16.953 -12.055 -38.688  1.00 81.81           C  
ATOM   4672  O   ARG C 142     -17.984  -9.523 -38.281  1.00 81.81           O  
ATOM   4673  CG  ARG C 142     -16.516 -13.336 -39.375  1.00 81.81           C  
ATOM   4674  CD  ARG C 142     -17.406 -14.516 -38.969  1.00 81.81           C  
ATOM   4675  NE  ARG C 142     -17.062 -15.719 -39.719  1.00 81.81           N  
ATOM   4676  NH1 ARG C 142     -18.812 -16.984 -38.906  1.00 81.81           N  
ATOM   4677  NH2 ARG C 142     -17.344 -17.906 -40.406  1.00 81.81           N  
ATOM   4678  CZ  ARG C 142     -17.734 -16.859 -39.688  1.00 81.81           C  
ATOM   4679  N   TYR C 143     -16.109  -8.703 -38.219  1.00 82.94           N  
ATOM   4680  CA  TYR C 143     -16.641  -7.438 -37.719  1.00 82.94           C  
ATOM   4681  C   TYR C 143     -17.609  -6.820 -38.719  1.00 82.94           C  
ATOM   4682  CB  TYR C 143     -15.492  -6.457 -37.438  1.00 82.94           C  
ATOM   4683  O   TYR C 143     -17.328  -6.785 -39.938  1.00 82.94           O  
ATOM   4684  CG  TYR C 143     -15.953  -5.129 -36.875  1.00 82.94           C  
ATOM   4685  CD1 TYR C 143     -16.281  -4.078 -37.750  1.00 82.94           C  
ATOM   4686  CD2 TYR C 143     -16.062  -4.918 -35.531  1.00 82.94           C  
ATOM   4687  CE1 TYR C 143     -16.703  -2.852 -37.250  1.00 82.94           C  
ATOM   4688  CE2 TYR C 143     -16.500  -3.695 -35.000  1.00 82.94           C  
ATOM   4689  OH  TYR C 143     -17.234  -1.456 -35.375  1.00 82.94           O  
ATOM   4690  CZ  TYR C 143     -16.812  -2.670 -35.875  1.00 82.94           C  
ATOM   4691  N   PRO C 144     -18.656  -6.414 -38.375  1.00 83.00           N  
ATOM   4692  CA  PRO C 144     -19.172  -6.270 -37.000  1.00 83.00           C  
ATOM   4693  C   PRO C 144     -20.094  -7.410 -36.625  1.00 83.00           C  
ATOM   4694  CB  PRO C 144     -19.922  -4.938 -37.062  1.00 83.00           C  
ATOM   4695  O   PRO C 144     -20.844  -7.285 -35.625  1.00 83.00           O  
ATOM   4696  CG  PRO C 144     -20.438  -4.848 -38.469  1.00 83.00           C  
ATOM   4697  CD  PRO C 144     -19.453  -5.516 -39.375  1.00 83.00           C  
ATOM   4698  N   LEU C 145     -20.156  -8.477 -37.406  1.00 83.56           N  
ATOM   4699  CA  LEU C 145     -21.016  -9.625 -37.125  1.00 83.56           C  
ATOM   4700  C   LEU C 145     -20.250 -10.680 -36.312  1.00 83.56           C  
ATOM   4701  CB  LEU C 145     -21.562 -10.227 -38.406  1.00 83.56           C  
ATOM   4702  O   LEU C 145     -20.594 -11.867 -36.375  1.00 83.56           O  
ATOM   4703  CG  LEU C 145     -22.453  -9.320 -39.250  1.00 83.56           C  
ATOM   4704  CD1 LEU C 145     -22.672  -9.930 -40.625  1.00 83.56           C  
ATOM   4705  CD2 LEU C 145     -23.797  -9.094 -38.562  1.00 83.56           C  
ATOM   4706  N   ASP C 146     -19.312 -10.312 -35.625  1.00 86.75           N  
ATOM   4707  CA  ASP C 146     -18.422 -11.250 -34.938  1.00 86.75           C  
ATOM   4708  C   ASP C 146     -18.984 -11.672 -33.594  1.00 86.75           C  
ATOM   4709  CB  ASP C 146     -17.031 -10.633 -34.781  1.00 86.75           C  
ATOM   4710  O   ASP C 146     -19.828 -10.984 -33.031  1.00 86.75           O  
ATOM   4711  CG  ASP C 146     -17.062  -9.312 -34.031  1.00 86.75           C  
ATOM   4712  OD1 ASP C 146     -17.750  -8.375 -34.469  1.00 86.75           O  
ATOM   4713  OD2 ASP C 146     -16.375  -9.211 -32.969  1.00 86.75           O  
ATOM   4714  N   GLU C 147     -18.656 -12.820 -33.219  1.00 90.56           N  
ATOM   4715  CA  GLU C 147     -18.859 -13.367 -31.875  1.00 90.56           C  
ATOM   4716  C   GLU C 147     -17.516 -13.609 -31.172  1.00 90.56           C  
ATOM   4717  CB  GLU C 147     -19.656 -14.672 -31.938  1.00 90.56           C  
ATOM   4718  O   GLU C 147     -16.547 -14.023 -31.812  1.00 90.56           O  
ATOM   4719  CG  GLU C 147     -21.078 -14.492 -32.438  1.00 90.56           C  
ATOM   4720  CD  GLU C 147     -21.875 -15.781 -32.469  1.00 90.56           C  
ATOM   4721  OE1 GLU C 147     -23.109 -15.742 -32.719  1.00 90.56           O  
ATOM   4722  OE2 GLU C 147     -21.266 -16.859 -32.219  1.00 90.56           O  
ATOM   4723  N   GLN C 148     -17.516 -13.219 -30.016  1.00 92.44           N  
ATOM   4724  CA  GLN C 148     -16.297 -13.383 -29.219  1.00 92.44           C  
ATOM   4725  C   GLN C 148     -16.516 -14.344 -28.062  1.00 92.44           C  
ATOM   4726  CB  GLN C 148     -15.812 -12.031 -28.703  1.00 92.44           C  
ATOM   4727  O   GLN C 148     -17.625 -14.414 -27.516  1.00 92.44           O  
ATOM   4728  CG  GLN C 148     -15.586 -10.992 -29.797  1.00 92.44           C  
ATOM   4729  CD  GLN C 148     -14.508 -11.414 -30.781  1.00 92.44           C  
ATOM   4730  NE2 GLN C 148     -14.516 -10.805 -31.969  1.00 92.44           N  
ATOM   4731  OE1 GLN C 148     -13.688 -12.289 -30.500  1.00 92.44           O  
ATOM   4732  N   ASN C 149     -15.562 -15.070 -27.766  1.00 93.88           N  
ATOM   4733  CA  ASN C 149     -15.547 -15.914 -26.578  1.00 93.88           C  
ATOM   4734  C   ASN C 149     -14.523 -15.422 -25.547  1.00 93.88           C  
ATOM   4735  CB  ASN C 149     -15.258 -17.375 -26.953  1.00 93.88           C  
ATOM   4736  O   ASN C 149     -13.312 -15.461 -25.812  1.00 93.88           O  
ATOM   4737  CG  ASN C 149     -16.094 -18.359 -26.172  1.00 93.88           C  
ATOM   4738  ND2 ASN C 149     -15.867 -19.641 -26.391  1.00 93.88           N  
ATOM   4739  OD1 ASN C 149     -16.953 -17.969 -25.359  1.00 93.88           O  
ATOM   4740  N   CYS C 150     -15.016 -14.930 -24.469  1.00 94.81           N  
ATOM   4741  CA  CYS C 150     -14.141 -14.477 -23.391  1.00 94.81           C  
ATOM   4742  C   CYS C 150     -14.281 -15.367 -22.172  1.00 94.81           C  
ATOM   4743  CB  CYS C 150     -14.461 -13.031 -23.016  1.00 94.81           C  
ATOM   4744  O   CYS C 150     -15.375 -15.852 -21.859  1.00 94.81           O  
ATOM   4745  SG  CYS C 150     -14.055 -11.836 -24.312  1.00 94.81           S  
ATOM   4746  N   THR C 151     -13.172 -15.570 -21.500  1.00 96.81           N  
ATOM   4747  CA  THR C 151     -13.195 -16.516 -20.391  1.00 96.81           C  
ATOM   4748  C   THR C 151     -12.617 -15.891 -19.125  1.00 96.81           C  
ATOM   4749  CB  THR C 151     -12.422 -17.797 -20.734  1.00 96.81           C  
ATOM   4750  O   THR C 151     -11.891 -14.898 -19.203  1.00 96.81           O  
ATOM   4751  CG2 THR C 151     -12.984 -18.469 -21.984  1.00 96.81           C  
ATOM   4752  OG1 THR C 151     -11.047 -17.469 -20.969  1.00 96.81           O  
ATOM   4753  N   LEU C 152     -13.023 -16.312 -18.016  1.00 97.31           N  
ATOM   4754  CA  LEU C 152     -12.352 -16.172 -16.734  1.00 97.31           C  
ATOM   4755  C   LEU C 152     -11.789 -17.500 -16.266  1.00 97.31           C  
ATOM   4756  CB  LEU C 152     -13.312 -15.609 -15.680  1.00 97.31           C  
ATOM   4757  O   LEU C 152     -12.539 -18.469 -16.062  1.00 97.31           O  
ATOM   4758  CG  LEU C 152     -12.703 -15.266 -14.320  1.00 97.31           C  
ATOM   4759  CD1 LEU C 152     -11.781 -14.055 -14.445  1.00 97.31           C  
ATOM   4760  CD2 LEU C 152     -13.805 -15.008 -13.289  1.00 97.31           C  
ATOM   4761  N   GLU C 153     -10.469 -17.562 -16.141  1.00 97.56           N  
ATOM   4762  CA  GLU C 153      -9.789 -18.797 -15.773  1.00 97.56           C  
ATOM   4763  C   GLU C 153      -9.336 -18.781 -14.320  1.00 97.56           C  
ATOM   4764  CB  GLU C 153      -8.586 -19.031 -16.688  1.00 97.56           C  
ATOM   4765  O   GLU C 153      -8.570 -17.891 -13.914  1.00 97.56           O  
ATOM   4766  CG  GLU C 153      -8.938 -19.078 -18.172  1.00 97.56           C  
ATOM   4767  CD  GLU C 153      -9.586 -20.375 -18.609  1.00 97.56           C  
ATOM   4768  OE1 GLU C 153     -10.500 -20.344 -19.453  1.00 97.56           O  
ATOM   4769  OE2 GLU C 153      -9.164 -21.438 -18.094  1.00 97.56           O  
ATOM   4770  N   ILE C 154      -9.766 -19.734 -13.508  1.00 98.06           N  
ATOM   4771  CA  ILE C 154      -9.445 -19.828 -12.094  1.00 98.06           C  
ATOM   4772  C   ILE C 154      -8.578 -21.062 -11.836  1.00 98.06           C  
ATOM   4773  CB  ILE C 154     -10.727 -19.891 -11.227  1.00 98.06           C  
ATOM   4774  O   ILE C 154      -8.961 -22.172 -12.203  1.00 98.06           O  
ATOM   4775  CG1 ILE C 154     -11.695 -18.766 -11.633  1.00 98.06           C  
ATOM   4776  CG2 ILE C 154     -10.375 -19.797  -9.742  1.00 98.06           C  
ATOM   4777  CD1 ILE C 154     -13.109 -18.953 -11.086  1.00 98.06           C  
ATOM   4778  N   GLU C 155      -7.480 -20.875 -11.211  1.00 97.62           N  
ATOM   4779  CA  GLU C 155      -6.547 -21.969 -10.977  1.00 97.62           C  
ATOM   4780  C   GLU C 155      -5.910 -21.859  -9.594  1.00 97.62           C  
ATOM   4781  CB  GLU C 155      -5.461 -22.000 -12.055  1.00 97.62           C  
ATOM   4782  O   GLU C 155      -5.977 -20.812  -8.953  1.00 97.62           O  
ATOM   4783  CG  GLU C 155      -4.707 -23.312 -12.133  1.00 97.62           C  
ATOM   4784  CD  GLU C 155      -3.754 -23.391 -13.312  1.00 97.62           C  
ATOM   4785  OE1 GLU C 155      -2.525 -23.250 -13.117  1.00 97.62           O  
ATOM   4786  OE2 GLU C 155      -4.238 -23.609 -14.453  1.00 97.62           O  
ATOM   4787  N   SER C 156      -5.410 -22.984  -9.070  1.00 97.06           N  
ATOM   4788  CA  SER C 156      -4.562 -22.969  -7.883  1.00 97.06           C  
ATOM   4789  C   SER C 156      -3.127 -22.594  -8.227  1.00 97.06           C  
ATOM   4790  CB  SER C 156      -4.590 -24.328  -7.191  1.00 97.06           C  
ATOM   4791  O   SER C 156      -2.582 -23.062  -9.234  1.00 97.06           O  
ATOM   4792  OG  SER C 156      -3.455 -24.500  -6.359  1.00 97.06           O  
ATOM   4793  N   TYR C 157      -2.578 -21.844  -7.453  1.00 95.06           N  
ATOM   4794  CA  TYR C 157      -1.246 -21.375  -7.805  1.00 95.06           C  
ATOM   4795  C   TYR C 157      -0.177 -22.359  -7.363  1.00 95.06           C  
ATOM   4796  CB  TYR C 157      -0.981 -20.000  -7.172  1.00 95.06           C  
ATOM   4797  O   TYR C 157       0.699 -22.734  -8.148  1.00 95.06           O  
ATOM   4798  CG  TYR C 157       0.325 -19.375  -7.598  1.00 95.06           C  
ATOM   4799  CD1 TYR C 157       1.436 -19.391  -6.758  1.00 95.06           C  
ATOM   4800  CD2 TYR C 157       0.451 -18.766  -8.844  1.00 95.06           C  
ATOM   4801  CE1 TYR C 157       2.641 -18.812  -7.148  1.00 95.06           C  
ATOM   4802  CE2 TYR C 157       1.650 -18.188  -9.242  1.00 95.06           C  
ATOM   4803  OH  TYR C 157       3.928 -17.641  -8.781  1.00 95.06           O  
ATOM   4804  CZ  TYR C 157       2.738 -18.219  -8.391  1.00 95.06           C  
ATOM   4805  N   GLY C 158      -0.249 -22.734  -6.172  1.00 93.06           N  
ATOM   4806  CA  GLY C 158       0.840 -23.547  -5.637  1.00 93.06           C  
ATOM   4807  C   GLY C 158       0.450 -24.984  -5.387  1.00 93.06           C  
ATOM   4808  O   GLY C 158       1.303 -25.875  -5.398  1.00 93.06           O  
ATOM   4809  N   TYR C 159      -0.773 -25.297  -5.176  1.00 96.31           N  
ATOM   4810  CA  TYR C 159      -1.234 -26.641  -4.828  1.00 96.31           C  
ATOM   4811  C   TYR C 159      -1.601 -27.422  -6.078  1.00 96.31           C  
ATOM   4812  CB  TYR C 159      -2.439 -26.562  -3.885  1.00 96.31           C  
ATOM   4813  O   TYR C 159      -2.367 -26.953  -6.918  1.00 96.31           O  
ATOM   4814  CG  TYR C 159      -2.131 -25.922  -2.555  1.00 96.31           C  
ATOM   4815  CD1 TYR C 159      -1.367 -26.578  -1.599  1.00 96.31           C  
ATOM   4816  CD2 TYR C 159      -2.604 -24.641  -2.252  1.00 96.31           C  
ATOM   4817  CE1 TYR C 159      -1.083 -25.984  -0.371  1.00 96.31           C  
ATOM   4818  CE2 TYR C 159      -2.326 -24.047  -1.028  1.00 96.31           C  
ATOM   4819  OH  TYR C 159      -1.286 -24.141   1.118  1.00 96.31           O  
ATOM   4820  CZ  TYR C 159      -1.564 -24.719  -0.096  1.00 96.31           C  
ATOM   4821  N   THR C 160      -1.082 -28.609  -6.152  1.00 95.44           N  
ATOM   4822  CA  THR C 160      -1.442 -29.516  -7.234  1.00 95.44           C  
ATOM   4823  C   THR C 160      -2.736 -30.266  -6.910  1.00 95.44           C  
ATOM   4824  CB  THR C 160      -0.318 -30.547  -7.508  1.00 95.44           C  
ATOM   4825  O   THR C 160      -3.293 -30.109  -5.820  1.00 95.44           O  
ATOM   4826  CG2 THR C 160       1.021 -29.844  -7.707  1.00 95.44           C  
ATOM   4827  OG1 THR C 160      -0.213 -31.438  -6.395  1.00 95.44           O  
ATOM   4828  N   THR C 161      -3.131 -31.094  -7.836  1.00 96.44           N  
ATOM   4829  CA  THR C 161      -4.348 -31.875  -7.648  1.00 96.44           C  
ATOM   4830  C   THR C 161      -4.168 -32.906  -6.531  1.00 96.44           C  
ATOM   4831  CB  THR C 161      -4.758 -32.594  -8.945  1.00 96.44           C  
ATOM   4832  O   THR C 161      -5.145 -33.469  -6.051  1.00 96.44           O  
ATOM   4833  CG2 THR C 161      -5.172 -31.594 -10.023  1.00 96.44           C  
ATOM   4834  OG1 THR C 161      -3.652 -33.375  -9.430  1.00 96.44           O  
ATOM   4835  N   ASP C 162      -2.957 -33.062  -6.074  1.00 93.19           N  
ATOM   4836  CA  ASP C 162      -2.723 -33.906  -4.906  1.00 93.19           C  
ATOM   4837  C   ASP C 162      -3.143 -33.188  -3.621  1.00 93.19           C  
ATOM   4838  CB  ASP C 162      -1.250 -34.312  -4.824  1.00 93.19           C  
ATOM   4839  O   ASP C 162      -3.367 -33.844  -2.594  1.00 93.19           O  
ATOM   4840  CG  ASP C 162      -0.823 -35.219  -5.961  1.00 93.19           C  
ATOM   4841  OD1 ASP C 162      -1.689 -35.906  -6.574  1.00 93.19           O  
ATOM   4842  OD2 ASP C 162       0.393 -35.281  -6.246  1.00 93.19           O  
ATOM   4843  N   ASP C 163      -3.256 -31.891  -3.676  1.00 95.75           N  
ATOM   4844  CA  ASP C 163      -3.508 -31.094  -2.477  1.00 95.75           C  
ATOM   4845  C   ASP C 163      -4.891 -30.453  -2.523  1.00 95.75           C  
ATOM   4846  CB  ASP C 163      -2.432 -30.016  -2.305  1.00 95.75           C  
ATOM   4847  O   ASP C 163      -5.496 -30.188  -1.482  1.00 95.75           O  
ATOM   4848  CG  ASP C 163      -1.103 -30.578  -1.833  1.00 95.75           C  
ATOM   4849  OD1 ASP C 163      -1.062 -31.234  -0.772  1.00 95.75           O  
ATOM   4850  OD2 ASP C 163      -0.086 -30.359  -2.527  1.00 95.75           O  
ATOM   4851  N   ILE C 164      -5.344 -30.109  -3.705  1.00 97.69           N  
ATOM   4852  CA  ILE C 164      -6.562 -29.312  -3.803  1.00 97.69           C  
ATOM   4853  C   ILE C 164      -7.328 -29.703  -5.066  1.00 97.69           C  
ATOM   4854  CB  ILE C 164      -6.254 -27.797  -3.807  1.00 97.69           C  
ATOM   4855  O   ILE C 164      -6.730 -30.125  -6.059  1.00 97.69           O  
ATOM   4856  CG1 ILE C 164      -7.500 -27.000  -3.408  1.00 97.69           C  
ATOM   4857  CG2 ILE C 164      -5.734 -27.359  -5.180  1.00 97.69           C  
ATOM   4858  CD1 ILE C 164      -7.219 -25.531  -3.080  1.00 97.69           C  
ATOM   4859  N   GLU C 165      -8.602 -29.656  -4.996  1.00 98.06           N  
ATOM   4860  CA  GLU C 165      -9.500 -29.828  -6.129  1.00 98.06           C  
ATOM   4861  C   GLU C 165     -10.539 -28.703  -6.188  1.00 98.06           C  
ATOM   4862  CB  GLU C 165     -10.203 -31.188  -6.055  1.00 98.06           C  
ATOM   4863  O   GLU C 165     -10.984 -28.203  -5.152  1.00 98.06           O  
ATOM   4864  CG  GLU C 165      -9.281 -32.375  -6.305  1.00 98.06           C  
ATOM   4865  CD  GLU C 165     -10.016 -33.688  -6.367  1.00 98.06           C  
ATOM   4866  OE1 GLU C 165      -9.367 -34.719  -6.648  1.00 98.06           O  
ATOM   4867  OE2 GLU C 165     -11.242 -33.688  -6.137  1.00 98.06           O  
ATOM   4868  N   PHE C 166     -10.859 -28.359  -7.414  1.00 98.69           N  
ATOM   4869  CA  PHE C 166     -11.844 -27.297  -7.609  1.00 98.69           C  
ATOM   4870  C   PHE C 166     -13.117 -27.844  -8.234  1.00 98.69           C  
ATOM   4871  CB  PHE C 166     -11.266 -26.188  -8.484  1.00 98.69           C  
ATOM   4872  O   PHE C 166     -13.070 -28.797  -9.016  1.00 98.69           O  
ATOM   4873  CG  PHE C 166     -10.172 -25.391  -7.828  1.00 98.69           C  
ATOM   4874  CD1 PHE C 166      -9.930 -25.516  -6.465  1.00 98.69           C  
ATOM   4875  CD2 PHE C 166      -9.375 -24.531  -8.570  1.00 98.69           C  
ATOM   4876  CE1 PHE C 166      -8.914 -24.781  -5.848  1.00 98.69           C  
ATOM   4877  CE2 PHE C 166      -8.352 -23.797  -7.965  1.00 98.69           C  
ATOM   4878  CZ  PHE C 166      -8.125 -23.938  -6.605  1.00 98.69           C  
ATOM   4879  N   TYR C 167     -14.203 -27.281  -7.898  1.00 98.50           N  
ATOM   4880  CA  TYR C 167     -15.461 -27.594  -8.570  1.00 98.50           C  
ATOM   4881  C   TYR C 167     -16.422 -26.406  -8.508  1.00 98.50           C  
ATOM   4882  CB  TYR C 167     -16.109 -28.828  -7.945  1.00 98.50           C  
ATOM   4883  O   TYR C 167     -16.250 -25.500  -7.684  1.00 98.50           O  
ATOM   4884  CG  TYR C 167     -16.578 -28.609  -6.523  1.00 98.50           C  
ATOM   4885  CD1 TYR C 167     -15.695 -28.734  -5.457  1.00 98.50           C  
ATOM   4886  CD2 TYR C 167     -17.906 -28.281  -6.246  1.00 98.50           C  
ATOM   4887  CE1 TYR C 167     -16.109 -28.547  -4.145  1.00 98.50           C  
ATOM   4888  CE2 TYR C 167     -18.328 -28.094  -4.938  1.00 98.50           C  
ATOM   4889  OH  TYR C 167     -17.859 -28.031  -2.600  1.00 98.50           O  
ATOM   4890  CZ  TYR C 167     -17.438 -28.219  -3.896  1.00 98.50           C  
ATOM   4891  N   TRP C 168     -17.328 -26.375  -9.445  1.00 98.50           N  
ATOM   4892  CA  TRP C 168     -18.406 -25.375  -9.422  1.00 98.50           C  
ATOM   4893  C   TRP C 168     -19.484 -25.750  -8.414  1.00 98.50           C  
ATOM   4894  CB  TRP C 168     -19.016 -25.219 -10.820  1.00 98.50           C  
ATOM   4895  O   TRP C 168     -20.203 -26.734  -8.609  1.00 98.50           O  
ATOM   4896  CG  TRP C 168     -18.094 -24.625 -11.828  1.00 98.50           C  
ATOM   4897  CD1 TRP C 168     -17.500 -25.250 -12.891  1.00 98.50           C  
ATOM   4898  CD2 TRP C 168     -17.641 -23.266 -11.883  1.00 98.50           C  
ATOM   4899  CE2 TRP C 168     -16.781 -23.141 -12.992  1.00 98.50           C  
ATOM   4900  CE3 TRP C 168     -17.891 -22.125 -11.086  1.00 98.50           C  
ATOM   4901  NE1 TRP C 168     -16.719 -24.375 -13.594  1.00 98.50           N  
ATOM   4902  CH2 TRP C 168     -16.422 -20.844 -12.547  1.00 98.50           C  
ATOM   4903  CZ2 TRP C 168     -16.172 -21.938 -13.336  1.00 98.50           C  
ATOM   4904  CZ3 TRP C 168     -17.281 -20.938 -11.430  1.00 98.50           C  
ATOM   4905  N   ARG C 169     -19.547 -24.984  -7.371  1.00 97.12           N  
ATOM   4906  CA  ARG C 169     -20.500 -25.266  -6.305  1.00 97.12           C  
ATOM   4907  C   ARG C 169     -21.922 -24.906  -6.734  1.00 97.12           C  
ATOM   4908  CB  ARG C 169     -20.141 -24.500  -5.031  1.00 97.12           C  
ATOM   4909  O   ARG C 169     -22.219 -23.750  -7.008  1.00 97.12           O  
ATOM   4910  CG  ARG C 169     -20.984 -24.875  -3.822  1.00 97.12           C  
ATOM   4911  CD  ARG C 169     -20.500 -24.156  -2.566  1.00 97.12           C  
ATOM   4912  NE  ARG C 169     -21.359 -24.453  -1.420  1.00 97.12           N  
ATOM   4913  NH1 ARG C 169     -22.172 -22.297  -1.190  1.00 97.12           N  
ATOM   4914  NH2 ARG C 169     -22.859 -23.953   0.240  1.00 97.12           N  
ATOM   4915  CZ  ARG C 169     -22.125 -23.562  -0.792  1.00 97.12           C  
ATOM   4916  N   GLY C 170     -22.766 -25.906  -6.816  1.00 94.25           N  
ATOM   4917  CA  GLY C 170     -24.109 -25.719  -7.316  1.00 94.25           C  
ATOM   4918  C   GLY C 170     -24.250 -26.031  -8.797  1.00 94.25           C  
ATOM   4919  O   GLY C 170     -25.312 -25.812  -9.383  1.00 94.25           O  
ATOM   4920  N   ASP C 171     -23.219 -26.438  -9.391  1.00 94.56           N  
ATOM   4921  CA  ASP C 171     -23.203 -26.844 -10.789  1.00 94.56           C  
ATOM   4922  C   ASP C 171     -23.625 -25.703 -11.703  1.00 94.56           C  
ATOM   4923  CB  ASP C 171     -24.125 -28.047 -11.008  1.00 94.56           C  
ATOM   4924  O   ASP C 171     -23.047 -24.609 -11.656  1.00 94.56           O  
ATOM   4925  CG  ASP C 171     -23.641 -29.297 -10.266  1.00 94.56           C  
ATOM   4926  OD1 ASP C 171     -22.453 -29.641 -10.359  1.00 94.56           O  
ATOM   4927  OD2 ASP C 171     -24.469 -29.938  -9.594  1.00 94.56           O  
ATOM   4928  N   ASP C 172     -24.703 -25.875 -12.336  1.00 90.50           N  
ATOM   4929  CA  ASP C 172     -25.141 -24.891 -13.320  1.00 90.50           C  
ATOM   4930  C   ASP C 172     -25.562 -23.578 -12.648  1.00 90.50           C  
ATOM   4931  CB  ASP C 172     -26.281 -25.438 -14.164  1.00 90.50           C  
ATOM   4932  O   ASP C 172     -25.672 -22.547 -13.305  1.00 90.50           O  
ATOM   4933  CG  ASP C 172     -25.859 -26.578 -15.078  1.00 90.50           C  
ATOM   4934  OD1 ASP C 172     -24.656 -26.656 -15.422  1.00 90.50           O  
ATOM   4935  OD2 ASP C 172     -26.719 -27.391 -15.461  1.00 90.50           O  
ATOM   4936  N   ASN C 173     -25.750 -23.656 -11.391  1.00 92.00           N  
ATOM   4937  CA  ASN C 173     -26.188 -22.469 -10.672  1.00 92.00           C
[truncated: 316,711 more chars]
