# Supplementary material for: Modular Structure and Polymerization Status of GABAA Receptors Illustrated with EM Analysis and AlphaFold2 Prediction
Source: Int J Mol Sci. 2024 Sep 21;25(18):10142. doi: 10.3390/ijms251810142 (PMC11432007; doi:10.3390/ijms251810142)
Supplement: Supplementary file 1 [file ijms-25-10142-s001.zip › AlphaFold2 PDB files/beta2 Homo-pentamer PDB/b2Homopentamer_rank_002_alphafold2_multimer_v3.pdb]

MODEL     1                                                                     
ATOM      1  N   GLN A   1     -39.750   7.172 -21.562  1.00 31.34           N  
ATOM      2  CA  GLN A   1     -39.281   7.848 -20.375  1.00 31.34           C  
ATOM      3  C   GLN A   1     -38.906   9.305 -20.672  1.00 31.34           C  
ATOM      4  CB  GLN A   1     -38.062   7.117 -19.797  1.00 31.34           C  
ATOM      5  O   GLN A   1     -38.250   9.594 -21.672  1.00 31.34           O  
ATOM      6  CG  GLN A   1     -38.406   6.133 -18.688  1.00 31.34           C  
ATOM      7  CD  GLN A   1     -37.156   5.523 -18.047  1.00 31.34           C  
ATOM      8  NE2 GLN A   1     -37.344   4.855 -16.906  1.00 31.34           N  
ATOM      9  OE1 GLN A   1     -36.062   5.648 -18.562  1.00 31.34           O  
ATOM     10  N   SER A   2     -39.531  10.250 -20.125  1.00 36.72           N  
ATOM     11  CA  SER A   2     -39.438  11.664 -20.453  1.00 36.72           C  
ATOM     12  C   SER A   2     -37.969  12.133 -20.438  1.00 36.72           C  
ATOM     13  CB  SER A   2     -40.250  12.508 -19.484  1.00 36.72           C  
ATOM     14  O   SER A   2     -37.156  11.562 -19.719  1.00 36.72           O  
ATOM     15  OG  SER A   2     -39.438  13.172 -18.547  1.00 36.72           O  
ATOM     16  N   VAL A   3     -37.469  12.867 -21.422  1.00 45.06           N  
ATOM     17  CA  VAL A   3     -36.125  13.445 -21.578  1.00 45.06           C  
ATOM     18  C   VAL A   3     -35.625  13.930 -20.219  1.00 45.06           C  
ATOM     19  CB  VAL A   3     -36.125  14.609 -22.594  1.00 45.06           C  
ATOM     20  O   VAL A   3     -34.438  13.797 -19.906  1.00 45.06           O  
ATOM     21  CG1 VAL A   3     -34.719  15.117 -22.828  1.00 45.06           C  
ATOM     22  CG2 VAL A   3     -36.781  14.180 -23.906  1.00 45.06           C  
ATOM     23  N   ASN A   4     -36.438  14.633 -19.297  1.00 43.38           N  
ATOM     24  CA  ASN A   4     -36.219  15.203 -17.984  1.00 43.38           C  
ATOM     25  C   ASN A   4     -36.406  14.172 -16.875  1.00 43.38           C  
ATOM     26  CB  ASN A   4     -37.125  16.406 -17.750  1.00 43.38           C  
ATOM     27  O   ASN A   4     -36.656  14.531 -15.727  1.00 43.38           O  
ATOM     28  CG  ASN A   4     -36.625  17.656 -18.453  1.00 43.38           C  
ATOM     29  ND2 ASN A   4     -37.531  18.625 -18.656  1.00 43.38           N  
ATOM     30  OD1 ASN A   4     -35.438  17.766 -18.812  1.00 43.38           O  
ATOM     31  N   ASP A   5     -36.656  12.820 -17.094  1.00 52.25           N  
ATOM     32  CA  ASP A   5     -36.875  11.758 -16.109  1.00 52.25           C  
ATOM     33  C   ASP A   5     -35.594  11.492 -15.289  1.00 52.25           C  
ATOM     34  CB  ASP A   5     -37.312  10.477 -16.797  1.00 52.25           C  
ATOM     35  O   ASP A   5     -34.562  11.172 -15.852  1.00 52.25           O  
ATOM     36  CG  ASP A   5     -37.906   9.461 -15.844  1.00 52.25           C  
ATOM     37  OD1 ASP A   5     -37.750   9.625 -14.609  1.00 52.25           O  
ATOM     38  OD2 ASP A   5     -38.531   8.477 -16.312  1.00 52.25           O  
ATOM     39  N   PRO A   6     -35.688  11.852 -14.070  1.00 52.25           N  
ATOM     40  CA  PRO A   6     -34.531  11.656 -13.172  1.00 52.25           C  
ATOM     41  C   PRO A   6     -33.938  10.250 -13.273  1.00 52.25           C  
ATOM     42  CB  PRO A   6     -35.156  11.898 -11.789  1.00 52.25           C  
ATOM     43  O   PRO A   6     -32.812  10.023 -12.844  1.00 52.25           O  
ATOM     44  CG  PRO A   6     -36.594  12.148 -12.039  1.00 52.25           C  
ATOM     45  CD  PRO A   6     -36.844  12.039 -13.508  1.00 52.25           C  
ATOM     46  N   SER A   7     -34.750   9.242 -13.805  1.00 59.34           N  
ATOM     47  CA  SER A   7     -34.250   7.879 -14.008  1.00 59.34           C  
ATOM     48  C   SER A   7     -33.500   7.750 -15.328  1.00 59.34           C  
ATOM     49  CB  SER A   7     -35.438   6.895 -13.984  1.00 59.34           C  
ATOM     50  O   SER A   7     -33.125   6.648 -15.727  1.00 59.34           O  
ATOM     51  OG  SER A   7     -36.344   7.160 -15.039  1.00 59.34           O  
ATOM     52  N   ASN A   8     -33.375   8.953 -16.000  1.00 69.00           N  
ATOM     53  CA  ASN A   8     -32.625   8.945 -17.250  1.00 69.00           C  
ATOM     54  C   ASN A   8     -31.125   8.875 -16.984  1.00 69.00           C  
ATOM     55  CB  ASN A   8     -32.969  10.180 -18.078  1.00 69.00           C  
ATOM     56  O   ASN A   8     -30.516   9.859 -16.609  1.00 69.00           O  
ATOM     57  CG  ASN A   8     -32.438  10.086 -19.500  1.00 69.00           C  
ATOM     58  ND2 ASN A   8     -33.000  10.883 -20.406  1.00 69.00           N  
ATOM     59  OD1 ASN A   8     -31.531   9.297 -19.797  1.00 69.00           O  
ATOM     60  N   MET A   9     -30.562   7.734 -17.094  1.00 77.81           N  
ATOM     61  CA  MET A   9     -29.172   7.430 -16.828  1.00 77.81           C  
ATOM     62  C   MET A   9     -28.250   8.352 -17.609  1.00 77.81           C  
ATOM     63  CB  MET A   9     -28.859   5.969 -17.172  1.00 77.81           C  
ATOM     64  O   MET A   9     -27.203   8.773 -17.109  1.00 77.81           O  
ATOM     65  CG  MET A   9     -27.797   5.340 -16.266  1.00 77.81           C  
ATOM     66  SD  MET A   9     -27.969   3.514 -16.172  1.00 77.81           S  
ATOM     67  CE  MET A   9     -27.266   3.049 -17.781  1.00 77.81           C  
ATOM     68  N   SER A  10     -28.656   8.734 -18.766  1.00 82.50           N  
ATOM     69  CA  SER A  10     -27.844   9.617 -19.594  1.00 82.50           C  
ATOM     70  C   SER A  10     -27.750  11.016 -19.000  1.00 82.50           C  
ATOM     71  CB  SER A  10     -28.406   9.695 -21.016  1.00 82.50           C  
ATOM     72  O   SER A  10     -26.688  11.633 -19.000  1.00 82.50           O  
ATOM     73  OG  SER A  10     -29.703  10.258 -21.016  1.00 82.50           O  
ATOM     74  N   LEU A  11     -28.906  11.453 -18.562  1.00 86.50           N  
ATOM     75  CA  LEU A  11     -28.953  12.773 -17.938  1.00 86.50           C  
ATOM     76  C   LEU A  11     -28.109  12.805 -16.672  1.00 86.50           C  
ATOM     77  CB  LEU A  11     -30.391  13.164 -17.609  1.00 86.50           C  
ATOM     78  O   LEU A  11     -27.391  13.781 -16.422  1.00 86.50           O  
ATOM     79  CG  LEU A  11     -30.609  14.570 -17.047  1.00 86.50           C  
ATOM     80  CD1 LEU A  11     -30.266  15.617 -18.109  1.00 86.50           C  
ATOM     81  CD2 LEU A  11     -32.031  14.742 -16.562  1.00 86.50           C  
ATOM     82  N   VAL A  12     -28.188  11.820 -15.914  1.00 89.44           N  
ATOM     83  CA  VAL A  12     -27.438  11.742 -14.664  1.00 89.44           C  
ATOM     84  C   VAL A  12     -25.938  11.680 -14.969  1.00 89.44           C  
ATOM     85  CB  VAL A  12     -27.875  10.516 -13.828  1.00 89.44           C  
ATOM     86  O   VAL A  12     -25.141  12.375 -14.336  1.00 89.44           O  
ATOM     87  CG1 VAL A  12     -27.062  10.445 -12.531  1.00 89.44           C  
ATOM     88  CG2 VAL A  12     -29.359  10.570 -13.531  1.00 89.44           C  
ATOM     89  N   LYS A  13     -25.625  10.875 -15.898  1.00 89.88           N  
ATOM     90  CA  LYS A  13     -24.219  10.766 -16.312  1.00 89.88           C  
ATOM     91  C   LYS A  13     -23.688  12.117 -16.781  1.00 89.88           C  
ATOM     92  CB  LYS A  13     -24.062   9.734 -17.422  1.00 89.88           C  
ATOM     93  O   LYS A  13     -22.562  12.508 -16.422  1.00 89.88           O  
ATOM     94  CG  LYS A  13     -22.641   9.531 -17.891  1.00 89.88           C  
ATOM     95  CD  LYS A  13     -22.547   8.461 -18.969  1.00 89.88           C  
ATOM     96  CE  LYS A  13     -21.109   8.234 -19.422  1.00 89.88           C  
ATOM     97  NZ  LYS A  13     -20.562   9.430 -20.125  1.00 89.88           N  
ATOM     98  N   GLU A  14     -24.406  12.773 -17.562  1.00 93.38           N  
ATOM     99  CA  GLU A  14     -24.000  14.094 -18.047  1.00 93.38           C  
ATOM    100  C   GLU A  14     -23.828  15.078 -16.891  1.00 93.38           C  
ATOM    101  CB  GLU A  14     -25.031  14.633 -19.047  1.00 93.38           C  
ATOM    102  O   GLU A  14     -22.938  15.922 -16.922  1.00 93.38           O  
ATOM    103  CG  GLU A  14     -24.578  15.891 -19.781  1.00 93.38           C  
ATOM    104  CD  GLU A  14     -25.547  16.344 -20.844  1.00 93.38           C  
ATOM    105  OE1 GLU A  14     -25.312  17.406 -21.484  1.00 93.38           O  
ATOM    106  OE2 GLU A  14     -26.578  15.648 -21.047  1.00 93.38           O  
ATOM    107  N   THR A  15     -24.781  15.008 -16.000  1.00 93.50           N  
ATOM    108  CA  THR A  15     -24.703  15.867 -14.820  1.00 93.50           C  
ATOM    109  C   THR A  15     -23.391  15.617 -14.070  1.00 93.50           C  
ATOM    110  CB  THR A  15     -25.891  15.641 -13.875  1.00 93.50           C  
ATOM    111  O   THR A  15     -22.656  16.562 -13.758  1.00 93.50           O  
ATOM    112  CG2 THR A  15     -25.781  16.516 -12.633  1.00 93.50           C  
ATOM    113  OG1 THR A  15     -27.109  15.969 -14.562  1.00 93.50           O  
ATOM    114  N   VAL A  16     -23.062  14.391 -13.805  1.00 94.50           N  
ATOM    115  CA  VAL A  16     -21.859  14.031 -13.078  1.00 94.50           C  
ATOM    116  C   VAL A  16     -20.625  14.453 -13.891  1.00 94.50           C  
ATOM    117  CB  VAL A  16     -21.797  12.516 -12.781  1.00 94.50           C  
ATOM    118  O   VAL A  16     -19.672  14.984 -13.336  1.00 94.50           O  
ATOM    119  CG1 VAL A  16     -20.453  12.133 -12.164  1.00 94.50           C  
ATOM    120  CG2 VAL A  16     -22.938  12.109 -11.859  1.00 94.50           C  
ATOM    121  N   ASP A  17     -20.656  14.211 -15.234  1.00 95.00           N  
ATOM    122  CA  ASP A  17     -19.578  14.648 -16.109  1.00 95.00           C  
ATOM    123  C   ASP A  17     -19.328  16.156 -15.961  1.00 95.00           C  
ATOM    124  CB  ASP A  17     -19.891  14.312 -17.578  1.00 95.00           C  
ATOM    125  O   ASP A  17     -18.172  16.578 -15.836  1.00 95.00           O  
ATOM    126  CG  ASP A  17     -19.656  12.852 -17.906  1.00 95.00           C  
ATOM    127  OD1 ASP A  17     -18.922  12.164 -17.156  1.00 95.00           O  
ATOM    128  OD2 ASP A  17     -20.219  12.383 -18.922  1.00 95.00           O  
ATOM    129  N   ARG A  18     -20.344  16.875 -15.938  1.00 95.12           N  
ATOM    130  CA  ARG A  18     -20.234  18.328 -15.844  1.00 95.12           C  
ATOM    131  C   ARG A  18     -19.672  18.766 -14.500  1.00 95.12           C  
ATOM    132  CB  ARG A  18     -21.609  18.969 -16.062  1.00 95.12           C  
ATOM    133  O   ARG A  18     -18.859  19.688 -14.430  1.00 95.12           O  
ATOM    134  CG  ARG A  18     -21.578  20.484 -16.156  1.00 95.12           C  
ATOM    135  CD  ARG A  18     -22.953  21.078 -16.391  1.00 95.12           C  
ATOM    136  NE  ARG A  18     -23.906  20.641 -15.375  1.00 95.12           N  
ATOM    137  NH1 ARG A  18     -25.312  22.469 -15.586  1.00 95.12           N  
ATOM    138  NH2 ARG A  18     -25.812  20.797 -14.086  1.00 95.12           N  
ATOM    139  CZ  ARG A  18     -25.000  21.297 -15.016  1.00 95.12           C  
ATOM    140  N   LEU A  19     -20.141  18.125 -13.445  1.00 95.06           N  
ATOM    141  CA  LEU A  19     -19.688  18.469 -12.094  1.00 95.06           C  
ATOM    142  C   LEU A  19     -18.188  18.219 -11.938  1.00 95.06           C  
ATOM    143  CB  LEU A  19     -20.469  17.641 -11.055  1.00 95.06           C  
ATOM    144  O   LEU A  19     -17.484  19.000 -11.312  1.00 95.06           O  
ATOM    145  CG  LEU A  19     -21.938  18.016 -10.867  1.00 95.06           C  
ATOM    146  CD1 LEU A  19     -22.625  17.016  -9.938  1.00 95.06           C  
ATOM    147  CD2 LEU A  19     -22.078  19.438 -10.328  1.00 95.06           C  
ATOM    148  N   LEU A  20     -17.703  17.156 -12.555  1.00 95.06           N  
ATOM    149  CA  LEU A  20     -16.328  16.734 -12.320  1.00 95.06           C  
ATOM    150  C   LEU A  20     -15.391  17.297 -13.383  1.00 95.06           C  
ATOM    151  CB  LEU A  20     -16.234  15.195 -12.305  1.00 95.06           C  
ATOM    152  O   LEU A  20     -14.180  17.359 -13.172  1.00 95.06           O  
ATOM    153  CG  LEU A  20     -16.953  14.484 -11.164  1.00 95.06           C  
ATOM    154  CD1 LEU A  20     -16.719  12.977 -11.250  1.00 95.06           C  
ATOM    155  CD2 LEU A  20     -16.484  15.023  -9.812  1.00 95.06           C  
ATOM    156  N   LYS A  21     -15.969  17.641 -14.523  1.00 92.88           N  
ATOM    157  CA  LYS A  21     -15.148  18.219 -15.586  1.00 92.88           C  
ATOM    158  C   LYS A  21     -14.477  19.500 -15.117  1.00 92.88           C  
ATOM    159  CB  LYS A  21     -15.984  18.484 -16.828  1.00 92.88           C  
ATOM    160  O   LYS A  21     -15.156  20.484 -14.812  1.00 92.88           O  
ATOM    161  CG  LYS A  21     -15.172  18.906 -18.047  1.00 92.88           C  
ATOM    162  CD  LYS A  21     -16.047  19.062 -19.281  1.00 92.88           C  
ATOM    163  CE  LYS A  21     -15.227  19.438 -20.516  1.00 92.88           C  
ATOM    164  NZ  LYS A  21     -16.078  19.531 -21.734  1.00 92.88           N  
ATOM    165  N   GLY A  22     -13.125  19.500 -14.969  1.00 88.50           N  
ATOM    166  CA  GLY A  22     -12.391  20.703 -14.602  1.00 88.50           C  
ATOM    167  C   GLY A  22     -12.406  20.984 -13.109  1.00 88.50           C  
ATOM    168  O   GLY A  22     -11.953  22.047 -12.664  1.00 88.50           O  
ATOM    169  N   TYR A  23     -13.125  20.172 -12.312  1.00 93.88           N  
ATOM    170  CA  TYR A  23     -13.109  20.344 -10.867  1.00 93.88           C  
ATOM    171  C   TYR A  23     -11.680  20.344 -10.336  1.00 93.88           C  
ATOM    172  CB  TYR A  23     -13.906  19.234 -10.188  1.00 93.88           C  
ATOM    173  O   TYR A  23     -10.891  19.453 -10.648  1.00 93.88           O  
ATOM    174  CG  TYR A  23     -14.016  19.375  -8.688  1.00 93.88           C  
ATOM    175  CD1 TYR A  23     -13.141  18.703  -7.836  1.00 93.88           C  
ATOM    176  CD2 TYR A  23     -14.984  20.203  -8.117  1.00 93.88           C  
ATOM    177  CE1 TYR A  23     -13.234  18.844  -6.457  1.00 93.88           C  
ATOM    178  CE2 TYR A  23     -15.086  20.344  -6.738  1.00 93.88           C  
ATOM    179  OH  TYR A  23     -14.297  19.797  -4.551  1.00 93.88           O  
ATOM    180  CZ  TYR A  23     -14.203  19.672  -5.918  1.00 93.88           C  
ATOM    181  N   ASP A  24     -11.320  21.328  -9.633  1.00 93.62           N  
ATOM    182  CA  ASP A  24      -9.961  21.516  -9.148  1.00 93.62           C  
ATOM    183  C   ASP A  24      -9.828  21.094  -7.688  1.00 93.62           C  
ATOM    184  CB  ASP A  24      -9.531  22.969  -9.320  1.00 93.62           C  
ATOM    185  O   ASP A  24     -10.172  21.859  -6.785  1.00 93.62           O  
ATOM    186  CG  ASP A  24      -8.031  23.172  -9.234  1.00 93.62           C  
ATOM    187  OD1 ASP A  24      -7.336  22.297  -8.648  1.00 93.62           O  
ATOM    188  OD2 ASP A  24      -7.531  24.188  -9.750  1.00 93.62           O  
ATOM    189  N   ILE A  25      -9.258  20.000  -7.453  1.00 94.94           N  
ATOM    190  CA  ILE A  25      -9.117  19.406  -6.125  1.00 94.94           C  
ATOM    191  C   ILE A  25      -8.086  20.188  -5.320  1.00 94.94           C  
ATOM    192  CB  ILE A  25      -8.727  17.922  -6.203  1.00 94.94           C  
ATOM    193  O   ILE A  25      -8.039  20.094  -4.090  1.00 94.94           O  
ATOM    194  CG1 ILE A  25      -8.508  17.344  -4.801  1.00 94.94           C  
ATOM    195  CG2 ILE A  25      -7.473  17.734  -7.066  1.00 94.94           C  
ATOM    196  CD1 ILE A  25      -8.250  15.844  -4.773  1.00 94.94           C  
ATOM    197  N   ARG A  26      -7.254  21.000  -5.934  1.00 94.88           N  
ATOM    198  CA  ARG A  26      -6.098  21.625  -5.309  1.00 94.88           C  
ATOM    199  C   ARG A  26      -6.531  22.750  -4.367  1.00 94.88           C  
ATOM    200  CB  ARG A  26      -5.145  22.172  -6.371  1.00 94.88           C  
ATOM    201  O   ARG A  26      -5.777  23.141  -3.477  1.00 94.88           O  
ATOM    202  CG  ARG A  26      -4.551  21.109  -7.277  1.00 94.88           C  
ATOM    203  CD  ARG A  26      -3.832  21.719  -8.469  1.00 94.88           C  
ATOM    204  NE  ARG A  26      -4.754  22.438  -9.352  1.00 94.88           N  
ATOM    205  NH1 ARG A  26      -3.127  23.141 -10.828  1.00 94.88           N  
ATOM    206  NH2 ARG A  26      -5.324  23.703 -11.180  1.00 94.88           N  
ATOM    207  CZ  ARG A  26      -4.398  23.094 -10.445  1.00 94.88           C  
ATOM    208  N   LEU A  27      -7.746  23.250  -4.543  1.00 94.25           N  
ATOM    209  CA  LEU A  27      -8.211  24.406  -3.803  1.00 94.25           C  
ATOM    210  C   LEU A  27      -9.453  24.062  -2.980  1.00 94.25           C  
ATOM    211  CB  LEU A  27      -8.523  25.562  -4.758  1.00 94.25           C  
ATOM    212  O   LEU A  27     -10.352  23.375  -3.461  1.00 94.25           O  
ATOM    213  CG  LEU A  27      -7.348  26.109  -5.570  1.00 94.25           C  
ATOM    214  CD1 LEU A  27      -7.848  26.969  -6.719  1.00 94.25           C  
ATOM    215  CD2 LEU A  27      -6.395  26.891  -4.676  1.00 94.25           C  
ATOM    216  N   ARG A  28      -9.469  24.578  -1.755  1.00 95.81           N  
ATOM    217  CA  ARG A  28     -10.688  24.453  -0.960  1.00 95.81           C  
ATOM    218  C   ARG A  28     -11.836  25.219  -1.614  1.00 95.81           C  
ATOM    219  CB  ARG A  28     -10.453  24.984   0.458  1.00 95.81           C  
ATOM    220  O   ARG A  28     -11.617  26.094  -2.455  1.00 95.81           O  
ATOM    221  CG  ARG A  28     -10.078  26.453   0.518  1.00 95.81           C  
ATOM    222  CD  ARG A  28     -10.891  27.203   1.566  1.00 95.81           C  
ATOM    223  NE  ARG A  28     -10.727  28.656   1.451  1.00 95.81           N  
ATOM    224  NH1 ARG A  28     -12.719  29.172   2.488  1.00 95.81           N  
ATOM    225  NH2 ARG A  28     -11.344  30.844   1.735  1.00 95.81           N  
ATOM    226  CZ  ARG A  28     -11.594  29.547   1.893  1.00 95.81           C  
ATOM    227  N   PRO A  29     -13.055  24.812  -1.272  1.00 95.50           N  
ATOM    228  CA  PRO A  29     -14.211  25.547  -1.805  1.00 95.50           C  
ATOM    229  C   PRO A  29     -14.164  27.031  -1.500  1.00 95.50           C  
ATOM    230  CB  PRO A  29     -15.398  24.875  -1.100  1.00 95.50           C  
ATOM    231  O   PRO A  29     -13.750  27.438  -0.409  1.00 95.50           O  
ATOM    232  CG  PRO A  29     -14.914  23.500  -0.751  1.00 95.50           C  
ATOM    233  CD  PRO A  29     -13.461  23.594  -0.392  1.00 95.50           C  
ATOM    234  N   ASP A  30     -14.461  27.844  -2.545  1.00 91.12           N  
ATOM    235  CA  ASP A  30     -14.602  29.297  -2.418  1.00 91.12           C  
ATOM    236  C   ASP A  30     -13.312  29.922  -1.875  1.00 91.12           C  
ATOM    237  CB  ASP A  30     -15.781  29.641  -1.509  1.00 91.12           C  
ATOM    238  O   ASP A  30     -13.352  30.703  -0.921  1.00 91.12           O  
ATOM    239  CG  ASP A  30     -16.172  31.109  -1.584  1.00 91.12           C  
ATOM    240  OD1 ASP A  30     -15.875  31.766  -2.602  1.00 91.12           O  
ATOM    241  OD2 ASP A  30     -16.781  31.609  -0.614  1.00 91.12           O  
ATOM    242  N   PHE A  31     -12.234  29.516  -2.334  1.00 90.50           N  
ATOM    243  CA  PHE A  31     -10.953  30.062  -1.915  1.00 90.50           C  
ATOM    244  C   PHE A  31     -10.953  31.594  -2.025  1.00 90.50           C  
ATOM    245  CB  PHE A  31      -9.812  29.484  -2.758  1.00 90.50           C  
ATOM    246  O   PHE A  31     -11.430  32.156  -3.020  1.00 90.50           O  
ATOM    247  CG  PHE A  31      -8.445  29.984  -2.367  1.00 90.50           C  
ATOM    248  CD1 PHE A  31      -7.910  31.109  -2.969  1.00 90.50           C  
ATOM    249  CD2 PHE A  31      -7.703  29.328  -1.400  1.00 90.50           C  
ATOM    250  CE1 PHE A  31      -6.648  31.578  -2.609  1.00 90.50           C  
ATOM    251  CE2 PHE A  31      -6.438  29.781  -1.036  1.00 90.50           C  
ATOM    252  CZ  PHE A  31      -5.914  30.922  -1.644  1.00 90.50           C  
ATOM    253  N   GLY A  32     -10.344  32.219  -1.065  1.00 84.00           N  
ATOM    254  CA  GLY A  32     -10.344  33.688  -1.024  1.00 84.00           C  
ATOM    255  C   GLY A  32     -11.578  34.250  -0.366  1.00 84.00           C  
ATOM    256  O   GLY A  32     -11.617  35.438  -0.063  1.00 84.00           O  
ATOM    257  N   GLY A  33     -12.633  33.406  -0.219  1.00 88.81           N  
ATOM    258  CA  GLY A  33     -13.852  33.781   0.480  1.00 88.81           C  
ATOM    259  C   GLY A  33     -13.844  33.406   1.944  1.00 88.81           C  
ATOM    260  O   GLY A  33     -12.781  33.281   2.562  1.00 88.81           O  
ATOM    261  N   PRO A  34     -15.023  33.469   2.510  1.00 93.56           N  
ATOM    262  CA  PRO A  34     -15.133  33.031   3.908  1.00 93.56           C  
ATOM    263  C   PRO A  34     -14.680  31.594   4.121  1.00 93.56           C  
ATOM    264  CB  PRO A  34     -16.625  33.188   4.207  1.00 93.56           C  
ATOM    265  O   PRO A  34     -14.602  30.828   3.164  1.00 93.56           O  
ATOM    266  CG  PRO A  34     -17.141  34.125   3.145  1.00 93.56           C  
ATOM    267  CD  PRO A  34     -16.266  33.969   1.929  1.00 93.56           C  
ATOM    268  N   PRO A  35     -14.281  31.281   5.301  1.00 96.69           N  
ATOM    269  CA  PRO A  35     -13.867  29.906   5.598  1.00 96.69           C  
ATOM    270  C   PRO A  35     -14.969  28.875   5.324  1.00 96.69           C  
ATOM    271  CB  PRO A  35     -13.523  29.953   7.090  1.00 96.69           C  
ATOM    272  O   PRO A  35     -16.156  29.188   5.480  1.00 96.69           O  
ATOM    273  CG  PRO A  35     -14.281  31.125   7.613  1.00 96.69           C  
ATOM    274  CD  PRO A  35     -14.406  32.156   6.516  1.00 96.69           C  
ATOM    275  N   VAL A  36     -14.586  27.719   4.887  1.00 97.88           N  
ATOM    276  CA  VAL A  36     -15.500  26.609   4.648  1.00 97.88           C  
ATOM    277  C   VAL A  36     -15.977  26.047   5.984  1.00 97.88           C  
ATOM    278  CB  VAL A  36     -14.836  25.500   3.803  1.00 97.88           C  
ATOM    279  O   VAL A  36     -15.164  25.609   6.809  1.00 97.88           O  
ATOM    280  CG1 VAL A  36     -15.836  24.391   3.494  1.00 97.88           C  
ATOM    281  CG2 VAL A  36     -14.266  26.078   2.510  1.00 97.88           C  
ATOM    282  N   ALA A  37     -17.219  26.016   6.215  1.00 98.50           N  
ATOM    283  CA  ALA A  37     -17.797  25.391   7.406  1.00 98.50           C  
ATOM    284  C   ALA A  37     -17.922  23.875   7.230  1.00 98.50           C  
ATOM    285  CB  ALA A  37     -19.156  26.000   7.727  1.00 98.50           C  
ATOM    286  O   ALA A  37     -18.672  23.406   6.379  1.00 98.50           O  
ATOM    287  N   VAL A  38     -17.266  23.141   8.008  1.00 98.62           N  
ATOM    288  CA  VAL A  38     -17.297  21.672   7.949  1.00 98.62           C  
ATOM    289  C   VAL A  38     -18.016  21.125   9.188  1.00 98.62           C  
ATOM    290  CB  VAL A  38     -15.883  21.078   7.836  1.00 98.62           C  
ATOM    291  O   VAL A  38     -17.500  21.234  10.305  1.00 98.62           O  
ATOM    292  CG1 VAL A  38     -15.945  19.562   7.734  1.00 98.62           C  
ATOM    293  CG2 VAL A  38     -15.148  21.672   6.633  1.00 98.62           C  
ATOM    294  N   GLY A  39     -19.172  20.516   9.016  1.00 98.62           N  
ATOM    295  CA  GLY A  39     -19.922  19.875  10.086  1.00 98.62           C  
ATOM    296  C   GLY A  39     -19.562  18.406  10.273  1.00 98.62           C  
ATOM    297  O   GLY A  39     -19.469  17.656   9.305  1.00 98.62           O  
ATOM    298  N   MET A  40     -19.406  18.016  11.477  1.00 97.81           N  
ATOM    299  CA  MET A  40     -18.953  16.656  11.750  1.00 97.81           C  
ATOM    300  C   MET A  40     -19.938  15.930  12.641  1.00 97.81           C  
ATOM    301  CB  MET A  40     -17.562  16.688  12.406  1.00 97.81           C  
ATOM    302  O   MET A  40     -20.500  16.516  13.570  1.00 97.81           O  
ATOM    303  CG  MET A  40     -16.484  17.297  11.539  1.00 97.81           C  
ATOM    304  SD  MET A  40     -14.836  17.250  12.336  1.00 97.81           S  
ATOM    305  CE  MET A  40     -13.852  18.125  11.086  1.00 97.81           C  
ATOM    306  N   ASN A  41     -20.141  14.641  12.359  1.00 95.94           N  
ATOM    307  CA  ASN A  41     -20.891  13.664  13.133  1.00 95.94           C  
ATOM    308  C   ASN A  41     -20.078  12.398  13.383  1.00 95.94           C  
ATOM    309  CB  ASN A  41     -22.203  13.312  12.438  1.00 95.94           C  
ATOM    310  O   ASN A  41     -19.312  11.961  12.516  1.00 95.94           O  
ATOM    311  CG  ASN A  41     -23.047  14.539  12.125  1.00 95.94           C  
ATOM    312  ND2 ASN A  41     -23.766  15.039  13.125  1.00 95.94           N  
ATOM    313  OD1 ASN A  41     -23.047  15.031  10.992  1.00 95.94           O  
ATOM    314  N   ILE A  42     -20.328  11.812  14.539  1.00 96.81           N  
ATOM    315  CA  ILE A  42     -19.656  10.562  14.875  1.00 96.81           C  
ATOM    316  C   ILE A  42     -20.672   9.547  15.398  1.00 96.81           C  
ATOM    317  CB  ILE A  42     -18.531  10.773  15.914  1.00 96.81           C  
ATOM    318  O   ILE A  42     -21.469   9.867  16.281  1.00 96.81           O  
ATOM    319  CG1 ILE A  42     -17.391  11.602  15.305  1.00 96.81           C  
ATOM    320  CG2 ILE A  42     -18.016   9.438  16.438  1.00 96.81           C  
ATOM    321  CD1 ILE A  42     -16.297  11.961  16.297  1.00 96.81           C  
ATOM    322  N   ASP A  43     -20.719   8.438  14.844  1.00 94.75           N  
ATOM    323  CA  ASP A  43     -21.422   7.285  15.398  1.00 94.75           C  
ATOM    324  C   ASP A  43     -20.438   6.254  15.945  1.00 94.75           C  
ATOM    325  CB  ASP A  43     -22.328   6.648  14.352  1.00 94.75           C  
ATOM    326  O   ASP A  43     -19.656   5.668  15.180  1.00 94.75           O  
ATOM    327  CG  ASP A  43     -23.141   5.480  14.891  1.00 94.75           C  
ATOM    328  OD1 ASP A  43     -23.969   5.688  15.805  1.00 94.75           O  
ATOM    329  OD2 ASP A  43     -22.938   4.348  14.406  1.00 94.75           O  
ATOM    330  N   ILE A  44     -20.422   6.090  17.172  1.00 94.69           N  
ATOM    331  CA  ILE A  44     -19.500   5.164  17.828  1.00 94.69           C  
ATOM    332  C   ILE A  44     -20.031   3.736  17.703  1.00 94.69           C  
ATOM    333  CB  ILE A  44     -19.281   5.527  19.312  1.00 94.69           C  
ATOM    334  O   ILE A  44     -21.078   3.402  18.250  1.00 94.69           O  
ATOM    335  CG1 ILE A  44     -18.906   7.008  19.453  1.00 94.69           C  
ATOM    336  CG2 ILE A  44     -18.219   4.625  19.938  1.00 94.69           C  
ATOM    337  CD1 ILE A  44     -17.547   7.355  18.844  1.00 94.69           C  
ATOM    338  N   ALA A  45     -19.312   2.941  17.016  1.00 91.56           N  
ATOM    339  CA  ALA A  45     -19.688   1.539  16.844  1.00 91.56           C  
ATOM    340  C   ALA A  45     -19.250   0.710  18.062  1.00 91.56           C  
ATOM    341  CB  ALA A  45     -19.078   0.973  15.570  1.00 91.56           C  
ATOM    342  O   ALA A  45     -20.000  -0.148  18.531  1.00 91.56           O  
ATOM    343  N   SER A  46     -18.047   0.997  18.547  1.00 89.31           N  
ATOM    344  CA  SER A  46     -17.531   0.254  19.703  1.00 89.31           C  
ATOM    345  C   SER A  46     -16.312   0.938  20.297  1.00 89.31           C  
ATOM    346  CB  SER A  46     -17.188  -1.179  19.297  1.00 89.31           C  
ATOM    347  O   SER A  46     -15.641   1.726  19.641  1.00 89.31           O  
ATOM    348  OG  SER A  46     -16.109  -1.191  18.375  1.00 89.31           O  
ATOM    349  N   ILE A  47     -16.109   0.768  21.547  1.00 88.88           N  
ATOM    350  CA  ILE A  47     -14.844   0.998  22.234  1.00 88.88           C  
ATOM    351  C   ILE A  47     -14.203  -0.340  22.609  1.00 88.88           C  
ATOM    352  CB  ILE A  47     -15.039   1.865  23.500  1.00 88.88           C  
ATOM    353  O   ILE A  47     -14.633  -1.001  23.562  1.00 88.88           O  
ATOM    354  CG1 ILE A  47     -15.633   3.227  23.125  1.00 88.88           C  
ATOM    355  CG2 ILE A  47     -13.711   2.035  24.250  1.00 88.88           C  
ATOM    356  CD1 ILE A  47     -15.883   4.141  24.328  1.00 88.88           C  
ATOM    357  N   ASP A  48     -13.242  -0.731  21.938  1.00 82.00           N  
ATOM    358  CA  ASP A  48     -12.711  -2.090  21.922  1.00 82.00           C  
ATOM    359  C   ASP A  48     -11.758  -2.326  23.094  1.00 82.00           C  
ATOM    360  CB  ASP A  48     -11.992  -2.369  20.609  1.00 82.00           C  
ATOM    361  O   ASP A  48     -11.711  -3.426  23.656  1.00 82.00           O  
ATOM    362  CG  ASP A  48     -12.891  -2.205  19.391  1.00 82.00           C  
ATOM    363  OD1 ASP A  48     -13.984  -2.818  19.359  1.00 82.00           O  
ATOM    364  OD2 ASP A  48     -12.508  -1.457  18.469  1.00 82.00           O  
ATOM    365  N   MET A  49     -11.055  -1.287  23.500  1.00 88.06           N  
ATOM    366  CA  MET A  49     -10.016  -1.482  24.500  1.00 88.06           C  
ATOM    367  C   MET A  49      -9.664  -0.164  25.188  1.00 88.06           C  
ATOM    368  CB  MET A  49      -8.766  -2.100  23.875  1.00 88.06           C  
ATOM    369  O   MET A  49      -9.609   0.880  24.531  1.00 88.06           O  
ATOM    370  CG  MET A  49      -7.699  -2.488  24.891  1.00 88.06           C  
ATOM    371  SD  MET A  49      -6.227  -3.252  24.109  1.00 88.06           S  
ATOM    372  CE  MET A  49      -6.918  -4.859  23.625  1.00 88.06           C  
ATOM    373  N   VAL A  50      -9.508  -0.177  26.500  1.00 90.75           N  
ATOM    374  CA  VAL A  50      -8.914   0.879  27.312  1.00 90.75           C  
ATOM    375  C   VAL A  50      -7.699   0.333  28.062  1.00 90.75           C  
ATOM    376  CB  VAL A  50      -9.930   1.473  28.312  1.00 90.75           C  
ATOM    377  O   VAL A  50      -7.836  -0.522  28.938  1.00 90.75           O  
ATOM    378  CG1 VAL A  50      -9.297   2.600  29.125  1.00 90.75           C  
ATOM    379  CG2 VAL A  50     -11.172   1.974  27.578  1.00 90.75           C  
ATOM    380  N   SER A  51      -6.617   0.854  27.766  1.00 91.00           N  
ATOM    381  CA  SER A  51      -5.383   0.287  28.297  1.00 91.00           C  
ATOM    382  C   SER A  51      -4.672   1.278  29.219  1.00 91.00           C  
ATOM    383  CB  SER A  51      -4.449  -0.135  27.172  1.00 91.00           C  
ATOM    384  O   SER A  51      -4.078   2.250  28.750  1.00 91.00           O  
ATOM    385  OG  SER A  51      -3.189  -0.535  27.672  1.00 91.00           O  
ATOM    386  N   GLU A  52      -4.574   0.945  30.484  1.00 88.69           N  
ATOM    387  CA  GLU A  52      -3.826   1.749  31.438  1.00 88.69           C  
ATOM    388  C   GLU A  52      -2.322   1.594  31.234  1.00 88.69           C  
ATOM    389  CB  GLU A  52      -4.207   1.367  32.875  1.00 88.69           C  
ATOM    390  O   GLU A  52      -1.556   2.521  31.500  1.00 88.69           O  
ATOM    391  CG  GLU A  52      -5.656   1.659  33.219  1.00 88.69           C  
ATOM    392  CD  GLU A  52      -6.078   1.087  34.562  1.00 88.69           C  
ATOM    393  OE1 GLU A  52      -7.246   1.277  34.969  1.00 88.69           O  
ATOM    394  OE2 GLU A  52      -5.227   0.444  35.219  1.00 88.69           O  
ATOM    395  N   VAL A  53      -1.956   0.473  30.812  1.00 85.56           N  
ATOM    396  CA  VAL A  53      -0.546   0.156  30.609  1.00 85.56           C  
ATOM    397  C   VAL A  53       0.009   0.984  29.453  1.00 85.56           C  
ATOM    398  CB  VAL A  53      -0.337  -1.351  30.344  1.00 85.56           C  
ATOM    399  O   VAL A  53       1.093   1.563  29.562  1.00 85.56           O  
ATOM    400  CG1 VAL A  53       1.117  -1.635  29.969  1.00 85.56           C  
ATOM    401  CG2 VAL A  53      -0.755  -2.178  31.547  1.00 85.56           C  
ATOM    402  N   ASN A  54      -0.715   1.113  28.406  1.00 87.38           N  
ATOM    403  CA  ASN A  54      -0.249   1.812  27.219  1.00 87.38           C  
ATOM    404  C   ASN A  54      -0.722   3.262  27.188  1.00 87.38           C  
ATOM    405  CB  ASN A  54      -0.714   1.083  25.953  1.00 87.38           C  
ATOM    406  O   ASN A  54      -0.340   4.031  26.312  1.00 87.38           O  
ATOM    407  CG  ASN A  54      -0.049  -0.269  25.781  1.00 87.38           C  
ATOM    408  ND2 ASN A  54      -0.810  -1.247  25.297  1.00 87.38           N  
ATOM    409  OD1 ASN A  54       1.139  -0.432  26.062  1.00 87.38           O  
ATOM    410  N   MET A  55      -1.661   3.582  28.156  1.00 89.12           N  
ATOM    411  CA  MET A  55      -2.213   4.930  28.266  1.00 89.12           C  
ATOM    412  C   MET A  55      -2.934   5.324  26.984  1.00 89.12           C  
ATOM    413  CB  MET A  55      -1.107   5.941  28.578  1.00 89.12           C  
ATOM    414  O   MET A  55      -2.670   6.391  26.422  1.00 89.12           O  
ATOM    415  CG  MET A  55      -0.492   5.773  29.953  1.00 89.12           C  
ATOM    416  SD  MET A  55      -1.695   6.086  31.312  1.00 89.12           S  
ATOM    417  CE  MET A  55      -0.606   5.930  32.750  1.00 89.12           C  
ATOM    418  N   ASP A  56      -3.854   4.492  26.531  1.00 94.31           N  
ATOM    419  CA  ASP A  56      -4.602   4.738  25.297  1.00 94.31           C  
ATOM    420  C   ASP A  56      -5.930   3.979  25.297  1.00 94.31           C  
ATOM    421  CB  ASP A  56      -3.771   4.340  24.078  1.00 94.31           C  
ATOM    422  O   ASP A  56      -6.230   3.252  26.250  1.00 94.31           O  
ATOM    423  CG  ASP A  56      -3.387   2.871  24.078  1.00 94.31           C  
ATOM    424  OD1 ASP A  56      -4.141   2.041  24.625  1.00 94.31           O  
ATOM    425  OD2 ASP A  56      -2.318   2.541  23.516  1.00 94.31           O  
ATOM    426  N   TYR A  57      -6.762   4.227  24.391  1.00 95.06           N  
ATOM    427  CA  TYR A  57      -8.023   3.523  24.156  1.00 95.06           C  
ATOM    428  C   TYR A  57      -8.312   3.385  22.672  1.00 95.06           C  
ATOM    429  CB  TYR A  57      -9.172   4.254  24.859  1.00 95.06           C  
ATOM    430  O   TYR A  57      -7.898   4.227  21.875  1.00 95.06           O  
ATOM    431  CG  TYR A  57      -9.625   5.504  24.141  1.00 95.06           C  
ATOM    432  CD1 TYR A  57      -8.852   6.664  24.172  1.00 95.06           C  
ATOM    433  CD2 TYR A  57     -10.812   5.523  23.422  1.00 95.06           C  
ATOM    434  CE1 TYR A  57      -9.258   7.816  23.500  1.00 95.06           C  
ATOM    435  CE2 TYR A  57     -11.234   6.672  22.750  1.00 95.06           C  
ATOM    436  OH  TYR A  57     -10.859   8.953  22.141  1.00 95.06           O  
ATOM    437  CZ  TYR A  57     -10.453   7.812  22.797  1.00 95.06           C  
ATOM    438  N   THR A  58      -8.938   2.385  22.312  1.00 95.19           N  
ATOM    439  CA  THR A  58      -9.250   2.072  20.922  1.00 95.19           C  
ATOM    440  C   THR A  58     -10.758   2.100  20.672  1.00 95.19           C  
ATOM    441  CB  THR A  58      -8.688   0.696  20.516  1.00 95.19           C  
ATOM    442  O   THR A  58     -11.523   1.508  21.438  1.00 95.19           O  
ATOM    443  CG2 THR A  58      -8.977   0.393  19.047  1.00 95.19           C  
ATOM    444  OG1 THR A  58      -7.270   0.684  20.734  1.00 95.19           O  
ATOM    445  N   LEU A  59     -11.188   2.783  19.688  1.00 95.25           N  
ATOM    446  CA  LEU A  59     -12.602   2.818  19.344  1.00 95.25           C  
ATOM    447  C   LEU A  59     -12.789   2.668  17.828  1.00 95.25           C  
ATOM    448  CB  LEU A  59     -13.242   4.121  19.812  1.00 95.25           C  
ATOM    449  O   LEU A  59     -11.922   3.055  17.047  1.00 95.25           O  
ATOM    450  CG  LEU A  59     -12.859   5.391  19.062  1.00 95.25           C  
ATOM    451  CD1 LEU A  59     -14.094   6.227  18.750  1.00 95.25           C  
ATOM    452  CD2 LEU A  59     -11.836   6.199  19.844  1.00 95.25           C  
ATOM    453  N   THR A  60     -13.836   2.100  17.391  1.00 94.69           N  
ATOM    454  CA  THR A  60     -14.320   2.049  16.016  1.00 94.69           C  
ATOM    455  C   THR A  60     -15.523   2.977  15.828  1.00 94.69           C  
ATOM    456  CB  THR A  60     -14.719   0.615  15.617  1.00 94.69           C  
ATOM    457  O   THR A  60     -16.438   2.980  16.656  1.00 94.69           O  
ATOM    458  CG2 THR A  60     -15.211   0.562  14.172  1.00 94.69           C  
ATOM    459  OG1 THR A  60     -13.570  -0.241  15.750  1.00 94.69           O  
ATOM    460  N   MET A  61     -15.492   3.740  14.766  1.00 95.50           N  
ATOM    461  CA  MET A  61     -16.531   4.750  14.602  1.00 95.50           C  
ATOM    462  C   MET A  61     -16.859   4.961  13.125  1.00 95.50           C  
ATOM    463  CB  MET A  61     -16.109   6.074  15.242  1.00 95.50           C  
ATOM    464  O   MET A  61     -16.062   4.594  12.250  1.00 95.50           O  
ATOM    465  CG  MET A  61     -14.898   6.711  14.586  1.00 95.50           C  
ATOM    466  SD  MET A  61     -14.312   8.195  15.484  1.00 95.50           S  
ATOM    467  CE  MET A  61     -12.797   8.555  14.555  1.00 95.50           C  
ATOM    468  N   TYR A  62     -18.016   5.496  12.852  1.00 95.31           N  
ATOM    469  CA  TYR A  62     -18.406   6.121  11.594  1.00 95.31           C  
ATOM    470  C   TYR A  62     -18.250   7.637  11.664  1.00 95.31           C  
ATOM    471  CB  TYR A  62     -19.844   5.766  11.227  1.00 95.31           C  
ATOM    472  O   TYR A  62     -18.953   8.305  12.406  1.00 95.31           O  
ATOM    473  CG  TYR A  62     -20.094   4.281  11.125  1.00 95.31           C  
ATOM    474  CD1 TYR A  62     -19.953   3.611   9.914  1.00 95.31           C  
ATOM    475  CD2 TYR A  62     -20.469   3.543  12.242  1.00 95.31           C  
ATOM    476  CE1 TYR A  62     -20.188   2.242   9.812  1.00 95.31           C  
ATOM    477  CE2 TYR A  62     -20.719   2.176  12.156  1.00 95.31           C  
ATOM    478  OH  TYR A  62     -20.797   0.181  10.852  1.00 95.31           O  
ATOM    479  CZ  TYR A  62     -20.562   1.535  10.938  1.00 95.31           C  
ATOM    480  N   PHE A  63     -17.328   8.172  10.969  1.00 97.06           N  
ATOM    481  CA  PHE A  63     -16.969   9.594  10.969  1.00 97.06           C  
ATOM    482  C   PHE A  63     -17.500  10.281   9.727  1.00 97.06           C  
ATOM    483  CB  PHE A  63     -15.453   9.766  11.062  1.00 97.06           C  
ATOM    484  O   PHE A  63     -17.078   9.977   8.609  1.00 97.06           O  
ATOM    485  CG  PHE A  63     -15.008  11.203  11.102  1.00 97.06           C  
ATOM    486  CD1 PHE A  63     -14.047  11.672  10.219  1.00 97.06           C  
ATOM    487  CD2 PHE A  63     -15.555  12.086  12.023  1.00 97.06           C  
ATOM    488  CE1 PHE A  63     -13.633  13.000  10.250  1.00 97.06           C  
ATOM    489  CE2 PHE A  63     -15.148  13.414  12.062  1.00 97.06           C  
ATOM    490  CZ  PHE A  63     -14.188  13.875  11.180  1.00 97.06           C  
ATOM    491  N   GLN A  64     -18.391  11.297   9.906  1.00 96.88           N  
ATOM    492  CA  GLN A  64     -19.031  11.992   8.789  1.00 96.88           C  
ATOM    493  C   GLN A  64     -18.672  13.477   8.789  1.00 96.88           C  
ATOM    494  CB  GLN A  64     -20.547  11.820   8.852  1.00 96.88           C  
ATOM    495  O   GLN A  64     -18.688  14.125   9.844  1.00 96.88           O  
ATOM    496  CG  GLN A  64     -21.281  12.336   7.621  1.00 96.88           C  
ATOM    497  CD  GLN A  64     -22.781  12.094   7.676  1.00 96.88           C  
ATOM    498  NE2 GLN A  64     -23.219  10.977   7.105  1.00 96.88           N  
ATOM    499  OE1 GLN A  64     -23.531  12.898   8.234  1.00 96.88           O  
ATOM    500  N   GLN A  65     -18.375  13.961   7.680  1.00 98.00           N  
ATOM    501  CA  GLN A  65     -18.109  15.375   7.434  1.00 98.00           C  
ATOM    502  C   GLN A  65     -19.031  15.930   6.348  1.00 98.00           C  
ATOM    503  CB  GLN A  65     -16.656  15.586   7.039  1.00 98.00           C  
ATOM    504  O   GLN A  65     -19.297  15.258   5.348  1.00 98.00           O  
ATOM    505  CG  GLN A  65     -15.656  15.031   8.047  1.00 98.00           C  
ATOM    506  CD  GLN A  65     -14.227  15.062   7.543  1.00 98.00           C  
ATOM    507  NE2 GLN A  65     -13.812  14.008   6.844  1.00 98.00           N  
ATOM    508  OE1 GLN A  65     -13.492  16.031   7.777  1.00 98.00           O  
ATOM    509  N   ALA A  66     -19.547  17.094   6.543  1.00 98.44           N  
ATOM    510  CA  ALA A  66     -20.422  17.781   5.594  1.00 98.44           C  
ATOM    511  C   ALA A  66     -19.938  19.203   5.328  1.00 98.44           C  
ATOM    512  CB  ALA A  66     -21.859  17.797   6.109  1.00 98.44           C  
ATOM    513  O   ALA A  66     -19.625  19.938   6.262  1.00 98.44           O  
ATOM    514  N   TRP A  67     -19.938  19.594   4.148  1.00 98.50           N  
ATOM    515  CA  TRP A  67     -19.594  20.969   3.764  1.00 98.50           C  
ATOM    516  C   TRP A  67     -20.281  21.344   2.455  1.00 98.50           C  
ATOM    517  CB  TRP A  67     -18.078  21.125   3.631  1.00 98.50           C  
ATOM    518  O   TRP A  67     -20.875  20.500   1.793  1.00 98.50           O  
ATOM    519  CG  TRP A  67     -17.484  20.391   2.465  1.00 98.50           C  
ATOM    520  CD1 TRP A  67     -17.203  20.891   1.228  1.00 98.50           C  
ATOM    521  CD2 TRP A  67     -17.109  19.016   2.426  1.00 98.50           C  
ATOM    522  CE2 TRP A  67     -16.609  18.750   1.133  1.00 98.50           C  
ATOM    523  CE3 TRP A  67     -17.156  17.969   3.361  1.00 98.50           C  
ATOM    524  NE1 TRP A  67     -16.672  19.922   0.422  1.00 98.50           N  
ATOM    525  CH2 TRP A  67     -16.203  16.484   1.686  1.00 98.50           C  
ATOM    526  CZ2 TRP A  67     -16.156  17.484   0.751  1.00 98.50           C  
ATOM    527  CZ3 TRP A  67     -16.703  16.703   2.980  1.00 98.50           C  
ATOM    528  N   ARG A  68     -20.156  22.609   2.117  1.00 98.38           N  
ATOM    529  CA  ARG A  68     -20.750  23.109   0.886  1.00 98.38           C  
ATOM    530  C   ARG A  68     -19.672  23.484  -0.131  1.00 98.38           C  
ATOM    531  CB  ARG A  68     -21.641  24.312   1.179  1.00 98.38           C  
ATOM    532  O   ARG A  68     -18.766  24.266   0.178  1.00 98.38           O  
ATOM    533  CG  ARG A  68     -22.484  24.766  -0.009  1.00 98.38           C  
ATOM    534  CD  ARG A  68     -23.719  25.531   0.432  1.00 98.38           C  
ATOM    535  NE  ARG A  68     -24.500  26.000  -0.710  1.00 98.38           N  
ATOM    536  NH1 ARG A  68     -26.562  25.500   0.215  1.00 98.38           N  
ATOM    537  NH2 ARG A  68     -26.438  26.438  -1.874  1.00 98.38           N  
ATOM    538  CZ  ARG A  68     -25.828  25.969  -0.787  1.00 98.38           C  
ATOM    539  N   ASP A  69     -19.797  23.016  -1.288  1.00 97.50           N  
ATOM    540  CA  ASP A  69     -18.953  23.359  -2.436  1.00 97.50           C  
ATOM    541  C   ASP A  69     -19.812  23.703  -3.652  1.00 97.50           C  
ATOM    542  CB  ASP A  69     -18.016  22.203  -2.773  1.00 97.50           C  
ATOM    543  O   ASP A  69     -20.297  22.812  -4.355  1.00 97.50           O  
ATOM    544  CG  ASP A  69     -16.922  22.594  -3.764  1.00 97.50           C  
ATOM    545  OD1 ASP A  69     -17.109  23.578  -4.500  1.00 97.50           O  
ATOM    546  OD2 ASP A  69     -15.891  21.891  -3.807  1.00 97.50           O  
ATOM    547  N   LYS A  70     -19.891  24.906  -3.918  1.00 95.56           N  
ATOM    548  CA  LYS A  70     -20.766  25.391  -4.977  1.00 95.56           C  
ATOM    549  C   LYS A  70     -20.359  24.812  -6.332  1.00 95.56           C  
ATOM    550  CB  LYS A  70     -20.719  26.922  -5.031  1.00 95.56           C  
ATOM    551  O   LYS A  70     -21.188  24.734  -7.242  1.00 95.56           O  
ATOM    552  CG  LYS A  70     -21.344  27.609  -3.820  1.00 95.56           C  
ATOM    553  CD  LYS A  70     -21.281  29.125  -3.934  1.00 95.56           C  
ATOM    554  CE  LYS A  70     -21.859  29.797  -2.693  1.00 95.56           C  
ATOM    555  NZ  LYS A  70     -21.703  31.281  -2.756  1.00 95.56           N  
ATOM    556  N   ARG A  71     -19.141  24.453  -6.520  1.00 94.88           N  
ATOM    557  CA  ARG A  71     -18.688  23.859  -7.766  1.00 94.88           C  
ATOM    558  C   ARG A  71     -19.375  22.531  -8.023  1.00 94.88           C  
ATOM    559  CB  ARG A  71     -17.172  23.656  -7.738  1.00 94.88           C  
ATOM    560  O   ARG A  71     -19.391  22.031  -9.156  1.00 94.88           O  
ATOM    561  CG  ARG A  71     -16.375  24.938  -7.566  1.00 94.88           C  
ATOM    562  CD  ARG A  71     -14.891  24.672  -7.340  1.00 94.88           C  
ATOM    563  NE  ARG A  71     -14.664  23.969  -6.086  1.00 94.88           N  
ATOM    564  NH1 ARG A  71     -12.383  23.734  -6.395  1.00 94.88           N  
ATOM    565  NH2 ARG A  71     -13.375  22.906  -4.504  1.00 94.88           N  
ATOM    566  CZ  ARG A  71     -13.477  23.531  -5.664  1.00 94.88           C  
ATOM    567  N   LEU A  72     -19.984  21.953  -6.957  1.00 97.31           N  
ATOM    568  CA  LEU A  72     -20.625  20.641  -7.062  1.00 97.31           C  
ATOM    569  C   LEU A  72     -22.141  20.766  -6.973  1.00 97.31           C  
ATOM    570  CB  LEU A  72     -20.109  19.703  -5.965  1.00 97.31           C  
ATOM    571  O   LEU A  72     -22.828  19.797  -6.629  1.00 97.31           O  
ATOM    572  CG  LEU A  72     -18.625  19.359  -6.008  1.00 97.31           C  
ATOM    573  CD1 LEU A  72     -18.219  18.562  -4.770  1.00 97.31           C  
ATOM    574  CD2 LEU A  72     -18.281  18.578  -7.281  1.00 97.31           C  
ATOM    575  N   SER A  73     -22.672  21.906  -7.129  1.00 96.88           N  
ATOM    576  CA  SER A  73     -24.125  22.109  -7.180  1.00 96.88           C  
ATOM    577  C   SER A  73     -24.688  21.734  -8.539  1.00 96.88           C  
ATOM    578  CB  SER A  73     -24.453  23.562  -6.859  1.00 96.88           C  
ATOM    579  O   SER A  73     -24.000  21.875  -9.562  1.00 96.88           O  
ATOM    580  OG  SER A  73     -23.953  24.438  -7.867  1.00 96.88           O  
ATOM    581  N   TYR A  74     -25.875  21.281  -8.531  1.00 95.19           N  
ATOM    582  CA  TYR A  74     -26.578  20.922  -9.758  1.00 95.19           C  
ATOM    583  C   TYR A  74     -28.094  21.078  -9.578  1.00 95.19           C  
ATOM    584  CB  TYR A  74     -26.250  19.484 -10.172  1.00 95.19           C  
ATOM    585  O   TYR A  74     -28.594  21.078  -8.453  1.00 95.19           O  
ATOM    586  CG  TYR A  74     -26.516  18.469  -9.094  1.00 95.19           C  
ATOM    587  CD1 TYR A  74     -25.594  18.234  -8.086  1.00 95.19           C  
ATOM    588  CD2 TYR A  74     -27.703  17.734  -9.086  1.00 95.19           C  
ATOM    589  CE1 TYR A  74     -25.828  17.297  -7.094  1.00 95.19           C  
ATOM    590  CE2 TYR A  74     -27.953  16.781  -8.094  1.00 95.19           C  
ATOM    591  OH  TYR A  74     -27.250  15.641  -6.121  1.00 95.19           O  
ATOM    592  CZ  TYR A  74     -27.000  16.578  -7.105  1.00 95.19           C  
ATOM    593  N   ASN A  75     -28.875  21.266 -10.656  1.00 91.69           N  
ATOM    594  CA  ASN A  75     -30.312  21.469 -10.586  1.00 91.69           C  
ATOM    595  C   ASN A  75     -31.047  20.688 -11.664  1.00 91.69           C  
ATOM    596  CB  ASN A  75     -30.641  22.969 -10.703  1.00 91.69           C  
ATOM    597  O   ASN A  75     -32.281  20.703 -11.719  1.00 91.69           O  
ATOM    598  CG  ASN A  75     -30.109  23.578 -11.992  1.00 91.69           C  
ATOM    599  ND2 ASN A  75     -30.281  24.891 -12.133  1.00 91.69           N  
ATOM    600  OD1 ASN A  75     -29.562  22.875 -12.844  1.00 91.69           O  
ATOM    601  N   VAL A  76     -30.344  20.000 -12.422  1.00 87.12           N  
ATOM    602  CA  VAL A  76     -30.953  19.281 -13.539  1.00 87.12           C  
ATOM    603  C   VAL A  76     -31.719  18.062 -13.016  1.00 87.12           C  
ATOM    604  CB  VAL A  76     -29.875  18.828 -14.562  1.00 87.12           C  
ATOM    605  O   VAL A  76     -32.750  17.688 -13.578  1.00 87.12           O  
ATOM    606  CG1 VAL A  76     -30.531  18.094 -15.734  1.00 87.12           C  
ATOM    607  CG2 VAL A  76     -29.078  20.031 -15.062  1.00 87.12           C  
ATOM    608  N   ILE A  77     -31.141  17.422 -11.977  1.00 84.38           N  
ATOM    609  CA  ILE A  77     -31.781  16.266 -11.344  1.00 84.38           C  
ATOM    610  C   ILE A  77     -32.094  16.594  -9.883  1.00 84.38           C  
ATOM    611  CB  ILE A  77     -30.891  15.008 -11.430  1.00 84.38           C  
ATOM    612  O   ILE A  77     -31.266  17.172  -9.180  1.00 84.38           O  
ATOM    613  CG1 ILE A  77     -29.406  15.406 -11.422  1.00 84.38           C  
ATOM    614  CG2 ILE A  77     -31.234  14.188 -12.672  1.00 84.38           C  
ATOM    615  CD1 ILE A  77     -28.453  14.227 -11.242  1.00 84.38           C  
ATOM    616  N   PRO A  78     -33.312  16.344  -9.469  1.00 83.75           N  
ATOM    617  CA  PRO A  78     -33.688  16.688  -8.094  1.00 83.75           C  
ATOM    618  C   PRO A  78     -33.250  15.633  -7.082  1.00 83.75           C  
ATOM    619  CB  PRO A  78     -35.219  16.750  -8.172  1.00 83.75           C  
ATOM    620  O   PRO A  78     -33.688  15.656  -5.930  1.00 83.75           O  
ATOM    621  CG  PRO A  78     -35.594  15.758  -9.219  1.00 83.75           C  
ATOM    622  CD  PRO A  78     -34.500  15.695 -10.242  1.00 83.75           C  
ATOM    623  N   LEU A  79     -32.469  14.633  -7.383  1.00 87.00           N  
ATOM    624  CA  LEU A  79     -32.062  13.539  -6.504  1.00 87.00           C  
ATOM    625  C   LEU A  79     -30.656  13.758  -5.980  1.00 87.00           C  
ATOM    626  CB  LEU A  79     -32.156  12.203  -7.242  1.00 87.00           C  
ATOM    627  O   LEU A  79     -29.844  14.414  -6.637  1.00 87.00           O  
ATOM    628  CG  LEU A  79     -33.531  11.781  -7.746  1.00 87.00           C  
ATOM    629  CD1 LEU A  79     -33.438  10.539  -8.617  1.00 87.00           C  
ATOM    630  CD2 LEU A  79     -34.469  11.547  -6.570  1.00 87.00           C  
ATOM    631  N   ASN A  80     -30.406  13.258  -4.785  1.00 91.81           N  
ATOM    632  CA  ASN A  80     -29.031  13.172  -4.285  1.00 91.81           C  
ATOM    633  C   ASN A  80     -28.219  12.141  -5.059  1.00 91.81           C  
ATOM    634  CB  ASN A  80     -29.031  12.836  -2.793  1.00 91.81           C  
ATOM    635  O   ASN A  80     -28.750  11.102  -5.469  1.00 91.81           O  
ATOM    636  CG  ASN A  80     -29.734  13.883  -1.959  1.00 91.81           C  
ATOM    637  ND2 ASN A  80     -30.281  13.469  -0.821  1.00 91.81           N  
ATOM    638  OD1 ASN A  80     -29.797  15.062  -2.336  1.00 91.81           O  
ATOM    639  N   LEU A  81     -27.000  12.406  -5.219  1.00 93.31           N  
ATOM    640  CA  LEU A  81     -26.094  11.516  -5.938  1.00 93.31           C  
ATOM    641  C   LEU A  81     -25.172  10.781  -4.969  1.00 93.31           C  
ATOM    642  CB  LEU A  81     -25.266  12.305  -6.953  1.00 93.31           C  
ATOM    643  O   LEU A  81     -24.219  11.367  -4.438  1.00 93.31           O  
ATOM    644  CG  LEU A  81     -26.031  12.938  -8.109  1.00 93.31           C  
ATOM    645  CD1 LEU A  81     -25.141  13.906  -8.875  1.00 93.31           C  
ATOM    646  CD2 LEU A  81     -26.578  11.867  -9.039  1.00 93.31           C  
ATOM    647  N   THR A  82     -25.500   9.570  -4.656  1.00 94.31           N  
ATOM    648  CA  THR A  82     -24.531   8.703  -3.984  1.00 94.31           C  
ATOM    649  C   THR A  82     -23.594   8.062  -4.996  1.00 94.31           C  
ATOM    650  CB  THR A  82     -25.250   7.602  -3.174  1.00 94.31           C  
ATOM    651  O   THR A  82     -23.984   7.184  -5.762  1.00 94.31           O  
ATOM    652  CG2 THR A  82     -24.250   6.773  -2.377  1.00 94.31           C  
ATOM    653  OG1 THR A  82     -26.172   8.211  -2.268  1.00 94.31           O  
ATOM    654  N   LEU A  83     -22.312   8.422  -4.957  1.00 95.69           N  
ATOM    655  CA  LEU A  83     -21.344   8.031  -5.977  1.00 95.69           C  
ATOM    656  C   LEU A  83     -20.453   6.895  -5.477  1.00 95.69           C  
ATOM    657  CB  LEU A  83     -20.484   9.227  -6.391  1.00 95.69           C  
ATOM    658  O   LEU A  83     -20.438   6.602  -4.277  1.00 95.69           O  
ATOM    659  CG  LEU A  83     -21.234  10.445  -6.922  1.00 95.69           C  
ATOM    660  CD1 LEU A  83     -20.250  11.586  -7.191  1.00 95.69           C  
ATOM    661  CD2 LEU A  83     -22.016  10.094  -8.180  1.00 95.69           C  
ATOM    662  N   ASP A  84     -19.844   6.223  -6.383  1.00 95.38           N  
ATOM    663  CA  ASP A  84     -18.812   5.242  -6.059  1.00 95.38           C  
ATOM    664  C   ASP A  84     -17.734   5.848  -5.164  1.00 95.38           C  
ATOM    665  CB  ASP A  84     -18.172   4.684  -7.336  1.00 95.38           C  
ATOM    666  O   ASP A  84     -17.328   7.000  -5.355  1.00 95.38           O  
ATOM    667  CG  ASP A  84     -17.250   3.502  -7.074  1.00 95.38           C  
ATOM    668  OD1 ASP A  84     -16.047   3.713  -6.805  1.00 95.38           O  
ATOM    669  OD2 ASP A  84     -17.734   2.350  -7.145  1.00 95.38           O  
ATOM    670  N   ASN A  85     -17.203   5.082  -4.223  1.00 94.19           N  
ATOM    671  CA  ASN A  85     -16.266   5.562  -3.225  1.00 94.19           C  
ATOM    672  C   ASN A  85     -14.984   6.086  -3.871  1.00 94.19           C  
ATOM    673  CB  ASN A  85     -15.930   4.461  -2.217  1.00 94.19           C  
ATOM    674  O   ASN A  85     -14.312   6.957  -3.314  1.00 94.19           O  
ATOM    675  CG  ASN A  85     -15.211   3.287  -2.850  1.00 94.19           C  
ATOM    676  ND2 ASN A  85     -15.914   2.168  -2.990  1.00 94.19           N  
ATOM    677  OD1 ASN A  85     -14.039   3.385  -3.209  1.00 94.19           O  
ATOM    678  N   ARG A  86     -14.570   5.637  -5.008  1.00 94.38           N  
ATOM    679  CA  ARG A  86     -13.359   6.027  -5.719  1.00 94.38           C  
ATOM    680  C   ARG A  86     -13.438   7.477  -6.184  1.00 94.38           C  
ATOM    681  CB  ARG A  86     -13.117   5.105  -6.918  1.00 94.38           C  
ATOM    682  O   ARG A  86     -12.414   8.102  -6.461  1.00 94.38           O  
ATOM    683  CG  ARG A  86     -12.609   3.725  -6.539  1.00 94.38           C  
ATOM    684  CD  ARG A  86     -12.625   2.771  -7.727  1.00 94.38           C  
ATOM    685  NE  ARG A  86     -13.977   2.297  -8.008  1.00 94.38           N  
ATOM    686  NH1 ARG A  86     -13.312   0.667  -9.508  1.00 94.38           N  
ATOM    687  NH2 ARG A  86     -15.539   0.957  -9.039  1.00 94.38           N  
ATOM    688  CZ  ARG A  86     -14.273   1.308  -8.852  1.00 94.38           C  
ATOM    689  N   VAL A  87     -14.609   7.992  -6.211  1.00 95.38           N  
ATOM    690  CA  VAL A  87     -14.805   9.375  -6.625  1.00 95.38           C  
ATOM    691  C   VAL A  87     -14.227  10.320  -5.566  1.00 95.38           C  
ATOM    692  CB  VAL A  87     -16.297   9.695  -6.875  1.00 95.38           C  
ATOM    693  O   VAL A  87     -13.875  11.461  -5.867  1.00 95.38           O  
ATOM    694  CG1 VAL A  87     -16.484  11.188  -7.133  1.00 95.38           C  
ATOM    695  CG2 VAL A  87     -16.828   8.867  -8.039  1.00 95.38           C  
ATOM    696  N   ALA A  88     -14.195   9.844  -4.355  1.00 94.19           N  
ATOM    697  CA  ALA A  88     -13.641  10.648  -3.273  1.00 94.19           C  
ATOM    698  C   ALA A  88     -12.227  11.109  -3.596  1.00 94.19           C  
ATOM    699  CB  ALA A  88     -13.664   9.867  -1.962  1.00 94.19           C  
ATOM    700  O   ALA A  88     -11.805  12.195  -3.191  1.00 94.19           O  
ATOM    701  N   ASP A  89     -11.523  10.344  -4.359  1.00 94.00           N  
ATOM    702  CA  ASP A  89     -10.148  10.656  -4.727  1.00 94.00           C  
ATOM    703  C   ASP A  89     -10.094  11.812  -5.719  1.00 94.00           C  
ATOM    704  CB  ASP A  89      -9.461   9.422  -5.320  1.00 94.00           C  
ATOM    705  O   ASP A  89      -9.023  12.367  -5.969  1.00 94.00           O  
ATOM    706  CG  ASP A  89      -9.188   8.344  -4.285  1.00 94.00           C  
ATOM    707  OD1 ASP A  89      -9.086   8.656  -3.082  1.00 94.00           O  
ATOM    708  OD2 ASP A  89      -9.070   7.160  -4.684  1.00 94.00           O  
ATOM    709  N   GLN A  90     -11.188  12.234  -6.258  1.00 95.12           N  
ATOM    710  CA  GLN A  90     -11.234  13.273  -7.285  1.00 95.12           C  
ATOM    711  C   GLN A  90     -11.852  14.562  -6.738  1.00 95.12           C  
ATOM    712  CB  GLN A  90     -12.023  12.789  -8.500  1.00 95.12           C  
ATOM    713  O   GLN A  90     -12.109  15.500  -7.496  1.00 95.12           O  
ATOM    714  CG  GLN A  90     -11.438  11.547  -9.156  1.00 95.12           C  
ATOM    715  CD  GLN A  90     -12.281  11.039 -10.312  1.00 95.12           C  
ATOM    716  NE2 GLN A  90     -12.352   9.719 -10.469  1.00 95.12           N  
ATOM    717  OE1 GLN A  90     -12.875  11.828 -11.055  1.00 95.12           O  
ATOM    718  N   LEU A  91     -12.172  14.570  -5.449  1.00 97.12           N  
ATOM    719  CA  LEU A  91     -12.812  15.727  -4.832  1.00 97.12           C  
ATOM    720  C   LEU A  91     -11.961  16.281  -3.693  1.00 97.12           C  
ATOM    721  CB  LEU A  91     -14.203  15.352  -4.312  1.00 97.12           C  
ATOM    722  O   LEU A  91     -11.141  15.547  -3.119  1.00 97.12           O  
ATOM    723  CG  LEU A  91     -15.219  14.891  -5.359  1.00 97.12           C  
ATOM    724  CD1 LEU A  91     -16.531  14.508  -4.691  1.00 97.12           C  
ATOM    725  CD2 LEU A  91     -15.438  15.977  -6.406  1.00 97.12           C  
ATOM    726  N   TRP A  92     -12.125  17.516  -3.443  1.00 97.31           N  
ATOM    727  CA  TRP A  92     -11.562  18.125  -2.242  1.00 97.31           C  
ATOM    728  C   TRP A  92     -12.250  17.594  -0.990  1.00 97.31           C  
ATOM    729  CB  TRP A  92     -11.672  19.641  -2.297  1.00 97.31           C  
ATOM    730  O   TRP A  92     -13.484  17.516  -0.940  1.00 97.31           O  
ATOM    731  CG  TRP A  92     -11.125  20.344  -1.088  1.00 97.31           C  
ATOM    732  CD1 TRP A  92      -9.828  20.703  -0.865  1.00 97.31           C  
ATOM    733  CD2 TRP A  92     -11.859  20.750   0.069  1.00 97.31           C  
ATOM    734  CE2 TRP A  92     -10.945  21.359   0.954  1.00 97.31           C  
ATOM    735  CE3 TRP A  92     -13.211  20.656   0.442  1.00 97.31           C  
ATOM    736  NE1 TRP A  92      -9.711  21.328   0.361  1.00 97.31           N  
ATOM    737  CH2 TRP A  92     -12.656  21.781   2.531  1.00 97.31           C  
ATOM    738  CZ2 TRP A  92     -11.336  21.875   2.191  1.00 97.31           C  
ATOM    739  CZ3 TRP A  92     -13.594  21.188   1.674  1.00 97.31           C  
ATOM    740  N   VAL A  93     -11.539  17.203  -0.079  1.00 97.19           N  
ATOM    741  CA  VAL A  93     -12.055  16.781   1.221  1.00 97.19           C  
ATOM    742  C   VAL A  93     -11.320  17.531   2.332  1.00 97.19           C  
ATOM    743  CB  VAL A  93     -11.914  15.258   1.426  1.00 97.19           C  
ATOM    744  O   VAL A  93     -10.172  17.938   2.158  1.00 97.19           O  
ATOM    745  CG1 VAL A  93     -12.734  14.500   0.383  1.00 97.19           C  
ATOM    746  CG2 VAL A  93     -10.445  14.844   1.364  1.00 97.19           C  
ATOM    747  N   PRO A  94     -11.930  17.797   3.447  1.00 97.38           N  
ATOM    748  CA  PRO A  94     -11.242  18.453   4.562  1.00 97.38           C  
ATOM    749  C   PRO A  94     -10.008  17.688   5.027  1.00 97.38           C  
ATOM    750  CB  PRO A  94     -12.312  18.484   5.664  1.00 97.38           C  
ATOM    751  O   PRO A  94      -9.992  16.453   4.969  1.00 97.38           O  
ATOM    752  CG  PRO A  94     -13.609  18.375   4.938  1.00 97.38           C  
ATOM    753  CD  PRO A  94     -13.414  17.500   3.732  1.00 97.38           C  
ATOM    754  N   ASP A  95      -9.086  18.344   5.484  1.00 95.81           N  
ATOM    755  CA  ASP A  95      -7.824  17.719   5.891  1.00 95.81           C  
ATOM    756  C   ASP A  95      -7.820  17.406   7.383  1.00 95.81           C  
ATOM    757  CB  ASP A  95      -6.641  18.625   5.535  1.00 95.81           C  
ATOM    758  O   ASP A  95      -6.832  17.672   8.070  1.00 95.81           O  
ATOM    759  CG  ASP A  95      -6.672  19.953   6.262  1.00 95.81           C  
ATOM    760  OD1 ASP A  95      -7.734  20.328   6.812  1.00 95.81           O  
ATOM    761  OD2 ASP A  95      -5.629  20.641   6.281  1.00 95.81           O  
ATOM    762  N   THR A  96      -8.828  16.953   7.863  1.00 96.88           N  
ATOM    763  CA  THR A  96      -8.977  16.625   9.273  1.00 96.88           C  
ATOM    764  C   THR A  96      -8.070  15.453   9.664  1.00 96.88           C  
ATOM    765  CB  THR A  96     -10.438  16.266   9.609  1.00 96.88           C  
ATOM    766  O   THR A  96      -7.832  14.555   8.852  1.00 96.88           O  
ATOM    767  CG2 THR A  96     -11.367  17.453   9.367  1.00 96.88           C  
ATOM    768  OG1 THR A  96     -10.859  15.164   8.789  1.00 96.88           O  
ATOM    769  N   TYR A  97      -7.605  15.445  10.883  1.00 96.62           N  
ATOM    770  CA  TYR A  97      -6.848  14.352  11.477  1.00 96.62           C  
ATOM    771  C   TYR A  97      -7.137  14.234  12.969  1.00 96.62           C  
ATOM    772  CB  TYR A  97      -5.348  14.547  11.250  1.00 96.62           C  
ATOM    773  O   TYR A  97      -7.777  15.109  13.555  1.00 96.62           O  
ATOM    774  CG  TYR A  97      -4.707  15.508  12.219  1.00 96.62           C  
ATOM    775  CD1 TYR A  97      -4.988  16.875  12.172  1.00 96.62           C  
ATOM    776  CD2 TYR A  97      -3.814  15.055  13.188  1.00 96.62           C  
ATOM    777  CE1 TYR A  97      -4.398  17.766  13.055  1.00 96.62           C  
ATOM    778  CE2 TYR A  97      -3.217  15.938  14.078  1.00 96.62           C  
ATOM    779  OH  TYR A  97      -2.928  18.156  14.891  1.00 96.62           O  
ATOM    780  CZ  TYR A  97      -3.516  17.281  14.008  1.00 96.62           C  
ATOM    781  N   PHE A  98      -6.809  13.141  13.586  1.00 96.81           N  
ATOM    782  CA  PHE A  98      -6.934  12.906  15.023  1.00 96.81           C  
ATOM    783  C   PHE A  98      -5.617  13.203  15.734  1.00 96.81           C  
ATOM    784  CB  PHE A  98      -7.371  11.469  15.297  1.00 96.81           C  
ATOM    785  O   PHE A  98      -4.648  12.453  15.594  1.00 96.81           O  
ATOM    786  CG  PHE A  98      -8.641  11.070  14.594  1.00 96.81           C  
ATOM    787  CD1 PHE A  98      -9.844  11.703  14.891  1.00 96.81           C  
ATOM    788  CD2 PHE A  98      -8.633  10.078  13.625  1.00 96.81           C  
ATOM    789  CE1 PHE A  98     -11.023  11.336  14.242  1.00 96.81           C  
ATOM    790  CE2 PHE A  98      -9.797   9.703  12.969  1.00 96.81           C  
ATOM    791  CZ  PHE A  98     -10.992  10.336  13.281  1.00 96.81           C  
ATOM    792  N   LEU A  99      -5.648  14.211  16.531  1.00 94.75           N  
ATOM    793  CA  LEU A  99      -4.449  14.758  17.156  1.00 94.75           C  
ATOM    794  C   LEU A  99      -3.771  13.719  18.031  1.00 94.75           C  
ATOM    795  CB  LEU A  99      -4.801  16.000  17.984  1.00 94.75           C  
ATOM    796  O   LEU A  99      -2.549  13.562  18.000  1.00 94.75           O  
ATOM    797  CG  LEU A  99      -3.623  16.844  18.453  1.00 94.75           C  
ATOM    798  CD1 LEU A  99      -3.021  17.625  17.281  1.00 94.75           C  
ATOM    799  CD2 LEU A  99      -4.066  17.797  19.562  1.00 94.75           C  
ATOM    800  N   ASN A 100      -4.500  13.000  18.797  1.00 93.06           N  
ATOM    801  CA  ASN A 100      -3.926  12.062  19.734  1.00 93.06           C  
ATOM    802  C   ASN A 100      -3.939  10.633  19.203  1.00 93.06           C  
ATOM    803  CB  ASN A 100      -4.668  12.125  21.078  1.00 93.06           C  
ATOM    804  O   ASN A 100      -4.031   9.672  19.969  1.00 93.06           O  
ATOM    805  CG  ASN A 100      -6.172  12.031  20.922  1.00 93.06           C  
ATOM    806  ND2 ASN A 100      -6.863  11.672  22.000  1.00 93.06           N  
ATOM    807  OD1 ASN A 100      -6.707  12.273  19.828  1.00 93.06           O  
ATOM    808  N   ASP A 101      -3.924  10.484  17.969  1.00 93.94           N  
ATOM    809  CA  ASP A 101      -3.906   9.180  17.312  1.00 93.94           C  
ATOM    810  C   ASP A 101      -2.531   8.523  17.422  1.00 93.94           C  
ATOM    811  CB  ASP A 101      -4.301   9.320  15.836  1.00 93.94           C  
ATOM    812  O   ASP A 101      -1.512   9.148  17.141  1.00 93.94           O  
ATOM    813  CG  ASP A 101      -4.059   8.047  15.039  1.00 93.94           C  
ATOM    814  OD1 ASP A 101      -4.680   7.008  15.344  1.00 93.94           O  
ATOM    815  OD2 ASP A 101      -3.236   8.086  14.094  1.00 93.94           O  
ATOM    816  N   LYS A 102      -2.447   7.355  17.891  1.00 91.06           N  
ATOM    817  CA  LYS A 102      -1.248   6.523  17.891  1.00 91.06           C  
ATOM    818  C   LYS A 102      -1.234   5.590  16.672  1.00 91.06           C  
ATOM    819  CB  LYS A 102      -1.150   5.707  19.172  1.00 91.06           C  
ATOM    820  O   LYS A 102      -0.205   5.438  16.016  1.00 91.06           O  
ATOM    821  CG  LYS A 102      -0.889   6.547  20.422  1.00 91.06           C  
ATOM    822  CD  LYS A 102      -0.664   5.672  21.641  1.00 91.06           C  
ATOM    823  CE  LYS A 102      -0.219   6.496  22.844  1.00 91.06           C  
ATOM    824  NZ  LYS A 102       0.028   5.641  24.047  1.00 91.06           N  
ATOM    825  N   LYS A 103      -2.336   5.023  16.469  1.00 91.69           N  
ATOM    826  CA  LYS A 103      -2.539   4.102  15.352  1.00 91.69           C  
ATOM    827  C   LYS A 103      -3.994   4.102  14.891  1.00 91.69           C  
ATOM    828  CB  LYS A 103      -2.115   2.686  15.742  1.00 91.69           C  
ATOM    829  O   LYS A 103      -4.906   3.965  15.711  1.00 91.69           O  
ATOM    830  CG  LYS A 103      -2.047   1.714  14.578  1.00 91.69           C  
ATOM    831  CD  LYS A 103      -1.565   0.338  15.023  1.00 91.69           C  
ATOM    832  CE  LYS A 103      -1.500  -0.637  13.852  1.00 91.69           C  
ATOM    833  NZ  LYS A 103      -1.052  -1.993  14.289  1.00 91.69           N  
ATOM    834  N   SER A 104      -4.211   4.250  13.578  1.00 93.94           N  
ATOM    835  CA  SER A 104      -5.555   4.281  13.016  1.00 93.94           C  
ATOM    836  C   SER A 104      -5.574   3.707  11.602  1.00 93.94           C  
ATOM    837  CB  SER A 104      -6.102   5.711  13.000  1.00 93.94           C  
ATOM    838  O   SER A 104      -4.535   3.641  10.938  1.00 93.94           O  
ATOM    839  OG  SER A 104      -6.145   6.246  14.312  1.00 93.94           O  
ATOM    840  N   PHE A 105      -6.703   3.268  11.148  1.00 93.31           N  
ATOM    841  CA  PHE A 105      -6.875   2.783   9.781  1.00 93.31           C  
ATOM    842  C   PHE A 105      -8.336   2.904   9.344  1.00 93.31           C  
ATOM    843  CB  PHE A 105      -6.410   1.329   9.664  1.00 93.31           C  
ATOM    844  O   PHE A 105      -9.242   2.896  10.180  1.00 93.31           O  
ATOM    845  CG  PHE A 105      -7.168   0.375  10.547  1.00 93.31           C  
ATOM    846  CD1 PHE A 105      -6.746   0.132  11.852  1.00 93.31           C  
ATOM    847  CD2 PHE A 105      -8.297  -0.279  10.078  1.00 93.31           C  
ATOM    848  CE1 PHE A 105      -7.445  -0.750  12.672  1.00 93.31           C  
ATOM    849  CE2 PHE A 105      -9.000  -1.162  10.891  1.00 93.31           C  
ATOM    850  CZ  PHE A 105      -8.570  -1.397  12.188  1.00 93.31           C  
ATOM    851  N   VAL A 106      -8.578   3.070   8.031  1.00 93.75           N  
ATOM    852  CA  VAL A 106      -9.898   3.004   7.418  1.00 93.75           C  
ATOM    853  C   VAL A 106     -10.219   1.559   7.035  1.00 93.75           C  
ATOM    854  CB  VAL A 106      -9.992   3.916   6.172  1.00 93.75           C  
ATOM    855  O   VAL A 106      -9.375   0.858   6.473  1.00 93.75           O  
ATOM    856  CG1 VAL A 106     -11.352   3.768   5.496  1.00 93.75           C  
ATOM    857  CG2 VAL A 106      -9.742   5.371   6.559  1.00 93.75           C  
ATOM    858  N   HIS A 107     -11.234   1.169   7.328  1.00 92.44           N  
ATOM    859  CA  HIS A 107     -11.664  -0.171   6.945  1.00 92.44           C  
ATOM    860  C   HIS A 107     -11.875  -0.271   5.438  1.00 92.44           C  
ATOM    861  CB  HIS A 107     -12.945  -0.554   7.684  1.00 92.44           C  
ATOM    862  O   HIS A 107     -12.281   0.701   4.797  1.00 92.44           O  
ATOM    863  CG  HIS A 107     -12.758  -0.776   9.148  1.00 92.44           C  
ATOM    864  CD2 HIS A 107     -12.695   0.099  10.180  1.00 92.44           C  
ATOM    865  ND1 HIS A 107     -12.594  -2.029   9.695  1.00 92.44           N  
ATOM    866  CE1 HIS A 107     -12.438  -1.916  11.008  1.00 92.44           C  
ATOM    867  NE2 HIS A 107     -12.500  -0.635  11.328  1.00 92.44           N  
ATOM    868  N   GLY A 108     -11.586  -1.431   4.844  1.00 89.25           N  
ATOM    869  CA  GLY A 108     -11.750  -1.568   3.408  1.00 89.25           C  
ATOM    870  C   GLY A 108     -11.297  -2.914   2.879  1.00 89.25           C  
ATOM    871  O   GLY A 108     -10.297  -2.996   2.158  1.00 89.25           O  
ATOM    872  N   VAL A 109     -11.992  -3.928   3.006  1.00 85.62           N  
ATOM    873  CA  VAL A 109     -11.641  -5.254   2.504  1.00 85.62           C  
ATOM    874  C   VAL A 109     -12.328  -5.492   1.161  1.00 85.62           C  
ATOM    875  CB  VAL A 109     -12.039  -6.359   3.508  1.00 85.62           C  
ATOM    876  O   VAL A 109     -11.664  -5.645   0.135  1.00 85.62           O  
ATOM    877  CG1 VAL A 109     -11.719  -7.742   2.939  1.00 85.62           C  
ATOM    878  CG2 VAL A 109     -11.328  -6.148   4.844  1.00 85.62           C  
ATOM    879  N   THR A 110     -13.641  -5.391   1.142  1.00 83.75           N  
ATOM    880  CA  THR A 110     -14.344  -5.512  -0.128  1.00 83.75           C  
ATOM    881  C   THR A 110     -14.195  -4.238  -0.954  1.00 83.75           C  
ATOM    882  CB  THR A 110     -15.844  -5.816   0.091  1.00 83.75           C  
ATOM    883  O   THR A 110     -13.820  -4.293  -2.127  1.00 83.75           O  
ATOM    884  CG2 THR A 110     -16.031  -7.184   0.733  1.00 83.75           C  
ATOM    885  OG1 THR A 110     -16.406  -4.812   0.947  1.00 83.75           O  
ATOM    886  N   VAL A 111     -14.391  -3.174  -0.351  1.00 88.25           N  
ATOM    887  CA  VAL A 111     -14.148  -1.821  -0.840  1.00 88.25           C  
ATOM    888  C   VAL A 111     -13.781  -0.907   0.326  1.00 88.25           C  
ATOM    889  CB  VAL A 111     -15.383  -1.260  -1.589  1.00 88.25           C  
ATOM    890  O   VAL A 111     -14.086  -1.212   1.481  1.00 88.25           O  
ATOM    891  CG1 VAL A 111     -15.703  -2.113  -2.814  1.00 88.25           C  
ATOM    892  CG2 VAL A 111     -16.594  -1.188  -0.654  1.00 88.25           C  
ATOM    893  N   LYS A 112     -13.141   0.117  -0.019  1.00 89.88           N  
ATOM    894  CA  LYS A 112     -12.898   1.107   1.026  1.00 89.88           C  
ATOM    895  C   LYS A 112     -14.211   1.642   1.592  1.00 89.88           C  
ATOM    896  CB  LYS A 112     -12.055   2.262   0.486  1.00 89.88           C  
ATOM    897  O   LYS A 112     -15.156   1.906   0.843  1.00 89.88           O  
ATOM    898  CG  LYS A 112     -10.594   1.903   0.256  1.00 89.88           C  
ATOM    899  CD  LYS A 112      -9.773   3.131  -0.112  1.00 89.88           C  
ATOM    900  CE  LYS A 112      -8.305   2.775  -0.330  1.00 89.88           C  
ATOM    901  NZ  LYS A 112      -7.492   3.975  -0.693  1.00 89.88           N  
ATOM    902  N   ASN A 113     -14.297   1.721   2.871  1.00 92.88           N  
ATOM    903  CA  ASN A 113     -15.508   2.209   3.523  1.00 92.88           C  
ATOM    904  C   ASN A 113     -15.570   3.732   3.523  1.00 92.88           C  
ATOM    905  CB  ASN A 113     -15.594   1.673   4.953  1.00 92.88           C  
ATOM    906  O   ASN A 113     -15.516   4.359   4.582  1.00 92.88           O  
ATOM    907  CG  ASN A 113     -15.789   0.170   5.004  1.00 92.88           C  
ATOM    908  ND2 ASN A 113     -15.719  -0.475   3.846  1.00 92.88           N  
ATOM    909  OD1 ASN A 113     -15.992  -0.407   6.078  1.00 92.88           O  
ATOM    910  N   ARG A 114     -15.742   4.207   2.445  1.00 94.62           N  
ATOM    911  CA  ARG A 114     -15.906   5.633   2.184  1.00 94.62           C  
ATOM    912  C   ARG A 114     -17.203   5.910   1.440  1.00 94.62           C  
ATOM    913  CB  ARG A 114     -14.719   6.168   1.378  1.00 94.62           C  
ATOM    914  O   ARG A 114     -17.562   5.188   0.510  1.00 94.62           O  
ATOM    915  CG  ARG A 114     -13.375   5.965   2.055  1.00 94.62           C  
ATOM    916  CD  ARG A 114     -12.219   6.418   1.171  1.00 94.62           C  
ATOM    917  NE  ARG A 114     -12.258   7.859   0.935  1.00 94.62           N  
ATOM    918  NH1 ARG A 114     -10.625   7.844  -0.699  1.00 94.62           N  
ATOM    919  NH2 ARG A 114     -11.617   9.820  -0.082  1.00 94.62           N  
ATOM    920  CZ  ARG A 114     -11.500   8.508   0.052  1.00 94.62           C  
ATOM    921  N   MET A 115     -17.906   6.895   1.864  1.00 93.31           N  
ATOM    922  CA  MET A 115     -19.141   7.320   1.216  1.00 93.31           C  
ATOM    923  C   MET A 115     -19.062   8.781   0.790  1.00 93.31           C  
ATOM    924  CB  MET A 115     -20.344   7.113   2.148  1.00 93.31           C  
ATOM    925  O   MET A 115     -18.688   9.641   1.584  1.00 93.31           O  
ATOM    926  CG  MET A 115     -21.672   7.512   1.533  1.00 93.31           C  
ATOM    927  SD  MET A 115     -22.078   9.273   1.816  1.00 93.31           S  
ATOM    928  CE  MET A 115     -22.422   9.250   3.600  1.00 93.31           C  
ATOM    929  N   ILE A 116     -19.438   9.039  -0.406  1.00 95.88           N  
ATOM    930  CA  ILE A 116     -19.547  10.398  -0.924  1.00 95.88           C  
ATOM    931  C   ILE A 116     -20.953  10.617  -1.508  1.00 95.88           C  
ATOM    932  CB  ILE A 116     -18.469  10.688  -1.992  1.00 95.88           C  
ATOM    933  O   ILE A 116     -21.359   9.898  -2.420  1.00 95.88           O  
ATOM    934  CG1 ILE A 116     -17.094  10.844  -1.333  1.00 95.88           C  
ATOM    935  CG2 ILE A 116     -18.844  11.938  -2.805  1.00 95.88           C  
ATOM    936  CD1 ILE A 116     -16.844  12.234  -0.763  1.00 95.88           C  
ATOM    937  N   ARG A 117     -21.594  11.555  -1.046  1.00 96.38           N  
ATOM    938  CA  ARG A 117     -22.938  11.914  -1.509  1.00 96.38           C  
ATOM    939  C   ARG A 117     -23.031  13.414  -1.791  1.00 96.38           C  
ATOM    940  CB  ARG A 117     -23.984  11.508  -0.478  1.00 96.38           C  
ATOM    941  O   ARG A 117     -22.703  14.234  -0.934  1.00 96.38           O  
ATOM    942  CG  ARG A 117     -25.422  11.766  -0.926  1.00 96.38           C  
ATOM    943  CD  ARG A 117     -26.422  11.250   0.090  1.00 96.38           C  
ATOM    944  NE  ARG A 117     -26.406   9.789   0.184  1.00 96.38           N  
ATOM    945  NH1 ARG A 117     -27.734   9.680   2.072  1.00 96.38           N  
ATOM    946  NH2 ARG A 117     -26.938   7.758   1.113  1.00 96.38           N  
ATOM    947  CZ  ARG A 117     -27.016   9.078   1.123  1.00 96.38           C  
ATOM    948  N   LEU A 118     -23.516  13.758  -2.959  1.00 96.88           N  
ATOM    949  CA  LEU A 118     -23.703  15.148  -3.375  1.00 96.88           C  
ATOM    950  C   LEU A 118     -25.188  15.523  -3.348  1.00 96.88           C  
ATOM    951  CB  LEU A 118     -23.141  15.367  -4.777  1.00 96.88           C  
ATOM    952  O   LEU A 118     -26.031  14.750  -3.803  1.00 96.88           O  
ATOM    953  CG  LEU A 118     -21.703  14.906  -5.008  1.00 96.88           C  
ATOM    954  CD1 LEU A 118     -21.266  15.203  -6.438  1.00 96.88           C  
ATOM    955  CD2 LEU A 118     -20.750  15.570  -4.008  1.00 96.88           C  
ATOM    956  N   HIS A 119     -25.469  16.625  -2.865  1.00 96.38           N  
ATOM    957  CA  HIS A 119     -26.797  17.203  -2.885  1.00 96.38           C  
ATOM    958  C   HIS A 119     -26.922  18.312  -3.922  1.00 96.38           C  
ATOM    959  CB  HIS A 119     -27.188  17.734  -1.501  1.00 96.38           C  
ATOM    960  O   HIS A 119     -25.922  18.969  -4.238  1.00 96.38           O  
ATOM    961  CG  HIS A 119     -27.281  16.672  -0.456  1.00 96.38           C  
ATOM    962  CD2 HIS A 119     -27.078  15.328  -0.526  1.00 96.38           C  
ATOM    963  ND1 HIS A 119     -27.641  16.938   0.848  1.00 96.38           N  
ATOM    964  CE1 HIS A 119     -27.641  15.805   1.537  1.00 96.38           C  
ATOM    965  NE2 HIS A 119     -27.312  14.820   0.726  1.00 96.38           N  
ATOM    966  N   PRO A 120     -28.047  18.547  -4.406  1.00 96.38           N  
ATOM    967  CA  PRO A 120     -28.234  19.547  -5.461  1.00 96.38           C  
ATOM    968  C   PRO A 120     -27.719  20.938  -5.066  1.00 96.38           C  
ATOM    969  CB  PRO A 120     -29.750  19.562  -5.656  1.00 96.38           C  
ATOM    970  O   PRO A 120     -27.234  21.672  -5.918  1.00 96.38           O  
ATOM    971  CG  PRO A 120     -30.203  18.172  -5.367  1.00 96.38           C  
ATOM    972  CD  PRO A 120     -29.375  17.641  -4.227  1.00 96.38           C  
ATOM    973  N   ASP A 121     -27.797  21.312  -3.834  1.00 96.56           N  
ATOM    974  CA  ASP A 121     -27.406  22.641  -3.383  1.00 96.56           C  
ATOM    975  C   ASP A 121     -25.891  22.750  -3.219  1.00 96.56           C  
ATOM    976  CB  ASP A 121     -28.109  22.984  -2.066  1.00 96.56           C  
ATOM    977  O   ASP A 121     -25.391  23.781  -2.752  1.00 96.56           O  
ATOM    978  CG  ASP A 121     -27.656  22.109  -0.912  1.00 96.56           C  
ATOM    979  OD1 ASP A 121     -26.906  21.141  -1.142  1.00 96.56           O  
ATOM    980  OD2 ASP A 121     -28.062  22.391   0.237  1.00 96.56           O  
ATOM    981  N   GLY A 122     -25.109  21.672  -3.461  1.00 97.44           N  
ATOM    982  CA  GLY A 122     -23.656  21.703  -3.363  1.00 97.44           C  
ATOM    983  C   GLY A 122     -23.141  21.094  -2.076  1.00 97.44           C  
ATOM    984  O   GLY A 122     -21.922  21.047  -1.853  1.00 97.44           O  
ATOM    985  N   THR A 123     -24.062  20.688  -1.246  1.00 97.94           N  
ATOM    986  CA  THR A 123     -23.641  20.016  -0.022  1.00 97.94           C  
ATOM    987  C   THR A 123     -22.984  18.672  -0.341  1.00 97.94           C  
ATOM    988  CB  THR A 123     -24.828  19.797   0.932  1.00 97.94           C  
ATOM    989  O   THR A 123     -23.516  17.906  -1.154  1.00 97.94           O  
ATOM    990  CG2 THR A 123     -24.391  19.047   2.191  1.00 97.94           C  
ATOM    991  OG1 THR A 123     -25.375  21.078   1.305  1.00 97.94           O  
ATOM    992  N   VAL A 124     -21.875  18.438   0.239  1.00 98.12           N  
ATOM    993  CA  VAL A 124     -21.156  17.172   0.122  1.00 98.12           C  
ATOM    994  C   VAL A 124     -21.156  16.453   1.467  1.00 98.12           C  
ATOM    995  CB  VAL A 124     -19.703  17.391  -0.362  1.00 98.12           C  
ATOM    996  O   VAL A 124     -20.812  17.031   2.496  1.00 98.12           O  
ATOM    997  CG1 VAL A 124     -19.000  16.062  -0.596  1.00 98.12           C  
ATOM    998  CG2 VAL A 124     -19.688  18.234  -1.635  1.00 98.12           C  
ATOM    999  N   LEU A 125     -21.547  15.242   1.523  1.00 97.12           N  
ATOM   1000  CA  LEU A 125     -21.438  14.352   2.672  1.00 97.12           C  
ATOM   1001  C   LEU A 125     -20.344  13.305   2.443  1.00 97.12           C  
ATOM   1002  CB  LEU A 125     -22.766  13.664   2.947  1.00 97.12           C  
ATOM   1003  O   LEU A 125     -20.375  12.578   1.446  1.00 97.12           O  
ATOM   1004  CG  LEU A 125     -23.828  14.500   3.672  1.00 97.12           C  
ATOM   1005  CD1 LEU A 125     -25.219  14.156   3.158  1.00 97.12           C  
ATOM   1006  CD2 LEU A 125     -23.734  14.281   5.180  1.00 97.12           C  
ATOM   1007  N   TYR A 126     -19.422  13.234   3.334  1.00 97.25           N  
ATOM   1008  CA  TYR A 126     -18.281  12.328   3.252  1.00 97.25           C  
ATOM   1009  C   TYR A 126     -18.156  11.484   4.516  1.00 97.25           C  
ATOM   1010  CB  TYR A 126     -16.984  13.109   3.023  1.00 97.25           C  
ATOM   1011  O   TYR A 126     -17.938  12.023   5.605  1.00 97.25           O  
ATOM   1012  CG  TYR A 126     -15.758  12.234   2.873  1.00 97.25           C  
ATOM   1013  CD1 TYR A 126     -14.586  12.516   3.574  1.00 97.25           C  
ATOM   1014  CD2 TYR A 126     -15.773  11.133   2.029  1.00 97.25           C  
ATOM   1015  CE1 TYR A 126     -13.461  11.711   3.438  1.00 97.25           C  
ATOM   1016  CE2 TYR A 126     -14.656  10.320   1.885  1.00 97.25           C  
ATOM   1017  OH  TYR A 126     -12.391   9.820   2.453  1.00 97.25           O  
ATOM   1018  CZ  TYR A 126     -13.508  10.617   2.592  1.00 97.25           C  
ATOM   1019  N   GLY A 127     -18.266  10.203   4.375  1.00 96.12           N  
ATOM   1020  CA  GLY A 127     -18.234   9.297   5.508  1.00 96.12           C  
ATOM   1021  C   GLY A 127     -17.109   8.289   5.438  1.00 96.12           C  
ATOM   1022  O   GLY A 127     -16.781   7.789   4.359  1.00 96.12           O  
ATOM   1023  N   LEU A 128     -16.609   7.957   6.590  1.00 96.81           N  
ATOM   1024  CA  LEU A 128     -15.539   6.977   6.750  1.00 96.81           C  
ATOM   1025  C   LEU A 128     -15.812   6.055   7.934  1.00 96.81           C  
ATOM   1026  CB  LEU A 128     -14.188   7.676   6.941  1.00 96.81           C  
ATOM   1027  O   LEU A 128     -16.312   6.500   8.969  1.00 96.81           O  
ATOM   1028  CG  LEU A 128     -13.742   8.602   5.812  1.00 96.81           C  
ATOM   1029  CD1 LEU A 128     -12.680   9.578   6.316  1.00 96.81           C  
ATOM   1030  CD2 LEU A 128     -13.211   7.797   4.633  1.00 96.81           C  
ATOM   1031  N   ARG A 129     -15.500   4.883   7.832  1.00 96.44           N  
ATOM   1032  CA  ARG A 129     -15.422   3.965   8.961  1.00 96.44           C  
ATOM   1033  C   ARG A 129     -13.984   3.793   9.438  1.00 96.44           C  
ATOM   1034  CB  ARG A 129     -16.016   2.605   8.594  1.00 96.44           C  
ATOM   1035  O   ARG A 129     -13.141   3.285   8.695  1.00 96.44           O  
ATOM   1036  CG  ARG A 129     -16.109   1.634   9.758  1.00 96.44           C  
ATOM   1037  CD  ARG A 129     -16.734   0.308   9.344  1.00 96.44           C  
ATOM   1038  NE  ARG A 129     -16.812  -0.626  10.461  1.00 96.44           N  
ATOM   1039  NH1 ARG A 129     -15.656  -2.322   9.398  1.00 96.44           N  
ATOM   1040  NH2 ARG A 129     -16.422  -2.621  11.539  1.00 96.44           N  
ATOM   1041  CZ  ARG A 129     -16.297  -1.854  10.461  1.00 96.44           C  
ATOM   1042  N   ILE A 130     -13.719   4.082  10.664  1.00 96.75           N  
ATOM   1043  CA  ILE A 130     -12.352   4.191  11.164  1.00 96.75           C  
ATOM   1044  C   ILE A 130     -12.227   3.457  12.492  1.00 96.75           C  
ATOM   1045  CB  ILE A 130     -11.930   5.668  11.320  1.00 96.75           C  
ATOM   1046  O   ILE A 130     -13.125   3.525  13.336  1.00 96.75           O  
ATOM   1047  CG1 ILE A 130     -11.961   6.387   9.969  1.00 96.75           C  
ATOM   1048  CG2 ILE A 130     -10.539   5.766  11.953  1.00 96.75           C  
ATOM   1049  CD1 ILE A 130     -11.852   7.898  10.062  1.00 96.75           C  
ATOM   1050  N   THR A 131     -11.211   2.801  12.680  1.00 96.12           N  
ATOM   1051  CA  THR A 131     -10.734   2.389  13.992  1.00 96.12           C  
ATOM   1052  C   THR A 131      -9.492   3.184  14.391  1.00 96.12           C  
ATOM   1053  CB  THR A 131     -10.414   0.883  14.023  1.00 96.12           C  
ATOM   1054  O   THR A 131      -8.531   3.270  13.625  1.00 96.12           O  
ATOM   1055  CG2 THR A 131      -9.742   0.490  15.344  1.00 96.12           C  
ATOM   1056  OG1 THR A 131     -11.625   0.139  13.875  1.00 96.12           O  
ATOM   1057  N   THR A 132      -9.484   3.793  15.555  1.00 96.88           N  
ATOM   1058  CA  THR A 132      -8.383   4.621  16.031  1.00 96.88           C  
ATOM   1059  C   THR A 132      -7.996   4.242  17.453  1.00 96.88           C  
ATOM   1060  CB  THR A 132      -8.734   6.117  15.969  1.00 96.88           C  
ATOM   1061  O   THR A 132      -8.867   4.039  18.297  1.00 96.88           O  
ATOM   1062  CG2 THR A 132      -9.883   6.445  16.922  1.00 96.88           C  
ATOM   1063  OG1 THR A 132      -7.590   6.891  16.328  1.00 96.88           O  
ATOM   1064  N   THR A 133      -6.801   4.078  17.688  1.00 96.69           N  
ATOM   1065  CA  THR A 133      -6.227   4.043  19.031  1.00 96.69           C  
ATOM   1066  C   THR A 133      -5.688   5.414  19.422  1.00 96.69           C  
ATOM   1067  CB  THR A 133      -5.102   2.996  19.141  1.00 96.69           C  
ATOM   1068  O   THR A 133      -4.707   5.891  18.844  1.00 96.69           O  
ATOM   1069  CG2 THR A 133      -4.551   2.916  20.562  1.00 96.69           C  
ATOM   1070  OG1 THR A 133      -5.617   1.712  18.766  1.00 96.69           O  
ATOM   1071  N   ALA A 134      -6.258   5.984  20.328  1.00 96.56           N  
ATOM   1072  CA  ALA A 134      -5.930   7.344  20.750  1.00 96.56           C  
ATOM   1073  C   ALA A 134      -5.273   7.344  22.125  1.00 96.56           C  
ATOM   1074  CB  ALA A 134      -7.184   8.211  20.766  1.00 96.56           C  
ATOM   1075  O   ALA A 134      -5.656   6.566  23.016  1.00 96.56           O  
ATOM   1076  N   ALA A 135      -4.340   8.219  22.312  1.00 93.38           N  
ATOM   1077  CA  ALA A 135      -3.682   8.383  23.609  1.00 93.38           C  
ATOM   1078  C   ALA A 135      -4.648   8.938  24.656  1.00 93.38           C  
ATOM   1079  CB  ALA A 135      -2.465   9.297  23.484  1.00 93.38           C  
ATOM   1080  O   ALA A 135      -5.461   9.812  24.344  1.00 93.38           O  
ATOM   1081  N   CYS A 136      -4.578   8.422  25.812  1.00 92.88           N  
ATOM   1082  CA  CYS A 136      -5.348   8.844  26.984  1.00 92.88           C  
ATOM   1083  C   CYS A 136      -4.523   8.711  28.250  1.00 92.88           C  
ATOM   1084  CB  CYS A 136      -6.629   8.023  27.109  1.00 92.88           C  
ATOM   1085  O   CYS A 136      -4.277   7.602  28.734  1.00 92.88           O  
ATOM   1086  SG  CYS A 136      -7.637   8.461  28.531  1.00 92.88           S  
ATOM   1087  N   MET A 137      -4.129   9.875  28.812  1.00 86.94           N  
ATOM   1088  CA  MET A 137      -3.350   9.883  30.047  1.00 86.94           C  
ATOM   1089  C   MET A 137      -4.242   9.641  31.250  1.00 86.94           C  
ATOM   1090  CB  MET A 137      -2.609  11.219  30.203  1.00 86.94           C  
ATOM   1091  O   MET A 137      -4.766  10.586  31.844  1.00 86.94           O  
ATOM   1092  CG  MET A 137      -1.595  11.484  29.094  1.00 86.94           C  
ATOM   1093  SD  MET A 137      -0.269  10.219  29.047  1.00 86.94           S  
ATOM   1094  CE  MET A 137       0.684  10.688  30.516  1.00 86.94           C  
ATOM   1095  N   MET A 138      -4.336   8.422  31.625  1.00 87.31           N  
ATOM   1096  CA  MET A 138      -5.211   8.008  32.719  1.00 87.31           C  
ATOM   1097  C   MET A 138      -4.527   8.211  34.062  1.00 87.31           C  
ATOM   1098  CB  MET A 138      -5.625   6.547  32.562  1.00 87.31           C  
ATOM   1099  O   MET A 138      -3.328   7.957  34.219  1.00 87.31           O  
ATOM   1100  CG  MET A 138      -6.566   6.305  31.391  1.00 87.31           C  
ATOM   1101  SD  MET A 138      -6.852   4.520  31.078  1.00 87.31           S  
ATOM   1102  CE  MET A 138      -5.734   4.262  29.656  1.00 87.31           C  
ATOM   1103  N   ASP A 139      -5.242   8.781  35.031  1.00 84.75           N  
ATOM   1104  CA  ASP A 139      -4.793   8.977  36.406  1.00 84.75           C  
ATOM   1105  C   ASP A 139      -5.180   7.793  37.281  1.00 84.75           C  
ATOM   1106  CB  ASP A 139      -5.379  10.273  36.969  1.00 84.75           C  
ATOM   1107  O   ASP A 139      -6.352   7.609  37.594  1.00 84.75           O  
ATOM   1108  CG  ASP A 139      -4.844  10.602  38.344  1.00 84.75           C  
ATOM   1109  OD1 ASP A 139      -4.066   9.805  38.906  1.00 84.75           O  
ATOM   1110  OD2 ASP A 139      -5.203  11.672  38.875  1.00 84.75           O  
ATOM   1111  N   LEU A 140      -4.156   7.117  37.719  1.00 84.56           N  
ATOM   1112  CA  LEU A 140      -4.414   5.871  38.438  1.00 84.56           C  
ATOM   1113  C   LEU A 140      -4.281   6.070  39.938  1.00 84.56           C  
ATOM   1114  CB  LEU A 140      -3.451   4.777  37.969  1.00 84.56           C  
ATOM   1115  O   LEU A 140      -4.234   5.098  40.719  1.00 84.56           O  
ATOM   1116  CG  LEU A 140      -3.504   4.418  36.500  1.00 84.56           C  
ATOM   1117  CD1 LEU A 140      -2.459   3.357  36.156  1.00 84.56           C  
ATOM   1118  CD2 LEU A 140      -4.898   3.941  36.094  1.00 84.56           C  
ATOM   1119  N   ARG A 141      -4.312   7.297  40.469  1.00 80.62           N  
ATOM   1120  CA  ARG A 141      -4.121   7.590  41.906  1.00 80.62           C  
ATOM   1121  C   ARG A 141      -5.270   7.035  42.719  1.00 80.62           C  
ATOM   1122  CB  ARG A 141      -3.992   9.102  42.125  1.00 80.62           C  
ATOM   1123  O   ARG A 141      -5.059   6.590  43.844  1.00 80.62           O  
ATOM   1124  CG  ARG A 141      -2.654   9.672  41.688  1.00 80.62           C  
ATOM   1125  CD  ARG A 141      -2.617  11.188  41.812  1.00 80.62           C  
ATOM   1126  NE  ARG A 141      -3.463  11.852  40.844  1.00 80.62           N  
ATOM   1127  NH1 ARG A 141      -3.039  13.992  41.594  1.00 80.62           N  
ATOM   1128  NH2 ARG A 141      -4.438  13.656  39.812  1.00 80.62           N  
ATOM   1129  CZ  ARG A 141      -3.645  13.164  40.750  1.00 80.62           C  
ATOM   1130  N   ARG A 142      -6.469   7.012  42.250  1.00 80.88           N  
ATOM   1131  CA  ARG A 142      -7.641   6.551  42.969  1.00 80.88           C  
ATOM   1132  C   ARG A 142      -8.086   5.176  42.500  1.00 80.88           C  
ATOM   1133  CB  ARG A 142      -8.789   7.551  42.844  1.00 80.88           C  
ATOM   1134  O   ARG A 142      -9.273   4.859  42.531  1.00 80.88           O  
ATOM   1135  CG  ARG A 142      -8.516   8.898  43.500  1.00 80.88           C  
ATOM   1136  CD  ARG A 142      -9.734   9.805  43.438  1.00 80.88           C  
ATOM   1137  NE  ARG A 142      -9.484  11.070  44.125  1.00 80.88           N  
ATOM   1138  NH1 ARG A 142     -11.594  11.938  43.719  1.00 80.88           N  
ATOM   1139  NH2 ARG A 142     -10.047  13.164  44.906  1.00 80.88           N  
ATOM   1140  CZ  ARG A 142     -10.375  12.055  44.250  1.00 80.88           C  
ATOM   1141  N   TYR A 143      -7.215   4.473  41.906  1.00 80.25           N  
ATOM   1142  CA  TYR A 143      -7.535   3.119  41.469  1.00 80.25           C  
ATOM   1143  C   TYR A 143      -8.055   2.277  42.625  1.00 80.25           C  
ATOM   1144  CB  TYR A 143      -6.309   2.449  40.844  1.00 80.25           C  
ATOM   1145  O   TYR A 143      -7.516   2.336  43.750  1.00 80.25           O  
ATOM   1146  CG  TYR A 143      -6.562   1.045  40.375  1.00 80.25           C  
ATOM   1147  CD1 TYR A 143      -6.379  -0.050  41.219  1.00 80.25           C  
ATOM   1148  CD2 TYR A 143      -6.988   0.810  39.062  1.00 80.25           C  
ATOM   1149  CE1 TYR A 143      -6.613  -1.347  40.750  1.00 80.25           C  
ATOM   1150  CE2 TYR A 143      -7.223  -0.483  38.594  1.00 80.25           C  
ATOM   1151  OH  TYR A 143      -7.266  -2.834  39.031  1.00 80.25           O  
ATOM   1152  CZ  TYR A 143      -7.031  -1.553  39.469  1.00 80.25           C  
ATOM   1153  N   PRO A 144      -9.180   1.636  42.531  1.00 80.06           N  
ATOM   1154  CA  PRO A 144      -9.953   1.380  41.312  1.00 80.06           C  
ATOM   1155  C   PRO A 144     -11.195   2.258  41.219  1.00 80.06           C  
ATOM   1156  CB  PRO A 144     -10.336  -0.097  41.438  1.00 80.06           C  
ATOM   1157  O   PRO A 144     -12.086   1.982  40.406  1.00 80.06           O  
ATOM   1158  CG  PRO A 144     -10.430  -0.338  42.906  1.00 80.06           C  
ATOM   1159  CD  PRO A 144      -9.445   0.552  43.594  1.00 80.06           C  
ATOM   1160  N   LEU A 145     -11.367   3.203  42.156  1.00 79.56           N  
ATOM   1161  CA  LEU A 145     -12.539   4.078  42.188  1.00 79.56           C  
ATOM   1162  C   LEU A 145     -12.305   5.320  41.312  1.00 79.56           C  
ATOM   1163  CB  LEU A 145     -12.867   4.492  43.625  1.00 79.56           C  
ATOM   1164  O   LEU A 145     -12.945   6.352  41.531  1.00 79.56           O  
ATOM   1165  CG  LEU A 145     -13.266   3.365  44.562  1.00 79.56           C  
ATOM   1166  CD1 LEU A 145     -13.266   3.867  46.000  1.00 79.56           C  
ATOM   1167  CD2 LEU A 145     -14.633   2.801  44.188  1.00 79.56           C  
ATOM   1168  N   ASP A 146     -11.391   5.246  40.406  1.00 80.88           N  
ATOM   1169  CA  ASP A 146     -10.977   6.395  39.625  1.00 80.88           C  
ATOM   1170  C   ASP A 146     -11.914   6.590  38.406  1.00 80.88           C  
ATOM   1171  CB  ASP A 146      -9.539   6.219  39.125  1.00 80.88           C  
ATOM   1172  O   ASP A 146     -12.648   5.676  38.031  1.00 80.88           O  
ATOM   1173  CG  ASP A 146      -9.281   4.867  38.469  1.00 80.88           C  
ATOM   1174  OD1 ASP A 146      -9.672   3.832  39.062  1.00 80.88           O  
ATOM   1175  OD2 ASP A 146      -8.695   4.832  37.375  1.00 80.88           O  
ATOM   1176  N   GLU A 147     -12.031   7.781  38.031  1.00 88.00           N  
ATOM   1177  CA  GLU A 147     -12.664   8.211  36.781  1.00 88.00           C  
ATOM   1178  C   GLU A 147     -11.617   8.703  35.781  1.00 88.00           C  
ATOM   1179  CB  GLU A 147     -13.695   9.305  37.031  1.00 88.00           C  
ATOM   1180  O   GLU A 147     -10.656   9.375  36.156  1.00 88.00           O  
ATOM   1181  CG  GLU A 147     -14.898   8.836  37.844  1.00 88.00           C  
ATOM   1182  CD  GLU A 147     -15.953   9.914  38.031  1.00 88.00           C  
ATOM   1183  OE1 GLU A 147     -17.047   9.602  38.562  1.00 88.00           O  
ATOM   1184  OE2 GLU A 147     -15.688  11.070  37.656  1.00 88.00           O  
ATOM   1185  N   GLN A 148     -11.758   8.273  34.625  1.00 90.81           N  
ATOM   1186  CA  GLN A 148     -10.828   8.664  33.562  1.00 90.81           C  
ATOM   1187  C   GLN A 148     -11.516   9.531  32.531  1.00 90.81           C  
ATOM   1188  CB  GLN A 148     -10.211   7.426  32.906  1.00 90.81           C  
ATOM   1189  O   GLN A 148     -12.688   9.312  32.188  1.00 90.81           O  
ATOM   1190  CG  GLN A 148      -9.602   6.441  33.906  1.00 90.81           C  
ATOM   1191  CD  GLN A 148      -8.438   7.027  34.688  1.00 90.81           C  
ATOM   1192  NE2 GLN A 148      -8.211   6.523  35.875  1.00 90.81           N  
ATOM   1193  OE1 GLN A 148      -7.746   7.930  34.188  1.00 90.81           O  
ATOM   1194  N   ASN A 149     -10.875  10.469  32.062  1.00 93.00           N  
ATOM   1195  CA  ASN A 149     -11.320  11.305  30.969  1.00 93.00           C  
ATOM   1196  C   ASN A 149     -10.477  11.070  29.719  1.00 93.00           C  
ATOM   1197  CB  ASN A 149     -11.281  12.789  31.359  1.00 93.00           C  
ATOM   1198  O   ASN A 149      -9.297  11.414  29.688  1.00 93.00           O  
ATOM   1199  CG  ASN A 149     -12.406  13.172  32.312  1.00 93.00           C  
ATOM   1200  ND2 ASN A 149     -12.086  13.938  33.344  1.00 93.00           N  
ATOM   1201  OD1 ASN A 149     -13.562  12.781  32.094  1.00 93.00           O  
ATOM   1202  N   CYS A 150     -11.055  10.500  28.750  1.00 94.69           N  
ATOM   1203  CA  CYS A 150     -10.383  10.242  27.484  1.00 94.69           C  
ATOM   1204  C   CYS A 150     -11.023  11.039  26.359  1.00 94.69           C  
ATOM   1205  CB  CYS A 150     -10.414   8.758  27.156  1.00 94.69           C  
ATOM   1206  O   CYS A 150     -12.250  11.086  26.234  1.00 94.69           O  
ATOM   1207  SG  CYS A 150      -9.438   7.734  28.281  1.00 94.69           S  
ATOM   1208  N   THR A 151     -10.203  11.602  25.531  1.00 96.75           N  
ATOM   1209  CA  THR A 151     -10.711  12.500  24.516  1.00 96.75           C  
ATOM   1210  C   THR A 151     -10.359  11.992  23.109  1.00 96.75           C  
ATOM   1211  CB  THR A 151     -10.156  13.930  24.703  1.00 96.75           C  
ATOM   1212  O   THR A 151      -9.438  11.195  22.953  1.00 96.75           O  
ATOM   1213  CG2 THR A 151     -10.484  14.469  26.078  1.00 96.75           C  
ATOM   1214  OG1 THR A 151      -8.734  13.906  24.531  1.00 96.75           O  
ATOM   1215  N   LEU A 152     -11.094  12.336  22.141  1.00 97.25           N  
ATOM   1216  CA  LEU A 152     -10.805  12.328  20.719  1.00 97.25           C  
ATOM   1217  C   LEU A 152     -10.742  13.750  20.156  1.00 97.25           C  
ATOM   1218  CB  LEU A 152     -11.859  11.516  19.953  1.00 97.25           C  
ATOM   1219  O   LEU A 152     -11.742  14.469  20.172  1.00 97.25           O  
ATOM   1220  CG  LEU A 152     -11.578  11.258  18.469  1.00 97.25           C  
ATOM   1221  CD1 LEU A 152     -10.414  10.281  18.328  1.00 97.25           C  
ATOM   1222  CD2 LEU A 152     -12.828  10.719  17.781  1.00 97.25           C  
ATOM   1223  N   GLU A 153      -9.602  14.133  19.688  1.00 97.44           N  
ATOM   1224  CA  GLU A 153      -9.359  15.500  19.234  1.00 97.44           C  
ATOM   1225  C   GLU A 153      -9.273  15.555  17.719  1.00 97.44           C  
ATOM   1226  CB  GLU A 153      -8.078  16.047  19.859  1.00 97.44           C  
ATOM   1227  O   GLU A 153      -8.438  14.883  17.109  1.00 97.44           O  
ATOM   1228  CG  GLU A 153      -8.039  15.945  21.375  1.00 97.44           C  
ATOM   1229  CD  GLU A 153      -8.914  16.984  22.078  1.00 97.44           C  
ATOM   1230  OE1 GLU A 153      -9.234  16.797  23.266  1.00 97.44           O  
ATOM   1231  OE2 GLU A 153      -9.273  17.984  21.422  1.00 97.44           O  
ATOM   1232  N   ILE A 154     -10.062  16.344  17.078  1.00 98.06           N  
ATOM   1233  CA  ILE A 154     -10.109  16.500  15.633  1.00 98.06           C  
ATOM   1234  C   ILE A 154      -9.648  17.906  15.258  1.00 98.06           C  
ATOM   1235  CB  ILE A 154     -11.531  16.250  15.086  1.00 98.06           C  
ATOM   1236  O   ILE A 154     -10.211  18.906  15.727  1.00 98.06           O  
ATOM   1237  CG1 ILE A 154     -12.086  14.922  15.625  1.00 98.06           C  
ATOM   1238  CG2 ILE A 154     -11.531  16.266  13.555  1.00 98.06           C  
ATOM   1239  CD1 ILE A 154     -13.578  14.742  15.422  1.00 98.06           C  
ATOM   1240  N   GLU A 155      -8.711  18.016  14.398  1.00 97.31           N  
ATOM   1241  CA  GLU A 155      -8.117  19.297  14.000  1.00 97.31           C  
ATOM   1242  C   GLU A 155      -7.863  19.328  12.492  1.00 97.31           C  
ATOM   1243  CB  GLU A 155      -6.812  19.547  14.758  1.00 97.31           C  
ATOM   1244  O   GLU A 155      -7.895  18.297  11.820  1.00 97.31           O  
ATOM   1245  CG  GLU A 155      -6.285  20.969  14.625  1.00 97.31           C  
ATOM   1246  CD  GLU A 155      -5.059  21.234  15.484  1.00 97.31           C  
ATOM   1247  OE1 GLU A 155      -3.928  21.219  14.945  1.00 97.31           O  
ATOM   1248  OE2 GLU A 155      -5.227  21.453  16.703  1.00 97.31           O  
ATOM   1249  N   SER A 156      -7.758  20.484  11.953  1.00 96.12           N  
ATOM   1250  CA  SER A 156      -7.281  20.672  10.586  1.00 96.12           C  
ATOM   1251  C   SER A 156      -5.758  20.672  10.523  1.00 96.12           C  
ATOM   1252  CB  SER A 156      -7.816  21.984  10.016  1.00 96.12           C  
ATOM   1253  O   SER A 156      -5.094  21.266  11.367  1.00 96.12           O  
ATOM   1254  OG  SER A 156      -7.207  22.281   8.766  1.00 96.12           O  
ATOM   1255  N   TYR A 157      -5.238  20.078   9.570  1.00 93.75           N  
ATOM   1256  CA  TYR A 157      -3.787  19.938   9.516  1.00 93.75           C  
ATOM   1257  C   TYR A 157      -3.143  21.156   8.875  1.00 93.75           C  
ATOM   1258  CB  TYR A 157      -3.398  18.672   8.742  1.00 93.75           C  
ATOM   1259  O   TYR A 157      -2.174  21.703   9.406  1.00 93.75           O  
ATOM   1260  CG  TYR A 157      -1.927  18.344   8.812  1.00 93.75           C  
ATOM   1261  CD1 TYR A 157      -1.089  18.594   7.723  1.00 93.75           C  
ATOM   1262  CD2 TYR A 157      -1.369  17.797   9.961  1.00 93.75           C  
ATOM   1263  CE1 TYR A 157       0.268  18.297   7.781  1.00 93.75           C  
ATOM   1264  CE2 TYR A 157      -0.014  17.484  10.023  1.00 93.75           C  
ATOM   1265  OH  TYR A 157       2.139  17.453   8.992  1.00 93.75           O  
ATOM   1266  CZ  TYR A 157       0.796  17.750   8.930  1.00 93.75           C  
ATOM   1267  N   GLY A 158      -3.615  21.562   7.805  1.00 92.50           N  
ATOM   1268  CA  GLY A 158      -2.949  22.625   7.059  1.00 92.50           C  
ATOM   1269  C   GLY A 158      -3.740  23.922   7.020  1.00 92.50           C  
ATOM   1270  O   GLY A 158      -3.164  25.000   6.867  1.00 92.50           O  
ATOM   1271  N   TYR A 159      -5.020  23.891   7.180  1.00 95.12           N  
ATOM   1272  CA  TYR A 159      -5.883  25.062   7.031  1.00 95.12           C  
ATOM   1273  C   TYR A 159      -6.098  25.766   8.367  1.00 95.12           C  
ATOM   1274  CB  TYR A 159      -7.230  24.672   6.426  1.00 95.12           C  
ATOM   1275  O   TYR A 159      -6.480  25.125   9.352  1.00 95.12           O  
ATOM   1276  CG  TYR A 159      -7.129  24.094   5.035  1.00 95.12           C  
ATOM   1277  CD1 TYR A 159      -6.820  24.906   3.945  1.00 95.12           C  
ATOM   1278  CD2 TYR A 159      -7.336  22.734   4.809  1.00 95.12           C  
ATOM   1279  CE1 TYR A 159      -6.723  24.375   2.662  1.00 95.12           C  
ATOM   1280  CE2 TYR A 159      -7.246  22.188   3.529  1.00 95.12           C  
ATOM   1281  OH  TYR A 159      -6.844  22.500   1.195  1.00 95.12           O  
ATOM   1282  CZ  TYR A 159      -6.938  23.016   2.463  1.00 95.12           C  
ATOM   1283  N   THR A 160      -5.941  27.062   8.375  1.00 94.81           N  
ATOM   1284  CA  THR A 160      -6.230  27.875   9.555  1.00 94.81           C  
ATOM   1285  C   THR A 160      -7.711  28.250   9.602  1.00 94.81           C  
ATOM   1286  CB  THR A 160      -5.371  29.156   9.570  1.00 94.81           C  
ATOM   1287  O   THR A 160      -8.477  27.891   8.703  1.00 94.81           O  
ATOM   1288  CG2 THR A 160      -3.893  28.812   9.422  1.00 94.81           C  
ATOM   1289  OG1 THR A 160      -5.773  30.000   8.492  1.00 94.81           O  
ATOM   1290  N   THR A 161      -8.078  28.938  10.633  1.00 96.38           N  
ATOM   1291  CA  THR A 161      -9.453  29.375  10.812  1.00 96.38           C  
ATOM   1292  C   THR A 161      -9.836  30.391   9.742  1.00 96.38           C  
ATOM   1293  CB  THR A 161      -9.672  29.984  12.203  1.00 96.38           C  
ATOM   1294  O   THR A 161     -11.023  30.688   9.547  1.00 96.38           O  
ATOM   1295  CG2 THR A 161      -9.531  28.938  13.297  1.00 96.38           C  
ATOM   1296  OG1 THR A 161      -8.695  31.016  12.430  1.00 96.38           O  
ATOM   1297  N   ASP A 162      -8.906  30.906   9.000  1.00 92.75           N  
ATOM   1298  CA  ASP A 162      -9.195  31.766   7.859  1.00 92.75           C  
ATOM   1299  C   ASP A 162      -9.719  30.953   6.672  1.00 92.75           C  
ATOM   1300  CB  ASP A 162      -7.949  32.562   7.453  1.00 92.75           C  
ATOM   1301  O   ASP A 162     -10.352  31.516   5.770  1.00 92.75           O  
ATOM   1302  CG  ASP A 162      -7.469  33.500   8.539  1.00 92.75           C  
ATOM   1303  OD1 ASP A 162      -8.289  33.938   9.383  1.00 92.75           O  
ATOM   1304  OD2 ASP A 162      -6.262  33.844   8.547  1.00 92.75           O  
ATOM   1305  N   ASP A 163      -9.422  29.688   6.656  1.00 95.25           N  
ATOM   1306  CA  ASP A 163      -9.766  28.844   5.516  1.00 95.25           C  
ATOM   1307  C   ASP A 163     -10.891  27.859   5.867  1.00 95.25           C  
ATOM   1308  CB  ASP A 163      -8.539  28.078   5.023  1.00 95.25           C  
ATOM   1309  O   ASP A 163     -11.672  27.469   5.004  1.00 95.25           O  
ATOM   1310  CG  ASP A 163      -7.578  28.938   4.227  1.00 95.25           C  
ATOM   1311  OD1 ASP A 163      -7.984  29.516   3.189  1.00 95.25           O  
ATOM   1312  OD2 ASP A 163      -6.406  29.062   4.645  1.00 95.25           O  
ATOM   1313  N   ILE A 164     -10.914  27.406   7.090  1.00 97.38           N  
ATOM   1314  CA  ILE A 164     -11.852  26.344   7.441  1.00 97.38           C  
ATOM   1315  C   ILE A 164     -12.344  26.531   8.875  1.00 97.38           C  
ATOM   1316  CB  ILE A 164     -11.203  24.938   7.281  1.00 97.38           C  
ATOM   1317  O   ILE A 164     -11.602  27.031   9.727  1.00 97.38           O  
ATOM   1318  CG1 ILE A 164     -12.289  23.859   7.227  1.00 97.38           C  
ATOM   1319  CG2 ILE A 164     -10.219  24.672   8.422  1.00 97.38           C  
ATOM   1320  CD1 ILE A 164     -11.797  22.516   6.695  1.00 97.38           C  
ATOM   1321  N   GLU A 165     -13.539  26.141   9.180  1.00 98.06           N  
ATOM   1322  CA  GLU A 165     -14.164  26.109  10.500  1.00 98.06           C  
ATOM   1323  C   GLU A 165     -14.859  24.781  10.758  1.00 98.06           C  
ATOM   1324  CB  GLU A 165     -15.164  27.266  10.648  1.00 98.06           C  
ATOM   1325  O   GLU A 165     -15.484  24.219   9.859  1.00 98.06           O  
ATOM   1326  CG  GLU A 165     -14.516  28.641  10.664  1.00 98.06           C  
ATOM   1327  CD  GLU A 165     -15.516  29.781  10.797  1.00 98.06           C  
ATOM   1328  OE1 GLU A 165     -15.102  30.953  10.914  1.00 98.06           O  
ATOM   1329  OE2 GLU A 165     -16.734  29.484  10.789  1.00 98.06           O  
ATOM   1330  N   PHE A 166     -14.750  24.359  11.953  1.00 98.56           N  
ATOM   1331  CA  PHE A 166     -15.352  23.078  12.328  1.00 98.56           C  
ATOM   1332  C   PHE A 166     -16.516  23.297  13.289  1.00 98.56           C  
ATOM   1333  CB  PHE A 166     -14.312  22.156  12.961  1.00 98.56           C  
ATOM   1334  O   PHE A 166     -16.500  24.219  14.094  1.00 98.56           O  
ATOM   1335  CG  PHE A 166     -13.266  21.672  12.000  1.00 98.56           C  
ATOM   1336  CD1 PHE A 166     -13.438  21.812  10.625  1.00 98.56           C  
ATOM   1337  CD2 PHE A 166     -12.109  21.062  12.461  1.00 98.56           C  
ATOM   1338  CE1 PHE A 166     -12.477  21.359   9.727  1.00 98.56           C  
ATOM   1339  CE2 PHE A 166     -11.133  20.594  11.570  1.00 98.56           C  
ATOM   1340  CZ  PHE A 166     -11.320  20.750  10.203  1.00 98.56           C  
ATOM   1341  N   TYR A 167     -17.484  22.469  13.242  1.00 98.38           N  
ATOM   1342  CA  TYR A 167     -18.562  22.469  14.219  1.00 98.38           C  
ATOM   1343  C   TYR A 167     -19.203  21.094  14.328  1.00 98.38           C  
ATOM   1344  CB  TYR A 167     -19.641  23.500  13.844  1.00 98.38           C  
ATOM   1345  O   TYR A 167     -19.062  20.266  13.422  1.00 98.38           O  
ATOM   1346  CG  TYR A 167     -20.375  23.172  12.570  1.00 98.38           C  
ATOM   1347  CD1 TYR A 167     -19.844  23.500  11.320  1.00 98.38           C  
ATOM   1348  CD2 TYR A 167     -21.609  22.531  12.602  1.00 98.38           C  
ATOM   1349  CE1 TYR A 167     -20.516  23.203  10.148  1.00 98.38           C  
ATOM   1350  CE2 TYR A 167     -22.297  22.234  11.438  1.00 98.38           C  
ATOM   1351  OH  TYR A 167     -22.422  22.281   9.047  1.00 98.38           O  
ATOM   1352  CZ  TYR A 167     -21.750  22.578  10.211  1.00 98.38           C  
ATOM   1353  N   TRP A 168     -19.812  20.844  15.414  1.00 98.50           N  
ATOM   1354  CA  TRP A 168     -20.578  19.625  15.609  1.00 98.50           C  
ATOM   1355  C   TRP A 168     -21.938  19.719  14.938  1.00 98.50           C  
ATOM   1356  CB  TRP A 168     -20.750  19.344  17.109  1.00 98.50           C  
ATOM   1357  O   TRP A 168     -22.812  20.469  15.391  1.00 98.50           O  
ATOM   1358  CG  TRP A 168     -19.484  18.953  17.797  1.00 98.50           C  
ATOM   1359  CD1 TRP A 168     -18.797  19.672  18.734  1.00 98.50           C  
ATOM   1360  CD2 TRP A 168     -18.750  17.734  17.625  1.00 98.50           C  
ATOM   1361  CE2 TRP A 168     -17.625  17.797  18.469  1.00 98.50           C  
ATOM   1362  CE3 TRP A 168     -18.938  16.609  16.812  1.00 98.50           C  
ATOM   1363  NE1 TRP A 168     -17.672  18.984  19.141  1.00 98.50           N  
ATOM   1364  CH2 TRP A 168     -16.891  15.664  17.750  1.00 98.50           C  
ATOM   1365  CZ2 TRP A 168     -16.688  16.766  18.547  1.00 98.50           C  
ATOM   1366  CZ3 TRP A 168     -18.000  15.578  16.891  1.00 98.50           C  
ATOM   1367  N   ARG A 169     -22.125  19.000  13.938  1.00 96.94           N  
ATOM   1368  CA  ARG A 169     -23.359  19.016  13.164  1.00 96.94           C  
ATOM   1369  C   ARG A 169     -24.469  18.281  13.914  1.00 96.94           C  
ATOM   1370  CB  ARG A 169     -23.141  18.375  11.797  1.00 96.94           C  
ATOM   1371  O   ARG A 169     -24.422  17.062  14.094  1.00 96.94           O  
ATOM   1372  CG  ARG A 169     -24.328  18.516  10.859  1.00 96.94           C  
ATOM   1373  CD  ARG A 169     -24.031  17.953   9.477  1.00 96.94           C  
ATOM   1374  NE  ARG A 169     -25.188  18.031   8.594  1.00 96.94           N  
ATOM   1375  NH1 ARG A 169     -25.734  15.797   8.742  1.00 96.94           N  
ATOM   1376  NH2 ARG A 169     -27.000  17.203   7.457  1.00 96.94           N  
ATOM   1377  CZ  ARG A 169     -25.984  17.016   8.266  1.00 96.94           C  
ATOM   1378  N   GLY A 170     -25.500  18.984  14.250  1.00 94.00           N  
ATOM   1379  CA  GLY A 170     -26.562  18.453  15.070  1.00 94.00           C  
ATOM   1380  C   GLY A 170     -26.391  18.734  16.547  1.00 94.00           C  
ATOM   1381  O   GLY A 170     -27.125  18.188  17.375  1.00 94.00           O  
ATOM   1382  N   ASP A 171     -25.344  19.422  16.938  1.00 93.25           N  
ATOM   1383  CA  ASP A 171     -25.078  19.844  18.312  1.00 93.25           C  
ATOM   1384  C   ASP A 171     -24.922  18.625  19.234  1.00 93.25           C  
ATOM   1385  CB  ASP A 171     -26.203  20.750  18.828  1.00 93.25           C  
ATOM   1386  O   ASP A 171     -24.062  17.766  19.000  1.00 93.25           O  
ATOM   1387  CG  ASP A 171     -26.344  22.031  18.016  1.00 93.25           C  
ATOM   1388  OD1 ASP A 171     -25.312  22.688  17.734  1.00 93.25           O  
ATOM   1389  OD2 ASP A 171     -27.484  22.375  17.672  1.00 93.25           O  
ATOM   1390  N   ASP A 172     -25.875  18.531  20.109  1.00 88.88           N  
ATOM   1391  CA  ASP A 172     -25.766  17.469  21.109  1.00 88.88           C  
ATOM   1392  C   ASP A 172     -26.016  16.094  20.484  1.00 88.88           C  
ATOM   1393  CB  ASP A 172     -26.766  17.703  22.250  1.00 88.88           C  
ATOM   1394  O   ASP A 172     -25.656  15.062  21.062  1.00 88.88           O  
ATOM   1395  CG  ASP A 172     -26.438  18.938  23.078  1.00 88.88           C  
ATOM   1396  OD1 ASP A 172     -25.266  19.328  23.141  1.00 88.88           O  
ATOM   1397  OD2 ASP A 172     -27.375  19.500  23.672  1.00 88.88           O  
ATOM   1398  N   ASN A 173     -26.578  16.094  19.375  1.00 91.75           N  
ATOM   1399  CA  ASN A 173     -26.875  14.844  18.703  1.00 91.75           C  
ATOM   1400  C   ASN A 173     -25.797  14.484  17.672  1.00 91.75           C  
ATOM   1401  CB  ASN A 173     -28.250  14.906  18.031  1.00 91.75           C  
ATOM   1402  O   ASN A 173     -26.000  13.602  16.844  1.00 91.75           O  
ATOM   1403  CG  ASN A 173     -29.375  15.047  19.031  1.00 91.75           C  
ATOM   1404  ND2 ASN A 173     -30.359  15.883  18.719  1.00 91.75           N  
ATOM   1405  OD1 ASN A 173     -29.359  14.406  20.094  1.00 91.75           O  
ATOM   1406  N   ALA A 174     -24.703  15.211  17.672  1.00 96.19           N  
ATOM   1407  CA  ALA A 174     -23.625  14.992  16.719  1.00 96.19           C  
ATOM   1408  C   ALA A 174     -22.938  13.648  16.984  1.00 96.19           C  
ATOM   1409  CB  ALA A 174     -22.609  16.125  16.797  1.00 96.19           C  
ATOM   1410  O   ALA A 174     -22.297  13.086  16.078  1.00 96.19           O  
ATOM   1411  N   VAL A 175     -23.062  13.188  18.203  1.00 96.06           N  
ATOM   1412  CA  VAL A 175     -22.453  11.914  18.578  1.00 96.06           C  
ATOM   1413  C   VAL A 175     -23.547  10.914  18.953  1.00 96.06           C  
ATOM   1414  CB  VAL A 175     -21.453  12.078  19.734  1.00 96.06           C  
ATOM   1415  O   VAL A 175     -24.391  11.203  19.812  1.00 96.06           O  
ATOM   1416  CG1 VAL A 175     -20.891  10.727  20.156  1.00 96.06           C  
ATOM   1417  CG2 VAL A 175     -20.328  13.031  19.328  1.00 96.06           C  
ATOM   1418  N   THR A 176     -23.516   9.750  18.344  1.00 93.50           N  
ATOM   1419  CA  THR A 176     -24.500   8.703  18.609  1.00 93.50           C  
ATOM   1420  C   THR A 176     -23.797   7.371  18.906  1.00 93.50           C  
ATOM   1421  CB  THR A 176     -25.453   8.523  17.406  1.00 93.50           C  
ATOM   1422  O   THR A 176     -22.578   7.277  18.844  1.00 93.50           O  
ATOM   1423  CG2 THR A 176     -26.219   9.812  17.125  1.00 93.50           C  
ATOM   1424  OG1 THR A 176     -24.703   8.172  16.250  1.00 93.50           O  
ATOM   1425  N   GLY A 177     -24.547   6.355  19.344  1.00 91.88           N  
ATOM   1426  CA  GLY A 177     -24.031   5.012  19.562  1.00 91.88           C  
ATOM   1427  C   GLY A 177     -23.469   4.820  20.969  1.00 91.88           C  
ATOM   1428  O   GLY A 177     -23.125   3.701  21.344  1.00 91.88           O  
ATOM   1429  N   VAL A 178     -23.328   5.863  21.781  1.00 90.25           N  
ATOM   1430  CA  VAL A 178     -22.688   5.816  23.078  1.00 90.25           C  
ATOM   1431  C   VAL A 178     -23.484   4.918  24.016  1.00 90.25           C  
ATOM   1432  CB  VAL A 178     -22.531   7.227  23.688  1.00 90.25           C  
ATOM   1433  O   VAL A 178     -22.906   4.148  24.797  1.00 90.25           O  
ATOM   1434  CG1 VAL A 178     -21.859   7.160  25.062  1.00 90.25           C  
ATOM   1435  CG2 VAL A 178     -21.750   8.141  22.750  1.00 90.25           C  
ATOM   1436  N   THR A 179     -24.781   4.922  23.938  1.00 84.38           N  
ATOM   1437  CA  THR A 179     -25.641   4.199  24.859  1.00 84.38           C  
ATOM   1438  C   THR A 179     -25.594   2.697  24.594  1.00 84.38           C  
ATOM   1439  CB  THR A 179     -27.109   4.688  24.750  1.00 84.38           C  
ATOM   1440  O   THR A 179     -25.984   1.893  25.438  1.00 84.38           O  
ATOM   1441  CG2 THR A 179     -27.219   6.152  25.156  1.00 84.38           C  
ATOM   1442  OG1 THR A 179     -27.547   4.539  23.391  1.00 84.38           O  
ATOM   1443  N   LYS A 180     -25.062   2.338  23.500  1.00 81.69           N  
ATOM   1444  CA  LYS A 180     -25.062   0.933  23.109  1.00 81.69           C  
ATOM   1445  C   LYS A 180     -23.703   0.292  23.391  1.00 81.69           C  
ATOM   1446  CB  LYS A 180     -25.391   0.793  21.625  1.00 81.69           C  
ATOM   1447  O   LYS A 180     -23.531  -0.918  23.219  1.00 81.69           O  
ATOM   1448  CG  LYS A 180     -26.797   1.260  21.266  1.00 81.69           C  
ATOM   1449  CD  LYS A 180     -27.078   1.110  19.766  1.00 81.69           C  
ATOM   1450  CE  LYS A 180     -28.438   1.675  19.391  1.00 81.69           C  
ATOM   1451  NZ  LYS A 180     -28.656   1.644  17.906  1.00 81.69           N  
ATOM   1452  N   ILE A 181     -22.844   1.071  23.875  1.00 82.75           N  
ATOM   1453  CA  ILE A 181     -21.469   0.598  24.047  1.00 82.75           C  
ATOM   1454  C   ILE A 181     -21.359  -0.210  25.344  1.00 82.75           C  
ATOM   1455  CB  ILE A 181     -20.469   1.771  24.062  1.00 82.75           C  
ATOM   1456  O   ILE A 181     -21.828   0.224  26.391  1.00 82.75           O  
ATOM   1457  CG1 ILE A 181     -20.469   2.494  22.703  1.00 82.75           C  
ATOM   1458  CG2 ILE A 181     -19.062   1.273  24.406  1.00 82.75           C  
ATOM   1459  CD1 ILE A 181     -19.672   3.783  22.688  1.00 82.75           C  
ATOM   1460  N   GLU A 182     -20.828  -1.353  25.203  1.00 75.12           N  
ATOM   1461  CA  GLU A 182     -20.516  -2.205  26.344  1.00 75.12           C  
ATOM   1462  C   GLU A 182     -19.016  -2.389  26.500  1.00 75.12           C  
ATOM   1463  CB  GLU A 182     -21.203  -3.566  26.203  1.00 75.12           C  
ATOM   1464  O   GLU A 182     -18.328  -2.814  25.562  1.00 75.12           O  
ATOM   1465  CG  GLU A 182     -22.719  -3.500  26.266  1.00 75.12           C  
ATOM   1466  CD  GLU A 182     -23.391  -4.867  26.219  1.00 75.12           C  
ATOM   1467  OE1 GLU A 182     -24.625  -4.945  26.359  1.00 75.12           O  
ATOM   1468  OE2 GLU A 182     -22.656  -5.867  26.031  1.00 75.12           O  
ATOM   1469  N   LEU A 183     -18.516  -2.014  27.656  1.00 77.00           N  
ATOM   1470  CA  LEU A 183     -17.094  -2.197  27.984  1.00 77.00           C  
ATOM   1471  C   LEU A 183     -16.938  -3.172  29.141  1.00 77.00           C  
ATOM   1472  CB  LEU A 183     -16.453  -0.855  28.344  1.00 77.00           C  
ATOM   1473  O   LEU A 183     -17.641  -3.059  30.156  1.00 77.00           O  
ATOM   1474  CG  LEU A 183     -16.250   0.120  27.172  1.00 77.00           C  
ATOM   1475  CD1 LEU A 183     -16.406   1.558  27.656  1.00 77.00           C  
ATOM   1476  CD2 LEU A 183     -14.867  -0.083  26.547  1.00 77.00           C  
ATOM   1477  N   PRO A 184     -16.203  -4.172  29.031  1.00 70.50           N  
ATOM   1478  CA  PRO A 184     -16.016  -5.105  30.156  1.00 70.50           C  
ATOM   1479  C   PRO A 184     -15.508  -4.422  31.422  1.00 70.50           C  
ATOM   1480  CB  PRO A 184     -14.984  -6.098  29.609  1.00 70.50           C  
ATOM   1481  O   PRO A 184     -15.992  -4.707  32.531  1.00 70.50           O  
ATOM   1482  CG  PRO A 184     -14.945  -5.852  28.141  1.00 70.50           C  
ATOM   1483  CD  PRO A 184     -15.562  -4.508  27.875  1.00 70.50           C  
ATOM   1484  N   GLN A 185     -14.594  -3.488  31.391  1.00 77.00           N  
ATOM   1485  CA  GLN A 185     -13.914  -2.965  32.562  1.00 77.00           C  
ATOM   1486  C   GLN A 185     -14.336  -1.527  32.844  1.00 77.00           C  
ATOM   1487  CB  GLN A 185     -12.398  -3.043  32.406  1.00 77.00           C  
ATOM   1488  O   GLN A 185     -14.055  -0.995  33.938  1.00 77.00           O  
ATOM   1489  CG  GLN A 185     -11.852  -4.465  32.344  1.00 77.00           C  
ATOM   1490  CD  GLN A 185     -10.352  -4.512  32.156  1.00 77.00           C  
ATOM   1491  NE2 GLN A 185      -9.789  -5.715  32.188  1.00 77.00           N  
ATOM   1492  OE1 GLN A 185      -9.703  -3.479  31.969  1.00 77.00           O  
ATOM   1493  N   PHE A 186     -15.008  -0.903  32.031  1.00 85.25           N  
ATOM   1494  CA  PHE A 186     -15.344   0.508  32.188  1.00 85.25           C  
ATOM   1495  C   PHE A 186     -16.781   0.769  31.766  1.00 85.25           C  
ATOM   1496  CB  PHE A 186     -14.391   1.380  31.359  1.00 85.25           C  
ATOM   1497  O   PHE A 186     -17.375  -0.036  31.047  1.00 85.25           O  
ATOM   1498  CG  PHE A 186     -13.000   1.475  31.938  1.00 85.25           C  
ATOM   1499  CD1 PHE A 186     -12.688   2.461  32.875  1.00 85.25           C  
ATOM   1500  CD2 PHE A 186     -12.016   0.579  31.547  1.00 85.25           C  
ATOM   1501  CE1 PHE A 186     -11.398   2.551  33.406  1.00 85.25           C  
ATOM   1502  CE2 PHE A 186     -10.727   0.663  32.094  1.00 85.25           C  
ATOM   1503  CZ  PHE A 186     -10.422   1.650  33.000  1.00 85.25           C  
ATOM   1504  N   SER A 187     -17.359   1.756  32.281  1.00 87.62           N  
ATOM   1505  CA  SER A 187     -18.625   2.336  31.828  1.00 87.62           C  
ATOM   1506  C   SER A 187     -18.453   3.799  31.438  1.00 87.62           C  
ATOM   1507  CB  SER A 187     -19.672   2.219  32.938  1.00 87.62           C  
ATOM   1508  O   SER A 187     -17.688   4.531  32.062  1.00 87.62           O  
ATOM   1509  OG  SER A 187     -19.938   0.860  33.250  1.00 87.62           O  
ATOM   1510  N   ILE A 188     -19.125   4.125  30.406  1.00 91.12           N  
ATOM   1511  CA  ILE A 188     -19.188   5.531  30.031  1.00 91.12           C  
ATOM   1512  C   ILE A 188     -20.281   6.238  30.844  1.00 91.12           C  
ATOM   1513  CB  ILE A 188     -19.453   5.703  28.531  1.00 91.12           C  
ATOM   1514  O   ILE A 188     -21.469   5.973  30.656  1.00 91.12           O  
ATOM   1515  CG1 ILE A 188     -18.375   4.961  27.719  1.00 91.12           C  
ATOM   1516  CG2 ILE A 188     -19.484   7.188  28.141  1.00 91.12           C  
ATOM   1517  CD1 ILE A 188     -18.656   4.918  26.219  1.00 91.12           C  
ATOM   1518  N   VAL A 189     -19.938   7.125  31.656  1.00 90.94           N  
ATOM   1519  CA  VAL A 189     -20.891   7.789  32.562  1.00 90.94           C  
ATOM   1520  C   VAL A 189     -21.375   9.086  31.906  1.00 90.94           C  
ATOM   1521  CB  VAL A 189     -20.250   8.086  33.938  1.00 90.94           C  
ATOM   1522  O   VAL A 189     -22.469   9.562  32.219  1.00 90.94           O  
ATOM   1523  CG1 VAL A 189     -20.047   6.793  34.719  1.00 90.94           C  
ATOM   1524  CG2 VAL A 189     -18.922   8.820  33.781  1.00 90.94           C  
ATOM   1525  N   ASP A 190     -20.531   9.672  31.078  1.00 92.44           N  
ATOM   1526  CA  ASP A 190     -20.844  10.938  30.422  1.00 92.44           C  
ATOM   1527  C   ASP A 190     -19.922  11.188  29.250  1.00 92.44           C  
ATOM   1528  CB  ASP A 190     -20.766  12.094  31.422  1.00 92.44           C  
ATOM   1529  O   ASP A 190     -18.891  10.523  29.094  1.00 92.44           O  
ATOM   1530  CG  ASP A 190     -21.516  13.328  30.969  1.00 92.44           C  
ATOM   1531  OD1 ASP A 190     -22.234  13.258  29.953  1.00 92.44           O  
ATOM   1532  OD2 ASP A 190     -21.375  14.383  31.625  1.00 92.44           O  
ATOM   1533  N   TYR A 191     -20.375  12.055  28.375  1.00 94.81           N  
ATOM   1534  CA  TYR A 191     -19.516  12.555  27.297  1.00 94.81           C  
ATOM   1535  C   TYR A 191     -19.797  14.023  27.016  1.00 94.81           C  
ATOM   1536  CB  TYR A 191     -19.703  11.727  26.031  1.00 94.81           C  
ATOM   1537  O   TYR A 191     -20.891  14.516  27.281  1.00 94.81           O  
ATOM   1538  CG  TYR A 191     -21.047  11.922  25.375  1.00 94.81           C  
ATOM   1539  CD1 TYR A 191     -22.156  11.188  25.781  1.00 94.81           C  
ATOM   1540  CD2 TYR A 191     -21.219  12.844  24.344  1.00 94.81           C  
ATOM   1541  CE1 TYR A 191     -23.406  11.359  25.188  1.00 94.81           C  
ATOM   1542  CE2 TYR A 191     -22.469  13.031  23.734  1.00 94.81           C  
ATOM   1543  OH  TYR A 191     -24.766  12.461  23.562  1.00 94.81           O  
ATOM   1544  CZ  TYR A 191     -23.547  12.281  24.172  1.00 94.81           C  
ATOM   1545  N   LYS A 192     -18.828  14.672  26.562  1.00 96.44           N  
ATOM   1546  CA  LYS A 192     -18.906  16.109  26.312  1.00 96.44           C  
ATOM   1547  C   LYS A 192     -18.328  16.469  24.953  1.00 96.44           C  
ATOM   1548  CB  LYS A 192     -18.203  16.891  27.406  1.00 96.44           C  
ATOM   1549  O   LYS A 192     -17.328  15.883  24.531  1.00 96.44           O  
ATOM   1550  CG  LYS A 192     -18.922  16.859  28.750  1.00 96.44           C  
ATOM   1551  CD  LYS A 192     -18.188  17.719  29.781  1.00 96.44           C  
ATOM   1552  CE  LYS A 192     -18.859  17.625  31.156  1.00 96.44           C  
ATOM   1553  NZ  LYS A 192     -18.141  18.438  32.188  1.00 96.44           N  
ATOM   1554  N   LEU A 193     -18.953  17.406  24.312  1.00 97.81           N  
ATOM   1555  CA  LEU A 193     -18.500  17.953  23.031  1.00 97.81           C  
ATOM   1556  C   LEU A 193     -17.969  19.375  23.219  1.00 97.81           C  
ATOM   1557  CB  LEU A 193     -19.625  17.953  22.000  1.00 97.81           C  
ATOM   1558  O   LEU A 193     -18.672  20.234  23.766  1.00 97.81           O  
ATOM   1559  CG  LEU A 193     -20.359  16.609  21.812  1.00 97.81           C  
ATOM   1560  CD1 LEU A 193     -21.484  16.766  20.781  1.00 97.81           C  
ATOM   1561  CD2 LEU A 193     -19.375  15.523  21.391  1.00 97.81           C  
ATOM   1562  N   ILE A 194     -16.797  19.609  22.766  1.00 97.00           N  
ATOM   1563  CA  ILE A 194     -16.172  20.922  22.906  1.00 97.00           C  
ATOM   1564  C   ILE A 194     -15.680  21.406  21.547  1.00 97.00           C  
ATOM   1565  CB  ILE A 194     -14.992  20.875  23.922  1.00 97.00           C  
ATOM   1566  O   ILE A 194     -15.148  20.641  20.766  1.00 97.00           O  
ATOM   1567  CG1 ILE A 194     -15.492  20.469  25.312  1.00 97.00           C  
ATOM   1568  CG2 ILE A 194     -14.273  22.219  23.969  1.00 97.00           C  
ATOM   1569  CD1 ILE A 194     -14.375  20.156  26.297  1.00 97.00           C  
ATOM   1570  N   THR A 195     -15.898  22.609  21.250  1.00 96.88           N  
ATOM   1571  CA  THR A 195     -15.359  23.312  20.094  1.00 96.88           C  
ATOM   1572  C   THR A 195     -14.391  24.406  20.531  1.00 96.88           C  
ATOM   1573  CB  THR A 195     -16.484  23.922  19.250  1.00 96.88           C  
ATOM   1574  O   THR A 195     -14.734  25.250  21.375  1.00 96.88           O  
ATOM   1575  CG2 THR A 195     -15.930  24.547  17.969  1.00 96.88           C  
ATOM   1576  OG1 THR A 195     -17.422  22.906  18.891  1.00 96.88           O  
ATOM   1577  N   LYS A 196     -13.234  24.438  19.984  1.00 96.06           N  
ATOM   1578  CA  LYS A 196     -12.266  25.453  20.375  1.00 96.06           C  
ATOM   1579  C   LYS A 196     -11.344  25.797  19.203  1.00 96.06           C  
ATOM   1580  CB  LYS A 196     -11.438  25.000  21.562  1.00 96.06           C  
ATOM   1581  O   LYS A 196     -11.414  25.188  18.141  1.00 96.06           O  
ATOM   1582  CG  LYS A 196     -10.586  23.766  21.297  1.00 96.06           C  
ATOM   1583  CD  LYS A 196      -9.898  23.266  22.562  1.00 96.06           C  
ATOM   1584  CE  LYS A 196      -9.141  21.969  22.312  1.00 96.06           C  
ATOM   1585  NZ  LYS A 196      -8.516  21.438  23.562  1.00 96.06           N  
ATOM   1586  N   LYS A 197     -10.578  26.812  19.391  1.00 95.62           N  
ATOM   1587  CA  LYS A 197      -9.500  27.234  18.516  1.00 95.62           C  
ATOM   1588  C   LYS A 197      -8.148  27.172  19.219  1.00 95.62           C  
ATOM   1589  CB  LYS A 197      -9.750  28.656  17.984  1.00 95.62           C  
ATOM   1590  O   LYS A 197      -8.039  27.531  20.391  1.00 95.62           O  
ATOM   1591  CG  LYS A 197     -11.008  28.781  17.141  1.00 95.62           C  
ATOM   1592  CD  LYS A 197     -11.219  30.219  16.672  1.00 95.62           C  
ATOM   1593  CE  LYS A 197     -12.516  30.359  15.891  1.00 95.62           C  
ATOM   1594  NZ  LYS A 197     -12.719  31.766  15.430  1.00 95.62           N  
ATOM   1595  N   VAL A 198      -7.234  26.656  18.547  1.00 92.81           N  
ATOM   1596  CA  VAL A 198      -5.883  26.578  19.094  1.00 92.81           C  
ATOM   1597  C   VAL A 198      -4.949  27.484  18.297  1.00 92.81           C  
ATOM   1598  CB  VAL A 198      -5.348  25.125  19.109  1.00 92.81           C  
ATOM   1599  O   VAL A 198      -4.977  27.469  17.062  1.00 92.81           O  
ATOM   1600  CG1 VAL A 198      -4.031  25.047  19.875  1.00 92.81           C  
ATOM   1601  CG2 VAL A 198      -6.387  24.188  19.703  1.00 92.81           C  
ATOM   1602  N   VAL A 199      -4.094  28.156  18.984  1.00 89.75           N  
ATOM   1603  CA  VAL A 199      -3.238  29.141  18.344  1.00 89.75           C  
ATOM   1604  C   VAL A 199      -1.788  28.672  18.344  1.00 89.75           C  
ATOM   1605  CB  VAL A 199      -3.348  30.531  19.031  1.00 89.75           C  
ATOM   1606  O   VAL A 199      -1.259  28.297  19.406  1.00 89.75           O  
ATOM   1607  CG1 VAL A 199      -2.463  31.547  18.328  1.00 89.75           C  
ATOM   1608  CG2 VAL A 199      -4.801  31.000  19.062  1.00 89.75           C  
ATOM   1609  N   PHE A 200      -1.219  28.672  17.156  1.00 81.75           N  
ATOM   1610  CA  PHE A 200       0.201  28.406  16.953  1.00 81.75           C  
ATOM   1611  C   PHE A 200       0.887  29.594  16.297  1.00 81.75           C  
ATOM   1612  CB  PHE A 200       0.402  27.141  16.109  1.00 81.75           C  
ATOM   1613  O   PHE A 200       0.250  30.625  16.016  1.00 81.75           O  
ATOM   1614  CG  PHE A 200      -0.225  25.922  16.703  1.00 81.75           C  
ATOM   1615  CD1 PHE A 200       0.401  25.234  17.734  1.00 81.75           C  
ATOM   1616  CD2 PHE A 200      -1.441  25.438  16.234  1.00 81.75           C  
ATOM   1617  CE1 PHE A 200      -0.177  24.094  18.297  1.00 81.75           C  
ATOM   1618  CE2 PHE A 200      -2.025  24.297  16.781  1.00 81.75           C  
ATOM   1619  CZ  PHE A 200      -1.391  23.625  17.812  1.00 81.75           C  
ATOM   1620  N   SER A 201       2.207  29.469  16.094  1.00 74.62           N  
ATOM   1621  CA  SER A 201       2.965  30.500  15.422  1.00 74.62           C  
ATOM   1622  C   SER A 201       2.539  30.641  13.961  1.00 74.62           C  
ATOM   1623  CB  SER A 201       4.465  30.219  15.500  1.00 74.62           C  
ATOM   1624  O   SER A 201       2.625  31.719  13.383  1.00 74.62           O  
ATOM   1625  OG  SER A 201       4.770  28.969  14.914  1.00 74.62           O  
ATOM   1626  N   THR A 202       2.027  29.531  13.477  1.00 77.38           N  
ATOM   1627  CA  THR A 202       1.660  29.500  12.062  1.00 77.38           C  
ATOM   1628  C   THR A 202       0.229  29.984  11.867  1.00 77.38           C  
ATOM   1629  CB  THR A 202       1.808  28.078  11.492  1.00 77.38           C  
ATOM   1630  O   THR A 202      -0.186  30.266  10.734  1.00 77.38           O  
ATOM   1631  CG2 THR A 202       3.266  27.625  11.492  1.00 77.38           C  
ATOM   1632  OG1 THR A 202       1.038  27.156  12.281  1.00 77.38           O  
ATOM   1633  N   GLY A 203      -0.603  30.062  12.906  1.00 86.81           N  
ATOM   1634  CA  GLY A 203      -1.988  30.500  12.812  1.00 86.81           C  
ATOM   1635  C   GLY A 203      -2.891  29.844  13.844  1.00 86.81           C  
ATOM   1636  O   GLY A 203      -2.408  29.266  14.812  1.00 86.81           O  
ATOM   1637  N   SER A 204      -4.168  30.125  13.594  1.00 94.00           N  
ATOM   1638  CA  SER A 204      -5.199  29.531  14.438  1.00 94.00           C  
ATOM   1639  C   SER A 204      -5.887  28.359  13.727  1.00 94.00           C  
ATOM   1640  CB  SER A 204      -6.238  30.578  14.836  1.00 94.00           C  
ATOM   1641  O   SER A 204      -6.219  28.453  12.547  1.00 94.00           O  
ATOM   1642  OG  SER A 204      -5.637  31.625  15.586  1.00 94.00           O  
ATOM   1643  N   TYR A 205      -6.047  27.375  14.453  1.00 95.81           N  
ATOM   1644  CA  TYR A 205      -6.629  26.156  13.883  1.00 95.81           C  
ATOM   1645  C   TYR A 205      -7.879  25.750  14.648  1.00 95.81           C  
ATOM   1646  CB  TYR A 205      -5.609  25.016  13.891  1.00 95.81           C  
ATOM   1647  O   TYR A 205      -7.930  25.859  15.875  1.00 95.81           O  
ATOM   1648  CG  TYR A 205      -4.422  25.250  12.992  1.00 95.81           C  
ATOM   1649  CD1 TYR A 205      -4.355  24.672  11.727  1.00 95.81           C  
ATOM   1650  CD2 TYR A 205      -3.365  26.062  13.406  1.00 95.81           C  
ATOM   1651  CE1 TYR A 205      -3.260  24.891  10.898  1.00 95.81           C  
ATOM   1652  CE2 TYR A 205      -2.266  26.281  12.586  1.00 95.81           C  
ATOM   1653  OH  TYR A 205      -1.138  25.906  10.516  1.00 95.81           O  
ATOM   1654  CZ  TYR A 205      -2.223  25.703  11.336  1.00 95.81           C  
ATOM   1655  N   PRO A 206      -8.836  25.281  13.984  1.00 96.75           N  
ATOM   1656  CA  PRO A 206     -10.031  24.781  14.656  1.00 96.75           C  
ATOM   1657  C   PRO A 206      -9.820  23.391  15.258  1.00 96.75           C  
ATOM   1658  CB  PRO A 206     -11.078  24.734  13.547  1.00 96.75           C  
ATOM   1659  O   PRO A 206      -9.133  22.547  14.664  1.00 96.75           O  
ATOM   1660  CG  PRO A 206     -10.305  24.438  12.305  1.00 96.75           C  
ATOM   1661  CD  PRO A 206      -8.953  25.078  12.414  1.00 96.75           C  
ATOM   1662  N   ARG A 207     -10.453  23.141  16.359  1.00 97.75           N  
ATOM   1663  CA  ARG A 207     -10.359  21.859  17.031  1.00 97.75           C  
ATOM   1664  C   ARG A 207     -11.703  21.453  17.641  1.00 97.75           C  
ATOM   1665  CB  ARG A 207      -9.289  21.891  18.125  1.00 97.75           C  
ATOM   1666  O   ARG A 207     -12.344  22.266  18.328  1.00 97.75           O  
ATOM   1667  CG  ARG A 207      -9.102  20.562  18.844  1.00 97.75           C  
ATOM   1668  CD  ARG A 207      -8.031  20.656  19.922  1.00 97.75           C  
ATOM   1669  NE  ARG A 207      -6.703  20.875  19.344  1.00 97.75           N  
ATOM   1670  NH1 ARG A 207      -5.645  21.172  21.375  1.00 97.75           N  
ATOM   1671  NH2 ARG A 207      -4.449  21.297  19.422  1.00 97.75           N  
ATOM   1672  CZ  ARG A 207      -5.602  21.109  20.047  1.00 97.75           C  
ATOM   1673  N   LEU A 208     -12.180  20.297  17.328  1.00 98.38           N  
ATOM   1674  CA  LEU A 208     -13.305  19.656  18.000  1.00 98.38           C  
ATOM   1675  C   LEU A 208     -12.820  18.578  18.953  1.00 98.38           C  
ATOM   1676  CB  LEU A 208     -14.266  19.062  16.969  1.00 98.38           C  
ATOM   1677  O   LEU A 208     -11.914  17.812  18.609  1.00 98.38           O  
ATOM   1678  CG  LEU A 208     -14.914  20.047  16.000  1.00 98.38           C  
ATOM   1679  CD1 LEU A 208     -15.898  19.328  15.086  1.00 98.38           C  
ATOM   1680  CD2 LEU A 208     -15.609  21.172  16.750  1.00 98.38           C  
ATOM   1681  N   SER A 209     -13.430  18.500  20.094  1.00 98.00           N  
ATOM   1682  CA  SER A 209     -13.047  17.531  21.094  1.00 98.00           C  
ATOM   1683  C   SER A 209     -14.266  16.734  21.594  1.00 98.00           C  
ATOM   1684  CB  SER A 209     -12.367  18.219  22.281  1.00 98.00           C  
ATOM   1685  O   SER A 209     -15.289  17.328  21.938  1.00 98.00           O  
ATOM   1686  OG  SER A 209     -11.875  17.266  23.203  1.00 98.00           O  
ATOM   1687  N   LEU A 210     -14.219  15.508  21.547  1.00 97.81           N  
ATOM   1688  CA  LEU A 210     -15.148  14.586  22.188  1.00 97.81           C  
ATOM   1689  C   LEU A 210     -14.508  13.930  23.406  1.00 97.81           C  
ATOM   1690  CB  LEU A 210     -15.594  13.508  21.188  1.00 97.81           C  
ATOM   1691  O   LEU A 210     -13.539  13.180  23.281  1.00 97.81           O  
ATOM   1692  CG  LEU A 210     -16.406  12.344  21.766  1.00 97.81           C  
ATOM   1693  CD1 LEU A 210     -17.688  12.859  22.422  1.00 97.81           C  
ATOM   1694  CD2 LEU A 210     -16.719  11.320  20.688  1.00 97.81           C  
ATOM   1695  N   SER A 211     -15.023  14.172  24.562  1.00 96.38           N  
ATOM   1696  CA  SER A 211     -14.484  13.680  25.828  1.00 96.38           C  
ATOM   1697  C   SER A 211     -15.391  12.625  26.438  1.00 96.38           C  
ATOM   1698  CB  SER A 211     -14.273  14.828  26.812  1.00 96.38           C  
ATOM   1699  O   SER A 211     -16.578  12.867  26.656  1.00 96.38           O  
ATOM   1700  OG  SER A 211     -13.773  14.344  28.047  1.00 96.38           O  
ATOM   1701  N   PHE A 212     -14.891  11.531  26.672  1.00 95.00           N  
ATOM   1702  CA  PHE A 212     -15.602  10.469  27.375  1.00 95.00           C  
ATOM   1703  C   PHE A 212     -15.203  10.430  28.844  1.00 95.00           C  
ATOM   1704  CB  PHE A 212     -15.320   9.109  26.719  1.00 95.00           C  
ATOM   1705  O   PHE A 212     -14.008  10.422  29.172  1.00 95.00           O  
ATOM   1706  CG  PHE A 212     -15.727   9.039  25.266  1.00 95.00           C  
ATOM   1707  CD1 PHE A 212     -17.062   8.883  24.922  1.00 95.00           C  
ATOM   1708  CD2 PHE A 212     -14.773   9.125  24.266  1.00 95.00           C  
ATOM   1709  CE1 PHE A 212     -17.438   8.820  23.578  1.00 95.00           C  
ATOM   1710  CE2 PHE A 212     -15.141   9.055  22.922  1.00 95.00           C  
ATOM   1711  CZ  PHE A 212     -16.469   8.906  22.578  1.00 95.00           C  
ATOM   1712  N   LYS A 213     -16.141  10.406  29.703  1.00 94.75           N  
ATOM   1713  CA  LYS A 213     -15.914  10.117  31.109  1.00 94.75           C  
ATOM   1714  C   LYS A 213     -16.125   8.641  31.422  1.00 94.75           C  
ATOM   1715  CB  LYS A 213     -16.844  10.969  31.984  1.00 94.75           C  
ATOM   1716  O   LYS A 213     -17.250   8.148  31.375  1.00 94.75           O  
ATOM   1717  CG  LYS A 213     -16.469  10.969  33.469  1.00 94.75           C  
ATOM   1718  CD  LYS A 213     -17.344  11.938  34.250  1.00 94.75           C  
ATOM   1719  CE  LYS A 213     -16.922  12.000  35.719  1.00 94.75           C  
ATOM   1720  NZ  LYS A 213     -17.734  12.977  36.500  1.00 94.75           N  
ATOM   1721  N   LEU A 214     -15.078   8.000  31.766  1.00 92.25           N  
ATOM   1722  CA  LEU A 214     -15.094   6.562  31.984  1.00 92.25           C  
ATOM   1723  C   LEU A 214     -14.961   6.246  33.469  1.00 92.25           C  
ATOM   1724  CB  LEU A 214     -13.961   5.883  31.203  1.00 92.25           C  
ATOM   1725  O   LEU A 214     -14.156   6.859  34.188  1.00 92.25           O  
ATOM   1726  CG  LEU A 214     -13.906   6.168  29.703  1.00 92.25           C  
ATOM   1727  CD1 LEU A 214     -12.648   5.562  29.094  1.00 92.25           C  
ATOM   1728  CD2 LEU A 214     -15.156   5.629  29.016  1.00 92.25           C  
ATOM   1729  N   LYS A 215     -15.773   5.340  33.938  1.00 89.94           N  
ATOM   1730  CA  LYS A 215     -15.719   4.848  35.281  1.00 89.94           C  
ATOM   1731  C   LYS A 215     -15.484   3.340  35.344  1.00 89.94           C  
ATOM   1732  CB  LYS A 215     -17.000   5.191  36.031  1.00 89.94           C  
ATOM   1733  O   LYS A 215     -16.109   2.590  34.562  1.00 89.94           O  
ATOM   1734  CG  LYS A 215     -16.953   4.895  37.531  1.00 89.94           C  
ATOM   1735  CD  LYS A 215     -18.234   5.328  38.250  1.00 89.94           C  
ATOM   1736  CE  LYS A 215     -18.172   5.043  39.719  1.00 89.94           C  
ATOM   1737  NZ  LYS A 215     -19.422   5.504  40.438  1.00 89.94           N  
ATOM   1738  N   ARG A 216     -14.570   2.924  36.156  1.00 86.38           N  
ATOM   1739  CA  ARG A 216     -14.266   1.504  36.281  1.00 86.38           C  
ATOM   1740  C   ARG A 216     -15.406   0.760  36.969  1.00 86.38           C  
ATOM   1741  CB  ARG A 216     -12.969   1.305  37.062  1.00 86.38           C  
ATOM   1742  O   ARG A 216     -15.938   1.225  37.969  1.00 86.38           O  
ATOM   1743  CG  ARG A 216     -12.312  -0.049  36.844  1.00 86.38           C  
ATOM   1744  CD  ARG A 216     -10.992  -0.170  37.594  1.00 86.38           C  
ATOM   1745  NE  ARG A 216      -9.945   0.634  36.969  1.00 86.38           N  
ATOM   1746  NH1 ARG A 216      -8.852  -1.160  36.000  1.00 86.38           N  
ATOM   1747  NH2 ARG A 216      -8.047   0.968  35.688  1.00 86.38           N  
ATOM   1748  CZ  ARG A 216      -8.953   0.146  36.219  1.00 86.38           C  
ATOM   1749  N   ASN A 217     -15.781  -0.297  36.281  1.00 79.38           N  
ATOM   1750  CA  ASN A 217     -16.797  -1.150  36.906  1.00 79.38           C  
ATOM   1751  C   ASN A 217     -16.219  -1.942  38.062  1.00 79.38           C  
ATOM   1752  CB  ASN A 217     -17.391  -2.100  35.844  1.00 79.38           C  
ATOM   1753  O   ASN A 217     -15.188  -2.607  37.938  1.00 79.38           O  
ATOM   1754  CG  ASN A 217     -18.125  -1.365  34.750  1.00 79.38           C  
ATOM   1755  ND2 ASN A 217     -18.172  -1.969  33.562  1.00 79.38           N  
ATOM   1756  OD1 ASN A 217     -18.641  -0.266  34.969  1.00 79.38           O  
ATOM   1757  N   ILE A 218     -16.516  -1.657  39.281  1.00 72.44           N  
ATOM   1758  CA  ILE A 218     -16.094  -2.412  40.438  1.00 72.44           C  
ATOM   1759  C   ILE A 218     -16.922  -3.695  40.562  1.00 72.44           C  
ATOM   1760  CB  ILE A 218     -16.234  -1.575  41.750  1.00 72.44           C  
ATOM   1761  O   ILE A 218     -18.156  -3.656  40.531  1.00 72.44           O  
ATOM   1762  CG1 ILE A 218     -15.492  -0.241  41.594  1.00 72.44           C  
ATOM   1763  CG2 ILE A 218     -15.719  -2.357  42.938  1.00 72.44           C  
ATOM   1764  CD1 ILE A 218     -15.578   0.655  42.812  1.00 72.44           C  
ATOM   1765  N   GLY A 219     -16.469  -4.828  39.938  1.00 53.22           N  
ATOM   1766  CA  GLY A 219     -17.125  -6.105  40.156  1.00 53.22           C  
ATOM   1767  C   GLY A 219     -17.266  -6.469  41.625  1.00 53.22           C  
ATOM   1768  O   GLY A 219     -16.562  -5.914  42.469  1.00 53.22           O  
TER    1769      GLY A 219                                                      
ATOM   1770  N   GLN B   1     -17.906  41.281  -8.250  1.00 31.16           N  
ATOM   1771  CA  GLN B   1     -16.594  41.031  -7.668  1.00 31.16           C  
ATOM   1772  C   GLN B   1     -15.477  41.406  -8.648  1.00 31.16           C  
ATOM   1773  CB  GLN B   1     -16.453  39.594  -7.234  1.00 31.16           C  
ATOM   1774  O   GLN B   1     -15.562  41.062  -9.836  1.00 31.16           O  
ATOM   1775  CG  GLN B   1     -16.781  39.344  -5.766  1.00 31.16           C  
ATOM   1776  CD  GLN B   1     -16.500  37.906  -5.328  1.00 31.16           C  
ATOM   1777  NE2 GLN B   1     -16.562  37.688  -4.023  1.00 31.16           N  
ATOM   1778  OE1 GLN B   1     -16.234  37.031  -6.156  1.00 31.16           O  
ATOM   1779  N   SER B   2     -14.656  42.312  -8.367  1.00 36.31           N  
ATOM   1780  CA  SER B   2     -13.664  42.875  -9.273  1.00 36.31           C  
ATOM   1781  C   SER B   2     -12.812  41.781  -9.914  1.00 36.31           C  
ATOM   1782  CB  SER B   2     -12.766  43.875  -8.531  1.00 36.31           C  
ATOM   1783  O   SER B   2     -12.633  40.719  -9.344  1.00 36.31           O  
ATOM   1784  OG  SER B   2     -11.508  43.281  -8.234  1.00 36.31           O  
ATOM   1785  N   VAL B   3     -12.586  41.781 -11.227  1.00 44.69           N  
ATOM   1786  CA  VAL B   3     -11.773  40.875 -12.016  1.00 44.69           C  
ATOM   1787  C   VAL B   3     -10.516  40.469 -11.234  1.00 44.69           C  
ATOM   1788  CB  VAL B   3     -11.383  41.500 -13.375  1.00 44.69           C  
ATOM   1789  O   VAL B   3     -10.070  39.312 -11.297  1.00 44.69           O  
ATOM   1790  CG1 VAL B   3     -10.633  40.469 -14.242  1.00 44.69           C  
ATOM   1791  CG2 VAL B   3     -12.625  42.000 -14.102  1.00 44.69           C  
ATOM   1792  N   ASN B   4      -9.742  41.438 -10.500  1.00 42.72           N  
ATOM   1793  CA  ASN B   4      -8.531  41.312  -9.703  1.00 42.72           C  
ATOM   1794  C   ASN B   4      -8.836  40.906  -8.266  1.00 42.72           C  
ATOM   1795  CB  ASN B   4      -7.750  42.625  -9.734  1.00 42.72           C  
ATOM   1796  O   ASN B   4      -8.039  41.156  -7.359  1.00 42.72           O  
ATOM   1797  CG  ASN B   4      -6.945  42.812 -11.008  1.00 42.72           C  
ATOM   1798  ND2 ASN B   4      -6.562  44.031 -11.305  1.00 42.72           N  
ATOM   1799  OD1 ASN B   4      -6.672  41.844 -11.719  1.00 42.72           O  
ATOM   1800  N   ASP B   5     -10.094  40.531  -7.812  1.00 51.97           N  
ATOM   1801  CA  ASP B   5     -10.484  40.156  -6.457  1.00 51.97           C  
ATOM   1802  C   ASP B   5      -9.859  38.812  -6.070  1.00 51.97           C  
ATOM   1803  CB  ASP B   5     -12.008  40.062  -6.340  1.00 51.97           C  
ATOM   1804  O   ASP B   5     -10.055  37.812  -6.766  1.00 51.97           O  
ATOM   1805  CG  ASP B   5     -12.484  39.969  -4.902  1.00 51.97           C  
ATOM   1806  OD1 ASP B   5     -11.656  39.719  -3.998  1.00 51.97           O  
ATOM   1807  OD2 ASP B   5     -13.703  40.125  -4.672  1.00 51.97           O  
ATOM   1808  N   PRO B   6      -8.953  38.906  -5.168  1.00 51.50           N  
ATOM   1809  CA  PRO B   6      -8.281  37.688  -4.699  1.00 51.50           C  
ATOM   1810  C   PRO B   6      -9.258  36.531  -4.383  1.00 51.50           C  
ATOM   1811  CB  PRO B   6      -7.555  38.156  -3.436  1.00 51.50           C  
ATOM   1812  O   PRO B   6      -8.844  35.375  -4.285  1.00 51.50           O  
ATOM   1813  CG  PRO B   6      -7.953  39.562  -3.273  1.00 51.50           C  
ATOM   1814  CD  PRO B   6      -8.883  39.938  -4.391  1.00 51.50           C  
ATOM   1815  N   SER B   7     -10.586  36.875  -4.152  1.00 59.09           N  
ATOM   1816  CA  SER B   7     -11.625  35.875  -3.914  1.00 59.09           C  
ATOM   1817  C   SER B   7     -12.156  35.281  -5.227  1.00 59.09           C  
ATOM   1818  CB  SER B   7     -12.773  36.469  -3.104  1.00 59.09           C  
ATOM   1819  O   SER B   7     -13.102  34.500  -5.230  1.00 59.09           O  
ATOM   1820  OG  SER B   7     -13.391  37.531  -3.816  1.00 59.09           O  
ATOM   1821  N   ASN B   8     -11.492  35.812  -6.332  1.00 69.19           N  
ATOM   1822  CA  ASN B   8     -11.898  35.312  -7.637  1.00 69.19           C  
ATOM   1823  C   ASN B   8     -11.336  33.906  -7.887  1.00 69.19           C  
ATOM   1824  CB  ASN B   8     -11.461  36.250  -8.750  1.00 69.19           C  
ATOM   1825  O   ASN B   8     -10.148  33.750  -8.180  1.00 69.19           O  
ATOM   1826  CG  ASN B   8     -12.117  35.938 -10.078  1.00 69.19           C  
ATOM   1827  ND2 ASN B   8     -12.102  36.906 -10.992  1.00 69.19           N  
ATOM   1828  OD1 ASN B   8     -12.633  34.844 -10.289  1.00 69.19           O  
ATOM   1829  N   MET B   9     -12.109  32.906  -7.691  1.00 77.81           N  
ATOM   1830  CA  MET B   9     -11.750  31.500  -7.797  1.00 77.81           C  
ATOM   1831  C   MET B   9     -11.125  31.188  -9.156  1.00 77.81           C  
ATOM   1832  CB  MET B   9     -12.977  30.609  -7.582  1.00 77.81           C  
ATOM   1833  O   MET B   9     -10.188  30.391  -9.250  1.00 77.81           O  
ATOM   1834  CG  MET B   9     -12.664  29.266  -6.945  1.00 77.81           C  
ATOM   1835  SD  MET B   9     -14.086  28.578  -6.016  1.00 77.81           S  
ATOM   1836  CE  MET B   9     -15.148  28.062  -7.391  1.00 77.81           C  
ATOM   1837  N   SER B  10     -11.547  31.875 -10.148  1.00 82.12           N  
ATOM   1838  CA  SER B  10     -11.008  31.656 -11.492  1.00 82.12           C  
ATOM   1839  C   SER B  10      -9.562  32.125 -11.586  1.00 82.12           C  
ATOM   1840  CB  SER B  10     -11.859  32.375 -12.531  1.00 82.12           C  
ATOM   1841  O   SER B  10      -8.727  31.453 -12.195  1.00 82.12           O  
ATOM   1842  OG  SER B  10     -11.836  33.781 -12.320  1.00 82.12           O  
ATOM   1843  N   LEU B  11      -9.344  33.281 -11.016  1.00 86.31           N  
ATOM   1844  CA  LEU B  11      -7.992  33.844 -11.023  1.00 86.31           C  
ATOM   1845  C   LEU B  11      -7.039  32.938 -10.242  1.00 86.31           C  
ATOM   1846  CB  LEU B  11      -7.980  35.250 -10.430  1.00 86.31           C  
ATOM   1847  O   LEU B  11      -5.906  32.688 -10.672  1.00 86.31           O  
ATOM   1848  CG  LEU B  11      -6.645  36.000 -10.477  1.00 86.31           C  
ATOM   1849  CD1 LEU B  11      -6.262  36.281 -11.922  1.00 86.31           C  
ATOM   1850  CD2 LEU B  11      -6.715  37.250  -9.648  1.00 86.31           C  
ATOM   1851  N   VAL B  12      -7.457  32.469  -9.156  1.00 89.44           N  
ATOM   1852  CA  VAL B  12      -6.637  31.609  -8.312  1.00 89.44           C  
ATOM   1853  C   VAL B  12      -6.359  30.297  -9.039  1.00 89.44           C  
ATOM   1854  CB  VAL B  12      -7.312  31.344  -6.953  1.00 89.44           C  
ATOM   1855  O   VAL B  12      -5.223  29.828  -9.062  1.00 89.44           O  
ATOM   1856  CG1 VAL B  12      -6.445  30.422  -6.098  1.00 89.44           C  
ATOM   1857  CG2 VAL B  12      -7.590  32.656  -6.223  1.00 89.44           C  
ATOM   1858  N   LYS B  13      -7.375  29.781  -9.617  1.00 89.81           N  
ATOM   1859  CA  LYS B  13      -7.227  28.547 -10.383  1.00 89.81           C  
ATOM   1860  C   LYS B  13      -6.219  28.719 -11.516  1.00 89.81           C  
ATOM   1861  CB  LYS B  13      -8.578  28.094 -10.938  1.00 89.81           C  
ATOM   1862  O   LYS B  13      -5.371  27.844 -11.734  1.00 89.81           O  
ATOM   1863  CG  LYS B  13      -8.516  26.781 -11.719  1.00 89.81           C  
ATOM   1864  CD  LYS B  13      -9.898  26.359 -12.211  1.00 89.81           C  
ATOM   1865  CE  LYS B  13      -9.836  25.047 -12.977  1.00 89.81           C  
ATOM   1866  NZ  LYS B  13      -9.039  25.172 -14.234  1.00 89.81           N  
ATOM   1867  N   GLU B  14      -6.336  29.750 -12.219  1.00 93.25           N  
ATOM   1868  CA  GLU B  14      -5.414  30.031 -13.312  1.00 93.25           C  
ATOM   1869  C   GLU B  14      -3.982  30.172 -12.805  1.00 93.25           C  
ATOM   1870  CB  GLU B  14      -5.836  31.312 -14.047  1.00 93.25           C  
ATOM   1871  O   GLU B  14      -3.037  29.750 -13.469  1.00 93.25           O  
ATOM   1872  CG  GLU B  14      -5.059  31.562 -15.336  1.00 93.25           C  
ATOM   1873  CD  GLU B  14      -5.555  32.781 -16.109  1.00 93.25           C  
ATOM   1874  OE1 GLU B  14      -4.961  33.125 -17.156  1.00 93.25           O  
ATOM   1875  OE2 GLU B  14      -6.547  33.406 -15.656  1.00 93.25           O  
ATOM   1876  N   THR B  15      -3.875  30.859 -11.695  1.00 93.50           N  
ATOM   1877  CA  THR B  15      -2.559  31.016 -11.086  1.00 93.50           C  
ATOM   1878  C   THR B  15      -1.945  29.656 -10.773  1.00 93.50           C  
ATOM   1879  CB  THR B  15      -2.633  31.859  -9.805  1.00 93.50           C  
ATOM   1880  O   THR B  15      -0.801  29.391 -11.141  1.00 93.50           O  
ATOM   1881  CG2 THR B  15      -1.259  32.000  -9.148  1.00 93.50           C  
ATOM   1882  OG1 THR B  15      -3.125  33.156 -10.125  1.00 93.50           O  
ATOM   1883  N   VAL B  16      -2.688  28.797 -10.133  1.00 94.44           N  
ATOM   1884  CA  VAL B  16      -2.207  27.469  -9.773  1.00 94.44           C  
ATOM   1885  C   VAL B  16      -1.890  26.672 -11.031  1.00 94.44           C  
ATOM   1886  CB  VAL B  16      -3.238  26.719  -8.906  1.00 94.44           C  
ATOM   1887  O   VAL B  16      -0.867  25.984 -11.102  1.00 94.44           O  
ATOM   1888  CG1 VAL B  16      -2.787  25.281  -8.664  1.00 94.44           C  
ATOM   1889  CG2 VAL B  16      -3.453  27.438  -7.578  1.00 94.44           C  
ATOM   1890  N   ASP B  17      -2.787  26.750 -12.070  1.00 94.88           N  
ATOM   1891  CA  ASP B  17      -2.541  26.094 -13.352  1.00 94.88           C  
ATOM   1892  C   ASP B  17      -1.192  26.516 -13.938  1.00 94.88           C  
ATOM   1893  CB  ASP B  17      -3.662  26.422 -14.344  1.00 94.88           C  
ATOM   1894  O   ASP B  17      -0.411  25.672 -14.375  1.00 94.88           O  
ATOM   1895  CG  ASP B  17      -4.922  25.609 -14.094  1.00 94.88           C  
ATOM   1896  OD1 ASP B  17      -4.852  24.562 -13.414  1.00 94.88           O  
ATOM   1897  OD2 ASP B  17      -6.000  26.016 -14.578  1.00 94.88           O  
ATOM   1898  N   ARG B  18      -0.925  27.734 -13.883  1.00 95.06           N  
ATOM   1899  CA  ARG B  18       0.306  28.281 -14.453  1.00 95.06           C  
ATOM   1900  C   ARG B  18       1.525  27.797 -13.672  1.00 95.06           C  
ATOM   1901  CB  ARG B  18       0.263  29.812 -14.461  1.00 95.06           C  
ATOM   1902  O   ARG B  18       2.557  27.469 -14.266  1.00 95.06           O  
ATOM   1903  CG  ARG B  18       1.437  30.453 -15.180  1.00 95.06           C  
ATOM   1904  CD  ARG B  18       1.334  31.969 -15.180  1.00 95.06           C  
ATOM   1905  NE  ARG B  18       1.170  32.500 -13.828  1.00 95.06           N  
ATOM   1906  NH1 ARG B  18       2.195  34.531 -14.266  1.00 95.06           N  
ATOM   1907  NH2 ARG B  18       1.384  34.094 -12.172  1.00 95.06           N  
ATOM   1908  CZ  ARG B  18       1.584  33.688 -13.422  1.00 95.06           C  
ATOM   1909  N   LEU B  19       1.424  27.812 -12.352  1.00 95.19           N  
ATOM   1910  CA  LEU B  19       2.529  27.406 -11.492  1.00 95.19           C  
ATOM   1911  C   LEU B  19       2.895  25.938 -11.750  1.00 95.19           C  
ATOM   1912  CB  LEU B  19       2.168  27.609 -10.023  1.00 95.19           C  
ATOM   1913  O   LEU B  19       4.078  25.594 -11.773  1.00 95.19           O  
ATOM   1914  CG  LEU B  19       2.076  29.047  -9.531  1.00 95.19           C  
ATOM   1915  CD1 LEU B  19       1.542  29.094  -8.109  1.00 95.19           C  
ATOM   1916  CD2 LEU B  19       3.438  29.734  -9.625  1.00 95.19           C  
ATOM   1917  N   LEU B  20       1.897  25.109 -12.000  1.00 95.19           N  
ATOM   1918  CA  LEU B  20       2.129  23.672 -12.070  1.00 95.19           C  
ATOM   1919  C   LEU B  20       2.338  23.219 -13.516  1.00 95.19           C  
ATOM   1920  CB  LEU B  20       0.955  22.906 -11.453  1.00 95.19           C  
ATOM   1921  O   LEU B  20       2.885  22.141 -13.766  1.00 95.19           O  
ATOM   1922  CG  LEU B  20       0.747  23.078  -9.953  1.00 95.19           C  
ATOM   1923  CD1 LEU B  20      -0.417  22.219  -9.469  1.00 95.19           C  
ATOM   1924  CD2 LEU B  20       2.023  22.734  -9.188  1.00 95.19           C  
ATOM   1925  N   LYS B  21       1.828  24.031 -14.422  1.00 92.94           N  
ATOM   1926  CA  LYS B  21       2.006  23.688 -15.836  1.00 92.94           C  
ATOM   1927  C   LYS B  21       3.484  23.609 -16.188  1.00 92.94           C  
ATOM   1928  CB  LYS B  21       1.307  24.719 -16.734  1.00 92.94           C  
ATOM   1929  O   LYS B  21       4.207  24.609 -16.125  1.00 92.94           O  
ATOM   1930  CG  LYS B  21       1.277  24.328 -18.203  1.00 92.94           C  
ATOM   1931  CD  LYS B  21       0.491  25.344 -19.016  1.00 92.94           C  
ATOM   1932  CE  LYS B  21       0.417  24.938 -20.484  1.00 92.94           C  
ATOM   1933  NZ  LYS B  21      -0.412  25.891 -21.281  1.00 92.94           N  
ATOM   1934  N   GLY B  22       3.988  22.391 -16.516  1.00 88.56           N  
ATOM   1935  CA  GLY B  22       5.363  22.203 -16.938  1.00 88.56           C  
ATOM   1936  C   GLY B  22       6.352  22.156 -15.797  1.00 88.56           C  
ATOM   1937  O   GLY B  22       7.566  22.156 -16.016  1.00 88.56           O  
ATOM   1938  N   TYR B  23       5.902  22.344 -14.539  1.00 93.88           N  
ATOM   1939  CA  TYR B  23       6.789  22.219 -13.391  1.00 93.88           C  
ATOM   1940  C   TYR B  23       7.527  20.891 -13.406  1.00 93.88           C  
ATOM   1941  CB  TYR B  23       5.996  22.359 -12.086  1.00 93.88           C  
ATOM   1942  O   TYR B  23       6.910  19.828 -13.555  1.00 93.88           O  
ATOM   1943  CG  TYR B  23       6.859  22.344 -10.844  1.00 93.88           C  
ATOM   1944  CD1 TYR B  23       7.043  21.156 -10.125  1.00 93.88           C  
ATOM   1945  CD2 TYR B  23       7.492  23.484 -10.398  1.00 93.88           C  
ATOM   1946  CE1 TYR B  23       7.836  21.141  -8.977  1.00 93.88           C  
ATOM   1947  CE2 TYR B  23       8.289  23.484  -9.258  1.00 93.88           C  
ATOM   1948  OH  TYR B  23       9.242  22.281  -7.426  1.00 93.88           O  
ATOM   1949  CZ  TYR B  23       8.453  22.297  -8.555  1.00 93.88           C  
ATOM   1950  N   ASP B  24       8.773  20.906 -13.328  1.00 93.62           N  
ATOM   1951  CA  ASP B  24       9.609  19.719 -13.445  1.00 93.62           C  
ATOM   1952  C   ASP B  24      10.086  19.234 -12.070  1.00 93.62           C  
ATOM   1953  CB  ASP B  24      10.812  20.000 -14.344  1.00 93.62           C  
ATOM   1954  O   ASP B  24      11.047  19.766 -11.523  1.00 93.62           O  
ATOM   1955  CG  ASP B  24      11.492  18.734 -14.852  1.00 93.62           C  
ATOM   1956  OD1 ASP B  24      11.328  17.656 -14.219  1.00 93.62           O  
ATOM   1957  OD2 ASP B  24      12.188  18.797 -15.883  1.00 93.62           O  
ATOM   1958  N   ILE B  25       9.531  18.219 -11.586  1.00 94.81           N  
ATOM   1959  CA  ILE B  25       9.805  17.688 -10.258  1.00 94.81           C  
ATOM   1960  C   ILE B  25      11.172  17.000 -10.250  1.00 94.81           C  
ATOM   1961  CB  ILE B  25       8.703  16.688  -9.820  1.00 94.81           C  
ATOM   1962  O   ILE B  25      11.742  16.766  -9.188  1.00 94.81           O  
ATOM   1963  CG1 ILE B  25       9.188  15.242  -9.992  1.00 94.81           C  
ATOM   1964  CG2 ILE B  25       7.410  16.938 -10.594  1.00 94.81           C  
ATOM   1965  CD1 ILE B  25       8.227  14.195  -9.453  1.00 94.81           C  
ATOM   1966  N   ARG B  26      11.758  16.703 -11.375  1.00 94.81           N  
ATOM   1967  CA  ARG B  26      12.961  15.883 -11.492  1.00 94.81           C  
ATOM   1968  C   ARG B  26      14.195  16.641 -11.023  1.00 94.81           C  
ATOM   1969  CB  ARG B  26      13.148  15.406 -12.938  1.00 94.81           C  
ATOM   1970  O   ARG B  26      15.211  16.047 -10.688  1.00 94.81           O  
ATOM   1971  CG  ARG B  26      12.023  14.523 -13.453  1.00 94.81           C  
ATOM   1972  CD  ARG B  26      12.125  14.305 -14.953  1.00 94.81           C  
ATOM   1973  NE  ARG B  26      11.938  15.555 -15.695  1.00 94.81           N  
ATOM   1974  NH1 ARG B  26      12.273  14.609 -17.781  1.00 94.81           N  
ATOM   1975  NH2 ARG B  26      11.828  16.844 -17.578  1.00 94.81           N  
ATOM   1976  CZ  ARG B  26      12.008  15.664 -17.016  1.00 94.81           C  
ATOM   1977  N   LEU B  27      14.094  17.969 -10.992  1.00 94.19           N  
ATOM   1978  CA  LEU B  27      15.250  18.812 -10.695  1.00 94.19           C  
ATOM   1979  C   LEU B  27      15.000  19.656  -9.453  1.00 94.19           C  
ATOM   1980  CB  LEU B  27      15.570  19.719 -11.891  1.00 94.19           C  
ATOM   1981  O   LEU B  27      13.906  20.188  -9.273  1.00 94.19           O  
ATOM   1982  CG  LEU B  27      15.953  19.016 -13.188  1.00 94.19           C  
ATOM   1983  CD1 LEU B  27      15.883  19.984 -14.359  1.00 94.19           C  
ATOM   1984  CD2 LEU B  27      17.344  18.406 -13.078  1.00 94.19           C  
ATOM   1985  N   ARG B  28      16.031  19.734  -8.617  1.00 95.75           N  
ATOM   1986  CA  ARG B  28      15.961  20.672  -7.496  1.00 95.75           C  
ATOM   1987  C   ARG B  28      15.844  22.109  -7.988  1.00 95.75           C  
ATOM   1988  CB  ARG B  28      17.188  20.531  -6.590  1.00 95.75           C  
ATOM   1989  O   ARG B  28      16.172  22.406  -9.141  1.00 95.75           O  
ATOM   1990  CG  ARG B  28      18.500  20.844  -7.281  1.00 95.75           C  
ATOM   1991  CD  ARG B  28      19.391  21.734  -6.418  1.00 95.75           C  
ATOM   1992  NE  ARG B  28      20.531  22.250  -7.168  1.00 95.75           N  
ATOM   1993  NH1 ARG B  28      20.797  24.141  -5.867  1.00 95.75           N  
ATOM   1994  NH2 ARG B  28      22.203  23.750  -7.637  1.00 95.75           N  
ATOM   1995  CZ  ARG B  28      21.172  23.375  -6.891  1.00 95.75           C  
ATOM   1996  N   PRO B  29      15.312  22.969  -7.137  1.00 95.50           N  
ATOM   1997  CA  PRO B  29      15.227  24.375  -7.512  1.00 95.50           C  
ATOM   1998  C   PRO B  29      16.578  24.969  -7.895  1.00 95.50           C  
ATOM   1999  CB  PRO B  29      14.680  25.047  -6.246  1.00 95.50           C  
ATOM   2000  O   PRO B  29      17.594  24.641  -7.273  1.00 95.50           O  
ATOM   2001  CG  PRO B  29      13.930  23.969  -5.535  1.00 95.50           C  
ATOM   2002  CD  PRO B  29      14.656  22.672  -5.746  1.00 95.50           C  
ATOM   2003  N   ASP B  30      16.594  25.719  -9.023  1.00 90.94           N  
ATOM   2004  CA  ASP B  30      17.766  26.469  -9.484  1.00 90.94           C  
ATOM   2005  C   ASP B  30      18.953  25.531  -9.703  1.00 90.94           C  
ATOM   2006  CB  ASP B  30      18.141  27.562  -8.477  1.00 90.94           C  
ATOM   2007  O   ASP B  30      20.062  25.797  -9.211  1.00 90.94           O  
ATOM   2008  CG  ASP B  30      19.141  28.562  -9.031  1.00 90.94           C  
ATOM   2009  OD1 ASP B  30      19.219  28.719 -10.273  1.00 90.94           O  
ATOM   2010  OD2 ASP B  30      19.844  29.203  -8.227  1.00 90.94           O  
ATOM   2011  N   PHE B  31      18.750  24.453 -10.266  1.00 90.50           N  
ATOM   2012  CA  PHE B  31      19.812  23.500 -10.562  1.00 90.50           C  
ATOM   2013  C   PHE B  31      20.969  24.188 -11.289  1.00 90.50           C  
ATOM   2014  CB  PHE B  31      19.281  22.328 -11.398  1.00 90.50           C  
ATOM   2015  O   PHE B  31      20.734  24.969 -12.211  1.00 90.50           O  
ATOM   2016  CG  PHE B  31      20.328  21.297 -11.727  1.00 90.50           C  
ATOM   2017  CD1 PHE B  31      21.078  21.391 -12.883  1.00 90.50           C  
ATOM   2018  CD2 PHE B  31      20.531  20.219 -10.867  1.00 90.50           C  
ATOM   2019  CE1 PHE B  31      22.047  20.422 -13.180  1.00 90.50           C  
ATOM   2020  CE2 PHE B  31      21.500  19.250 -11.164  1.00 90.50           C  
ATOM   2021  CZ  PHE B  31      22.250  19.359 -12.320  1.00 90.50           C  
ATOM   2022  N   GLY B  32      22.156  23.812 -10.930  1.00 83.94           N  
ATOM   2023  CA  GLY B  32      23.328  24.453 -11.508  1.00 83.94           C  
ATOM   2024  C   GLY B  32      23.734  25.719 -10.789  1.00 83.94           C  
ATOM   2025  O   GLY B  32      24.812  26.250 -11.016  1.00 83.94           O  
ATOM   2026  N   GLY B  33      22.781  26.266  -9.977  1.00 88.94           N  
ATOM   2027  CA  GLY B  33      23.062  27.422  -9.141  1.00 88.94           C  
ATOM   2028  C   GLY B  33      23.500  27.062  -7.738  1.00 88.94           C  
ATOM   2029  O   GLY B  33      24.078  26.000  -7.516  1.00 88.94           O  
ATOM   2030  N   PRO B  34      23.484  28.062  -6.906  1.00 93.56           N  
ATOM   2031  CA  PRO B  34      23.828  27.797  -5.508  1.00 93.56           C  
ATOM   2032  C   PRO B  34      22.938  26.734  -4.871  1.00 93.56           C  
ATOM   2033  CB  PRO B  34      23.641  29.156  -4.828  1.00 93.56           C  
ATOM   2034  O   PRO B  34      21.859  26.438  -5.383  1.00 93.56           O  
ATOM   2035  CG  PRO B  34      23.641  30.141  -5.945  1.00 93.56           C  
ATOM   2036  CD  PRO B  34      23.188  29.453  -7.199  1.00 93.56           C  
ATOM   2037  N   PRO B  35      23.422  26.094  -3.859  1.00 96.56           N  
ATOM   2038  CA  PRO B  35      22.609  25.078  -3.168  1.00 96.56           C  
ATOM   2039  C   PRO B  35      21.312  25.641  -2.613  1.00 96.56           C  
ATOM   2040  CB  PRO B  35      23.531  24.609  -2.035  1.00 96.56           C  
ATOM   2041  O   PRO B  35      21.250  26.812  -2.223  1.00 96.56           O  
ATOM   2042  CG  PRO B  35      24.500  25.734  -1.836  1.00 96.56           C  
ATOM   2043  CD  PRO B  35      24.688  26.438  -3.152  1.00 96.56           C  
ATOM   2044  N   VAL B  36      20.297  24.844  -2.629  1.00 97.81           N  
ATOM   2045  CA  VAL B  36      18.984  25.188  -2.066  1.00 97.81           C  
ATOM   2046  C   VAL B  36      19.078  25.203  -0.542  1.00 97.81           C  
ATOM   2047  CB  VAL B  36      17.891  24.219  -2.539  1.00 97.81           C  
ATOM   2048  O   VAL B  36      19.422  24.188   0.071  1.00 97.81           O  
ATOM   2049  CG1 VAL B  36      16.516  24.656  -2.004  1.00 97.81           C  
ATOM   2050  CG2 VAL B  36      17.859  24.141  -4.062  1.00 97.81           C  
ATOM   2051  N   ALA B  37      18.750  26.266   0.076  1.00 98.50           N  
ATOM   2052  CA  ALA B  37      18.688  26.344   1.532  1.00 98.50           C  
ATOM   2053  C   ALA B  37      17.359  25.812   2.059  1.00 98.50           C  
ATOM   2054  CB  ALA B  37      18.906  27.797   1.992  1.00 98.50           C  
ATOM   2055  O   ALA B  37      16.312  26.375   1.781  1.00 98.50           O  
ATOM   2056  N   VAL B  38      17.391  24.797   2.809  1.00 98.62           N  
ATOM   2057  CA  VAL B  38      16.203  24.188   3.385  1.00 98.62           C  
ATOM   2058  C   VAL B  38      16.172  24.422   4.895  1.00 98.62           C  
ATOM   2059  CB  VAL B  38      16.125  22.672   3.078  1.00 98.62           C  
ATOM   2060  O   VAL B  38      17.000  23.875   5.625  1.00 98.62           O  
ATOM   2061  CG1 VAL B  38      14.844  22.078   3.652  1.00 98.62           C  
ATOM   2062  CG2 VAL B  38      16.203  22.438   1.573  1.00 98.62           C  
ATOM   2063  N   GLY B  39      15.211  25.219   5.379  1.00 98.56           N  
ATOM   2064  CA  GLY B  39      15.008  25.469   6.797  1.00 98.56           C  
ATOM   2065  C   GLY B  39      14.062  24.469   7.453  1.00 98.56           C  
ATOM   2066  O   GLY B  39      12.992  24.188   6.918  1.00 98.56           O  
ATOM   2067  N   MET B  40      14.438  24.016   8.578  1.00 97.75           N  
ATOM   2068  CA  MET B  40      13.648  22.969   9.234  1.00 97.75           C  
ATOM   2069  C   MET B  40      13.211  23.422  10.625  1.00 97.75           C  
ATOM   2070  CB  MET B  40      14.438  21.672   9.328  1.00 97.75           C  
ATOM   2071  O   MET B  40      13.977  24.047  11.344  1.00 97.75           O  
ATOM   2072  CG  MET B  40      14.828  21.078   7.973  1.00 97.75           C  
ATOM   2073  SD  MET B  40      15.727  19.484   8.125  1.00 97.75           S  
ATOM   2074  CE  MET B  40      16.109  19.172   6.379  1.00 97.75           C  
ATOM   2075  N   ASN B  41      11.977  23.062  10.992  1.00 95.81           N  
ATOM   2076  CA  ASN B  41      11.352  23.203  12.305  1.00 95.81           C  
ATOM   2077  C   ASN B  41      10.742  21.891  12.773  1.00 95.81           C  
ATOM   2078  CB  ASN B  41      10.289  24.312  12.281  1.00 95.81           C  
ATOM   2079  O   ASN B  41      10.188  21.141  11.977  1.00 95.81           O  
ATOM   2080  CG  ASN B  41      10.836  25.625  11.773  1.00 95.81           C  
ATOM   2081  ND2 ASN B  41      11.508  26.375  12.648  1.00 95.81           N  
ATOM   2082  OD1 ASN B  41      10.648  25.984  10.609  1.00 95.81           O  
ATOM   2083  N   ILE B  42      10.797  21.688  14.078  1.00 96.69           N  
ATOM   2084  CA  ILE B  42      10.188  20.500  14.664  1.00 96.69           C  
ATOM   2085  C   ILE B  42       9.328  20.891  15.859  1.00 96.69           C  
ATOM   2086  CB  ILE B  42      11.258  19.469  15.094  1.00 96.69           C  
ATOM   2087  O   ILE B  42       9.773  21.641  16.734  1.00 96.69           O  
ATOM   2088  CG1 ILE B  42      11.969  18.906  13.859  1.00 96.69           C  
ATOM   2089  CG2 ILE B  42      10.625  18.359  15.930  1.00 96.69           C  
ATOM   2090  CD1 ILE B  42      13.125  17.969  14.195  1.00 96.69           C  
ATOM   2091  N   ASP B  43       8.141  20.531  15.875  1.00 94.75           N  
ATOM   2092  CA  ASP B  43       7.285  20.562  17.062  1.00 94.75           C  
ATOM   2093  C   ASP B  43       7.066  19.172  17.625  1.00 94.75           C  
ATOM   2094  CB  ASP B  43       5.938  21.219  16.734  1.00 94.75           C  
ATOM   2095  O   ASP B  43       6.461  18.312  16.969  1.00 94.75           O  
ATOM   2096  CG  ASP B  43       5.043  21.375  17.938  1.00 94.75           C  
ATOM   2097  OD1 ASP B  43       5.422  22.094  18.891  1.00 94.75           O  
ATOM   2098  OD2 ASP B  43       3.949  20.766  17.953  1.00 94.75           O  
ATOM   2099  N   ILE B  44       7.586  18.922  18.750  1.00 94.62           N  
ATOM   2100  CA  ILE B  44       7.484  17.625  19.375  1.00 94.62           C  
ATOM   2101  C   ILE B  44       6.117  17.469  20.031  1.00 94.62           C  
ATOM   2102  CB  ILE B  44       8.609  17.406  20.406  1.00 94.62           C  
ATOM   2103  O   ILE B  44       5.801  18.172  21.000  1.00 94.62           O  
ATOM   2104  CG1 ILE B  44       9.977  17.703  19.781  1.00 94.62           C  
ATOM   2105  CG2 ILE B  44       8.570  15.977  20.969  1.00 94.62           C  
ATOM   2106  CD1 ILE B  44      10.383  16.734  18.688  1.00 94.62           C  
ATOM   2107  N   ALA B  45       5.371  16.562  19.562  1.00 91.62           N  
ATOM   2108  CA  ALA B  45       4.055  16.297  20.125  1.00 91.62           C  
ATOM   2109  C   ALA B  45       4.160  15.391  21.344  1.00 91.62           C  
ATOM   2110  CB  ALA B  45       3.146  15.656  19.078  1.00 91.62           C  
ATOM   2111  O   ALA B  45       3.479  15.617  22.344  1.00 91.62           O  
ATOM   2112  N   SER B  46       5.020  14.383  21.266  1.00 89.25           N  
ATOM   2113  CA  SER B  46       5.184  13.461  22.375  1.00 89.25           C  
ATOM   2114  C   SER B  46       6.434  12.602  22.203  1.00 89.25           C  
ATOM   2115  CB  SER B  46       3.955  12.562  22.516  1.00 89.25           C  
ATOM   2116  O   SER B  46       6.934  12.438  21.094  1.00 89.25           O  
ATOM   2117  OG  SER B  46       3.814  11.727  21.391  1.00 89.25           O  
ATOM   2118  N   ILE B  47       7.016  12.195  23.266  1.00 88.88           N  
ATOM   2119  CA  ILE B  47       7.965  11.086  23.344  1.00 88.88           C  
ATOM   2120  C   ILE B  47       7.301   9.883  24.000  1.00 88.88           C  
ATOM   2121  CB  ILE B  47       9.242  11.484  24.109  1.00 88.88           C  
ATOM   2122  O   ILE B  47       7.117   9.859  25.219  1.00 88.88           O  
ATOM   2123  CG1 ILE B  47       9.938  12.664  23.422  1.00 88.88           C  
ATOM   2124  CG2 ILE B  47      10.188  10.289  24.250  1.00 88.88           C  
ATOM   2125  CD1 ILE B  47      11.203  13.133  24.125  1.00 88.88           C  
ATOM   2126  N   ASP B  48       6.953   8.922  23.297  1.00 81.81           N  
ATOM   2127  CA  ASP B  48       6.039   7.852  23.672  1.00 81.81           C  
ATOM   2128  C   ASP B  48       6.766   6.758  24.453  1.00 81.81           C  
ATOM   2129  CB  ASP B  48       5.363   7.258  22.438  1.00 81.81           C  
ATOM   2130  O   ASP B  48       6.195   6.160  25.375  1.00 81.81           O  
ATOM   2131  CG  ASP B  48       4.578   8.281  21.641  1.00 81.81           C  
ATOM   2132  OD1 ASP B  48       3.732   8.992  22.219  1.00 81.81           O  
ATOM   2133  OD2 ASP B  48       4.805   8.375  20.406  1.00 81.81           O  
ATOM   2134  N   MET B  49       8.008   6.539  24.109  1.00 88.00           N  
ATOM   2135  CA  MET B  49       8.711   5.410  24.719  1.00 88.00           C  
ATOM   2136  C   MET B  49      10.227   5.598  24.625  1.00 88.00           C  
ATOM   2137  CB  MET B  49       8.305   4.102  24.031  1.00 88.00           C  
ATOM   2138  O   MET B  49      10.734   6.090  23.609  1.00 88.00           O  
ATOM   2139  CG  MET B  49       8.875   2.859  24.688  1.00 88.00           C  
ATOM   2140  SD  MET B  49       8.344   1.311  23.859  1.00 88.00           S  
ATOM   2141  CE  MET B  49       6.617   1.229  24.406  1.00 88.00           C  
ATOM   2142  N   VAL B  50      10.938   5.297  25.703  1.00 90.81           N  
ATOM   2143  CA  VAL B  50      12.391   5.137  25.750  1.00 90.81           C  
ATOM   2144  C   VAL B  50      12.734   3.725  26.219  1.00 90.81           C  
ATOM   2145  CB  VAL B  50      13.039   6.180  26.688  1.00 90.81           C  
ATOM   2146  O   VAL B  50      12.461   3.357  27.359  1.00 90.81           O  
ATOM   2147  CG1 VAL B  50      14.562   6.023  26.688  1.00 90.81           C  
ATOM   2148  CG2 VAL B  50      12.656   7.594  26.266  1.00 90.81           C  
ATOM   2149  N   SER B  51      13.352   3.037  25.391  1.00 90.81           N  
ATOM   2150  CA  SER B  51      13.578   1.624  25.672  1.00 90.81           C  
ATOM   2151  C   SER B  51      15.062   1.314  25.797  1.00 90.81           C  
ATOM   2152  CB  SER B  51      12.961   0.750  24.578  1.00 90.81           C  
ATOM   2153  O   SER B  51      15.781   1.272  24.797  1.00 90.81           O  
ATOM   2154  OG  SER B  51      13.312  -0.610  24.766  1.00 90.81           O  
ATOM   2155  N   GLU B  52      15.477   0.916  26.969  1.00 88.62           N  
ATOM   2156  CA  GLU B  52      16.859   0.487  27.203  1.00 88.62           C  
ATOM   2157  C   GLU B  52      17.109  -0.893  26.609  1.00 88.62           C  
ATOM   2158  CB  GLU B  52      17.172   0.476  28.703  1.00 88.62           C  
ATOM   2159  O   GLU B  52      18.234  -1.193  26.188  1.00 88.62           O  
ATOM   2160  CG  GLU B  52      17.125   1.852  29.359  1.00 88.62           C  
ATOM   2161  CD  GLU B  52      17.219   1.804  30.875  1.00 88.62           C  
ATOM   2162  OE1 GLU B  52      17.203   2.877  31.516  1.00 88.62           O  
ATOM   2163  OE2 GLU B  52      17.328   0.684  31.422  1.00 88.62           O  
ATOM   2164  N   VAL B  53      16.125  -1.660  26.609  1.00 85.62           N  
ATOM   2165  CA  VAL B  53      16.234  -3.027  26.109  1.00 85.62           C  
ATOM   2166  C   VAL B  53      16.469  -3.010  24.594  1.00 85.62           C  
ATOM   2167  CB  VAL B  53      14.961  -3.842  26.438  1.00 85.62           C  
ATOM   2168  O   VAL B  53      17.344  -3.730  24.094  1.00 85.62           O  
ATOM   2169  CG1 VAL B  53      15.008  -5.215  25.766  1.00 85.62           C  
ATOM   2170  CG2 VAL B  53      14.789  -3.990  27.938  1.00 85.62           C  
ATOM   2171  N   ASN B  54      15.805  -2.182  23.891  1.00 87.31           N  
ATOM   2172  CA  ASN B  54      15.891  -2.137  22.438  1.00 87.31           C  
ATOM   2173  C   ASN B  54      16.875  -1.071  21.969  1.00 87.31           C  
ATOM   2174  CB  ASN B  54      14.516  -1.890  21.812  1.00 87.31           C  
ATOM   2175  O   ASN B  54      17.156  -0.958  20.781  1.00 87.31           O  
ATOM   2176  CG  ASN B  54      13.570  -3.057  22.016  1.00 87.31           C  
ATOM   2177  ND2 ASN B  54      12.305  -2.754  22.281  1.00 87.31           N  
ATOM   2178  OD1 ASN B  54      13.969  -4.219  21.938  1.00 87.31           O  
ATOM   2179  N   MET B  55      17.328  -0.211  22.969  1.00 89.12           N  
ATOM   2180  CA  MET B  55      18.281   0.864  22.672  1.00 89.12           C  
ATOM   2181  C   MET B  55      17.688   1.842  21.656  1.00 89.12           C  
ATOM   2182  CB  MET B  55      19.594   0.293  22.156  1.00 89.12           C  
ATOM   2183  O   MET B  55      18.328   2.154  20.656  1.00 89.12           O  
ATOM   2184  CG  MET B  55      20.375  -0.502  23.188  1.00 89.12           C  
ATOM   2185  SD  MET B  55      20.922   0.533  24.609  1.00 89.12           S  
ATOM   2186  CE  MET B  55      21.891  -0.687  25.531  1.00 89.12           C  
ATOM   2187  N   ASP B  56      16.484   2.350  21.922  1.00 94.31           N  
ATOM   2188  CA  ASP B  56      15.805   3.275  21.031  1.00 94.31           C  
ATOM   2189  C   ASP B  56      14.773   4.113  21.781  1.00 94.31           C  
ATOM   2190  CB  ASP B  56      15.133   2.514  19.875  1.00 94.31           C  
ATOM   2191  O   ASP B  56      14.594   3.941  22.984  1.00 94.31           O  
ATOM   2192  CG  ASP B  56      14.094   1.519  20.359  1.00 94.31           C  
ATOM   2193  OD1 ASP B  56      13.477   1.746  21.422  1.00 94.31           O  
ATOM   2194  OD2 ASP B  56      13.891   0.496  19.672  1.00 94.31           O  
ATOM   2195  N   TYR B  57      14.234   5.078  21.172  1.00 95.06           N  
ATOM   2196  CA  TYR B  57      13.156   5.906  21.688  1.00 95.06           C  
ATOM   2197  C   TYR B  57      12.180   6.289  20.562  1.00 95.06           C  
ATOM   2198  CB  TYR B  57      13.711   7.172  22.344  1.00 95.06           C  
ATOM   2199  O   TYR B  57      12.578   6.395  19.406  1.00 95.06           O  
ATOM   2200  CG  TYR B  57      14.188   8.211  21.359  1.00 95.06           C  
ATOM   2201  CD1 TYR B  57      15.375   8.047  20.656  1.00 95.06           C  
ATOM   2202  CD2 TYR B  57      13.445   9.367  21.125  1.00 95.06           C  
ATOM   2203  CE1 TYR B  57      15.820   9.000  19.750  1.00 95.06           C  
ATOM   2204  CE2 TYR B  57      13.875  10.328  20.219  1.00 95.06           C  
ATOM   2205  OH  TYR B  57      15.492  11.094  18.641  1.00 95.06           O  
ATOM   2206  CZ  TYR B  57      15.062  10.141  19.531  1.00 95.06           C  
ATOM   2207  N   THR B  58      11.000   6.453  20.875  1.00 95.25           N  
ATOM   2208  CA  THR B  58       9.938   6.766  19.938  1.00 95.25           C  
ATOM   2209  C   THR B  58       9.352   8.141  20.219  1.00 95.25           C  
ATOM   2210  CB  THR B  58       8.820   5.707  19.969  1.00 95.25           C  
ATOM   2211  O   THR B  58       9.031   8.461  21.359  1.00 95.25           O  
ATOM   2212  CG2 THR B  58       7.734   6.012  18.953  1.00 95.25           C  
ATOM   2213  OG1 THR B  58       9.383   4.418  19.703  1.00 95.25           O  
ATOM   2214  N   LEU B  59       9.250   8.953  19.234  1.00 95.25           N  
ATOM   2215  CA  LEU B  59       8.633  10.266  19.391  1.00 95.25           C  
ATOM   2216  C   LEU B  59       7.680  10.555  18.234  1.00 95.25           C  
ATOM   2217  CB  LEU B  59       9.703  11.359  19.469  1.00 95.25           C  
ATOM   2218  O   LEU B  59       7.871  10.055  17.125  1.00 95.25           O  
ATOM   2219  CG  LEU B  59      10.445  11.672  18.156  1.00 95.25           C  
ATOM   2220  CD1 LEU B  59      10.562  13.180  17.969  1.00 95.25           C  
ATOM   2221  CD2 LEU B  59      11.820  11.016  18.156  1.00 95.25           C  
ATOM   2222  N   THR B  60       6.652  11.266  18.438  1.00 94.75           N  
ATOM   2223  CA  THR B  60       5.746  11.844  17.453  1.00 94.75           C  
ATOM   2224  C   THR B  60       5.996  13.344  17.312  1.00 94.75           C  
ATOM   2225  CB  THR B  60       4.273  11.602  17.844  1.00 94.75           C  
ATOM   2226  O   THR B  60       6.121  14.062  18.297  1.00 94.75           O  
ATOM   2227  CG2 THR B  60       3.328  12.195  16.797  1.00 94.75           C  
ATOM   2228  OG1 THR B  60       4.035  10.195  17.938  1.00 94.75           O  
ATOM   2229  N   MET B  61       6.066  13.812  16.062  1.00 95.50           N  
ATOM   2230  CA  MET B  61       6.441  15.203  15.844  1.00 95.50           C  
ATOM   2231  C   MET B  61       5.746  15.766  14.609  1.00 95.50           C  
ATOM   2232  CB  MET B  61       7.961  15.336  15.695  1.00 95.50           C  
ATOM   2233  O   MET B  61       5.266  15.008  13.766  1.00 95.50           O  
ATOM   2234  CG  MET B  61       8.523  14.625  14.477  1.00 95.50           C  
ATOM   2235  SD  MET B  61      10.352  14.648  14.430  1.00 95.50           S  
ATOM   2236  CE  MET B  61      10.648  13.609  12.977  1.00 95.50           C  
ATOM   2237  N   TYR B  62       5.648  17.047  14.547  1.00 95.25           N  
ATOM   2238  CA  TYR B  62       5.375  17.812  13.336  1.00 95.25           C  
ATOM   2239  C   TYR B  62       6.664  18.328  12.719  1.00 95.25           C  
ATOM   2240  CB  TYR B  62       4.434  18.984  13.648  1.00 95.25           C  
ATOM   2241  O   TYR B  62       7.355  19.172  13.312  1.00 95.25           O  
ATOM   2242  CG  TYR B  62       3.123  18.562  14.266  1.00 95.25           C  
ATOM   2243  CD1 TYR B  62       2.010  18.297  13.469  1.00 95.25           C  
ATOM   2244  CD2 TYR B  62       2.990  18.422  15.641  1.00 95.25           C  
ATOM   2245  CE1 TYR B  62       0.798  17.906  14.031  1.00 95.25           C  
ATOM   2246  CE2 TYR B  62       1.783  18.031  16.219  1.00 95.25           C  
ATOM   2247  OH  TYR B  62      -0.503  17.406  15.961  1.00 95.25           O  
ATOM   2248  CZ  TYR B  62       0.695  17.781  15.398  1.00 95.25           C  
ATOM   2249  N   PHE B  63       7.020  17.875  11.609  1.00 97.06           N  
ATOM   2250  CA  PHE B  63       8.258  18.188  10.898  1.00 97.06           C  
ATOM   2251  C   PHE B  63       7.988  19.125   9.727  1.00 97.06           C  
ATOM   2252  CB  PHE B  63       8.930  16.906  10.406  1.00 97.06           C  
ATOM   2253  O   PHE B  63       7.289  18.766   8.781  1.00 97.06           O  
ATOM   2254  CG  PHE B  63      10.234  17.141   9.695  1.00 97.06           C  
ATOM   2255  CD1 PHE B  63      10.469  16.609   8.430  1.00 97.06           C  
ATOM   2256  CD2 PHE B  63      11.234  17.906  10.281  1.00 97.06           C  
ATOM   2257  CE1 PHE B  63      11.672  16.828   7.773  1.00 97.06           C  
ATOM   2258  CE2 PHE B  63      12.445  18.125   9.633  1.00 97.06           C  
ATOM   2259  CZ  PHE B  63      12.664  17.594   8.375  1.00 97.06           C  
ATOM   2260  N   GLN B  64       8.594  20.328   9.750  1.00 96.81           N  
ATOM   2261  CA  GLN B  64       8.359  21.344   8.727  1.00 96.81           C  
ATOM   2262  C   GLN B  64       9.656  21.688   7.988  1.00 96.81           C  
ATOM   2263  CB  GLN B  64       7.766  22.609   9.352  1.00 96.81           C  
ATOM   2264  O   GLN B  64      10.703  21.844   8.609  1.00 96.81           O  
ATOM   2265  CG  GLN B  64       7.293  23.625   8.328  1.00 96.81           C  
ATOM   2266  CD  GLN B  64       6.641  24.844   8.969  1.00 96.81           C  
ATOM   2267  NE2 GLN B  64       5.312  24.844   9.023  1.00 96.81           N  
ATOM   2268  OE1 GLN B  64       7.324  25.766   9.406  1.00 96.81           O  
ATOM   2269  N   GLN B  65       9.570  21.781   6.727  1.00 97.94           N  
ATOM   2270  CA  GLN B  65      10.648  22.203   5.844  1.00 97.94           C  
ATOM   2271  C   GLN B  65      10.234  23.406   4.992  1.00 97.94           C  
ATOM   2272  CB  GLN B  65      11.086  21.047   4.945  1.00 97.94           C  
ATOM   2273  O   GLN B  65       9.102  23.453   4.504  1.00 97.94           O  
ATOM   2274  CG  GLN B  65      11.508  19.797   5.707  1.00 97.94           C  
ATOM   2275  CD  GLN B  65      11.734  18.609   4.801  1.00 97.94           C  
ATOM   2276  NE2 GLN B  65      10.680  17.844   4.531  1.00 97.94           N  
ATOM   2277  OE1 GLN B  65      12.859  18.359   4.348  1.00 97.94           O  
ATOM   2278  N   ALA B  66      11.117  24.328   4.832  1.00 98.38           N  
ATOM   2279  CA  ALA B  66      10.875  25.531   4.023  1.00 98.38           C  
ATOM   2280  C   ALA B  66      12.031  25.766   3.049  1.00 98.38           C  
ATOM   2281  CB  ALA B  66      10.688  26.750   4.922  1.00 98.38           C  
ATOM   2282  O   ALA B  66      13.195  25.688   3.432  1.00 98.38           O  
ATOM   2283  N   TRP B  67      11.727  26.094   1.883  1.00 98.44           N  
ATOM   2284  CA  TRP B  67      12.727  26.453   0.877  1.00 98.44           C  
ATOM   2285  C   TRP B  67      12.133  27.391  -0.170  1.00 98.44           C  
ATOM   2286  CB  TRP B  67      13.273  25.188   0.201  1.00 98.44           C  
ATOM   2287  O   TRP B  67      10.922  27.641  -0.181  1.00 98.44           O  
ATOM   2288  CG  TRP B  67      12.281  24.484  -0.670  1.00 98.44           C  
ATOM   2289  CD1 TRP B  67      12.125  24.609  -2.021  1.00 98.44           C  
ATOM   2290  CD2 TRP B  67      11.297  23.531  -0.246  1.00 98.44           C  
ATOM   2291  CE2 TRP B  67      10.578  23.141  -1.396  1.00 98.44           C  
ATOM   2292  CE3 TRP B  67      10.945  22.984   0.997  1.00 98.44           C  
ATOM   2293  NE1 TRP B  67      11.109  23.812  -2.465  1.00 98.44           N  
ATOM   2294  CH2 TRP B  67       9.219  21.688  -0.112  1.00 98.44           C  
ATOM   2295  CZ2 TRP B  67       9.539  22.203  -1.339  1.00 98.44           C  
ATOM   2296  CZ3 TRP B  67       9.906  22.062   1.050  1.00 98.44           C  
ATOM   2297  N   ARG B  68      13.000  27.875  -1.016  1.00 98.38           N  
ATOM   2298  CA  ARG B  68      12.570  28.781  -2.074  1.00 98.38           C  
ATOM   2299  C   ARG B  68      12.695  28.125  -3.445  1.00 98.38           C  
ATOM   2300  CB  ARG B  68      13.383  30.078  -2.035  1.00 98.38           C  
ATOM   2301  O   ARG B  68      13.766  27.625  -3.803  1.00 98.38           O  
ATOM   2302  CG  ARG B  68      12.852  31.172  -2.955  1.00 98.38           C  
ATOM   2303  CD  ARG B  68      13.367  32.531  -2.553  1.00 98.38           C  
ATOM   2304  NE  ARG B  68      12.859  33.594  -3.438  1.00 98.38           N  
ATOM   2305  NH1 ARG B  68      12.719  35.188  -1.793  1.00 98.38           N  
ATOM   2306  NH2 ARG B  68      12.109  35.688  -3.945  1.00 98.38           N  
ATOM   2307  CZ  ARG B  68      12.562  34.812  -3.057  1.00 98.38           C  
ATOM   2308  N   ASP B  69      11.688  28.156  -4.191  1.00 97.44           N  
ATOM   2309  CA  ASP B  69      11.633  27.703  -5.578  1.00 97.44           C  
ATOM   2310  C   ASP B  69      11.008  28.766  -6.477  1.00 97.44           C  
ATOM   2311  CB  ASP B  69      10.852  26.391  -5.691  1.00 97.44           C  
ATOM   2312  O   ASP B  69       9.781  28.891  -6.547  1.00 97.44           O  
ATOM   2313  CG  ASP B  69      11.000  25.719  -7.047  1.00 97.44           C  
ATOM   2314  OD1 ASP B  69      11.352  26.406  -8.031  1.00 97.44           O  
ATOM   2315  OD2 ASP B  69      10.766  24.500  -7.133  1.00 97.44           O  
ATOM   2316  N   LYS B  70      11.797  29.406  -7.191  1.00 95.56           N  
ATOM   2317  CA  LYS B  70      11.367  30.531  -8.016  1.00 95.56           C  
ATOM   2318  C   LYS B  70      10.336  30.094  -9.047  1.00 95.56           C  
ATOM   2319  CB  LYS B  70      12.562  31.188  -8.711  1.00 95.56           C  
ATOM   2320  O   LYS B  70       9.531  30.906  -9.508  1.00 95.56           O  
ATOM   2321  CG  LYS B  70      13.516  31.891  -7.758  1.00 95.56           C  
ATOM   2322  CD  LYS B  70      14.680  32.531  -8.508  1.00 95.56           C  
ATOM   2323  CE  LYS B  70      15.680  33.156  -7.559  1.00 95.56           C  
ATOM   2324  NZ  LYS B  70      16.875  33.688  -8.281  1.00 95.56           N  
ATOM   2325  N   ARG B  71      10.344  28.875  -9.461  1.00 94.94           N  
ATOM   2326  CA  ARG B  71       9.375  28.359 -10.414  1.00 94.94           C  
ATOM   2327  C   ARG B  71       7.961  28.422  -9.844  1.00 94.94           C  
ATOM   2328  CB  ARG B  71       9.719  26.906 -10.805  1.00 94.94           C  
ATOM   2329  O   ARG B  71       6.980  28.344 -10.594  1.00 94.94           O  
ATOM   2330  CG  ARG B  71      11.086  26.766 -11.453  1.00 94.94           C  
ATOM   2331  CD  ARG B  71      11.469  25.297 -11.625  1.00 94.94           C  
ATOM   2332  NE  ARG B  71      11.633  24.625 -10.344  1.00 94.94           N  
ATOM   2333  NH1 ARG B  71      12.039  22.547 -11.250  1.00 94.94           N  
ATOM   2334  NH2 ARG B  71      12.023  22.828  -8.977  1.00 94.94           N  
ATOM   2335  CZ  ARG B  71      11.898  23.328 -10.195  1.00 94.94           C  
ATOM   2336  N   LEU B  72       7.859  28.547  -8.508  1.00 97.38           N  
ATOM   2337  CA  LEU B  72       6.566  28.547  -7.836  1.00 97.38           C  
ATOM   2338  C   LEU B  72       6.223  29.938  -7.312  1.00 97.38           C  
ATOM   2339  CB  LEU B  72       6.562  27.547  -6.684  1.00 97.38           C  
ATOM   2340  O   LEU B  72       5.414  30.078  -6.391  1.00 97.38           O  
ATOM   2341  CG  LEU B  72       6.746  26.078  -7.062  1.00 97.38           C  
ATOM   2342  CD1 LEU B  72       6.887  25.219  -5.812  1.00 97.38           C  
ATOM   2343  CD2 LEU B  72       5.582  25.594  -7.922  1.00 97.38           C  
ATOM   2344  N   SER B  73       6.855  30.938  -7.734  1.00 96.88           N  
ATOM   2345  CA  SER B  73       6.535  32.312  -7.387  1.00 96.88           C  
ATOM   2346  C   SER B  73       5.348  32.844  -8.195  1.00 96.88           C  
ATOM   2347  CB  SER B  73       7.742  33.219  -7.617  1.00 96.88           C  
ATOM   2348  O   SER B  73       5.145  32.438  -9.344  1.00 96.88           O  
ATOM   2349  OG  SER B  73       8.070  33.281  -8.992  1.00 96.88           O  
ATOM   2350  N   TYR B  74       4.602  33.688  -7.621  1.00 95.25           N  
ATOM   2351  CA  TYR B  74       3.463  34.312  -8.281  1.00 95.25           C  
ATOM   2352  C   TYR B  74       3.195  35.688  -7.695  1.00 95.25           C  
ATOM   2353  CB  TYR B  74       2.211  33.438  -8.141  1.00 95.25           C  
ATOM   2354  O   TYR B  74       3.617  36.000  -6.578  1.00 95.25           O  
ATOM   2355  CG  TYR B  74       1.873  33.094  -6.715  1.00 95.25           C  
ATOM   2356  CD1 TYR B  74       2.506  32.031  -6.070  1.00 95.25           C  
ATOM   2357  CD2 TYR B  74       0.918  33.812  -6.008  1.00 95.25           C  
ATOM   2358  CE1 TYR B  74       2.195  31.688  -4.758  1.00 95.25           C  
ATOM   2359  CE2 TYR B  74       0.600  33.469  -4.691  1.00 95.25           C  
ATOM   2360  OH  TYR B  74       0.932  32.094  -2.775  1.00 95.25           O  
ATOM   2361  CZ  TYR B  74       1.243  32.438  -4.078  1.00 95.25           C  
ATOM   2362  N   ASN B  75       2.531  36.594  -8.422  1.00 91.69           N  
ATOM   2363  CA  ASN B  75       2.271  37.969  -7.973  1.00 91.69           C  
ATOM   2364  C   ASN B  75       0.849  38.406  -8.305  1.00 91.69           C  
ATOM   2365  CB  ASN B  75       3.283  38.938  -8.594  1.00 91.69           C  
ATOM   2366  O   ASN B  75       0.436  39.500  -7.957  1.00 91.69           O  
ATOM   2367  CG  ASN B  75       3.266  38.906 -10.109  1.00 91.69           C  
ATOM   2368  ND2 ASN B  75       4.164  39.656 -10.727  1.00 91.69           N  
ATOM   2369  OD1 ASN B  75       2.453  38.219 -10.719  1.00 91.69           O  
ATOM   2370  N   VAL B  76       0.151  37.594  -8.914  1.00 87.25           N  
ATOM   2371  CA  VAL B  76      -1.194  37.938  -9.359  1.00 87.25           C  
ATOM   2372  C   VAL B  76      -2.133  38.031  -8.156  1.00 87.25           C  
ATOM   2373  CB  VAL B  76      -1.733  36.938 -10.391  1.00 87.25           C  
ATOM   2374  O   VAL B  76      -3.059  38.844  -8.141  1.00 87.25           O  
ATOM   2375  CG1 VAL B  76      -3.129  37.344 -10.867  1.00 87.25           C  
ATOM   2376  CG2 VAL B  76      -0.776  36.812 -11.578  1.00 87.25           C  
ATOM   2377  N   ILE B  77      -1.935  37.094  -7.199  1.00 84.50           N  
ATOM   2378  CA  ILE B  77      -2.727  37.094  -5.973  1.00 84.50           C  
ATOM   2379  C   ILE B  77      -1.817  37.312  -4.770  1.00 84.50           C  
ATOM   2380  CB  ILE B  77      -3.488  35.750  -5.816  1.00 84.50           C  
ATOM   2381  O   ILE B  77      -0.736  36.719  -4.676  1.00 84.50           O  
ATOM   2382  CG1 ILE B  77      -2.602  34.562  -6.246  1.00 84.50           C  
ATOM   2383  CG2 ILE B  77      -4.793  35.781  -6.625  1.00 84.50           C  
ATOM   2384  CD1 ILE B  77      -3.180  33.219  -5.906  1.00 84.50           C  
ATOM   2385  N   PRO B  78      -2.197  38.219  -3.902  1.00 83.69           N  
ATOM   2386  CA  PRO B  78      -1.351  38.531  -2.750  1.00 83.69           C  
ATOM   2387  C   PRO B  78      -1.522  37.562  -1.600  1.00 83.69           C  
ATOM   2388  CB  PRO B  78      -1.819  39.938  -2.344  1.00 83.69           C  
ATOM   2389  O   PRO B  78      -1.084  37.812  -0.479  1.00 83.69           O  
ATOM   2390  CG  PRO B  78      -3.273  39.969  -2.689  1.00 83.69           C  
ATOM   2391  CD  PRO B  78      -3.496  39.094  -3.895  1.00 83.69           C  
ATOM   2392  N   LEU B  79      -2.221  36.438  -1.714  1.00 86.81           N  
ATOM   2393  CA  LEU B  79      -2.508  35.500  -0.648  1.00 86.81           C  
ATOM   2394  C   LEU B  79      -1.605  34.281  -0.758  1.00 86.81           C  
ATOM   2395  CB  LEU B  79      -3.977  35.062  -0.695  1.00 86.81           C  
ATOM   2396  O   LEU B  79      -1.163  33.906  -1.853  1.00 86.81           O  
ATOM   2397  CG  LEU B  79      -5.012  36.188  -0.490  1.00 86.81           C  
ATOM   2398  CD1 LEU B  79      -6.418  35.656  -0.759  1.00 86.81           C  
ATOM   2399  CD2 LEU B  79      -4.914  36.750   0.919  1.00 86.81           C  
ATOM   2400  N   ASN B  80      -1.311  33.688   0.387  1.00 91.75           N  
ATOM   2401  CA  ASN B  80      -0.676  32.375   0.404  1.00 91.75           C  
ATOM   2402  C   ASN B  80      -1.627  31.281  -0.089  1.00 91.75           C  
ATOM   2403  CB  ASN B  80      -0.169  32.031   1.809  1.00 91.75           C  
ATOM   2404  O   ASN B  80      -2.830  31.344   0.174  1.00 91.75           O  
ATOM   2405  CG  ASN B  80       0.867  33.031   2.305  1.00 91.75           C  
ATOM   2406  ND2 ASN B  80       0.960  33.188   3.621  1.00 91.75           N  
ATOM   2407  OD1 ASN B  80       1.578  33.656   1.513  1.00 91.75           O  
ATOM   2408  N   LEU B  81      -1.092  30.328  -0.743  1.00 93.38           N  
ATOM   2409  CA  LEU B  81      -1.872  29.219  -1.277  1.00 93.38           C  
ATOM   2410  C   LEU B  81      -1.654  27.953  -0.453  1.00 93.38           C  
ATOM   2411  CB  LEU B  81      -1.503  28.953  -2.740  1.00 93.38           C  
ATOM   2412  O   LEU B  81      -0.610  27.297  -0.565  1.00 93.38           O  
ATOM   2413  CG  LEU B  81      -1.846  30.062  -3.734  1.00 93.38           C  
ATOM   2414  CD1 LEU B  81      -1.169  29.797  -5.074  1.00 93.38           C  
ATOM   2415  CD2 LEU B  81      -3.355  30.188  -3.906  1.00 93.38           C  
ATOM   2416  N   THR B  82      -2.572  27.672   0.416  1.00 94.31           N  
ATOM   2417  CA  THR B  82      -2.600  26.344   1.032  1.00 94.31           C  
ATOM   2418  C   THR B  82      -3.324  25.344   0.136  1.00 94.31           C  
ATOM   2419  CB  THR B  82      -3.281  26.391   2.414  1.00 94.31           C  
ATOM   2420  O   THR B  82      -4.547  25.406  -0.007  1.00 94.31           O  
ATOM   2421  CG2 THR B  82      -3.195  25.031   3.109  1.00 94.31           C  
ATOM   2422  OG1 THR B  82      -2.635  27.375   3.229  1.00 94.31           O  
ATOM   2423  N   LEU B  83      -2.600  24.375  -0.401  1.00 95.81           N  
ATOM   2424  CA  LEU B  83      -3.129  23.469  -1.416  1.00 95.81           C  
ATOM   2425  C   LEU B  83      -3.475  22.109  -0.810  1.00 95.81           C  
ATOM   2426  CB  LEU B  83      -2.117  23.297  -2.553  1.00 95.81           C  
ATOM   2427  O   LEU B  83      -3.066  21.812   0.312  1.00 95.81           O  
ATOM   2428  CG  LEU B  83      -1.672  24.562  -3.270  1.00 95.81           C  
ATOM   2429  CD1 LEU B  83      -0.588  24.250  -4.293  1.00 95.81           C  
ATOM   2430  CD2 LEU B  83      -2.861  25.250  -3.938  1.00 95.81           C  
ATOM   2431  N   ASP B  84      -4.281  21.391  -1.505  1.00 95.56           N  
ATOM   2432  CA  ASP B  84      -4.559  20.000  -1.154  1.00 95.56           C  
ATOM   2433  C   ASP B  84      -3.268  19.203  -1.002  1.00 95.56           C  
ATOM   2434  CB  ASP B  84      -5.457  19.344  -2.209  1.00 95.56           C  
ATOM   2435  O   ASP B  84      -2.326  19.375  -1.778  1.00 95.56           O  
ATOM   2436  CG  ASP B  84      -5.953  17.969  -1.800  1.00 95.56           C  
ATOM   2437  OD1 ASP B  84      -5.262  16.969  -2.074  1.00 95.56           O  
ATOM   2438  OD2 ASP B  84      -7.047  17.891  -1.200  1.00 95.56           O  
ATOM   2439  N   ASN B  85      -3.217  18.266  -0.048  1.00 94.31           N  
ATOM   2440  CA  ASN B  85      -2.010  17.516   0.288  1.00 94.31           C  
ATOM   2441  C   ASN B  85      -1.514  16.703  -0.897  1.00 94.31           C  
ATOM   2442  CB  ASN B  85      -2.258  16.625   1.496  1.00 94.31           C  
ATOM   2443  O   ASN B  85      -0.318  16.422  -1.010  1.00 94.31           O  
ATOM   2444  CG  ASN B  85      -3.285  15.539   1.217  1.00 94.31           C  
ATOM   2445  ND2 ASN B  85      -4.465  15.672   1.810  1.00 94.31           N  
ATOM   2446  OD1 ASN B  85      -3.020  14.586   0.475  1.00 94.31           O  
ATOM   2447  N   ARG B  86      -2.311  16.281  -1.810  1.00 94.62           N  
ATOM   2448  CA  ARG B  86      -1.969  15.461  -2.969  1.00 94.62           C  
ATOM   2449  C   ARG B  86      -1.081  16.234  -3.941  1.00 94.62           C  
ATOM   2450  CB  ARG B  86      -3.236  14.984  -3.682  1.00 94.62           C  
ATOM   2451  O   ARG B  86      -0.395  15.633  -4.770  1.00 94.62           O  
ATOM   2452  CG  ARG B  86      -3.967  13.867  -2.957  1.00 94.62           C  
ATOM   2453  CD  ARG B  86      -5.340  13.609  -3.562  1.00 94.62           C  
ATOM   2454  NE  ARG B  86      -6.309  14.617  -3.158  1.00 94.62           N  
ATOM   2455  NH1 ARG B  86      -8.148  13.492  -3.984  1.00 94.62           N  
ATOM   2456  NH2 ARG B  86      -8.414  15.523  -2.959  1.00 94.62           N  
ATOM   2457  CZ  ARG B  86      -7.621  14.539  -3.367  1.00 94.62           C  
ATOM   2458  N   VAL B  87      -1.096  17.516  -3.801  1.00 95.56           N  
ATOM   2459  CA  VAL B  87      -0.271  18.344  -4.668  1.00 95.56           C  
ATOM   2460  C   VAL B  87       1.205  18.125  -4.348  1.00 95.56           C  
ATOM   2461  CB  VAL B  87      -0.629  19.844  -4.523  1.00 95.56           C  
ATOM   2462  O   VAL B  87       2.070  18.344  -5.199  1.00 95.56           O  
ATOM   2463  CG1 VAL B  87       0.362  20.703  -5.293  1.00 95.56           C  
ATOM   2464  CG2 VAL B  87      -2.057  20.094  -5.004  1.00 95.56           C  
ATOM   2465  N   ALA B  88       1.471  17.750  -3.137  1.00 94.25           N  
ATOM   2466  CA  ALA B  88       2.850  17.484  -2.734  1.00 94.25           C  
ATOM   2467  C   ALA B  88       3.504  16.453  -3.660  1.00 94.25           C  
ATOM   2468  CB  ALA B  88       2.898  17.000  -1.289  1.00 94.25           C  
ATOM   2469  O   ALA B  88       4.711  16.516  -3.908  1.00 94.25           O  
ATOM   2470  N   ASP B  89       2.734  15.586  -4.203  1.00 94.06           N  
ATOM   2471  CA  ASP B  89       3.238  14.547  -5.090  1.00 94.06           C  
ATOM   2472  C   ASP B  89       3.666  15.125  -6.434  1.00 94.06           C  
ATOM   2473  CB  ASP B  89       2.180  13.461  -5.301  1.00 94.06           C  
ATOM   2474  O   ASP B  89       4.328  14.453  -7.227  1.00 94.06           O  
ATOM   2475  CG  ASP B  89       1.944  12.617  -4.062  1.00 94.06           C  
ATOM   2476  OD1 ASP B  89       2.850  12.516  -3.207  1.00 94.06           O  
ATOM   2477  OD2 ASP B  89       0.843  12.031  -3.943  1.00 94.06           O  
ATOM   2478  N   GLN B  90       3.369  16.344  -6.723  1.00 95.12           N  
ATOM   2479  CA  GLN B  90       3.650  16.969  -8.016  1.00 95.12           C  
ATOM   2480  C   GLN B  90       4.758  18.016  -7.891  1.00 95.12           C  
ATOM   2481  CB  GLN B  90       2.387  17.609  -8.586  1.00 95.12           C  
ATOM   2482  O   GLN B  90       5.039  18.750  -8.844  1.00 95.12           O  
ATOM   2483  CG  GLN B  90       1.246  16.625  -8.812  1.00 95.12           C  
ATOM   2484  CD  GLN B  90      -0.022  17.297  -9.305  1.00 95.12           C  
ATOM   2485  NE2 GLN B  90      -1.164  16.859  -8.781  1.00 95.12           N  
ATOM   2486  OE1 GLN B  90       0.025  18.203 -10.148  1.00 95.12           O  
ATOM   2487  N   LEU B  91       5.309  18.172  -6.691  1.00 97.12           N  
ATOM   2488  CA  LEU B  91       6.336  19.172  -6.445  1.00 97.12           C  
ATOM   2489  C   LEU B  91       7.633  18.516  -5.984  1.00 97.12           C  
ATOM   2490  CB  LEU B  91       5.859  20.172  -5.395  1.00 97.12           C  
ATOM   2491  O   LEU B  91       7.621  17.391  -5.465  1.00 97.12           O  
ATOM   2492  CG  LEU B  91       4.625  21.000  -5.762  1.00 97.12           C  
ATOM   2493  CD1 LEU B  91       4.242  21.922  -4.605  1.00 97.12           C  
ATOM   2494  CD2 LEU B  91       4.875  21.812  -7.031  1.00 97.12           C  
ATOM   2495  N   TRP B  92       8.703  19.188  -6.227  1.00 97.25           N  
ATOM   2496  CA  TRP B  92       9.984  18.797  -5.641  1.00 97.25           C  
ATOM   2497  C   TRP B  92       9.984  19.016  -4.133  1.00 97.25           C  
ATOM   2498  CB  TRP B  92      11.125  19.594  -6.285  1.00 97.25           C  
ATOM   2499  O   TRP B  92       9.539  20.062  -3.652  1.00 97.25           O  
ATOM   2500  CG  TRP B  92      12.484  19.266  -5.727  1.00 97.25           C  
ATOM   2501  CD1 TRP B  92      13.312  18.250  -6.117  1.00 97.25           C  
ATOM   2502  CD2 TRP B  92      13.156  19.953  -4.676  1.00 97.25           C  
ATOM   2503  CE2 TRP B  92      14.398  19.312  -4.480  1.00 97.25           C  
ATOM   2504  CE3 TRP B  92      12.844  21.062  -3.881  1.00 97.25           C  
ATOM   2505  NE1 TRP B  92      14.469  18.266  -5.371  1.00 97.25           N  
ATOM   2506  CH2 TRP B  92      14.984  20.812  -2.752  1.00 97.25           C  
ATOM   2507  CZ2 TRP B  92      15.320  19.734  -3.518  1.00 97.25           C  
ATOM   2508  CZ3 TRP B  92      13.758  21.484  -2.924  1.00 97.25           C  
ATOM   2509  N   VAL B  93      10.383  18.094  -3.438  1.00 97.19           N  
ATOM   2510  CA  VAL B  93      10.555  18.203  -1.992  1.00 97.19           C  
ATOM   2511  C   VAL B  93      11.953  17.750  -1.602  1.00 97.19           C  
ATOM   2512  CB  VAL B  93       9.492  17.375  -1.231  1.00 97.19           C  
ATOM   2513  O   VAL B  93      12.562  16.938  -2.295  1.00 97.19           O  
ATOM   2514  CG1 VAL B  93       8.086  17.906  -1.526  1.00 97.19           C  
ATOM   2515  CG2 VAL B  93       9.602  15.906  -1.599  1.00 97.19           C  
ATOM   2516  N   PRO B  94      12.547  18.281  -0.563  1.00 97.31           N  
ATOM   2517  CA  PRO B  94      13.867  17.828  -0.116  1.00 97.31           C  
ATOM   2518  C   PRO B  94      13.891  16.328   0.194  1.00 97.31           C  
ATOM   2519  CB  PRO B  94      14.117  18.641   1.149  1.00 97.31           C  
ATOM   2520  O   PRO B  94      12.891  15.766   0.660  1.00 97.31           O  
ATOM   2521  CG  PRO B  94      13.227  19.844   1.009  1.00 97.31           C  
ATOM   2522  CD  PRO B  94      11.977  19.422   0.288  1.00 97.31           C  
ATOM   2523  N   ASP B  95      14.953  15.734  -0.002  1.00 95.81           N  
ATOM   2524  CA  ASP B  95      15.078  14.297   0.192  1.00 95.81           C  
ATOM   2525  C   ASP B  95      15.602  13.969   1.589  1.00 95.81           C  
ATOM   2526  CB  ASP B  95      16.000  13.688  -0.870  1.00 95.81           C  
ATOM   2527  O   ASP B  95      16.484  13.117   1.746  1.00 95.81           O  
ATOM   2528  CG  ASP B  95      17.422  14.219  -0.797  1.00 95.81           C  
ATOM   2529  OD1 ASP B  95      17.656  15.258  -0.136  1.00 95.81           O  
ATOM   2530  OD2 ASP B  95      18.312  13.602  -1.408  1.00 95.81           O  
ATOM   2531  N   THR B  96      15.156  14.602   2.504  1.00 96.75           N  
ATOM   2532  CA  THR B  96      15.570  14.422   3.891  1.00 96.75           C  
ATOM   2533  C   THR B  96      15.141  13.047   4.406  1.00 96.75           C  
ATOM   2534  CB  THR B  96      14.984  15.523   4.797  1.00 96.75           C  
ATOM   2535  O   THR B  96      14.086  12.539   4.023  1.00 96.75           O  
ATOM   2536  CG2 THR B  96      15.500  16.891   4.391  1.00 96.75           C  
ATOM   2537  OG1 THR B  96      13.555  15.508   4.695  1.00 96.75           O  
ATOM   2538  N   TYR B  97      15.914  12.469   5.297  1.00 96.56           N  
ATOM   2539  CA  TYR B  97      15.594  11.234   6.012  1.00 96.56           C  
ATOM   2540  C   TYR B  97      16.172  11.258   7.418  1.00 96.56           C  
ATOM   2541  CB  TYR B  97      16.109  10.016   5.246  1.00 96.56           C  
ATOM   2542  O   TYR B  97      16.969  12.133   7.758  1.00 96.56           O  
ATOM   2543  CG  TYR B  97      17.594   9.750   5.457  1.00 96.56           C  
ATOM   2544  CD1 TYR B  97      18.547  10.609   4.938  1.00 96.56           C  
ATOM   2545  CD2 TYR B  97      18.016   8.641   6.180  1.00 96.56           C  
ATOM   2546  CE1 TYR B  97      19.906  10.367   5.133  1.00 96.56           C  
ATOM   2547  CE2 TYR B  97      19.359   8.391   6.379  1.00 96.56           C  
ATOM   2548  OH  TYR B  97      21.641   9.008   6.047  1.00 96.56           O  
ATOM   2549  CZ  TYR B  97      20.312   9.258   5.852  1.00 96.56           C  
ATOM   2550  N   PHE B  98      15.734  10.406   8.297  1.00 96.75           N  
ATOM   2551  CA  PHE B  98      16.250  10.242   9.648  1.00 96.75           C  
ATOM   2552  C   PHE B  98      17.281   9.117   9.711  1.00 96.75           C  
ATOM   2553  CB  PHE B  98      15.102   9.961  10.625  1.00 96.75           C  
ATOM   2554  O   PHE B  98      16.922   7.941   9.586  1.00 96.75           O  
ATOM   2555  CG  PHE B  98      14.016  10.992  10.602  1.00 96.75           C  
ATOM   2556  CD1 PHE B  98      14.266  12.305  10.984  1.00 96.75           C  
ATOM   2557  CD2 PHE B  98      12.727  10.656  10.188  1.00 96.75           C  
ATOM   2558  CE1 PHE B  98      13.258  13.266  10.953  1.00 96.75           C  
ATOM   2559  CE2 PHE B  98      11.719  11.609  10.164  1.00 96.75           C  
ATOM   2560  CZ  PHE B  98      11.984  12.914  10.547  1.00 96.75           C  
ATOM   2561  N   LEU B  99      18.469   9.484   9.969  1.00 94.56           N  
ATOM   2562  CA  LEU B  99      19.609   8.586   9.883  1.00 94.56           C  
ATOM   2563  C   LEU B  99      19.469   7.418  10.844  1.00 94.56           C  
ATOM   2564  CB  LEU B  99      20.906   9.352  10.188  1.00 94.56           C  
ATOM   2565  O   LEU B  99      19.719   6.266  10.477  1.00 94.56           O  
ATOM   2566  CG  LEU B  99      22.172   8.828   9.508  1.00 94.56           C  
ATOM   2567  CD1 LEU B  99      22.188   9.211   8.039  1.00 94.56           C  
ATOM   2568  CD2 LEU B  99      23.422   9.359  10.219  1.00 94.56           C  
ATOM   2569  N   ASN B 100      19.047   7.652  12.023  1.00 92.94           N  
ATOM   2570  CA  ASN B 100      18.969   6.605  13.039  1.00 92.94           C  
ATOM   2571  C   ASN B 100      17.562   6.051  13.164  1.00 92.94           C  
ATOM   2572  CB  ASN B 100      19.469   7.129  14.391  1.00 92.94           C  
ATOM   2573  O   ASN B 100      17.156   5.613  14.242  1.00 92.94           O  
ATOM   2574  CG  ASN B 100      18.812   8.445  14.773  1.00 92.94           C  
ATOM   2575  ND2 ASN B 100      18.859   8.766  16.062  1.00 92.94           N  
ATOM   2576  OD1 ASN B 100      18.281   9.156  13.930  1.00 92.94           O  
ATOM   2577  N   ASP B 101      16.812   6.121  12.188  1.00 93.75           N  
ATOM   2578  CA  ASP B 101      15.453   5.609  12.164  1.00 93.75           C  
ATOM   2579  C   ASP B 101      15.438   4.086  12.094  1.00 93.75           C  
ATOM   2580  CB  ASP B 101      14.680   6.199  10.977  1.00 93.75           C  
ATOM   2581  O   ASP B 101      16.125   3.490  11.258  1.00 93.75           O  
ATOM   2582  CG  ASP B 101      13.336   5.523  10.750  1.00 93.75           C  
ATOM   2583  OD1 ASP B 101      12.469   5.578  11.648  1.00 93.75           O  
ATOM   2584  OD2 ASP B 101      13.148   4.930   9.664  1.00 93.75           O  
ATOM   2585  N   LYS B 102      14.766   3.441  12.945  1.00 90.88           N  
ATOM   2586  CA  LYS B 102      14.492   2.010  12.898  1.00 90.88           C  
ATOM   2587  C   LYS B 102      13.133   1.730  12.258  1.00 90.88           C  
ATOM   2588  CB  LYS B 102      14.539   1.407  14.305  1.00 90.88           C  
ATOM   2589  O   LYS B 102      13.008   0.823  11.438  1.00 90.88           O  
ATOM   2590  CG  LYS B 102      15.930   1.394  14.922  1.00 90.88           C  
ATOM   2591  CD  LYS B 102      15.938   0.658  16.250  1.00 90.88           C  
ATOM   2592  CE  LYS B 102      17.359   0.482  16.797  1.00 90.88           C  
ATOM   2593  NZ  LYS B 102      17.375  -0.264  18.078  1.00 90.88           N  
ATOM   2594  N   LYS B 103      12.227   2.477  12.672  1.00 91.75           N  
ATOM   2595  CA  LYS B 103      10.852   2.383  12.180  1.00 91.75           C  
ATOM   2596  C   LYS B 103      10.148   3.732  12.266  1.00 91.75           C  
ATOM   2597  CB  LYS B 103      10.070   1.331  12.961  1.00 91.75           C  
ATOM   2598  O   LYS B 103      10.156   4.379  13.312  1.00 91.75           O  
ATOM   2599  CG  LYS B 103       8.719   0.984  12.359  1.00 91.75           C  
ATOM   2600  CD  LYS B 103       8.016  -0.108  13.156  1.00 91.75           C  
ATOM   2601  CE  LYS B 103       6.660  -0.454  12.555  1.00 91.75           C  
ATOM   2602  NZ  LYS B 103       5.957  -1.509  13.344  1.00 91.75           N  
ATOM   2603  N   SER B 104       9.531   4.164  11.156  1.00 93.94           N  
ATOM   2604  CA  SER B 104       8.820   5.441  11.102  1.00 93.94           C  
ATOM   2605  C   SER B 104       7.633   5.379  10.148  1.00 93.94           C  
ATOM   2606  CB  SER B 104       9.773   6.559  10.672  1.00 93.94           C  
ATOM   2607  O   SER B 104       7.574   4.508   9.281  1.00 93.94           O  
ATOM   2608  OG  SER B 104      10.859   6.668  11.570  1.00 93.94           O  
ATOM   2609  N   PHE B 105       6.691   6.242  10.320  1.00 93.44           N  
ATOM   2610  CA  PHE B 105       5.547   6.352   9.422  1.00 93.44           C  
ATOM   2611  C   PHE B 105       4.949   7.750   9.477  1.00 93.44           C  
ATOM   2612  CB  PHE B 105       4.480   5.309   9.773  1.00 93.44           C  
ATOM   2613  O   PHE B 105       5.078   8.445  10.484  1.00 93.44           O  
ATOM   2614  CG  PHE B 105       3.939   5.445  11.172  1.00 93.44           C  
ATOM   2615  CD1 PHE B 105       4.559   4.805  12.242  1.00 93.44           C  
ATOM   2616  CD2 PHE B 105       2.812   6.219  11.422  1.00 93.44           C  
ATOM   2617  CE1 PHE B 105       4.059   4.930  13.531  1.00 93.44           C  
ATOM   2618  CE2 PHE B 105       2.309   6.348  12.711  1.00 93.44           C  
ATOM   2619  CZ  PHE B 105       2.932   5.703  13.766  1.00 93.44           C  
ATOM   2620  N   VAL B 106       4.320   8.203   8.367  1.00 93.94           N  
ATOM   2621  CA  VAL B 106       3.523   9.422   8.305  1.00 93.94           C  
ATOM   2622  C   VAL B 106       2.076   9.117   8.680  1.00 93.94           C  
ATOM   2623  CB  VAL B 106       3.580  10.062   6.895  1.00 93.94           C  
ATOM   2624  O   VAL B 106       1.503   8.133   8.219  1.00 93.94           O  
ATOM   2625  CG1 VAL B 106       2.676  11.289   6.824  1.00 93.94           C  
ATOM   2626  CG2 VAL B 106       5.020  10.430   6.535  1.00 93.94           C  
ATOM   2627  N   HIS B 107       1.582   9.805   9.430  1.00 92.50           N  
ATOM   2628  CA  HIS B 107       0.182   9.633   9.797  1.00 92.50           C  
ATOM   2629  C   HIS B 107      -0.741   9.969   8.633  1.00 92.50           C  
ATOM   2630  CB  HIS B 107      -0.162  10.508  11.008  1.00 92.50           C  
ATOM   2631  O   HIS B 107      -0.430  10.836   7.816  1.00 92.50           O  
ATOM   2632  CG  HIS B 107       0.468  10.047  12.281  1.00 92.50           C  
ATOM   2633  CD2 HIS B 107       1.710  10.250  12.781  1.00 92.50           C  
ATOM   2634  ND1 HIS B 107      -0.203   9.281  13.203  1.00 92.50           N  
ATOM   2635  CE1 HIS B 107       0.601   9.023  14.227  1.00 92.50           C  
ATOM   2636  NE2 HIS B 107       1.769   9.602  13.992  1.00 92.50           N  
ATOM   2637  N   GLY B 108      -1.887   9.273   8.508  1.00 89.62           N  
ATOM   2638  CA  GLY B 108      -2.789   9.539   7.402  1.00 89.62           C  
ATOM   2639  C   GLY B 108      -3.977   8.594   7.359  1.00 89.62           C  
ATOM   2640  O   GLY B 108      -4.117   7.809   6.418  1.00 89.62           O  
ATOM   2641  N   VAL B 109      -4.934   8.719   8.133  1.00 85.50           N  
ATOM   2642  CA  VAL B 109      -6.121   7.875   8.148  1.00 85.50           C  
ATOM   2643  C   VAL B 109      -7.238   8.547   7.352  1.00 85.50           C  
ATOM   2644  CB  VAL B 109      -6.594   7.582   9.586  1.00 85.50           C  
ATOM   2645  O   VAL B 109      -7.734   7.988   6.367  1.00 85.50           O  
ATOM   2646  CG1 VAL B 109      -7.871   6.742   9.578  1.00 85.50           C  
ATOM   2647  CG2 VAL B 109      -5.492   6.875  10.375  1.00 85.50           C  
ATOM   2648  N   THR B 110      -7.574   9.750   7.711  1.00 83.69           N  
ATOM   2649  CA  THR B 110      -8.562  10.484   6.930  1.00 83.69           C  
ATOM   2650  C   THR B 110      -7.938  11.031   5.645  1.00 83.69           C  
ATOM   2651  CB  THR B 110      -9.164  11.648   7.742  1.00 83.69           C  
ATOM   2652  O   THR B 110      -8.477  10.828   4.555  1.00 83.69           O  
ATOM   2653  CG2 THR B 110      -9.969  11.125   8.930  1.00 83.69           C  
ATOM   2654  OG1 THR B 110      -8.102  12.484   8.227  1.00 83.69           O  
ATOM   2655  N   VAL B 111      -6.848  11.602   5.777  1.00 88.19           N  
ATOM   2656  CA  VAL B 111      -5.953  12.062   4.715  1.00 88.19           C  
ATOM   2657  C   VAL B 111      -4.508  12.000   5.195  1.00 88.19           C  
ATOM   2658  CB  VAL B 111      -6.305  13.492   4.258  1.00 88.19           C  
ATOM   2659  O   VAL B 111      -4.246  11.984   6.402  1.00 88.19           O  
ATOM   2660  CG1 VAL B 111      -7.715  13.547   3.670  1.00 88.19           C  
ATOM   2661  CG2 VAL B 111      -6.168  14.477   5.418  1.00 88.19           C  
ATOM   2662  N   LYS B 112      -3.678  11.953   4.270  1.00 89.69           N  
ATOM   2663  CA  LYS B 112      -2.273  12.055   4.660  1.00 89.69           C  
ATOM   2664  C   LYS B 112      -1.989  13.383   5.352  1.00 89.69           C  
ATOM   2665  CB  LYS B 112      -1.363  11.883   3.445  1.00 89.69           C  
ATOM   2666  O   LYS B 112      -2.473  14.430   4.914  1.00 89.69           O  
ATOM   2667  CG  LYS B 112      -1.287  10.461   2.918  1.00 89.69           C  
ATOM   2668  CD  LYS B 112      -0.239  10.328   1.820  1.00 89.69           C  
ATOM   2669  CE  LYS B 112      -0.154   8.898   1.300  1.00 89.69           C  
ATOM   2670  NZ  LYS B 112       0.874   8.758   0.226  1.00 89.69           N  
ATOM   2671  N   ASN B 113      -1.270  13.344   6.434  1.00 92.88           N  
ATOM   2672  CA  ASN B 113      -0.938  14.555   7.184  1.00 92.88           C  
ATOM   2673  C   ASN B 113       0.253  15.281   6.570  1.00 92.88           C  
ATOM   2674  CB  ASN B 113      -0.658  14.219   8.648  1.00 92.88           C  
ATOM   2675  O   ASN B 113       1.311  15.391   7.191  1.00 92.88           O  
ATOM   2676  CG  ASN B 113      -1.887  13.711   9.375  1.00 92.88           C  
ATOM   2677  ND2 ASN B 113      -2.977  13.523   8.641  1.00 92.88           N  
ATOM   2678  OD1 ASN B 113      -1.858  13.492  10.594  1.00 92.88           O  
ATOM   2679  N   ARG B 114      -0.005  15.789   5.508  1.00 94.62           N  
ATOM   2680  CA  ARG B 114       0.940  16.594   4.738  1.00 94.62           C  
ATOM   2681  C   ARG B 114       0.355  17.969   4.414  1.00 94.62           C  
ATOM   2682  CB  ARG B 114       1.336  15.875   3.449  1.00 94.62           C  
ATOM   2683  O   ARG B 114      -0.815  18.078   4.043  1.00 94.62           O  
ATOM   2684  CG  ARG B 114       1.962  14.508   3.674  1.00 94.62           C  
ATOM   2685  CD  ARG B 114       2.244  13.797   2.359  1.00 94.62           C  
ATOM   2686  NE  ARG B 114       3.254  14.492   1.572  1.00 94.62           N  
ATOM   2687  NH1 ARG B 114       2.922  13.250  -0.345  1.00 94.62           N  
ATOM   2688  NH2 ARG B 114       4.488  14.922  -0.316  1.00 94.62           N  
ATOM   2689  CZ  ARG B 114       3.553  14.219   0.306  1.00 94.62           C  
ATOM   2690  N   MET B 115       1.125  18.938   4.594  1.00 93.44           N  
ATOM   2691  CA  MET B 115       0.728  20.312   4.270  1.00 93.44           C  
ATOM   2692  C   MET B 115       1.696  20.938   3.270  1.00 93.44           C  
ATOM   2693  CB  MET B 115       0.655  21.156   5.535  1.00 93.44           C  
ATOM   2694  O   MET B 115       2.912  20.875   3.465  1.00 93.44           O  
ATOM   2695  CG  MET B 115       0.221  22.594   5.277  1.00 93.44           C  
ATOM   2696  SD  MET B 115       1.638  23.703   4.922  1.00 93.44           S  
ATOM   2697  CE  MET B 115       2.414  23.766   6.562  1.00 93.44           C  
ATOM   2698  N   ILE B 116       1.165  21.531   2.270  1.00 95.94           N  
ATOM   2699  CA  ILE B 116       1.941  22.297   1.297  1.00 95.94           C  
ATOM   2700  C   ILE B 116       1.358  23.703   1.158  1.00 95.94           C  
ATOM   2701  CB  ILE B 116       1.975  21.594  -0.078  1.00 95.94           C  
ATOM   2702  O   ILE B 116       0.185  23.859   0.815  1.00 95.94           O  
ATOM   2703  CG1 ILE B 116       2.906  20.375  -0.032  1.00 95.94           C  
ATOM   2704  CG2 ILE B 116       2.406  22.562  -1.176  1.00 95.94           C  
ATOM   2705  CD1 ILE B 116       4.375  20.703  -0.238  1.00 95.94           C  
ATOM   2706  N   ARG B 117       2.141  24.641   1.377  1.00 96.38           N  
ATOM   2707  CA  ARG B 117       1.754  26.047   1.271  1.00 96.38           C  
ATOM   2708  C   ARG B 117       2.764  26.828   0.441  1.00 96.38           C  
ATOM   2709  CB  ARG B 117       1.617  26.672   2.660  1.00 96.38           C  
ATOM   2710  O   ARG B 117       3.965  26.797   0.718  1.00 96.38           O  
ATOM   2711  CG  ARG B 117       1.121  28.109   2.643  1.00 96.38           C  
ATOM   2712  CD  ARG B 117       0.909  28.656   4.047  1.00 96.38           C  
ATOM   2713  NE  ARG B 117      -0.191  27.969   4.727  1.00 96.38           N  
ATOM   2714  NH1 ARG B 117       0.265  28.859   6.809  1.00 96.38           N  
ATOM   2715  NH2 ARG B 117      -1.495  27.422   6.535  1.00 96.38           N  
ATOM   2716  CZ  ARG B 117      -0.471  28.094   6.023  1.00 96.38           C  
ATOM   2717  N   LEU B 118       2.270  27.562  -0.534  1.00 96.88           N  
ATOM   2718  CA  LEU B 118       3.092  28.406  -1.402  1.00 96.88           C  
ATOM   2719  C   LEU B 118       2.924  29.875  -1.054  1.00 96.88           C  
ATOM   2720  CB  LEU B 118       2.729  28.172  -2.871  1.00 96.88           C  
ATOM   2721  O   LEU B 118       1.802  30.344  -0.854  1.00 96.88           O  
ATOM   2722  CG  LEU B 118       2.713  26.719  -3.342  1.00 96.88           C  
ATOM   2723  CD1 LEU B 118       2.352  26.641  -4.824  1.00 96.88           C  
ATOM   2724  CD2 LEU B 118       4.059  26.047  -3.080  1.00 96.88           C  
ATOM   2725  N   HIS B 119       3.977  30.547  -1.007  1.00 96.44           N  
ATOM   2726  CA  HIS B 119       3.982  32.000  -0.824  1.00 96.44           C  
ATOM   2727  C   HIS B 119       4.289  32.719  -2.133  1.00 96.44           C  
ATOM   2728  CB  HIS B 119       5.000  32.406   0.247  1.00 96.44           C  
ATOM   2729  O   HIS B 119       4.969  32.156  -3.004  1.00 96.44           O  
ATOM   2730  CG  HIS B 119       4.652  31.906   1.616  1.00 96.44           C  
ATOM   2731  CD2 HIS B 119       4.004  30.797   2.023  1.00 96.44           C  
ATOM   2732  ND1 HIS B 119       4.984  32.594   2.760  1.00 96.44           N  
ATOM   2733  CE1 HIS B 119       4.551  31.922   3.814  1.00 96.44           C  
ATOM   2734  NE2 HIS B 119       3.951  30.828   3.395  1.00 96.44           N  
ATOM   2735  N   PRO B 120       3.857  33.875  -2.270  1.00 96.38           N  
ATOM   2736  CA  PRO B 120       4.043  34.625  -3.518  1.00 96.38           C  
ATOM   2737  C   PRO B 120       5.508  34.750  -3.930  1.00 96.38           C  
ATOM   2738  CB  PRO B 120       3.465  36.000  -3.195  1.00 96.38           C  
ATOM   2739  O   PRO B 120       5.820  34.750  -5.125  1.00 96.38           O  
ATOM   2740  CG  PRO B 120       2.357  35.750  -2.227  1.00 96.38           C  
ATOM   2741  CD  PRO B 120       2.787  34.656  -1.304  1.00 96.38           C  
ATOM   2742  N   ASP B 121       6.426  34.812  -3.021  1.00 96.50           N  
ATOM   2743  CA  ASP B 121       7.840  35.000  -3.322  1.00 96.50           C  
ATOM   2744  C   ASP B 121       8.500  33.688  -3.725  1.00 96.50           C  
ATOM   2745  CB  ASP B 121       8.562  35.625  -2.121  1.00 96.50           C  
ATOM   2746  O   ASP B 121       9.719  33.625  -3.916  1.00 96.50           O  
ATOM   2747  CG  ASP B 121       8.602  34.688  -0.920  1.00 96.50           C  
ATOM   2748  OD1 ASP B 121       7.961  33.625  -0.953  1.00 96.50           O  
ATOM   2749  OD2 ASP B 121       9.289  35.031   0.070  1.00 96.50           O  
ATOM   2750  N   GLY B 122       7.773  32.562  -3.730  1.00 97.44           N  
ATOM   2751  CA  GLY B 122       8.320  31.266  -4.137  1.00 97.44           C  
ATOM   2752  C   GLY B 122       8.672  30.375  -2.967  1.00 97.44           C  
ATOM   2753  O   GLY B 122       9.148  29.250  -3.156  1.00 97.44           O  
ATOM   2754  N   THR B 123       8.477  30.906  -1.802  1.00 97.94           N  
ATOM   2755  CA  THR B 123       8.711  30.078  -0.621  1.00 97.94           C  
ATOM   2756  C   THR B 123       7.691  28.953  -0.544  1.00 97.94           C  
ATOM   2757  CB  THR B 123       8.648  30.922   0.668  1.00 97.94           C  
ATOM   2758  O   THR B 123       6.496  29.172  -0.747  1.00 97.94           O  
ATOM   2759  CG2 THR B 123       8.844  30.047   1.903  1.00 97.94           C  
ATOM   2760  OG1 THR B 123       9.672  31.922   0.632  1.00 97.94           O  
ATOM   2761  N   VAL B 124       8.164  27.781  -0.319  1.00 98.12           N  
ATOM   2762  CA  VAL B 124       7.340  26.578  -0.129  1.00 98.12           C  
ATOM   2763  C   VAL B 124       7.457  26.094   1.314  1.00 98.12           C  
ATOM   2764  CB  VAL B 124       7.738  25.453  -1.104  1.00 98.12           C  
ATOM   2765  O   VAL B 124       8.562  25.938   1.832  1.00 98.12           O  
ATOM   2766  CG1 VAL B 124       6.785  24.266  -0.974  1.00 98.12           C  
ATOM   2767  CG2 VAL B 124       7.762  25.969  -2.541  1.00 98.12           C  
ATOM   2768  N   LEU B 125       6.414  25.922   1.990  1.00 97.12           N  
ATOM   2769  CA  LEU B 125       6.336  25.281   3.303  1.00 97.12           C  
ATOM   2770  C   LEU B 125       5.742  23.875   3.193  1.00 97.12           C  
ATOM   2771  CB  LEU B 125       5.492  26.141   4.258  1.00 97.12           C  
ATOM   2772  O   LEU B 125       4.637  23.703   2.670  1.00 97.12           O  
ATOM   2773  CG  LEU B 125       6.152  26.516   5.582  1.00 97.12           C  
ATOM   2774  CD1 LEU B 125       6.488  28.000   5.598  1.00 97.12           C  
ATOM   2775  CD2 LEU B 125       5.242  26.156   6.754  1.00 97.12           C  
ATOM   2776  N   TYR B 126       6.438  22.906   3.680  1.00 97.25           N  
ATOM   2777  CA  TYR B 126       6.047  21.500   3.619  1.00 97.25           C  
ATOM   2778  C   TYR B 126       6.062  20.875   5.004  1.00 97.25           C  
ATOM   2779  CB  TYR B 126       6.973  20.719   2.680  1.00 97.25           C  
ATOM   2780  O   TYR B 126       7.117  20.781   5.641  1.00 97.25           O  
ATOM   2781  CG  TYR B 126       6.590  19.281   2.514  1.00 97.25           C  
ATOM   2782  CD1 TYR B 126       7.551  18.266   2.605  1.00 97.25           C  
ATOM   2783  CD2 TYR B 126       5.273  18.906   2.262  1.00 97.25           C  
ATOM   2784  CE1 TYR B 126       7.203  16.938   2.451  1.00 97.25           C  
ATOM   2785  CE2 TYR B 126       4.918  17.578   2.105  1.00 97.25           C  
ATOM   2786  OH  TYR B 126       5.539  15.266   2.049  1.00 97.25           O  
ATOM   2787  CZ  TYR B 126       5.887  16.594   2.203  1.00 97.25           C  
ATOM   2788  N   GLY B 127       4.930  20.438   5.449  1.00 96.12           N  
ATOM   2789  CA  GLY B 127       4.805  19.859   6.781  1.00 96.12           C  
ATOM   2790  C   GLY B 127       4.340  18.422   6.770  1.00 96.12           C  
ATOM   2791  O   GLY B 127       3.496  18.031   5.957  1.00 96.12           O  
ATOM   2792  N   LEU B 128       4.832  17.672   7.738  1.00 96.75           N  
ATOM   2793  CA  LEU B 128       4.480  16.266   7.934  1.00 96.75           C  
ATOM   2794  C   LEU B 128       4.270  15.961   9.414  1.00 96.75           C  
ATOM   2795  CB  LEU B 128       5.574  15.359   7.367  1.00 96.75           C  
ATOM   2796  O   LEU B 128       4.992  16.469  10.266  1.00 96.75           O  
ATOM   2797  CG  LEU B 128       5.871  15.508   5.871  1.00 96.75           C  
ATOM   2798  CD1 LEU B 128       7.254  14.953   5.551  1.00 96.75           C  
ATOM   2799  CD2 LEU B 128       4.801  14.805   5.043  1.00 96.75           C  
ATOM   2800  N   ARG B 129       3.373  15.148   9.688  1.00 96.44           N  
ATOM   2801  CA  ARG B 129       3.268  14.531  11.008  1.00 96.44           C  
ATOM   2802  C   ARG B 129       3.846  13.125  11.000  1.00 96.44           C  
ATOM   2803  CB  ARG B 129       1.809  14.500  11.469  1.00 96.44           C  
ATOM   2804  O   ARG B 129       3.334  12.242  10.312  1.00 96.44           O  
ATOM   2805  CG  ARG B 129       1.626  14.008  12.891  1.00 96.44           C  
ATOM   2806  CD  ARG B 129       0.159  13.992  13.297  1.00 96.44           C  
ATOM   2807  NE  ARG B 129      -0.014  13.523  14.672  1.00 96.44           N  
ATOM   2808  NH1 ARG B 129      -1.656  11.977  14.156  1.00 96.44           N  
ATOM   2809  NH2 ARG B 129      -0.949  12.227  16.328  1.00 96.44           N  
ATOM   2810  CZ  ARG B 129      -0.873  12.578  15.047  1.00 96.44           C  
ATOM   2811  N   ILE B 130       4.801  12.906  11.859  1.00 96.81           N  
ATOM   2812  CA  ILE B 130       5.590  11.680  11.781  1.00 96.81           C  
ATOM   2813  C   ILE B 130       5.738  11.078  13.180  1.00 96.81           C  
ATOM   2814  CB  ILE B 130       6.980  11.945  11.164  1.00 96.81           C  
ATOM   2815  O   ILE B 130       5.930  11.797  14.156  1.00 96.81           O  
ATOM   2816  CG1 ILE B 130       6.832  12.453   9.727  1.00 96.81           C  
ATOM   2817  CG2 ILE B 130       7.840  10.680  11.203  1.00 96.81           C  
ATOM   2818  CD1 ILE B 130       8.117  13.016   9.133  1.00 96.81           C  
ATOM   2819  N   THR B 131       5.645   9.852  13.281  1.00 96.19           N  
ATOM   2820  CA  THR B 131       6.148   9.086  14.406  1.00 96.19           C  
ATOM   2821  C   THR B 131       7.383   8.281  14.008  1.00 96.19           C  
ATOM   2822  CB  THR B 131       5.070   8.133  14.961  1.00 96.19           C  
ATOM   2823  O   THR B 131       7.367   7.566  13.008  1.00 96.19           O  
ATOM   2824  CG2 THR B 131       5.648   7.207  16.031  1.00 96.19           C  
ATOM   2825  OG1 THR B 131       4.012   8.906  15.547  1.00 96.19           O  
ATOM   2826  N   THR B 132       8.469   8.406  14.734  1.00 96.88           N  
ATOM   2827  CA  THR B 132       9.727   7.734  14.430  1.00 96.88           C  
ATOM   2828  C   THR B 132      10.281   7.051  15.680  1.00 96.88           C  
ATOM   2829  CB  THR B 132      10.766   8.719  13.875  1.00 96.88           C  
ATOM   2830  O   THR B 132      10.281   7.625  16.766  1.00 96.88           O  
ATOM   2831  CG2 THR B 132      11.141   9.773  14.914  1.00 96.88           C  
ATOM   2832  OG1 THR B 132      11.945   8.000  13.492  1.00 96.88           O  
ATOM   2833  N   THR B 133      10.664   5.887  15.562  1.00 96.56           N  
ATOM   2834  CA  THR B 133      11.516   5.195  16.531  1.00 96.56           C  
ATOM   2835  C   THR B 133      12.977   5.273  16.109  1.00 96.56           C  
ATOM   2836  CB  THR B 133      11.102   3.721  16.688  1.00 96.56           C  
ATOM   2837  O   THR B 133      13.375   4.695  15.102  1.00 96.56           O  
ATOM   2838  CG2 THR B 133      11.953   3.018  17.734  1.00 96.56           C  
ATOM   2839  OG1 THR B 133       9.727   3.654  17.078  1.00 96.56           O  
ATOM   2840  N   ALA B 134      13.711   5.910  16.812  1.00 96.50           N  
ATOM   2841  CA  ALA B 134      15.117   6.168  16.500  1.00 96.50           C  
ATOM   2842  C   ALA B 134      16.031   5.418  17.453  1.00 96.50           C  
ATOM   2843  CB  ALA B 134      15.406   7.664  16.562  1.00 96.50           C  
ATOM   2844  O   ALA B 134      15.750   5.309  18.656  1.00 96.50           O  
ATOM   2845  N   ALA B 135      17.125   4.957  16.953  1.00 93.19           N  
ATOM   2846  CA  ALA B 135      18.141   4.289  17.766  1.00 93.19           C  
ATOM   2847  C   ALA B 135      18.797   5.266  18.734  1.00 93.19           C  
ATOM   2848  CB  ALA B 135      19.188   3.627  16.875  1.00 93.19           C  
ATOM   2849  O   ALA B 135      19.078   6.410  18.375  1.00 93.19           O  
ATOM   2850  N   CYS B 136      19.016   4.824  19.906  1.00 92.81           N  
ATOM   2851  CA  CYS B 136      19.703   5.551  20.969  1.00 92.81           C  
ATOM   2852  C   CYS B 136      20.516   4.605  21.844  1.00 92.81           C  
ATOM   2853  CB  CYS B 136      18.688   6.316  21.828  1.00 92.81           C  
ATOM   2854  O   CYS B 136      19.953   3.842  22.625  1.00 92.81           O  
ATOM   2855  SG  CYS B 136      19.453   7.223  23.203  1.00 92.81           S  
ATOM   2856  N   MET B 137      21.844   4.688  21.688  1.00 86.81           N  
ATOM   2857  CA  MET B 137      22.750   3.844  22.484  1.00 86.81           C  
ATOM   2858  C   MET B 137      22.891   4.375  23.906  1.00 86.81           C  
ATOM   2859  CB  MET B 137      24.125   3.756  21.812  1.00 86.81           C  
ATOM   2860  O   MET B 137      23.781   5.184  24.172  1.00 86.81           O  
ATOM   2861  CG  MET B 137      24.094   3.107  20.438  1.00 86.81           C  
ATOM   2862  SD  MET B 137      23.484   1.376  20.484  1.00 86.81           S  
ATOM   2863  CE  MET B 137      24.922   0.557  21.234  1.00 86.81           C  
ATOM   2864  N   MET B 138      22.078   3.873  24.766  1.00 87.38           N  
ATOM   2865  CA  MET B 138      22.031   4.332  26.156  1.00 87.38           C  
ATOM   2866  C   MET B 138      23.109   3.645  26.984  1.00 87.38           C  
ATOM   2867  CB  MET B 138      20.656   4.070  26.766  1.00 87.38           C  
ATOM   2868  O   MET B 138      23.359   2.449  26.812  1.00 87.38           O  
ATOM   2869  CG  MET B 138      19.562   4.941  26.172  1.00 87.38           C  
ATOM   2870  SD  MET B 138      17.891   4.434  26.734  1.00 87.38           S  
ATOM   2871  CE  MET B 138      17.188   3.820  25.188  1.00 87.38           C  
ATOM   2872  N   ASP B 139      23.844   4.391  27.766  1.00 84.56           N  
ATOM   2873  CA  ASP B 139      24.859   3.906  28.703  1.00 84.56           C  
ATOM   2874  C   ASP B 139      24.250   3.609  30.078  1.00 84.56           C  
ATOM   2875  CB  ASP B 139      26.000   4.926  28.844  1.00 84.56           C  
ATOM   2876  O   ASP B 139      23.906   4.527  30.812  1.00 84.56           O  
ATOM   2877  CG  ASP B 139      27.141   4.426  29.688  1.00 84.56           C  
ATOM   2878  OD1 ASP B 139      27.047   3.307  30.250  1.00 84.56           O  
ATOM   2879  OD2 ASP B 139      28.156   5.152  29.812  1.00 84.56           O  
ATOM   2880  N   LEU B 140      24.281   2.348  30.391  1.00 85.00           N  
ATOM   2881  CA  LEU B 140      23.578   1.934  31.609  1.00 85.00           C  
ATOM   2882  C   LEU B 140      24.562   1.710  32.750  1.00 85.00           C  
ATOM   2883  CB  LEU B 140      22.781   0.656  31.344  1.00 85.00           C  
ATOM   2884  O   LEU B 140      24.203   1.140  33.781  1.00 85.00           O  
ATOM   2885  CG  LEU B 140      21.703   0.733  30.266  1.00 85.00           C  
ATOM   2886  CD1 LEU B 140      21.031  -0.620  30.094  1.00 85.00           C  
ATOM   2887  CD2 LEU B 140      20.688   1.815  30.594  1.00 85.00           C  
ATOM   2888  N   ARG B 141      25.797   2.207  32.688  1.00 80.81           N  
ATOM   2889  CA  ARG B 141      26.828   1.986  33.719  1.00 80.81           C  
ATOM   2890  C   ARG B 141      26.453   2.650  35.031  1.00 80.81           C  
ATOM   2891  CB  ARG B 141      28.188   2.514  33.219  1.00 80.81           C  
ATOM   2892  O   ARG B 141      26.750   2.127  36.094  1.00 80.81           O  
ATOM   2893  CG  ARG B 141      28.844   1.639  32.156  1.00 80.81           C  
ATOM   2894  CD  ARG B 141      30.125   2.258  31.641  1.00 80.81           C  
ATOM   2895  NE  ARG B 141      29.875   3.430  30.812  1.00 80.81           N  
ATOM   2896  NH1 ARG B 141      32.094   3.906  30.438  1.00 80.81           N  
ATOM   2897  NH2 ARG B 141      30.469   5.230  29.516  1.00 80.81           N  
ATOM   2898  CZ  ARG B 141      30.812   4.188  30.266  1.00 80.81           C  
ATOM   2899  N   ARG B 142      25.797   3.773  35.031  1.00 81.12           N  
ATOM   2900  CA  ARG B 142      25.438   4.516  36.219  1.00 81.12           C  
ATOM   2901  C   ARG B 142      23.953   4.363  36.531  1.00 81.12           C  
ATOM   2902  CB  ARG B 142      25.797   5.996  36.062  1.00 81.12           C  
ATOM   2903  O   ARG B 142      23.328   5.277  37.062  1.00 81.12           O  
ATOM   2904  CG  ARG B 142      27.281   6.262  35.969  1.00 81.12           C  
ATOM   2905  CD  ARG B 142      27.594   7.754  35.969  1.00 81.12           C  
ATOM   2906  NE  ARG B 142      29.031   8.008  35.938  1.00 81.12           N  
ATOM   2907  NH1 ARG B 142      28.828  10.312  35.938  1.00 81.12           N  
ATOM   2908  NH2 ARG B 142      30.906   9.336  35.906  1.00 81.12           N  
ATOM   2909  CZ  ARG B 142      29.578   9.219  35.906  1.00 81.12           C  
ATOM   2910  N   TYR B 143      23.375   3.350  36.062  1.00 80.75           N  
ATOM   2911  CA  TYR B 143      21.969   3.094  36.344  1.00 80.75           C  
ATOM   2912  C   TYR B 143      21.734   3.037  37.844  1.00 80.75           C  
ATOM   2913  CB  TYR B 143      21.516   1.783  35.688  1.00 80.75           C  
ATOM   2914  O   TYR B 143      22.516   2.445  38.594  1.00 80.75           O  
ATOM   2915  CG  TYR B 143      20.062   1.455  35.938  1.00 80.75           C  
ATOM   2916  CD1 TYR B 143      19.672   0.710  37.062  1.00 80.75           C  
ATOM   2917  CD2 TYR B 143      19.078   1.889  35.062  1.00 80.75           C  
ATOM   2918  CE1 TYR B 143      18.344   0.404  37.281  1.00 80.75           C  
ATOM   2919  CE2 TYR B 143      17.734   1.588  35.281  1.00 80.75           C  
ATOM   2920  OH  TYR B 143      16.047   0.547  36.625  1.00 80.75           O  
ATOM   2921  CZ  TYR B 143      17.375   0.847  36.406  1.00 80.75           C  
ATOM   2922  N   PRO B 144      20.797   3.766  38.406  1.00 80.38           N  
ATOM   2923  CA  PRO B 144      19.719   4.496  37.719  1.00 80.38           C  
ATOM   2924  C   PRO B 144      19.969   6.004  37.688  1.00 80.38           C  
ATOM   2925  CB  PRO B 144      18.484   4.168  38.562  1.00 80.38           C  
ATOM   2926  O   PRO B 144      19.047   6.773  37.406  1.00 80.38           O  
ATOM   2927  CG  PRO B 144      19.031   3.955  39.938  1.00 80.38           C  
ATOM   2928  CD  PRO B 144      20.406   3.389  39.844  1.00 80.38           C  
ATOM   2929  N   LEU B 145      21.172   6.469  38.125  1.00 80.44           N  
ATOM   2930  CA  LEU B 145      21.500   7.891  38.188  1.00 80.44           C  
ATOM   2931  C   LEU B 145      22.109   8.344  36.844  1.00 80.44           C  
ATOM   2932  CB  LEU B 145      22.469   8.172  39.312  1.00 80.44           C  
ATOM   2933  O   LEU B 145      22.797   9.367  36.812  1.00 80.44           O  
ATOM   2934  CG  LEU B 145      21.953   7.906  40.750  1.00 80.44           C  
ATOM   2935  CD1 LEU B 145      23.109   7.957  41.750  1.00 80.44           C  
ATOM   2936  CD2 LEU B 145      20.875   8.914  41.094  1.00 80.44           C  
ATOM   2937  N   ASP B 146      21.906   7.605  35.812  1.00 80.81           N  
ATOM   2938  CA  ASP B 146      22.516   7.859  34.531  1.00 80.81           C  
ATOM   2939  C   ASP B 146      21.750   8.922  33.750  1.00 80.81           C  
ATOM   2940  CB  ASP B 146      22.609   6.566  33.688  1.00 80.81           C  
ATOM   2941  O   ASP B 146      20.594   9.211  34.062  1.00 80.81           O  
ATOM   2942  CG  ASP B 146      21.281   5.820  33.656  1.00 80.81           C  
ATOM   2943  OD1 ASP B 146      20.625   5.652  34.688  1.00 80.81           O  
ATOM   2944  OD2 ASP B 146      20.891   5.391  32.531  1.00 80.81           O  
ATOM   2945  N   GLU B 147      22.438   9.617  32.969  1.00 88.06           N  
ATOM   2946  CA  GLU B 147      21.922  10.523  31.938  1.00 88.06           C  
ATOM   2947  C   GLU B 147      22.125   9.953  30.531  1.00 88.06           C  
ATOM   2948  CB  GLU B 147      22.578  11.898  32.031  1.00 88.06           C  
ATOM   2949  O   GLU B 147      23.156   9.352  30.250  1.00 88.06           O  
ATOM   2950  CG  GLU B 147      22.234  12.648  33.312  1.00 88.06           C  
ATOM   2951  CD  GLU B 147      22.844  14.039  33.375  1.00 88.06           C  
ATOM   2952  OE1 GLU B 147      22.516  14.805  34.312  1.00 88.06           O  
ATOM   2953  OE2 GLU B 147      23.672  14.367  32.500  1.00 88.06           O  
ATOM   2954  N   GLN B 148      21.125  10.023  29.781  1.00 90.94           N  
ATOM   2955  CA  GLN B 148      21.172   9.500  28.422  1.00 90.94           C  
ATOM   2956  C   GLN B 148      21.094  10.625  27.406  1.00 90.94           C  
ATOM   2957  CB  GLN B 148      20.047   8.492  28.188  1.00 90.94           C  
ATOM   2958  O   GLN B 148      20.375  11.602  27.609  1.00 90.94           O  
ATOM   2959  CG  GLN B 148      19.984   7.387  29.234  1.00 90.94           C  
ATOM   2960  CD  GLN B 148      21.234   6.523  29.266  1.00 90.94           C  
ATOM   2961  NE2 GLN B 148      21.547   5.977  30.438  1.00 90.94           N  
ATOM   2962  OE1 GLN B 148      21.906   6.348  28.234  1.00 90.94           O  
ATOM   2963  N   ASN B 149      21.828  10.539  26.422  1.00 92.88           N  
ATOM   2964  CA  ASN B 149      21.781  11.445  25.281  1.00 92.88           C  
ATOM   2965  C   ASN B 149      21.219  10.750  24.031  1.00 92.88           C  
ATOM   2966  CB  ASN B 149      23.172  12.016  24.984  1.00 92.88           C  
ATOM   2967  O   ASN B 149      21.859   9.852  23.484  1.00 92.88           O  
ATOM   2968  CG  ASN B 149      23.578  13.070  26.000  1.00 92.88           C  
ATOM   2969  ND2 ASN B 149      24.828  13.008  26.422  1.00 92.88           N  
ATOM   2970  OD1 ASN B 149      22.781  13.930  26.375  1.00 92.88           O  
ATOM   2971  N   CYS B 150      20.094  11.117  23.656  1.00 94.81           N  
ATOM   2972  CA  CYS B 150      19.453  10.570  22.469  1.00 94.81           C  
ATOM   2973  C   CYS B 150      19.297  11.633  21.391  1.00 94.81           C  
ATOM   2974  CB  CYS B 150      18.078   9.977  22.812  1.00 94.81           C  
ATOM   2975  O   CYS B 150      18.875  12.758  21.672  1.00 94.81           O  
ATOM   2976  SG  CYS B 150      18.172   8.523  23.875  1.00 94.81           S  
ATOM   2977  N   THR B 151      19.562  11.258  20.188  1.00 96.69           N  
ATOM   2978  CA  THR B 151      19.578  12.242  19.109  1.00 96.69           C  
ATOM   2979  C   THR B 151      18.578  11.867  18.031  1.00 96.69           C  
ATOM   2980  CB  THR B 151      20.984  12.359  18.500  1.00 96.69           C  
ATOM   2981  O   THR B 151      18.172  10.711  17.922  1.00 96.69           O  
ATOM   2982  CG2 THR B 151      22.031  12.727  19.562  1.00 96.69           C  
ATOM   2983  OG1 THR B 151      21.359  11.109  17.891  1.00 96.69           O  
ATOM   2984  N   LEU B 152      18.109  12.789  17.312  1.00 97.25           N  
ATOM   2985  CA  LEU B 152      17.453  12.703  16.000  1.00 97.25           C  
ATOM   2986  C   LEU B 152      18.312  13.352  14.922  1.00 97.25           C  
ATOM   2987  CB  LEU B 152      16.078  13.383  16.047  1.00 97.25           C  
ATOM   2988  O   LEU B 152      18.578  14.555  14.961  1.00 97.25           O  
ATOM   2989  CG  LEU B 152      15.203  13.203  14.805  1.00 97.25           C  
ATOM   2990  CD1 LEU B 152      14.727  11.758  14.695  1.00 97.25           C  
ATOM   2991  CD2 LEU B 152      14.016  14.156  14.844  1.00 97.25           C  
ATOM   2992  N   GLU B 153      18.750  12.578  13.992  1.00 97.44           N  
ATOM   2993  CA  GLU B 153      19.672  13.023  12.953  1.00 97.44           C  
ATOM   2994  C   GLU B 153      18.969  13.156  11.609  1.00 97.44           C  
ATOM   2995  CB  GLU B 153      20.859  12.055  12.836  1.00 97.44           C  
ATOM   2996  O   GLU B 153      18.391  12.195  11.109  1.00 97.44           O  
ATOM   2997  CG  GLU B 153      21.562  11.781  14.156  1.00 97.44           C  
ATOM   2998  CD  GLU B 153      22.469  12.922  14.602  1.00 97.44           C  
ATOM   2999  OE1 GLU B 153      22.844  12.977  15.797  1.00 97.44           O  
ATOM   3000  OE2 GLU B 153      22.797  13.781  13.750  1.00 97.44           O  
ATOM   3001  N   ILE B 154      19.016  14.273  11.008  1.00 98.00           N  
ATOM   3002  CA  ILE B 154      18.391  14.570   9.727  1.00 98.00           C  
ATOM   3003  C   ILE B 154      19.453  14.828   8.664  1.00 98.00           C  
ATOM   3004  CB  ILE B 154      17.438  15.789   9.828  1.00 98.00           C  
ATOM   3005  O   ILE B 154      20.297  15.711   8.828  1.00 98.00           O  
ATOM   3006  CG1 ILE B 154      16.484  15.625  11.023  1.00 98.00           C  
ATOM   3007  CG2 ILE B 154      16.656  15.977   8.523  1.00 98.00           C  
ATOM   3008  CD1 ILE B 154      15.742  16.891  11.398  1.00 98.00           C  
ATOM   3009  N   GLU B 155      19.406  14.156   7.586  1.00 97.19           N  
ATOM   3010  CA  GLU B 155      20.406  14.250   6.520  1.00 97.19           C  
ATOM   3011  C   GLU B 155      19.734  14.227   5.145  1.00 97.19           C  
ATOM   3012  CB  GLU B 155      21.422  13.109   6.633  1.00 97.19           C  
ATOM   3013  O   GLU B 155      18.562  13.883   5.020  1.00 97.19           O  
ATOM   3014  CG  GLU B 155      22.641  13.289   5.754  1.00 97.19           C  
ATOM   3015  CD  GLU B 155      23.688  12.211   5.961  1.00 97.19           C  
ATOM   3016  OE1 GLU B 155      23.766  11.266   5.141  1.00 97.19           O  
ATOM   3017  OE2 GLU B 155      24.453  12.312   6.953  1.00 97.19           O  
ATOM   3018  N   SER B 156      20.406  14.703   4.172  1.00 96.00           N  
ATOM   3019  CA  SER B 156      20.016  14.531   2.775  1.00 96.00           C  
ATOM   3020  C   SER B 156      20.469  13.188   2.230  1.00 96.00           C  
ATOM   3021  CB  SER B 156      20.594  15.664   1.917  1.00 96.00           C  
ATOM   3022  O   SER B 156      21.609  12.758   2.479  1.00 96.00           O  
ATOM   3023  OG  SER B 156      20.375  15.406   0.540  1.00 96.00           O  
ATOM   3024  N   TYR B 157      19.688  12.570   1.493  1.00 93.50           N  
ATOM   3025  CA  TYR B 157      20.016  11.227   1.033  1.00 93.50           C  
ATOM   3026  C   TYR B 157      20.859  11.281  -0.234  1.00 93.50           C  
ATOM   3027  CB  TYR B 157      18.750  10.422   0.780  1.00 93.50           C  
ATOM   3028  O   TYR B 157      21.891  10.609  -0.329  1.00 93.50           O  
ATOM   3029  CG  TYR B 157      19.000   8.961   0.494  1.00 93.50           C  
ATOM   3030  CD1 TYR B 157      18.906   8.453  -0.802  1.00 93.50           C  
ATOM   3031  CD2 TYR B 157      19.344   8.078   1.519  1.00 93.50           C  
ATOM   3032  CE1 TYR B 157      19.141   7.109  -1.069  1.00 93.50           C  
ATOM   3033  CE2 TYR B 157      19.578   6.734   1.262  1.00 93.50           C  
ATOM   3034  OH  TYR B 157      19.703   4.926  -0.292  1.00 93.50           O  
ATOM   3035  CZ  TYR B 157      19.469   6.258  -0.033  1.00 93.50           C  
ATOM   3036  N   GLY B 158      20.469  12.023  -1.153  1.00 92.25           N  
ATOM   3037  CA  GLY B 158      21.141  12.000  -2.445  1.00 92.25           C  
ATOM   3038  C   GLY B 158      21.891  13.273  -2.754  1.00 92.25           C  
ATOM   3039  O   GLY B 158      22.859  13.266  -3.516  1.00 92.25           O  
ATOM   3040  N   TYR B 159      21.531  14.375  -2.209  1.00 94.94           N  
ATOM   3041  CA  TYR B 159      22.109  15.680  -2.539  1.00 94.94           C  
ATOM   3042  C   TYR B 159      23.281  16.000  -1.620  1.00 94.94           C  
ATOM   3043  CB  TYR B 159      21.047  16.766  -2.441  1.00 94.94           C  
ATOM   3044  O   TYR B 159      23.156  15.930  -0.395  1.00 94.94           O  
ATOM   3045  CG  TYR B 159      19.906  16.609  -3.418  1.00 94.94           C  
ATOM   3046  CD1 TYR B 159      20.094  16.828  -4.777  1.00 94.94           C  
ATOM   3047  CD2 TYR B 159      18.641  16.219  -2.980  1.00 94.94           C  
ATOM   3048  CE1 TYR B 159      19.047  16.672  -5.684  1.00 94.94           C  
ATOM   3049  CE2 TYR B 159      17.594  16.062  -3.875  1.00 94.94           C  
ATOM   3050  OH  TYR B 159      16.766  16.141  -6.113  1.00 94.94           O  
ATOM   3051  CZ  TYR B 159      17.797  16.281  -5.223  1.00 94.94           C  
ATOM   3052  N   THR B 160      24.359  16.453  -2.193  1.00 94.69           N  
ATOM   3053  CA  THR B 160      25.516  16.938  -1.440  1.00 94.69           C  
ATOM   3054  C   THR B 160      25.359  18.406  -1.081  1.00 94.69           C  
ATOM   3055  CB  THR B 160      26.812  16.734  -2.234  1.00 94.69           C  
ATOM   3056  O   THR B 160      24.359  19.031  -1.455  1.00 94.69           O  
ATOM   3057  CG2 THR B 160      26.953  15.289  -2.703  1.00 94.69           C  
ATOM   3058  OG1 THR B 160      26.812  17.594  -3.379  1.00 94.69           O  
ATOM   3059  N   THR B 161      26.328  18.906  -0.377  1.00 96.31           N  
ATOM   3060  CA  THR B 161      26.312  20.297   0.038  1.00 96.31           C  
ATOM   3061  C   THR B 161      26.438  21.219  -1.171  1.00 96.31           C  
ATOM   3062  CB  THR B 161      27.453  20.594   1.035  1.00 96.31           C  
ATOM   3063  O   THR B 161      26.188  22.422  -1.070  1.00 96.31           O  
ATOM   3064  CG2 THR B 161      27.219  19.875   2.359  1.00 96.31           C  
ATOM   3065  OG1 THR B 161      28.688  20.156   0.475  1.00 96.31           O  
ATOM   3066  N   ASP B 162      26.766  20.719  -2.309  1.00 92.56           N  
ATOM   3067  CA  ASP B 162      26.781  21.484  -3.543  1.00 92.56           C  
ATOM   3068  C   ASP B 162      25.359  21.734  -4.047  1.00 92.56           C  
ATOM   3069  CB  ASP B 162      27.594  20.781  -4.621  1.00 92.56           C  
ATOM   3070  O   ASP B 162      25.125  22.656  -4.844  1.00 92.56           O  
ATOM   3071  CG  ASP B 162      29.062  20.641  -4.254  1.00 92.56           C  
ATOM   3072  OD1 ASP B 162      29.562  21.453  -3.449  1.00 92.56           O  
ATOM   3073  OD2 ASP B 162      29.719  19.703  -4.773  1.00 92.56           O  
ATOM   3074  N   ASP B 163      24.422  20.922  -3.621  1.00 95.12           N  
ATOM   3075  CA  ASP B 163      23.062  21.000  -4.125  1.00 95.12           C  
ATOM   3076  C   ASP B 163      22.109  21.516  -3.051  1.00 95.12           C  
ATOM   3077  CB  ASP B 163      22.609  19.625  -4.629  1.00 95.12           C  
ATOM   3078  O   ASP B 163      21.094  22.125  -3.363  1.00 95.12           O  
ATOM   3079  CG  ASP B 163      23.188  19.266  -5.984  1.00 95.12           C  
ATOM   3080  OD1 ASP B 163      22.969  20.016  -6.961  1.00 95.12           O  
ATOM   3081  OD2 ASP B 163      23.875  18.219  -6.074  1.00 95.12           O  
ATOM   3082  N   ILE B 164      22.375  21.172  -1.817  1.00 97.31           N  
ATOM   3083  CA  ILE B 164      21.406  21.484  -0.771  1.00 97.31           C  
ATOM   3084  C   ILE B 164      22.141  21.828   0.523  1.00 97.31           C  
ATOM   3085  CB  ILE B 164      20.422  20.297  -0.538  1.00 97.31           C  
ATOM   3086  O   ILE B 164      23.219  21.297   0.795  1.00 97.31           O  
ATOM   3087  CG1 ILE B 164      19.188  20.781   0.219  1.00 97.31           C  
ATOM   3088  CG2 ILE B 164      21.125  19.172   0.217  1.00 97.31           C  
ATOM   3089  CD1 ILE B 164      18.016  19.812   0.164  1.00 97.31           C  
ATOM   3090  N   GLU B 165      21.578  22.688   1.325  1.00 98.00           N  
ATOM   3091  CA  GLU B 165      22.031  23.062   2.658  1.00 98.00           C  
ATOM   3092  C   GLU B 165      20.875  23.047   3.660  1.00 98.00           C  
ATOM   3093  CB  GLU B 165      22.688  24.438   2.629  1.00 98.00           C  
ATOM   3094  O   GLU B 165      19.766  23.469   3.336  1.00 98.00           O  
ATOM   3095  CG  GLU B 165      24.000  24.484   1.860  1.00 98.00           C  
ATOM   3096  CD  GLU B 165      24.625  25.859   1.823  1.00 98.00           C  
ATOM   3097  OE1 GLU B 165      25.750  26.000   1.290  1.00 98.00           O  
ATOM   3098  OE2 GLU B 165      24.000  26.812   2.332  1.00 98.00           O  
ATOM   3099  N   PHE B 166      21.219  22.625   4.832  1.00 98.56           N  
ATOM   3100  CA  PHE B 166      20.203  22.547   5.879  1.00 98.56           C  
ATOM   3101  C   PHE B 166      20.484  23.562   6.984  1.00 98.56           C  
ATOM   3102  CB  PHE B 166      20.141  21.141   6.465  1.00 98.56           C  
ATOM   3103  O   PHE B 166      21.641  23.844   7.281  1.00 98.56           O  
ATOM   3104  CG  PHE B 166      19.578  20.109   5.508  1.00 98.56           C  
ATOM   3105  CD1 PHE B 166      18.938  20.500   4.340  1.00 98.56           C  
ATOM   3106  CD2 PHE B 166      19.703  18.750   5.781  1.00 98.56           C  
ATOM   3107  CE1 PHE B 166      18.438  19.547   3.457  1.00 98.56           C  
ATOM   3108  CE2 PHE B 166      19.203  17.797   4.902  1.00 98.56           C  
ATOM   3109  CZ  PHE B 166      18.562  18.203   3.742  1.00 98.56           C  
ATOM   3110  N   TYR B 167      19.484  24.062   7.590  1.00 98.38           N  
ATOM   3111  CA  TYR B 167      19.641  24.906   8.773  1.00 98.38           C  
ATOM   3112  C   TYR B 167      18.391  24.844   9.648  1.00 98.38           C  
ATOM   3113  CB  TYR B 167      19.922  26.359   8.367  1.00 98.38           C  
ATOM   3114  O   TYR B 167      17.312  24.469   9.180  1.00 98.38           O  
ATOM   3115  CG  TYR B 167      18.766  27.031   7.664  1.00 98.38           C  
ATOM   3116  CD1 TYR B 167      18.578  26.859   6.293  1.00 98.38           C  
ATOM   3117  CD2 TYR B 167      17.875  27.828   8.367  1.00 98.38           C  
ATOM   3118  CE1 TYR B 167      17.516  27.484   5.641  1.00 98.38           C  
ATOM   3119  CE2 TYR B 167      16.812  28.453   7.723  1.00 98.38           C  
ATOM   3120  OH  TYR B 167      15.586  28.891   5.719  1.00 98.38           O  
ATOM   3121  CZ  TYR B 167      16.641  28.266   6.363  1.00 98.38           C  
ATOM   3122  N   TRP B 168      18.562  25.141  10.867  1.00 98.44           N  
ATOM   3123  CA  TRP B 168      17.453  25.266  11.797  1.00 98.44           C  
ATOM   3124  C   TRP B 168      16.734  26.594  11.625  1.00 98.44           C  
ATOM   3125  CB  TRP B 168      17.938  25.109  13.242  1.00 98.44           C  
ATOM   3126  O   TRP B 168      17.281  27.641  11.977  1.00 98.44           O  
ATOM   3127  CG  TRP B 168      18.406  23.719  13.586  1.00 98.44           C  
ATOM   3128  CD1 TRP B 168      19.688  23.328  13.844  1.00 98.44           C  
ATOM   3129  CD2 TRP B 168      17.594  22.547  13.695  1.00 98.44           C  
ATOM   3130  CE2 TRP B 168      18.453  21.484  14.031  1.00 98.44           C  
ATOM   3131  CE3 TRP B 168      16.219  22.297  13.547  1.00 98.44           C  
ATOM   3132  NE1 TRP B 168      19.719  21.984  14.117  1.00 98.44           N  
ATOM   3133  CH2 TRP B 168      16.625  19.969  14.062  1.00 98.44           C  
ATOM   3134  CZ2 TRP B 168      17.969  20.172  14.219  1.00 98.44           C  
ATOM   3135  CZ3 TRP B 168      15.750  21.000  13.734  1.00 98.44           C  
ATOM   3136  N   ARG B 169      15.570  26.547  11.133  1.00 96.94           N  
ATOM   3137  CA  ARG B 169      14.781  27.750  10.883  1.00 96.94           C  
ATOM   3138  C   ARG B 169      14.227  28.328  12.180  1.00 96.94           C  
ATOM   3139  CB  ARG B 169      13.633  27.453   9.914  1.00 96.94           C  
ATOM   3140  O   ARG B 169      13.359  27.719  12.812  1.00 96.94           O  
ATOM   3141  CG  ARG B 169      12.883  28.688   9.453  1.00 96.94           C  
ATOM   3142  CD  ARG B 169      11.820  28.344   8.414  1.00 96.94           C  
ATOM   3143  NE  ARG B 169      11.055  29.531   8.016  1.00 96.94           N  
ATOM   3144  NH1 ARG B 169       9.195  29.000   9.281  1.00 96.94           N  
ATOM   3145  NH2 ARG B 169       9.227  30.906   8.008  1.00 96.94           N  
ATOM   3146  CZ  ARG B 169       9.828  29.812   8.438  1.00 96.94           C  
ATOM   3147  N   GLY B 170      14.641  29.500  12.500  1.00 93.94           N  
ATOM   3148  CA  GLY B 170      14.281  30.109  13.766  1.00 93.94           C  
ATOM   3149  C   GLY B 170      15.328  29.906  14.844  1.00 93.94           C  
ATOM   3150  O   GLY B 170      15.094  30.219  16.016  1.00 93.94           O  
ATOM   3151  N   ASP B 171      16.422  29.234  14.555  1.00 93.31           N  
ATOM   3152  CA  ASP B 171      17.547  29.031  15.453  1.00 93.31           C  
ATOM   3153  C   ASP B 171      17.125  28.234  16.688  1.00 93.31           C  
ATOM   3154  CB  ASP B 171      18.172  30.359  15.875  1.00 93.31           C  
ATOM   3155  O   ASP B 171      16.609  27.125  16.578  1.00 93.31           O  
ATOM   3156  CG  ASP B 171      18.719  31.156  14.695  1.00 93.31           C  
ATOM   3157  OD1 ASP B 171      19.422  30.578  13.844  1.00 93.31           O  
ATOM   3158  OD2 ASP B 171      18.438  32.375  14.625  1.00 93.31           O  
ATOM   3159  N   ASP B 172      17.203  28.922  17.797  1.00 88.88           N  
ATOM   3160  CA  ASP B 172      16.906  28.234  19.047  1.00 88.88           C  
ATOM   3161  C   ASP B 172      15.422  27.922  19.172  1.00 88.88           C  
ATOM   3162  CB  ASP B 172      17.375  29.078  20.234  1.00 88.88           C  
ATOM   3163  O   ASP B 172      15.031  27.078  19.984  1.00 88.88           O  
ATOM   3164  CG  ASP B 172      18.875  29.234  20.312  1.00 88.88           C  
ATOM   3165  OD1 ASP B 172      19.609  28.359  19.812  1.00 88.88           O  
ATOM   3166  OD2 ASP B 172      19.344  30.250  20.875  1.00 88.88           O  
ATOM   3167  N   ASN B 173      14.680  28.562  18.422  1.00 91.69           N  
ATOM   3168  CA  ASN B 173      13.234  28.359  18.484  1.00 91.69           C  
ATOM   3169  C   ASN B 173      12.766  27.375  17.406  1.00 91.69           C  
ATOM   3170  CB  ASN B 173      12.500  29.688  18.344  1.00 91.69           C  
ATOM   3171  O   ASN B 173      11.570  27.281  17.141  1.00 91.69           O  
ATOM   3172  CG  ASN B 173      12.773  30.625  19.516  1.00 91.69           C  
ATOM   3173  ND2 ASN B 173      12.969  31.906  19.203  1.00 91.69           N  
ATOM   3174  OD1 ASN B 173      12.797  30.203  20.672  1.00 91.69           O  
ATOM   3175  N   ALA B 174      13.688  26.703  16.750  1.00 96.12           N  
ATOM   3176  CA  ALA B 174      13.359  25.766  15.680  1.00 96.12           C  
ATOM   3177  C   ALA B 174      12.656  24.531  16.234  1.00 96.12           C  
ATOM   3178  CB  ALA B 174      14.625  25.359  14.930  1.00 96.12           C  
ATOM   3179  O   ALA B 174      11.953  23.828  15.500  1.00 96.12           O  
ATOM   3180  N   VAL B 175      12.883  24.281  17.500  1.00 95.94           N  
ATOM   3181  CA  VAL B 175      12.258  23.125  18.141  1.00 95.94           C  
ATOM   3182  C   VAL B 175      11.312  23.609  19.234  1.00 95.94           C  
ATOM   3183  CB  VAL B 175      13.312  22.156  18.719  1.00 95.94           C  
ATOM   3184  O   VAL B 175      11.703  24.375  20.125  1.00 95.94           O  
ATOM   3185  CG1 VAL B 175      12.633  21.016  19.469  1.00 95.94           C  
ATOM   3186  CG2 VAL B 175      14.219  21.625  17.609  1.00 95.94           C  
ATOM   3187  N   THR B 176      10.086  23.141  19.219  1.00 93.44           N  
ATOM   3188  CA  THR B 176       9.070  23.516  20.188  1.00 93.44           C  
ATOM   3189  C   THR B 176       8.398  22.281  20.766  1.00 93.44           C  
ATOM   3190  CB  THR B 176       8.008  24.438  19.578  1.00 93.44           C  
ATOM   3191  O   THR B 176       8.680  21.156  20.344  1.00 93.44           O  
ATOM   3192  CG2 THR B 176       8.633  25.734  19.047  1.00 93.44           C  
ATOM   3193  OG1 THR B 176       7.363  23.766  18.484  1.00 93.44           O  
ATOM   3194  N   GLY B 177       7.582  22.422  21.828  1.00 91.81           N  
ATOM   3195  CA  GLY B 177       6.805  21.344  22.406  1.00 91.81           C  
ATOM   3196  C   GLY B 177       7.555  20.594  23.484  1.00 91.81           C  
ATOM   3197  O   GLY B 177       6.980  19.734  24.172  1.00 91.81           O  
ATOM   3198  N   VAL B 178       8.844  20.828  23.688  1.00 90.12           N  
ATOM   3199  CA  VAL B 178       9.695  20.062  24.609  1.00 90.12           C  
ATOM   3200  C   VAL B 178       9.203  20.250  26.031  1.00 90.12           C  
ATOM   3201  CB  VAL B 178      11.172  20.484  24.484  1.00 90.12           C  
ATOM   3202  O   VAL B 178       9.172  19.297  26.812  1.00 90.12           O  
ATOM   3203  CG1 VAL B 178      12.047  19.672  25.453  1.00 90.12           C  
ATOM   3204  CG2 VAL B 178      11.664  20.328  23.047  1.00 90.12           C  
ATOM   3205  N   THR B 179       8.766  21.422  26.391  1.00 84.56           N  
ATOM   3206  CA  THR B 179       8.383  21.766  27.766  1.00 84.56           C  
ATOM   3207  C   THR B 179       7.066  21.078  28.141  1.00 84.56           C  
ATOM   3208  CB  THR B 179       8.242  23.281  27.938  1.00 84.56           C  
ATOM   3209  O   THR B 179       6.734  20.969  29.312  1.00 84.56           O  
ATOM   3210  CG2 THR B 179       9.578  23.984  27.719  1.00 84.56           C  
ATOM   3211  OG1 THR B 179       7.285  23.781  27.000  1.00 84.56           O  
ATOM   3212  N   LYS B 180       6.391  20.594  27.188  1.00 81.62           N  
ATOM   3213  CA  LYS B 180       5.074  20.000  27.422  1.00 81.62           C  
ATOM   3214  C   LYS B 180       5.160  18.484  27.500  1.00 81.62           C  
ATOM   3215  CB  LYS B 180       4.090  20.422  26.328  1.00 81.62           C  
ATOM   3216  O   LYS B 180       4.168  17.812  27.797  1.00 81.62           O  
ATOM   3217  CG  LYS B 180       3.818  21.922  26.281  1.00 81.62           C  
ATOM   3218  CD  LYS B 180       2.846  22.281  25.172  1.00 81.62           C  
ATOM   3219  CE  LYS B 180       2.650  23.781  25.062  1.00 81.62           C  
ATOM   3220  NZ  LYS B 180       1.795  24.156  23.891  1.00 81.62           N  
ATOM   3221  N   ILE B 181       6.301  18.000  27.297  1.00 83.00           N  
ATOM   3222  CA  ILE B 181       6.465  16.562  27.188  1.00 83.00           C  
ATOM   3223  C   ILE B 181       6.523  15.938  28.594  1.00 83.00           C  
ATOM   3224  CB  ILE B 181       7.730  16.188  26.391  1.00 83.00           C  
ATOM   3225  O   ILE B 181       7.254  16.422  29.453  1.00 83.00           O  
ATOM   3226  CG1 ILE B 181       7.609  16.672  24.938  1.00 83.00           C  
ATOM   3227  CG2 ILE B 181       7.980  14.672  26.438  1.00 83.00           C  
ATOM   3228  CD1 ILE B 181       8.883  16.531  24.125  1.00 83.00           C  
ATOM   3229  N   GLU B 182       5.727  14.969  28.781  1.00 75.31           N  
ATOM   3230  CA  GLU B 182       5.742  14.180  30.000  1.00 75.31           C  
ATOM   3231  C   GLU B 182       6.160  12.742  29.734  1.00 75.31           C  
ATOM   3232  CB  GLU B 182       4.367  14.203  30.672  1.00 75.31           C  
ATOM   3233  O   GLU B 182       5.562  12.062  28.891  1.00 75.31           O  
ATOM   3234  CG  GLU B 182       3.959  15.578  31.188  1.00 75.31           C  
ATOM   3235  CD  GLU B 182       2.641  15.570  31.953  1.00 75.31           C  
ATOM   3236  OE1 GLU B 182       2.254  16.625  32.500  1.00 75.31           O  
ATOM   3237  OE2 GLU B 182       1.992  14.500  31.984  1.00 75.31           O  
ATOM   3238  N   LEU B 183       7.207  12.312  30.391  1.00 76.94           N  
ATOM   3239  CA  LEU B 183       7.688  10.938  30.297  1.00 76.94           C  
ATOM   3240  C   LEU B 183       7.562  10.227  31.641  1.00 76.94           C  
ATOM   3241  CB  LEU B 183       9.141  10.914  29.828  1.00 76.94           C  
ATOM   3242  O   LEU B 183       7.938  10.773  32.688  1.00 76.94           O  
ATOM   3243  CG  LEU B 183       9.391  11.305  28.359  1.00 76.94           C  
ATOM   3244  CD1 LEU B 183      10.742  12.008  28.219  1.00 76.94           C  
ATOM   3245  CD2 LEU B 183       9.320  10.086  27.453  1.00 76.94           C  
ATOM   3246  N   PRO B 184       6.969   9.133  31.703  1.00 70.62           N  
ATOM   3247  CA  PRO B 184       6.859   8.422  32.969  1.00 70.62           C  
ATOM   3248  C   PRO B 184       8.219   8.125  33.625  1.00 70.62           C  
ATOM   3249  CB  PRO B 184       6.137   7.129  32.594  1.00 70.62           C  
ATOM   3250  O   PRO B 184       8.391   8.289  34.812  1.00 70.62           O  
ATOM   3251  CG  PRO B 184       5.586   7.383  31.234  1.00 70.62           C  
ATOM   3252  CD  PRO B 184       6.309   8.555  30.641  1.00 70.62           C  
ATOM   3253  N   GLN B 185       9.234   7.734  32.906  1.00 77.06           N  
ATOM   3254  CA  GLN B 185      10.477   7.223  33.469  1.00 77.06           C  
ATOM   3255  C   GLN B 185      11.625   8.203  33.250  1.00 77.06           C  
ATOM   3256  CB  GLN B 185      10.820   5.863  32.875  1.00 77.06           C  
ATOM   3257  O   GLN B 185      12.688   8.062  33.844  1.00 77.06           O  
ATOM   3258  CG  GLN B 185       9.844   4.754  33.219  1.00 77.06           C  
ATOM   3259  CD  GLN B 185      10.203   3.424  32.594  1.00 77.06           C  
ATOM   3260  NE2 GLN B 185       9.469   2.377  32.969  1.00 77.06           N  
ATOM   3261  OE1 GLN B 185      11.125   3.336  31.781  1.00 77.06           O  
ATOM   3262  N   PHE B 186      11.477   9.164  32.500  1.00 85.56           N  
ATOM   3263  CA  PHE B 186      12.562  10.070  32.156  1.00 85.56           C  
ATOM   3264  C   PHE B 186      12.086  11.516  32.156  1.00 85.56           C  
ATOM   3265  CB  PHE B 186      13.141   9.719  30.781  1.00 85.56           C  
ATOM   3266  O   PHE B 186      10.883  11.781  32.094  1.00 85.56           O  
ATOM   3267  CG  PHE B 186      13.961   8.453  30.781  1.00 85.56           C  
ATOM   3268  CD1 PHE B 186      15.328   8.500  31.047  1.00 85.56           C  
ATOM   3269  CD2 PHE B 186      13.375   7.230  30.500  1.00 85.56           C  
ATOM   3270  CE1 PHE B 186      16.094   7.332  31.047  1.00 85.56           C  
ATOM   3271  CE2 PHE B 186      14.133   6.062  30.484  1.00 85.56           C  
ATOM   3272  CZ  PHE B 186      15.492   6.117  30.766  1.00 85.56           C  
ATOM   3273  N   SER B 187      12.938  12.398  32.375  1.00 87.62           N  
ATOM   3274  CA  SER B 187      12.758  13.836  32.156  1.00 87.62           C  
ATOM   3275  C   SER B 187      13.766  14.375  31.156  1.00 87.62           C  
ATOM   3276  CB  SER B 187      12.898  14.586  33.469  1.00 87.62           C  
ATOM   3277  O   SER B 187      14.922  13.945  31.125  1.00 87.62           O  
ATOM   3278  OG  SER B 187      11.898  14.172  34.406  1.00 87.62           O  
ATOM   3279  N   ILE B 188      13.281  15.250  30.375  1.00 91.25           N  
ATOM   3280  CA  ILE B 188      14.180  15.969  29.484  1.00 91.25           C  
ATOM   3281  C   ILE B 188      14.805  17.156  30.234  1.00 91.25           C  
ATOM   3282  CB  ILE B 188      13.453  16.453  28.219  1.00 91.25           C  
ATOM   3283  O   ILE B 188      14.109  18.109  30.562  1.00 91.25           O  
ATOM   3284  CG1 ILE B 188      12.789  15.281  27.500  1.00 91.25           C  
ATOM   3285  CG2 ILE B 188      14.414  17.203  27.281  1.00 91.25           C  
ATOM   3286  CD1 ILE B 188      11.883  15.695  26.328  1.00 91.25           C  
ATOM   3287  N   VAL B 189      16.047  17.141  30.438  1.00 90.88           N  
ATOM   3288  CA  VAL B 189      16.719  18.172  31.234  1.00 90.88           C  
ATOM   3289  C   VAL B 189      17.250  19.266  30.312  1.00 90.88           C  
ATOM   3290  CB  VAL B 189      17.875  17.562  32.062  1.00 90.88           C  
ATOM   3291  O   VAL B 189      17.438  20.406  30.734  1.00 90.88           O  
ATOM   3292  CG1 VAL B 189      17.328  16.719  33.219  1.00 90.88           C  
ATOM   3293  CG2 VAL B 189      18.812  16.750  31.172  1.00 90.88           C  
ATOM   3294  N   ASP B 190      17.578  18.875  29.078  1.00 92.38           N  
ATOM   3295  CA  ASP B 190      18.125  19.812  28.094  1.00 92.38           C  
ATOM   3296  C   ASP B 190      18.031  19.234  26.688  1.00 92.38           C  
ATOM   3297  CB  ASP B 190      19.594  20.125  28.422  1.00 92.38           C  
ATOM   3298  O   ASP B 190      17.766  18.047  26.500  1.00 92.38           O  
ATOM   3299  CG  ASP B 190      20.078  21.406  27.766  1.00 92.38           C  
ATOM   3300  OD1 ASP B 190      19.266  22.141  27.172  1.00 92.38           O  
ATOM   3301  OD2 ASP B 190      21.297  21.672  27.844  1.00 92.38           O  
ATOM   3302  N   TYR B 191      18.094  20.125  25.734  1.00 94.88           N  
ATOM   3303  CA  TYR B 191      18.219  19.703  24.344  1.00 94.88           C  
ATOM   3304  C   TYR B 191      19.156  20.656  23.578  1.00 94.88           C  
ATOM   3305  CB  TYR B 191      16.844  19.672  23.672  1.00 94.88           C  
ATOM   3306  O   TYR B 191      19.312  21.812  23.953  1.00 94.88           O  
ATOM   3307  CG  TYR B 191      16.234  21.031  23.469  1.00 94.88           C  
ATOM   3308  CD1 TYR B 191      15.508  21.641  24.484  1.00 94.88           C  
ATOM   3309  CD2 TYR B 191      16.375  21.703  22.250  1.00 94.88           C  
ATOM   3310  CE1 TYR B 191      14.930  22.906  24.297  1.00 94.88           C  
ATOM   3311  CE2 TYR B 191      15.805  22.953  22.062  1.00 94.88           C  
ATOM   3312  OH  TYR B 191      14.523  24.797  22.906  1.00 94.88           O  
ATOM   3313  CZ  TYR B 191      15.086  23.547  23.094  1.00 94.88           C  
ATOM   3314  N   LYS B 192      19.750  20.156  22.609  1.00 96.44           N  
ATOM   3315  CA  LYS B 192      20.719  20.906  21.828  1.00 96.44           C  
ATOM   3316  C   LYS B 192      20.484  20.703  20.328  1.00 96.44           C  
ATOM   3317  CB  LYS B 192      22.141  20.484  22.188  1.00 96.44           C  
ATOM   3318  O   LYS B 192      20.141  19.609  19.891  1.00 96.44           O  
ATOM   3319  CG  LYS B 192      22.578  20.938  23.578  1.00 96.44           C  
ATOM   3320  CD  LYS B 192      24.031  20.547  23.859  1.00 96.44           C  
ATOM   3321  CE  LYS B 192      24.438  20.938  25.266  1.00 96.44           C  
ATOM   3322  NZ  LYS B 192      25.844  20.531  25.562  1.00 96.44           N  
ATOM   3323  N   LEU B 193      20.688  21.750  19.594  1.00 97.81           N  
ATOM   3324  CA  LEU B 193      20.625  21.750  18.141  1.00 97.81           C  
ATOM   3325  C   LEU B 193      22.016  21.891  17.531  1.00 97.81           C  
ATOM   3326  CB  LEU B 193      19.719  22.875  17.641  1.00 97.81           C  
ATOM   3327  O   LEU B 193      22.750  22.828  17.859  1.00 97.81           O  
ATOM   3328  CG  LEU B 193      18.312  22.938  18.266  1.00 97.81           C  
ATOM   3329  CD1 LEU B 193      17.547  24.125  17.688  1.00 97.81           C  
ATOM   3330  CD2 LEU B 193      17.562  21.641  18.047  1.00 97.81           C  
ATOM   3331  N   ILE B 194      22.359  21.016  16.672  1.00 97.00           N  
ATOM   3332  CA  ILE B 194      23.672  21.016  16.047  1.00 97.00           C  
ATOM   3333  C   ILE B 194      23.516  20.969  14.523  1.00 97.00           C  
ATOM   3334  CB  ILE B 194      24.531  19.828  16.531  1.00 97.00           C  
ATOM   3335  O   ILE B 194      22.672  20.250  14.000  1.00 97.00           O  
ATOM   3336  CG1 ILE B 194      24.766  19.922  18.047  1.00 97.00           C  
ATOM   3337  CG2 ILE B 194      25.859  19.781  15.773  1.00 97.00           C  
ATOM   3338  CD1 ILE B 194      25.391  18.672  18.641  1.00 97.00           C  
ATOM   3339  N   THR B 195      24.250  21.734  13.844  1.00 96.88           N  
ATOM   3340  CA  THR B 195      24.391  21.703  12.391  1.00 96.88           C  
ATOM   3341  C   THR B 195      25.797  21.281  11.984  1.00 96.88           C  
ATOM   3342  CB  THR B 195      24.062  23.078  11.773  1.00 96.88           C  
ATOM   3343  O   THR B 195      26.781  21.859  12.469  1.00 96.88           O  
ATOM   3344  CG2 THR B 195      24.078  23.016  10.250  1.00 96.88           C  
ATOM   3345  OG1 THR B 195      22.766  23.500  12.219  1.00 96.88           O  
ATOM   3346  N   LYS B 196      25.891  20.344  11.133  1.00 96.00           N  
ATOM   3347  CA  LYS B 196      27.219  19.906  10.719  1.00 96.00           C  
ATOM   3348  C   LYS B 196      27.188  19.375   9.281  1.00 96.00           C  
ATOM   3349  CB  LYS B 196      27.734  18.812  11.664  1.00 96.00           C  
ATOM   3350  O   LYS B 196      26.125  19.297   8.664  1.00 96.00           O  
ATOM   3351  CG  LYS B 196      26.906  17.547  11.672  1.00 96.00           C  
ATOM   3352  CD  LYS B 196      27.375  16.562  12.734  1.00 96.00           C  
ATOM   3353  CE  LYS B 196      26.484  15.336  12.812  1.00 96.00           C  
ATOM   3354  NZ  LYS B 196      26.922  14.398  13.883  1.00 96.00           N  
ATOM   3355  N   LYS B 197      28.344  19.109   8.766  1.00 95.56           N  
ATOM   3356  CA  LYS B 197      28.578  18.438   7.492  1.00 95.56           C  
ATOM   3357  C   LYS B 197      29.344  17.125   7.680  1.00 95.56           C  
ATOM   3358  CB  LYS B 197      29.344  19.359   6.535  1.00 95.56           C  
ATOM   3359  O   LYS B 197      30.266  17.062   8.492  1.00 95.56           O  
ATOM   3360  CG  LYS B 197      28.594  20.641   6.172  1.00 95.56           C  
ATOM   3361  CD  LYS B 197      29.422  21.516   5.234  1.00 95.56           C  
ATOM   3362  CE  LYS B 197      28.703  22.828   4.926  1.00 95.56           C  
ATOM   3363  NZ  LYS B 197      29.516  23.688   4.012  1.00 95.56           N  
ATOM   3364  N   VAL B 198      28.891  16.172   7.020  1.00 92.56           N  
ATOM   3365  CA  VAL B 198      29.562  14.875   7.074  1.00 92.56           C  
ATOM   3366  C   VAL B 198      30.156  14.547   5.707  1.00 92.56           C  
ATOM   3367  CB  VAL B 198      28.594  13.750   7.516  1.00 92.56           C  
ATOM   3368  O   VAL B 198      29.484  14.703   4.680  1.00 92.56           O  
ATOM   3369  CG1 VAL B 198      29.344  12.453   7.777  1.00 92.56           C  
ATOM   3370  CG2 VAL B 198      27.812  14.180   8.758  1.00 92.56           C  
ATOM   3371  N   VAL B 199      31.328  14.016   5.730  1.00 89.56           N  
ATOM   3372  CA  VAL B 199      32.062  13.781   4.492  1.00 89.56           C  
ATOM   3373  C   VAL B 199      32.156  12.273   4.230  1.00 89.56           C  
ATOM   3374  CB  VAL B 199      33.469  14.406   4.535  1.00 89.56           C  
ATOM   3375  O   VAL B 199      32.562  11.516   5.105  1.00 89.56           O  
ATOM   3376  CG1 VAL B 199      34.219  14.156   3.223  1.00 89.56           C  
ATOM   3377  CG2 VAL B 199      33.375  15.898   4.832  1.00 89.56           C  
ATOM   3378  N   PHE B 200      31.734  11.906   3.027  1.00 81.62           N  
ATOM   3379  CA  PHE B 200      31.875  10.555   2.512  1.00 81.62           C  
ATOM   3380  C   PHE B 200      32.688  10.547   1.226  1.00 81.62           C  
ATOM   3381  CB  PHE B 200      30.500   9.922   2.262  1.00 81.62           C  
ATOM   3382  O   PHE B 200      33.156  11.602   0.778  1.00 81.62           O  
ATOM   3383  CG  PHE B 200      29.641   9.852   3.488  1.00 81.62           C  
ATOM   3384  CD1 PHE B 200      29.844   8.867   4.449  1.00 81.62           C  
ATOM   3385  CD2 PHE B 200      28.625  10.773   3.680  1.00 81.62           C  
ATOM   3386  CE1 PHE B 200      29.031   8.805   5.582  1.00 81.62           C  
ATOM   3387  CE2 PHE B 200      27.812  10.719   4.812  1.00 81.62           C  
ATOM   3388  CZ  PHE B 200      28.016   9.734   5.762  1.00 81.62           C  
ATOM   3389  N   SER B 201      32.906   9.359   0.688  1.00 74.69           N  
ATOM   3390  CA  SER B 201      33.625   9.234  -0.573  1.00 74.69           C  
ATOM   3391  C   SER B 201      32.844   9.852  -1.726  1.00 74.69           C  
ATOM   3392  CB  SER B 201      33.938   7.770  -0.877  1.00 74.69           C  
ATOM   3393  O   SER B 201      33.438  10.328  -2.699  1.00 74.69           O  
ATOM   3394  OG  SER B 201      32.750   7.016  -0.947  1.00 74.69           O  
ATOM   3395  N   THR B 202      31.562   9.875  -1.517  1.00 77.19           N  
ATOM   3396  CA  THR B 202      30.688  10.352  -2.576  1.00 77.19           C  
ATOM   3397  C   THR B 202      30.500  11.867  -2.482  1.00 77.19           C  
ATOM   3398  CB  THR B 202      29.312   9.664  -2.520  1.00 77.19           C  
ATOM   3399  O   THR B 202      30.000  12.500  -3.412  1.00 77.19           O  
ATOM   3400  CG2 THR B 202      29.422   8.180  -2.826  1.00 77.19           C  
ATOM   3401  OG1 THR B 202      28.750   9.828  -1.211  1.00 77.19           O  
ATOM   3402  N   GLY B 203      30.844  12.508  -1.370  1.00 86.69           N  
ATOM   3403  CA  GLY B 203      30.688  13.938  -1.176  1.00 86.69           C  
ATOM   3404  C   GLY B 203      30.391  14.320   0.265  1.00 86.69           C  
ATOM   3405  O   GLY B 203      30.594  13.516   1.176  1.00 86.69           O  
ATOM   3406  N   SER B 204      30.078  15.594   0.365  1.00 93.88           N  
ATOM   3407  CA  SER B 204      29.703  16.141   1.665  1.00 93.88           C  
ATOM   3408  C   SER B 204      28.188  16.312   1.775  1.00 93.88           C  
ATOM   3409  CB  SER B 204      30.391  17.484   1.903  1.00 93.88           C  
ATOM   3410  O   SER B 204      27.531  16.781   0.835  1.00 93.88           O  
ATOM   3411  OG  SER B 204      31.797  17.328   1.915  1.00 93.88           O  
ATOM   3412  N   TYR B 205      27.719  15.945   2.867  1.00 95.62           N  
ATOM   3413  CA  TYR B 205      26.281  15.992   3.084  1.00 95.62           C  
ATOM   3414  C   TYR B 205      25.938  16.828   4.312  1.00 95.62           C  
ATOM   3415  CB  TYR B 205      25.719  14.578   3.240  1.00 95.62           C  
ATOM   3416  O   TYR B 205      26.656  16.766   5.320  1.00 95.62           O  
ATOM   3417  CG  TYR B 205      25.828  13.734   1.989  1.00 95.62           C  
ATOM   3418  CD1 TYR B 205      24.734  13.570   1.140  1.00 95.62           C  
ATOM   3419  CD2 TYR B 205      27.016  13.102   1.655  1.00 95.62           C  
ATOM   3420  CE1 TYR B 205      24.828  12.797  -0.012  1.00 95.62           C  
ATOM   3421  CE2 TYR B 205      27.125  12.328   0.506  1.00 95.62           C  
ATOM   3422  OH  TYR B 205      26.125  11.414  -1.460  1.00 95.62           O  
ATOM   3423  CZ  TYR B 205      26.031  12.180  -0.321  1.00 95.62           C  
ATOM   3424  N   PRO B 206      24.906  17.547   4.242  1.00 96.69           N  
ATOM   3425  CA  PRO B 206      24.469  18.297   5.418  1.00 96.69           C  
ATOM   3426  C   PRO B 206      23.750  17.422   6.438  1.00 96.69           C  
ATOM   3427  CB  PRO B 206      23.516  19.344   4.832  1.00 96.69           C  
ATOM   3428  O   PRO B 206      23.000  16.500   6.059  1.00 96.69           O  
ATOM   3429  CG  PRO B 206      22.891  18.672   3.650  1.00 96.69           C  
ATOM   3430  CD  PRO B 206      23.906  17.750   3.037  1.00 96.69           C  
ATOM   3431  N   ARG B 207      23.922  17.750   7.676  1.00 97.75           N  
ATOM   3432  CA  ARG B 207      23.266  17.016   8.758  1.00 97.75           C  
ATOM   3433  C   ARG B 207      22.828  17.953   9.875  1.00 97.75           C  
ATOM   3434  CB  ARG B 207      24.203  15.938   9.320  1.00 97.75           C  
ATOM   3435  O   ARG B 207      23.609  18.797  10.328  1.00 97.75           O  
ATOM   3436  CG  ARG B 207      23.594  15.094  10.422  1.00 97.75           C  
ATOM   3437  CD  ARG B 207      24.578  14.055  10.945  1.00 97.75           C  
ATOM   3438  NE  ARG B 207      24.875  13.047   9.938  1.00 97.75           N  
ATOM   3439  NH1 ARG B 207      26.516  11.984  11.188  1.00 97.75           N  
ATOM   3440  NH2 ARG B 207      26.000  11.227   9.086  1.00 97.75           N  
ATOM   3441  CZ  ARG B 207      25.797  12.086  10.070  1.00 97.75           C  
ATOM   3442  N   LEU B 208      21.594  17.891  10.258  1.00 98.38           N  
ATOM   3443  CA  LEU B 208      21.062  18.531  11.453  1.00 98.38           C  
ATOM   3444  C   LEU B 208      20.844  17.500  12.562  1.00 98.38           C  
ATOM   3445  CB  LEU B 208      19.750  19.250  11.148  1.00 98.38           C  
ATOM   3446  O   LEU B 208      20.359  16.391  12.297  1.00 98.38           O  
ATOM   3447  CG  LEU B 208      19.812  20.375  10.117  1.00 98.38           C  
ATOM   3448  CD1 LEU B 208      18.453  21.031   9.969  1.00 98.38           C  
ATOM   3449  CD2 LEU B 208      20.859  21.406  10.523  1.00 98.38           C  
ATOM   3450  N   SER B 209      21.188  17.859  13.750  1.00 97.94           N  
ATOM   3451  CA  SER B 209      21.062  16.969  14.891  1.00 97.94           C  
ATOM   3452  C   SER B 209      20.297  17.625  16.031  1.00 97.94           C  
ATOM   3453  CB  SER B 209      22.438  16.516  15.383  1.00 97.94           C  
ATOM   3454  O   SER B 209      20.609  18.750  16.422  1.00 97.94           O  
ATOM   3455  OG  SER B 209      22.312  15.539  16.406  1.00 97.94           O  
ATOM   3456  N   LEU B 210      19.297  17.062  16.500  1.00 97.81           N  
ATOM   3457  CA  LEU B 210      18.594  17.391  17.719  1.00 97.81           C  
ATOM   3458  C   LEU B 210      18.922  16.391  18.828  1.00 97.81           C  
ATOM   3459  CB  LEU B 210      17.094  17.438  17.484  1.00 97.81           C  
ATOM   3460  O   LEU B 210      18.578  15.211  18.719  1.00 97.81           O  
ATOM   3461  CG  LEU B 210      16.203  17.562  18.719  1.00 97.81           C  
ATOM   3462  CD1 LEU B 210      16.531  18.859  19.469  1.00 97.81           C  
ATOM   3463  CD2 LEU B 210      14.727  17.531  18.344  1.00 97.81           C  
ATOM   3464  N   SER B 211      19.547  16.797  19.859  1.00 96.38           N  
ATOM   3465  CA  SER B 211      19.969  15.945  20.969  1.00 96.38           C  
ATOM   3466  C   SER B 211      19.156  16.203  22.219  1.00 96.38           C  
ATOM   3467  CB  SER B 211      21.453  16.156  21.250  1.00 96.38           C  
ATOM   3468  O   SER B 211      19.078  17.344  22.688  1.00 96.38           O  
ATOM   3469  OG  SER B 211      21.875  15.336  22.344  1.00 96.38           O  
ATOM   3470  N   PHE B 212      18.578  15.258  22.719  1.00 95.06           N  
ATOM   3471  CA  PHE B 212      17.859  15.328  23.984  1.00 95.06           C  
ATOM   3472  C   PHE B 212      18.719  14.773  25.125  1.00 95.06           C  
ATOM   3473  CB  PHE B 212      16.547  14.555  23.906  1.00 95.06           C  
ATOM   3474  O   PHE B 212      19.281  13.672  25.000  1.00 95.06           O  
ATOM   3475  CG  PHE B 212      15.609  15.055  22.844  1.00 95.06           C  
ATOM   3476  CD1 PHE B 212      14.867  16.219  23.031  1.00 95.06           C  
ATOM   3477  CD2 PHE B 212      15.477  14.367  21.641  1.00 95.06           C  
ATOM   3478  CE1 PHE B 212      14.008  16.688  22.047  1.00 95.06           C  
ATOM   3479  CE2 PHE B 212      14.617  14.828  20.656  1.00 95.06           C  
ATOM   3480  CZ  PHE B 212      13.883  15.984  20.859  1.00 95.06           C  
ATOM   3481  N   LYS B 213      18.844  15.477  26.156  1.00 94.69           N  
ATOM   3482  CA  LYS B 213      19.422  14.977  27.406  1.00 94.69           C  
ATOM   3483  C   LYS B 213      18.344  14.469  28.359  1.00 94.69           C  
ATOM   3484  CB  LYS B 213      20.250  16.062  28.094  1.00 94.69           C  
ATOM   3485  O   LYS B 213      17.562  15.258  28.891  1.00 94.69           O  
ATOM   3486  CG  LYS B 213      21.141  15.555  29.219  1.00 94.69           C  
ATOM   3487  CD  LYS B 213      22.031  16.656  29.766  1.00 94.69           C  
ATOM   3488  CE  LYS B 213      22.969  16.125  30.844  1.00 94.69           C  
ATOM   3489  NZ  LYS B 213      23.891  17.203  31.344  1.00 94.69           N  
ATOM   3490  N   LEU B 214      18.359  13.203  28.562  1.00 92.31           N  
ATOM   3491  CA  LEU B 214      17.344  12.547  29.375  1.00 92.31           C  
ATOM   3492  C   LEU B 214      17.891  12.109  30.719  1.00 92.31           C  
ATOM   3493  CB  LEU B 214      16.766  11.336  28.625  1.00 92.31           C  
ATOM   3494  O   LEU B 214      19.016  11.586  30.797  1.00 92.31           O  
ATOM   3495  CG  LEU B 214      16.234  11.602  27.219  1.00 92.31           C  
ATOM   3496  CD1 LEU B 214      15.852  10.289  26.547  1.00 92.31           C  
ATOM   3497  CD2 LEU B 214      15.031  12.547  27.266  1.00 92.31           C  
ATOM   3498  N   LYS B 215      17.141  12.375  31.750  1.00 89.75           N  
ATOM   3499  CA  LYS B 215      17.484  11.938  33.094  1.00 89.75           C  
ATOM   3500  C   LYS B 215      16.375  11.055  33.688  1.00 89.75           C  
ATOM   3501  CB  LYS B 215      17.734  13.141  34.000  1.00 89.75           C  
ATOM   3502  O   LYS B 215      15.195  11.375  33.562  1.00 89.75           O  
ATOM   3503  CG  LYS B 215      18.297  12.773  35.375  1.00 89.75           C  
ATOM   3504  CD  LYS B 215      18.594  14.016  36.188  1.00 89.75           C  
ATOM   3505  CE  LYS B 215      19.156  13.648  37.562  1.00 89.75           C  
ATOM   3506  NZ  LYS B 215      19.484  14.867  38.375  1.00 89.75           N  
ATOM   3507  N   ARG B 216      16.766   9.969  34.250  1.00 86.50           N  
ATOM   3508  CA  ARG B 216      15.805   9.055  34.875  1.00 86.50           C  
ATOM   3509  C   ARG B 216      15.195   9.664  36.125  1.00 86.50           C  
ATOM   3510  CB  ARG B 216      16.469   7.719  35.188  1.00 86.50           C  
ATOM   3511  O   ARG B 216      15.914  10.227  36.969  1.00 86.50           O  
ATOM   3512  CG  ARG B 216      15.492   6.570  35.375  1.00 86.50           C  
ATOM   3513  CD  ARG B 216      16.203   5.254  35.656  1.00 86.50           C  
ATOM   3514  NE  ARG B 216      16.844   4.730  34.469  1.00 86.50           N  
ATOM   3515  NH1 ARG B 216      15.250   3.102  34.062  1.00 86.50           N  
ATOM   3516  NH2 ARG B 216      17.031   3.324  32.656  1.00 86.50           N  
ATOM   3517  CZ  ARG B 216      16.375   3.721  33.719  1.00 86.50           C  
ATOM   3518  N   ASN B 217      13.883   9.602  36.094  1.00 79.50           N  
ATOM   3519  CA  ASN B 217      13.188  10.055  37.312  1.00 79.50           C  
ATOM   3520  C   ASN B 217      13.352   9.055  38.469  1.00 79.50           C  
ATOM   3521  CB  ASN B 217      11.703  10.289  37.031  1.00 79.50           C  
ATOM   3522  O   ASN B 217      13.078   7.867  38.281  1.00 79.50           O  
ATOM   3523  CG  ASN B 217      11.469  11.398  36.031  1.00 79.50           C  
ATOM   3524  ND2 ASN B 217      10.367  11.312  35.281  1.00 79.50           N  
ATOM   3525  OD1 ASN B 217      12.281  12.320  35.906  1.00 79.50           O  
ATOM   3526  N   ILE B 218      14.133   9.289  39.438  1.00 72.25           N  
ATOM   3527  CA  ILE B 218      14.281   8.438  40.625  1.00 72.25           C  
ATOM   3528  C   ILE B 218      13.078   8.617  41.562  1.00 72.25           C  
ATOM   3529  CB  ILE B 218      15.594   8.750  41.375  1.00 72.25           C  
ATOM   3530  O   ILE B 218      12.742   9.750  41.938  1.00 72.25           O  
ATOM   3531  CG1 ILE B 218      16.797   8.672  40.438  1.00 72.25           C  
ATOM   3532  CG2 ILE B 218      15.773   7.789  42.562  1.00 72.25           C  
ATOM   3533  CD1 ILE B 218      18.125   8.953  41.094  1.00 72.25           C  
ATOM   3534  N   GLY B 219      11.977   7.820  41.375  1.00 53.12           N  
ATOM   3535  CA  GLY B 219      10.883   7.840  42.344  1.00 53.12           C  
ATOM   3536  C   GLY B 219      11.344   7.594  43.750  1.00 53.12           C  
ATOM   3537  O   GLY B 219      12.438   7.074  44.000  1.00 53.12           O  
TER    3538      GLY B 219                                                      
ATOM   3539  N   GLN C   1      23.156  35.344 -18.203  1.00 31.03           N  
ATOM   3540  CA  GLN C   1      23.672  34.000 -18.078  1.00 31.03           C  
ATOM   3541  C   GLN C   1      23.812  33.312 -19.438  1.00 31.03           C  
ATOM   3542  CB  GLN C   1      22.781  33.156 -17.172  1.00 31.03           C  
ATOM   3543  O   GLN C   1      22.922  33.406 -20.281  1.00 31.03           O  
ATOM   3544  CG  GLN C   1      23.234  33.094 -15.719  1.00 31.03           C  
ATOM   3545  CD  GLN C   1      22.406  32.156 -14.875  1.00 31.03           C  
ATOM   3546  NE2 GLN C   1      22.875  31.891 -13.656  1.00 31.03           N  
ATOM   3547  OE1 GLN C   1      21.359  31.656 -15.305  1.00 31.03           O  
ATOM   3548  N   SER C   2      24.953  32.969 -19.859  1.00 36.38           N  
ATOM   3549  CA  SER C   2      25.266  32.500 -21.203  1.00 36.38           C  
ATOM   3550  C   SER C   2      24.359  31.344 -21.594  1.00 36.38           C  
ATOM   3551  CB  SER C   2      26.734  32.062 -21.312  1.00 36.38           C  
ATOM   3552  O   SER C   2      23.875  30.609 -20.734  1.00 36.38           O  
ATOM   3553  OG  SER C   2      26.844  30.656 -21.344  1.00 36.38           O  
ATOM   3554  N   VAL C   3      23.750  31.297 -22.797  1.00 44.75           N  
ATOM   3555  CA  VAL C   3      22.891  30.266 -23.375  1.00 44.75           C  
ATOM   3556  C   VAL C   3      23.406  28.891 -22.969  1.00 44.75           C  
ATOM   3557  CB  VAL C   3      22.828  30.375 -24.906  1.00 44.75           C  
ATOM   3558  O   VAL C   3      22.625  27.984 -22.688  1.00 44.75           O  
ATOM   3559  CG1 VAL C   3      21.828  29.375 -25.484  1.00 44.75           C  
ATOM   3560  CG2 VAL C   3      22.453  31.797 -25.328  1.00 44.75           C  
ATOM   3561  N   ASN C   4      24.781  28.531 -22.984  1.00 42.97           N  
ATOM   3562  CA  ASN C   4      25.516  27.312 -22.672  1.00 42.97           C  
ATOM   3563  C   ASN C   4      25.828  27.234 -21.172  1.00 42.97           C  
ATOM   3564  CB  ASN C   4      26.797  27.234 -23.484  1.00 42.97           C  
ATOM   3565  O   ASN C   4      26.766  26.516 -20.781  1.00 42.97           O  
ATOM   3566  CG  ASN C   4      26.547  26.766 -24.906  1.00 42.97           C  
ATOM   3567  ND2 ASN C   4      27.516  27.000 -25.797  1.00 42.97           N  
ATOM   3568  OD1 ASN C   4      25.500  26.172 -25.203  1.00 42.97           O  
ATOM   3569  N   ASP C   5      25.328  28.125 -20.203  1.00 51.88           N  
ATOM   3570  CA  ASP C   5      25.594  28.125 -18.781  1.00 51.88           C  
ATOM   3571  C   ASP C   5      24.938  26.922 -18.094  1.00 51.88           C  
ATOM   3572  CB  ASP C   5      25.094  29.438 -18.141  1.00 51.88           C  
ATOM   3573  O   ASP C   5      23.734  26.734 -18.188  1.00 51.88           O  
ATOM   3574  CG  ASP C   5      25.609  29.641 -16.734  1.00 51.88           C  
ATOM   3575  OD1 ASP C   5      26.156  28.688 -16.141  1.00 51.88           O  
ATOM   3576  OD2 ASP C   5      25.438  30.750 -16.203  1.00 51.88           O  
ATOM   3577  N   PRO C   6      25.781  26.062 -17.656  1.00 52.00           N  
ATOM   3578  CA  PRO C   6      25.281  24.875 -16.984  1.00 52.00           C  
ATOM   3579  C   PRO C   6      24.234  25.188 -15.914  1.00 52.00           C  
ATOM   3580  CB  PRO C   6      26.547  24.281 -16.344  1.00 52.00           C  
ATOM   3581  O   PRO C   6      23.500  24.297 -15.477  1.00 52.00           O  
ATOM   3582  CG  PRO C   6      27.625  25.266 -16.672  1.00 52.00           C  
ATOM   3583  CD  PRO C   6      27.031  26.391 -17.469  1.00 52.00           C  
ATOM   3584  N   SER C   7      24.172  26.469 -15.430  1.00 59.56           N  
ATOM   3585  CA  SER C   7      23.172  26.922 -14.469  1.00 59.56           C  
ATOM   3586  C   SER C   7      21.859  27.297 -15.164  1.00 59.56           C  
ATOM   3587  CB  SER C   7      23.688  28.109 -13.664  1.00 59.56           C  
ATOM   3588  O   SER C   7      20.922  27.781 -14.531  1.00 59.56           O  
ATOM   3589  OG  SER C   7      24.000  29.188 -14.516  1.00 59.56           O  
ATOM   3590  N   ASN C   8      21.906  27.094 -16.531  1.00 69.31           N  
ATOM   3591  CA  ASN C   8      20.703  27.391 -17.297  1.00 69.31           C  
ATOM   3592  C   ASN C   8      19.656  26.297 -17.094  1.00 69.31           C  
ATOM   3593  CB  ASN C   8      21.016  27.562 -18.781  1.00 69.31           C  
ATOM   3594  O   ASN C   8      19.766  25.203 -17.656  1.00 69.31           O  
ATOM   3595  CG  ASN C   8      19.859  28.156 -19.562  1.00 69.31           C  
ATOM   3596  ND2 ASN C   8      20.156  28.672 -20.750  1.00 69.31           N  
ATOM   3597  OD1 ASN C   8      18.719  28.141 -19.094  1.00 69.31           O  
ATOM   3598  N   MET C   9      18.703  26.516 -16.281  1.00 77.62           N  
ATOM   3599  CA  MET C   9      17.656  25.578 -15.891  1.00 77.62           C  
ATOM   3600  C   MET C   9      16.922  25.062 -17.125  1.00 77.62           C  
ATOM   3601  CB  MET C   9      16.656  26.250 -14.938  1.00 77.62           C  
ATOM   3602  O   MET C   9      16.531  23.891 -17.172  1.00 77.62           O  
ATOM   3603  CG  MET C   9      16.078  25.312 -13.891  1.00 77.62           C  
ATOM   3604  SD  MET C   9      15.477  26.203 -12.406  1.00 77.62           S  
ATOM   3605  CE  MET C   9      13.930  26.891 -13.062  1.00 77.62           C  
ATOM   3606  N   SER C  10      16.797  25.859 -18.109  1.00 82.19           N  
ATOM   3607  CA  SER C  10      16.109  25.453 -19.328  1.00 82.19           C  
ATOM   3608  C   SER C  10      16.906  24.391 -20.078  1.00 82.19           C  
ATOM   3609  CB  SER C  10      15.859  26.656 -20.234  1.00 82.19           C  
ATOM   3610  O   SER C  10      16.328  23.422 -20.594  1.00 82.19           O  
ATOM   3611  OG  SER C  10      17.094  27.234 -20.641  1.00 82.19           O  
ATOM   3612  N   LEU C  11      18.188  24.656 -20.156  1.00 86.38           N  
ATOM   3613  CA  LEU C  11      19.062  23.703 -20.828  1.00 86.38           C  
ATOM   3614  C   LEU C  11      19.062  22.359 -20.109  1.00 86.38           C  
ATOM   3615  CB  LEU C  11      20.484  24.250 -20.922  1.00 86.38           C  
ATOM   3616  O   LEU C  11      19.031  21.297 -20.750  1.00 86.38           O  
ATOM   3617  CG  LEU C  11      21.484  23.391 -21.703  1.00 86.38           C  
ATOM   3618  CD1 LEU C  11      21.125  23.375 -23.188  1.00 86.38           C  
ATOM   3619  CD2 LEU C  11      22.906  23.922 -21.516  1.00 86.38           C  
ATOM   3620  N   VAL C  12      19.125  22.391 -18.859  1.00 89.38           N  
ATOM   3621  CA  VAL C  12      19.141  21.172 -18.062  1.00 89.38           C  
ATOM   3622  C   VAL C  12      17.812  20.438 -18.219  1.00 89.38           C  
ATOM   3623  CB  VAL C  12      19.406  21.484 -16.562  1.00 89.38           C  
ATOM   3624  O   VAL C  12      17.797  19.219 -18.406  1.00 89.38           O  
ATOM   3625  CG1 VAL C  12      19.406  20.203 -15.742  1.00 89.38           C  
ATOM   3626  CG2 VAL C  12      20.734  22.234 -16.406  1.00 89.38           C  
ATOM   3627  N   LYS C  13      16.766  21.172 -18.125  1.00 89.62           N  
ATOM   3628  CA  LYS C  13      15.445  20.578 -18.312  1.00 89.62           C  
ATOM   3629  C   LYS C  13      15.328  19.906 -19.672  1.00 89.62           C  
ATOM   3630  CB  LYS C  13      14.359  21.641 -18.156  1.00 89.62           C  
ATOM   3631  O   LYS C  13      14.805  18.797 -19.781  1.00 89.62           O  
ATOM   3632  CG  LYS C  13      12.945  21.109 -18.297  1.00 89.62           C  
ATOM   3633  CD  LYS C  13      11.906  22.203 -18.094  1.00 89.62           C  
ATOM   3634  CE  LYS C  13      10.484  21.656 -18.203  1.00 89.62           C  
ATOM   3635  NZ  LYS C  13      10.188  21.188 -19.594  1.00 89.62           N  
ATOM   3636  N   GLU C  14      15.742  20.562 -20.672  1.00 93.31           N  
ATOM   3637  CA  GLU C  14      15.711  20.000 -22.016  1.00 93.31           C  
ATOM   3638  C   GLU C  14      16.547  18.734 -22.109  1.00 93.31           C  
ATOM   3639  CB  GLU C  14      16.203  21.031 -23.031  1.00 93.31           C  
ATOM   3640  O   GLU C  14      16.172  17.781 -22.797  1.00 93.31           O  
ATOM   3641  CG  GLU C  14      15.984  20.609 -24.484  1.00 93.31           C  
ATOM   3642  CD  GLU C  14      16.391  21.688 -25.484  1.00 93.31           C  
ATOM   3643  OE1 GLU C  14      16.312  21.438 -26.703  1.00 93.31           O  
ATOM   3644  OE2 GLU C  14      16.781  22.781 -25.031  1.00 93.31           O  
ATOM   3645  N   THR C  15      17.703  18.812 -21.500  1.00 93.44           N  
ATOM   3646  CA  THR C  15      18.562  17.641 -21.484  1.00 93.44           C  
ATOM   3647  C   THR C  15      17.844  16.453 -20.844  1.00 93.44           C  
ATOM   3648  CB  THR C  15      19.875  17.922 -20.719  1.00 93.44           C  
ATOM   3649  O   THR C  15      17.812  15.359 -21.406  1.00 93.44           O  
ATOM   3650  CG2 THR C  15      20.766  16.688 -20.672  1.00 93.44           C  
ATOM   3651  OG1 THR C  15      20.578  18.984 -21.375  1.00 93.44           O  
ATOM   3652  N   VAL C  16      17.266  16.641 -19.703  1.00 94.44           N  
ATOM   3653  CA  VAL C  16      16.562  15.570 -19.000  1.00 94.44           C  
ATOM   3654  C   VAL C  16      15.375  15.094 -19.844  1.00 94.44           C  
ATOM   3655  CB  VAL C  16      16.062  16.047 -17.609  1.00 94.44           C  
ATOM   3656  O   VAL C  16      15.125  13.891 -19.938  1.00 94.44           O  
ATOM   3657  CG1 VAL C  16      15.203  14.969 -16.953  1.00 94.44           C  
ATOM   3658  CG2 VAL C  16      17.250  16.391 -16.719  1.00 94.44           C  
ATOM   3659  N   ASP C  17      14.602  16.062 -20.453  1.00 94.88           N  
ATOM   3660  CA  ASP C  17      13.500  15.703 -21.344  1.00 94.88           C  
ATOM   3661  C   ASP C  17      13.977  14.773 -22.453  1.00 94.88           C  
ATOM   3662  CB  ASP C  17      12.875  16.969 -21.953  1.00 94.88           C  
ATOM   3663  O   ASP C  17      13.336  13.758 -22.734  1.00 94.88           O  
ATOM   3664  CG  ASP C  17      11.953  17.688 -20.984  1.00 94.88           C  
ATOM   3665  OD1 ASP C  17      11.500  17.078 -20.000  1.00 94.88           O  
ATOM   3666  OD2 ASP C  17      11.680  18.891 -21.219  1.00 94.88           O  
ATOM   3667  N   ARG C  18      15.055  15.062 -23.000  1.00 95.06           N  
ATOM   3668  CA  ARG C  18      15.602  14.281 -24.109  1.00 95.06           C  
ATOM   3669  C   ARG C  18      16.016  12.891 -23.656  1.00 95.06           C  
ATOM   3670  CB  ARG C  18      16.797  15.000 -24.750  1.00 95.06           C  
ATOM   3671  O   ARG C  18      15.789  11.906 -24.359  1.00 95.06           O  
ATOM   3672  CG  ARG C  18      17.312  14.336 -26.016  1.00 95.06           C  
ATOM   3673  CD  ARG C  18      18.484  15.109 -26.609  1.00 95.06           C  
ATOM   3674  NE  ARG C  18      19.562  15.297 -25.625  1.00 95.06           N  
ATOM   3675  NH1 ARG C  18      21.266  15.156 -27.172  1.00 95.06           N  
ATOM   3676  NH2 ARG C  18      21.750  15.500 -24.953  1.00 95.06           N  
ATOM   3677  CZ  ARG C  18      20.859  15.320 -25.922  1.00 95.06           C  
ATOM   3678  N   LEU C  19      16.672  12.836 -22.500  1.00 95.06           N  
ATOM   3679  CA  LEU C  19      17.141  11.570 -21.969  1.00 95.06           C  
ATOM   3680  C   LEU C  19      15.969  10.625 -21.688  1.00 95.06           C  
ATOM   3681  CB  LEU C  19      17.938  11.797 -20.688  1.00 95.06           C  
ATOM   3682  O   LEU C  19      16.062   9.422 -21.953  1.00 95.06           O  
ATOM   3683  CG  LEU C  19      19.312  12.461 -20.844  1.00 95.06           C  
ATOM   3684  CD1 LEU C  19      19.906  12.781 -19.484  1.00 95.06           C  
ATOM   3685  CD2 LEU C  19      20.250  11.570 -21.656  1.00 95.06           C  
ATOM   3686  N   LEU C  20      14.867  11.164 -21.219  1.00 95.12           N  
ATOM   3687  CA  LEU C  20      13.758  10.336 -20.750  1.00 95.12           C  
ATOM   3688  C   LEU C  20      12.734  10.125 -21.859  1.00 95.12           C  
ATOM   3689  CB  LEU C  20      13.094  10.961 -19.531  1.00 95.12           C  
ATOM   3690  O   LEU C  20      11.930   9.195 -21.797  1.00 95.12           O  
ATOM   3691  CG  LEU C  20      13.938  11.031 -18.266  1.00 95.12           C  
ATOM   3692  CD1 LEU C  20      13.125  11.633 -17.109  1.00 95.12           C  
ATOM   3693  CD2 LEU C  20      14.469   9.656 -17.891  1.00 95.12           C  
ATOM   3694  N   LYS C  21      12.727  11.055 -22.812  1.00 92.88           N  
ATOM   3695  CA  LYS C  21      11.789  10.922 -23.922  1.00 92.88           C  
ATOM   3696  C   LYS C  21      12.016   9.617 -24.672  1.00 92.88           C  
ATOM   3697  CB  LYS C  21      11.906  12.109 -24.875  1.00 92.88           C  
ATOM   3698  O   LYS C  21      13.078   9.422 -25.281  1.00 92.88           O  
ATOM   3699  CG  LYS C  21      10.828  12.148 -25.953  1.00 92.88           C  
ATOM   3700  CD  LYS C  21      10.938  13.398 -26.812  1.00 92.88           C  
ATOM   3701  CE  LYS C  21       9.836  13.461 -27.859  1.00 92.88           C  
ATOM   3702  NZ  LYS C  21       9.898  14.727 -28.641  1.00 92.88           N  
ATOM   3703  N   GLY C  22      11.062   8.664 -24.594  1.00 88.62           N  
ATOM   3704  CA  GLY C  22      11.148   7.418 -25.344  1.00 88.62           C  
ATOM   3705  C   GLY C  22      12.031   6.383 -24.672  1.00 88.62           C  
ATOM   3706  O   GLY C  22      12.328   5.340 -25.266  1.00 88.62           O  
ATOM   3707  N   TYR C  23      12.664   6.719 -23.547  1.00 93.88           N  
ATOM   3708  CA  TYR C  23      13.445   5.738 -22.797  1.00 93.88           C  
ATOM   3709  C   TYR C  23      12.625   4.492 -22.500  1.00 93.88           C  
ATOM   3710  CB  TYR C  23      13.977   6.340 -21.500  1.00 93.88           C  
ATOM   3711  O   TYR C  23      11.508   4.586 -21.984  1.00 93.88           O  
ATOM   3712  CG  TYR C  23      14.875   5.410 -20.719  1.00 93.88           C  
ATOM   3713  CD1 TYR C  23      14.367   4.633 -19.672  1.00 93.88           C  
ATOM   3714  CD2 TYR C  23      16.219   5.305 -21.016  1.00 93.88           C  
ATOM   3715  CE1 TYR C  23      15.195   3.777 -18.953  1.00 93.88           C  
ATOM   3716  CE2 TYR C  23      17.062   4.449 -20.312  1.00 93.88           C  
ATOM   3717  OH  TYR C  23      17.359   2.844 -18.562  1.00 93.88           O  
ATOM   3718  CZ  TYR C  23      16.531   3.691 -19.281  1.00 93.88           C  
ATOM   3719  N   ASP C  24      13.078   3.389 -22.859  1.00 93.62           N  
ATOM   3720  CA  ASP C  24      12.352   2.127 -22.734  1.00 93.62           C  
ATOM   3721  C   ASP C  24      12.828   1.330 -21.531  1.00 93.62           C  
ATOM   3722  CB  ASP C  24      12.508   1.295 -24.016  1.00 93.62           C  
ATOM   3723  O   ASP C  24      13.852   0.642 -21.594  1.00 93.62           O  
ATOM   3724  CG  ASP C  24      11.469   0.196 -24.141  1.00 93.62           C  
ATOM   3725  OD1 ASP C  24      10.891  -0.217 -23.109  1.00 93.62           O  
ATOM   3726  OD2 ASP C  24      11.227  -0.263 -25.281  1.00 93.62           O  
ATOM   3727  N   ILE C  25      12.086   1.314 -20.516  1.00 94.88           N  
ATOM   3728  CA  ILE C  25      12.422   0.671 -19.250  1.00 94.88           C  
ATOM   3729  C   ILE C  25      12.344  -0.846 -19.406  1.00 94.88           C  
ATOM   3730  CB  ILE C  25      11.492   1.143 -18.109  1.00 94.88           C  
ATOM   3731  O   ILE C  25      12.883  -1.590 -18.594  1.00 94.88           O  
ATOM   3732  CG1 ILE C  25      10.289   0.200 -17.984  1.00 94.88           C  
ATOM   3733  CG2 ILE C  25      11.031   2.584 -18.344  1.00 94.88           C  
ATOM   3734  CD1 ILE C  25       9.383   0.513 -16.797  1.00 94.88           C  
ATOM   3735  N   ARG C  26      11.719  -1.362 -20.422  1.00 94.75           N  
ATOM   3736  CA  ARG C  26      11.398  -2.779 -20.578  1.00 94.75           C  
ATOM   3737  C   ARG C  26      12.648  -3.588 -20.906  1.00 94.75           C  
ATOM   3738  CB  ARG C  26      10.344  -2.982 -21.672  1.00 94.75           C  
ATOM   3739  O   ARG C  26      12.680  -4.801 -20.688  1.00 94.75           O  
ATOM   3740  CG  ARG C  26       9.008  -2.320 -21.375  1.00 94.75           C  
ATOM   3741  CD  ARG C  26       8.094  -2.320 -22.594  1.00 94.75           C  
ATOM   3742  NE  ARG C  26       8.641  -1.503 -23.672  1.00 94.75           N  
ATOM   3743  NH1 ARG C  26       6.926  -1.951 -25.156  1.00 94.75           N  
ATOM   3744  NH2 ARG C  26       8.648  -0.580 -25.781  1.00 94.75           N  
ATOM   3745  CZ  ARG C  26       8.070  -1.347 -24.859  1.00 94.75           C  
ATOM   3746  N   LEU C  27      13.695  -2.928 -21.391  1.00 94.12           N  
ATOM   3747  CA  LEU C  27      14.891  -3.611 -21.859  1.00 94.12           C  
ATOM   3748  C   LEU C  27      16.125  -3.172 -21.078  1.00 94.12           C  
ATOM   3749  CB  LEU C  27      15.102  -3.342 -23.359  1.00 94.12           C  
ATOM   3750  O   LEU C  27      16.297  -1.982 -20.797  1.00 94.12           O  
ATOM   3751  CG  LEU C  27      14.000  -3.836 -24.297  1.00 94.12           C  
ATOM   3752  CD1 LEU C  27      14.148  -3.195 -25.672  1.00 94.12           C  
ATOM   3753  CD2 LEU C  27      14.031  -5.355 -24.406  1.00 94.12           C  
ATOM   3754  N   ARG C  28      16.953  -4.160 -20.734  1.00 95.69           N  
ATOM   3755  CA  ARG C  28      18.234  -3.816 -20.156  1.00 95.69           C  
ATOM   3756  C   ARG C  28      19.094  -3.014 -21.125  1.00 95.69           C  
ATOM   3757  CB  ARG C  28      18.984  -5.082 -19.719  1.00 95.69           C  
ATOM   3758  O   ARG C  28      18.844  -3.029 -22.328  1.00 95.69           O  
ATOM   3759  CG  ARG C  28      19.312  -6.027 -20.859  1.00 95.69           C  
ATOM   3760  CD  ARG C  28      20.781  -6.422 -20.875  1.00 95.69           C  
ATOM   3761  NE  ARG C  28      21.125  -7.164 -22.078  1.00 95.69           N  
ATOM   3762  NH1 ARG C  28      23.391  -6.738 -21.922  1.00 95.69           N  
ATOM   3763  NH2 ARG C  28      22.578  -7.992 -23.656  1.00 95.69           N  
ATOM   3764  CZ  ARG C  28      22.359  -7.297 -22.547  1.00 95.69           C  
ATOM   3765  N   PRO C  29      20.047  -2.262 -20.578  1.00 95.50           N  
ATOM   3766  CA  PRO C  29      20.953  -1.515 -21.469  1.00 95.50           C  
ATOM   3767  C   PRO C  29      21.656  -2.408 -22.484  1.00 95.50           C  
ATOM   3768  CB  PRO C  29      21.953  -0.890 -20.484  1.00 95.50           C  
ATOM   3769  O   PRO C  29      22.062  -3.531 -22.141  1.00 95.50           O  
ATOM   3770  CG  PRO C  29      21.219  -0.795 -19.188  1.00 95.50           C  
ATOM   3771  CD  PRO C  29      20.312  -1.991 -19.062  1.00 95.50           C  
ATOM   3772  N   ASP C  30      21.688  -1.933 -23.750  1.00 91.00           N  
ATOM   3773  CA  ASP C  30      22.422  -2.578 -24.828  1.00 91.00           C  
ATOM   3774  C   ASP C  30      21.969  -4.023 -25.031  1.00 91.00           C  
ATOM   3775  CB  ASP C  30      23.938  -2.537 -24.562  1.00 91.00           C  
ATOM   3776  O   ASP C  30      22.797  -4.938 -25.078  1.00 91.00           O  
ATOM   3777  CG  ASP C  30      24.766  -2.900 -25.766  1.00 91.00           C  
ATOM   3778  OD1 ASP C  30      24.281  -2.750 -26.922  1.00 91.00           O  
ATOM   3779  OD2 ASP C  30      25.922  -3.342 -25.578  1.00 91.00           O  
ATOM   3780  N   PHE C  31      20.734  -4.254 -24.984  1.00 90.44           N  
ATOM   3781  CA  PHE C  31      20.172  -5.586 -25.188  1.00 90.44           C  
ATOM   3782  C   PHE C  31      20.719  -6.207 -26.469  1.00 90.44           C  
ATOM   3783  CB  PHE C  31      18.641  -5.535 -25.250  1.00 90.44           C  
ATOM   3784  O   PHE C  31      20.797  -5.543 -27.516  1.00 90.44           O  
ATOM   3785  CG  PHE C  31      18.000  -6.883 -25.422  1.00 90.44           C  
ATOM   3786  CD1 PHE C  31      17.719  -7.375 -26.688  1.00 90.44           C  
ATOM   3787  CD2 PHE C  31      17.672  -7.656 -24.312  1.00 90.44           C  
ATOM   3788  CE1 PHE C  31      17.125  -8.617 -26.859  1.00 90.44           C  
ATOM   3789  CE2 PHE C  31      17.062  -8.906 -24.484  1.00 90.44           C  
ATOM   3790  CZ  PHE C  31      16.797  -9.383 -25.750  1.00 90.44           C  
ATOM   3791  N   GLY C  32      21.000  -7.473 -26.406  1.00 83.88           N  
ATOM   3792  CA  GLY C  32      21.609  -8.156 -27.547  1.00 83.88           C  
ATOM   3793  C   GLY C  32      23.109  -8.031 -27.594  1.00 83.88           C  
ATOM   3794  O   GLY C  32      23.781  -8.727 -28.359  1.00 83.88           O  
ATOM   3795  N   GLY C  33      23.656  -7.055 -26.812  1.00 88.88           N  
ATOM   3796  CA  GLY C  33      25.094  -6.879 -26.672  1.00 88.88           C  
ATOM   3797  C   GLY C  33      25.672  -7.605 -25.484  1.00 88.88           C  
ATOM   3798  O   GLY C  33      25.125  -8.617 -25.031  1.00 88.88           O  
ATOM   3799  N   PRO C  34      26.891  -7.242 -25.172  1.00 93.50           N  
ATOM   3800  CA  PRO C  34      27.500  -7.844 -24.000  1.00 93.50           C  
ATOM   3801  C   PRO C  34      26.703  -7.609 -22.719  1.00 93.50           C  
ATOM   3802  CB  PRO C  34      28.859  -7.141 -23.922  1.00 93.50           C  
ATOM   3803  O   PRO C  34      25.844  -6.711 -22.672  1.00 93.50           O  
ATOM   3804  CG  PRO C  34      29.078  -6.574 -25.281  1.00 93.50           C  
ATOM   3805  CD  PRO C  34      27.750  -6.312 -25.906  1.00 93.50           C  
ATOM   3806  N   PRO C  35      26.859  -8.461 -21.750  1.00 96.56           N  
ATOM   3807  CA  PRO C  35      26.156  -8.289 -20.484  1.00 96.56           C  
ATOM   3808  C   PRO C  35      26.453  -6.949 -19.828  1.00 96.56           C  
ATOM   3809  CB  PRO C  35      26.672  -9.453 -19.641  1.00 96.56           C  
ATOM   3810  O   PRO C  35      27.562  -6.422 -19.953  1.00 96.56           O  
ATOM   3811  CG  PRO C  35      27.969  -9.820 -20.250  1.00 96.56           C  
ATOM   3812  CD  PRO C  35      27.922  -9.523 -21.719  1.00 96.56           C  
ATOM   3813  N   VAL C  36      25.469  -6.398 -19.172  1.00 97.81           N  
ATOM   3814  CA  VAL C  36      25.609  -5.160 -18.422  1.00 97.81           C  
ATOM   3815  C   VAL C  36      26.438  -5.422 -17.156  1.00 97.81           C  
ATOM   3816  CB  VAL C  36      24.234  -4.562 -18.047  1.00 97.81           C  
ATOM   3817  O   VAL C  36      26.062  -6.258 -16.328  1.00 97.81           O  
ATOM   3818  CG1 VAL C  36      24.406  -3.225 -17.328  1.00 97.81           C  
ATOM   3819  CG2 VAL C  36      23.375  -4.395 -19.297  1.00 97.81           C  
ATOM   3820  N   ALA C  37      27.500  -4.738 -16.969  1.00 98.50           N  
ATOM   3821  CA  ALA C  37      28.297  -4.832 -15.750  1.00 98.50           C  
ATOM   3822  C   ALA C  37      27.703  -3.957 -14.641  1.00 98.50           C  
ATOM   3823  CB  ALA C  37      29.734  -4.434 -16.031  1.00 98.50           C  
ATOM   3824  O   ALA C  37      27.672  -2.730 -14.758  1.00 98.50           O  
ATOM   3825  N   VAL C  38      27.297  -4.527 -13.594  1.00 98.62           N  
ATOM   3826  CA  VAL C  38      26.719  -3.811 -12.461  1.00 98.62           C  
ATOM   3827  C   VAL C  38      27.672  -3.873 -11.266  1.00 98.62           C  
ATOM   3828  CB  VAL C  38      25.344  -4.383 -12.070  1.00 98.62           C  
ATOM   3829  O   VAL C  38      27.891  -4.941 -10.688  1.00 98.62           O  
ATOM   3830  CG1 VAL C  38      24.734  -3.588 -10.914  1.00 98.62           C  
ATOM   3831  CG2 VAL C  38      24.406  -4.379 -13.273  1.00 98.62           C  
ATOM   3832  N   GLY C  39      28.234  -2.717 -10.875  1.00 98.56           N  
ATOM   3833  CA  GLY C  39      29.094  -2.596  -9.711  1.00 98.56           C  
ATOM   3834  C   GLY C  39      28.344  -2.287  -8.438  1.00 98.56           C  
ATOM   3835  O   GLY C  39      27.484  -1.404  -8.414  1.00 98.56           O  
ATOM   3836  N   MET C  40      28.672  -2.967  -7.398  1.00 97.75           N  
ATOM   3837  CA  MET C  40      27.922  -2.811  -6.152  1.00 97.75           C  
ATOM   3838  C   MET C  40      28.859  -2.395  -5.016  1.00 97.75           C  
ATOM   3839  CB  MET C  40      27.203  -4.109  -5.793  1.00 97.75           C  
ATOM   3840  O   MET C  40      29.984  -2.877  -4.918  1.00 97.75           O  
ATOM   3841  CG  MET C  40      26.172  -4.547  -6.820  1.00 97.75           C  
ATOM   3842  SD  MET C  40      25.281  -6.070  -6.324  1.00 97.75           S  
ATOM   3843  CE  MET C  40      24.250  -6.328  -7.793  1.00 97.75           C  
ATOM   3844  N   ASN C  41      28.359  -1.486  -4.168  1.00 95.81           N  
ATOM   3845  CA  ASN C  41      28.938  -1.040  -2.906  1.00 95.81           C  
ATOM   3846  C   ASN C  41      27.938  -1.136  -1.760  1.00 95.81           C  
ATOM   3847  CB  ASN C  41      29.469   0.392  -3.035  1.00 95.81           C  
ATOM   3848  O   ASN C  41      26.750  -0.880  -1.947  1.00 95.81           O  
ATOM   3849  CG  ASN C  41      30.406   0.566  -4.211  1.00 95.81           C  
ATOM   3850  ND2 ASN C  41      31.672   0.197  -4.020  1.00 95.81           N  
ATOM   3851  OD1 ASN C  41      30.000   1.029  -5.281  1.00 95.81           O  
ATOM   3852  N   ILE C  42      28.469  -1.436  -0.577  1.00 96.69           N  
ATOM   3853  CA  ILE C  42      27.625  -1.495   0.613  1.00 96.69           C  
ATOM   3854  C   ILE C  42      28.281  -0.702   1.745  1.00 96.69           C  
ATOM   3855  CB  ILE C  42      27.375  -2.953   1.055  1.00 96.69           C  
ATOM   3856  O   ILE C  42      29.469  -0.880   2.037  1.00 96.69           O  
ATOM   3857  CG1 ILE C  42      26.531  -3.689   0.013  1.00 96.69           C  
ATOM   3858  CG2 ILE C  42      26.719  -2.994   2.434  1.00 96.69           C  
ATOM   3859  CD1 ILE C  42      26.328  -5.172   0.308  1.00 96.69           C  
ATOM   3860  N   ASP C  43      27.594   0.182   2.287  1.00 94.69           N  
ATOM   3861  CA  ASP C  43      27.953   0.812   3.553  1.00 94.69           C  
ATOM   3862  C   ASP C  43      27.062   0.317   4.688  1.00 94.69           C  
ATOM   3863  CB  ASP C  43      27.875   2.336   3.439  1.00 94.69           C  
ATOM   3864  O   ASP C  43      25.859   0.560   4.688  1.00 94.69           O  
ATOM   3865  CG  ASP C  43      28.312   3.053   4.703  1.00 94.69           C  
ATOM   3866  OD1 ASP C  43      29.484   2.916   5.105  1.00 94.69           O  
ATOM   3867  OD2 ASP C  43      27.469   3.756   5.305  1.00 94.69           O  
ATOM   3868  N   ILE C  44      27.625  -0.390   5.574  1.00 94.62           N  
ATOM   3869  CA  ILE C  44      26.875  -0.962   6.688  1.00 94.62           C  
ATOM   3870  C   ILE C  44      26.656   0.102   7.758  1.00 94.62           C  
ATOM   3871  CB  ILE C  44      27.609  -2.184   7.289  1.00 94.62           C  
ATOM   3872  O   ILE C  44      27.609   0.587   8.367  1.00 94.62           O  
ATOM   3873  CG1 ILE C  44      27.969  -3.186   6.188  1.00 94.62           C  
ATOM   3874  CG2 ILE C  44      26.750  -2.846   8.367  1.00 94.62           C  
ATOM   3875  CD1 ILE C  44      26.766  -3.842   5.527  1.00 94.62           C  
ATOM   3876  N   ALA C  45      25.453   0.416   7.957  1.00 91.56           N  
ATOM   3877  CA  ALA C  45      25.094   1.397   8.977  1.00 91.56           C  
ATOM   3878  C   ALA C  45      25.047   0.754  10.359  1.00 91.56           C  
ATOM   3879  CB  ALA C  45      23.750   2.049   8.648  1.00 91.56           C  
ATOM   3880  O   ALA C  45      25.516   1.335  11.344  1.00 91.56           O  
ATOM   3881  N   SER C  46      24.484  -0.446  10.430  1.00 89.31           N  
ATOM   3882  CA  SER C  46      24.375  -1.141  11.711  1.00 89.31           C  
ATOM   3883  C   SER C  46      24.016  -2.609  11.516  1.00 89.31           C  
ATOM   3884  CB  SER C  46      23.328  -0.468  12.602  1.00 89.31           C  
ATOM   3885  O   SER C  46      23.484  -2.990  10.469  1.00 89.31           O  
ATOM   3886  OG  SER C  46      22.031  -0.577  12.031  1.00 89.31           O  
ATOM   3887  N   ILE C  47      24.422  -3.443  12.398  1.00 88.94           N  
ATOM   3888  CA  ILE C  47      23.891  -4.785  12.617  1.00 88.94           C  
ATOM   3889  C   ILE C  47      23.062  -4.809  13.898  1.00 88.94           C  
ATOM   3890  CB  ILE C  47      25.031  -5.836  12.695  1.00 88.94           C  
ATOM   3891  O   ILE C  47      23.609  -4.805  15.000  1.00 88.94           O  
ATOM   3892  CG1 ILE C  47      25.828  -5.848  11.391  1.00 88.94           C  
ATOM   3893  CG2 ILE C  47      24.453  -7.223  13.000  1.00 88.94           C  
ATOM   3894  CD1 ILE C  47      26.984  -6.840  11.383  1.00 88.94           C  
ATOM   3895  N   ASP C  48      21.828  -4.844  13.789  1.00 81.75           N  
ATOM   3896  CA  ASP C  48      20.875  -4.551  14.859  1.00 81.75           C  
ATOM   3897  C   ASP C  48      20.656  -5.777  15.734  1.00 81.75           C  
ATOM   3898  CB  ASP C  48      19.547  -4.066  14.273  1.00 81.75           C  
ATOM   3899  O   ASP C  48      20.453  -5.648  16.953  1.00 81.75           O  
ATOM   3900  CG  ASP C  48      19.703  -2.822  13.414  1.00 81.75           C  
ATOM   3901  OD1 ASP C  48      20.281  -1.818  13.891  1.00 81.75           O  
ATOM   3902  OD2 ASP C  48      19.234  -2.842  12.250  1.00 81.75           O  
ATOM   3903  N   MET C  49      20.703  -6.941  15.148  1.00 88.00           N  
ATOM   3904  CA  MET C  49      20.344  -8.141  15.898  1.00 88.00           C  
ATOM   3905  C   MET C  49      20.938  -9.391  15.250  1.00 88.00           C  
ATOM   3906  CB  MET C  49      18.812  -8.273  15.984  1.00 88.00           C  
ATOM   3907  O   MET C  49      20.984  -9.500  14.023  1.00 88.00           O  
ATOM   3908  CG  MET C  49      18.359  -9.406  16.891  1.00 88.00           C  
ATOM   3909  SD  MET C  49      16.531  -9.516  17.000  1.00 88.00           S  
ATOM   3910  CE  MET C  49      16.172  -8.031  17.969  1.00 88.00           C  
ATOM   3911  N   VAL C  50      21.484 -10.289  16.062  1.00 90.81           N  
ATOM   3912  CA  VAL C  50      21.859 -11.656  15.695  1.00 90.81           C  
ATOM   3913  C   VAL C  50      21.078 -12.648  16.562  1.00 90.81           C  
ATOM   3914  CB  VAL C  50      23.375 -11.883  15.844  1.00 90.81           C  
ATOM   3915  O   VAL C  50      21.281 -12.703  17.781  1.00 90.81           O  
ATOM   3916  CG1 VAL C  50      23.750 -13.305  15.422  1.00 90.81           C  
ATOM   3917  CG2 VAL C  50      24.156 -10.859  15.023  1.00 90.81           C  
ATOM   3918  N   SER C  51      20.312 -13.391  15.945  1.00 90.88           N  
ATOM   3919  CA  SER C  51      19.406 -14.258  16.703  1.00 90.88           C  
ATOM   3920  C   SER C  51      19.719 -15.727  16.453  1.00 90.88           C  
ATOM   3921  CB  SER C  51      17.953 -13.961  16.344  1.00 90.88           C  
ATOM   3922  O   SER C  51      19.406 -16.266  15.391  1.00 90.88           O  
ATOM   3923  OG  SER C  51      17.078 -14.898  16.953  1.00 90.88           O  
ATOM   3924  N   GLU C  52      20.141 -16.422  17.484  1.00 88.69           N  
ATOM   3925  CA  GLU C  52      20.375 -17.859  17.422  1.00 88.69           C  
ATOM   3926  C   GLU C  52      19.047 -18.625  17.391  1.00 88.69           C  
ATOM   3927  CB  GLU C  52      21.234 -18.328  18.594  1.00 88.69           C  
ATOM   3928  O   GLU C  52      18.969 -19.703  16.797  1.00 88.69           O  
ATOM   3929  CG  GLU C  52      22.641 -17.750  18.594  1.00 88.69           C  
ATOM   3930  CD  GLU C  52      23.406 -18.047  19.859  1.00 88.69           C  
ATOM   3931  OE1 GLU C  52      24.594 -17.625  19.969  1.00 88.69           O  
ATOM   3932  OE2 GLU C  52      22.844 -18.703  20.766  1.00 88.69           O  
ATOM   3933  N   VAL C  53      18.125 -18.094  18.031  1.00 85.62           N  
ATOM   3934  CA  VAL C  53      16.812 -18.734  18.141  1.00 85.62           C  
ATOM   3935  C   VAL C  53      16.125 -18.750  16.766  1.00 85.62           C  
ATOM   3936  CB  VAL C  53      15.914 -18.000  19.172  1.00 85.62           C  
ATOM   3937  O   VAL C  53      15.586 -19.781  16.359  1.00 85.62           O  
ATOM   3938  CG1 VAL C  53      14.500 -18.578  19.141  1.00 85.62           C  
ATOM   3939  CG2 VAL C  53      16.516 -18.094  20.562  1.00 85.62           C  
ATOM   3940  N   ASN C  54      16.219 -17.703  16.031  1.00 87.31           N  
ATOM   3941  CA  ASN C  54      15.531 -17.594  14.750  1.00 87.31           C  
ATOM   3942  C   ASN C  54      16.469 -17.938  13.594  1.00 87.31           C  
ATOM   3943  CB  ASN C  54      14.969 -16.172  14.570  1.00 87.31           C  
ATOM   3944  O   ASN C  54      16.031 -18.000  12.438  1.00 87.31           O  
ATOM   3945  CG  ASN C  54      13.828 -15.883  15.531  1.00 87.31           C  
ATOM   3946  ND2 ASN C  54      13.789 -14.656  16.047  1.00 87.31           N  
ATOM   3947  OD1 ASN C  54      12.992 -16.750  15.812  1.00 87.31           O  
ATOM   3948  N   MET C  55      17.797 -18.078  13.938  1.00 89.12           N  
ATOM   3949  CA  MET C  55      18.812 -18.406  12.938  1.00 89.12           C  
ATOM   3950  C   MET C  55      18.859 -17.328  11.859  1.00 89.12           C  
ATOM   3951  CB  MET C  55      18.516 -19.766  12.305  1.00 89.12           C  
ATOM   3952  O   MET C  55      18.797 -17.641  10.672  1.00 89.12           O  
ATOM   3953  CG  MET C  55      18.688 -20.938  13.266  1.00 89.12           C  
ATOM   3954  SD  MET C  55      20.406 -21.141  13.852  1.00 89.12           S  
ATOM   3955  CE  MET C  55      20.250 -22.672  14.805  1.00 89.12           C  
ATOM   3956  N   ASP C  56      19.016 -16.062  12.266  1.00 94.44           N  
ATOM   3957  CA  ASP C  56      19.062 -14.938  11.336  1.00 94.44           C  
ATOM   3958  C   ASP C  56      19.781 -13.742  11.961  1.00 94.44           C  
ATOM   3959  CB  ASP C  56      17.656 -14.547  10.898  1.00 94.44           C  
ATOM   3960  O   ASP C  56      20.203 -13.805  13.117  1.00 94.44           O  
ATOM   3961  CG  ASP C  56      16.781 -14.125  12.062  1.00 94.44           C  
ATOM   3962  OD1 ASP C  56      17.297 -13.609  13.070  1.00 94.44           O  
ATOM   3963  OD2 ASP C  56      15.539 -14.320  11.969  1.00 94.44           O  
ATOM   3964  N   TYR C  57      20.062 -12.758  11.219  1.00 95.06           N  
ATOM   3965  CA  TYR C  57      20.641 -11.492  11.664  1.00 95.06           C  
ATOM   3966  C   TYR C  57      20.047 -10.320  10.883  1.00 95.06           C  
ATOM   3967  CB  TYR C  57      22.156 -11.500  11.516  1.00 95.06           C  
ATOM   3968  O   TYR C  57      19.672 -10.477   9.719  1.00 95.06           O  
ATOM   3969  CG  TYR C  57      22.641 -11.344  10.094  1.00 95.06           C  
ATOM   3970  CD1 TYR C  57      22.531 -12.391   9.180  1.00 95.06           C  
ATOM   3971  CD2 TYR C  57      23.188 -10.148   9.656  1.00 95.06           C  
ATOM   3972  CE1 TYR C  57      22.969 -12.250   7.871  1.00 95.06           C  
ATOM   3973  CE2 TYR C  57      23.641  -9.992   8.352  1.00 95.06           C  
ATOM   3974  OH  TYR C  57      23.953 -10.898   6.164  1.00 95.06           O  
ATOM   3975  CZ  TYR C  57      23.516 -11.047   7.461  1.00 95.06           C  
ATOM   3976  N   THR C  58      19.953  -9.250  11.461  1.00 95.19           N  
ATOM   3977  CA  THR C  58      19.359  -8.047  10.875  1.00 95.19           C  
ATOM   3978  C   THR C  58      20.406  -6.949  10.734  1.00 95.19           C  
ATOM   3979  CB  THR C  58      18.188  -7.531  11.719  1.00 95.19           C  
ATOM   3980  O   THR C  58      21.141  -6.660  11.672  1.00 95.19           O  
ATOM   3981  CG2 THR C  58      17.531  -6.309  11.078  1.00 95.19           C  
ATOM   3982  OG1 THR C  58      17.203  -8.570  11.836  1.00 95.19           O  
ATOM   3983  N   LEU C  59      20.516  -6.367   9.594  1.00 95.25           N  
ATOM   3984  CA  LEU C  59      21.438  -5.262   9.375  1.00 95.25           C  
ATOM   3985  C   LEU C  59      20.766  -4.141   8.586  1.00 95.25           C  
ATOM   3986  CB  LEU C  59      22.688  -5.742   8.633  1.00 95.25           C  
ATOM   3987  O   LEU C  59      19.859  -4.398   7.789  1.00 95.25           O  
ATOM   3988  CG  LEU C  59      22.500  -6.105   7.160  1.00 95.25           C  
ATOM   3989  CD1 LEU C  59      23.641  -5.523   6.324  1.00 95.25           C  
ATOM   3990  CD2 LEU C  59      22.422  -7.617   6.984  1.00 95.25           C  
ATOM   3991  N   THR C  60      21.094  -2.951   8.797  1.00 94.69           N  
ATOM   3992  CA  THR C  60      20.750  -1.768   8.016  1.00 94.69           C  
ATOM   3993  C   THR C  60      21.953  -1.306   7.188  1.00 94.69           C  
ATOM   3994  CB  THR C  60      20.281  -0.616   8.922  1.00 94.69           C  
ATOM   3995  O   THR C  60      23.078  -1.224   7.691  1.00 94.69           O  
ATOM   3996  CG2 THR C  60      19.906   0.613   8.102  1.00 94.69           C  
ATOM   3997  OG1 THR C  60      19.141  -1.044   9.672  1.00 94.69           O  
ATOM   3998  N   MET C  61      21.703  -0.998   5.926  1.00 95.38           N  
ATOM   3999  CA  MET C  61      22.812  -0.687   5.035  1.00 95.38           C  
ATOM   4000  C   MET C  61      22.391   0.332   3.979  1.00 95.38           C  
ATOM   4001  CB  MET C  61      23.328  -1.957   4.359  1.00 95.38           C  
ATOM   4002  O   MET C  61      21.203   0.531   3.738  1.00 95.38           O  
ATOM   4003  CG  MET C  61      22.312  -2.619   3.438  1.00 95.38           C  
ATOM   4004  SD  MET C  61      22.906  -4.234   2.795  1.00 95.38           S  
ATOM   4005  CE  MET C  61      21.422  -4.777   1.895  1.00 95.38           C  
ATOM   4006  N   TYR C  62      23.359   1.001   3.420  1.00 95.19           N  
ATOM   4007  CA  TYR C  62      23.250   1.738   2.164  1.00 95.19           C  
ATOM   4008  C   TYR C  62      23.766   0.901   0.999  1.00 95.19           C  
ATOM   4009  CB  TYR C  62      24.031   3.051   2.248  1.00 95.19           C  
ATOM   4010  O   TYR C  62      24.969   0.599   0.921  1.00 95.19           O  
ATOM   4011  CG  TYR C  62      23.594   3.951   3.377  1.00 95.19           C  
ATOM   4012  CD1 TYR C  62      22.609   4.918   3.180  1.00 95.19           C  
ATOM   4013  CD2 TYR C  62      24.156   3.836   4.645  1.00 95.19           C  
ATOM   4014  CE1 TYR C  62      22.203   5.750   4.215  1.00 95.19           C  
ATOM   4015  CE2 TYR C  62      23.750   4.664   5.688  1.00 95.19           C  
ATOM   4016  OH  TYR C  62      22.375   6.438   6.496  1.00 95.19           O  
ATOM   4017  CZ  TYR C  62      22.781   5.613   5.465  1.00 95.19           C  
ATOM   4018  N   PHE C  63      22.922   0.511   0.128  1.00 97.00           N  
ATOM   4019  CA  PHE C  63      23.203  -0.363  -1.004  1.00 97.00           C  
ATOM   4020  C   PHE C  63      23.266   0.433  -2.303  1.00 97.00           C  
ATOM   4021  CB  PHE C  63      22.156  -1.471  -1.109  1.00 97.00           C  
ATOM   4022  O   PHE C  63      22.250   1.004  -2.729  1.00 97.00           O  
ATOM   4023  CG  PHE C  63      22.406  -2.436  -2.238  1.00 97.00           C  
ATOM   4024  CD1 PHE C  63      21.391  -2.717  -3.158  1.00 97.00           C  
ATOM   4025  CD2 PHE C  63      23.625  -3.061  -2.379  1.00 97.00           C  
ATOM   4026  CE1 PHE C  63      21.625  -3.609  -4.203  1.00 97.00           C  
ATOM   4027  CE2 PHE C  63      23.859  -3.953  -3.422  1.00 97.00           C  
ATOM   4028  CZ  PHE C  63      22.859  -4.227  -4.332  1.00 97.00           C  
ATOM   4029  N   GLN C  64      24.438   0.427  -2.980  1.00 96.88           N  
ATOM   4030  CA  GLN C  64      24.641   1.209  -4.195  1.00 96.88           C  
ATOM   4031  C   GLN C  64      24.953   0.305  -5.387  1.00 96.88           C  
ATOM   4032  CB  GLN C  64      25.766   2.229  -3.998  1.00 96.88           C  
ATOM   4033  O   GLN C  64      25.750  -0.633  -5.266  1.00 96.88           O  
ATOM   4034  CG  GLN C  64      25.906   3.225  -5.141  1.00 96.88           C  
ATOM   4035  CD  GLN C  64      26.984   4.266  -4.891  1.00 96.88           C  
ATOM   4036  NE2 GLN C  64      26.562   5.457  -4.480  1.00 96.88           N  
ATOM   4037  OE1 GLN C  64      28.172   3.996  -5.066  1.00 96.88           O  
ATOM   4038  N   GLN C  65      24.375   0.581  -6.469  1.00 97.94           N  
ATOM   4039  CA  GLN C  65      24.609  -0.084  -7.746  1.00 97.94           C  
ATOM   4040  C   GLN C  65      24.984   0.922  -8.836  1.00 97.94           C  
ATOM   4041  CB  GLN C  65      23.359  -0.876  -8.164  1.00 97.94           C  
ATOM   4042  O   GLN C  65      24.406   2.012  -8.898  1.00 97.94           O  
ATOM   4043  CG  GLN C  65      22.906  -1.889  -7.129  1.00 97.94           C  
ATOM   4044  CD  GLN C  65      21.562  -2.514  -7.477  1.00 97.94           C  
ATOM   4045  NE2 GLN C  65      20.484  -1.870  -7.055  1.00 97.94           N  
ATOM   4046  OE1 GLN C  65      21.500  -3.566  -8.117  1.00 97.94           O  
ATOM   4047  N   ALA C  66      25.922   0.578  -9.633  1.00 98.38           N  
ATOM   4048  CA  ALA C  66      26.391   1.419 -10.734  1.00 98.38           C  
ATOM   4049  C   ALA C  66      26.438   0.627 -12.039  1.00 98.38           C  
ATOM   4050  CB  ALA C  66      27.750   2.020 -10.414  1.00 98.38           C  
ATOM   4051  O   ALA C  66      26.969  -0.490 -12.070  1.00 98.38           O  
ATOM   4052  N   TRP C  67      25.984   1.183 -13.070  1.00 98.44           N  
ATOM   4053  CA  TRP C  67      26.078   0.580 -14.391  1.00 98.44           C  
ATOM   4054  C   TRP C  67      26.078   1.651 -15.477  1.00 98.44           C  
ATOM   4055  CB  TRP C  67      24.906  -0.383 -14.617  1.00 98.44           C  
ATOM   4056  O   TRP C  67      25.891   2.836 -15.195  1.00 98.44           O  
ATOM   4057  CG  TRP C  67      23.578   0.294 -14.734  1.00 98.44           C  
ATOM   4058  CD1 TRP C  67      22.922   0.659 -15.891  1.00 98.44           C  
ATOM   4059  CD2 TRP C  67      22.719   0.692 -13.656  1.00 98.44           C  
ATOM   4060  CE2 TRP C  67      21.578   1.292 -14.227  1.00 98.44           C  
ATOM   4061  CE3 TRP C  67      22.812   0.598 -12.266  1.00 98.44           C  
ATOM   4062  NE1 TRP C  67      21.734   1.259 -15.586  1.00 98.44           N  
ATOM   4063  CH2 TRP C  67      20.641   1.691 -12.086  1.00 98.44           C  
ATOM   4064  CZ2 TRP C  67      20.531   1.796 -13.453  1.00 98.44           C  
ATOM   4065  CZ3 TRP C  67      21.766   1.101 -11.492  1.00 98.44           C  
ATOM   4066  N   ARG C  68      26.312   1.206 -16.688  1.00 98.31           N  
ATOM   4067  CA  ARG C  68      26.359   2.121 -17.828  1.00 98.31           C  
ATOM   4068  C   ARG C  68      25.172   1.887 -18.750  1.00 98.31           C  
ATOM   4069  CB  ARG C  68      27.672   1.969 -18.594  1.00 98.31           C  
ATOM   4070  O   ARG C  68      24.938   0.760 -19.203  1.00 98.31           O  
ATOM   4071  CG  ARG C  68      27.891   3.033 -19.656  1.00 98.31           C  
ATOM   4072  CD  ARG C  68      29.344   3.139 -20.062  1.00 98.31           C  
ATOM   4073  NE  ARG C  68      29.562   4.156 -21.094  1.00 98.31           N  
ATOM   4074  NH1 ARG C  68      31.719   4.660 -20.453  1.00 98.31           N  
ATOM   4075  NH2 ARG C  68      30.750   5.758 -22.219  1.00 98.31           N  
ATOM   4076  CZ  ARG C  68      30.672   4.855 -21.250  1.00 98.31           C  
ATOM   4077  N   ASP C  69      24.484   2.885 -19.078  1.00 97.44           N  
ATOM   4078  CA  ASP C  69      23.406   2.900 -20.062  1.00 97.44           C  
ATOM   4079  C   ASP C  69      23.578   4.039 -21.062  1.00 97.44           C  
ATOM   4080  CB  ASP C  69      22.047   3.029 -19.344  1.00 97.44           C  
ATOM   4081  O   ASP C  69      23.250   5.188 -20.766  1.00 97.44           O  
ATOM   4082  CG  ASP C  69      20.875   2.764 -20.266  1.00 97.44           C  
ATOM   4083  OD1 ASP C  69      21.031   2.879 -21.500  1.00 97.44           O  
ATOM   4084  OD2 ASP C  69      19.781   2.439 -19.766  1.00 97.44           O  
ATOM   4085  N   LYS C  70      23.969   3.703 -22.172  1.00 95.50           N  
ATOM   4086  CA  LYS C  70      24.312   4.688 -23.203  1.00 95.50           C  
ATOM   4087  C   LYS C  70      23.094   5.539 -23.562  1.00 95.50           C  
ATOM   4088  CB  LYS C  70      24.859   4.000 -24.453  1.00 95.50           C  
ATOM   4089  O   LYS C  70      23.234   6.672 -24.031  1.00 95.50           O  
ATOM   4090  CG  LYS C  70      26.203   3.346 -24.266  1.00 95.50           C  
ATOM   4091  CD  LYS C  70      26.703   2.684 -25.547  1.00 95.50           C  
ATOM   4092  CE  LYS C  70      28.031   1.973 -25.328  1.00 95.50           C  
ATOM   4093  NZ  LYS C  70      28.469   1.238 -26.547  1.00 95.50           N  
ATOM   4094  N   ARG C  71      21.906   5.031 -23.406  1.00 94.88           N  
ATOM   4095  CA  ARG C  71      20.688   5.781 -23.688  1.00 94.88           C  
ATOM   4096  C   ARG C  71      20.578   6.996 -22.766  1.00 94.88           C  
ATOM   4097  CB  ARG C  71      19.453   4.887 -23.531  1.00 94.88           C  
ATOM   4098  O   ARG C  71      19.812   7.926 -23.062  1.00 94.88           O  
ATOM   4099  CG  ARG C  71      19.453   3.684 -24.453  1.00 94.88           C  
ATOM   4100  CD  ARG C  71      18.328   2.721 -24.125  1.00 94.88           C  
ATOM   4101  NE  ARG C  71      18.500   2.119 -22.797  1.00 94.88           N  
ATOM   4102  NH1 ARG C  71      16.500   0.951 -22.828  1.00 94.88           N  
ATOM   4103  NH2 ARG C  71      17.891   0.805 -21.016  1.00 94.88           N  
ATOM   4104  CZ  ARG C  71      17.641   1.294 -22.219  1.00 94.88           C  
ATOM   4105  N   LEU C  72      21.344   6.977 -21.656  1.00 97.31           N  
ATOM   4106  CA  LEU C  72      21.266   8.039 -20.656  1.00 97.31           C  
ATOM   4107  C   LEU C  72      22.516   8.898 -20.688  1.00 97.31           C  
ATOM   4108  CB  LEU C  72      21.062   7.457 -19.266  1.00 97.31           C  
ATOM   4109  O   LEU C  72      22.844   9.570 -19.703  1.00 97.31           O  
ATOM   4110  CG  LEU C  72      19.750   6.684 -19.031  1.00 97.31           C  
ATOM   4111  CD1 LEU C  72      19.766   6.027 -17.656  1.00 97.31           C  
ATOM   4112  CD2 LEU C  72      18.547   7.613 -19.188  1.00 97.31           C  
ATOM   4113  N   SER C  73      23.297   8.844 -21.672  1.00 96.81           N  
ATOM   4114  CA  SER C  73      24.469   9.703 -21.859  1.00 96.81           C  
ATOM   4115  C   SER C  73      24.062  11.078 -22.359  1.00 96.81           C  
ATOM   4116  CB  SER C  73      25.469   9.062 -22.828  1.00 96.81           C  
ATOM   4117  O   SER C  73      23.078  11.219 -23.094  1.00 96.81           O  
ATOM   4118  OG  SER C  73      24.906   8.977 -24.125  1.00 96.81           O  
ATOM   4119  N   TYR C  74      24.797  12.047 -21.984  1.00 95.12           N  
ATOM   4120  CA  TYR C  74      24.578  13.414 -22.422  1.00 95.12           C  
ATOM   4121  C   TYR C  74      25.891  14.203 -22.422  1.00 95.12           C  
ATOM   4122  CB  TYR C  74      23.547  14.117 -21.531  1.00 95.12           C  
ATOM   4123  O   TYR C  74      26.844  13.828 -21.734  1.00 95.12           O  
ATOM   4124  CG  TYR C  74      23.906  14.086 -20.062  1.00 95.12           C  
ATOM   4125  CD1 TYR C  74      23.609  12.969 -19.281  1.00 95.12           C  
ATOM   4126  CD2 TYR C  74      24.516  15.180 -19.453  1.00 95.12           C  
ATOM   4127  CE1 TYR C  74      23.938  12.938 -17.922  1.00 95.12           C  
ATOM   4128  CE2 TYR C  74      24.828  15.164 -18.109  1.00 95.12           C  
ATOM   4129  OH  TYR C  74      24.859  14.016 -16.016  1.00 95.12           O  
ATOM   4130  CZ  TYR C  74      24.547  14.039 -17.344  1.00 95.12           C  
ATOM   4131  N   ASN C  75      26.016  15.273 -23.203  1.00 91.69           N  
ATOM   4132  CA  ASN C  75      27.250  16.062 -23.312  1.00 91.69           C  
ATOM   4133  C   ASN C  75      26.953  17.562 -23.312  1.00 91.69           C  
ATOM   4134  CB  ASN C  75      28.016  15.672 -24.562  1.00 91.69           C  
ATOM   4135  O   ASN C  75      27.875  18.375 -23.344  1.00 91.69           O  
ATOM   4136  CG  ASN C  75      27.203  15.859 -25.844  1.00 91.69           C  
ATOM   4137  ND2 ASN C  75      27.781  15.469 -26.969  1.00 91.69           N  
ATOM   4138  OD1 ASN C  75      26.078  16.344 -25.797  1.00 91.69           O  
ATOM   4139  N   VAL C  76      25.766  17.891 -23.250  1.00 87.19           N  
ATOM   4140  CA  VAL C  76      25.375  19.281 -23.328  1.00 87.19           C  
ATOM   4141  C   VAL C  76      25.750  20.000 -22.047  1.00 87.19           C  
ATOM   4142  CB  VAL C  76      23.859  19.438 -23.609  1.00 87.19           C  
ATOM   4143  O   VAL C  76      26.109  21.188 -22.062  1.00 87.19           O  
ATOM   4144  CG1 VAL C  76      23.484  20.922 -23.719  1.00 87.19           C  
ATOM   4145  CG2 VAL C  76      23.484  18.688 -24.891  1.00 87.19           C  
ATOM   4146  N   ILE C  77      25.578  19.297 -20.906  1.00 84.31           N  
ATOM   4147  CA  ILE C  77      25.922  19.844 -19.594  1.00 84.31           C  
ATOM   4148  C   ILE C  77      27.031  19.000 -18.969  1.00 84.31           C  
ATOM   4149  CB  ILE C  77      24.703  19.891 -18.656  1.00 84.31           C  
ATOM   4150  O   ILE C  77      26.984  17.766 -19.016  1.00 84.31           O  
ATOM   4151  CG1 ILE C  77      23.719  18.750 -19.000  1.00 84.31           C  
ATOM   4152  CG2 ILE C  77      24.000  21.250 -18.750  1.00 84.31           C  
ATOM   4153  CD1 ILE C  77      22.609  18.562 -17.969  1.00 84.31           C  
ATOM   4154  N   PRO C  78      28.078  19.641 -18.500  1.00 83.38           N  
ATOM   4155  CA  PRO C  78      29.203  18.891 -17.938  1.00 83.38           C  
ATOM   4156  C   PRO C  78      28.969  18.469 -16.484  1.00 83.38           C  
ATOM   4157  CB  PRO C  78      30.375  19.875 -18.031  1.00 83.38           C  
ATOM   4158  O   PRO C  78      29.922  18.109 -15.781  1.00 83.38           O  
ATOM   4159  CG  PRO C  78      29.734  21.219 -17.859  1.00 83.38           C  
ATOM   4160  CD  PRO C  78      28.359  21.188 -18.438  1.00 83.38           C  
ATOM   4161  N   LEU C  79      27.812  18.562 -15.906  1.00 86.81           N  
ATOM   4162  CA  LEU C  79      27.516  18.266 -14.508  1.00 86.81           C  
ATOM   4163  C   LEU C  79      26.781  16.938 -14.383  1.00 86.81           C  
ATOM   4164  CB  LEU C  79      26.672  19.375 -13.891  1.00 86.81           C  
ATOM   4165  O   LEU C  79      26.094  16.500 -15.312  1.00 86.81           O  
ATOM   4166  CG  LEU C  79      27.328  20.766 -13.836  1.00 86.81           C  
ATOM   4167  CD1 LEU C  79      26.312  21.812 -13.383  1.00 86.81           C  
ATOM   4168  CD2 LEU C  79      28.547  20.750 -12.922  1.00 86.81           C  
ATOM   4169  N   ASN C  80      27.000  16.281 -13.250  1.00 91.56           N  
ATOM   4170  CA  ASN C  80      26.172  15.133 -12.891  1.00 91.56           C  
ATOM   4171  C   ASN C  80      24.750  15.555 -12.547  1.00 91.56           C  
ATOM   4172  CB  ASN C  80      26.797  14.359 -11.727  1.00 91.56           C  
ATOM   4173  O   ASN C  80      24.531  16.609 -11.953  1.00 91.56           O  
ATOM   4174  CG  ASN C  80      28.172  13.820 -12.055  1.00 91.56           C  
ATOM   4175  ND2 ASN C  80      29.000  13.648 -11.031  1.00 91.56           N  
ATOM   4176  OD1 ASN C  80      28.500  13.570 -13.219  1.00 91.56           O  
ATOM   4177  N   LEU C  81      23.828  14.742 -12.875  1.00 93.25           N  
ATOM   4178  CA  LEU C  81      22.422  15.008 -12.609  1.00 93.25           C  
ATOM   4179  C   LEU C  81      21.906  14.148 -11.461  1.00 93.25           C  
ATOM   4180  CB  LEU C  81      21.578  14.750 -13.867  1.00 93.25           C  
ATOM   4181  O   LEU C  81      21.672  12.953 -11.625  1.00 93.25           O  
ATOM   4182  CG  LEU C  81      21.844  15.664 -15.062  1.00 93.25           C  
ATOM   4183  CD1 LEU C  81      21.156  15.117 -16.312  1.00 93.25           C  
ATOM   4184  CD2 LEU C  81      21.359  17.078 -14.766  1.00 93.25           C  
ATOM   4185  N   THR C  82      21.859  14.727 -10.312  1.00 94.19           N  
ATOM   4186  CA  THR C  82      21.109  14.086  -9.234  1.00 94.19           C  
ATOM   4187  C   THR C  82      19.625  14.398  -9.336  1.00 94.19           C  
ATOM   4188  CB  THR C  82      21.641  14.531  -7.855  1.00 94.19           C  
ATOM   4189  O   THR C  82      19.203  15.531  -9.086  1.00 94.19           O  
ATOM   4190  CG2 THR C  82      20.953  13.773  -6.730  1.00 94.19           C  
ATOM   4191  OG1 THR C  82      23.047  14.297  -7.789  1.00 94.19           O  
ATOM   4192  N   LEU C  83      18.797  13.398  -9.617  1.00 95.75           N  
ATOM   4193  CA  LEU C  83      17.391  13.594  -9.930  1.00 95.75           C  
ATOM   4194  C   LEU C  83      16.516  13.227  -8.734  1.00 95.75           C  
ATOM   4195  CB  LEU C  83      16.984  12.758 -11.148  1.00 95.75           C  
ATOM   4196  O   LEU C  83      16.984  12.594  -7.785  1.00 95.75           O  
ATOM   4197  CG  LEU C  83      17.766  13.016 -12.430  1.00 95.75           C  
ATOM   4198  CD1 LEU C  83      17.344  12.047 -13.523  1.00 95.75           C  
ATOM   4199  CD2 LEU C  83      17.594  14.461 -12.891  1.00 95.75           C  
ATOM   4200  N   ASP C  84      15.305  13.711  -8.758  1.00 95.44           N  
ATOM   4201  CA  ASP C  84      14.289  13.297  -7.793  1.00 95.44           C  
ATOM   4202  C   ASP C  84      14.156  11.773  -7.758  1.00 95.44           C  
ATOM   4203  CB  ASP C  84      12.945  13.938  -8.125  1.00 95.44           C  
ATOM   4204  O   ASP C  84      14.203  11.117  -8.805  1.00 95.44           O  
ATOM   4205  CG  ASP C  84      11.898  13.711  -7.043  1.00 95.44           C  
ATOM   4206  OD1 ASP C  84      11.195  12.680  -7.082  1.00 95.44           O  
ATOM   4207  OD2 ASP C  84      11.789  14.570  -6.141  1.00 95.44           O  
ATOM   4208  N   ASN C  85      13.930  11.195  -6.578  1.00 94.31           N  
ATOM   4209  CA  ASN C  85      13.898   9.750  -6.383  1.00 94.31           C  
ATOM   4210  C   ASN C  85      12.797   9.094  -7.207  1.00 94.31           C  
ATOM   4211  CB  ASN C  85      13.727   9.422  -4.898  1.00 94.31           C  
ATOM   4212  O   ASN C  85      12.906   7.926  -7.578  1.00 94.31           O  
ATOM   4213  CG  ASN C  85      12.391   9.883  -4.348  1.00 94.31           C  
ATOM   4214  ND2 ASN C  85      12.414  10.898  -3.502  1.00 94.31           N  
ATOM   4215  OD1 ASN C  85      11.344   9.320  -4.684  1.00 94.31           O  
ATOM   4216  N   ARG C  86      11.750   9.734  -7.535  1.00 94.44           N  
ATOM   4217  CA  ARG C  86      10.609   9.211  -8.289  1.00 94.44           C  
ATOM   4218  C   ARG C  86      11.008   8.883  -9.727  1.00 94.44           C  
ATOM   4219  CB  ARG C  86       9.453  10.211  -8.273  1.00 94.44           C  
ATOM   4220  O   ARG C  86      10.328   8.109 -10.398  1.00 94.44           O  
ATOM   4221  CG  ARG C  86       8.711  10.273  -6.953  1.00 94.44           C  
ATOM   4222  CD  ARG C  86       7.738  11.445  -6.906  1.00 94.44           C  
ATOM   4223  NE  ARG C  86       8.438  12.711  -6.684  1.00 94.44           N  
ATOM   4224  NH1 ARG C  86       6.520  13.938  -6.305  1.00 94.44           N  
ATOM   4225  NH2 ARG C  86       8.570  14.953  -6.219  1.00 94.44           N  
ATOM   4226  CZ  ARG C  86       7.840  13.867  -6.402  1.00 94.44           C  
ATOM   4227  N   VAL C  87      12.094   9.445 -10.133  1.00 95.50           N  
ATOM   4228  CA  VAL C  87      12.578   9.195 -11.484  1.00 95.50           C  
ATOM   4229  C   VAL C  87      13.047   7.746 -11.602  1.00 95.50           C  
ATOM   4230  CB  VAL C  87      13.719  10.156 -11.867  1.00 95.50           C  
ATOM   4231  O   VAL C  87      13.062   7.180 -12.703  1.00 95.50           O  
ATOM   4232  CG1 VAL C  87      14.336   9.758 -13.211  1.00 95.50           C  
ATOM   4233  CG2 VAL C  87      13.211  11.594 -11.914  1.00 95.50           C  
ATOM   4234  N   ALA C  88      13.453   7.195 -10.508  1.00 94.19           N  
ATOM   4235  CA  ALA C  88      13.891   5.801 -10.508  1.00 94.19           C  
ATOM   4236  C   ALA C  88      12.812   4.887 -11.078  1.00 94.19           C  
ATOM   4237  CB  ALA C  88      14.266   5.359  -9.094  1.00 94.19           C  
ATOM   4238  O   ALA C  88      13.125   3.873 -11.711  1.00 94.19           O  
ATOM   4239  N   ASP C  89      11.594   5.254 -10.945  1.00 94.06           N  
ATOM   4240  CA  ASP C  89      10.469   4.453 -11.430  1.00 94.06           C  
ATOM   4241  C   ASP C  89      10.383   4.500 -12.953  1.00 94.06           C  
ATOM   4242  CB  ASP C  89       9.156   4.941 -10.805  1.00 94.06           C  
ATOM   4243  O   ASP C  89       9.656   3.717 -13.562  1.00 94.06           O  
ATOM   4244  CG  ASP C  89       9.047   4.621  -9.328  1.00 94.06           C  
ATOM   4245  OD1 ASP C  89       9.711   3.668  -8.859  1.00 94.06           O  
ATOM   4246  OD2 ASP C  89       8.289   5.320  -8.625  1.00 94.06           O  
ATOM   4247  N   GLN C  90      11.109   5.352 -13.594  1.00 95.19           N  
ATOM   4248  CA  GLN C  90      11.039   5.535 -15.039  1.00 95.19           C  
ATOM   4249  C   GLN C  90      12.289   5.004 -15.727  1.00 95.19           C  
ATOM   4250  CB  GLN C  90      10.844   7.016 -15.383  1.00 95.19           C  
ATOM   4251  O   GLN C  90      12.469   5.195 -16.938  1.00 95.19           O  
ATOM   4252  CG  GLN C  90       9.570   7.617 -14.789  1.00 95.19           C  
ATOM   4253  CD  GLN C  90       9.445   9.102 -15.078  1.00 95.19           C  
ATOM   4254  NE2 GLN C  90       9.016   9.859 -14.070  1.00 95.19           N  
ATOM   4255  OE1 GLN C  90       9.734   9.562 -16.188  1.00 95.19           O  
ATOM   4256  N   LEU C  91      13.203   4.418 -14.961  1.00 97.12           N  
ATOM   4257  CA  LEU C  91      14.461   3.918 -15.500  1.00 97.12           C  
ATOM   4258  C   LEU C  91      14.594   2.418 -15.258  1.00 97.12           C  
ATOM   4259  CB  LEU C  91      15.648   4.660 -14.875  1.00 97.12           C  
ATOM   4260  O   LEU C  91      13.977   1.873 -14.344  1.00 97.12           O  
ATOM   4261  CG  LEU C  91      15.711   6.164 -15.125  1.00 97.12           C  
ATOM   4262  CD1 LEU C  91      16.906   6.770 -14.406  1.00 97.12           C  
ATOM   4263  CD2 LEU C  91      15.781   6.457 -16.625  1.00 97.12           C  
ATOM   4264  N   TRP C  92      15.352   1.804 -16.094  1.00 97.19           N  
ATOM   4265  CA  TRP C  92      15.758   0.423 -15.859  1.00 97.19           C  
ATOM   4266  C   TRP C  92      16.703   0.334 -14.672  1.00 97.19           C  
ATOM   4267  CB  TRP C  92      16.422  -0.165 -17.109  1.00 97.19           C  
ATOM   4268  O   TRP C  92      17.641   1.127 -14.555  1.00 97.19           O  
ATOM   4269  CG  TRP C  92      16.891  -1.580 -16.938  1.00 97.19           C  
ATOM   4270  CD1 TRP C  92      16.156  -2.717 -17.125  1.00 97.19           C  
ATOM   4271  CD2 TRP C  92      18.203  -2.008 -16.547  1.00 97.19           C  
ATOM   4272  CE2 TRP C  92      18.188  -3.420 -16.516  1.00 97.19           C  
ATOM   4273  CE3 TRP C  92      19.375  -1.333 -16.234  1.00 97.19           C  
ATOM   4274  NE1 TRP C  92      16.922  -3.828 -16.859  1.00 97.19           N  
ATOM   4275  CH2 TRP C  92      20.453  -3.484 -15.867  1.00 97.19           C  
ATOM   4276  CZ2 TRP C  92      19.312  -4.168 -16.172  1.00 97.19           C  
ATOM   4277  CZ3 TRP C  92      20.500  -2.082 -15.891  1.00 97.19           C  
ATOM   4278  N   VAL C  93      16.469  -0.507 -13.820  1.00 97.06           N  
ATOM   4279  CA  VAL C  93      17.359  -0.790 -12.695  1.00 97.06           C  
ATOM   4280  C   VAL C  93      17.656  -2.287 -12.633  1.00 97.06           C  
ATOM   4281  CB  VAL C  93      16.750  -0.309 -11.359  1.00 97.06           C  
ATOM   4282  O   VAL C  93      16.844  -3.104 -13.086  1.00 97.06           O  
ATOM   4283  CG1 VAL C  93      16.547   1.205 -11.375  1.00 97.06           C  
ATOM   4284  CG2 VAL C  93      15.430  -1.024 -11.086  1.00 97.06           C  
ATOM   4285  N   PRO C  94      18.797  -2.703 -12.156  1.00 97.31           N  
ATOM   4286  CA  PRO C  94      19.094  -4.133 -12.016  1.00 97.31           C  
ATOM   4287  C   PRO C  94      18.062  -4.855 -11.141  1.00 97.31           C  
ATOM   4288  CB  PRO C  94      20.469  -4.145 -11.359  1.00 97.31           C  
ATOM   4289  O   PRO C  94      17.531  -4.270 -10.195  1.00 97.31           O  
ATOM   4290  CG  PRO C  94      21.062  -2.812 -11.695  1.00 97.31           C  
ATOM   4291  CD  PRO C  94      19.953  -1.796 -11.727  1.00 97.31           C  
ATOM   4292  N   ASP C  95      17.844  -6.043 -11.406  1.00 95.69           N  
ATOM   4293  CA  ASP C  95      16.844  -6.820 -10.680  1.00 95.69           C  
ATOM   4294  C   ASP C  95      17.484  -7.602  -9.531  1.00 95.69           C  
ATOM   4295  CB  ASP C  95      16.125  -7.773 -11.633  1.00 95.69           C  
ATOM   4296  O   ASP C  95      17.156  -8.773  -9.328  1.00 95.69           O  
ATOM   4297  CG  ASP C  95      17.047  -8.812 -12.250  1.00 95.69           C  
ATOM   4298  OD1 ASP C  95      18.281  -8.641 -12.188  1.00 95.69           O  
ATOM   4299  OD2 ASP C  95      16.531  -9.805 -12.812  1.00 95.69           O  
ATOM   4300  N   THR C  96      18.312  -7.035  -8.875  1.00 96.75           N  
ATOM   4301  CA  THR C  96      19.016  -7.656  -7.758  1.00 96.75           C  
ATOM   4302  C   THR C  96      18.062  -7.949  -6.609  1.00 96.75           C  
ATOM   4303  CB  THR C  96      20.172  -6.758  -7.254  1.00 96.75           C  
ATOM   4304  O   THR C  96      17.109  -7.199  -6.375  1.00 96.75           O  
ATOM   4305  CG2 THR C  96      21.219  -6.551  -8.336  1.00 96.75           C  
ATOM   4306  OG1 THR C  96      19.641  -5.484  -6.867  1.00 96.75           O  
ATOM   4307  N   TYR C  97      18.312  -9.000  -5.871  1.00 96.50           N  
ATOM   4308  CA  TYR C  97      17.594  -9.359  -4.648  1.00 96.50           C  
ATOM   4309  C   TYR C  97      18.531 -10.047  -3.654  1.00 96.50           C  
ATOM   4310  CB  TYR C  97      16.406 -10.273  -4.969  1.00 96.50           C  
ATOM   4311  O   TYR C  97      19.656 -10.398  -3.996  1.00 96.50           O  
ATOM   4312  CG  TYR C  97      16.797 -11.719  -5.156  1.00 96.50           C  
ATOM   4313  CD1 TYR C  97      17.531 -12.133  -6.270  1.00 96.50           C  
ATOM   4314  CD2 TYR C  97      16.422 -12.688  -4.223  1.00 96.50           C  
ATOM   4315  CE1 TYR C  97      17.875 -13.461  -6.445  1.00 96.50           C  
ATOM   4316  CE2 TYR C  97      16.766 -14.023  -4.391  1.00 96.50           C  
ATOM   4317  OH  TYR C  97      17.844 -15.719  -5.676  1.00 96.50           O  
ATOM   4318  CZ  TYR C  97      17.500 -14.398  -5.504  1.00 96.50           C  
ATOM   4319  N   PHE C  98      18.156 -10.125  -2.410  1.00 96.75           N  
ATOM   4320  CA  PHE C  98      18.891 -10.828  -1.361  1.00 96.75           C  
ATOM   4321  C   PHE C  98      18.359 -12.242  -1.182  1.00 96.75           C  
ATOM   4322  CB  PHE C  98      18.797 -10.062  -0.039  1.00 96.75           C  
ATOM   4323  O   PHE C  98      17.250 -12.438  -0.679  1.00 96.75           O  
ATOM   4324  CG  PHE C  98      19.250  -8.625  -0.135  1.00 96.75           C  
ATOM   4325  CD1 PHE C  98      20.562  -8.320  -0.438  1.00 96.75           C  
ATOM   4326  CD2 PHE C  98      18.344  -7.586   0.078  1.00 96.75           C  
ATOM   4327  CE1 PHE C  98      20.984  -6.992  -0.527  1.00 96.75           C  
ATOM   4328  CE2 PHE C  98      18.766  -6.262  -0.009  1.00 96.75           C  
ATOM   4329  CZ  PHE C  98      20.078  -5.965  -0.311  1.00 96.75           C  
ATOM   4330  N   LEU C  99      19.188 -13.172  -1.501  1.00 94.56           N  
ATOM   4331  CA  LEU C  99      18.812 -14.578  -1.577  1.00 94.56           C  
ATOM   4332  C   LEU C  99      18.328 -15.086  -0.223  1.00 94.56           C  
ATOM   4333  CB  LEU C  99      19.984 -15.422  -2.059  1.00 94.56           C  
ATOM   4334  O   LEU C  99      17.312 -15.773  -0.142  1.00 94.56           O  
ATOM   4335  CG  LEU C  99      19.641 -16.719  -2.805  1.00 94.56           C  
ATOM   4336  CD1 LEU C  99      19.156 -16.391  -4.215  1.00 94.56           C  
ATOM   4337  CD2 LEU C  99      20.844 -17.641  -2.850  1.00 94.56           C  
ATOM   4338  N   ASN C 100      18.969 -14.758   0.804  1.00 92.94           N  
ATOM   4339  CA  ASN C 100      18.641 -15.289   2.123  1.00 92.94           C  
ATOM   4340  C   ASN C 100      17.812 -14.289   2.930  1.00 92.94           C  
ATOM   4341  CB  ASN C 100      19.906 -15.656   2.889  1.00 92.94           C  
ATOM   4342  O   ASN C 100      17.891 -14.266   4.160  1.00 92.94           O  
ATOM   4343  CG  ASN C 100      20.938 -14.539   2.904  1.00 92.94           C  
ATOM   4344  ND2 ASN C 100      21.875 -14.602   3.848  1.00 92.94           N  
ATOM   4345  OD1 ASN C 100      20.891 -13.625   2.074  1.00 92.94           O  
ATOM   4346  N   ASP C 101      17.125 -13.469   2.309  1.00 93.88           N  
ATOM   4347  CA  ASP C 101      16.250 -12.484   2.947  1.00 93.88           C  
ATOM   4348  C   ASP C 101      15.000 -13.148   3.521  1.00 93.88           C  
ATOM   4349  CB  ASP C 101      15.859 -11.391   1.954  1.00 93.88           C  
ATOM   4350  O   ASP C 101      14.328 -13.922   2.834  1.00 93.88           O  
ATOM   4351  CG  ASP C 101      14.750 -10.492   2.473  1.00 93.88           C  
ATOM   4352  OD1 ASP C 101      14.953  -9.805   3.500  1.00 93.88           O  
ATOM   4353  OD2 ASP C 101      13.672 -10.469   1.852  1.00 93.88           O  
ATOM   4354  N   LYS C 102      14.719 -12.953   4.746  1.00 91.12           N  
ATOM   4355  CA  LYS C 102      13.469 -13.336   5.387  1.00 91.12           C  
ATOM   4356  C   LYS C 102      12.477 -12.180   5.402  1.00 91.12           C  
ATOM   4357  CB  LYS C 102      13.719 -13.828   6.812  1.00 91.12           C  
ATOM   4358  O   LYS C 102      11.289 -12.367   5.113  1.00 91.12           O  
ATOM   4359  CG  LYS C 102      14.484 -15.141   6.891  1.00 91.12           C  
ATOM   4360  CD  LYS C 102      14.586 -15.648   8.328  1.00 91.12           C  
ATOM   4361  CE  LYS C 102      15.180 -17.047   8.383  1.00 91.12           C  
ATOM   4362  NZ  LYS C 102      15.258 -17.562   9.789  1.00 91.12           N  
ATOM   4363  N   LYS C 103      12.977 -11.094   5.734  1.00 91.75           N  
ATOM   4364  CA  LYS C 103      12.203  -9.859   5.805  1.00 91.75           C  
ATOM   4365  C   LYS C 103      13.086  -8.641   5.555  1.00 91.75           C  
ATOM   4366  CB  LYS C 103      11.508  -9.734   7.160  1.00 91.75           C  
ATOM   4367  O   LYS C 103      14.141  -8.492   6.176  1.00 91.75           O  
ATOM   4368  CG  LYS C 103      10.484  -8.617   7.230  1.00 91.75           C  
ATOM   4369  CD  LYS C 103       9.789  -8.578   8.586  1.00 91.75           C  
ATOM   4370  CE  LYS C 103       8.758  -7.461   8.656  1.00 91.75           C  
ATOM   4371  NZ  LYS C 103       8.094  -7.406   9.992  1.00 91.75           N  
ATOM   4372  N   SER C 104      12.648  -7.762   4.641  1.00 93.88           N  
ATOM   4373  CA  SER C 104      13.406  -6.559   4.297  1.00 93.88           C  
ATOM   4374  C   SER C 104      12.477  -5.414   3.908  1.00 93.88           C  
ATOM   4375  CB  SER C 104      14.383  -6.848   3.154  1.00 93.88           C  
ATOM   4376  O   SER C 104      11.320  -5.641   3.547  1.00 93.88           O  
ATOM   4377  OG  SER C 104      15.289  -7.875   3.516  1.00 93.88           O  
ATOM   4378  N   PHE C 105      12.945  -4.219   4.008  1.00 93.31           N  
ATOM   4379  CA  PHE C 105      12.203  -3.043   3.572  1.00 93.31           C  
ATOM   4380  C   PHE C 105      13.141  -1.896   3.232  1.00 93.31           C  
ATOM   4381  CB  PHE C 105      11.211  -2.605   4.656  1.00 93.31           C  
ATOM   4382  O   PHE C 105      14.258  -1.825   3.754  1.00 93.31           O  
ATOM   4383  CG  PHE C 105      11.859  -2.232   5.961  1.00 93.31           C  
ATOM   4384  CD1 PHE C 105      12.102  -3.193   6.934  1.00 93.31           C  
ATOM   4385  CD2 PHE C 105      12.234  -0.918   6.211  1.00 93.31           C  
ATOM   4386  CE1 PHE C 105      12.711  -2.852   8.141  1.00 93.31           C  
ATOM   4387  CE2 PHE C 105      12.836  -0.568   7.418  1.00 93.31           C  
ATOM   4388  CZ  PHE C 105      13.070  -1.536   8.383  1.00 93.31           C  
ATOM   4389  N   VAL C 106      12.727  -1.000   2.311  1.00 93.88           N  
ATOM   4390  CA  VAL C 106      13.398   0.259   2.008  1.00 93.88           C  
ATOM   4391  C   VAL C 106      12.883   1.357   2.932  1.00 93.88           C  
ATOM   4392  CB  VAL C 106      13.203   0.668   0.530  1.00 93.88           C  
ATOM   4393  O   VAL C 106      11.672   1.480   3.145  1.00 93.88           O  
ATOM   4394  CG1 VAL C 106      13.844   2.027   0.255  1.00 93.88           C  
ATOM   4395  CG2 VAL C 106      13.773  -0.397  -0.400  1.00 93.88           C  
ATOM   4396  N   HIS C 107      13.648   2.016   3.434  1.00 92.56           N  
ATOM   4397  CA  HIS C 107      13.258   3.135   4.277  1.00 92.56           C  
ATOM   4398  C   HIS C 107      12.617   4.246   3.455  1.00 92.56           C  
ATOM   4399  CB  HIS C 107      14.461   3.680   5.047  1.00 92.56           C  
ATOM   4400  O   HIS C 107      12.984   4.461   2.297  1.00 92.56           O  
ATOM   4401  CG  HIS C 107      14.961   2.756   6.113  1.00 92.56           C  
ATOM   4402  CD2 HIS C 107      15.789   1.689   6.051  1.00 92.56           C  
ATOM   4403  ND1 HIS C 107      14.594   2.885   7.438  1.00 92.56           N  
ATOM   4404  CE1 HIS C 107      15.180   1.933   8.141  1.00 92.56           C  
ATOM   4405  NE2 HIS C 107      15.914   1.195   7.324  1.00 92.56           N  
ATOM   4406  N   GLY C 108      11.641   4.953   4.012  1.00 89.56           N  
ATOM   4407  CA  GLY C 108      10.992   6.016   3.264  1.00 89.56           C  
ATOM   4408  C   GLY C 108       9.828   6.645   4.008  1.00 89.56           C  
ATOM   4409  O   GLY C 108       8.672   6.504   3.600  1.00 89.56           O  
ATOM   4410  N   VAL C 109      10.016   7.473   4.930  1.00 85.31           N  
ATOM   4411  CA  VAL C 109       8.961   8.148   5.676  1.00 85.31           C  
ATOM   4412  C   VAL C 109       8.719   9.539   5.082  1.00 85.31           C  
ATOM   4413  CB  VAL C 109       9.312   8.266   7.176  1.00 85.31           C  
ATOM   4414  O   VAL C 109       7.609   9.844   4.645  1.00 85.31           O  
ATOM   4415  CG1 VAL C 109       8.219   9.023   7.926  1.00 85.31           C  
ATOM   4416  CG2 VAL C 109       9.516   6.875   7.781  1.00 85.31           C  
ATOM   4417  N   THR C 110       9.758  10.328   4.992  1.00 82.94           N  
ATOM   4418  CA  THR C 110       9.625  11.625   4.344  1.00 82.94           C  
ATOM   4419  C   THR C 110       9.594  11.469   2.826  1.00 82.94           C  
ATOM   4420  CB  THR C 110      10.773  12.570   4.742  1.00 82.94           C  
ATOM   4421  O   THR C 110       8.688  11.977   2.164  1.00 82.94           O  
ATOM   4422  CG2 THR C 110      10.703  12.922   6.223  1.00 82.94           C  
ATOM   4423  OG1 THR C 110      12.023  11.938   4.465  1.00 82.94           O  
ATOM   4424  N   VAL C 111      10.484  10.750   2.332  1.00 87.75           N  
ATOM   4425  CA  VAL C 111      10.594  10.297   0.949  1.00 87.75           C  
ATOM   4426  C   VAL C 111      11.266   8.930   0.908  1.00 87.75           C  
ATOM   4427  CB  VAL C 111      11.383  11.305   0.083  1.00 87.75           C  
ATOM   4428  O   VAL C 111      11.969   8.547   1.845  1.00 87.75           O  
ATOM   4429  CG1 VAL C 111      10.656  12.648   0.015  1.00 87.75           C  
ATOM   4430  CG2 VAL C 111      12.797  11.484   0.634  1.00 87.75           C  
ATOM   4431  N   LYS C 112      10.984   8.273  -0.126  1.00 89.50           N  
ATOM   4432  CA  LYS C 112      11.711   7.020  -0.296  1.00 89.50           C  
ATOM   4433  C   LYS C 112      13.219   7.262  -0.364  1.00 89.50           C  
ATOM   4434  CB  LYS C 112      11.242   6.293  -1.557  1.00 89.50           C  
ATOM   4435  O   LYS C 112      13.672   8.211  -1.014  1.00 89.50           O  
ATOM   4436  CG  LYS C 112       9.867   5.652  -1.427  1.00 89.50           C  
ATOM   4437  CD  LYS C 112       9.531   4.797  -2.643  1.00 89.50           C  
ATOM   4438  CE  LYS C 112       8.164   4.145  -2.506  1.00 89.50           C  
ATOM   4439  NZ  LYS C 112       7.832   3.299  -3.691  1.00 89.50           N  
ATOM   4440  N   ASN C 113      13.969   6.512   0.348  1.00 92.81           N  
ATOM   4441  CA  ASN C 113      15.422   6.660   0.369  1.00 92.81           C  
ATOM   4442  C   ASN C 113      16.062   6.000  -0.846  1.00 92.81           C  
ATOM   4443  CB  ASN C 113      16.000   6.078   1.660  1.00 92.81           C  
ATOM   4444  O   ASN C 113      16.812   5.027  -0.708  1.00 92.81           O  
ATOM   4445  CG  ASN C 113      15.570   6.852   2.893  1.00 92.81           C  
ATOM   4446  ND2 ASN C 113      14.688   7.820   2.705  1.00 92.81           N  
ATOM   4447  OD1 ASN C 113      16.031   6.578   4.004  1.00 92.81           O  
ATOM   4448  N   ARG C 114      15.852   6.559  -1.865  1.00 94.56           N  
ATOM   4449  CA  ARG C 114      16.406   6.168  -3.160  1.00 94.56           C  
ATOM   4450  C   ARG C 114      17.141   7.336  -3.814  1.00 94.56           C  
ATOM   4451  CB  ARG C 114      15.289   5.664  -4.086  1.00 94.56           C  
ATOM   4452  O   ARG C 114      16.656   8.469  -3.787  1.00 94.56           O  
ATOM   4453  CG  ARG C 114      14.516   4.477  -3.529  1.00 94.56           C  
ATOM   4454  CD  ARG C 114      13.344   4.102  -4.418  1.00 94.56           C  
ATOM   4455  NE  ARG C 114      13.789   3.639  -5.730  1.00 94.56           N  
ATOM   4456  NH1 ARG C 114      11.688   3.691  -6.691  1.00 94.56           N  
ATOM   4457  NH2 ARG C 114      13.500   3.029  -7.926  1.00 94.56           N  
ATOM   4458  CZ  ARG C 114      12.992   3.455  -6.781  1.00 94.56           C  
ATOM   4459  N   MET C 115      18.266   7.074  -4.328  1.00 93.44           N  
ATOM   4460  CA  MET C 115      19.062   8.078  -5.047  1.00 93.44           C  
ATOM   4461  C   MET C 115      19.359   7.613  -6.469  1.00 93.44           C  
ATOM   4462  CB  MET C 115      20.359   8.359  -4.305  1.00 93.44           C  
ATOM   4463  O   MET C 115      19.797   6.488  -6.680  1.00 93.44           O  
ATOM   4464  CG  MET C 115      21.234   9.422  -4.973  1.00 93.44           C  
ATOM   4465  SD  MET C 115      22.391   8.703  -6.203  1.00 93.44           S  
ATOM   4466  CE  MET C 115      23.531   7.836  -5.094  1.00 93.44           C  
ATOM   4467  N   ILE C 116      19.141   8.477  -7.398  1.00 95.94           N  
ATOM   4468  CA  ILE C 116      19.500   8.242  -8.797  1.00 95.94           C  
ATOM   4469  C   ILE C 116      20.344   9.398  -9.305  1.00 95.94           C  
ATOM   4470  CB  ILE C 116      18.234   8.070  -9.672  1.00 95.94           C  
ATOM   4471  O   ILE C 116      19.922  10.555  -9.289  1.00 95.94           O  
ATOM   4472  CG1 ILE C 116      17.594   6.703  -9.422  1.00 95.94           C  
ATOM   4473  CG2 ILE C 116      18.578   8.250 -11.156  1.00 95.94           C  
ATOM   4474  CD1 ILE C 116      18.234   5.566 -10.211  1.00 95.94           C  
ATOM   4475  N   ARG C 117      21.453   9.094  -9.773  1.00 96.31           N  
ATOM   4476  CA  ARG C 117      22.391  10.070 -10.320  1.00 96.31           C  
ATOM   4477  C   ARG C 117      22.922   9.625 -11.688  1.00 96.31           C  
ATOM   4478  CB  ARG C 117      23.562  10.305  -9.359  1.00 96.31           C  
ATOM   4479  O   ARG C 117      23.422   8.508 -11.828  1.00 96.31           O  
ATOM   4480  CG  ARG C 117      24.531  11.383  -9.812  1.00 96.31           C  
ATOM   4481  CD  ARG C 117      25.609  11.641  -8.781  1.00 96.31           C  
ATOM   4482  NE  ARG C 117      25.062  12.227  -7.559  1.00 96.31           N  
ATOM   4483  NH1 ARG C 117      27.000  11.969  -6.320  1.00 96.31           N  
ATOM   4484  NH2 ARG C 117      25.141  12.922  -5.371  1.00 96.31           N  
ATOM   4485  CZ  ARG C 117      25.734  12.367  -6.418  1.00 96.31           C  
ATOM   4486  N   LEU C 118      22.828  10.516 -12.648  1.00 96.81           N  
ATOM   4487  CA  LEU C 118      23.312  10.258 -14.008  1.00 96.81           C  
ATOM   4488  C   LEU C 118      24.609  11.023 -14.273  1.00 96.81           C  
ATOM   4489  CB  LEU C 118      22.266  10.656 -15.039  1.00 96.81           C  
ATOM   4490  O   LEU C 118      24.734  12.195 -13.922  1.00 96.81           O  
ATOM   4491  CG  LEU C 118      20.859  10.086 -14.820  1.00 96.81           C  
ATOM   4492  CD1 LEU C 118      19.922  10.562 -15.930  1.00 96.81           C  
ATOM   4493  CD2 LEU C 118      20.906   8.562 -14.766  1.00 96.81           C  
ATOM   4494  N   HIS C 119      25.516  10.391 -14.867  1.00 96.31           N  
ATOM   4495  CA  HIS C 119      26.750  11.008 -15.312  1.00 96.31           C  
ATOM   4496  C   HIS C 119      26.750  11.219 -16.828  1.00 96.31           C  
ATOM   4497  CB  HIS C 119      27.953  10.148 -14.898  1.00 96.31           C  
ATOM   4498  O   HIS C 119      26.094  10.477 -17.562  1.00 96.31           O  
ATOM   4499  CG  HIS C 119      28.141  10.055 -13.422  1.00 96.31           C  
ATOM   4500  CD2 HIS C 119      27.375  10.484 -12.391  1.00 96.31           C  
ATOM   4501  ND1 HIS C 119      29.250   9.469 -12.844  1.00 96.31           N  
ATOM   4502  CE1 HIS C 119      29.141   9.531 -11.531  1.00 96.31           C  
ATOM   4503  NE2 HIS C 119      28.016  10.148 -11.227  1.00 96.31           N  
ATOM   4504  N   PRO C 120      27.484  12.117 -17.281  1.00 96.31           N  
ATOM   4505  CA  PRO C 120      27.484  12.438 -18.719  1.00 96.31           C  
ATOM   4506  C   PRO C 120      27.844  11.234 -19.578  1.00 96.31           C  
ATOM   4507  CB  PRO C 120      28.562  13.531 -18.828  1.00 96.31           C  
ATOM   4508  O   PRO C 120      27.328  11.109 -20.703  1.00 96.31           O  
ATOM   4509  CG  PRO C 120      28.500  14.266 -17.531  1.00 96.31           C  
ATOM   4510  CD  PRO C 120      28.234  13.273 -16.422  1.00 96.31           C  
ATOM   4511  N   ASP C 121      28.672  10.344 -19.141  1.00 96.44           N  
ATOM   4512  CA  ASP C 121      29.125   9.211 -19.938  1.00 96.44           C  
ATOM   4513  C   ASP C 121      28.094   8.086 -19.953  1.00 96.44           C  
ATOM   4514  CB  ASP C 121      30.469   8.688 -19.406  1.00 96.44           C  
ATOM   4515  O   ASP C 121      28.344   7.008 -20.484  1.00 96.44           O  
ATOM   4516  CG  ASP C 121      30.359   8.094 -18.016  1.00 96.44           C  
ATOM   4517  OD1 ASP C 121      29.281   8.203 -17.391  1.00 96.44           O  
ATOM   4518  OD2 ASP C 121      31.359   7.520 -17.547  1.00 96.44           O  
ATOM   4519  N   GLY C 122      26.938   8.234 -19.250  1.00 97.38           N  
ATOM   4520  CA  GLY C 122      25.875   7.230 -19.234  1.00 97.38           C  
ATOM   4521  C   GLY C 122      25.891   6.375 -17.969  1.00 97.38           C  
ATOM   4522  O   GLY C 122      25.062   5.480 -17.828  1.00 97.38           O  
ATOM   4523  N   THR C 123      26.859   6.660 -17.141  1.00 97.94           N  
ATOM   4524  CA  THR C 123      26.891   5.945 -15.875  1.00 97.94           C  
ATOM   4525  C   THR C 123      25.703   6.336 -15.000  1.00 97.94           C  
ATOM   4526  CB  THR C 123      28.203   6.215 -15.109  1.00 97.94           C  
ATOM   4527  O   THR C 123      25.375   7.520 -14.875  1.00 97.94           O  
ATOM   4528  CG2 THR C 123      28.203   5.500 -13.758  1.00 97.94           C  
ATOM   4529  OG1 THR C 123      29.312   5.758 -15.891  1.00 97.94           O  
ATOM   4530  N   VAL C 124      25.031   5.355 -14.477  1.00 98.12           N  
ATOM   4531  CA  VAL C 124      23.922   5.535 -13.555  1.00 98.12           C  
ATOM   4532  C   VAL C 124      24.312   5.035 -12.164  1.00 98.12           C  
ATOM   4533  CB  VAL C 124      22.656   4.801 -14.039  1.00 98.12           C  
ATOM   4534  O   VAL C 124      24.812   3.912 -12.016  1.00 98.12           O  
ATOM   4535  CG1 VAL C 124      21.469   5.098 -13.125  1.00 98.12           C  
ATOM   4536  CG2 VAL C 124      22.328   5.195 -15.484  1.00 98.12           C  
ATOM   4537  N   LEU C 125      24.172   5.801 -11.172  1.00 97.12           N  
ATOM   4538  CA  LEU C 125      24.328   5.430  -9.773  1.00 97.12           C  
ATOM   4539  C   LEU C 125      22.969   5.355  -9.086  1.00 97.12           C  
ATOM   4540  CB  LEU C 125      25.219   6.434  -9.039  1.00 97.12           C  
ATOM   4541  O   LEU C 125      22.203   6.324  -9.102  1.00 97.12           O  
ATOM   4542  CG  LEU C 125      26.688   6.023  -8.844  1.00 97.12           C  
ATOM   4543  CD1 LEU C 125      27.609   7.000  -9.562  1.00 97.12           C  
ATOM   4544  CD2 LEU C 125      27.016   5.945  -7.363  1.00 97.12           C  
ATOM   4545  N   TYR C 126      22.656   4.230  -8.500  1.00 97.19           N  
ATOM   4546  CA  TYR C 126      21.391   3.963  -7.844  1.00 97.19           C  
ATOM   4547  C   TYR C 126      21.609   3.492  -6.410  1.00 97.19           C  
ATOM   4548  CB  TYR C 126      20.594   2.912  -8.625  1.00 97.19           C  
ATOM   4549  O   TYR C 126      22.203   2.438  -6.180  1.00 97.19           O  
ATOM   4550  CG  TYR C 126      19.234   2.627  -8.031  1.00 97.19           C  
ATOM   4551  CD1 TYR C 126      18.781   1.319  -7.852  1.00 97.19           C  
ATOM   4552  CD2 TYR C 126      18.375   3.666  -7.664  1.00 97.19           C  
ATOM   4553  CE1 TYR C 126      17.531   1.052  -7.312  1.00 97.19           C  
ATOM   4554  CE2 TYR C 126      17.125   3.410  -7.125  1.00 97.19           C  
ATOM   4555  OH  TYR C 126      15.469   1.844  -6.422  1.00 97.19           O  
ATOM   4556  CZ  TYR C 126      16.703   2.102  -6.953  1.00 97.19           C  
ATOM   4557  N   GLY C 127      21.125   4.254  -5.480  1.00 96.00           N  
ATOM   4558  CA  GLY C 127      21.312   3.949  -4.070  1.00 96.00           C  
ATOM   4559  C   GLY C 127      20.000   3.719  -3.332  1.00 96.00           C  
ATOM   4560  O   GLY C 127      19.016   4.398  -3.588  1.00 96.00           O  
ATOM   4561  N   LEU C 128      20.078   2.828  -2.352  1.00 96.75           N  
ATOM   4562  CA  LEU C 128      18.953   2.490  -1.484  1.00 96.75           C  
ATOM   4563  C   LEU C 128      19.406   2.357  -0.034  1.00 96.75           C  
ATOM   4564  CB  LEU C 128      18.297   1.188  -1.947  1.00 96.75           C  
ATOM   4565  O   LEU C 128      20.484   1.841   0.237  1.00 96.75           O  
ATOM   4566  CG  LEU C 128      17.734   1.178  -3.371  1.00 96.75           C  
ATOM   4567  CD1 LEU C 128      17.578  -0.255  -3.871  1.00 96.75           C  
ATOM   4568  CD2 LEU C 128      16.406   1.917  -3.430  1.00 96.75           C  
ATOM   4569  N   ARG C 129      18.625   2.779   0.843  1.00 96.38           N  
ATOM   4570  CA  ARG C 129      18.781   2.447   2.256  1.00 96.38           C  
ATOM   4571  C   ARG C 129      17.859   1.309   2.656  1.00 96.38           C  
ATOM   4572  CB  ARG C 129      18.516   3.674   3.129  1.00 96.38           C  
ATOM   4573  O   ARG C 129      16.625   1.454   2.604  1.00 96.38           O  
ATOM   4574  CG  ARG C 129      18.797   3.449   4.605  1.00 96.38           C  
ATOM   4575  CD  ARG C 129      18.531   4.707   5.426  1.00 96.38           C  
ATOM   4576  NE  ARG C 129      18.797   4.488   6.848  1.00 96.38           N  
ATOM   4577  NH1 ARG C 129      16.719   5.191   7.555  1.00 96.38           N  
ATOM   4578  NH2 ARG C 129      18.281   4.488   9.078  1.00 96.38           N  
ATOM   4579  CZ  ARG C 129      17.938   4.723   7.824  1.00 96.38           C  
ATOM   4580  N   ILE C 130      18.406   0.232   3.152  1.00 96.69           N  
ATOM   4581  CA  ILE C 130      17.641  -1.003   3.342  1.00 96.69           C  
ATOM   4582  C   ILE C 130      17.938  -1.574   4.730  1.00 96.69           C  
ATOM   4583  CB  ILE C 130      17.984  -2.045   2.254  1.00 96.69           C  
ATOM   4584  O   ILE C 130      19.078  -1.547   5.195  1.00 96.69           O  
ATOM   4585  CG1 ILE C 130      17.609  -1.511   0.867  1.00 96.69           C  
ATOM   4586  CG2 ILE C 130      17.281  -3.373   2.539  1.00 96.69           C  
ATOM   4587  CD1 ILE C 130      18.172  -2.334  -0.287  1.00 96.69           C  
ATOM   4588  N   THR C 131      16.984  -2.035   5.348  1.00 96.06           N  
ATOM   4589  CA  THR C 131      17.125  -2.963   6.461  1.00 96.06           C  
ATOM   4590  C   THR C 131      16.688  -4.367   6.055  1.00 96.06           C  
ATOM   4591  CB  THR C 131      16.297  -2.500   7.680  1.00 96.06           C  
ATOM   4592  O   THR C 131      15.594  -4.551   5.508  1.00 96.06           O  
ATOM   4593  CG2 THR C 131      16.297  -3.557   8.781  1.00 96.06           C  
ATOM   4594  OG1 THR C 131      16.859  -1.287   8.195  1.00 96.06           O  
ATOM   4595  N   THR C 132      17.516  -5.359   6.273  1.00 96.88           N  
ATOM   4596  CA  THR C 132      17.234  -6.738   5.883  1.00 96.88           C  
ATOM   4597  C   THR C 132      17.516  -7.691   7.043  1.00 96.88           C  
ATOM   4598  CB  THR C 132      18.078  -7.148   4.664  1.00 96.88           C  
ATOM   4599  O   THR C 132      18.531  -7.566   7.730  1.00 96.88           O  
ATOM   4600  CG2 THR C 132      19.578  -7.148   4.996  1.00 96.88           C  
ATOM   4601  OG1 THR C 132      17.703  -8.469   4.250  1.00 96.88           O  
ATOM   4602  N   THR C 133      16.656  -8.539   7.301  1.00 96.62           N  
ATOM   4603  CA  THR C 133      16.875  -9.719   8.133  1.00 96.62           C  
ATOM   4604  C   THR C 133      17.203 -10.938   7.266  1.00 96.62           C  
ATOM   4605  CB  THR C 133      15.656 -10.023   9.008  1.00 96.62           C  
ATOM   4606  O   THR C 133      16.359 -11.422   6.520  1.00 96.62           O  
ATOM   4607  CG2 THR C 133      15.914 -11.219   9.922  1.00 96.62           C  
ATOM   4608  OG1 THR C 133      15.352  -8.883   9.820  1.00 96.62           O  
ATOM   4609  N   ALA C 134      18.312 -11.383   7.363  1.00 96.56           N  
ATOM   4610  CA  ALA C 134      18.812 -12.477   6.531  1.00 96.56           C  
ATOM   4611  C   ALA C 134      19.016 -13.750   7.352  1.00 96.56           C  
ATOM   4612  CB  ALA C 134      20.125 -12.078   5.859  1.00 96.56           C  
ATOM   4613  O   ALA C 134      19.453 -13.688   8.508  1.00 96.56           O  
ATOM   4614  N   ALA C 135      18.734 -14.867   6.750  1.00 93.38           N  
ATOM   4615  CA  ALA C 135      18.953 -16.156   7.391  1.00 93.38           C  
ATOM   4616  C   ALA C 135      20.438 -16.422   7.594  1.00 93.38           C  
ATOM   4617  CB  ALA C 135      18.328 -17.281   6.562  1.00 93.38           C  
ATOM   4618  O   ALA C 135      21.266 -16.109   6.723  1.00 93.38           O  
ATOM   4619  N   CYS C 136      20.781 -16.953   8.703  1.00 92.88           N  
ATOM   4620  CA  CYS C 136      22.125 -17.375   9.078  1.00 92.88           C  
ATOM   4621  C   CYS C 136      22.094 -18.625   9.945  1.00 92.88           C  
ATOM   4622  CB  CYS C 136      22.844 -16.250   9.828  1.00 92.88           C  
ATOM   4623  O   CYS C 136      21.703 -18.578  11.109  1.00 92.88           O  
ATOM   4624  SG  CYS C 136      24.516 -16.688  10.367  1.00 92.88           S  
ATOM   4625  N   MET C 137      22.516 -19.750   9.352  1.00 87.06           N  
ATOM   4626  CA  MET C 137      22.547 -21.016  10.070  1.00 87.06           C  
ATOM   4627  C   MET C 137      23.750 -21.078  11.016  1.00 87.06           C  
ATOM   4628  CB  MET C 137      22.594 -22.188   9.094  1.00 87.06           C  
ATOM   4629  O   MET C 137      24.812 -21.562  10.633  1.00 87.06           O  
ATOM   4630  CG  MET C 137      21.359 -22.281   8.195  1.00 87.06           C  
ATOM   4631  SD  MET C 137      19.812 -22.516   9.148  1.00 87.06           S  
ATOM   4632  CE  MET C 137      20.000 -24.250   9.648  1.00 87.06           C  
ATOM   4633  N   MET C 138      23.516 -20.703  12.211  1.00 87.44           N  
ATOM   4634  CA  MET C 138      24.578 -20.641  13.219  1.00 87.44           C  
ATOM   4635  C   MET C 138      24.812 -22.000  13.852  1.00 87.44           C  
ATOM   4636  CB  MET C 138      24.234 -19.609  14.289  1.00 87.44           C  
ATOM   4637  O   MET C 138      23.859 -22.734  14.125  1.00 87.44           O  
ATOM   4638  CG  MET C 138      24.250 -18.172  13.797  1.00 87.44           C  
ATOM   4639  SD  MET C 138      23.594 -16.984  15.039  1.00 87.44           S  
ATOM   4640  CE  MET C 138      22.391 -16.078  14.023  1.00 87.44           C  
ATOM   4641  N   ASP C 139      26.078 -22.391  13.984  1.00 84.94           N  
ATOM   4642  CA  ASP C 139      26.500 -23.625  14.641  1.00 84.94           C  
ATOM   4643  C   ASP C 139      26.766 -23.391  16.125  1.00 84.94           C  
ATOM   4644  CB  ASP C 139      27.750 -24.188  13.969  1.00 84.94           C  
ATOM   4645  O   ASP C 139      27.766 -22.766  16.500  1.00 84.94           O  
ATOM   4646  CG  ASP C 139      28.172 -25.531  14.523  1.00 84.94           C  
ATOM   4647  OD1 ASP C 139      27.547 -26.016  15.484  1.00 84.94           O  
ATOM   4648  OD2 ASP C 139      29.141 -26.125  13.992  1.00 84.94           O  
ATOM   4649  N   LEU C 140      25.938 -24.000  16.906  1.00 84.81           N  
ATOM   4650  CA  LEU C 140      26.000 -23.719  18.328  1.00 84.81           C  
ATOM   4651  C   LEU C 140      26.719 -24.828  19.078  1.00 84.81           C  
ATOM   4652  CB  LEU C 140      24.578 -23.547  18.906  1.00 84.81           C  
ATOM   4653  O   LEU C 140      26.688 -24.891  20.312  1.00 84.81           O  
ATOM   4654  CG  LEU C 140      23.734 -22.422  18.297  1.00 84.81           C  
ATOM   4655  CD1 LEU C 140      22.344 -22.406  18.922  1.00 84.81           C  
ATOM   4656  CD2 LEU C 140      24.422 -21.078  18.469  1.00 84.81           C  
ATOM   4657  N   ARG C 141      27.500 -25.688  18.422  1.00 81.12           N  
ATOM   4658  CA  ARG C 141      28.188 -26.812  19.031  1.00 81.12           C  
ATOM   4659  C   ARG C 141      29.266 -26.344  20.000  1.00 81.12           C  
ATOM   4660  CB  ARG C 141      28.797 -27.719  17.969  1.00 81.12           C  
ATOM   4661  O   ARG C 141      29.500 -26.984  21.031  1.00 81.12           O  
ATOM   4662  CG  ARG C 141      27.781 -28.578  17.219  1.00 81.12           C  
ATOM   4663  CD  ARG C 141      28.422 -29.375  16.094  1.00 81.12           C  
ATOM   4664  NE  ARG C 141      28.844 -28.500  14.984  1.00 81.12           N  
ATOM   4665  NH1 ARG C 141      29.766 -30.203  13.727  1.00 81.12           N  
ATOM   4666  NH2 ARG C 141      29.797 -28.047  12.945  1.00 81.12           N  
ATOM   4667  CZ  ARG C 141      29.469 -28.922  13.891  1.00 81.12           C  
ATOM   4668  N   ARG C 142      29.938 -25.266  19.750  1.00 80.69           N  
ATOM   4669  CA  ARG C 142      31.031 -24.766  20.578  1.00 80.69           C  
ATOM   4670  C   ARG C 142      30.578 -23.547  21.391  1.00 80.69           C  
ATOM   4671  CB  ARG C 142      32.250 -24.406  19.734  1.00 80.69           C  
ATOM   4672  O   ARG C 142      31.375 -22.656  21.672  1.00 80.69           O  
ATOM   4673  CG  ARG C 142      32.906 -25.594  19.047  1.00 80.69           C  
ATOM   4674  CD  ARG C 142      34.156 -25.203  18.312  1.00 80.69           C  
ATOM   4675  NE  ARG C 142      34.812 -26.359  17.719  1.00 80.69           N  
ATOM   4676  NH1 ARG C 142      36.594 -25.156  16.828  1.00 80.69           N  
ATOM   4677  NH2 ARG C 142      36.469 -27.422  16.531  1.00 80.69           N  
ATOM   4678  CZ  ARG C 142      35.969 -26.312  17.031  1.00 80.69           C  
ATOM   4679  N   TYR C 143      29.344 -23.438  21.594  1.00 80.25           N  
ATOM   4680  CA  TYR C 143      28.828 -22.344  22.406  1.00 80.25           C  
ATOM   4681  C   TYR C 143      29.469 -22.328  23.781  1.00 80.25           C  
ATOM   4682  CB  TYR C 143      27.297 -22.453  22.547  1.00 80.25           C  
ATOM   4683  O   TYR C 143      29.641 -23.391  24.406  1.00 80.25           O  
ATOM   4684  CG  TYR C 143      26.688 -21.344  23.359  1.00 80.25           C  
ATOM   4685  CD1 TYR C 143      26.531 -21.469  24.734  1.00 80.25           C  
ATOM   4686  CD2 TYR C 143      26.250 -20.156  22.766  1.00 80.25           C  
ATOM   4687  CE1 TYR C 143      25.969 -20.438  25.500  1.00 80.25           C  
ATOM   4688  CE2 TYR C 143      25.688 -19.141  23.500  1.00 80.25           C  
ATOM   4689  OH  TYR C 143      24.984 -18.266  25.625  1.00 80.25           O  
ATOM   4690  CZ  TYR C 143      25.547 -19.281  24.875  1.00 80.25           C  
ATOM   4691  N   PRO C 144      30.016 -21.266  24.250  1.00 80.19           N  
ATOM   4692  CA  PRO C 144      29.906 -19.891  23.734  1.00 80.19           C  
ATOM   4693  C   PRO C 144      31.156 -19.438  23.000  1.00 80.19           C  
ATOM   4694  CB  PRO C 144      29.672 -19.062  24.984  1.00 80.19           C  
ATOM   4695  O   PRO C 144      31.312 -18.250  22.734  1.00 80.19           O  
ATOM   4696  CG  PRO C 144      30.375 -19.797  26.078  1.00 80.19           C  
ATOM   4697  CD  PRO C 144      30.328 -21.266  25.781  1.00 80.19           C  
ATOM   4698  N   LEU C 145      32.156 -20.344  22.812  1.00 79.88           N  
ATOM   4699  CA  LEU C 145      33.406 -20.016  22.141  1.00 79.88           C  
ATOM   4700  C   LEU C 145      33.281 -20.203  20.641  1.00 79.88           C  
ATOM   4701  CB  LEU C 145      34.531 -20.891  22.688  1.00 79.88           C  
ATOM   4702  O   LEU C 145      34.312 -20.359  19.953  1.00 79.88           O  
ATOM   4703  CG  LEU C 145      34.875 -20.719  24.172  1.00 79.88           C  
ATOM   4704  CD1 LEU C 145      35.812 -21.828  24.641  1.00 79.88           C  
ATOM   4705  CD2 LEU C 145      35.531 -19.344  24.406  1.00 79.88           C  
ATOM   4706  N   ASP C 146      32.094 -20.203  20.125  1.00 80.88           N  
ATOM   4707  CA  ASP C 146      31.828 -20.484  18.719  1.00 80.88           C  
ATOM   4708  C   ASP C 146      32.031 -19.234  17.859  1.00 80.88           C  
ATOM   4709  CB  ASP C 146      30.422 -21.031  18.531  1.00 80.88           C  
ATOM   4710  O   ASP C 146      32.031 -18.109  18.375  1.00 80.88           O  
ATOM   4711  CG  ASP C 146      29.359 -20.188  19.219  1.00 80.88           C  
ATOM   4712  OD1 ASP C 146      29.547 -19.828  20.406  1.00 80.88           O  
ATOM   4713  OD2 ASP C 146      28.328 -19.891  18.578  1.00 80.88           O  
ATOM   4714  N   GLU C 147      32.406 -19.438  16.688  1.00 87.94           N  
ATOM   4715  CA  GLU C 147      32.438 -18.453  15.602  1.00 87.94           C  
ATOM   4716  C   GLU C 147      31.328 -18.734  14.586  1.00 87.94           C  
ATOM   4717  CB  GLU C 147      33.781 -18.453  14.914  1.00 87.94           C  
ATOM   4718  O   GLU C 147      31.047 -19.891  14.266  1.00 87.94           O  
ATOM   4719  CG  GLU C 147      34.938 -17.953  15.797  1.00 87.94           C  
ATOM   4720  CD  GLU C 147      36.281 -17.891  15.070  1.00 87.94           C  
ATOM   4721  OE1 GLU C 147      37.250 -17.359  15.648  1.00 87.94           O  
ATOM   4722  OE2 GLU C 147      36.344 -18.359  13.914  1.00 87.94           O  
ATOM   4723  N   GLN C 148      30.672 -17.734  14.250  1.00 90.81           N  
ATOM   4724  CA  GLN C 148      29.578 -17.844  13.289  1.00 90.81           C  
ATOM   4725  C   GLN C 148      29.922 -17.156  11.977  1.00 90.81           C  
ATOM   4726  CB  GLN C 148      28.281 -17.281  13.875  1.00 90.81           C  
ATOM   4727  O   GLN C 148      30.562 -16.094  11.977  1.00 90.81           O  
ATOM   4728  CG  GLN C 148      27.922 -17.844  15.242  1.00 90.81           C  
ATOM   4729  CD  GLN C 148      27.656 -19.344  15.211  1.00 90.81           C  
ATOM   4730  NE2 GLN C 148      27.891 -20.000  16.328  1.00 90.81           N  
ATOM   4731  OE1 GLN C 148      27.234 -19.891  14.180  1.00 90.81           O  
ATOM   4732  N   ASN C 149      29.578 -17.703  10.945  1.00 92.94           N  
ATOM   4733  CA  ASN C 149      29.703 -17.125   9.617  1.00 92.94           C  
ATOM   4734  C   ASN C 149      28.328 -16.781   9.039  1.00 92.94           C  
ATOM   4735  CB  ASN C 149      30.453 -18.062   8.680  1.00 92.94           C  
ATOM   4736  O   ASN C 149      27.547 -17.688   8.727  1.00 92.94           O  
ATOM   4737  CG  ASN C 149      31.938 -18.094   8.961  1.00 92.94           C  
ATOM   4738  ND2 ASN C 149      32.531 -19.297   8.945  1.00 92.94           N  
ATOM   4739  OD1 ASN C 149      32.562 -17.062   9.195  1.00 92.94           O  
ATOM   4740  N   CYS C 150      28.047 -15.562   8.914  1.00 94.69           N  
ATOM   4741  CA  CYS C 150      26.797 -15.094   8.344  1.00 94.69           C  
ATOM   4742  C   CYS C 150      27.031 -14.352   7.035  1.00 94.69           C  
ATOM   4743  CB  CYS C 150      26.062 -14.188   9.328  1.00 94.69           C  
ATOM   4744  O   CYS C 150      27.938 -13.516   6.949  1.00 94.69           O  
ATOM   4745  SG  CYS C 150      25.484 -15.039  10.812  1.00 94.69           S  
ATOM   4746  N   THR C 151      26.203 -14.625   6.086  1.00 96.69           N  
ATOM   4747  CA  THR C 151      26.422 -14.078   4.754  1.00 96.69           C  
ATOM   4748  C   THR C 151      25.250 -13.219   4.312  1.00 96.69           C  
ATOM   4749  CB  THR C 151      26.656 -15.195   3.723  1.00 96.69           C  
ATOM   4750  O   THR C 151      24.141 -13.352   4.848  1.00 96.69           O  
ATOM   4751  CG2 THR C 151      27.828 -16.094   4.129  1.00 96.69           C  
ATOM   4752  OG1 THR C 151      25.484 -16.000   3.623  1.00 96.69           O  
ATOM   4753  N   LEU C 152      25.453 -12.289   3.473  1.00 97.19           N  
ATOM   4754  CA  LEU C 152      24.516 -11.586   2.613  1.00 97.19           C  
ATOM   4755  C   LEU C 152      24.750 -11.930   1.146  1.00 97.19           C  
ATOM   4756  CB  LEU C 152      24.609 -10.078   2.818  1.00 97.19           C  
ATOM   4757  O   LEU C 152      25.812 -11.625   0.596  1.00 97.19           O  
ATOM   4758  CG  LEU C 152      23.547  -9.219   2.131  1.00 97.19           C  
ATOM   4759  CD1 LEU C 152      22.188  -9.430   2.795  1.00 97.19           C  
ATOM   4760  CD2 LEU C 152      23.938  -7.750   2.160  1.00 97.19           C  
ATOM   4761  N   GLU C 153      23.797 -12.547   0.542  1.00 97.38           N  
ATOM   4762  CA  GLU C 153      23.922 -13.039  -0.829  1.00 97.38           C  
ATOM   4763  C   GLU C 153      23.109 -12.180  -1.793  1.00 97.38           C  
ATOM   4764  CB  GLU C 153      23.469 -14.500  -0.919  1.00 97.38           C  
ATOM   4765  O   GLU C 153      21.891 -12.031  -1.623  1.00 97.38           O  
ATOM   4766  CG  GLU C 153      24.172 -15.414   0.079  1.00 97.38           C  
ATOM   4767  CD  GLU C 153      25.594 -15.758  -0.314  1.00 97.38           C  
ATOM   4768  OE1 GLU C 153      26.375 -16.203   0.557  1.00 97.38           O  
ATOM   4769  OE2 GLU C 153      25.938 -15.578  -1.504  1.00 97.38           O  
ATOM   4770  N   ILE C 154      23.688 -11.656  -2.793  1.00 98.00           N  
ATOM   4771  CA  ILE C 154      23.062 -10.805  -3.799  1.00 98.00           C  
ATOM   4772  C   ILE C 154      23.078 -11.516  -5.152  1.00 98.00           C  
ATOM   4773  CB  ILE C 154      23.766  -9.438  -3.904  1.00 98.00           C  
ATOM   4774  O   ILE C 154      24.141 -11.891  -5.652  1.00 98.00           O  
ATOM   4775  CG1 ILE C 154      23.938  -8.812  -2.514  1.00 98.00           C  
ATOM   4776  CG2 ILE C 154      23.000  -8.500  -4.836  1.00 98.00           C  
ATOM   4777  CD1 ILE C 154      24.906  -7.637  -2.477  1.00 98.00           C  
ATOM   4778  N   GLU C 155      21.953 -11.633  -5.766  1.00 97.19           N  
ATOM   4779  CA  GLU C 155      21.812 -12.344  -7.031  1.00 97.19           C  
ATOM   4780  C   GLU C 155      20.875 -11.594  -7.973  1.00 97.19           C  
ATOM   4781  CB  GLU C 155      21.297 -13.758  -6.793  1.00 97.19           C  
ATOM   4782  O   GLU C 155      20.156 -10.688  -7.555  1.00 97.19           O  
ATOM   4783  CG  GLU C 155      21.375 -14.664  -8.016  1.00 97.19           C  
ATOM   4784  CD  GLU C 155      20.984 -16.094  -7.730  1.00 97.19           C  
ATOM   4785  OE1 GLU C 155      19.828 -16.484  -8.055  1.00 97.19           O  
ATOM   4786  OE2 GLU C 155      21.812 -16.844  -7.180  1.00 97.19           O  
ATOM   4787  N   SER C 156      20.969 -11.859  -9.219  1.00 96.00           N  
ATOM   4788  CA  SER C 156      20.000 -11.414 -10.203  1.00 96.00           C  
ATOM   4789  C   SER C 156      18.797 -12.344 -10.258  1.00 96.00           C  
ATOM   4790  CB  SER C 156      20.641 -11.312 -11.594  1.00 96.00           C  
ATOM   4791  O   SER C 156      18.953 -13.570 -10.234  1.00 96.00           O  
ATOM   4792  OG  SER C 156      19.656 -11.062 -12.586  1.00 96.00           O  
ATOM   4793  N   TYR C 157      17.672 -11.828 -10.375  1.00 93.56           N  
ATOM   4794  CA  TYR C 157      16.484 -12.656 -10.312  1.00 93.56           C  
ATOM   4795  C   TYR C 157      16.141 -13.234 -11.688  1.00 93.56           C  
ATOM   4796  CB  TYR C 157      15.289 -11.859  -9.773  1.00 93.56           C  
ATOM   4797  O   TYR C 157      15.891 -14.430 -11.820  1.00 93.56           O  
ATOM   4798  CG  TYR C 157      14.070 -12.695  -9.484  1.00 93.56           C  
ATOM   4799  CD1 TYR C 157      12.969 -12.688 -10.336  1.00 93.56           C  
ATOM   4800  CD2 TYR C 157      14.016 -13.500  -8.344  1.00 93.56           C  
ATOM   4801  CE1 TYR C 157      11.844 -13.461 -10.070  1.00 93.56           C  
ATOM   4802  CE2 TYR C 157      12.898 -14.281  -8.070  1.00 93.56           C  
ATOM   4803  OH  TYR C 157      10.711 -15.016  -8.664  1.00 93.56           O  
ATOM   4804  CZ  TYR C 157      11.820 -14.250  -8.938  1.00 93.56           C  
ATOM   4805  N   GLY C 158      16.125 -12.445 -12.641  1.00 92.25           N  
ATOM   4806  CA  GLY C 158      15.656 -12.891 -13.945  1.00 92.25           C  
ATOM   4807  C   GLY C 158      16.750 -12.945 -14.992  1.00 92.25           C  
ATOM   4808  O   GLY C 158      16.672 -13.719 -15.945  1.00 92.25           O  
ATOM   4809  N   TYR C 159      17.797 -12.203 -14.867  1.00 94.94           N  
ATOM   4810  CA  TYR C 159      18.844 -12.094 -15.875  1.00 94.94           C  
ATOM   4811  C   TYR C 159      19.953 -13.102 -15.617  1.00 94.94           C  
ATOM   4812  CB  TYR C 159      19.422 -10.672 -15.898  1.00 94.94           C  
ATOM   4813  O   TYR C 159      20.500 -13.172 -14.508  1.00 94.94           O  
ATOM   4814  CG  TYR C 159      18.422  -9.617 -16.281  1.00 94.94           C  
ATOM   4815  CD1 TYR C 159      17.953  -9.508 -17.594  1.00 94.94           C  
ATOM   4816  CD2 TYR C 159      17.922  -8.719 -15.336  1.00 94.94           C  
ATOM   4817  CE1 TYR C 159      17.031  -8.539 -17.953  1.00 94.94           C  
ATOM   4818  CE2 TYR C 159      17.000  -7.742 -15.688  1.00 94.94           C  
ATOM   4819  OH  TYR C 159      15.641  -6.691 -17.344  1.00 94.94           O  
ATOM   4820  CZ  TYR C 159      16.562  -7.656 -16.984  1.00 94.94           C  
ATOM   4821  N   THR C 160      20.359 -13.797 -16.641  1.00 94.62           N  
ATOM   4822  CA  THR C 160      21.500 -14.703 -16.578  1.00 94.62           C  
ATOM   4823  C   THR C 160      22.797 -13.953 -16.844  1.00 94.62           C  
ATOM   4824  CB  THR C 160      21.344 -15.852 -17.609  1.00 94.62           C  
ATOM   4825  O   THR C 160      22.797 -12.750 -17.094  1.00 94.62           O  
ATOM   4826  CG2 THR C 160      20.016 -16.562 -17.438  1.00 94.62           C  
ATOM   4827  OG1 THR C 160      21.438 -15.320 -18.922  1.00 94.62           O  
ATOM   4828  N   THR C 161      23.875 -14.680 -16.766  1.00 96.25           N  
ATOM   4829  CA  THR C 161      25.188 -14.109 -17.000  1.00 96.25           C  
ATOM   4830  C   THR C 161      25.344 -13.664 -18.453  1.00 96.25           C  
ATOM   4831  CB  THR C 161      26.312 -15.109 -16.641  1.00 96.25           C  
ATOM   4832  O   THR C 161      26.281 -12.914 -18.781  1.00 96.25           O  
ATOM   4833  CG2 THR C 161      26.344 -15.391 -15.141  1.00 96.25           C  
ATOM   4834  OG1 THR C 161      26.078 -16.344 -17.344  1.00 96.25           O  
ATOM   4835  N   ASP C 162      24.469 -14.031 -19.312  1.00 92.62           N  
ATOM   4836  CA  ASP C 162      24.453 -13.531 -20.672  1.00 92.62           C  
ATOM   4837  C   ASP C 162      23.938 -12.102 -20.734  1.00 92.62           C  
ATOM   4838  CB  ASP C 162      23.594 -14.445 -21.562  1.00 92.62           C  
ATOM   4839  O   ASP C 162      24.172 -11.391 -21.719  1.00 92.62           O  
ATOM   4840  CG  ASP C 162      24.156 -15.852 -21.672  1.00 92.62           C  
ATOM   4841  OD1 ASP C 162      25.375 -16.047 -21.500  1.00 92.62           O  
ATOM   4842  OD2 ASP C 162      23.359 -16.781 -21.953  1.00 92.62           O  
ATOM   4843  N   ASP C 163      23.188 -11.695 -19.734  1.00 95.12           N  
ATOM   4844  CA  ASP C 163      22.547 -10.391 -19.750  1.00 95.12           C  
ATOM   4845  C   ASP C 163      23.188  -9.445 -18.734  1.00 95.12           C  
ATOM   4846  CB  ASP C 163      21.047 -10.523 -19.469  1.00 95.12           C  
ATOM   4847  O   ASP C 163      23.188  -8.227 -18.938  1.00 95.12           O  
ATOM   4848  CG  ASP C 163      20.250 -11.031 -20.656  1.00 95.12           C  
ATOM   4849  OD1 ASP C 163      20.312 -10.406 -21.734  1.00 95.12           O  
ATOM   4850  OD2 ASP C 163      19.562 -12.070 -20.516  1.00 95.12           O  
ATOM   4851  N   ILE C 164      23.656  -9.984 -17.625  1.00 97.31           N  
ATOM   4852  CA  ILE C 164      24.125  -9.117 -16.547  1.00 97.31           C  
ATOM   4853  C   ILE C 164      25.312  -9.773 -15.836  1.00 97.31           C  
ATOM   4854  CB  ILE C 164      23.000  -8.805 -15.547  1.00 97.31           C  
ATOM   4855  O   ILE C 164      25.375 -11.000 -15.742  1.00 97.31           O  
ATOM   4856  CG1 ILE C 164      23.359  -7.578 -14.703  1.00 97.31           C  
ATOM   4857  CG2 ILE C 164      22.719 -10.016 -14.656  1.00 97.31           C  
ATOM   4858  CD1 ILE C 164      22.188  -6.965 -13.961  1.00 97.31           C  
ATOM   4859  N   GLU C 165      26.219  -9.000 -15.328  1.00 98.00           N  
ATOM   4860  CA  GLU C 165      27.359  -9.398 -14.500  1.00 98.00           C  
ATOM   4861  C   GLU C 165      27.484  -8.508 -13.266  1.00 98.00           C  
ATOM   4862  CB  GLU C 165      28.656  -9.367 -15.312  1.00 98.00           C  
ATOM   4863  O   GLU C 165      27.281  -7.297 -13.352  1.00 98.00           O  
ATOM   4864  CG  GLU C 165      28.719 -10.414 -16.422  1.00 98.00           C  
ATOM   4865  CD  GLU C 165      30.000 -10.359 -17.234  1.00 98.00           C  
ATOM   4866  OE1 GLU C 165      30.203 -11.227 -18.109  1.00 98.00           O  
ATOM   4867  OE2 GLU C 165      30.812  -9.438 -16.984  1.00 98.00           O  
ATOM   4868  N   PHE C 166      27.859  -9.133 -12.219  1.00 98.56           N  
ATOM   4869  CA  PHE C 166      28.000  -8.398 -10.969  1.00 98.56           C  
ATOM   4870  C   PHE C 166      29.469  -8.344 -10.547  1.00 98.56           C  
ATOM   4871  CB  PHE C 166      27.156  -9.039  -9.859  1.00 98.56           C  
ATOM   4872  O   PHE C 166      30.234  -9.273 -10.805  1.00 98.56           O  
ATOM   4873  CG  PHE C 166      25.672  -8.898 -10.062  1.00 98.56           C  
ATOM   4874  CD1 PHE C 166      25.172  -8.008 -11.008  1.00 98.56           C  
ATOM   4875  CD2 PHE C 166      24.781  -9.641  -9.305  1.00 98.56           C  
ATOM   4876  CE1 PHE C 166      23.797  -7.871 -11.195  1.00 98.56           C  
ATOM   4877  CE2 PHE C 166      23.406  -9.508  -9.492  1.00 98.56           C  
ATOM   4878  CZ  PHE C 166      22.922  -8.625 -10.438  1.00 98.56           C  
ATOM   4879  N   TYR C 167      29.859  -7.297  -9.898  1.00 98.31           N  
ATOM   4880  CA  TYR C 167      31.188  -7.199  -9.297  1.00 98.31           C  
ATOM   4881  C   TYR C 167      31.172  -6.227  -8.125  1.00 98.31           C  
ATOM   4882  CB  TYR C 167      32.219  -6.762 -10.336  1.00 98.31           C  
ATOM   4883  O   TYR C 167      30.297  -5.379  -8.016  1.00 98.31           O  
ATOM   4884  CG  TYR C 167      32.000  -5.352 -10.844  1.00 98.31           C  
ATOM   4885  CD1 TYR C 167      31.109  -5.086 -11.867  1.00 98.31           C  
ATOM   4886  CD2 TYR C 167      32.719  -4.289 -10.289  1.00 98.31           C  
ATOM   4887  CE1 TYR C 167      30.922  -3.789 -12.336  1.00 98.31           C  
ATOM   4888  CE2 TYR C 167      32.531  -2.988 -10.750  1.00 98.31           C  
ATOM   4889  OH  TYR C 167      31.438  -1.464 -12.234  1.00 98.31           O  
ATOM   4890  CZ  TYR C 167      31.625  -2.748 -11.773  1.00 98.31           C  
ATOM   4891  N   TRP C 168      32.094  -6.398  -7.270  1.00 98.44           N  
ATOM   4892  CA  TRP C 168      32.312  -5.469  -6.164  1.00 98.44           C  
ATOM   4893  C   TRP C 168      33.062  -4.223  -6.629  1.00 98.44           C  
ATOM   4894  CB  TRP C 168      33.094  -6.148  -5.031  1.00 98.44           C  
ATOM   4895  O   TRP C 168      34.250  -4.281  -6.949  1.00 98.44           O  
ATOM   4896  CG  TRP C 168      32.312  -7.211  -4.312  1.00 98.44           C  
ATOM   4897  CD1 TRP C 168      32.562  -8.562  -4.332  1.00 98.44           C  
ATOM   4898  CD2 TRP C 168      31.172  -7.020  -3.469  1.00 98.44           C  
ATOM   4899  CE2 TRP C 168      30.766  -8.289  -3.012  1.00 98.44           C  
ATOM   4900  CE3 TRP C 168      30.453  -5.887  -3.055  1.00 98.44           C  
ATOM   4901  NE1 TRP C 168      31.625  -9.211  -3.553  1.00 98.44           N  
ATOM   4902  CH2 TRP C 168      28.984  -7.348  -1.770  1.00 98.44           C  
ATOM   4903  CZ2 TRP C 168      29.672  -8.469  -2.158  1.00 98.44           C  
ATOM   4904  CZ3 TRP C 168      29.359  -6.066  -2.207  1.00 98.44           C  
ATOM   4905  N   ARG C 169      32.406  -3.154  -6.680  1.00 96.94           N  
ATOM   4906  CA  ARG C 169      32.969  -1.891  -7.133  1.00 96.94           C  
ATOM   4907  C   ARG C 169      33.906  -1.308  -6.086  1.00 96.94           C  
ATOM   4908  CB  ARG C 169      31.859  -0.886  -7.457  1.00 96.94           C  
ATOM   4909  O   ARG C 169      33.469  -0.894  -5.012  1.00 96.94           O  
ATOM   4910  CG  ARG C 169      32.344   0.392  -8.109  1.00 96.94           C  
ATOM   4911  CD  ARG C 169      31.203   1.308  -8.508  1.00 96.94           C  
ATOM   4912  NE  ARG C 169      31.688   2.562  -9.078  1.00 96.94           N  
ATOM   4913  NH1 ARG C 169      31.312   3.814  -7.176  1.00 96.94           N  
ATOM   4914  NH2 ARG C 169      32.188   4.805  -9.047  1.00 96.94           N  
ATOM   4915  CZ  ARG C 169      31.734   3.723  -8.430  1.00 96.94           C  
ATOM   4916  N   GLY C 170      35.125  -1.205  -6.410  1.00 93.81           N  
ATOM   4917  CA  GLY C 170      36.125  -0.770  -5.469  1.00 93.81           C  
ATOM   4918  C   GLY C 170      36.875  -1.922  -4.801  1.00 93.81           C  
ATOM   4919  O   GLY C 170      37.625  -1.717  -3.854  1.00 93.81           O  
ATOM   4920  N   ASP C 171      36.531  -3.156  -5.129  1.00 93.19           N  
ATOM   4921  CA  ASP C 171      37.188  -4.363  -4.645  1.00 93.19           C  
ATOM   4922  C   ASP C 171      37.062  -4.488  -3.129  1.00 93.19           C  
ATOM   4923  CB  ASP C 171      38.656  -4.367  -5.055  1.00 93.19           C  
ATOM   4924  O   ASP C 171      35.969  -4.500  -2.592  1.00 93.19           O  
ATOM   4925  CG  ASP C 171      38.875  -4.355  -6.559  1.00 93.19           C  
ATOM   4926  OD1 ASP C 171      38.219  -5.141  -7.270  1.00 93.19           O  
ATOM   4927  OD2 ASP C 171      39.688  -3.553  -7.039  1.00 93.19           O  
ATOM   4928  N   ASP C 172      38.188  -4.379  -2.514  1.00 89.12           N  
ATOM   4929  CA  ASP C 172      38.219  -4.586  -1.067  1.00 89.12           C  
ATOM   4930  C   ASP C 172      37.531  -3.420  -0.344  1.00 89.12           C  
ATOM   4931  CB  ASP C 172      39.656  -4.766  -0.559  1.00 89.12           C  
ATOM   4932  O   ASP C 172      37.156  -3.543   0.822  1.00 89.12           O  
ATOM   4933  CG  ASP C 172      40.281  -6.043  -1.060  1.00 89.12           C  
ATOM   4934  OD1 ASP C 172      39.562  -7.016  -1.361  1.00 89.12           O  
ATOM   4935  OD2 ASP C 172      41.531  -6.074  -1.151  1.00 89.12           O  
ATOM   4936  N   ASN C 173      37.406  -2.387  -1.013  1.00 91.69           N  
ATOM   4937  CA  ASN C 173      36.812  -1.205  -0.402  1.00 91.69           C
[truncated: 316,711 more chars]
