# Supplementary material for: Modular Structure and Polymerization Status of GABAA Receptors Illustrated with EM Analysis and AlphaFold2 Prediction
Source: Int J Mol Sci. 2024 Sep 21;25(18):10142. doi: 10.3390/ijms251810142 (PMC11432007; doi:10.3390/ijms251810142)
Supplement: Supplementary file 1 [file ijms-25-10142-s001.zip › AlphaFold2 PDB files/beta2 Homo-pentamer PDB/b2Homopentamer_rank_003_alphafold2_multimer_v3.pdb]

MODEL     1                                                                     
ATOM      1  N   GLN A   1      34.250   7.164 -32.406  1.00 30.50           N  
ATOM      2  CA  GLN A   1      33.438   8.195 -31.734  1.00 30.50           C  
ATOM      3  C   GLN A   1      33.125   7.801 -30.297  1.00 30.50           C  
ATOM      4  CB  GLN A   1      32.156   8.461 -32.500  1.00 30.50           C  
ATOM      5  O   GLN A   1      32.625   6.703 -30.047  1.00 30.50           O  
ATOM      6  CG  GLN A   1      32.281   9.531 -33.594  1.00 30.50           C  
ATOM      7  CD  GLN A   1      30.953   9.852 -34.250  1.00 30.50           C  
ATOM      8  NE2 GLN A   1      30.953  10.898 -35.062  1.00 30.50           N  
ATOM      9  OE1 GLN A   1      29.953   9.156 -34.031  1.00 30.50           O  
ATOM     10  N   SER A   2      33.812   8.375 -29.297  1.00 37.06           N  
ATOM     11  CA  SER A   2      33.875   8.023 -27.875  1.00 37.06           C  
ATOM     12  C   SER A   2      32.469   7.887 -27.281  1.00 37.06           C  
ATOM     13  CB  SER A   2      34.688   9.078 -27.109  1.00 37.06           C  
ATOM     14  O   SER A   2      31.578   8.672 -27.578  1.00 37.06           O  
ATOM     15  OG  SER A   2      33.938   9.555 -26.000  1.00 37.06           O  
ATOM     16  N   VAL A   3      32.094   6.754 -26.812  1.00 44.72           N  
ATOM     17  CA  VAL A   3      30.844   6.434 -26.141  1.00 44.72           C  
ATOM     18  C   VAL A   3      30.438   7.582 -25.219  1.00 44.72           C  
ATOM     19  CB  VAL A   3      30.953   5.121 -25.344  1.00 44.72           C  
ATOM     20  O   VAL A   3      29.328   7.613 -24.719  1.00 44.72           O  
ATOM     21  CG1 VAL A   3      29.609   4.734 -24.750  1.00 44.72           C  
ATOM     22  CG2 VAL A   3      31.500   3.996 -26.219  1.00 44.72           C  
ATOM     23  N   ASN A   4      31.438   8.531 -24.891  1.00 41.25           N  
ATOM     24  CA  ASN A   4      31.359   9.656 -23.969  1.00 41.25           C  
ATOM     25  C   ASN A   4      30.719  10.875 -24.641  1.00 41.25           C  
ATOM     26  CB  ASN A   4      32.750  10.016 -23.422  1.00 41.25           C  
ATOM     27  O   ASN A   4      30.828  11.992 -24.141  1.00 41.25           O  
ATOM     28  CG  ASN A   4      33.188   9.062 -22.328  1.00 41.25           C  
ATOM     29  ND2 ASN A   4      34.500   9.055 -22.062  1.00 41.25           N  
ATOM     30  OD1 ASN A   4      32.375   8.344 -21.734  1.00 41.25           O  
ATOM     31  N   ASP A   5      30.344  11.008 -25.984  1.00 47.38           N  
ATOM     32  CA  ASP A   5      29.844  12.180 -26.672  1.00 47.38           C  
ATOM     33  C   ASP A   5      28.406  12.508 -26.250  1.00 47.38           C  
ATOM     34  CB  ASP A   5      29.891  11.969 -28.188  1.00 47.38           C  
ATOM     35  O   ASP A   5      27.562  11.617 -26.188  1.00 47.38           O  
ATOM     36  CG  ASP A   5      29.875  13.266 -28.984  1.00 47.38           C  
ATOM     37  OD1 ASP A   5      29.578  14.328 -28.391  1.00 47.38           O  
ATOM     38  OD2 ASP A   5      30.156  13.234 -30.188  1.00 47.38           O  
ATOM     39  N   PRO A   6      28.203  13.812 -25.656  1.00 51.56           N  
ATOM     40  CA  PRO A   6      26.859  14.305 -25.344  1.00 51.56           C  
ATOM     41  C   PRO A   6      25.812  13.836 -26.359  1.00 51.56           C  
ATOM     42  CB  PRO A   6      27.016  15.828 -25.391  1.00 51.56           C  
ATOM     43  O   PRO A   6      24.625  13.727 -26.031  1.00 51.56           O  
ATOM     44  CG  PRO A   6      28.453  16.047 -25.734  1.00 51.56           C  
ATOM     45  CD  PRO A   6      29.109  14.719 -25.938  1.00 51.56           C  
ATOM     46  N   SER A   7      26.141  13.719 -27.766  1.00 52.69           N  
ATOM     47  CA  SER A   7      25.359  13.133 -28.844  1.00 52.69           C  
ATOM     48  C   SER A   7      24.875  11.734 -28.500  1.00 52.69           C  
ATOM     49  CB  SER A   7      26.188  13.086 -30.141  1.00 52.69           C  
ATOM     50  O   SER A   7      23.906  11.242 -29.062  1.00 52.69           O  
ATOM     51  OG  SER A   7      27.234  12.148 -30.016  1.00 52.69           O  
ATOM     52  N   ASN A   8      25.516  11.281 -27.312  1.00 67.44           N  
ATOM     53  CA  ASN A   8      25.344   9.906 -26.875  1.00 67.44           C  
ATOM     54  C   ASN A   8      24.078   9.742 -26.031  1.00 67.44           C  
ATOM     55  CB  ASN A   8      26.562   9.430 -26.109  1.00 67.44           C  
ATOM     56  O   ASN A   8      23.375   8.734 -26.141  1.00 67.44           O  
ATOM     57  CG  ASN A   8      27.094   8.102 -26.609  1.00 67.44           C  
ATOM     58  ND2 ASN A   8      28.281   7.727 -26.156  1.00 67.44           N  
ATOM     59  OD1 ASN A   8      26.438   7.418 -27.406  1.00 67.44           O  
ATOM     60  N   MET A   9      23.688  10.906 -25.375  1.00 77.94           N  
ATOM     61  CA  MET A   9      22.469  10.797 -24.562  1.00 77.94           C  
ATOM     62  C   MET A   9      21.234  10.664 -25.453  1.00 77.94           C  
ATOM     63  CB  MET A   9      22.328  12.016 -23.656  1.00 77.94           C  
ATOM     64  O   MET A   9      20.328   9.891 -25.141  1.00 77.94           O  
ATOM     65  CG  MET A   9      21.625  11.711 -22.344  1.00 77.94           C  
ATOM     66  SD  MET A   9      22.688  11.984 -20.875  1.00 77.94           S  
ATOM     67  CE  MET A   9      22.906  13.781 -20.969  1.00 77.94           C  
ATOM     68  N   SER A  10      21.250  11.484 -26.516  1.00 83.44           N  
ATOM     69  CA  SER A  10      20.125  11.422 -27.438  1.00 83.44           C  
ATOM     70  C   SER A  10      20.000  10.047 -28.078  1.00 83.44           C  
ATOM     71  CB  SER A  10      20.266  12.492 -28.531  1.00 83.44           C  
ATOM     72  O   SER A  10      18.906   9.508 -28.219  1.00 83.44           O  
ATOM     73  OG  SER A  10      21.406  12.242 -29.344  1.00 83.44           O  
ATOM     74  N   LEU A  11      21.219   9.578 -28.422  1.00 87.75           N  
ATOM     75  CA  LEU A  11      21.219   8.258 -29.031  1.00 87.75           C  
ATOM     76  C   LEU A  11      20.750   7.191 -28.047  1.00 87.75           C  
ATOM     77  CB  LEU A  11      22.641   7.910 -29.531  1.00 87.75           C  
ATOM     78  O   LEU A  11      19.984   6.297 -28.422  1.00 87.75           O  
ATOM     79  CG  LEU A  11      22.781   6.598 -30.297  1.00 87.75           C  
ATOM     80  CD1 LEU A  11      22.047   6.680 -31.641  1.00 87.75           C  
ATOM     81  CD2 LEU A  11      24.250   6.262 -30.516  1.00 87.75           C  
ATOM     82  N   VAL A  12      21.172   7.305 -26.875  1.00 89.19           N  
ATOM     83  CA  VAL A  12      20.797   6.340 -25.844  1.00 89.19           C  
ATOM     84  C   VAL A  12      19.297   6.453 -25.562  1.00 89.19           C  
ATOM     85  CB  VAL A  12      21.594   6.539 -24.547  1.00 89.19           C  
ATOM     86  O   VAL A  12      18.594   5.441 -25.469  1.00 89.19           O  
ATOM     87  CG1 VAL A  12      21.141   5.570 -23.469  1.00 89.19           C  
ATOM     88  CG2 VAL A  12      23.094   6.371 -24.812  1.00 89.19           C  
ATOM     89  N   LYS A  13      18.906   7.676 -25.438  1.00 90.00           N  
ATOM     90  CA  LYS A  13      17.484   7.906 -25.219  1.00 90.00           C  
ATOM     91  C   LYS A  13      16.641   7.309 -26.344  1.00 90.00           C  
ATOM     92  CB  LYS A  13      17.188   9.406 -25.094  1.00 90.00           C  
ATOM     93  O   LYS A  13      15.633   6.652 -26.094  1.00 90.00           O  
ATOM     94  CG  LYS A  13      15.734   9.727 -24.812  1.00 90.00           C  
ATOM     95  CD  LYS A  13      15.516  11.234 -24.688  1.00 90.00           C  
ATOM     96  CE  LYS A  13      14.062  11.555 -24.344  1.00 90.00           C  
ATOM     97  NZ  LYS A  13      13.117  10.984 -25.344  1.00 90.00           N  
ATOM     98  N   GLU A  14      17.047   7.566 -27.516  1.00 93.19           N  
ATOM     99  CA  GLU A  14      16.344   7.035 -28.688  1.00 93.19           C  
ATOM    100  C   GLU A  14      16.344   5.508 -28.672  1.00 93.19           C  
ATOM    101  CB  GLU A  14      16.969   7.555 -29.969  1.00 93.19           C  
ATOM    102  O   GLU A  14      15.359   4.879 -29.047  1.00 93.19           O  
ATOM    103  CG  GLU A  14      16.625   9.000 -30.297  1.00 93.19           C  
ATOM    104  CD  GLU A  14      17.328   9.531 -31.531  1.00 93.19           C  
ATOM    105  OE1 GLU A  14      17.172  10.742 -31.844  1.00 93.19           O  
ATOM    106  OE2 GLU A  14      18.016   8.742 -32.188  1.00 93.19           O  
ATOM    107  N   THR A  15      17.469   4.996 -28.328  1.00 93.56           N  
ATOM    108  CA  THR A  15      17.578   3.545 -28.250  1.00 93.56           C  
ATOM    109  C   THR A  15      16.578   2.979 -27.250  1.00 93.56           C  
ATOM    110  CB  THR A  15      19.000   3.113 -27.844  1.00 93.56           C  
ATOM    111  O   THR A  15      15.836   2.045 -27.578  1.00 93.56           O  
ATOM    112  CG2 THR A  15      19.109   1.595 -27.750  1.00 93.56           C  
ATOM    113  OG1 THR A  15      19.938   3.576 -28.828  1.00 93.56           O  
ATOM    114  N   VAL A  16      16.516   3.564 -26.109  1.00 94.31           N  
ATOM    115  CA  VAL A  16      15.602   3.090 -25.078  1.00 94.31           C  
ATOM    116  C   VAL A  16      14.156   3.279 -25.547  1.00 94.31           C  
ATOM    117  CB  VAL A  16      15.820   3.820 -23.734  1.00 94.31           C  
ATOM    118  O   VAL A  16      13.320   2.396 -25.359  1.00 94.31           O  
ATOM    119  CG1 VAL A  16      14.766   3.404 -22.719  1.00 94.31           C  
ATOM    120  CG2 VAL A  16      17.219   3.537 -23.203  1.00 94.31           C  
ATOM    121  N   ASP A  17      13.883   4.457 -26.203  1.00 95.06           N  
ATOM    122  CA  ASP A  17      12.555   4.703 -26.766  1.00 95.06           C  
ATOM    123  C   ASP A  17      12.156   3.594 -27.734  1.00 95.06           C  
ATOM    124  CB  ASP A  17      12.516   6.059 -27.469  1.00 95.06           C  
ATOM    125  O   ASP A  17      11.039   3.076 -27.656  1.00 95.06           O  
ATOM    126  CG  ASP A  17      12.406   7.230 -26.500  1.00 95.06           C  
ATOM    127  OD1 ASP A  17      12.023   7.020 -25.328  1.00 95.06           O  
ATOM    128  OD2 ASP A  17      12.703   8.367 -26.922  1.00 95.06           O  
ATOM    129  N   ARG A  18      13.031   3.234 -28.516  1.00 95.06           N  
ATOM    130  CA  ARG A  18      12.766   2.221 -29.531  1.00 95.06           C  
ATOM    131  C   ARG A  18      12.531   0.855 -28.891  1.00 95.06           C  
ATOM    132  CB  ARG A  18      13.922   2.141 -30.531  1.00 95.06           C  
ATOM    133  O   ARG A  18      11.648   0.107 -29.328  1.00 95.06           O  
ATOM    134  CG  ARG A  18      13.664   1.214 -31.703  1.00 95.06           C  
ATOM    135  CD  ARG A  18      14.844   1.175 -32.656  1.00 95.06           C  
ATOM    136  NE  ARG A  18      16.094   0.912 -31.969  1.00 95.06           N  
ATOM    137  NH1 ARG A  18      16.953  -0.487 -33.594  1.00 95.06           N  
ATOM    138  NH2 ARG A  18      18.172  -0.042 -31.719  1.00 95.06           N  
ATOM    139  CZ  ARG A  18      17.062   0.128 -32.438  1.00 95.06           C  
ATOM    140  N   LEU A  19      13.352   0.533 -27.906  1.00 95.12           N  
ATOM    141  CA  LEU A  19      13.234  -0.757 -27.234  1.00 95.12           C  
ATOM    142  C   LEU A  19      11.875  -0.901 -26.562  1.00 95.12           C  
ATOM    143  CB  LEU A  19      14.352  -0.925 -26.203  1.00 95.12           C  
ATOM    144  O   LEU A  19      11.258  -1.971 -26.609  1.00 95.12           O  
ATOM    145  CG  LEU A  19      15.766  -1.104 -26.750  1.00 95.12           C  
ATOM    146  CD1 LEU A  19      16.781  -1.083 -25.609  1.00 95.12           C  
ATOM    147  CD2 LEU A  19      15.867  -2.400 -27.547  1.00 95.12           C  
ATOM    148  N   LEU A  20      11.391   0.200 -26.000  1.00 95.19           N  
ATOM    149  CA  LEU A  20      10.188   0.117 -25.172  1.00 95.19           C  
ATOM    150  C   LEU A  20       8.938   0.403 -26.000  1.00 95.19           C  
ATOM    151  CB  LEU A  20      10.266   1.100 -24.000  1.00 95.19           C  
ATOM    152  O   LEU A  20       7.828   0.039 -25.609  1.00 95.19           O  
ATOM    153  CG  LEU A  20      11.344   0.815 -22.953  1.00 95.19           C  
ATOM    154  CD1 LEU A  20      11.258   1.831 -21.812  1.00 95.19           C  
ATOM    155  CD2 LEU A  20      11.203  -0.605 -22.422  1.00 95.19           C  
ATOM    156  N   LYS A  21       9.195   1.078 -27.125  1.00 93.44           N  
ATOM    157  CA  LYS A  21       8.047   1.372 -27.984  1.00 93.44           C  
ATOM    158  C   LYS A  21       7.391   0.089 -28.484  1.00 93.44           C  
ATOM    159  CB  LYS A  21       8.477   2.232 -29.172  1.00 93.44           C  
ATOM    160  O   LYS A  21       8.016  -0.703 -29.188  1.00 93.44           O  
ATOM    161  CG  LYS A  21       7.320   2.764 -30.000  1.00 93.44           C  
ATOM    162  CD  LYS A  21       7.805   3.705 -31.094  1.00 93.44           C  
ATOM    163  CE  LYS A  21       6.641   4.289 -31.891  1.00 93.44           C  
ATOM    164  NZ  LYS A  21       7.105   5.281 -32.906  1.00 93.44           N  
ATOM    165  N   GLY A  22       6.129  -0.162 -28.062  1.00 89.38           N  
ATOM    166  CA  GLY A  22       5.375  -1.322 -28.516  1.00 89.38           C  
ATOM    167  C   GLY A  22       5.746  -2.596 -27.781  1.00 89.38           C  
ATOM    168  O   GLY A  22       5.277  -3.682 -28.125  1.00 89.38           O  
ATOM    169  N   TYR A  23       6.754  -2.498 -26.844  1.00 93.50           N  
ATOM    170  CA  TYR A  23       7.105  -3.666 -26.047  1.00 93.50           C  
ATOM    171  C   TYR A  23       5.891  -4.207 -25.312  1.00 93.50           C  
ATOM    172  CB  TYR A  23       8.219  -3.322 -25.047  1.00 93.50           C  
ATOM    173  O   TYR A  23       5.188  -3.455 -24.625  1.00 93.50           O  
ATOM    174  CG  TYR A  23       8.719  -4.512 -24.266  1.00 93.50           C  
ATOM    175  CD1 TYR A  23       8.211  -4.805 -23.000  1.00 93.50           C  
ATOM    176  CD2 TYR A  23       9.703  -5.340 -24.781  1.00 93.50           C  
ATOM    177  CE1 TYR A  23       8.672  -5.898 -22.281  1.00 93.50           C  
ATOM    178  CE2 TYR A  23      10.180  -6.438 -24.078  1.00 93.50           C  
ATOM    179  OH  TYR A  23      10.117  -7.793 -22.109  1.00 93.50           O  
ATOM    180  CZ  TYR A  23       9.656  -6.707 -22.828  1.00 93.50           C  
ATOM    181  N   ASP A  24       5.633  -5.414 -25.469  1.00 93.81           N  
ATOM    182  CA  ASP A  24       4.441  -6.035 -24.891  1.00 93.81           C  
ATOM    183  C   ASP A  24       4.793  -6.883 -23.672  1.00 93.81           C  
ATOM    184  CB  ASP A  24       3.734  -6.898 -25.938  1.00 93.81           C  
ATOM    185  O   ASP A  24       5.336  -7.980 -23.812  1.00 93.81           O  
ATOM    186  CG  ASP A  24       2.312  -7.258 -25.562  1.00 93.81           C  
ATOM    187  OD1 ASP A  24       1.980  -7.219 -24.344  1.00 93.81           O  
ATOM    188  OD2 ASP A  24       1.516  -7.590 -26.453  1.00 93.81           O  
ATOM    189  N   ILE A  25       4.457  -6.414 -22.531  1.00 94.88           N  
ATOM    190  CA  ILE A  25       4.816  -7.078 -21.281  1.00 94.88           C  
ATOM    191  C   ILE A  25       3.918  -8.297 -21.078  1.00 94.88           C  
ATOM    192  CB  ILE A  25       4.711  -6.117 -20.078  1.00 94.88           C  
ATOM    193  O   ILE A  25       4.227  -9.172 -20.250  1.00 94.88           O  
ATOM    194  CG1 ILE A  25       3.246  -5.738 -19.828  1.00 94.88           C  
ATOM    195  CG2 ILE A  25       5.566  -4.871 -20.312  1.00 94.88           C  
ATOM    196  CD1 ILE A  25       3.035  -4.887 -18.578  1.00 94.88           C  
ATOM    197  N   ARG A  26       2.883  -8.445 -21.781  1.00 94.69           N  
ATOM    198  CA  ARG A  26       1.877  -9.484 -21.562  1.00 94.69           C  
ATOM    199  C   ARG A  26       2.410 -10.859 -21.953  1.00 94.69           C  
ATOM    200  CB  ARG A  26       0.603  -9.172 -22.344  1.00 94.69           C  
ATOM    201  O   ARG A  26       1.917 -11.875 -21.469  1.00 94.69           O  
ATOM    202  CG  ARG A  26      -0.066  -7.863 -21.938  1.00 94.69           C  
ATOM    203  CD  ARG A  26      -1.172  -7.477 -22.922  1.00 94.69           C  
ATOM    204  NE  ARG A  26      -0.650  -7.234 -24.250  1.00 94.69           N  
ATOM    205  NH1 ARG A  26      -2.721  -6.906 -25.219  1.00 94.69           N  
ATOM    206  NH2 ARG A  26      -0.819  -6.766 -26.500  1.00 94.69           N  
ATOM    207  CZ  ARG A  26      -1.398  -6.969 -25.328  1.00 94.69           C  
ATOM    208  N   LEU A  27       3.393 -10.836 -22.797  1.00 93.81           N  
ATOM    209  CA  LEU A  27       3.889 -12.086 -23.359  1.00 93.81           C  
ATOM    210  C   LEU A  27       5.348 -12.320 -22.969  1.00 93.81           C  
ATOM    211  CB  LEU A  27       3.748 -12.078 -24.891  1.00 93.81           C  
ATOM    212  O   LEU A  27       6.156 -11.391 -23.000  1.00 93.81           O  
ATOM    213  CG  LEU A  27       2.324 -11.961 -25.438  1.00 93.81           C  
ATOM    214  CD1 LEU A  27       2.354 -11.625 -26.922  1.00 93.81           C  
ATOM    215  CD2 LEU A  27       1.552 -13.258 -25.188  1.00 93.81           C  
ATOM    216  N   ARG A  28       5.613 -13.539 -22.625  1.00 95.69           N  
ATOM    217  CA  ARG A  28       7.008 -13.906 -22.391  1.00 95.69           C  
ATOM    218  C   ARG A  28       7.828 -13.766 -23.672  1.00 95.69           C  
ATOM    219  CB  ARG A  28       7.105 -15.336 -21.875  1.00 95.69           C  
ATOM    220  O   ARG A  28       7.273 -13.773 -24.781  1.00 95.69           O  
ATOM    221  CG  ARG A  28       6.648 -16.391 -22.859  1.00 95.69           C  
ATOM    222  CD  ARG A  28       7.051 -17.797 -22.422  1.00 95.69           C  
ATOM    223  NE  ARG A  28       6.875 -18.766 -23.500  1.00 95.69           N  
ATOM    224  NH1 ARG A  28       9.125 -18.969 -23.953  1.00 95.69           N  
ATOM    225  NH2 ARG A  28       7.594 -20.188 -25.156  1.00 95.69           N  
ATOM    226  CZ  ARG A  28       7.867 -19.312 -24.203  1.00 95.69           C  
ATOM    227  N   PRO A  29       9.156 -13.672 -23.500  1.00 95.81           N  
ATOM    228  CA  PRO A  29      10.016 -13.648 -24.688  1.00 95.81           C  
ATOM    229  C   PRO A  29       9.836 -14.883 -25.578  1.00 95.81           C  
ATOM    230  CB  PRO A  29      11.430 -13.594 -24.094  1.00 95.81           C  
ATOM    231  O   PRO A  29       9.664 -15.992 -25.062  1.00 95.81           O  
ATOM    232  CG  PRO A  29      11.250 -13.008 -22.734  1.00 95.81           C  
ATOM    233  CD  PRO A  29       9.945 -13.477 -22.172  1.00 95.81           C  
ATOM    234  N   ASP A  30       9.805 -14.625 -26.859  1.00 90.44           N  
ATOM    235  CA  ASP A  30       9.758 -15.680 -27.875  1.00 90.44           C  
ATOM    236  C   ASP A  30       8.555 -16.594 -27.656  1.00 90.44           C  
ATOM    237  CB  ASP A  30      11.055 -16.500 -27.859  1.00 90.44           C  
ATOM    238  O   ASP A  30       8.688 -17.812 -27.688  1.00 90.44           O  
ATOM    239  CG  ASP A  30      11.242 -17.328 -29.109  1.00 90.44           C  
ATOM    240  OD1 ASP A  30      10.617 -17.031 -30.141  1.00 90.44           O  
ATOM    241  OD2 ASP A  30      12.023 -18.312 -29.047  1.00 90.44           O  
ATOM    242  N   PHE A  31       7.469 -16.047 -27.328  1.00 89.50           N  
ATOM    243  CA  PHE A  31       6.258 -16.828 -27.141  1.00 89.50           C  
ATOM    244  C   PHE A  31       6.000 -17.703 -28.359  1.00 89.50           C  
ATOM    245  CB  PHE A  31       5.055 -15.922 -26.891  1.00 89.50           C  
ATOM    246  O   PHE A  31       6.109 -17.250 -29.500  1.00 89.50           O  
ATOM    247  CG  PHE A  31       3.779 -16.672 -26.594  1.00 89.50           C  
ATOM    248  CD1 PHE A  31       2.943 -17.078 -27.625  1.00 89.50           C  
ATOM    249  CD2 PHE A  31       3.418 -16.969 -25.281  1.00 89.50           C  
ATOM    250  CE1 PHE A  31       1.765 -17.766 -27.359  1.00 89.50           C  
ATOM    251  CE2 PHE A  31       2.242 -17.656 -25.016  1.00 89.50           C  
ATOM    252  CZ  PHE A  31       1.415 -18.047 -26.047  1.00 89.50           C  
ATOM    253  N   GLY A  32       5.559 -18.906 -28.141  1.00 84.12           N  
ATOM    254  CA  GLY A  32       5.367 -19.859 -29.219  1.00 84.12           C  
ATOM    255  C   GLY A  32       6.641 -20.594 -29.594  1.00 84.12           C  
ATOM    256  O   GLY A  32       6.602 -21.578 -30.344  1.00 84.12           O  
ATOM    257  N   GLY A  33       7.781 -20.078 -29.141  1.00 89.06           N  
ATOM    258  CA  GLY A  33       9.070 -20.734 -29.344  1.00 89.06           C  
ATOM    259  C   GLY A  33       9.531 -21.531 -28.141  1.00 89.06           C  
ATOM    260  O   GLY A  33       8.711 -21.969 -27.328  1.00 89.06           O  
ATOM    261  N   PRO A  34      10.820 -21.859 -28.188  1.00 93.88           N  
ATOM    262  CA  PRO A  34      11.383 -22.594 -27.047  1.00 93.88           C  
ATOM    263  C   PRO A  34      11.219 -21.844 -25.719  1.00 93.88           C  
ATOM    264  CB  PRO A  34      12.859 -22.750 -27.406  1.00 93.88           C  
ATOM    265  O   PRO A  34      11.008 -20.625 -25.719  1.00 93.88           O  
ATOM    266  CG  PRO A  34      12.898 -22.594 -28.891  1.00 93.88           C  
ATOM    267  CD  PRO A  34      11.789 -21.688 -29.312  1.00 93.88           C  
ATOM    268  N   PRO A  35      11.180 -22.562 -24.688  1.00 96.81           N  
ATOM    269  CA  PRO A  35      11.062 -21.922 -23.375  1.00 96.81           C  
ATOM    270  C   PRO A  35      12.180 -20.906 -23.109  1.00 96.81           C  
ATOM    271  CB  PRO A  35      11.141 -23.094 -22.391  1.00 96.81           C  
ATOM    272  O   PRO A  35      13.297 -21.078 -23.609  1.00 96.81           O  
ATOM    273  CG  PRO A  35      11.812 -24.188 -23.172  1.00 96.81           C  
ATOM    274  CD  PRO A  35      11.500 -24.000 -24.625  1.00 96.81           C  
ATOM    275  N   VAL A  36      11.836 -19.891 -22.406  1.00 97.94           N  
ATOM    276  CA  VAL A  36      12.812 -18.891 -21.984  1.00 97.94           C  
ATOM    277  C   VAL A  36      13.695 -19.469 -20.875  1.00 97.94           C  
ATOM    278  CB  VAL A  36      12.117 -17.609 -21.484  1.00 97.94           C  
ATOM    279  O   VAL A  36      13.203 -19.938 -19.859  1.00 97.94           O  
ATOM    280  CG1 VAL A  36      13.148 -16.547 -21.125  1.00 97.94           C  
ATOM    281  CG2 VAL A  36      11.148 -17.078 -22.547  1.00 97.94           C  
ATOM    282  N   ALA A  37      14.984 -19.469 -21.078  1.00 98.44           N  
ATOM    283  CA  ALA A  37      15.922 -19.875 -20.031  1.00 98.44           C  
ATOM    284  C   ALA A  37      16.172 -18.734 -19.047  1.00 98.44           C  
ATOM    285  CB  ALA A  37      17.234 -20.344 -20.656  1.00 98.44           C  
ATOM    286  O   ALA A  37      16.656 -17.672 -19.438  1.00 98.44           O  
ATOM    287  N   VAL A  38      15.852 -18.953 -17.844  1.00 98.56           N  
ATOM    288  CA  VAL A  38      16.062 -17.953 -16.797  1.00 98.56           C  
ATOM    289  C   VAL A  38      17.141 -18.422 -15.836  1.00 98.56           C  
ATOM    290  CB  VAL A  38      14.750 -17.656 -16.031  1.00 98.56           C  
ATOM    291  O   VAL A  38      16.953 -19.406 -15.117  1.00 98.56           O  
ATOM    292  CG1 VAL A  38      14.992 -16.594 -14.953  1.00 98.56           C  
ATOM    293  CG2 VAL A  38      13.664 -17.188 -17.000  1.00 98.56           C  
ATOM    294  N   GLY A  39      18.266 -17.750 -15.844  1.00 98.50           N  
ATOM    295  CA  GLY A  39      19.359 -18.031 -14.914  1.00 98.50           C  
ATOM    296  C   GLY A  39      19.219 -17.266 -13.609  1.00 98.50           C  
ATOM    297  O   GLY A  39      18.859 -16.094 -13.602  1.00 98.50           O  
ATOM    298  N   MET A  40      19.516 -17.984 -12.570  1.00 97.81           N  
ATOM    299  CA  MET A  40      19.344 -17.344 -11.266  1.00 97.81           C  
ATOM    300  C   MET A  40      20.609 -17.500 -10.422  1.00 97.81           C  
ATOM    301  CB  MET A  40      18.141 -17.953 -10.531  1.00 97.81           C  
ATOM    302  O   MET A  40      21.266 -18.531 -10.461  1.00 97.81           O  
ATOM    303  CG  MET A  40      16.828 -17.750 -11.242  1.00 97.81           C  
ATOM    304  SD  MET A  40      15.406 -18.484 -10.328  1.00 97.81           S  
ATOM    305  CE  MET A  40      14.125 -18.406 -11.602  1.00 97.81           C  
ATOM    306  N   ASN A  41      20.969 -16.562  -9.727  1.00 96.19           N  
ATOM    307  CA  ASN A  41      22.000 -16.594  -8.703  1.00 96.19           C  
ATOM    308  C   ASN A  41      21.594 -15.812  -7.457  1.00 96.19           C  
ATOM    309  CB  ASN A  41      23.328 -16.062  -9.250  1.00 96.19           C  
ATOM    310  O   ASN A  41      20.734 -14.930  -7.531  1.00 96.19           O  
ATOM    311  CG  ASN A  41      23.188 -14.695  -9.883  1.00 96.19           C  
ATOM    312  ND2 ASN A  41      23.641 -14.562 -11.125  1.00 96.19           N  
ATOM    313  OD1 ASN A  41      22.672 -13.758  -9.258  1.00 96.19           O  
ATOM    314  N   ILE A  42      22.125 -16.188  -6.324  1.00 96.50           N  
ATOM    315  CA  ILE A  42      21.750 -15.648  -5.023  1.00 96.50           C  
ATOM    316  C   ILE A  42      23.000 -15.242  -4.254  1.00 96.50           C  
ATOM    317  CB  ILE A  42      20.922 -16.672  -4.203  1.00 96.50           C  
ATOM    318  O   ILE A  42      23.984 -16.000  -4.195  1.00 96.50           O  
ATOM    319  CG1 ILE A  42      19.562 -16.906  -4.863  1.00 96.50           C  
ATOM    320  CG2 ILE A  42      20.766 -16.188  -2.758  1.00 96.50           C  
ATOM    321  CD1 ILE A  42      18.750 -18.031  -4.230  1.00 96.50           C  
ATOM    322  N   ASP A  43      23.000 -14.086  -3.773  1.00 94.50           N  
ATOM    323  CA  ASP A  43      23.969 -13.672  -2.762  1.00 94.50           C  
ATOM    324  C   ASP A  43      23.297 -13.516  -1.397  1.00 94.50           C  
ATOM    325  CB  ASP A  43      24.656 -12.367  -3.172  1.00 94.50           C  
ATOM    326  O   ASP A  43      22.453 -12.641  -1.217  1.00 94.50           O  
ATOM    327  CG  ASP A  43      25.688 -11.898  -2.168  1.00 94.50           C  
ATOM    328  OD1 ASP A  43      26.703 -12.609  -1.954  1.00 94.50           O  
ATOM    329  OD2 ASP A  43      25.500 -10.812  -1.582  1.00 94.50           O  
ATOM    330  N   ILE A  44      23.656 -14.344  -0.521  1.00 94.44           N  
ATOM    331  CA  ILE A  44      23.047 -14.320   0.804  1.00 94.44           C  
ATOM    332  C   ILE A  44      23.688 -13.227   1.651  1.00 94.44           C  
ATOM    333  CB  ILE A  44      23.172 -15.688   1.509  1.00 94.44           C  
ATOM    334  O   ILE A  44      24.891 -13.281   1.924  1.00 94.44           O  
ATOM    335  CG1 ILE A  44      22.547 -16.797   0.645  1.00 94.44           C  
ATOM    336  CG2 ILE A  44      22.516 -15.648   2.895  1.00 94.44           C  
ATOM    337  CD1 ILE A  44      22.688 -18.188   1.230  1.00 94.44           C  
ATOM    338  N   ALA A  45      22.875 -12.328   2.033  1.00 91.12           N  
ATOM    339  CA  ALA A  45      23.375 -11.234   2.871  1.00 91.12           C  
ATOM    340  C   ALA A  45      23.391 -11.641   4.344  1.00 91.12           C  
ATOM    341  CB  ALA A  45      22.516  -9.984   2.680  1.00 91.12           C  
ATOM    342  O   ALA A  45      24.344 -11.336   5.062  1.00 91.12           O  
ATOM    343  N   SER A  46      22.328 -12.328   4.742  1.00 89.12           N  
ATOM    344  CA  SER A  46      22.250 -12.742   6.137  1.00 89.12           C  
ATOM    345  C   SER A  46      21.141 -13.781   6.340  1.00 89.12           C  
ATOM    346  CB  SER A  46      22.000 -11.539   7.043  1.00 89.12           C  
ATOM    347  O   SER A  46      20.219 -13.875   5.531  1.00 89.12           O  
ATOM    348  OG  SER A  46      20.703 -10.984   6.805  1.00 89.12           O  
ATOM    349  N   ILE A  47      21.312 -14.594   7.293  1.00 89.19           N  
ATOM    350  CA  ILE A  47      20.266 -15.406   7.891  1.00 89.19           C  
ATOM    351  C   ILE A  47      19.953 -14.906   9.297  1.00 89.19           C  
ATOM    352  CB  ILE A  47      20.641 -16.906   7.918  1.00 89.19           C  
ATOM    353  O   ILE A  47      20.734 -15.141  10.227  1.00 89.19           O  
ATOM    354  CG1 ILE A  47      20.875 -17.422   6.496  1.00 89.19           C  
ATOM    355  CG2 ILE A  47      19.562 -17.719   8.633  1.00 89.19           C  
ATOM    356  CD1 ILE A  47      21.344 -18.875   6.434  1.00 89.19           C  
ATOM    357  N   ASP A  48      18.922 -14.188   9.453  1.00 83.06           N  
ATOM    358  CA  ASP A  48      18.656 -13.391  10.648  1.00 83.06           C  
ATOM    359  C   ASP A  48      18.062 -14.242  11.758  1.00 83.06           C  
ATOM    360  CB  ASP A  48      17.719 -12.227  10.320  1.00 83.06           C  
ATOM    361  O   ASP A  48      18.281 -13.977  12.945  1.00 83.06           O  
ATOM    362  CG  ASP A  48      18.344 -11.219   9.367  1.00 83.06           C  
ATOM    363  OD1 ASP A  48      19.547 -10.930   9.484  1.00 83.06           O  
ATOM    364  OD2 ASP A  48      17.609 -10.703   8.492  1.00 83.06           O  
ATOM    365  N   MET A  49      17.297 -15.227  11.383  1.00 88.25           N  
ATOM    366  CA  MET A  49      16.594 -15.992  12.398  1.00 88.25           C  
ATOM    367  C   MET A  49      16.297 -17.406  11.914  1.00 88.25           C  
ATOM    368  CB  MET A  49      15.281 -15.289  12.781  1.00 88.25           C  
ATOM    369  O   MET A  49      15.977 -17.609  10.750  1.00 88.25           O  
ATOM    370  CG  MET A  49      14.562 -15.938  13.953  1.00 88.25           C  
ATOM    371  SD  MET A  49      13.008 -15.070  14.383  1.00 88.25           S  
ATOM    372  CE  MET A  49      13.672 -13.469  14.922  1.00 88.25           C  
ATOM    373  N   VAL A  50      16.516 -18.359  12.812  1.00 90.88           N  
ATOM    374  CA  VAL A  50      16.031 -19.734  12.672  1.00 90.88           C  
ATOM    375  C   VAL A  50      15.148 -20.094  13.867  1.00 90.88           C  
ATOM    376  CB  VAL A  50      17.203 -20.734  12.562  1.00 90.88           C  
ATOM    377  O   VAL A  50      15.617 -20.141  15.008  1.00 90.88           O  
ATOM    378  CG1 VAL A  50      16.688 -22.156  12.375  1.00 90.88           C  
ATOM    379  CG2 VAL A  50      18.125 -20.344  11.406  1.00 90.88           C  
ATOM    380  N   SER A  51      13.969 -20.344  13.562  1.00 90.69           N  
ATOM    381  CA  SER A  51      13.023 -20.531  14.656  1.00 90.69           C  
ATOM    382  C   SER A  51      12.484 -21.953  14.688  1.00 90.69           C  
ATOM    383  CB  SER A  51      11.859 -19.547  14.523  1.00 90.69           C  
ATOM    384  O   SER A  51      11.711 -22.359  13.820  1.00 90.69           O  
ATOM    385  OG  SER A  51      10.867 -19.797  15.508  1.00 90.69           O  
ATOM    386  N   GLU A  52      12.758 -22.688  15.781  1.00 88.88           N  
ATOM    387  CA  GLU A  52      12.211 -24.031  15.984  1.00 88.88           C  
ATOM    388  C   GLU A  52      10.742 -23.969  16.391  1.00 88.88           C  
ATOM    389  CB  GLU A  52      13.023 -24.781  17.047  1.00 88.88           C  
ATOM    390  O   GLU A  52       9.984 -24.906  16.141  1.00 88.88           O  
ATOM    391  CG  GLU A  52      14.469 -25.031  16.641  1.00 88.88           C  
ATOM    392  CD  GLU A  52      15.328 -25.547  17.797  1.00 88.88           C  
ATOM    393  OE1 GLU A  52      16.547 -25.703  17.609  1.00 88.88           O  
ATOM    394  OE2 GLU A  52      14.758 -25.797  18.875  1.00 88.88           O  
ATOM    395  N   VAL A  53      10.438 -22.891  17.047  1.00 85.44           N  
ATOM    396  CA  VAL A  53       9.070 -22.719  17.531  1.00 85.44           C  
ATOM    397  C   VAL A  53       8.125 -22.500  16.344  1.00 85.44           C  
ATOM    398  CB  VAL A  53       8.969 -21.531  18.516  1.00 85.44           C  
ATOM    399  O   VAL A  53       7.066 -23.125  16.281  1.00 85.44           O  
ATOM    400  CG1 VAL A  53       7.516 -21.266  18.906  1.00 85.44           C  
ATOM    401  CG2 VAL A  53       9.820 -21.781  19.750  1.00 85.44           C  
ATOM    402  N   ASN A  54       8.531 -21.719  15.406  1.00 86.25           N  
ATOM    403  CA  ASN A  54       7.676 -21.359  14.281  1.00 86.25           C  
ATOM    404  C   ASN A  54       7.965 -22.234  13.062  1.00 86.25           C  
ATOM    405  CB  ASN A  54       7.836 -19.891  13.922  1.00 86.25           C  
ATOM    406  O   ASN A  54       7.246 -22.172  12.062  1.00 86.25           O  
ATOM    407  CG  ASN A  54       7.320 -18.953  15.008  1.00 86.25           C  
ATOM    408  ND2 ASN A  54       8.031 -17.859  15.234  1.00 86.25           N  
ATOM    409  OD1 ASN A  54       6.293 -19.234  15.633  1.00 86.25           O  
ATOM    410  N   MET A  55       9.070 -23.000  13.133  1.00 88.88           N  
ATOM    411  CA  MET A  55       9.484 -23.891  12.055  1.00 88.88           C  
ATOM    412  C   MET A  55       9.742 -23.109  10.773  1.00 88.88           C  
ATOM    413  CB  MET A  55       8.430 -24.969  11.812  1.00 88.88           C  
ATOM    414  O   MET A  55       9.211 -23.453   9.711  1.00 88.88           O  
ATOM    415  CG  MET A  55       8.273 -25.953  12.961  1.00 88.88           C  
ATOM    416  SD  MET A  55       9.797 -26.922  13.273  1.00 88.88           S  
ATOM    417  CE  MET A  55       9.141 -28.203  14.375  1.00 88.88           C  
ATOM    418  N   ASP A  56      10.609 -22.156  10.867  1.00 93.88           N  
ATOM    419  CA  ASP A  56      10.945 -21.312   9.727  1.00 93.88           C  
ATOM    420  C   ASP A  56      12.305 -20.641   9.914  1.00 93.88           C  
ATOM    421  CB  ASP A  56       9.867 -20.250   9.500  1.00 93.88           C  
ATOM    422  O   ASP A  56      12.938 -20.797  10.961  1.00 93.88           O  
ATOM    423  CG  ASP A  56       9.672 -19.344  10.703  1.00 93.88           C  
ATOM    424  OD1 ASP A  56      10.641 -19.125  11.461  1.00 93.88           O  
ATOM    425  OD2 ASP A  56       8.539 -18.844  10.891  1.00 93.88           O  
ATOM    426  N   TYR A  57      12.828 -20.062   8.969  1.00 94.75           N  
ATOM    427  CA  TYR A  57      14.047 -19.266   9.000  1.00 94.75           C  
ATOM    428  C   TYR A  57      13.922 -18.031   8.109  1.00 94.75           C  
ATOM    429  CB  TYR A  57      15.250 -20.109   8.555  1.00 94.75           C  
ATOM    430  O   TYR A  57      13.180 -18.047   7.125  1.00 94.75           O  
ATOM    431  CG  TYR A  57      15.289 -20.359   7.066  1.00 94.75           C  
ATOM    432  CD1 TYR A  57      14.406 -21.266   6.473  1.00 94.75           C  
ATOM    433  CD2 TYR A  57      16.203 -19.719   6.250  1.00 94.75           C  
ATOM    434  CE1 TYR A  57      14.438 -21.516   5.105  1.00 94.75           C  
ATOM    435  CE2 TYR A  57      16.250 -19.953   4.879  1.00 94.75           C  
ATOM    436  OH  TYR A  57      15.398 -21.094   2.963  1.00 94.75           O  
ATOM    437  CZ  TYR A  57      15.359 -20.844   4.316  1.00 94.75           C  
ATOM    438  N   THR A  58      14.562 -17.016   8.477  1.00 94.69           N  
ATOM    439  CA  THR A  58      14.508 -15.750   7.754  1.00 94.69           C  
ATOM    440  C   THR A  58      15.867 -15.422   7.141  1.00 94.69           C  
ATOM    441  CB  THR A  58      14.070 -14.602   8.680  1.00 94.69           C  
ATOM    442  O   THR A  58      16.891 -15.469   7.828  1.00 94.69           O  
ATOM    443  CG2 THR A  58      13.992 -13.281   7.914  1.00 94.69           C  
ATOM    444  OG1 THR A  58      12.781 -14.898   9.227  1.00 94.69           O  
ATOM    445  N   LEU A  59      15.891 -15.164   5.879  1.00 94.94           N  
ATOM    446  CA  LEU A  59      17.141 -14.789   5.215  1.00 94.94           C  
ATOM    447  C   LEU A  59      16.938 -13.539   4.359  1.00 94.94           C  
ATOM    448  CB  LEU A  59      17.656 -15.938   4.348  1.00 94.94           C  
ATOM    449  O   LEU A  59      15.859 -13.328   3.809  1.00 94.94           O  
ATOM    450  CG  LEU A  59      16.906 -16.188   3.039  1.00 94.94           C  
ATOM    451  CD1 LEU A  59      17.859 -16.094   1.854  1.00 94.94           C  
ATOM    452  CD2 LEU A  59      16.219 -17.547   3.068  1.00 94.94           C  
ATOM    453  N   THR A  60      17.891 -12.703   4.312  1.00 94.38           N  
ATOM    454  CA  THR A  60      18.000 -11.578   3.391  1.00 94.38           C  
ATOM    455  C   THR A  60      19.000 -11.891   2.275  1.00 94.38           C  
ATOM    456  CB  THR A  60      18.438 -10.297   4.125  1.00 94.38           C  
ATOM    457  O   THR A  60      20.094 -12.383   2.537  1.00 94.38           O  
ATOM    458  CG2 THR A  60      18.547  -9.117   3.158  1.00 94.38           C  
ATOM    459  OG1 THR A  60      17.469  -9.984   5.137  1.00 94.38           O  
ATOM    460  N   MET A  61      18.594 -11.625   1.038  1.00 94.94           N  
ATOM    461  CA  MET A  61      19.438 -12.016  -0.084  1.00 94.94           C  
ATOM    462  C   MET A  61      19.328 -11.016  -1.229  1.00 94.94           C  
ATOM    463  CB  MET A  61      19.062 -13.414  -0.575  1.00 94.94           C  
ATOM    464  O   MET A  61      18.359 -10.266  -1.310  1.00 94.94           O  
ATOM    465  CG  MET A  61      17.656 -13.516  -1.137  1.00 94.94           C  
ATOM    466  SD  MET A  61      17.172 -15.234  -1.533  1.00 94.94           S  
ATOM    467  CE  MET A  61      15.430 -14.984  -1.986  1.00 94.94           C  
ATOM    468  N   TYR A  62      20.359 -10.984  -2.033  1.00 94.62           N  
ATOM    469  CA  TYR A  62      20.297 -10.422  -3.379  1.00 94.62           C  
ATOM    470  C   TYR A  62      19.953 -11.500  -4.402  1.00 94.62           C  
ATOM    471  CB  TYR A  62      21.625  -9.766  -3.744  1.00 94.62           C  
ATOM    472  O   TYR A  62      20.734 -12.438  -4.609  1.00 94.62           O  
ATOM    473  CG  TYR A  62      22.047  -8.672  -2.785  1.00 94.62           C  
ATOM    474  CD1 TYR A  62      21.656  -7.352  -2.988  1.00 94.62           C  
ATOM    475  CD2 TYR A  62      22.828  -8.961  -1.678  1.00 94.62           C  
ATOM    476  CE1 TYR A  62      22.031  -6.344  -2.109  1.00 94.62           C  
ATOM    477  CE2 TYR A  62      23.219  -7.965  -0.792  1.00 94.62           C  
ATOM    478  OH  TYR A  62      23.203  -5.668  -0.143  1.00 94.62           O  
ATOM    479  CZ  TYR A  62      22.812  -6.660  -1.016  1.00 94.62           C  
ATOM    480  N   PHE A  63      18.812 -11.406  -4.941  1.00 96.38           N  
ATOM    481  CA  PHE A  63      18.281 -12.383  -5.883  1.00 96.38           C  
ATOM    482  C   PHE A  63      18.359 -11.852  -7.312  1.00 96.38           C  
ATOM    483  CB  PHE A  63      16.844 -12.742  -5.527  1.00 96.38           C  
ATOM    484  O   PHE A  63      17.719 -10.859  -7.641  1.00 96.38           O  
ATOM    485  CG  PHE A  63      16.234 -13.781  -6.430  1.00 96.38           C  
ATOM    486  CD1 PHE A  63      15.047 -13.531  -7.109  1.00 96.38           C  
ATOM    487  CD2 PHE A  63      16.844 -15.016  -6.602  1.00 96.38           C  
ATOM    488  CE1 PHE A  63      14.484 -14.484  -7.945  1.00 96.38           C  
ATOM    489  CE2 PHE A  63      16.297 -15.984  -7.438  1.00 96.38           C  
ATOM    490  CZ  PHE A  63      15.109 -15.711  -8.109  1.00 96.38           C  
ATOM    491  N   GLN A  64      19.109 -12.547  -8.172  1.00 96.19           N  
ATOM    492  CA  GLN A  64      19.312 -12.078  -9.539  1.00 96.19           C  
ATOM    493  C   GLN A  64      18.766 -13.094 -10.547  1.00 96.19           C  
ATOM    494  CB  GLN A  64      20.781 -11.812  -9.812  1.00 96.19           C  
ATOM    495  O   GLN A  64      18.953 -14.297 -10.383  1.00 96.19           O  
ATOM    496  CG  GLN A  64      21.047 -11.062 -11.117  1.00 96.19           C  
ATOM    497  CD  GLN A  64      22.500 -10.711 -11.305  1.00 96.19           C  
ATOM    498  NE2 GLN A  64      22.812  -9.422 -11.211  1.00 96.19           N  
ATOM    499  OE1 GLN A  64      23.344 -11.586 -11.531  1.00 96.19           O  
ATOM    500  N   GLN A  65      18.094 -12.578 -11.500  1.00 97.25           N  
ATOM    501  CA  GLN A  65      17.609 -13.352 -12.633  1.00 97.25           C  
ATOM    502  C   GLN A  65      18.125 -12.789 -13.953  1.00 97.25           C  
ATOM    503  CB  GLN A  65      16.078 -13.375 -12.648  1.00 97.25           C  
ATOM    504  O   GLN A  65      18.266 -11.570 -14.102  1.00 97.25           O  
ATOM    505  CG  GLN A  65      15.461 -13.914 -11.359  1.00 97.25           C  
ATOM    506  CD  GLN A  65      13.945 -13.836 -11.352  1.00 97.25           C  
ATOM    507  NE2 GLN A  65      13.414 -12.766 -11.930  1.00 97.25           N  
ATOM    508  OE1 GLN A  65      13.266 -14.727 -10.836  1.00 97.25           O  
ATOM    509  N   ALA A  66      18.438 -13.680 -14.859  1.00 98.19           N  
ATOM    510  CA  ALA A  66      18.891 -13.297 -16.188  1.00 98.19           C  
ATOM    511  C   ALA A  66      18.172 -14.094 -17.266  1.00 98.19           C  
ATOM    512  CB  ALA A  66      20.406 -13.508 -16.312  1.00 98.19           C  
ATOM    513  O   ALA A  66      17.969 -15.305 -17.125  1.00 98.19           O  
ATOM    514  N   TRP A  67      17.797 -13.453 -18.266  1.00 98.38           N  
ATOM    515  CA  TRP A  67      17.172 -14.102 -19.422  1.00 98.38           C  
ATOM    516  C   TRP A  67      17.422 -13.305 -20.703  1.00 98.38           C  
ATOM    517  CB  TRP A  67      15.672 -14.281 -19.203  1.00 98.38           C  
ATOM    518  O   TRP A  67      17.906 -12.172 -20.641  1.00 98.38           O  
ATOM    519  CG  TRP A  67      14.898 -12.992 -19.188  1.00 98.38           C  
ATOM    520  CD1 TRP A  67      14.219 -12.430 -20.219  1.00 98.38           C  
ATOM    521  CD2 TRP A  67      14.742 -12.109 -18.078  1.00 98.38           C  
ATOM    522  CE2 TRP A  67      13.945 -11.023 -18.516  1.00 98.38           C  
ATOM    523  CE3 TRP A  67      15.188 -12.133 -16.750  1.00 98.38           C  
ATOM    524  NE1 TRP A  67      13.641 -11.242 -19.828  1.00 98.38           N  
ATOM    525  CH2 TRP A  67      14.047 -10.016 -16.375  1.00 98.38           C  
ATOM    526  CZ2 TRP A  67      13.594  -9.969 -17.672  1.00 98.38           C  
ATOM    527  CZ3 TRP A  67      14.836 -11.078 -15.906  1.00 98.38           C  
ATOM    528  N   ARG A  68      17.094 -13.914 -21.766  1.00 98.31           N  
ATOM    529  CA  ARG A  68      17.266 -13.266 -23.062  1.00 98.31           C  
ATOM    530  C   ARG A  68      15.906 -12.891 -23.656  1.00 98.31           C  
ATOM    531  CB  ARG A  68      18.016 -14.180 -24.031  1.00 98.31           C  
ATOM    532  O   ARG A  68      15.008 -13.727 -23.750  1.00 98.31           O  
ATOM    533  CG  ARG A  68      18.422 -13.500 -25.328  1.00 98.31           C  
ATOM    534  CD  ARG A  68      19.609 -12.562 -25.125  1.00 98.31           C  
ATOM    535  NE  ARG A  68      20.125 -12.055 -26.391  1.00 98.31           N  
ATOM    536  NH1 ARG A  68      21.797 -10.773 -25.438  1.00 98.31           N  
ATOM    537  NH2 ARG A  68      21.531 -10.812 -27.719  1.00 98.31           N  
ATOM    538  CZ  ARG A  68      21.156 -11.211 -26.516  1.00 98.31           C  
ATOM    539  N   ASP A  69      15.773 -11.688 -24.047  1.00 97.69           N  
ATOM    540  CA  ASP A  69      14.609 -11.156 -24.750  1.00 97.69           C  
ATOM    541  C   ASP A  69      15.031 -10.383 -26.000  1.00 97.69           C  
ATOM    542  CB  ASP A  69      13.789 -10.258 -23.828  1.00 97.69           C  
ATOM    543  O   ASP A  69      15.438  -9.227 -25.906  1.00 97.69           O  
ATOM    544  CG  ASP A  69      12.430  -9.898 -24.406  1.00 97.69           C  
ATOM    545  OD1 ASP A  69      12.250 -10.000 -25.641  1.00 97.69           O  
ATOM    546  OD2 ASP A  69      11.539  -9.500 -23.625  1.00 97.69           O  
ATOM    547  N   LYS A  70      14.852 -10.984 -27.094  1.00 95.56           N  
ATOM    548  CA  LYS A  70      15.297 -10.406 -28.359  1.00 95.56           C  
ATOM    549  C   LYS A  70      14.617  -9.070 -28.625  1.00 95.56           C  
ATOM    550  CB  LYS A  70      15.031 -11.375 -29.516  1.00 95.56           C  
ATOM    551  O   LYS A  70      15.156  -8.227 -29.344  1.00 95.56           O  
ATOM    552  CG  LYS A  70      15.875 -12.641 -29.469  1.00 95.56           C  
ATOM    553  CD  LYS A  70      15.562 -13.562 -30.641  1.00 95.56           C  
ATOM    554  CE  LYS A  70      16.359 -14.859 -30.562  1.00 95.56           C  
ATOM    555  NZ  LYS A  70      15.953 -15.820 -31.625  1.00 95.56           N  
ATOM    556  N   ARG A  71      13.469  -8.867 -28.062  1.00 95.12           N  
ATOM    557  CA  ARG A  71      12.766  -7.602 -28.234  1.00 95.12           C  
ATOM    558  C   ARG A  71      13.539  -6.453 -27.609  1.00 95.12           C  
ATOM    559  CB  ARG A  71      11.359  -7.680 -27.625  1.00 95.12           C  
ATOM    560  O   ARG A  71      13.305  -5.285 -27.938  1.00 95.12           O  
ATOM    561  CG  ARG A  71      10.477  -8.758 -28.250  1.00 95.12           C  
ATOM    562  CD  ARG A  71       9.180  -8.938 -27.469  1.00 95.12           C  
ATOM    563  NE  ARG A  71       9.430  -9.453 -26.125  1.00 95.12           N  
ATOM    564  NH1 ARG A  71       7.207  -9.430 -25.484  1.00 95.12           N  
ATOM    565  NH2 ARG A  71       8.820 -10.141 -24.016  1.00 95.12           N  
ATOM    566  CZ  ARG A  71       8.484  -9.672 -25.219  1.00 95.12           C  
ATOM    567  N   LEU A  72      14.477  -6.773 -26.734  1.00 97.31           N  
ATOM    568  CA  LEU A  72      15.234  -5.758 -26.016  1.00 97.31           C  
ATOM    569  C   LEU A  72      16.688  -5.734 -26.469  1.00 97.31           C  
ATOM    570  CB  LEU A  72      15.172  -6.016 -24.500  1.00 97.31           C  
ATOM    571  O   LEU A  72      17.562  -5.230 -25.766  1.00 97.31           O  
ATOM    572  CG  LEU A  72      13.781  -5.930 -23.859  1.00 97.31           C  
ATOM    573  CD1 LEU A  72      13.844  -6.375 -22.406  1.00 97.31           C  
ATOM    574  CD2 LEU A  72      13.227  -4.516 -23.969  1.00 97.31           C  
ATOM    575  N   SER A  73      17.000  -6.312 -27.578  1.00 96.94           N  
ATOM    576  CA  SER A  73      18.328  -6.246 -28.156  1.00 96.94           C  
ATOM    577  C   SER A  73      18.562  -4.918 -28.875  1.00 96.94           C  
ATOM    578  CB  SER A  73      18.547  -7.402 -29.125  1.00 96.94           C  
ATOM    579  O   SER A  73      17.609  -4.316 -29.391  1.00 96.94           O  
ATOM    580  OG  SER A  73      17.734  -7.258 -30.281  1.00 96.94           O  
ATOM    581  N   TYR A  74      19.734  -4.469 -28.844  1.00 95.81           N  
ATOM    582  CA  TYR A  74      20.125  -3.238 -29.516  1.00 95.81           C  
ATOM    583  C   TYR A  74      21.578  -3.291 -29.953  1.00 95.81           C  
ATOM    584  CB  TYR A  74      19.891  -2.029 -28.609  1.00 95.81           C  
ATOM    585  O   TYR A  74      22.375  -4.039 -29.391  1.00 95.81           O  
ATOM    586  CG  TYR A  74      20.594  -2.135 -27.266  1.00 95.81           C  
ATOM    587  CD1 TYR A  74      20.031  -2.867 -26.234  1.00 95.81           C  
ATOM    588  CD2 TYR A  74      21.812  -1.504 -27.062  1.00 95.81           C  
ATOM    589  CE1 TYR A  74      20.672  -2.965 -25.000  1.00 95.81           C  
ATOM    590  CE2 TYR A  74      22.469  -1.596 -25.828  1.00 95.81           C  
ATOM    591  OH  TYR A  74      22.531  -2.422 -23.594  1.00 95.81           O  
ATOM    592  CZ  TYR A  74      21.891  -2.328 -24.812  1.00 95.81           C  
ATOM    593  N   ASN A  75      21.969  -2.578 -30.969  1.00 92.94           N  
ATOM    594  CA  ASN A  75      23.344  -2.605 -31.484  1.00 92.94           C  
ATOM    595  C   ASN A  75      23.875  -1.197 -31.734  1.00 92.94           C  
ATOM    596  CB  ASN A  75      23.406  -3.430 -32.781  1.00 92.94           C  
ATOM    597  O   ASN A  75      25.031  -1.026 -32.094  1.00 92.94           O  
ATOM    598  CG  ASN A  75      22.484  -2.904 -33.844  1.00 92.94           C  
ATOM    599  ND2 ASN A  75      22.422  -3.604 -34.969  1.00 92.94           N  
ATOM    600  OD1 ASN A  75      21.812  -1.881 -33.688  1.00 92.94           O  
ATOM    601  N   VAL A  76      23.094  -0.257 -31.484  1.00 89.88           N  
ATOM    602  CA  VAL A  76      23.484   1.115 -31.797  1.00 89.88           C  
ATOM    603  C   VAL A  76      24.484   1.616 -30.750  1.00 89.88           C  
ATOM    604  CB  VAL A  76      22.266   2.055 -31.844  1.00 89.88           C  
ATOM    605  O   VAL A  76      25.344   2.457 -31.047  1.00 89.88           O  
ATOM    606  CG1 VAL A  76      22.688   3.475 -32.219  1.00 89.88           C  
ATOM    607  CG2 VAL A  76      21.234   1.527 -32.844  1.00 89.88           C  
ATOM    608  N   ILE A  77      24.297   1.146 -29.500  1.00 85.69           N  
ATOM    609  CA  ILE A  77      25.188   1.501 -28.406  1.00 85.69           C  
ATOM    610  C   ILE A  77      25.891   0.251 -27.891  1.00 85.69           C  
ATOM    611  CB  ILE A  77      24.406   2.191 -27.250  1.00 85.69           C  
ATOM    612  O   ILE A  77      25.250  -0.772 -27.641  1.00 85.69           O  
ATOM    613  CG1 ILE A  77      23.266   3.041 -27.828  1.00 85.69           C  
ATOM    614  CG2 ILE A  77      25.359   3.043 -26.406  1.00 85.69           C  
ATOM    615  CD1 ILE A  77      22.219   3.426 -26.781  1.00 85.69           C  
ATOM    616  N   PRO A  78      27.234   0.265 -27.844  1.00 85.50           N  
ATOM    617  CA  PRO A  78      27.953  -0.930 -27.391  1.00 85.50           C  
ATOM    618  C   PRO A  78      27.984  -1.080 -25.875  1.00 85.50           C  
ATOM    619  CB  PRO A  78      29.359  -0.709 -27.953  1.00 85.50           C  
ATOM    620  O   PRO A  78      28.766  -1.866 -25.344  1.00 85.50           O  
ATOM    621  CG  PRO A  78      29.562   0.772 -27.906  1.00 85.50           C  
ATOM    622  CD  PRO A  78      28.234   1.438 -28.141  1.00 85.50           C  
ATOM    623  N   LEU A  79      27.234  -0.295 -25.094  1.00 86.62           N  
ATOM    624  CA  LEU A  79      27.281  -0.299 -23.641  1.00 86.62           C  
ATOM    625  C   LEU A  79      26.031  -0.957 -23.062  1.00 86.62           C  
ATOM    626  CB  LEU A  79      27.406   1.128 -23.109  1.00 86.62           C  
ATOM    627  O   LEU A  79      24.984  -0.974 -23.703  1.00 86.62           O  
ATOM    628  CG  LEU A  79      28.672   1.896 -23.531  1.00 86.62           C  
ATOM    629  CD1 LEU A  79      28.562   3.355 -23.094  1.00 86.62           C  
ATOM    630  CD2 LEU A  79      29.922   1.248 -22.938  1.00 86.62           C  
ATOM    631  N   ASN A  80      26.219  -1.529 -21.875  1.00 90.88           N  
ATOM    632  CA  ASN A  80      25.062  -1.987 -21.109  1.00 90.88           C  
ATOM    633  C   ASN A  80      24.219  -0.817 -20.625  1.00 90.88           C  
ATOM    634  CB  ASN A  80      25.516  -2.848 -19.922  1.00 90.88           C  
ATOM    635  O   ASN A  80      24.750   0.241 -20.281  1.00 90.88           O  
ATOM    636  CG  ASN A  80      26.266  -4.090 -20.359  1.00 90.88           C  
ATOM    637  ND2 ASN A  80      27.172  -4.559 -19.500  1.00 90.88           N  
ATOM    638  OD1 ASN A  80      26.031  -4.621 -21.438  1.00 90.88           O  
ATOM    639  N   LEU A  81      22.969  -1.044 -20.578  1.00 93.25           N  
ATOM    640  CA  LEU A  81      22.031  -0.033 -20.109  1.00 93.25           C  
ATOM    641  C   LEU A  81      21.531  -0.371 -18.703  1.00 93.25           C  
ATOM    642  CB  LEU A  81      20.844   0.091 -21.078  1.00 93.25           C  
ATOM    643  O   LEU A  81      20.719  -1.289 -18.547  1.00 93.25           O  
ATOM    644  CG  LEU A  81      21.172   0.622 -22.469  1.00 93.25           C  
ATOM    645  CD1 LEU A  81      19.969   0.447 -23.391  1.00 93.25           C  
ATOM    646  CD2 LEU A  81      21.578   2.086 -22.406  1.00 93.25           C  
ATOM    647  N   THR A  82      22.094   0.260 -17.734  1.00 93.75           N  
ATOM    648  CA  THR A  82      21.484   0.220 -16.406  1.00 93.75           C  
ATOM    649  C   THR A  82      20.391   1.276 -16.297  1.00 93.75           C  
ATOM    650  CB  THR A  82      22.547   0.435 -15.305  1.00 93.75           C  
ATOM    651  O   THR A  82      20.672   2.477 -16.312  1.00 93.75           O  
ATOM    652  CG2 THR A  82      21.922   0.266 -13.922  1.00 93.75           C  
ATOM    653  OG1 THR A  82      23.594  -0.520 -15.469  1.00 93.75           O  
ATOM    654  N   LEU A  83      19.172   0.821 -16.109  1.00 95.06           N  
ATOM    655  CA  LEU A  83      18.016   1.718 -16.172  1.00 95.06           C  
ATOM    656  C   LEU A  83      17.469   1.981 -14.773  1.00 95.06           C  
ATOM    657  CB  LEU A  83      16.922   1.130 -17.062  1.00 95.06           C  
ATOM    658  O   LEU A  83      17.797   1.268 -13.820  1.00 95.06           O  
ATOM    659  CG  LEU A  83      17.328   0.792 -18.500  1.00 95.06           C  
ATOM    660  CD1 LEU A  83      16.172   0.135 -19.234  1.00 95.06           C  
ATOM    661  CD2 LEU A  83      17.797   2.045 -19.234  1.00 95.06           C  
ATOM    662  N   ASP A  84      16.719   3.029 -14.664  1.00 94.25           N  
ATOM    663  CA  ASP A  84      15.953   3.299 -13.445  1.00 94.25           C  
ATOM    664  C   ASP A  84      15.094   2.102 -13.062  1.00 94.25           C  
ATOM    665  CB  ASP A  84      15.086   4.543 -13.617  1.00 94.25           C  
ATOM    666  O   ASP A  84      14.492   1.456 -13.922  1.00 94.25           O  
ATOM    667  CG  ASP A  84      14.430   4.996 -12.328  1.00 94.25           C  
ATOM    668  OD1 ASP A  84      13.336   4.500 -11.992  1.00 94.25           O  
ATOM    669  OD2 ASP A  84      15.016   5.859 -11.641  1.00 94.25           O  
ATOM    670  N   ASN A  85      14.969   1.869 -11.766  1.00 92.62           N  
ATOM    671  CA  ASN A  85      14.273   0.691 -11.266  1.00 92.62           C  
ATOM    672  C   ASN A  85      12.812   0.670 -11.719  1.00 92.62           C  
ATOM    673  CB  ASN A  85      14.352   0.627  -9.742  1.00 92.62           C  
ATOM    674  O   ASN A  85      12.219  -0.399 -11.844  1.00 92.62           O  
ATOM    675  CG  ASN A  85      13.578   1.744  -9.062  1.00 92.62           C  
ATOM    676  ND2 ASN A  85      14.273   2.832  -8.742  1.00 92.62           N  
ATOM    677  OD1 ASN A  85      12.375   1.631  -8.836  1.00 92.62           O  
ATOM    678  N   ARG A  86      12.188   1.753 -11.961  1.00 93.31           N  
ATOM    679  CA  ARG A  86      10.781   1.871 -12.336  1.00 93.31           C  
ATOM    680  C   ARG A  86      10.539   1.282 -13.719  1.00 93.31           C  
ATOM    681  CB  ARG A  86      10.336   3.336 -12.305  1.00 93.31           C  
ATOM    682  O   ARG A  86       9.398   0.960 -14.070  1.00 93.31           O  
ATOM    683  CG  ARG A  86      10.102   3.877 -10.906  1.00 93.31           C  
ATOM    684  CD  ARG A  86       9.852   5.379 -10.914  1.00 93.31           C  
ATOM    685  NE  ARG A  86      11.094   6.133 -11.078  1.00 93.31           N  
ATOM    686  NH1 ARG A  86      10.133   8.195 -10.703  1.00 93.31           N  
ATOM    687  NH2 ARG A  86      12.375   8.039 -11.148  1.00 93.31           N  
ATOM    688  CZ  ARG A  86      11.195   7.453 -10.977  1.00 93.31           C  
ATOM    689  N   VAL A  87      11.602   1.140 -14.445  1.00 94.62           N  
ATOM    690  CA  VAL A  87      11.477   0.552 -15.773  1.00 94.62           C  
ATOM    691  C   VAL A  87      11.062  -0.914 -15.656  1.00 94.62           C  
ATOM    692  CB  VAL A  87      12.789   0.674 -16.578  1.00 94.62           C  
ATOM    693  O   VAL A  87      10.445  -1.466 -16.562  1.00 94.62           O  
ATOM    694  CG1 VAL A  87      12.711  -0.127 -17.875  1.00 94.62           C  
ATOM    695  CG2 VAL A  87      13.102   2.141 -16.875  1.00 94.62           C  
ATOM    696  N   ALA A  88      11.391  -1.509 -14.555  1.00 93.44           N  
ATOM    697  CA  ALA A  88      11.031  -2.908 -14.344  1.00 93.44           C  
ATOM    698  C   ALA A  88       9.523  -3.117 -14.500  1.00 93.44           C  
ATOM    699  CB  ALA A  88      11.484  -3.369 -12.961  1.00 93.44           C  
ATOM    700  O   ALA A  88       9.086  -4.180 -14.945  1.00 93.44           O  
ATOM    701  N   ASP A  89       8.781  -2.125 -14.195  1.00 93.25           N  
ATOM    702  CA  ASP A  89       7.328  -2.211 -14.273  1.00 93.25           C  
ATOM    703  C   ASP A  89       6.855  -2.215 -15.727  1.00 93.25           C  
ATOM    704  CB  ASP A  89       6.684  -1.052 -13.516  1.00 93.25           C  
ATOM    705  O   ASP A  89       5.688  -2.486 -16.000  1.00 93.25           O  
ATOM    706  CG  ASP A  89       6.910  -1.126 -12.016  1.00 93.25           C  
ATOM    707  OD1 ASP A  89       7.055  -2.244 -11.477  1.00 93.25           O  
ATOM    708  OD2 ASP A  89       6.941  -0.057 -11.367  1.00 93.25           O  
ATOM    709  N   GLN A  90       7.734  -2.014 -16.672  1.00 94.50           N  
ATOM    710  CA  GLN A  90       7.363  -1.915 -18.078  1.00 94.50           C  
ATOM    711  C   GLN A  90       7.891  -3.107 -18.875  1.00 94.50           C  
ATOM    712  CB  GLN A  90       7.883  -0.611 -18.688  1.00 94.50           C  
ATOM    713  O   GLN A  90       7.711  -3.180 -20.094  1.00 94.50           O  
ATOM    714  CG  GLN A  90       7.336   0.641 -18.016  1.00 94.50           C  
ATOM    715  CD  GLN A  90       7.941   1.917 -18.562  1.00 94.50           C  
ATOM    716  NE2 GLN A  90       8.328   2.824 -17.672  1.00 94.50           N  
ATOM    717  OE1 GLN A  90       8.055   2.086 -19.781  1.00 94.50           O  
ATOM    718  N   LEU A  91       8.531  -3.996 -18.219  1.00 96.62           N  
ATOM    719  CA  LEU A  91       9.133  -5.141 -18.891  1.00 96.62           C  
ATOM    720  C   LEU A  91       8.555  -6.449 -18.375  1.00 96.62           C  
ATOM    721  CB  LEU A  91      10.648  -5.129 -18.719  1.00 96.62           C  
ATOM    722  O   LEU A  91       8.070  -6.504 -17.234  1.00 96.62           O  
ATOM    723  CG  LEU A  91      11.391  -3.916 -19.266  1.00 96.62           C  
ATOM    724  CD1 LEU A  91      12.891  -4.031 -18.984  1.00 96.62           C  
ATOM    725  CD2 LEU A  91      11.141  -3.771 -20.766  1.00 96.62           C  
ATOM    726  N   TRP A  92       8.578  -7.402 -19.203  1.00 96.56           N  
ATOM    727  CA  TRP A  92       8.297  -8.766 -18.750  1.00 96.56           C  
ATOM    728  C   TRP A  92       9.375  -9.250 -17.797  1.00 96.56           C  
ATOM    729  CB  TRP A  92       8.180  -9.711 -19.953  1.00 96.56           C  
ATOM    730  O   TRP A  92      10.570  -9.094 -18.062  1.00 96.56           O  
ATOM    731  CG  TRP A  92       7.828 -11.125 -19.578  1.00 96.56           C  
ATOM    732  CD1 TRP A  92       6.578 -11.648 -19.422  1.00 96.56           C  
ATOM    733  CD2 TRP A  92       8.750 -12.180 -19.281  1.00 96.56           C  
ATOM    734  CE2 TRP A  92       7.980 -13.328 -18.984  1.00 96.56           C  
ATOM    735  CE3 TRP A  92      10.148 -12.273 -19.266  1.00 96.56           C  
ATOM    736  NE1 TRP A  92       6.660 -12.977 -19.062  1.00 96.56           N  
ATOM    737  CH2 TRP A  92       9.938 -14.617 -18.625  1.00 96.56           C  
ATOM    738  CZ2 TRP A  92       8.562 -14.555 -18.641  1.00 96.56           C  
ATOM    739  CZ3 TRP A  92      10.727 -13.500 -18.938  1.00 96.56           C  
ATOM    740  N   VAL A  93       9.000  -9.734 -16.719  1.00 96.38           N  
ATOM    741  CA  VAL A  93       9.914 -10.359 -15.766  1.00 96.38           C  
ATOM    742  C   VAL A  93       9.445 -11.773 -15.438  1.00 96.38           C  
ATOM    743  CB  VAL A  93      10.039  -9.523 -14.477  1.00 96.38           C  
ATOM    744  O   VAL A  93       8.242 -12.062 -15.508  1.00 96.38           O  
ATOM    745  CG1 VAL A  93      10.625  -8.148 -14.773  1.00 96.38           C  
ATOM    746  CG2 VAL A  93       8.680  -9.398 -13.789  1.00 96.38           C  
ATOM    747  N   PRO A  94      10.352 -12.680 -15.156  1.00 96.38           N  
ATOM    748  CA  PRO A  94       9.930 -14.023 -14.758  1.00 96.38           C  
ATOM    749  C   PRO A  94       9.000 -14.008 -13.547  1.00 96.38           C  
ATOM    750  CB  PRO A  94      11.250 -14.719 -14.422  1.00 96.38           C  
ATOM    751  O   PRO A  94       9.148 -13.172 -12.648  1.00 96.38           O  
ATOM    752  CG  PRO A  94      12.289 -13.938 -15.156  1.00 96.38           C  
ATOM    753  CD  PRO A  94      11.875 -12.500 -15.188  1.00 96.38           C  
ATOM    754  N   ASP A  95       8.125 -14.875 -13.477  1.00 95.38           N  
ATOM    755  CA  ASP A  95       7.133 -14.914 -12.406  1.00 95.38           C  
ATOM    756  C   ASP A  95       7.586 -15.812 -11.266  1.00 95.38           C  
ATOM    757  CB  ASP A  95       5.781 -15.391 -12.953  1.00 95.38           C  
ATOM    758  O   ASP A  95       6.797 -16.594 -10.727  1.00 95.38           O  
ATOM    759  CG  ASP A  95       5.820 -16.828 -13.453  1.00 95.38           C  
ATOM    760  OD1 ASP A  95       6.926 -17.359 -13.672  1.00 95.38           O  
ATOM    761  OD2 ASP A  95       4.734 -17.422 -13.625  1.00 95.38           O  
ATOM    762  N   THR A  96       8.727 -15.758 -10.914  1.00 95.38           N  
ATOM    763  CA  THR A  96       9.312 -16.578  -9.852  1.00 95.38           C  
ATOM    764  C   THR A  96       8.680 -16.250  -8.508  1.00 95.38           C  
ATOM    765  CB  THR A  96      10.836 -16.375  -9.773  1.00 95.38           C  
ATOM    766  O   THR A  96       8.359 -15.086  -8.234  1.00 95.38           O  
ATOM    767  CG2 THR A  96      11.523 -16.797 -11.070  1.00 95.38           C  
ATOM    768  OG1 THR A  96      11.117 -14.984  -9.539  1.00 95.38           O  
ATOM    769  N   TYR A  97       8.516 -17.234  -7.699  1.00 95.31           N  
ATOM    770  CA  TYR A  97       8.078 -17.078  -6.312  1.00 95.31           C  
ATOM    771  C   TYR A  97       8.789 -18.078  -5.406  1.00 95.31           C  
ATOM    772  CB  TYR A  97       6.562 -17.266  -6.203  1.00 95.31           C  
ATOM    773  O   TYR A  97       9.438 -19.016  -5.891  1.00 95.31           O  
ATOM    774  CG  TYR A  97       6.121 -18.703  -6.176  1.00 95.31           C  
ATOM    775  CD1 TYR A  97       6.281 -19.531  -7.293  1.00 95.31           C  
ATOM    776  CD2 TYR A  97       5.543 -19.250  -5.035  1.00 95.31           C  
ATOM    777  CE1 TYR A  97       5.871 -20.859  -7.273  1.00 95.31           C  
ATOM    778  CE2 TYR A  97       5.133 -20.578  -5.004  1.00 95.31           C  
ATOM    779  OH  TYR A  97       4.898 -22.688  -6.102  1.00 95.31           O  
ATOM    780  CZ  TYR A  97       5.301 -21.375  -6.125  1.00 95.31           C  
ATOM    781  N   PHE A  98       8.750 -17.859  -4.133  1.00 95.56           N  
ATOM    782  CA  PHE A  98       9.312 -18.766  -3.135  1.00 95.56           C  
ATOM    783  C   PHE A  98       8.227 -19.672  -2.557  1.00 95.56           C  
ATOM    784  CB  PHE A  98       9.992 -17.969  -2.014  1.00 95.56           C  
ATOM    785  O   PHE A  98       7.352 -19.203  -1.823  1.00 95.56           O  
ATOM    786  CG  PHE A  98      11.047 -17.016  -2.498  1.00 95.56           C  
ATOM    787  CD1 PHE A  98      12.219 -17.484  -3.068  1.00 95.56           C  
ATOM    788  CD2 PHE A  98      10.852 -15.641  -2.383  1.00 95.56           C  
ATOM    789  CE1 PHE A  98      13.195 -16.594  -3.518  1.00 95.56           C  
ATOM    790  CE2 PHE A  98      11.828 -14.750  -2.830  1.00 95.56           C  
ATOM    791  CZ  PHE A  98      12.992 -15.227  -3.396  1.00 95.56           C  
ATOM    792  N   LEU A  99       8.359 -20.906  -2.883  1.00 93.56           N  
ATOM    793  CA  LEU A  99       7.336 -21.906  -2.588  1.00 93.56           C  
ATOM    794  C   LEU A  99       7.051 -21.969  -1.090  1.00 93.56           C  
ATOM    795  CB  LEU A  99       7.766 -23.281  -3.088  1.00 93.56           C  
ATOM    796  O   LEU A  99       5.891 -22.016  -0.677  1.00 93.56           O  
ATOM    797  CG  LEU A  99       6.770 -24.422  -2.875  1.00 93.56           C  
ATOM    798  CD1 LEU A  99       5.605 -24.312  -3.854  1.00 93.56           C  
ATOM    799  CD2 LEU A  99       7.465 -25.781  -3.025  1.00 93.56           C  
ATOM    800  N   ASN A 100       7.988 -21.969  -0.323  1.00 92.00           N  
ATOM    801  CA  ASN A 100       7.801 -22.125   1.116  1.00 92.00           C  
ATOM    802  C   ASN A 100       7.871 -20.781   1.835  1.00 92.00           C  
ATOM    803  CB  ASN A 100       8.844 -23.078   1.692  1.00 92.00           C  
ATOM    804  O   ASN A 100       8.227 -20.719   3.012  1.00 92.00           O  
ATOM    805  CG  ASN A 100      10.258 -22.734   1.276  1.00 92.00           C  
ATOM    806  ND2 ASN A 100      11.219 -23.000   2.152  1.00 92.00           N  
ATOM    807  OD1 ASN A 100      10.484 -22.219   0.178  1.00 92.00           O  
ATOM    808  N   ASP A 101       7.535 -19.781   1.179  1.00 93.88           N  
ATOM    809  CA  ASP A 101       7.516 -18.438   1.736  1.00 93.88           C  
ATOM    810  C   ASP A 101       6.328 -18.250   2.680  1.00 93.88           C  
ATOM    811  CB  ASP A 101       7.469 -17.391   0.618  1.00 93.88           C  
ATOM    812  O   ASP A 101       5.191 -18.562   2.322  1.00 93.88           O  
ATOM    813  CG  ASP A 101       7.289 -15.977   1.136  1.00 93.88           C  
ATOM    814  OD1 ASP A 101       8.234 -15.422   1.735  1.00 93.88           O  
ATOM    815  OD2 ASP A 101       6.188 -15.406   0.944  1.00 93.88           O  
ATOM    816  N   LYS A 102       6.578 -17.844   3.848  1.00 90.38           N  
ATOM    817  CA  LYS A 102       5.535 -17.438   4.781  1.00 90.38           C  
ATOM    818  C   LYS A 102       5.273 -15.930   4.684  1.00 90.38           C  
ATOM    819  CB  LYS A 102       5.914 -17.797   6.215  1.00 90.38           C  
ATOM    820  O   LYS A 102       4.121 -15.492   4.680  1.00 90.38           O  
ATOM    821  CG  LYS A 102       5.910 -19.297   6.488  1.00 90.38           C  
ATOM    822  CD  LYS A 102       6.141 -19.594   7.961  1.00 90.38           C  
ATOM    823  CE  LYS A 102       5.906 -21.078   8.273  1.00 90.38           C  
ATOM    824  NZ  LYS A 102       6.133 -21.375   9.719  1.00 90.38           N  
ATOM    825  N   LYS A 103       6.316 -15.281   4.629  1.00 91.75           N  
ATOM    826  CA  LYS A 103       6.297 -13.828   4.504  1.00 91.75           C  
ATOM    827  C   LYS A 103       7.574 -13.312   3.850  1.00 91.75           C  
ATOM    828  CB  LYS A 103       6.109 -13.172   5.875  1.00 91.75           C  
ATOM    829  O   LYS A 103       8.664 -13.812   4.133  1.00 91.75           O  
ATOM    830  CG  LYS A 103       5.914 -11.664   5.820  1.00 91.75           C  
ATOM    831  CD  LYS A 103       5.719 -11.078   7.211  1.00 91.75           C  
ATOM    832  CE  LYS A 103       5.535  -9.562   7.156  1.00 91.75           C  
ATOM    833  NZ  LYS A 103       5.375  -8.977   8.523  1.00 91.75           N  
ATOM    834  N   SER A 104       7.391 -12.336   2.982  1.00 93.94           N  
ATOM    835  CA  SER A 104       8.547 -11.766   2.291  1.00 93.94           C  
ATOM    836  C   SER A 104       8.266 -10.328   1.844  1.00 93.94           C  
ATOM    837  CB  SER A 104       8.922 -12.617   1.081  1.00 93.94           C  
ATOM    838  O   SER A 104       7.113  -9.906   1.773  1.00 93.94           O  
ATOM    839  OG  SER A 104       9.211 -13.953   1.478  1.00 93.94           O  
ATOM    840  N   PHE A 105       9.258  -9.602   1.615  1.00 93.75           N  
ATOM    841  CA  PHE A 105       9.133  -8.250   1.079  1.00 93.75           C  
ATOM    842  C   PHE A 105      10.391  -7.852   0.320  1.00 93.75           C  
ATOM    843  CB  PHE A 105       8.859  -7.250   2.203  1.00 93.75           C  
ATOM    844  O   PHE A 105      11.477  -8.367   0.597  1.00 93.75           O  
ATOM    845  CG  PHE A 105       9.961  -7.160   3.221  1.00 93.75           C  
ATOM    846  CD1 PHE A 105       9.992  -8.016   4.312  1.00 93.75           C  
ATOM    847  CD2 PHE A 105      10.969  -6.215   3.084  1.00 93.75           C  
ATOM    848  CE1 PHE A 105      11.016  -7.934   5.258  1.00 93.75           C  
ATOM    849  CE2 PHE A 105      11.992  -6.125   4.023  1.00 93.75           C  
ATOM    850  CZ  PHE A 105      12.016  -6.988   5.109  1.00 93.75           C  
ATOM    851  N   VAL A 106      10.242  -6.996  -0.651  1.00 94.19           N  
ATOM    852  CA  VAL A 106      11.352  -6.328  -1.330  1.00 94.19           C  
ATOM    853  C   VAL A 106      11.750  -5.070  -0.560  1.00 94.19           C  
ATOM    854  CB  VAL A 106      10.992  -5.969  -2.787  1.00 94.19           C  
ATOM    855  O   VAL A 106      10.891  -4.289  -0.150  1.00 94.19           O  
ATOM    856  CG1 VAL A 106      12.133  -5.199  -3.455  1.00 94.19           C  
ATOM    857  CG2 VAL A 106      10.656  -7.230  -3.582  1.00 94.19           C  
ATOM    858  N   HIS A 107      12.906  -4.914  -0.332  1.00 92.62           N  
ATOM    859  CA  HIS A 107      13.383  -3.705   0.328  1.00 92.62           C  
ATOM    860  C   HIS A 107      13.219  -2.484  -0.572  1.00 92.62           C  
ATOM    861  CB  HIS A 107      14.844  -3.863   0.737  1.00 92.62           C  
ATOM    862  O   HIS A 107      13.281  -2.600  -1.798  1.00 92.62           O  
ATOM    863  CG  HIS A 107      15.055  -4.820   1.868  1.00 92.62           C  
ATOM    864  CD2 HIS A 107      15.117  -6.172   1.889  1.00 92.62           C  
ATOM    865  ND1 HIS A 107      15.227  -4.406   3.170  1.00 92.62           N  
ATOM    866  CE1 HIS A 107      15.391  -5.465   3.945  1.00 92.62           C  
ATOM    867  NE2 HIS A 107      15.320  -6.547   3.193  1.00 92.62           N  
ATOM    868  N   GLY A 108      12.906  -1.340  -0.022  1.00 88.56           N  
ATOM    869  CA  GLY A 108      12.695  -0.185  -0.880  1.00 88.56           C  
ATOM    870  C   GLY A 108      12.367   1.081  -0.109  1.00 88.56           C  
ATOM    871  O   GLY A 108      11.406   1.782  -0.431  1.00 88.56           O  
ATOM    872  N   VAL A 109      13.117   1.604   0.724  1.00 81.50           N  
ATOM    873  CA  VAL A 109      12.820   2.795   1.512  1.00 81.50           C  
ATOM    874  C   VAL A 109      13.070   4.047   0.671  1.00 81.50           C  
ATOM    875  CB  VAL A 109      13.664   2.848   2.807  1.00 81.50           C  
ATOM    876  O   VAL A 109      12.188   4.902   0.548  1.00 81.50           O  
ATOM    877  CG1 VAL A 109      13.453   4.176   3.531  1.00 81.50           C  
ATOM    878  CG2 VAL A 109      13.305   1.675   3.719  1.00 81.50           C  
ATOM    879  N   THR A 110      14.219   4.188   0.021  1.00 81.19           N  
ATOM    880  CA  THR A 110      14.461   5.324  -0.859  1.00 81.19           C  
ATOM    881  C   THR A 110      13.875   5.074  -2.244  1.00 81.19           C  
ATOM    882  CB  THR A 110      15.969   5.621  -0.984  1.00 81.19           C  
ATOM    883  O   THR A 110      13.086   5.879  -2.748  1.00 81.19           O  
ATOM    884  CG2 THR A 110      16.562   5.992   0.367  1.00 81.19           C  
ATOM    885  OG1 THR A 110      16.641   4.457  -1.489  1.00 81.19           O  
ATOM    886  N   VAL A 111      14.211   3.975  -2.781  1.00 85.56           N  
ATOM    887  CA  VAL A 111      13.641   3.400  -3.996  1.00 85.56           C  
ATOM    888  C   VAL A 111      13.539   1.884  -3.852  1.00 85.56           C  
ATOM    889  CB  VAL A 111      14.477   3.764  -5.242  1.00 85.56           C  
ATOM    890  O   VAL A 111      14.250   1.280  -3.049  1.00 85.56           O  
ATOM    891  CG1 VAL A 111      14.523   5.277  -5.438  1.00 85.56           C  
ATOM    892  CG2 VAL A 111      15.883   3.193  -5.121  1.00 85.56           C  
ATOM    893  N   LYS A 112      12.586   1.357  -4.594  1.00 88.62           N  
ATOM    894  CA  LYS A 112      12.562  -0.103  -4.602  1.00 88.62           C  
ATOM    895  C   LYS A 112      13.914  -0.669  -5.016  1.00 88.62           C  
ATOM    896  CB  LYS A 112      11.469  -0.622  -5.535  1.00 88.62           C  
ATOM    897  O   LYS A 112      14.555  -0.153  -5.934  1.00 88.62           O  
ATOM    898  CG  LYS A 112      10.055  -0.418  -5.008  1.00 88.62           C  
ATOM    899  CD  LYS A 112       9.023  -1.088  -5.902  1.00 88.62           C  
ATOM    900  CE  LYS A 112       7.613  -0.916  -5.359  1.00 88.62           C  
ATOM    901  NZ  LYS A 112       6.598  -1.584  -6.227  1.00 88.62           N  
ATOM    902  N   ASN A 113      14.398  -1.665  -4.258  1.00 92.12           N  
ATOM    903  CA  ASN A 113      15.688  -2.279  -4.566  1.00 92.12           C  
ATOM    904  C   ASN A 113      15.570  -3.285  -5.707  1.00 92.12           C  
ATOM    905  CB  ASN A 113      16.266  -2.951  -3.322  1.00 92.12           C  
ATOM    906  O   ASN A 113      15.672  -4.492  -5.484  1.00 92.12           O  
ATOM    907  CG  ASN A 113      16.672  -1.952  -2.252  1.00 92.12           C  
ATOM    908  ND2 ASN A 113      16.484  -0.670  -2.537  1.00 92.12           N  
ATOM    909  OD1 ASN A 113      17.156  -2.332  -1.182  1.00 92.12           O  
ATOM    910  N   ARG A 114      15.398  -2.711  -6.766  1.00 93.81           N  
ATOM    911  CA  ARG A 114      15.312  -3.438  -8.023  1.00 93.81           C  
ATOM    912  C   ARG A 114      16.344  -2.916  -9.031  1.00 93.81           C  
ATOM    913  CB  ARG A 114      13.906  -3.334  -8.617  1.00 93.81           C  
ATOM    914  O   ARG A 114      16.516  -1.704  -9.164  1.00 93.81           O  
ATOM    915  CG  ARG A 114      12.812  -3.863  -7.699  1.00 93.81           C  
ATOM    916  CD  ARG A 114      11.445  -3.799  -8.359  1.00 93.81           C  
ATOM    917  NE  ARG A 114      11.047  -2.424  -8.641  1.00 93.81           N  
ATOM    918  NH1 ARG A 114       8.875  -2.953  -9.234  1.00 93.81           N  
ATOM    919  NH2 ARG A 114       9.586  -0.772  -9.281  1.00 93.81           N  
ATOM    920  CZ  ARG A 114       9.836  -2.053  -9.055  1.00 93.81           C  
ATOM    921  N   MET A 115      17.000  -3.809  -9.664  1.00 92.75           N  
ATOM    922  CA  MET A 115      17.969  -3.449 -10.703  1.00 92.75           C  
ATOM    923  C   MET A 115      17.562  -4.066 -12.047  1.00 92.75           C  
ATOM    924  CB  MET A 115      19.375  -3.898 -10.320  1.00 92.75           C  
ATOM    925  O   MET A 115      17.250  -5.254 -12.117  1.00 92.75           O  
ATOM    926  CG  MET A 115      20.438  -3.520 -11.336  1.00 92.75           C  
ATOM    927  SD  MET A 115      20.656  -4.793 -12.641  1.00 92.75           S  
ATOM    928  CE  MET A 115      21.469  -6.102 -11.680  1.00 92.75           C  
ATOM    929  N   ILE A 116      17.594  -3.256 -13.047  1.00 95.19           N  
ATOM    930  CA  ILE A 116      17.375  -3.709 -14.414  1.00 95.19           C  
ATOM    931  C   ILE A 116      18.547  -3.264 -15.289  1.00 95.19           C  
ATOM    932  CB  ILE A 116      16.047  -3.178 -14.984  1.00 95.19           C  
ATOM    933  O   ILE A 116      18.844  -2.070 -15.391  1.00 95.19           O  
ATOM    934  CG1 ILE A 116      14.859  -3.818 -14.258  1.00 95.19           C  
ATOM    935  CG2 ILE A 116      15.969  -3.432 -16.500  1.00 95.19           C  
ATOM    936  CD1 ILE A 116      14.617  -5.277 -14.633  1.00 95.19           C  
ATOM    937  N   ARG A 117      19.141  -4.184 -15.867  1.00 95.62           N  
ATOM    938  CA  ARG A 117      20.234  -3.916 -16.797  1.00 95.62           C  
ATOM    939  C   ARG A 117      20.031  -4.668 -18.109  1.00 95.62           C  
ATOM    940  CB  ARG A 117      21.578  -4.297 -16.172  1.00 95.62           C  
ATOM    941  O   ARG A 117      19.828  -5.887 -18.109  1.00 95.62           O  
ATOM    942  CG  ARG A 117      22.781  -3.932 -17.031  1.00 95.62           C  
ATOM    943  CD  ARG A 117      24.094  -4.219 -16.312  1.00 95.62           C  
ATOM    944  NE  ARG A 117      24.266  -3.348 -15.156  1.00 95.62           N  
ATOM    945  NH1 ARG A 117      26.109  -4.484 -14.328  1.00 95.62           N  
ATOM    946  NH2 ARG A 117      25.297  -2.645 -13.227  1.00 95.62           N  
ATOM    947  CZ  ARG A 117      25.219  -3.494 -14.234  1.00 95.62           C  
ATOM    948  N   LEU A 118      20.109  -3.945 -19.188  1.00 96.44           N  
ATOM    949  CA  LEU A 118      19.984  -4.520 -20.531  1.00 96.44           C  
ATOM    950  C   LEU A 118      21.344  -4.613 -21.219  1.00 96.44           C  
ATOM    951  CB  LEU A 118      19.031  -3.686 -21.375  1.00 96.44           C  
ATOM    952  O   LEU A 118      22.156  -3.691 -21.125  1.00 96.44           O  
ATOM    953  CG  LEU A 118      17.656  -3.414 -20.781  1.00 96.44           C  
ATOM    954  CD1 LEU A 118      16.797  -2.617 -21.766  1.00 96.44           C  
ATOM    955  CD2 LEU A 118      16.969  -4.723 -20.406  1.00 96.44           C  
ATOM    956  N   HIS A 119      21.562  -5.676 -21.859  1.00 95.94           N  
ATOM    957  CA  HIS A 119      22.750  -5.871 -22.672  1.00 95.94           C  
ATOM    958  C   HIS A 119      22.422  -5.797 -24.156  1.00 95.94           C  
ATOM    959  CB  HIS A 119      23.406  -7.211 -22.344  1.00 95.94           C  
ATOM    960  O   HIS A 119      21.297  -6.082 -24.562  1.00 95.94           O  
ATOM    961  CG  HIS A 119      23.922  -7.301 -20.938  1.00 95.94           C  
ATOM    962  CD2 HIS A 119      25.188  -7.352 -20.469  1.00 95.94           C  
ATOM    963  ND1 HIS A 119      23.094  -7.355 -19.844  1.00 95.94           N  
ATOM    964  CE1 HIS A 119      23.812  -7.434 -18.750  1.00 95.94           C  
ATOM    965  NE2 HIS A 119      25.094  -7.430 -19.094  1.00 95.94           N  
ATOM    966  N   PRO A 120      23.375  -5.488 -24.953  1.00 96.31           N  
ATOM    967  CA  PRO A 120      23.141  -5.336 -26.391  1.00 96.31           C  
ATOM    968  C   PRO A 120      22.531  -6.586 -27.016  1.00 96.31           C  
ATOM    969  CB  PRO A 120      24.531  -5.047 -26.953  1.00 96.31           C  
ATOM    970  O   PRO A 120      21.734  -6.488 -27.953  1.00 96.31           O  
ATOM    971  CG  PRO A 120      25.234  -4.293 -25.875  1.00 96.31           C  
ATOM    972  CD  PRO A 120      24.828  -4.875 -24.547  1.00 96.31           C  
ATOM    973  N   ASP A 121      22.859  -7.738 -26.484  1.00 97.00           N  
ATOM    974  CA  ASP A 121      22.391  -8.984 -27.094  1.00 97.00           C  
ATOM    975  C   ASP A 121      20.984  -9.344 -26.625  1.00 97.00           C  
ATOM    976  CB  ASP A 121      23.359 -10.125 -26.781  1.00 97.00           C  
ATOM    977  O   ASP A 121      20.484 -10.414 -26.938  1.00 97.00           O  
ATOM    978  CG  ASP A 121      23.406 -10.469 -25.297  1.00 97.00           C  
ATOM    979  OD1 ASP A 121      22.797  -9.750 -24.484  1.00 97.00           O  
ATOM    980  OD2 ASP A 121      24.062 -11.477 -24.953  1.00 97.00           O  
ATOM    981  N   GLY A 122      20.344  -8.523 -25.812  1.00 97.25           N  
ATOM    982  CA  GLY A 122      18.984  -8.758 -25.344  1.00 97.25           C  
ATOM    983  C   GLY A 122      18.938  -9.406 -23.969  1.00 97.25           C  
ATOM    984  O   GLY A 122      17.859  -9.695 -23.469  1.00 97.25           O  
ATOM    985  N   THR A 123      20.125  -9.625 -23.438  1.00 97.75           N  
ATOM    986  CA  THR A 123      20.156 -10.164 -22.078  1.00 97.75           C  
ATOM    987  C   THR A 123      19.625  -9.133 -21.078  1.00 97.75           C  
ATOM    988  CB  THR A 123      21.562 -10.609 -21.672  1.00 97.75           C  
ATOM    989  O   THR A 123      20.000  -7.961 -21.141  1.00 97.75           O  
ATOM    990  CG2 THR A 123      21.594 -11.141 -20.250  1.00 97.75           C  
ATOM    991  OG1 THR A 123      22.016 -11.633 -22.562  1.00 97.75           O  
ATOM    992  N   VAL A 124      18.734  -9.586 -20.266  1.00 97.88           N  
ATOM    993  CA  VAL A 124      18.188  -8.758 -19.188  1.00 97.88           C  
ATOM    994  C   VAL A 124      18.672  -9.289 -17.844  1.00 97.88           C  
ATOM    995  CB  VAL A 124      16.656  -8.711 -19.234  1.00 97.88           C  
ATOM    996  O   VAL A 124      18.547 -10.484 -17.562  1.00 97.88           O  
ATOM    997  CG1 VAL A 124      16.109  -7.754 -18.172  1.00 97.88           C  
ATOM    998  CG2 VAL A 124      16.156  -8.312 -20.625  1.00 97.88           C  
ATOM    999  N   LEU A 125      19.266  -8.469 -17.062  1.00 96.62           N  
ATOM   1000  CA  LEU A 125      19.594  -8.758 -15.672  1.00 96.62           C  
ATOM   1001  C   LEU A 125      18.625  -8.047 -14.734  1.00 96.62           C  
ATOM   1002  CB  LEU A 125      21.031  -8.328 -15.359  1.00 96.62           C  
ATOM   1003  O   LEU A 125      18.438  -6.832 -14.820  1.00 96.62           O  
ATOM   1004  CG  LEU A 125      22.141  -9.117 -16.062  1.00 96.62           C  
ATOM   1005  CD1 LEU A 125      23.500  -8.531 -15.719  1.00 96.62           C  
ATOM   1006  CD2 LEU A 125      22.078 -10.594 -15.688  1.00 96.62           C  
ATOM   1007  N   TYR A 126      18.000  -8.820 -13.891  1.00 96.38           N  
ATOM   1008  CA  TYR A 126      17.016  -8.305 -12.953  1.00 96.38           C  
ATOM   1009  C   TYR A 126      17.359  -8.711 -11.523  1.00 96.38           C  
ATOM   1010  CB  TYR A 126      15.617  -8.812 -13.312  1.00 96.38           C  
ATOM   1011  O   TYR A 126      17.312  -9.898 -11.172  1.00 96.38           O  
ATOM   1012  CG  TYR A 126      14.523  -8.258 -12.438  1.00 96.38           C  
ATOM   1013  CD1 TYR A 126      13.555  -9.094 -11.875  1.00 96.38           C  
ATOM   1014  CD2 TYR A 126      14.453  -6.895 -12.164  1.00 96.38           C  
ATOM   1015  CE1 TYR A 126      12.547  -8.586 -11.062  1.00 96.38           C  
ATOM   1016  CE2 TYR A 126      13.445  -6.375 -11.352  1.00 96.38           C  
ATOM   1017  OH  TYR A 126      11.500  -6.719 -10.008  1.00 96.38           O  
ATOM   1018  CZ  TYR A 126      12.500  -7.227 -10.812  1.00 96.38           C  
ATOM   1019  N   GLY A 127      17.672  -7.723 -10.742  1.00 94.69           N  
ATOM   1020  CA  GLY A 127      18.062  -7.980  -9.367  1.00 94.69           C  
ATOM   1021  C   GLY A 127      17.094  -7.406  -8.352  1.00 94.69           C  
ATOM   1022  O   GLY A 127      16.562  -6.316  -8.555  1.00 94.69           O  
ATOM   1023  N   LEU A 128      16.969  -8.148  -7.281  1.00 96.12           N  
ATOM   1024  CA  LEU A 128      16.109  -7.742  -6.164  1.00 96.12           C  
ATOM   1025  C   LEU A 128      16.812  -7.992  -4.832  1.00 96.12           C  
ATOM   1026  CB  LEU A 128      14.781  -8.492  -6.207  1.00 96.12           C  
ATOM   1027  O   LEU A 128      17.500  -9.000  -4.672  1.00 96.12           O  
ATOM   1028  CG  LEU A 128      13.898  -8.242  -7.434  1.00 96.12           C  
ATOM   1029  CD1 LEU A 128      12.898  -9.383  -7.602  1.00 96.12           C  
ATOM   1030  CD2 LEU A 128      13.188  -6.902  -7.320  1.00 96.12           C  
ATOM   1031  N   ARG A 129      16.641  -7.113  -3.934  1.00 95.62           N  
ATOM   1032  CA  ARG A 129      16.984  -7.395  -2.543  1.00 95.62           C  
ATOM   1033  C   ARG A 129      15.742  -7.809  -1.753  1.00 95.62           C  
ATOM   1034  CB  ARG A 129      17.641  -6.180  -1.889  1.00 95.62           C  
ATOM   1035  O   ARG A 129      14.805  -7.020  -1.607  1.00 95.62           O  
ATOM   1036  CG  ARG A 129      18.219  -6.457  -0.512  1.00 95.62           C  
ATOM   1037  CD  ARG A 129      19.000  -5.266   0.027  1.00 95.62           C  
ATOM   1038  NE  ARG A 129      19.516  -5.520   1.364  1.00 95.62           N  
ATOM   1039  NH1 ARG A 129      17.984  -4.176   2.449  1.00 95.62           N  
ATOM   1040  NH2 ARG A 129      19.594  -5.301   3.648  1.00 95.62           N  
ATOM   1041  CZ  ARG A 129      19.031  -5.000   2.484  1.00 95.62           C  
ATOM   1042  N   ILE A 130      15.789  -9.008  -1.185  1.00 96.31           N  
ATOM   1043  CA  ILE A 130      14.594  -9.617  -0.606  1.00 96.31           C  
ATOM   1044  C   ILE A 130      14.906 -10.133   0.794  1.00 96.31           C  
ATOM   1045  CB  ILE A 130      14.055 -10.758  -1.495  1.00 96.31           C  
ATOM   1046  O   ILE A 130      15.977 -10.703   1.028  1.00 96.31           O  
ATOM   1047  CG1 ILE A 130      13.617 -10.203  -2.859  1.00 96.31           C  
ATOM   1048  CG2 ILE A 130      12.891 -11.477  -0.799  1.00 96.31           C  
ATOM   1049  CD1 ILE A 130      13.367 -11.281  -3.908  1.00 96.31           C  
ATOM   1050  N   THR A 131      14.023  -9.875   1.656  1.00 95.38           N  
ATOM   1051  CA  THR A 131      13.969 -10.633   2.898  1.00 95.38           C  
ATOM   1052  C   THR A 131      12.773 -11.586   2.896  1.00 95.38           C  
ATOM   1053  CB  THR A 131      13.891  -9.703   4.125  1.00 95.38           C  
ATOM   1054  O   THR A 131      11.648 -11.172   2.604  1.00 95.38           O  
ATOM   1055  CG2 THR A 131      13.680 -10.500   5.406  1.00 95.38           C  
ATOM   1056  OG1 THR A 131      15.109  -8.961   4.230  1.00 95.38           O  
ATOM   1057  N   THR A 132      13.039 -12.883   3.164  1.00 96.25           N  
ATOM   1058  CA  THR A 132      11.984 -13.891   3.164  1.00 96.25           C  
ATOM   1059  C   THR A 132      12.070 -14.766   4.406  1.00 96.25           C  
ATOM   1060  CB  THR A 132      12.055 -14.773   1.902  1.00 96.25           C  
ATOM   1061  O   THR A 132      13.172 -15.148   4.828  1.00 96.25           O  
ATOM   1062  CG2 THR A 132      13.359 -15.547   1.847  1.00 96.25           C  
ATOM   1063  OG1 THR A 132      10.961 -15.695   1.912  1.00 96.25           O  
ATOM   1064  N   THR A 133      10.984 -14.938   4.992  1.00 96.00           N  
ATOM   1065  CA  THR A 133      10.820 -15.984   5.988  1.00 96.00           C  
ATOM   1066  C   THR A 133      10.219 -17.250   5.363  1.00 96.00           C  
ATOM   1067  CB  THR A 133       9.930 -15.516   7.156  1.00 96.00           C  
ATOM   1068  O   THR A 133       9.070 -17.234   4.914  1.00 96.00           O  
ATOM   1069  CG2 THR A 133       9.805 -16.594   8.227  1.00 96.00           C  
ATOM   1070  OG1 THR A 133      10.500 -14.344   7.742  1.00 96.00           O  
ATOM   1071  N   ALA A 134      11.016 -18.234   5.344  1.00 95.62           N  
ATOM   1072  CA  ALA A 134      10.625 -19.484   4.688  1.00 95.62           C  
ATOM   1073  C   ALA A 134      10.398 -20.594   5.707  1.00 95.62           C  
ATOM   1074  CB  ALA A 134      11.688 -19.906   3.676  1.00 95.62           C  
ATOM   1075  O   ALA A 134      11.109 -20.688   6.707  1.00 95.62           O  
ATOM   1076  N   ALA A 135       9.430 -21.391   5.414  1.00 92.62           N  
ATOM   1077  CA  ALA A 135       9.148 -22.547   6.270  1.00 92.62           C  
ATOM   1078  C   ALA A 135      10.289 -23.547   6.219  1.00 92.62           C  
ATOM   1079  CB  ALA A 135       7.836 -23.203   5.852  1.00 92.62           C  
ATOM   1080  O   ALA A 135      10.867 -23.797   5.156  1.00 92.62           O  
ATOM   1081  N   CYS A 136      10.617 -24.094   7.355  1.00 92.44           N  
ATOM   1082  CA  CYS A 136      11.617 -25.156   7.520  1.00 92.44           C  
ATOM   1083  C   CYS A 136      11.203 -26.125   8.617  1.00 92.44           C  
ATOM   1084  CB  CYS A 136      12.984 -24.547   7.840  1.00 92.44           C  
ATOM   1085  O   CYS A 136      11.164 -25.750   9.797  1.00 92.44           O  
ATOM   1086  SG  CYS A 136      14.289 -25.781   8.031  1.00 92.44           S  
ATOM   1087  N   MET A 137      10.875 -27.359   8.172  1.00 87.88           N  
ATOM   1088  CA  MET A 137      10.500 -28.391   9.141  1.00 87.88           C  
ATOM   1089  C   MET A 137      11.734 -28.969   9.828  1.00 87.88           C  
ATOM   1090  CB  MET A 137       9.703 -29.500   8.469  1.00 87.88           C  
ATOM   1091  O   MET A 137      12.352 -29.906   9.312  1.00 87.88           O  
ATOM   1092  CG  MET A 137       8.344 -29.062   7.941  1.00 87.88           C  
ATOM   1093  SD  MET A 137       7.254 -28.422   9.266  1.00 87.88           S  
ATOM   1094  CE  MET A 137       6.867 -29.953  10.141  1.00 87.88           C  
ATOM   1095  N   MET A 138      12.047 -28.438  10.945  1.00 87.50           N  
ATOM   1096  CA  MET A 138      13.234 -28.844  11.680  1.00 87.50           C  
ATOM   1097  C   MET A 138      12.945 -30.078  12.531  1.00 87.50           C  
ATOM   1098  CB  MET A 138      13.734 -27.703  12.570  1.00 87.50           C  
ATOM   1099  O   MET A 138      11.867 -30.188  13.125  1.00 87.50           O  
ATOM   1100  CG  MET A 138      14.344 -26.547  11.797  1.00 87.50           C  
ATOM   1101  SD  MET A 138      14.773 -25.125  12.875  1.00 87.50           S  
ATOM   1102  CE  MET A 138      13.281 -24.109  12.672  1.00 87.50           C  
ATOM   1103  N   ASP A 139      13.852 -31.094  12.492  1.00 86.62           N  
ATOM   1104  CA  ASP A 139      13.797 -32.312  13.273  1.00 86.62           C  
ATOM   1105  C   ASP A 139      14.539 -32.188  14.594  1.00 86.62           C  
ATOM   1106  CB  ASP A 139      14.375 -33.500  12.477  1.00 86.62           C  
ATOM   1107  O   ASP A 139      15.773 -32.125  14.617  1.00 86.62           O  
ATOM   1108  CG  ASP A 139      14.188 -34.844  13.180  1.00 86.62           C  
ATOM   1109  OD1 ASP A 139      13.711 -34.875  14.328  1.00 86.62           O  
ATOM   1110  OD2 ASP A 139      14.531 -35.875  12.570  1.00 86.62           O  
ATOM   1111  N   LEU A 140      13.719 -32.219  15.609  1.00 85.88           N  
ATOM   1112  CA  LEU A 140      14.320 -31.906  16.906  1.00 85.88           C  
ATOM   1113  C   LEU A 140      14.570 -33.188  17.703  1.00 85.88           C  
ATOM   1114  CB  LEU A 140      13.422 -30.953  17.688  1.00 85.88           C  
ATOM   1115  O   LEU A 140      14.875 -33.125  18.906  1.00 85.88           O  
ATOM   1116  CG  LEU A 140      13.086 -29.625  17.016  1.00 85.88           C  
ATOM   1117  CD1 LEU A 140      12.141 -28.812  17.891  1.00 85.88           C  
ATOM   1118  CD2 LEU A 140      14.359 -28.828  16.734  1.00 85.88           C  
ATOM   1119  N   ARG A 141      14.594 -34.375  17.094  1.00 85.56           N  
ATOM   1120  CA  ARG A 141      14.750 -35.656  17.797  1.00 85.56           C  
ATOM   1121  C   ARG A 141      16.141 -35.781  18.422  1.00 85.56           C  
ATOM   1122  CB  ARG A 141      14.516 -36.844  16.844  1.00 85.56           C  
ATOM   1123  O   ARG A 141      16.297 -36.375  19.500  1.00 85.56           O  
ATOM   1124  CG  ARG A 141      13.047 -37.031  16.484  1.00 85.56           C  
ATOM   1125  CD  ARG A 141      12.883 -38.125  15.430  1.00 85.56           C  
ATOM   1126  NE  ARG A 141      13.375 -37.688  14.125  1.00 85.56           N  
ATOM   1127  NH1 ARG A 141      12.844 -39.656  13.047  1.00 85.56           N  
ATOM   1128  NH2 ARG A 141      13.820 -37.938  11.883  1.00 85.56           N  
ATOM   1129  CZ  ARG A 141      13.344 -38.438  13.023  1.00 85.56           C  
ATOM   1130  N   ARG A 142      17.156 -35.250  17.844  1.00 83.75           N  
ATOM   1131  CA  ARG A 142      18.516 -35.344  18.344  1.00 83.75           C  
ATOM   1132  C   ARG A 142      18.969 -34.031  18.969  1.00 83.75           C  
ATOM   1133  CB  ARG A 142      19.469 -35.750  17.219  1.00 83.75           C  
ATOM   1134  O   ARG A 142      20.156 -33.719  18.953  1.00 83.75           O  
ATOM   1135  CG  ARG A 142      19.250 -37.156  16.688  1.00 83.75           C  
ATOM   1136  CD  ARG A 142      20.281 -37.531  15.641  1.00 83.75           C  
ATOM   1137  NE  ARG A 142      20.094 -38.906  15.172  1.00 83.75           N  
ATOM   1138  NH1 ARG A 142      22.000 -38.938  13.852  1.00 83.75           N  
ATOM   1139  NH2 ARG A 142      20.641 -40.781  13.969  1.00 83.75           N  
ATOM   1140  CZ  ARG A 142      20.906 -39.531  14.328  1.00 83.75           C  
ATOM   1141  N   TYR A 143      18.000 -33.281  19.344  1.00 80.62           N  
ATOM   1142  CA  TYR A 143      18.344 -32.000  19.984  1.00 80.62           C  
ATOM   1143  C   TYR A 143      19.250 -32.250  21.188  1.00 80.62           C  
ATOM   1144  CB  TYR A 143      17.078 -31.266  20.422  1.00 80.62           C  
ATOM   1145  O   TYR A 143      19.016 -33.156  21.984  1.00 80.62           O  
ATOM   1146  CG  TYR A 143      17.344 -29.922  21.062  1.00 80.62           C  
ATOM   1147  CD1 TYR A 143      17.500 -29.812  22.453  1.00 80.62           C  
ATOM   1148  CD2 TYR A 143      17.469 -28.781  20.297  1.00 80.62           C  
ATOM   1149  CE1 TYR A 143      17.734 -28.578  23.047  1.00 80.62           C  
ATOM   1150  CE2 TYR A 143      17.719 -27.547  20.891  1.00 80.62           C  
ATOM   1151  OH  TYR A 143      18.094 -26.234  22.844  1.00 80.62           O  
ATOM   1152  CZ  TYR A 143      17.859 -27.453  22.266  1.00 80.62           C  
ATOM   1153  N   PRO A 144      20.344 -31.609  21.344  1.00 81.81           N  
ATOM   1154  CA  PRO A 144      20.750 -30.438  20.578  1.00 81.81           C  
ATOM   1155  C   PRO A 144      21.766 -30.766  19.484  1.00 81.81           C  
ATOM   1156  CB  PRO A 144      21.359 -29.500  21.625  1.00 81.81           C  
ATOM   1157  O   PRO A 144      22.406 -29.875  18.938  1.00 81.81           O  
ATOM   1158  CG  PRO A 144      21.938 -30.422  22.656  1.00 81.81           C  
ATOM   1159  CD  PRO A 144      21.078 -31.656  22.734  1.00 81.81           C  
ATOM   1160  N   LEU A 145      22.078 -32.094  19.266  1.00 82.62           N  
ATOM   1161  CA  LEU A 145      23.062 -32.531  18.281  1.00 82.62           C  
ATOM   1162  C   LEU A 145      22.422 -32.719  16.906  1.00 82.62           C  
ATOM   1163  CB  LEU A 145      23.734 -33.844  18.734  1.00 82.62           C  
ATOM   1164  O   LEU A 145      22.922 -33.500  16.094  1.00 82.62           O  
ATOM   1165  CG  LEU A 145      24.547 -33.781  20.016  1.00 82.62           C  
ATOM   1166  CD1 LEU A 145      24.922 -35.188  20.484  1.00 82.62           C  
ATOM   1167  CD2 LEU A 145      25.797 -32.906  19.812  1.00 82.62           C  
ATOM   1168  N   ASP A 146      21.359 -31.984  16.734  1.00 84.00           N  
ATOM   1169  CA  ASP A 146      20.578 -32.188  15.523  1.00 84.00           C  
ATOM   1170  C   ASP A 146      21.141 -31.359  14.367  1.00 84.00           C  
ATOM   1171  CB  ASP A 146      19.109 -31.797  15.766  1.00 84.00           C  
ATOM   1172  O   ASP A 146      21.891 -30.406  14.586  1.00 84.00           O  
ATOM   1173  CG  ASP A 146      18.953 -30.391  16.312  1.00 84.00           C  
ATOM   1174  OD1 ASP A 146      19.594 -30.062  17.328  1.00 84.00           O  
ATOM   1175  OD2 ASP A 146      18.172 -29.609  15.727  1.00 84.00           O  
ATOM   1176  N   GLU A 147      21.000 -31.875  13.250  1.00 89.12           N  
ATOM   1177  CA  GLU A 147      21.219 -31.172  11.984  1.00 89.12           C  
ATOM   1178  C   GLU A 147      19.891 -30.875  11.281  1.00 89.12           C  
ATOM   1179  CB  GLU A 147      22.141 -31.969  11.070  1.00 89.12           C  
ATOM   1180  O   GLU A 147      18.984 -31.703  11.312  1.00 89.12           O  
ATOM   1181  CG  GLU A 147      23.547 -32.125  11.609  1.00 89.12           C  
ATOM   1182  CD  GLU A 147      24.469 -32.875  10.648  1.00 89.12           C  
ATOM   1183  OE1 GLU A 147      25.688 -32.969  10.930  1.00 89.12           O  
ATOM   1184  OE2 GLU A 147      23.969 -33.375   9.617  1.00 89.12           O  
ATOM   1185  N   GLN A 148      19.766 -29.719  10.883  1.00 91.62           N  
ATOM   1186  CA  GLN A 148      18.547 -29.297  10.195  1.00 91.62           C  
ATOM   1187  C   GLN A 148      18.812 -29.016   8.719  1.00 91.62           C  
ATOM   1188  CB  GLN A 148      17.938 -28.062  10.867  1.00 91.62           C  
ATOM   1189  O   GLN A 148      19.859 -28.484   8.367  1.00 91.62           O  
ATOM   1190  CG  GLN A 148      17.797 -28.203  12.383  1.00 91.62           C  
ATOM   1191  CD  GLN A 148      16.844 -29.312  12.781  1.00 91.62           C  
ATOM   1192  NE2 GLN A 148      17.062 -29.875  13.961  1.00 91.62           N  
ATOM   1193  OE1 GLN A 148      15.930 -29.672  12.031  1.00 91.62           O  
ATOM   1194  N   ASN A 149      17.984 -29.453   7.867  1.00 93.62           N  
ATOM   1195  CA  ASN A 149      18.000 -29.109   6.449  1.00 93.62           C  
ATOM   1196  C   ASN A 149      16.891 -28.109   6.102  1.00 93.62           C  
ATOM   1197  CB  ASN A 149      17.875 -30.359   5.590  1.00 93.62           C  
ATOM   1198  O   ASN A 149      15.711 -28.438   6.160  1.00 93.62           O  
ATOM   1199  CG  ASN A 149      18.078 -30.094   4.117  1.00 93.62           C  
ATOM   1200  ND2 ASN A 149      17.375 -30.812   3.266  1.00 93.62           N  
ATOM   1201  OD1 ASN A 149      18.891 -29.234   3.742  1.00 93.62           O  
ATOM   1202  N   CYS A 150      17.266 -26.922   5.828  1.00 94.62           N  
ATOM   1203  CA  CYS A 150      16.312 -25.891   5.418  1.00 94.62           C  
ATOM   1204  C   CYS A 150      16.531 -25.516   3.959  1.00 94.62           C  
ATOM   1205  CB  CYS A 150      16.453 -24.656   6.305  1.00 94.62           C  
ATOM   1206  O   CYS A 150      17.672 -25.375   3.506  1.00 94.62           O  
ATOM   1207  SG  CYS A 150      15.953 -24.922   8.016  1.00 94.62           S  
ATOM   1208  N   THR A 151      15.469 -25.328   3.289  1.00 96.44           N  
ATOM   1209  CA  THR A 151      15.562 -25.094   1.854  1.00 96.44           C  
ATOM   1210  C   THR A 151      14.930 -23.766   1.480  1.00 96.44           C  
ATOM   1211  CB  THR A 151      14.898 -26.234   1.055  1.00 96.44           C  
ATOM   1212  O   THR A 151      14.102 -23.234   2.230  1.00 96.44           O  
ATOM   1213  CG2 THR A 151      15.516 -27.578   1.393  1.00 96.44           C  
ATOM   1214  OG1 THR A 151      13.500 -26.266   1.369  1.00 96.44           O  
ATOM   1215  N   LEU A 152      15.375 -23.172   0.473  1.00 97.12           N  
ATOM   1216  CA  LEU A 152      14.703 -22.125  -0.300  1.00 97.12           C  
ATOM   1217  C   LEU A 152      14.297 -22.641  -1.676  1.00 97.12           C  
ATOM   1218  CB  LEU A 152      15.609 -20.906  -0.450  1.00 97.12           C  
ATOM   1219  O   LEU A 152      15.156 -23.016  -2.484  1.00 97.12           O  
ATOM   1220  CG  LEU A 152      14.984 -19.672  -1.102  1.00 97.12           C  
ATOM   1221  CD1 LEU A 152      13.953 -19.047  -0.166  1.00 97.12           C  
ATOM   1222  CD2 LEU A 152      16.062 -18.656  -1.476  1.00 97.12           C  
ATOM   1223  N   GLU A 153      13.023 -22.703  -1.881  1.00 97.06           N  
ATOM   1224  CA  GLU A 153      12.492 -23.266  -3.117  1.00 97.06           C  
ATOM   1225  C   GLU A 153      11.977 -22.172  -4.047  1.00 97.06           C  
ATOM   1226  CB  GLU A 153      11.367 -24.266  -2.814  1.00 97.06           C  
ATOM   1227  O   GLU A 153      11.117 -21.375  -3.664  1.00 97.06           O  
ATOM   1228  CG  GLU A 153      11.773 -25.359  -1.841  1.00 97.06           C  
ATOM   1229  CD  GLU A 153      12.695 -26.406  -2.457  1.00 97.06           C  
ATOM   1230  OE1 GLU A 153      13.438 -27.078  -1.706  1.00 97.06           O  
ATOM   1231  OE2 GLU A 153      12.672 -26.547  -3.699  1.00 97.06           O  
ATOM   1232  N   ILE A 154      12.492 -22.125  -5.223  1.00 97.62           N  
ATOM   1233  CA  ILE A 154      12.125 -21.141  -6.230  1.00 97.62           C  
ATOM   1234  C   ILE A 154      11.398 -21.828  -7.383  1.00 97.62           C  
ATOM   1235  CB  ILE A 154      13.359 -20.375  -6.758  1.00 97.62           C  
ATOM   1236  O   ILE A 154      11.930 -22.750  -7.996  1.00 97.62           O  
ATOM   1237  CG1 ILE A 154      14.203 -19.844  -5.586  1.00 97.62           C  
ATOM   1238  CG2 ILE A 154      12.938 -19.234  -7.680  1.00 97.62           C  
ATOM   1239  CD1 ILE A 154      15.602 -19.406  -5.980  1.00 97.62           C  
ATOM   1240  N   GLU A 155      10.234 -21.375  -7.699  1.00 96.88           N  
ATOM   1241  CA  GLU A 155       9.398 -22.000  -8.719  1.00 96.88           C  
ATOM   1242  C   GLU A 155       8.727 -20.953  -9.602  1.00 96.88           C  
ATOM   1243  CB  GLU A 155       8.344 -22.906  -8.078  1.00 96.88           C  
ATOM   1244  O   GLU A 155       8.578 -19.797  -9.195  1.00 96.88           O  
ATOM   1245  CG  GLU A 155       7.590 -23.766  -9.078  1.00 96.88           C  
ATOM   1246  CD  GLU A 155       6.629 -24.734  -8.414  1.00 96.88           C  
ATOM   1247  OE1 GLU A 155       5.398 -24.500  -8.461  1.00 96.88           O  
ATOM   1248  OE2 GLU A 155       7.105 -25.750  -7.840  1.00 96.88           O  
ATOM   1249  N   SER A 156       8.477 -21.328 -10.812  1.00 95.62           N  
ATOM   1250  CA  SER A 156       7.590 -20.531 -11.641  1.00 95.62           C  
ATOM   1251  C   SER A 156       6.137 -20.672 -11.211  1.00 95.62           C  
ATOM   1252  CB  SER A 156       7.734 -20.922 -13.117  1.00 95.62           C  
ATOM   1253  O   SER A 156       5.688 -21.781 -10.883  1.00 95.62           O  
ATOM   1254  OG  SER A 156       6.750 -20.281 -13.906  1.00 95.62           O  
ATOM   1255  N   TYR A 157       5.434 -19.609 -11.211  1.00 93.06           N  
ATOM   1256  CA  TYR A 157       4.070 -19.672 -10.695  1.00 93.06           C  
ATOM   1257  C   TYR A 157       3.092 -20.094 -11.789  1.00 93.06           C  
ATOM   1258  CB  TYR A 157       3.652 -18.328 -10.109  1.00 93.06           C  
ATOM   1259  O   TYR A 157       2.260 -20.984 -11.586  1.00 93.06           O  
ATOM   1260  CG  TYR A 157       2.311 -18.359  -9.414  1.00 93.06           C  
ATOM   1261  CD1 TYR A 157       1.187 -17.781 -10.008  1.00 93.06           C  
ATOM   1262  CD2 TYR A 157       2.168 -18.953  -8.164  1.00 93.06           C  
ATOM   1263  CE1 TYR A 157      -0.051 -17.812  -9.367  1.00 93.06           C  
ATOM   1264  CE2 TYR A 157       0.935 -18.984  -7.520  1.00 93.06           C  
ATOM   1265  OH  TYR A 157      -1.389 -18.438  -7.496  1.00 93.06           O  
ATOM   1266  CZ  TYR A 157      -0.166 -18.406  -8.125  1.00 93.06           C  
ATOM   1267  N   GLY A 158       3.207 -19.469 -12.875  1.00 92.06           N  
ATOM   1268  CA  GLY A 158       2.199 -19.688 -13.898  1.00 92.06           C  
ATOM   1269  C   GLY A 158       2.752 -20.359 -15.141  1.00 92.06           C  
ATOM   1270  O   GLY A 158       2.014 -21.031 -15.875  1.00 92.06           O  
ATOM   1271  N   TYR A 159       4.004 -20.266 -15.414  1.00 94.38           N  
ATOM   1272  CA  TYR A 159       4.617 -20.797 -16.625  1.00 94.38           C  
ATOM   1273  C   TYR A 159       5.090 -22.234 -16.406  1.00 94.38           C  
ATOM   1274  CB  TYR A 159       5.789 -19.922 -17.062  1.00 94.38           C  
ATOM   1275  O   TYR A 159       5.805 -22.516 -15.445  1.00 94.38           O  
ATOM   1276  CG  TYR A 159       5.383 -18.531 -17.484  1.00 94.38           C  
ATOM   1277  CD1 TYR A 159       4.637 -18.312 -18.641  1.00 94.38           C  
ATOM   1278  CD2 TYR A 159       5.746 -17.422 -16.719  1.00 94.38           C  
ATOM   1279  CE1 TYR A 159       4.262 -17.031 -19.031  1.00 94.38           C  
ATOM   1280  CE2 TYR A 159       5.379 -16.141 -17.094  1.00 94.38           C  
ATOM   1281  OH  TYR A 159       4.270 -14.680 -18.625  1.00 94.38           O  
ATOM   1282  CZ  TYR A 159       4.637 -15.953 -18.250  1.00 94.38           C  
ATOM   1283  N   THR A 160       4.746 -23.094 -17.344  1.00 94.31           N  
ATOM   1284  CA  THR A 160       5.230 -24.469 -17.328  1.00 94.31           C  
ATOM   1285  C   THR A 160       6.602 -24.578 -17.984  1.00 94.31           C  
ATOM   1286  CB  THR A 160       4.246 -25.422 -18.031  1.00 94.31           C  
ATOM   1287  O   THR A 160       7.117 -23.594 -18.516  1.00 94.31           O  
ATOM   1288  CG2 THR A 160       2.830 -25.250 -17.500  1.00 94.31           C  
ATOM   1289  OG1 THR A 160       4.246 -25.141 -19.438  1.00 94.31           O  
ATOM   1290  N   THR A 161       7.137 -25.781 -17.984  1.00 96.00           N  
ATOM   1291  CA  THR A 161       8.438 -26.031 -18.594  1.00 96.00           C  
ATOM   1292  C   THR A 161       8.383 -25.844 -20.109  1.00 96.00           C  
ATOM   1293  CB  THR A 161       8.945 -27.438 -18.266  1.00 96.00           C  
ATOM   1294  O   THR A 161       9.414 -25.734 -20.766  1.00 96.00           O  
ATOM   1295  CG2 THR A 161       9.242 -27.578 -16.766  1.00 96.00           C  
ATOM   1296  OG1 THR A 161       7.949 -28.406 -18.625  1.00 96.00           O  
ATOM   1297  N   ASP A 162       7.203 -25.750 -20.656  1.00 92.69           N  
ATOM   1298  CA  ASP A 162       7.055 -25.422 -22.078  1.00 92.69           C  
ATOM   1299  C   ASP A 162       7.301 -23.922 -22.328  1.00 92.69           C  
ATOM   1300  CB  ASP A 162       5.664 -25.812 -22.578  1.00 92.69           C  
ATOM   1301  O   ASP A 162       7.551 -23.516 -23.453  1.00 92.69           O  
ATOM   1302  CG  ASP A 162       5.430 -27.312 -22.562  1.00 92.69           C  
ATOM   1303  OD1 ASP A 162       6.410 -28.078 -22.656  1.00 92.69           O  
ATOM   1304  OD2 ASP A 162       4.258 -27.719 -22.453  1.00 92.69           O  
ATOM   1305  N   ASP A 163       7.191 -23.172 -21.297  1.00 94.88           N  
ATOM   1306  CA  ASP A 163       7.281 -21.719 -21.438  1.00 94.88           C  
ATOM   1307  C   ASP A 163       8.594 -21.188 -20.844  1.00 94.88           C  
ATOM   1308  CB  ASP A 163       6.094 -21.031 -20.750  1.00 94.88           C  
ATOM   1309  O   ASP A 163       9.141 -20.188 -21.328  1.00 94.88           O  
ATOM   1310  CG  ASP A 163       4.781 -21.250 -21.469  1.00 94.88           C  
ATOM   1311  OD1 ASP A 163       4.684 -20.906 -22.672  1.00 94.88           O  
ATOM   1312  OD2 ASP A 163       3.838 -21.781 -20.844  1.00 94.88           O  
ATOM   1313  N   ILE A 164       9.039 -21.797 -19.781  1.00 97.12           N  
ATOM   1314  CA  ILE A 164      10.180 -21.250 -19.062  1.00 97.12           C  
ATOM   1315  C   ILE A 164      11.008 -22.375 -18.453  1.00 97.12           C  
ATOM   1316  CB  ILE A 164       9.727 -20.266 -17.938  1.00 97.12           C  
ATOM   1317  O   ILE A 164      10.461 -23.422 -18.094  1.00 97.12           O  
ATOM   1318  CG1 ILE A 164      10.906 -19.391 -17.484  1.00 97.12           C  
ATOM   1319  CG2 ILE A 164       9.125 -21.031 -16.766  1.00 97.12           C  
ATOM   1320  CD1 ILE A 164      10.492 -18.172 -16.672  1.00 97.12           C  
ATOM   1321  N   GLU A 165      12.289 -22.203 -18.375  1.00 97.94           N  
ATOM   1322  CA  GLU A 165      13.242 -23.094 -17.734  1.00 97.94           C  
ATOM   1323  C   GLU A 165      14.148 -22.328 -16.781  1.00 97.94           C  
ATOM   1324  CB  GLU A 165      14.078 -23.844 -18.781  1.00 97.94           C  
ATOM   1325  O   GLU A 165      14.570 -21.219 -17.078  1.00 97.94           O  
ATOM   1326  CG  GLU A 165      13.281 -24.844 -19.609  1.00 97.94           C  
ATOM   1327  CD  GLU A 165      14.125 -25.594 -20.625  1.00 97.94           C  
ATOM   1328  OE1 GLU A 165      13.617 -26.547 -21.250  1.00 97.94           O  
ATOM   1329  OE2 GLU A 165      15.312 -25.219 -20.797  1.00 97.94           O  
ATOM   1330  N   PHE A 166      14.398 -22.969 -15.703  1.00 98.50           N  
ATOM   1331  CA  PHE A 166      15.250 -22.344 -14.703  1.00 98.50           C  
ATOM   1332  C   PHE A 166      16.609 -23.047 -14.625  1.00 98.50           C  
ATOM   1333  CB  PHE A 166      14.578 -22.359 -13.328  1.00 98.50           C  
ATOM   1334  O   PHE A 166      16.688 -24.250 -14.852  1.00 98.50           O  
ATOM   1335  CG  PHE A 166      13.383 -21.438 -13.227  1.00 98.50           C  
ATOM   1336  CD1 PHE A 166      13.133 -20.500 -14.219  1.00 98.50           C  
ATOM   1337  CD2 PHE A 166      12.523 -21.516 -12.141  1.00 98.50           C  
ATOM   1338  CE1 PHE A 166      12.031 -19.641 -14.125  1.00 98.50           C  
ATOM   1339  CE2 PHE A 166      11.422 -20.672 -12.047  1.00 98.50           C  
ATOM   1340  CZ  PHE A 166      11.180 -19.734 -13.039  1.00 98.50           C  
ATOM   1341  N   TYR A 167      17.625 -22.359 -14.328  1.00 98.38           N  
ATOM   1342  CA  TYR A 167      18.922 -22.953 -14.031  1.00 98.38           C  
ATOM   1343  C   TYR A 167      19.719 -22.047 -13.094  1.00 98.38           C  
ATOM   1344  CB  TYR A 167      19.719 -23.188 -15.328  1.00 98.38           C  
ATOM   1345  O   TYR A 167      19.469 -20.844 -13.000  1.00 98.38           O  
ATOM   1346  CG  TYR A 167      20.156 -21.906 -16.016  1.00 98.38           C  
ATOM   1347  CD1 TYR A 167      19.281 -21.234 -16.859  1.00 98.38           C  
ATOM   1348  CD2 TYR A 167      21.422 -21.391 -15.805  1.00 98.38           C  
ATOM   1349  CE1 TYR A 167      19.688 -20.062 -17.500  1.00 98.38           C  
ATOM   1350  CE2 TYR A 167      21.828 -20.219 -16.438  1.00 98.38           C  
ATOM   1351  OH  TYR A 167      21.344 -18.406 -17.906  1.00 98.38           O  
ATOM   1352  CZ  TYR A 167      20.953 -19.562 -17.281  1.00 98.38           C  
ATOM   1353  N   TRP A 168      20.609 -22.672 -12.430  1.00 98.38           N  
ATOM   1354  CA  TRP A 168      21.531 -21.922 -11.594  1.00 98.38           C  
ATOM   1355  C   TRP A 168      22.641 -21.281 -12.430  1.00 98.38           C  
ATOM   1356  CB  TRP A 168      22.156 -22.844 -10.531  1.00 98.38           C  
ATOM   1357  O   TRP A 168      23.484 -21.984 -12.992  1.00 98.38           O  
ATOM   1358  CG  TRP A 168      21.203 -23.281  -9.461  1.00 98.38           C  
ATOM   1359  CD1 TRP A 168      20.719 -24.531  -9.258  1.00 98.38           C  
ATOM   1360  CD2 TRP A 168      20.609 -22.453  -8.461  1.00 98.38           C  
ATOM   1361  CE2 TRP A 168      19.766 -23.281  -7.680  1.00 98.38           C  
ATOM   1362  CE3 TRP A 168      20.688 -21.078  -8.148  1.00 98.38           C  
ATOM   1363  NE1 TRP A 168      19.859 -24.547  -8.188  1.00 98.38           N  
ATOM   1364  CH2 TRP A 168      19.141 -21.453  -6.312  1.00 98.38           C  
ATOM   1365  CZ2 TRP A 168      19.031 -22.781  -6.602  1.00 98.38           C  
ATOM   1366  CZ3 TRP A 168      19.953 -20.594  -7.074  1.00 98.38           C  
ATOM   1367  N   ARG A 169      22.562 -20.031 -12.492  1.00 97.12           N  
ATOM   1368  CA  ARG A 169      23.547 -19.297 -13.273  1.00 97.12           C  
ATOM   1369  C   ARG A 169      24.891 -19.219 -12.555  1.00 97.12           C  
ATOM   1370  CB  ARG A 169      23.031 -17.891 -13.586  1.00 97.12           C  
ATOM   1371  O   ARG A 169      25.000 -18.562 -11.516  1.00 97.12           O  
ATOM   1372  CG  ARG A 169      23.891 -17.125 -14.594  1.00 97.12           C  
ATOM   1373  CD  ARG A 169      23.281 -15.781 -14.945  1.00 97.12           C  
ATOM   1374  NE  ARG A 169      24.062 -15.086 -15.961  1.00 97.12           N  
ATOM   1375  NH1 ARG A 169      25.000 -13.570 -14.492  1.00 97.12           N  
ATOM   1376  NH2 ARG A 169      25.531 -13.492 -16.719  1.00 97.12           N  
ATOM   1377  CZ  ARG A 169      24.859 -14.047 -15.719  1.00 97.12           C  
ATOM   1378  N   GLY A 170      25.875 -19.812 -13.133  1.00 94.88           N  
ATOM   1379  CA  GLY A 170      27.172 -19.922 -12.492  1.00 94.88           C  
ATOM   1380  C   GLY A 170      27.391 -21.266 -11.812  1.00 94.88           C  
ATOM   1381  O   GLY A 170      28.406 -21.469 -11.133  1.00 94.88           O  
ATOM   1382  N   ASP A 171      26.422 -22.125 -11.891  1.00 94.94           N  
ATOM   1383  CA  ASP A 171      26.516 -23.484 -11.352  1.00 94.94           C  
ATOM   1384  C   ASP A 171      26.766 -23.453  -9.844  1.00 94.94           C  
ATOM   1385  CB  ASP A 171      27.609 -24.281 -12.055  1.00 94.94           C  
ATOM   1386  O   ASP A 171      26.000 -22.859  -9.086  1.00 94.94           O  
ATOM   1387  CG  ASP A 171      27.359 -24.438 -13.547  1.00 94.94           C  
ATOM   1388  OD1 ASP A 171      26.234 -24.844 -13.930  1.00 94.94           O  
ATOM   1389  OD2 ASP A 171      28.281 -24.172 -14.336  1.00 94.94           O  
ATOM   1390  N   ASP A 172      27.906 -23.969  -9.492  1.00 90.75           N  
ATOM   1391  CA  ASP A 172      28.219 -24.078  -8.070  1.00 90.75           C  
ATOM   1392  C   ASP A 172      28.484 -22.703  -7.465  1.00 90.75           C  
ATOM   1393  CB  ASP A 172      29.422 -24.984  -7.852  1.00 90.75           C  
ATOM   1394  O   ASP A 172      28.469 -22.531  -6.242  1.00 90.75           O  
ATOM   1395  CG  ASP A 172      29.125 -26.438  -8.172  1.00 90.75           C  
ATOM   1396  OD1 ASP A 172      27.953 -26.859  -8.070  1.00 90.75           O  
ATOM   1397  OD2 ASP A 172      30.062 -27.172  -8.531  1.00 90.75           O  
ATOM   1398  N   ASN A 173      28.703 -21.797  -8.312  1.00 92.38           N  
ATOM   1399  CA  ASN A 173      29.000 -20.438  -7.832  1.00 92.38           C  
ATOM   1400  C   ASN A 173      27.781 -19.547  -7.895  1.00 92.38           C  
ATOM   1401  CB  ASN A 173      30.156 -19.828  -8.641  1.00 92.38           C  
ATOM   1402  O   ASN A 173      27.891 -18.328  -7.750  1.00 92.38           O  
ATOM   1403  CG  ASN A 173      31.453 -20.594  -8.469  1.00 92.38           C  
ATOM   1404  ND2 ASN A 173      32.125 -20.891  -9.578  1.00 92.38           N  
ATOM   1405  OD1 ASN A 173      31.859 -20.906  -7.348  1.00 92.38           O  
ATOM   1406  N   ALA A 174      26.625 -20.188  -8.148  1.00 96.50           N  
ATOM   1407  CA  ALA A 174      25.391 -19.422  -8.266  1.00 96.50           C  
ATOM   1408  C   ALA A 174      24.984 -18.828  -6.922  1.00 96.50           C  
ATOM   1409  CB  ALA A 174      24.266 -20.297  -8.820  1.00 96.50           C  
ATOM   1410  O   ALA A 174      24.219 -17.859  -6.867  1.00 96.50           O  
ATOM   1411  N   VAL A 175      25.500 -19.438  -5.887  1.00 96.19           N  
ATOM   1412  CA  VAL A 175      25.172 -18.953  -4.547  1.00 96.19           C  
ATOM   1413  C   VAL A 175      26.453 -18.453  -3.863  1.00 96.19           C  
ATOM   1414  CB  VAL A 175      24.500 -20.047  -3.691  1.00 96.19           C  
ATOM   1415  O   VAL A 175      27.438 -19.188  -3.783  1.00 96.19           O  
ATOM   1416  CG1 VAL A 175      24.266 -19.547  -2.270  1.00 96.19           C  
ATOM   1417  CG2 VAL A 175      23.203 -20.500  -4.336  1.00 96.19           C  
ATOM   1418  N   THR A 176      26.406 -17.250  -3.377  1.00 93.31           N  
ATOM   1419  CA  THR A 176      27.531 -16.656  -2.684  1.00 93.31           C  
ATOM   1420  C   THR A 176      27.109 -16.078  -1.336  1.00 93.31           C  
ATOM   1421  CB  THR A 176      28.188 -15.539  -3.531  1.00 93.31           C  
ATOM   1422  O   THR A 176      25.906 -16.078  -1.011  1.00 93.31           O  
ATOM   1423  CG2 THR A 176      28.688 -16.094  -4.863  1.00 93.31           C  
ATOM   1424  OG1 THR A 176      27.219 -14.508  -3.779  1.00 93.31           O  
ATOM   1425  N   GLY A 177      28.062 -15.680  -0.507  1.00 92.38           N  
ATOM   1426  CA  GLY A 177      27.781 -15.031   0.761  1.00 92.38           C  
ATOM   1427  C   GLY A 177      27.656 -16.000   1.919  1.00 92.38           C  
ATOM   1428  O   GLY A 177      27.625 -15.594   3.082  1.00 92.38           O  
ATOM   1429  N   VAL A 178      27.609 -17.281   1.660  1.00 90.19           N  
ATOM   1430  CA  VAL A 178      27.375 -18.297   2.684  1.00 90.19           C  
ATOM   1431  C   VAL A 178      28.484 -18.266   3.721  1.00 90.19           C  
ATOM   1432  CB  VAL A 178      27.250 -19.719   2.070  1.00 90.19           C  
ATOM   1433  O   VAL A 178      28.234 -18.375   4.922  1.00 90.19           O  
ATOM   1434  CG1 VAL A 178      27.031 -20.766   3.162  1.00 90.19           C  
ATOM   1435  CG2 VAL A 178      26.125 -19.766   1.047  1.00 90.19           C  
ATOM   1436  N   THR A 179      29.719 -18.094   3.316  1.00 85.69           N  
ATOM   1437  CA  THR A 179      30.891 -18.156   4.191  1.00 85.69           C  
ATOM   1438  C   THR A 179      30.922 -16.953   5.133  1.00 85.69           C  
ATOM   1439  CB  THR A 179      32.188 -18.203   3.379  1.00 85.69           C  
ATOM   1440  O   THR A 179      31.609 -16.969   6.152  1.00 85.69           O  
ATOM   1441  CG2 THR A 179      32.250 -19.469   2.527  1.00 85.69           C  
ATOM   1442  OG1 THR A 179      32.250 -17.062   2.521  1.00 85.69           O  
ATOM   1443  N   LYS A 180      30.141 -15.984   4.812  1.00 82.44           N  
ATOM   1444  CA  LYS A 180      30.172 -14.750   5.594  1.00 82.44           C  
ATOM   1445  C   LYS A 180      29.047 -14.742   6.629  1.00 82.44           C  
ATOM   1446  CB  LYS A 180      30.047 -13.531   4.680  1.00 82.44           C  
ATOM   1447  O   LYS A 180      29.000 -13.859   7.492  1.00 82.44           O  
ATOM   1448  CG  LYS A 180      31.219 -13.359   3.721  1.00 82.44           C  
ATOM   1449  CD  LYS A 180      31.031 -12.141   2.826  1.00 82.44           C  
ATOM   1450  CE  LYS A 180      32.156 -12.016   1.812  1.00 82.44           C  
ATOM   1451  NZ  LYS A 180      31.922 -10.891   0.857  1.00 82.44           N  
ATOM   1452  N   ILE A 181      28.234 -15.719   6.547  1.00 84.19           N  
ATOM   1453  CA  ILE A 181      27.047 -15.727   7.391  1.00 84.19           C  
ATOM   1454  C   ILE A 181      27.406 -16.203   8.789  1.00 84.19           C  
ATOM   1455  CB  ILE A 181      25.922 -16.609   6.789  1.00 84.19           C  
ATOM   1456  O   ILE A 181      28.094 -17.203   8.953  1.00 84.19           O  
ATOM   1457  CG1 ILE A 181      25.453 -16.047   5.441  1.00 84.19           C  
ATOM   1458  CG2 ILE A 181      24.750 -16.750   7.766  1.00 84.19           C  
ATOM   1459  CD1 ILE A 181      24.484 -16.953   4.695  1.00 84.19           C  
ATOM   1460  N   GLU A 182      27.016 -15.430   9.727  1.00 78.50           N  
ATOM   1461  CA  GLU A 182      27.141 -15.820  11.133  1.00 78.50           C  
ATOM   1462  C   GLU A 182      25.781 -15.984  11.789  1.00 78.50           C  
ATOM   1463  CB  GLU A 182      27.984 -14.789  11.898  1.00 78.50           C  
ATOM   1464  O   GLU A 182      24.922 -15.102  11.695  1.00 78.50           O  
ATOM   1465  CG  GLU A 182      29.438 -14.719  11.445  1.00 78.50           C  
ATOM   1466  CD  GLU A 182      30.266 -13.734  12.266  1.00 78.50           C  
ATOM   1467  OE1 GLU A 182      31.484 -13.648  12.039  1.00 78.50           O  
ATOM   1468  OE2 GLU A 182      29.688 -13.055  13.133  1.00 78.50           O  
ATOM   1469  N   LEU A 183      25.484 -17.141  12.352  1.00 79.56           N  
ATOM   1470  CA  LEU A 183      24.281 -17.422  13.102  1.00 79.56           C  
ATOM   1471  C   LEU A 183      24.594 -17.672  14.570  1.00 79.56           C  
ATOM   1472  CB  LEU A 183      23.547 -18.625  12.508  1.00 79.56           C  
ATOM   1473  O   LEU A 183      25.562 -18.359  14.891  1.00 79.56           O  
ATOM   1474  CG  LEU A 183      23.031 -18.469  11.078  1.00 79.56           C  
ATOM   1475  CD1 LEU A 183      22.891 -19.844  10.414  1.00 79.56           C  
ATOM   1476  CD2 LEU A 183      21.703 -17.719  11.062  1.00 79.56           C  
ATOM   1477  N   PRO A 184      23.953 -17.078  15.438  1.00 73.75           N  
ATOM   1478  CA  PRO A 184      24.234 -17.312  16.859  1.00 73.75           C  
ATOM   1479  C   PRO A 184      24.062 -18.781  17.266  1.00 73.75           C  
ATOM   1480  CB  PRO A 184      23.203 -16.438  17.562  1.00 73.75           C  
ATOM   1481  O   PRO A 184      24.891 -19.312  18.000  1.00 73.75           O  
ATOM   1482  CG  PRO A 184      22.766 -15.445  16.531  1.00 73.75           C  
ATOM   1483  CD  PRO A 184      23.047 -16.031  15.180  1.00 73.75           C  
ATOM   1484  N   GLN A 185      23.047 -19.422  16.750  1.00 78.88           N  
ATOM   1485  CA  GLN A 185      22.703 -20.734  17.297  1.00 78.88           C  
ATOM   1486  C   GLN A 185      23.016 -21.844  16.281  1.00 78.88           C  
ATOM   1487  CB  GLN A 185      21.234 -20.781  17.703  1.00 78.88           C  
ATOM   1488  O   GLN A 185      22.969 -23.031  16.625  1.00 78.88           O  
ATOM   1489  CG  GLN A 185      20.891 -19.875  18.875  1.00 78.88           C  
ATOM   1490  CD  GLN A 185      19.406 -19.906  19.219  1.00 78.88           C  
ATOM   1491  NE2 GLN A 185      19.047 -19.234  20.312  1.00 78.88           N  
ATOM   1492  OE1 GLN A 185      18.609 -20.500  18.500  1.00 78.88           O  
ATOM   1493  N   PHE A 186      23.344 -21.562  15.117  1.00 87.12           N  
ATOM   1494  CA  PHE A 186      23.531 -22.562  14.078  1.00 87.12           C  
ATOM   1495  C   PHE A 186      24.766 -22.234  13.234  1.00 87.12           C  
ATOM   1496  CB  PHE A 186      22.297 -22.672  13.188  1.00 87.12           C  
ATOM   1497  O   PHE A 186      25.219 -21.094  13.203  1.00 87.12           O  
ATOM   1498  CG  PHE A 186      21.109 -23.297  13.859  1.00 87.12           C  
ATOM   1499  CD1 PHE A 186      20.938 -24.672  13.859  1.00 87.12           C  
ATOM   1500  CD2 PHE A 186      20.172 -22.500  14.500  1.00 87.12           C  
ATOM   1501  CE1 PHE A 186      19.844 -25.250  14.492  1.00 87.12           C  
ATOM   1502  CE2 PHE A 186      19.062 -23.078  15.133  1.00 87.12           C  
ATOM   1503  CZ  PHE A 186      18.906 -24.453  15.125  1.00 87.12           C  
ATOM   1504  N   SER A 187      25.344 -23.250  12.695  1.00 89.12           N  
ATOM   1505  CA  SER A 187      26.359 -23.156  11.641  1.00 89.12           C  
ATOM   1506  C   SER A 187      25.891 -23.828  10.359  1.00 89.12           C  
ATOM   1507  CB  SER A 187      27.672 -23.766  12.102  1.00 89.12           C  
ATOM   1508  O   SER A 187      25.250 -24.875  10.406  1.00 89.12           O  
ATOM   1509  OG  SER A 187      28.188 -23.078  13.227  1.00 89.12           O  
ATOM   1510  N   ILE A 188      26.203 -23.141   9.344  1.00 92.50           N  
ATOM   1511  CA  ILE A 188      25.953 -23.766   8.055  1.00 92.50           C  
ATOM   1512  C   ILE A 188      27.094 -24.719   7.711  1.00 92.50           C  
ATOM   1513  CB  ILE A 188      25.766 -22.719   6.938  1.00 92.50           C  
ATOM   1514  O   ILE A 188      28.234 -24.281   7.484  1.00 92.50           O  
ATOM   1515  CG1 ILE A 188      24.641 -21.750   7.289  1.00 92.50           C  
ATOM   1516  CG2 ILE A 188      25.516 -23.406   5.590  1.00 92.50           C  
ATOM   1517  CD1 ILE A 188      24.516 -20.578   6.336  1.00 92.50           C  
ATOM   1518  N   VAL A 189      26.859 -25.969   7.656  1.00 92.62           N  
ATOM   1519  CA  VAL A 189      27.938 -26.953   7.453  1.00 92.62           C  
ATOM   1520  C   VAL A 189      28.000 -27.344   5.977  1.00 92.62           C  
ATOM   1521  CB  VAL A 189      27.734 -28.203   8.336  1.00 92.62           C  
ATOM   1522  O   VAL A 189      29.000 -27.875   5.516  1.00 92.62           O  
ATOM   1523  CG1 VAL A 189      27.984 -27.875   9.805  1.00 92.62           C  
ATOM   1524  CG2 VAL A 189      26.328 -28.781   8.133  1.00 92.62           C  
ATOM   1525  N   ASP A 190      26.906 -27.156   5.242  1.00 93.50           N  
ATOM   1526  CA  ASP A 190      26.844 -27.484   3.818  1.00 93.50           C  
ATOM   1527  C   ASP A 190      25.641 -26.812   3.150  1.00 93.50           C  
ATOM   1528  CB  ASP A 190      26.781 -29.000   3.615  1.00 93.50           C  
ATOM   1529  O   ASP A 190      24.703 -26.406   3.826  1.00 93.50           O  
ATOM   1530  CG  ASP A 190      27.156 -29.422   2.207  1.00 93.50           C  
ATOM   1531  OD1 ASP A 190      27.672 -28.578   1.432  1.00 93.50           O  
ATOM   1532  OD2 ASP A 190      26.953 -30.609   1.868  1.00 93.50           O  
ATOM   1533  N   TYR A 191      25.766 -26.609   1.901  1.00 95.44           N  
ATOM   1534  CA  TYR A 191      24.625 -26.188   1.103  1.00 95.44           C  
ATOM   1535  C   TYR A 191      24.641 -26.875  -0.262  1.00 95.44           C  
ATOM   1536  CB  TYR A 191      24.609 -24.672   0.929  1.00 95.44           C  
ATOM   1537  O   TYR A 191      25.703 -27.250  -0.765  1.00 95.44           O  
ATOM   1538  CG  TYR A 191      25.719 -24.156   0.049  1.00 95.44           C  
ATOM   1539  CD1 TYR A 191      26.984 -23.891   0.570  1.00 95.44           C  
ATOM   1540  CD2 TYR A 191      25.500 -23.906  -1.304  1.00 95.44           C  
ATOM   1541  CE1 TYR A 191      28.016 -23.406  -0.237  1.00 95.44           C  
ATOM   1542  CE2 TYR A 191      26.516 -23.422  -2.121  1.00 95.44           C  
ATOM   1543  OH  TYR A 191      28.781 -22.703  -2.383  1.00 95.44           O  
ATOM   1544  CZ  TYR A 191      27.766 -23.188  -1.578  1.00 95.44           C  
ATOM   1545  N   LYS A 192      23.484 -27.078  -0.774  1.00 96.44           N  
ATOM   1546  CA  LYS A 192      23.328 -27.781  -2.045  1.00 96.44           C  
ATOM   1547  C   LYS A 192      22.359 -27.047  -2.959  1.00 96.44           C  
ATOM   1548  CB  LYS A 192      22.859 -29.219  -1.811  1.00 96.44           C  
ATOM   1549  O   LYS A 192      21.359 -26.500  -2.494  1.00 96.44           O  
ATOM   1550  CG  LYS A 192      23.891 -30.109  -1.133  1.00 96.44           C  
ATOM   1551  CD  LYS A 192      23.375 -31.531  -0.976  1.00 96.44           C  
ATOM   1552  CE  LYS A 192      24.391 -32.406  -0.250  1.00 96.44           C  
ATOM   1553  NZ  LYS A 192      23.875 -33.812  -0.066  1.00 96.44           N  
ATOM   1554  N   LEU A 193      22.719 -27.094  -4.207  1.00 97.81           N  
ATOM   1555  CA  LEU A 193      21.859 -26.562  -5.250  1.00 97.81           C  
ATOM   1556  C   LEU A 193      21.188 -27.672  -6.039  1.00 97.81           C  
ATOM   1557  CB  LEU A 193      22.656 -25.656  -6.195  1.00 97.81           C  
ATOM   1558  O   LEU A 193      21.875 -28.562  -6.562  1.00 97.81           O  
ATOM   1559  CG  LEU A 193      23.484 -24.547  -5.539  1.00 97.81           C  
ATOM   1560  CD1 LEU A 193      24.250 -23.766  -6.598  1.00 97.81           C  
ATOM   1561  CD2 LEU A 193      22.609 -23.625  -4.707  1.00 97.81           C  
ATOM   1562  N   ILE A 194      19.922 -27.609  -6.102  1.00 96.81           N  
ATOM   1563  CA  ILE A 194      19.156 -28.656  -6.777  1.00 96.81           C  
ATOM   1564  C   ILE A 194      18.266 -28.047  -7.848  1.00 96.81           C  
ATOM   1565  CB  ILE A 194      18.312 -29.484  -5.773  1.00 96.81           C  
ATOM   1566  O   ILE A 194      17.688 -26.984  -7.637  1.00 96.81           O  
ATOM   1567  CG1 ILE A 194      19.219 -30.156  -4.742  1.00 96.81           C  
ATOM   1568  CG2 ILE A 194      17.453 -30.500  -6.508  1.00 96.81           C  
ATOM   1569  CD1 ILE A 194      18.469 -30.719  -3.541  1.00 96.81           C  
ATOM   1570  N   THR A 195      18.250 -28.641  -8.938  1.00 96.81           N  
ATOM   1571  CA  THR A 195      17.328 -28.312 -10.023  1.00 96.81           C  
ATOM   1572  C   THR A 195      16.344 -29.469 -10.266  1.00 96.81           C  
ATOM   1573  CB  THR A 195      18.078 -27.984 -11.320  1.00 96.81           C  
ATOM   1574  O   THR A 195      16.766 -30.625 -10.398  1.00 96.81           O  
ATOM   1575  CG2 THR A 195      17.109 -27.547 -12.414  1.00 96.81           C  
ATOM   1576  OG1 THR A 195      19.016 -26.938 -11.070  1.00 96.81           O  
ATOM   1577  N   LYS A 196      15.117 -29.172 -10.297  1.00 96.00           N  
ATOM   1578  CA  LYS A 196      14.141 -30.234 -10.531  1.00 96.00           C  
ATOM   1579  C   LYS A 196      12.914 -29.703 -11.273  1.00 96.00           C  
ATOM   1580  CB  LYS A 196      13.711 -30.875  -9.203  1.00 96.00           C  
ATOM   1581  O   LYS A 196      12.812 -28.500 -11.523  1.00 96.00           O  
ATOM   1582  CG  LYS A 196      13.016 -29.906  -8.250  1.00 96.00           C  
ATOM   1583  CD  LYS A 196      12.727 -30.562  -6.910  1.00 96.00           C  
ATOM   1584  CE  LYS A 196      12.125 -29.578  -5.922  1.00 96.00           C  
ATOM   1585  NZ  LYS A 196      11.859 -30.219  -4.594  1.00 96.00           N  
ATOM   1586  N   LYS A 197      12.133 -30.594 -11.688  1.00 96.12           N  
ATOM   1587  CA  LYS A 197      10.812 -30.328 -12.250  1.00 96.12           C  
ATOM   1588  C   LYS A 197       9.711 -30.953 -11.391  1.00 96.12           C  
ATOM   1589  CB  LYS A 197      10.727 -30.875 -13.680  1.00 96.12           C  
ATOM   1590  O   LYS A 197       9.867 -32.062 -10.875  1.00 96.12           O  
ATOM   1591  CG  LYS A 197      11.664 -30.188 -14.656  1.00 96.12           C  
ATOM   1592  CD  LYS A 197      11.508 -30.750 -16.062  1.00 96.12           C  
ATOM   1593  CE  LYS A 197      12.461 -30.078 -17.047  1.00 96.12           C  
ATOM   1594  NZ  LYS A 197      12.305 -30.609 -18.438  1.00 96.12           N  
ATOM   1595  N   VAL A 198       8.742 -30.203 -11.188  1.00 93.56           N  
ATOM   1596  CA  VAL A 198       7.609 -30.703 -10.422  1.00 93.56           C  
ATOM   1597  C   VAL A 198       6.371 -30.766 -11.312  1.00 93.56           C  
ATOM   1598  CB  VAL A 198       7.324 -29.812  -9.188  1.00 93.56           C  
ATOM   1599  O   VAL A 198       6.066 -29.812 -12.039  1.00 93.56           O  
ATOM   1600  CG1 VAL A 198       6.258 -30.453  -8.297  1.00 93.56           C  
ATOM   1601  CG2 VAL A 198       8.609 -29.578  -8.398  1.00 93.56           C  
ATOM   1602  N   VAL A 199       5.676 -31.844 -11.219  1.00 90.56           N  
ATOM   1603  CA  VAL A 199       4.543 -32.094 -12.109  1.00 90.56           C  
ATOM   1604  C   VAL A 199       3.236 -31.938 -11.336  1.00 90.56           C  
ATOM   1605  CB  VAL A 199       4.621 -33.500 -12.758  1.00 90.56           C  
ATOM   1606  O   VAL A 199       3.064 -32.531 -10.273  1.00 90.56           O  
ATOM   1607  CG1 VAL A 199       3.432 -33.719 -13.688  1.00 90.56           C  
ATOM   1608  CG2 VAL A 199       5.938 -33.656 -13.516  1.00 90.56           C  
ATOM   1609  N   PHE A 200       2.393 -31.062 -11.852  1.00 81.25           N  
ATOM   1610  CA  PHE A 200       1.023 -30.891 -11.375  1.00 81.25           C  
ATOM   1611  C   PHE A 200       0.023 -31.250 -12.469  1.00 81.25           C  
ATOM   1612  CB  PHE A 200       0.789 -29.469 -10.883  1.00 81.25           C  
ATOM   1613  O   PHE A 200       0.413 -31.609 -13.586  1.00 81.25           O  
ATOM   1614  CG  PHE A 200       1.721 -29.031  -9.789  1.00 81.25           C  
ATOM   1615  CD1 PHE A 200       1.489 -29.422  -8.469  1.00 81.25           C  
ATOM   1616  CD2 PHE A 200       2.830 -28.250 -10.062  1.00 81.25           C  
ATOM   1617  CE1 PHE A 200       2.350 -29.031  -7.449  1.00 81.25           C  
ATOM   1618  CE2 PHE A 200       3.695 -27.844  -9.047  1.00 81.25           C  
ATOM   1619  CZ  PHE A 200       3.453 -28.234  -7.742  1.00 81.25           C  
ATOM   1620  N   SER A 201      -1.277 -31.094 -12.125  1.00 75.06           N  
ATOM   1621  CA  SER A 201      -2.328 -31.344 -13.102  1.00 75.06           C  
ATOM   1622  C   SER A 201      -2.311 -30.297 -14.219  1.00 75.06           C  
ATOM   1623  CB  SER A 201      -3.701 -31.359 -12.430  1.00 75.06           C  
ATOM   1624  O   SER A 201      -2.729 -30.578 -15.344  1.00 75.06           O  
ATOM   1625  OG  SER A 201      -3.951 -30.125 -11.781  1.00 75.06           O  
ATOM   1626  N   THR A 202      -1.765 -29.188 -13.891  1.00 77.69           N  
ATOM   1627  CA  THR A 202      -1.764 -28.094 -14.844  1.00 77.69           C  
ATOM   1628  C   THR A 202      -0.500 -28.109 -15.695  1.00 77.69           C  
ATOM   1629  CB  THR A 202      -1.872 -26.734 -14.125  1.00 77.69           C  
ATOM   1630  O   THR A 202      -0.400 -27.391 -16.688  1.00 77.69           O  
ATOM   1631  CG2 THR A 202      -3.230 -26.578 -13.453  1.00 77.69           C  
ATOM   1632  OG1 THR A 202      -0.845 -26.641 -13.133  1.00 77.69           O  
ATOM   1633  N   GLY A 203       0.469 -28.875 -15.375  1.00 86.38           N  
ATOM   1634  CA  GLY A 203       1.710 -28.953 -16.125  1.00 86.38           C  
ATOM   1635  C   GLY A 203       2.924 -29.203 -15.250  1.00 86.38           C  
ATOM   1636  O   GLY A 203       2.785 -29.578 -14.086  1.00 86.38           O  
ATOM   1637  N   SER A 204       4.031 -29.141 -15.984  1.00 94.12           N  
ATOM   1638  CA  SER A 204       5.320 -29.281 -15.312  1.00 94.12           C  
ATOM   1639  C   SER A 204       5.965 -27.906 -15.086  1.00 94.12           C  
ATOM   1640  CB  SER A 204       6.262 -30.156 -16.125  1.00 94.12           C  
ATOM   1641  O   SER A 204       5.980 -27.062 -15.977  1.00 94.12           O  
ATOM   1642  OG  SER A 204       5.734 -31.469 -16.250  1.00 94.12           O  
ATOM   1643  N   TYR A 205       6.426 -27.781 -13.906  1.00 95.50           N  
ATOM   1644  CA  TYR A 205       6.996 -26.484 -13.539  1.00 95.50           C  
ATOM   1645  C   TYR A 205       8.453 -26.641 -13.109  1.00 95.50           C  
ATOM   1646  CB  TYR A 205       6.184 -25.844 -12.406  1.00 95.50           C  
ATOM   1647  O   TYR A 205       8.812 -27.609 -12.445  1.00 95.50           O  
ATOM   1648  CG  TYR A 205       4.777 -25.469 -12.812  1.00 95.50           C  
ATOM   1649  CD1 TYR A 205       4.461 -24.156 -13.188  1.00 95.50           C  
ATOM   1650  CD2 TYR A 205       3.760 -26.406 -12.820  1.00 95.50           C  
ATOM   1651  CE1 TYR A 205       3.168 -23.812 -13.555  1.00 95.50           C  
ATOM   1652  CE2 TYR A 205       2.463 -26.078 -13.188  1.00 95.50           C  
ATOM   1653  OH  TYR A 205       0.894 -24.422 -13.922  1.00 95.50           O  
ATOM   1654  CZ  TYR A 205       2.178 -24.766 -13.555  1.00 95.50           C  
ATOM   1655  N   PRO A 206       9.242 -25.734 -13.516  1.00 97.19           N  
ATOM   1656  CA  PRO A 206      10.633 -25.781 -13.055  1.00 97.19           C  
ATOM   1657  C   PRO A 206      10.781 -25.297 -11.609  1.00 97.19           C  
ATOM   1658  CB  PRO A 206      11.352 -24.828 -14.016  1.00 97.19           C  
ATOM   1659  O   PRO A 206      10.086 -24.375 -11.188  1.00 97.19           O  
ATOM   1660  CG  PRO A 206      10.336 -23.797 -14.375  1.00 97.19           C  
ATOM   1661  CD  PRO A 206       8.984 -24.453 -14.414  1.00 97.19           C  
ATOM   1662  N   ARG A 207      11.680 -25.906 -10.938  1.00 97.81           N  
ATOM   1663  CA  ARG A 207      11.961 -25.547  -9.547  1.00 97.81           C  
ATOM   1664  C   ARG A 207      13.461 -25.609  -9.266  1.00 97.81           C  
ATOM   1665  CB  ARG A 207      11.219 -26.484  -8.594  1.00 97.81           C  
ATOM   1666  O   ARG A 207      14.141 -26.547  -9.648  1.00 97.81           O  
ATOM   1667  CG  ARG A 207      11.422 -26.156  -7.121  1.00 97.81           C  
ATOM   1668  CD  ARG A 207      10.727 -27.172  -6.215  1.00 97.81           C  
ATOM   1669  NE  ARG A 207       9.273 -27.094  -6.348  1.00 97.81           N  
ATOM   1670  NH1 ARG A 207       8.844 -28.844  -4.906  1.00 97.81           N  
ATOM   1671  NH2 ARG A 207       7.109 -27.734  -5.914  1.00 97.81           N  
ATOM   1672  CZ  ARG A 207       8.406 -27.891  -5.723  1.00 97.81           C  
ATOM   1673  N   LEU A 208      13.984 -24.562  -8.695  1.00 98.31           N  
ATOM   1674  CA  LEU A 208      15.328 -24.531  -8.117  1.00 98.31           C  
ATOM   1675  C   LEU A 208      15.266 -24.562  -6.594  1.00 98.31           C  
ATOM   1676  CB  LEU A 208      16.078 -23.281  -8.578  1.00 98.31           C  
ATOM   1677  O   LEU A 208      14.391 -23.938  -5.988  1.00 98.31           O  
ATOM   1678  CG  LEU A 208      16.297 -23.141 -10.086  1.00 98.31           C  
ATOM   1679  CD1 LEU A 208      17.125 -21.891 -10.383  1.00 98.31           C  
ATOM   1680  CD2 LEU A 208      16.969 -24.391 -10.648  1.00 98.31           C  
ATOM   1681  N   SER A 209      16.172 -25.297  -6.059  1.00 98.00           N  
ATOM   1682  CA  SER A 209      16.203 -25.438  -4.605  1.00 98.00           C  
ATOM   1683  C   SER A 209      17.609 -25.156  -4.059  1.00 98.00           C  
ATOM   1684  CB  SER A 209      15.758 -26.828  -4.184  1.00 98.00           C  
ATOM   1685  O   SER A 209      18.594 -25.641  -4.602  1.00 98.00           O  
ATOM   1686  OG  SER A 209      15.711 -26.938  -2.770  1.00 98.00           O  
ATOM   1687  N   LEU A 210      17.688 -24.312  -3.139  1.00 97.75           N  
ATOM   1688  CA  LEU A 210      18.875 -24.094  -2.324  1.00 97.75           C  
ATOM   1689  C   LEU A 210      18.703 -24.688  -0.930  1.00 97.75           C  
ATOM   1690  CB  LEU A 210      19.188 -22.609  -2.223  1.00 97.75           C  
ATOM   1691  O   LEU A 210      17.844 -24.234  -0.168  1.00 97.75           O  
ATOM   1692  CG  LEU A 210      20.297 -22.203  -1.245  1.00 97.75           C  
ATOM   1693  CD1 LEU A 210      21.609 -22.891  -1.622  1.00 97.75           C  
ATOM   1694  CD2 LEU A 210      20.469 -20.688  -1.217  1.00 97.75           C  
ATOM   1695  N   SER A 211      19.484 -25.672  -0.623  1.00 96.56           N  
ATOM   1696  CA  SER A 211      19.375 -26.359   0.655  1.00 96.56           C  
ATOM   1697  C   SER A 211      20.531 -26.000   1.576  1.00 96.56           C  
ATOM   1698  CB  SER A 211      19.344 -27.875   0.439  1.00 96.56           C  
ATOM   1699  O   SER A 211      21.703 -26.047   1.165  1.00 96.56           O  
ATOM   1700  OG  SER A 211      19.297 -28.562   1.680  1.00 96.56           O  
ATOM   1701  N   PHE A 212      20.219 -25.578   2.699  1.00 94.62           N  
ATOM   1702  CA  PHE A 212      21.203 -25.344   3.744  1.00 94.62           C  
ATOM   1703  C   PHE A 212      21.188 -26.469   4.773  1.00 94.62           C  
ATOM   1704  CB  PHE A 212      20.953 -24.000   4.430  1.00 94.62           C  
ATOM   1705  O   PHE A 212      20.125 -26.828   5.297  1.00 94.62           O  
ATOM   1706  CG  PHE A 212      20.969 -22.828   3.488  1.00 94.62           C  
ATOM   1707  CD1 PHE A 212      22.172 -22.312   3.014  1.00 94.62           C  
ATOM   1708  CD2 PHE A 212      19.781 -22.219   3.082  1.00 94.62           C  
ATOM   1709  CE1 PHE A 212      22.188 -21.234   2.143  1.00 94.62           C  
ATOM   1710  CE2 PHE A 212      19.797 -21.141   2.211  1.00 94.62           C  
ATOM   1711  CZ  PHE A 212      21.000 -20.641   1.744  1.00 94.62           C  
ATOM   1712  N   LYS A 213      22.328 -27.000   5.031  1.00 95.00           N  
ATOM   1713  CA  LYS A 213      22.500 -27.891   6.176  1.00 95.00           C  
ATOM   1714  C   LYS A 213      23.000 -27.125   7.398  1.00 95.00           C  
ATOM   1715  CB  LYS A 213      23.453 -29.031   5.836  1.00 95.00           C  
ATOM   1716  O   LYS A 213      24.141 -26.625   7.395  1.00 95.00           O  
ATOM   1717  CG  LYS A 213      23.422 -30.188   6.828  1.00 95.00           C  
ATOM   1718  CD  LYS A 213      24.266 -31.359   6.348  1.00 95.00           C  
ATOM   1719  CE  LYS A 213      24.156 -32.562   7.293  1.00 95.00           C  
ATOM   1720  NZ  LYS A 213      24.906 -33.750   6.789  1.00 95.00           N  
ATOM   1721  N   LEU A 214      22.141 -27.109   8.359  1.00 92.81           N  
ATOM   1722  CA  LEU A 214      22.453 -26.359   9.570  1.00 92.81           C  
ATOM   1723  C   LEU A 214      22.781 -27.297  10.727  1.00 92.81           C  
ATOM   1724  CB  LEU A 214      21.281 -25.438   9.945  1.00 92.81           C  
ATOM   1725  O   LEU A 214      22.094 -28.297  10.938  1.00 92.81           O  
ATOM   1726  CG  LEU A 214      20.781 -24.500   8.859  1.00 92.81           C  
ATOM   1727  CD1 LEU A 214      19.516 -23.781   9.305  1.00 92.81           C  
ATOM   1728  CD2 LEU A 214      21.859 -23.484   8.500  1.00 92.81           C  
ATOM   1729  N   LYS A 215      23.844 -26.969  11.406  1.00 91.62           N  
ATOM   1730  CA  LYS A 215      24.219 -27.688  12.625  1.00 91.62           C  
ATOM   1731  C   LYS A 215      24.188 -26.766  13.836  1.00 91.62           C  
ATOM   1732  CB  LYS A 215      25.594 -28.312  12.469  1.00 91.62           C  
ATOM   1733  O   LYS A 215      24.688 -25.641  13.773  1.00 91.62           O  
ATOM   1734  CG  LYS A 215      25.984 -29.234  13.617  1.00 91.62           C  
ATOM   1735  CD  LYS A 215      27.328 -29.922  13.352  1.00 91.62           C  
ATOM   1736  CE  LYS A 215      27.703 -30.859  14.484  1.00 91.62           C  
ATOM   1737  NZ  LYS A 215      28.984 -31.594  14.195  1.00 91.62           N  
ATOM   1738  N   ARG A 216      23.547 -27.266  14.820  1.00 89.19           N  
ATOM   1739  CA  ARG A 216      23.484 -26.469  16.047  1.00 89.19           C  
ATOM   1740  C   ARG A 216      24.844 -26.344  16.703  1.00 89.19           C  
ATOM   1741  CB  ARG A 216      22.484 -27.094  17.031  1.00 89.19           C  
ATOM   1742  O   ARG A 216      25.578 -27.328  16.812  1.00 89.19           O  
ATOM   1743  CG  ARG A 216      22.109 -26.188  18.188  1.00 89.19           C  
ATOM   1744  CD  ARG A 216      21.109 -26.844  19.125  1.00 89.19           C  
ATOM   1745  NE  ARG A 216      19.859 -27.141  18.453  1.00 89.19           N  
ATOM   1746  NH1 ARG A 216      18.875 -25.109  18.922  1.00 89.19           N  
ATOM   1747  NH2 ARG A 216      17.719 -26.672  17.734  1.00 89.19           N  
ATOM   1748  CZ  ARG A 216      18.828 -26.312  18.375  1.00 89.19           C  
ATOM   1749  N   ASN A 217      25.156 -25.109  16.953  1.00 83.00           N  
ATOM   1750  CA  ASN A 217      26.391 -24.875  17.688  1.00 83.00           C  
ATOM   1751  C   ASN A 217      26.297 -25.344  19.125  1.00 83.00           C  
ATOM   1752  CB  ASN A 217      26.781 -23.391  17.625  1.00 83.00           C  
ATOM   1753  O   ASN A 217      25.328 -25.016  19.828  1.00 83.00           O  
ATOM   1754  CG  ASN A 217      27.031 -22.906  16.219  1.00 83.00           C  
ATOM   1755  ND2 ASN A 217      26.766 -21.641  15.969  1.00 83.00           N  
ATOM   1756  OD1 ASN A 217      27.453 -23.688  15.344  1.00 83.00           O  
ATOM   1757  N   ILE A 218      27.094 -26.531  19.281  1.00 75.25           N  
ATOM   1758  CA  ILE A 218      27.156 -27.047  20.641  1.00 75.25           C  
ATOM   1759  C   ILE A 218      28.234 -26.281  21.422  1.00 75.25           C  
ATOM   1760  CB  ILE A 218      27.453 -28.562  20.672  1.00 75.25           C  
ATOM   1761  O   ILE A 218      29.391 -26.203  20.984  1.00 75.25           O  
ATOM   1762  CG1 ILE A 218      26.438 -29.312  19.797  1.00 75.25           C  
ATOM   1763  CG2 ILE A 218      27.438 -29.094  22.109  1.00 75.25           C  
ATOM   1764  CD1 ILE A 218      26.609 -30.828  19.797  1.00 75.25           C  
ATOM   1765  N   GLY A 219      27.938 -24.984  21.922  1.00 56.16           N  
ATOM   1766  CA  GLY A 219      28.781 -24.312  22.906  1.00 56.16           C  
ATOM   1767  C   GLY A 219      28.062 -24.031  24.203  1.00 56.16           C  
ATOM   1768  O   GLY A 219      26.828 -24.156  24.281  1.00 56.16           O  
TER    1769      GLY A 219                                                      
ATOM   1770  N   GLN B   1      13.336  43.750 -13.164  1.00 30.38           N  
ATOM   1771  CA  GLN B   1      11.977  43.219 -13.055  1.00 30.38           C  
ATOM   1772  C   GLN B   1      11.852  42.250 -11.891  1.00 30.38           C  
ATOM   1773  CB  GLN B   1      11.547  42.562 -14.359  1.00 30.38           C  
ATOM   1774  O   GLN B   1      12.633  41.281 -11.789  1.00 30.38           O  
ATOM   1775  CG  GLN B   1      10.883  43.500 -15.352  1.00 30.38           C  
ATOM   1776  CD  GLN B   1      10.383  42.781 -16.594  1.00 30.38           C  
ATOM   1777  NE2 GLN B   1       9.641  43.500 -17.438  1.00 30.38           N  
ATOM   1778  OE1 GLN B   1      10.656  41.594 -16.797  1.00 30.38           O  
ATOM   1779  N   SER B   2      11.266  42.625 -10.758  1.00 37.00           N  
ATOM   1780  CA  SER B   2      11.234  42.000  -9.445  1.00 37.00           C  
ATOM   1781  C   SER B   2      10.766  40.531  -9.539  1.00 37.00           C  
ATOM   1782  CB  SER B   2      10.328  42.750  -8.492  1.00 37.00           C  
ATOM   1783  O   SER B   2       9.859  40.219 -10.312  1.00 37.00           O  
ATOM   1784  OG  SER B   2       9.281  41.938  -8.008  1.00 37.00           O  
ATOM   1785  N   VAL B   3      11.547  39.562  -9.188  1.00 44.69           N  
ATOM   1786  CA  VAL B   3      11.281  38.156  -9.125  1.00 44.69           C  
ATOM   1787  C   VAL B   3       9.852  37.906  -8.633  1.00 44.69           C  
ATOM   1788  CB  VAL B   3      12.289  37.406  -8.203  1.00 44.69           C  
ATOM   1789  O   VAL B   3       9.352  36.781  -8.688  1.00 44.69           O  
ATOM   1790  CG1 VAL B   3      12.086  35.906  -8.258  1.00 44.69           C  
ATOM   1791  CG2 VAL B   3      13.719  37.781  -8.594  1.00 44.69           C  
ATOM   1792  N   ASN B   4       9.180  38.969  -7.984  1.00 41.22           N  
ATOM   1793  CA  ASN B   4       7.871  38.969  -7.336  1.00 41.22           C  
ATOM   1794  C   ASN B   4       6.746  39.188  -8.352  1.00 41.22           C  
ATOM   1795  CB  ASN B   4       7.812  40.062  -6.250  1.00 41.22           C  
ATOM   1796  O   ASN B   4       5.621  39.500  -7.973  1.00 41.22           O  
ATOM   1797  CG  ASN B   4       8.531  39.656  -4.984  1.00 41.22           C  
ATOM   1798  ND2 ASN B   4       8.852  40.625  -4.141  1.00 41.22           N  
ATOM   1799  OD1 ASN B   4       8.805  38.469  -4.762  1.00 41.22           O  
ATOM   1800  N   ASP B   5       6.902  39.469  -9.688  1.00 47.34           N  
ATOM   1801  CA  ASP B   5       5.867  39.781 -10.672  1.00 47.34           C  
ATOM   1802  C   ASP B   5       5.008  38.562 -10.984  1.00 47.34           C  
ATOM   1803  CB  ASP B   5       6.496  40.344 -11.953  1.00 47.34           C  
ATOM   1804  O   ASP B   5       5.535  37.500 -11.258  1.00 47.34           O  
ATOM   1805  CG  ASP B   5       5.527  41.156 -12.789  1.00 47.34           C  
ATOM   1806  OD1 ASP B   5       4.309  41.125 -12.523  1.00 47.34           O  
ATOM   1807  OD2 ASP B   5       5.988  41.844 -13.727  1.00 47.34           O  
ATOM   1808  N   PRO B   6       3.596  38.688 -10.680  1.00 51.62           N  
ATOM   1809  CA  PRO B   6       2.643  37.656 -11.086  1.00 51.62           C  
ATOM   1810  C   PRO B   6       2.996  37.031 -12.422  1.00 51.62           C  
ATOM   1811  CB  PRO B   6       1.316  38.406 -11.180  1.00 51.62           C  
ATOM   1812  O   PRO B   6       2.635  35.875 -12.672  1.00 51.62           O  
ATOM   1813  CG  PRO B   6       1.660  39.844 -10.828  1.00 51.62           C  
ATOM   1814  CD  PRO B   6       3.141  39.906 -10.594  1.00 51.62           C  
ATOM   1815  N   SER B   7       3.562  37.812 -13.508  1.00 52.75           N  
ATOM   1816  CA  SER B   7       4.137  37.344 -14.773  1.00 52.75           C  
ATOM   1817  C   SER B   7       5.160  36.250 -14.555  1.00 52.75           C  
ATOM   1818  CB  SER B   7       4.793  38.531 -15.508  1.00 52.75           C  
ATOM   1819  O   SER B   7       5.441  35.469 -15.469  1.00 52.75           O  
ATOM   1820  OG  SER B   7       5.938  38.969 -14.805  1.00 52.75           O  
ATOM   1821  N   ASN B   8       5.473  36.125 -13.180  1.00 67.88           N  
ATOM   1822  CA  ASN B   8       6.551  35.219 -12.758  1.00 67.88           C  
ATOM   1823  C   ASN B   8       6.066  33.812 -12.578  1.00 67.88           C  
ATOM   1824  CB  ASN B   8       7.180  35.750 -11.453  1.00 67.88           C  
ATOM   1825  O   ASN B   8       6.781  32.844 -12.906  1.00 67.88           O  
ATOM   1826  CG  ASN B   8       8.695  35.781 -11.516  1.00 67.88           C  
ATOM   1827  ND2 ASN B   8       9.312  36.406 -10.523  1.00 67.88           N  
ATOM   1828  OD1 ASN B   8       9.305  35.219 -12.438  1.00 67.88           O  
ATOM   1829  N   MET B   9       4.695  33.688 -12.281  1.00 78.50           N  
ATOM   1830  CA  MET B   9       4.184  32.344 -12.125  1.00 78.50           C  
ATOM   1831  C   MET B   9       4.141  31.609 -13.469  1.00 78.50           C  
ATOM   1832  CB  MET B   9       2.791  32.344 -11.492  1.00 78.50           C  
ATOM   1833  O   MET B   9       4.461  30.422 -13.547  1.00 78.50           O  
ATOM   1834  CG  MET B   9       2.432  31.062 -10.758  1.00 78.50           C  
ATOM   1835  SD  MET B   9       3.451  30.812  -9.258  1.00 78.50           S  
ATOM   1836  CE  MET B   9       2.682  32.000  -8.133  1.00 78.50           C  
ATOM   1837  N   SER B  10       3.682  32.375 -14.477  1.00 83.75           N  
ATOM   1838  CA  SER B  10       3.615  31.797 -15.805  1.00 83.75           C  
ATOM   1839  C   SER B  10       5.000  31.375 -16.297  1.00 83.75           C  
ATOM   1840  CB  SER B  10       2.990  32.781 -16.797  1.00 83.75           C  
ATOM   1841  O   SER B  10       5.160  30.312 -16.875  1.00 83.75           O  
ATOM   1842  OG  SER B  10       3.803  33.938 -16.953  1.00 83.75           O  
ATOM   1843  N   LEU B  11       5.914  32.312 -15.992  1.00 88.06           N  
ATOM   1844  CA  LEU B  11       7.281  32.000 -16.391  1.00 88.06           C  
ATOM   1845  C   LEU B  11       7.820  30.797 -15.656  1.00 88.06           C  
ATOM   1846  CB  LEU B  11       8.188  33.219 -16.141  1.00 88.06           C  
ATOM   1847  O   LEU B  11       8.484  29.938 -16.250  1.00 88.06           O  
ATOM   1848  CG  LEU B  11       9.633  33.094 -16.625  1.00 88.06           C  
ATOM   1849  CD1 LEU B  11       9.688  33.031 -18.141  1.00 88.06           C  
ATOM   1850  CD2 LEU B  11      10.477  34.250 -16.094  1.00 88.06           C  
ATOM   1851  N   VAL B  12       7.535  30.719 -14.430  1.00 89.44           N  
ATOM   1852  CA  VAL B  12       8.008  29.609 -13.617  1.00 89.44           C  
ATOM   1853  C   VAL B  12       7.340  28.312 -14.078  1.00 89.44           C  
ATOM   1854  CB  VAL B  12       7.734  29.844 -12.117  1.00 89.44           C  
ATOM   1855  O   VAL B  12       8.000  27.281 -14.227  1.00 89.44           O  
ATOM   1856  CG1 VAL B  12       8.164  28.625 -11.289  1.00 89.44           C  
ATOM   1857  CG2 VAL B  12       8.453  31.109 -11.633  1.00 89.44           C  
ATOM   1858  N   LYS B  13       6.070  28.453 -14.273  1.00 90.19           N  
ATOM   1859  CA  LYS B  13       5.340  27.297 -14.766  1.00 90.19           C  
ATOM   1860  C   LYS B  13       5.918  26.812 -16.094  1.00 90.19           C  
ATOM   1861  CB  LYS B  13       3.855  27.625 -14.930  1.00 90.19           C  
ATOM   1862  O   LYS B  13       6.109  25.609 -16.281  1.00 90.19           O  
ATOM   1863  CG  LYS B  13       3.008  26.453 -15.398  1.00 90.19           C  
ATOM   1864  CD  LYS B  13       1.541  26.844 -15.531  1.00 90.19           C  
ATOM   1865  CE  LYS B  13       0.682  25.641 -15.930  1.00 90.19           C  
ATOM   1866  NZ  LYS B  13       1.156  25.016 -17.203  1.00 90.19           N  
ATOM   1867  N   GLU B  14       6.137  27.703 -16.953  1.00 93.19           N  
ATOM   1868  CA  GLU B  14       6.711  27.359 -18.266  1.00 93.19           C  
ATOM   1869  C   GLU B  14       8.094  26.734 -18.109  1.00 93.19           C  
ATOM   1870  CB  GLU B  14       6.793  28.609 -19.156  1.00 93.19           C  
ATOM   1871  O   GLU B  14       8.445  25.812 -18.844  1.00 93.19           O  
ATOM   1872  CG  GLU B  14       5.457  29.047 -19.734  1.00 93.19           C  
ATOM   1873  CD  GLU B  14       5.543  30.328 -20.547  1.00 93.19           C  
ATOM   1874  OE1 GLU B  14       4.484  30.828 -20.984  1.00 93.19           O  
ATOM   1875  OE2 GLU B  14       6.672  30.812 -20.750  1.00 93.19           O  
ATOM   1876  N   THR B  15       8.820  27.312 -17.219  1.00 93.62           N  
ATOM   1877  CA  THR B  15      10.156  26.766 -16.969  1.00 93.62           C  
ATOM   1878  C   THR B  15      10.070  25.312 -16.516  1.00 93.62           C  
ATOM   1879  CB  THR B  15      10.898  27.609 -15.906  1.00 93.62           C  
ATOM   1880  O   THR B  15      10.758  24.453 -17.047  1.00 93.62           O  
ATOM   1881  CG2 THR B  15      12.281  27.016 -15.617  1.00 93.62           C  
ATOM   1882  OG1 THR B  15      11.047  28.953 -16.375  1.00 93.62           O  
ATOM   1883  N   VAL B  16       9.195  25.062 -15.586  1.00 94.38           N  
ATOM   1884  CA  VAL B  16       9.047  23.703 -15.078  1.00 94.38           C  
ATOM   1885  C   VAL B  16       8.539  22.781 -16.188  1.00 94.38           C  
ATOM   1886  CB  VAL B  16       8.094  23.656 -13.867  1.00 94.38           C  
ATOM   1887  O   VAL B  16       9.016  21.656 -16.328  1.00 94.38           O  
ATOM   1888  CG1 VAL B  16       7.844  22.219 -13.430  1.00 94.38           C  
ATOM   1889  CG2 VAL B  16       8.656  24.484 -12.703  1.00 94.38           C  
ATOM   1890  N   ASP B  17       7.559  23.312 -16.984  1.00 95.12           N  
ATOM   1891  CA  ASP B  17       7.059  22.547 -18.125  1.00 95.12           C  
ATOM   1892  C   ASP B  17       8.195  22.141 -19.062  1.00 95.12           C  
ATOM   1893  CB  ASP B  17       6.012  23.359 -18.906  1.00 95.12           C  
ATOM   1894  O   ASP B  17       8.289  20.984 -19.484  1.00 95.12           O  
ATOM   1895  CG  ASP B  17       4.656  23.375 -18.219  1.00 95.12           C  
ATOM   1896  OD1 ASP B  17       4.398  22.500 -17.344  1.00 95.12           O  
ATOM   1897  OD2 ASP B  17       3.832  24.250 -18.547  1.00 95.12           O  
ATOM   1898  N   ARG B  18       9.031  23.016 -19.312  1.00 95.12           N  
ATOM   1899  CA  ARG B  18      10.141  22.781 -20.234  1.00 95.12           C  
ATOM   1900  C   ARG B  18      11.125  21.766 -19.656  1.00 95.12           C  
ATOM   1901  CB  ARG B  18      10.859  24.094 -20.562  1.00 95.12           C  
ATOM   1902  O   ARG B  18      11.633  20.906 -20.375  1.00 95.12           O  
ATOM   1903  CG  ARG B  18      11.930  23.953 -21.625  1.00 95.12           C  
ATOM   1904  CD  ARG B  18      12.617  25.281 -21.906  1.00 95.12           C  
ATOM   1905  NE  ARG B  18      13.062  25.938 -20.672  1.00 95.12           N  
ATOM   1906  NH1 ARG B  18      15.094  26.625 -21.531  1.00 95.12           N  
ATOM   1907  NH2 ARG B  18      14.531  27.109 -19.359  1.00 95.12           N  
ATOM   1908  CZ  ARG B  18      14.234  26.547 -20.531  1.00 95.12           C  
ATOM   1909  N   LEU B  19      11.422  21.922 -18.375  1.00 95.25           N  
ATOM   1910  CA  LEU B  19      12.367  21.016 -17.703  1.00 95.25           C  
ATOM   1911  C   LEU B  19      11.867  19.578 -17.750  1.00 95.25           C  
ATOM   1912  CB  LEU B  19      12.594  21.469 -16.266  1.00 95.25           C  
ATOM   1913  O   LEU B  19      12.656  18.656 -17.969  1.00 95.25           O  
ATOM   1914  CG  LEU B  19      13.367  22.766 -16.062  1.00 95.25           C  
ATOM   1915  CD1 LEU B  19      13.367  23.172 -14.594  1.00 95.25           C  
ATOM   1916  CD2 LEU B  19      14.789  22.641 -16.594  1.00 95.25           C  
ATOM   1917  N   LEU B  20      10.562  19.422 -17.578  1.00 95.25           N  
ATOM   1918  CA  LEU B  20      10.016  18.078 -17.406  1.00 95.25           C  
ATOM   1919  C   LEU B  20       9.586  17.500 -18.750  1.00 95.25           C  
ATOM   1920  CB  LEU B  20       8.836  18.078 -16.438  1.00 95.25           C  
ATOM   1921  O   LEU B  20       9.453  16.281 -18.906  1.00 95.25           O  
ATOM   1922  CG  LEU B  20       9.148  18.438 -14.992  1.00 95.25           C  
ATOM   1923  CD1 LEU B  20       7.895  18.328 -14.133  1.00 95.25           C  
ATOM   1924  CD2 LEU B  20      10.258  17.547 -14.445  1.00 95.25           C  
ATOM   1925  N   LYS B  21       9.359  18.422 -19.672  1.00 93.50           N  
ATOM   1926  CA  LYS B  21       8.961  17.953 -21.000  1.00 93.50           C  
ATOM   1927  C   LYS B  21      10.047  17.078 -21.625  1.00 93.50           C  
ATOM   1928  CB  LYS B  21       8.641  19.125 -21.922  1.00 93.50           C  
ATOM   1929  O   LYS B  21      11.164  17.562 -21.875  1.00 93.50           O  
ATOM   1930  CG  LYS B  21       8.008  18.719 -23.250  1.00 93.50           C  
ATOM   1931  CD  LYS B  21       7.609  19.938 -24.078  1.00 93.50           C  
ATOM   1932  CE  LYS B  21       6.922  19.531 -25.375  1.00 93.50           C  
ATOM   1933  NZ  LYS B  21       6.453  20.719 -26.141  1.00 93.50           N  
ATOM   1934  N   GLY B  22       9.773  15.773 -21.828  1.00 89.38           N  
ATOM   1935  CA  GLY B  22      10.711  14.867 -22.469  1.00 89.38           C  
ATOM   1936  C   GLY B  22      11.773  14.344 -21.531  1.00 89.38           C  
ATOM   1937  O   GLY B  22      12.703  13.656 -21.953  1.00 89.38           O  
ATOM   1938  N   TYR B  23      11.750  14.836 -20.234  1.00 93.50           N  
ATOM   1939  CA  TYR B  23      12.695  14.328 -19.250  1.00 93.50           C  
ATOM   1940  C   TYR B  23      12.586  12.812 -19.125  1.00 93.50           C  
ATOM   1941  CB  TYR B  23      12.469  14.984 -17.891  1.00 93.50           C  
ATOM   1942  O   TYR B  23      11.492  12.281 -18.938  1.00 93.50           O  
ATOM   1943  CG  TYR B  23      13.492  14.602 -16.859  1.00 93.50           C  
ATOM   1944  CD1 TYR B  23      13.250  13.555 -15.961  1.00 93.50           C  
ATOM   1945  CD2 TYR B  23      14.711  15.273 -16.766  1.00 93.50           C  
ATOM   1946  CE1 TYR B  23      14.188  13.195 -15.000  1.00 93.50           C  
ATOM   1947  CE2 TYR B  23      15.656  14.922 -15.805  1.00 93.50           C  
ATOM   1948  OH  TYR B  23      16.328  13.539 -13.977  1.00 93.50           O  
ATOM   1949  CZ  TYR B  23      15.391  13.883 -14.930  1.00 93.50           C  
ATOM   1950  N   ASP B  24      13.641  12.164 -19.266  1.00 93.75           N  
ATOM   1951  CA  ASP B  24      13.656  10.703 -19.266  1.00 93.75           C  
ATOM   1952  C   ASP B  24      14.211  10.156 -17.953  1.00 93.75           C  
ATOM   1953  CB  ASP B  24      14.484  10.188 -20.438  1.00 93.75           C  
ATOM   1954  O   ASP B  24      15.422  10.195 -17.719  1.00 93.75           O  
ATOM   1955  CG  ASP B  24      14.242   8.711 -20.734  1.00 93.75           C  
ATOM   1956  OD1 ASP B  24      13.773   7.984 -19.828  1.00 93.75           O  
ATOM   1957  OD2 ASP B  24      14.531   8.281 -21.875  1.00 93.75           O  
ATOM   1958  N   ILE B  25      13.367   9.633 -17.156  1.00 94.88           N  
ATOM   1959  CA  ILE B  25      13.750   9.156 -15.828  1.00 94.88           C  
ATOM   1960  C   ILE B  25      14.508   7.836 -15.953  1.00 94.88           C  
ATOM   1961  CB  ILE B  25      12.523   8.984 -14.906  1.00 94.88           C  
ATOM   1962  O   ILE B  25      15.180   7.406 -15.008  1.00 94.88           O  
ATOM   1963  CG1 ILE B  25      11.625   7.848 -15.422  1.00 94.88           C  
ATOM   1964  CG2 ILE B  25      11.734  10.297 -14.805  1.00 94.88           C  
ATOM   1965  CD1 ILE B  25      10.453   7.527 -14.508  1.00 94.88           C  
ATOM   1966  N   ARG B  26      14.484   7.211 -17.047  1.00 94.50           N  
ATOM   1967  CA  ARG B  26      15.031   5.871 -17.234  1.00 94.50           C  
ATOM   1968  C   ARG B  26      16.562   5.895 -17.203  1.00 94.50           C  
ATOM   1969  CB  ARG B  26      14.547   5.270 -18.547  1.00 94.50           C  
ATOM   1970  O   ARG B  26      17.188   4.879 -16.906  1.00 94.50           O  
ATOM   1971  CG  ARG B  26      13.039   5.098 -18.625  1.00 94.50           C  
ATOM   1972  CD  ARG B  26      12.586   4.738 -20.031  1.00 94.50           C  
ATOM   1973  NE  ARG B  26      12.898   5.801 -20.984  1.00 94.50           N  
ATOM   1974  NH1 ARG B  26      12.164   4.633 -22.844  1.00 94.50           N  
ATOM   1975  NH2 ARG B  26      13.000   6.754 -23.078  1.00 94.50           N  
ATOM   1976  CZ  ARG B  26      12.688   5.727 -22.297  1.00 94.50           C  
ATOM   1977  N   LEU B  27      17.078   7.043 -17.484  1.00 93.56           N  
ATOM   1978  CA  LEU B  27      18.531   7.160 -17.625  1.00 93.56           C  
ATOM   1979  C   LEU B  27      19.109   8.102 -16.578  1.00 93.56           C  
ATOM   1980  CB  LEU B  27      18.891   7.656 -19.031  1.00 93.56           C  
ATOM   1981  O   LEU B  27      18.547   9.164 -16.312  1.00 93.56           O  
ATOM   1982  CG  LEU B  27      18.469   6.758 -20.188  1.00 93.56           C  
ATOM   1983  CD1 LEU B  27      18.578   7.520 -21.516  1.00 93.56           C  
ATOM   1984  CD2 LEU B  27      19.328   5.500 -20.234  1.00 93.56           C  
ATOM   1985  N   ARG B  28      20.203   7.668 -16.031  1.00 95.69           N  
ATOM   1986  CA  ARG B  28      20.938   8.570 -15.133  1.00 95.69           C  
ATOM   1987  C   ARG B  28      21.406   9.812 -15.875  1.00 95.69           C  
ATOM   1988  CB  ARG B  28      22.125   7.848 -14.500  1.00 95.69           C  
ATOM   1989  O   ARG B  28      21.531   9.797 -17.109  1.00 95.69           O  
ATOM   1990  CG  ARG B  28      23.203   7.438 -15.500  1.00 95.69           C  
ATOM   1991  CD  ARG B  28      24.484   6.996 -14.805  1.00 95.69           C  
ATOM   1992  NE  ARG B  28      25.594   6.891 -15.742  1.00 95.69           N  
ATOM   1993  NH1 ARG B  28      26.672   8.789 -14.984  1.00 95.69           N  
ATOM   1994  NH2 ARG B  28      27.578   7.555 -16.703  1.00 95.69           N  
ATOM   1995  CZ  ARG B  28      26.609   7.746 -15.805  1.00 95.69           C  
ATOM   1996  N   PRO B  29      21.719  10.867 -15.117  1.00 95.81           N  
ATOM   1997  CA  PRO B  29      22.297  12.055 -15.750  1.00 95.81           C  
ATOM   1998  C   PRO B  29      23.594  11.750 -16.500  1.00 95.81           C  
ATOM   1999  CB  PRO B  29      22.547  13.000 -14.578  1.00 95.81           C  
ATOM   2000  O   PRO B  29      24.406  10.945 -16.016  1.00 95.81           O  
ATOM   2001  CG  PRO B  29      21.578  12.562 -13.523  1.00 95.81           C  
ATOM   2002  CD  PRO B  29      21.422  11.070 -13.602  1.00 95.81           C  
ATOM   2003  N   ASP B  30      23.688  12.328 -17.672  1.00 90.56           N  
ATOM   2004  CA  ASP B  30      24.906  12.266 -18.469  1.00 90.56           C  
ATOM   2005  C   ASP B  30      25.297  10.812 -18.766  1.00 90.56           C  
ATOM   2006  CB  ASP B  30      26.062  12.984 -17.766  1.00 90.56           C  
ATOM   2007  O   ASP B  30      26.453  10.438 -18.609  1.00 90.56           O  
ATOM   2008  CG  ASP B  30      27.219  13.297 -18.688  1.00 90.56           C  
ATOM   2009  OD1 ASP B  30      27.031  13.312 -19.922  1.00 90.56           O  
ATOM   2010  OD2 ASP B  30      28.328  13.531 -18.188  1.00 90.56           O  
ATOM   2011  N   PHE B  31      24.359  10.016 -19.016  1.00 89.62           N  
ATOM   2012  CA  PHE B  31      24.641   8.625 -19.375  1.00 89.62           C  
ATOM   2013  C   PHE B  31      25.672   8.555 -20.484  1.00 89.62           C  
ATOM   2014  CB  PHE B  31      23.359   7.906 -19.797  1.00 89.62           C  
ATOM   2015  O   PHE B  31      25.594   9.289 -21.469  1.00 89.62           O  
ATOM   2016  CG  PHE B  31      23.547   6.441 -20.078  1.00 89.62           C  
ATOM   2017  CD1 PHE B  31      23.906   6.012 -21.359  1.00 89.62           C  
ATOM   2018  CD2 PHE B  31      23.375   5.496 -19.078  1.00 89.62           C  
ATOM   2019  CE1 PHE B  31      24.094   4.660 -21.625  1.00 89.62           C  
ATOM   2020  CE2 PHE B  31      23.562   4.141 -19.344  1.00 89.62           C  
ATOM   2021  CZ  PHE B  31      23.906   3.725 -20.625  1.00 89.62           C  
ATOM   2022  N   GLY B  32      26.562   7.605 -20.391  1.00 84.19           N  
ATOM   2023  CA  GLY B  32      27.656   7.500 -21.344  1.00 84.19           C  
ATOM   2024  C   GLY B  32      28.828   8.391 -21.000  1.00 84.19           C  
ATOM   2025  O   GLY B  32      29.906   8.258 -21.578  1.00 84.19           O  
ATOM   2026  N   GLY B  33      28.609   9.352 -20.094  1.00 89.19           N  
ATOM   2027  CA  GLY B  33      29.672  10.219 -19.609  1.00 89.19           C  
ATOM   2028  C   GLY B  33      30.219   9.781 -18.266  1.00 89.19           C  
ATOM   2029  O   GLY B  33      30.141   8.602 -17.906  1.00 89.19           O  
ATOM   2030  N   PRO B  34      30.953  10.719 -17.656  1.00 93.88           N  
ATOM   2031  CA  PRO B  34      31.484  10.414 -16.328  1.00 93.88           C  
ATOM   2032  C   PRO B  34      30.406  10.062 -15.312  1.00 93.88           C  
ATOM   2033  CB  PRO B  34      32.219  11.703 -15.922  1.00 93.88           C  
ATOM   2034  O   PRO B  34      29.234  10.398 -15.523  1.00 93.88           O  
ATOM   2035  CG  PRO B  34      32.500  12.391 -17.219  1.00 93.88           C  
ATOM   2036  CD  PRO B  34      31.422  12.039 -18.203  1.00 93.88           C  
ATOM   2037  N   PRO B  35      30.750   9.320 -14.359  1.00 96.75           N  
ATOM   2038  CA  PRO B  35      29.766   8.969 -13.328  1.00 96.75           C  
ATOM   2039  C   PRO B  35      29.141  10.195 -12.664  1.00 96.75           C  
ATOM   2040  CB  PRO B  35      30.594   8.164 -12.320  1.00 96.75           C  
ATOM   2041  O   PRO B  35      29.797  11.242 -12.555  1.00 96.75           O  
ATOM   2042  CG  PRO B  35      32.000   8.562 -12.578  1.00 96.75           C  
ATOM   2043  CD  PRO B  35      32.125   8.961 -14.023  1.00 96.75           C  
ATOM   2044  N   VAL B  36      27.922  10.062 -12.312  1.00 97.94           N  
ATOM   2045  CA  VAL B  36      27.219  11.102 -11.570  1.00 97.94           C  
ATOM   2046  C   VAL B  36      27.734  11.156 -10.133  1.00 97.94           C  
ATOM   2047  CB  VAL B  36      25.688  10.867 -11.586  1.00 97.94           C  
ATOM   2048  O   VAL B  36      27.719  10.148  -9.422  1.00 97.94           O  
ATOM   2049  CG1 VAL B  36      24.969  12.008 -10.883  1.00 97.94           C  
ATOM   2050  CG2 VAL B  36      25.188  10.703 -13.016  1.00 97.94           C  
ATOM   2051  N   ALA B  37      28.203  12.289  -9.711  1.00 98.44           N  
ATOM   2052  CA  ALA B  37      28.594  12.477  -8.312  1.00 98.44           C  
ATOM   2053  C   ALA B  37      27.375  12.766  -7.434  1.00 98.44           C  
ATOM   2054  CB  ALA B  37      29.625  13.602  -8.195  1.00 98.44           C  
ATOM   2055  O   ALA B  37      26.688  13.766  -7.641  1.00 98.44           O  
ATOM   2056  N   VAL B  38      27.141  11.938  -6.504  1.00 98.56           N  
ATOM   2057  CA  VAL B  38      26.016  12.109  -5.586  1.00 98.56           C  
ATOM   2058  C   VAL B  38      26.531  12.414  -4.184  1.00 98.56           C  
ATOM   2059  CB  VAL B  38      25.109  10.867  -5.559  1.00 98.56           C  
ATOM   2060  O   VAL B  38      27.156  11.562  -3.549  1.00 98.56           O  
ATOM   2061  CG1 VAL B  38      23.938  11.070  -4.598  1.00 98.56           C  
ATOM   2062  CG2 VAL B  38      24.594  10.547  -6.965  1.00 98.56           C  
ATOM   2063  N   GLY B  39      26.312  13.625  -3.725  1.00 98.50           N  
ATOM   2064  CA  GLY B  39      26.656  14.031  -2.369  1.00 98.50           C  
ATOM   2065  C   GLY B  39      25.562  13.727  -1.361  1.00 98.50           C  
ATOM   2066  O   GLY B  39      24.375  13.914  -1.641  1.00 98.50           O  
ATOM   2067  N   MET B  40      26.016  13.258  -0.241  1.00 97.81           N  
ATOM   2068  CA  MET B  40      25.031  12.859   0.765  1.00 97.81           C  
ATOM   2069  C   MET B  40      25.344  13.500   2.115  1.00 97.81           C  
ATOM   2070  CB  MET B  40      24.984  11.336   0.901  1.00 97.81           C  
ATOM   2071  O   MET B  40      26.516  13.617   2.490  1.00 97.81           O  
ATOM   2072  CG  MET B  40      24.562  10.625  -0.368  1.00 97.81           C  
ATOM   2073  SD  MET B  40      24.500   8.797  -0.162  1.00 97.81           S  
ATOM   2074  CE  MET B  40      24.359   8.289  -1.896  1.00 97.81           C  
ATOM   2075  N   ASN B  41      24.422  13.914   2.809  1.00 96.12           N  
ATOM   2076  CA  ASN B  41      24.516  14.336   4.203  1.00 96.12           C  
ATOM   2077  C   ASN B  41      23.344  13.836   5.027  1.00 96.12           C  
ATOM   2078  CB  ASN B  41      24.625  15.859   4.293  1.00 96.12           C  
ATOM   2079  O   ASN B  41      22.281  13.531   4.477  1.00 96.12           O  
ATOM   2080  CG  ASN B  41      23.500  16.562   3.551  1.00 96.12           C  
ATOM   2081  ND2 ASN B  41      23.859  17.469   2.656  1.00 96.12           N  
ATOM   2082  OD1 ASN B  41      22.312  16.281   3.781  1.00 96.12           O  
ATOM   2083  N   ILE B  42      23.547  13.648   6.301  1.00 96.38           N  
ATOM   2084  CA  ILE B  42      22.578  13.055   7.219  1.00 96.38           C  
ATOM   2085  C   ILE B  42      22.422  13.945   8.445  1.00 96.38           C  
ATOM   2086  CB  ILE B  42      23.016  11.633   7.645  1.00 96.38           C  
ATOM   2087  O   ILE B  42      23.406  14.406   9.023  1.00 96.38           O  
ATOM   2088  CG1 ILE B  42      22.953  10.672   6.449  1.00 96.38           C  
ATOM   2089  CG2 ILE B  42      22.141  11.125   8.797  1.00 96.38           C  
ATOM   2090  CD1 ILE B  42      23.547   9.297   6.730  1.00 96.38           C  
ATOM   2091  N   ASP B  43      21.234  14.234   8.766  1.00 94.31           N  
ATOM   2092  CA  ASP B  43      20.906  14.797  10.070  1.00 94.31           C  
ATOM   2093  C   ASP B  43      20.156  13.781  10.930  1.00 94.31           C  
ATOM   2094  CB  ASP B  43      20.062  16.062   9.906  1.00 94.31           C  
ATOM   2095  O   ASP B  43      19.047  13.375  10.609  1.00 94.31           O  
ATOM   2096  CG  ASP B  43      19.703  16.719  11.234  1.00 94.31           C  
ATOM   2097  OD1 ASP B  43      20.625  17.125  11.969  1.00 94.31           O  
ATOM   2098  OD2 ASP B  43      18.500  16.812  11.547  1.00 94.31           O  
ATOM   2099  N   ILE B  44      20.781  13.367  11.945  1.00 94.00           N  
ATOM   2100  CA  ILE B  44      20.203  12.352  12.812  1.00 94.00           C  
ATOM   2101  C   ILE B  44      19.203  13.000  13.758  1.00 94.00           C  
ATOM   2102  CB  ILE B  44      21.297  11.602  13.617  1.00 94.00           C  
ATOM   2103  O   ILE B  44      19.562  13.852  14.578  1.00 94.00           O  
ATOM   2104  CG1 ILE B  44      22.312  10.969  12.664  1.00 94.00           C  
ATOM   2105  CG2 ILE B  44      20.656  10.539  14.523  1.00 94.00           C  
ATOM   2106  CD1 ILE B  44      23.484  10.297  13.375  1.00 94.00           C  
ATOM   2107  N   ALA B  45      18.016  12.562  13.633  1.00 90.81           N  
ATOM   2108  CA  ALA B  45      16.969  13.086  14.500  1.00 90.81           C  
ATOM   2109  C   ALA B  45      16.938  12.352  15.836  1.00 90.81           C  
ATOM   2110  CB  ALA B  45      15.609  12.984  13.812  1.00 90.81           C  
ATOM   2111  O   ALA B  45      16.781  12.977  16.891  1.00 90.81           O  
ATOM   2112  N   SER B  46      17.094  11.047  15.742  1.00 88.81           N  
ATOM   2113  CA  SER B  46      17.047  10.250  16.969  1.00 88.81           C  
ATOM   2114  C   SER B  46      17.578   8.844  16.719  1.00 88.81           C  
ATOM   2115  CB  SER B  46      15.633  10.188  17.531  1.00 88.81           C  
ATOM   2116  O   SER B  46      17.594   8.367  15.586  1.00 88.81           O  
ATOM   2117  OG  SER B  46      14.781   9.461  16.656  1.00 88.81           O  
ATOM   2118  N   ILE B  47      18.109   8.266  17.719  1.00 88.88           N  
ATOM   2119  CA  ILE B  47      18.328   6.828  17.828  1.00 88.88           C  
ATOM   2120  C   ILE B  47      17.391   6.227  18.875  1.00 88.88           C  
ATOM   2121  CB  ILE B  47      19.797   6.512  18.172  1.00 88.88           C  
ATOM   2122  O   ILE B  47      17.609   6.395  20.078  1.00 88.88           O  
ATOM   2123  CG1 ILE B  47      20.734   7.047  17.078  1.00 88.88           C  
ATOM   2124  CG2 ILE B  47      20.000   5.004  18.375  1.00 88.88           C  
ATOM   2125  CD1 ILE B  47      22.219   6.852  17.391  1.00 88.88           C  
ATOM   2126  N   ASP B  48      16.375   5.617  18.438  1.00 82.69           N  
ATOM   2127  CA  ASP B  48      15.242   5.258  19.281  1.00 82.69           C  
ATOM   2128  C   ASP B  48      15.523   3.969  20.047  1.00 82.69           C  
ATOM   2129  CB  ASP B  48      13.977   5.102  18.438  1.00 82.69           C  
ATOM   2130  O   ASP B  48      15.016   3.781  21.156  1.00 82.69           O  
ATOM   2131  CG  ASP B  48      13.523   6.402  17.797  1.00 82.69           C  
ATOM   2132  OD1 ASP B  48      13.625   7.465  18.438  1.00 82.69           O  
ATOM   2133  OD2 ASP B  48      13.062   6.359  16.625  1.00 82.69           O  
ATOM   2134  N   MET B  49      16.281   3.096  19.453  1.00 88.00           N  
ATOM   2135  CA  MET B  49      16.453   1.791  20.078  1.00 88.00           C  
ATOM   2136  C   MET B  49      17.781   1.162  19.656  1.00 88.00           C  
ATOM   2137  CB  MET B  49      15.297   0.857  19.719  1.00 88.00           C  
ATOM   2138  O   MET B  49      18.188   1.285  18.500  1.00 88.00           O  
ATOM   2139  CG  MET B  49      15.328  -0.469  20.469  1.00 88.00           C  
ATOM   2140  SD  MET B  49      13.930  -1.563  20.016  1.00 88.00           S  
ATOM   2141  CE  MET B  49      12.547  -0.599  20.672  1.00 88.00           C  
ATOM   2142  N   VAL B  50      18.469   0.569  20.625  1.00 90.50           N  
ATOM   2143  CA  VAL B  50      19.594  -0.334  20.406  1.00 90.50           C  
ATOM   2144  C   VAL B  50      19.312  -1.684  21.062  1.00 90.50           C  
ATOM   2145  CB  VAL B  50      20.906   0.257  20.953  1.00 90.50           C  
ATOM   2146  O   VAL B  50      19.188  -1.772  22.281  1.00 90.50           O  
ATOM   2147  CG1 VAL B  50      22.078  -0.685  20.672  1.00 90.50           C  
ATOM   2148  CG2 VAL B  50      21.172   1.633  20.344  1.00 90.50           C  
ATOM   2149  N   SER B  51      19.250  -2.631  20.266  1.00 90.38           N  
ATOM   2150  CA  SER B  51      18.812  -3.922  20.781  1.00 90.38           C  
ATOM   2151  C   SER B  51      19.922  -4.961  20.703  1.00 90.38           C  
ATOM   2152  CB  SER B  51      17.578  -4.418  20.016  1.00 90.38           C  
ATOM   2153  O   SER B  51      20.281  -5.414  19.609  1.00 90.38           O  
ATOM   2154  OG  SER B  51      17.234  -5.727  20.438  1.00 90.38           O  
ATOM   2155  N   GLU B  52      20.375  -5.488  21.859  1.00 88.56           N  
ATOM   2156  CA  GLU B  52      21.359  -6.570  21.906  1.00 88.56           C  
ATOM   2157  C   GLU B  52      20.719  -7.910  21.562  1.00 88.56           C  
ATOM   2158  CB  GLU B  52      22.016  -6.637  23.297  1.00 88.56           C  
ATOM   2159  O   GLU B  52      21.391  -8.812  21.062  1.00 88.56           O  
ATOM   2160  CG  GLU B  52      22.797  -5.391  23.656  1.00 88.56           C  
ATOM   2161  CD  GLU B  52      23.234  -5.363  25.109  1.00 88.56           C  
ATOM   2162  OE1 GLU B  52      23.828  -4.352  25.547  1.00 88.56           O  
ATOM   2163  OE2 GLU B  52      22.984  -6.367  25.828  1.00 88.56           O  
ATOM   2164  N   VAL B  53      19.469  -7.977  21.891  1.00 84.75           N  
ATOM   2165  CA  VAL B  53      18.734  -9.211  21.641  1.00 84.75           C  
ATOM   2166  C   VAL B  53      18.562  -9.430  20.141  1.00 84.75           C  
ATOM   2167  CB  VAL B  53      17.359  -9.203  22.344  1.00 84.75           C  
ATOM   2168  O   VAL B  53      18.812 -10.523  19.641  1.00 84.75           O  
ATOM   2169  CG1 VAL B  53      16.562 -10.445  21.969  1.00 84.75           C  
ATOM   2170  CG2 VAL B  53      17.531  -9.109  23.859  1.00 84.75           C  
ATOM   2171  N   ASN B  54      18.234  -8.398  19.438  1.00 85.62           N  
ATOM   2172  CA  ASN B  54      17.953  -8.508  18.016  1.00 85.62           C  
ATOM   2173  C   ASN B  54      19.172  -8.148  17.172  1.00 85.62           C  
ATOM   2174  CB  ASN B  54      16.766  -7.625  17.641  1.00 85.62           C  
ATOM   2175  O   ASN B  54      19.156  -8.312  15.945  1.00 85.62           O  
ATOM   2176  CG  ASN B  54      15.461  -8.102  18.250  1.00 85.62           C  
ATOM   2177  ND2 ASN B  54      14.641  -7.156  18.703  1.00 85.62           N  
ATOM   2178  OD1 ASN B  54      15.203  -9.305  18.344  1.00 85.62           O  
ATOM   2179  N   MET B  55      20.188  -7.578  17.828  1.00 88.75           N  
ATOM   2180  CA  MET B  55      21.438  -7.176  17.172  1.00 88.75           C  
ATOM   2181  C   MET B  55      21.156  -6.125  16.094  1.00 88.75           C  
ATOM   2182  CB  MET B  55      22.125  -8.383  16.562  1.00 88.75           C  
ATOM   2183  O   MET B  55      21.594  -6.277  14.953  1.00 88.75           O  
ATOM   2184  CG  MET B  55      22.641  -9.383  17.578  1.00 88.75           C  
ATOM   2185  SD  MET B  55      23.938  -8.672  18.672  1.00 88.75           S  
ATOM   2186  CE  MET B  55      24.594 -10.188  19.422  1.00 88.75           C  
ATOM   2187  N   ASP B  56      20.531  -5.074  16.500  1.00 93.56           N  
ATOM   2188  CA  ASP B  56      20.188  -3.994  15.578  1.00 93.56           C  
ATOM   2189  C   ASP B  56      19.969  -2.682  16.328  1.00 93.56           C  
ATOM   2190  CB  ASP B  56      18.938  -4.352  14.773  1.00 93.56           C  
ATOM   2191  O   ASP B  56      20.047  -2.645  17.562  1.00 93.56           O  
ATOM   2192  CG  ASP B  56      17.719  -4.605  15.648  1.00 93.56           C  
ATOM   2193  OD1 ASP B  56      17.625  -4.023  16.750  1.00 93.56           O  
ATOM   2194  OD2 ASP B  56      16.844  -5.402  15.234  1.00 93.56           O  
ATOM   2195  N   TYR B  57      19.875  -1.628  15.680  1.00 94.44           N  
ATOM   2196  CA  TYR B  57      19.531  -0.309  16.203  1.00 94.44           C  
ATOM   2197  C   TYR B  57      18.609   0.442  15.258  1.00 94.44           C  
ATOM   2198  CB  TYR B  57      20.812   0.507  16.453  1.00 94.44           C  
ATOM   2199  O   TYR B  57      18.641   0.217  14.047  1.00 94.44           O  
ATOM   2200  CG  TYR B  57      21.453   1.019  15.188  1.00 94.44           C  
ATOM   2201  CD1 TYR B  57      22.156   0.161  14.344  1.00 94.44           C  
ATOM   2202  CD2 TYR B  57      21.359   2.359  14.828  1.00 94.44           C  
ATOM   2203  CE1 TYR B  57      22.750   0.629  13.180  1.00 94.44           C  
ATOM   2204  CE2 TYR B  57      21.953   2.838  13.664  1.00 94.44           C  
ATOM   2205  OH  TYR B  57      23.234   2.436  11.695  1.00 94.44           O  
ATOM   2206  CZ  TYR B  57      22.641   1.967  12.844  1.00 94.44           C  
ATOM   2207  N   THR B  58      17.797   1.238  15.789  1.00 94.50           N  
ATOM   2208  CA  THR B  58      16.828   2.010  15.016  1.00 94.50           C  
ATOM   2209  C   THR B  58      17.141   3.502  15.094  1.00 94.50           C  
ATOM   2210  CB  THR B  58      15.398   1.762  15.516  1.00 94.50           C  
ATOM   2211  O   THR B  58      17.328   4.047  16.188  1.00 94.50           O  
ATOM   2212  CG2 THR B  58      14.383   2.549  14.688  1.00 94.50           C  
ATOM   2213  OG1 THR B  58      15.094   0.364  15.406  1.00 94.50           O  
ATOM   2214  N   LEU B  59      17.266   4.141  13.961  1.00 94.62           N  
ATOM   2215  CA  LEU B  59      17.516   5.578  13.930  1.00 94.62           C  
ATOM   2216  C   LEU B  59      16.547   6.273  12.977  1.00 94.62           C  
ATOM   2217  CB  LEU B  59      18.953   5.859  13.508  1.00 94.62           C  
ATOM   2218  O   LEU B  59      16.141   5.699  11.961  1.00 94.62           O  
ATOM   2219  CG  LEU B  59      19.281   5.656  12.031  1.00 94.62           C  
ATOM   2220  CD1 LEU B  59      19.609   6.992  11.367  1.00 94.62           C  
ATOM   2221  CD2 LEU B  59      20.438   4.676  11.867  1.00 94.62           C  
ATOM   2222  N   THR B  60      16.109   7.410  13.312  1.00 94.06           N  
ATOM   2223  CA  THR B  60      15.375   8.336  12.445  1.00 94.06           C  
ATOM   2224  C   THR B  60      16.297   9.461  11.969  1.00 94.06           C  
ATOM   2225  CB  THR B  60      14.164   8.938  13.172  1.00 94.06           C  
ATOM   2226  O   THR B  60      17.031  10.055  12.758  1.00 94.06           O  
ATOM   2227  CG2 THR B  60      13.398   9.891  12.266  1.00 94.06           C  
ATOM   2228  OG1 THR B  60      13.281   7.875  13.578  1.00 94.06           O  
ATOM   2229  N   MET B  61      16.250   9.734  10.664  1.00 94.75           N  
ATOM   2230  CA  MET B  61      17.188  10.711  10.117  1.00 94.75           C  
ATOM   2231  C   MET B  61      16.562  11.492   8.977  1.00 94.75           C  
ATOM   2232  CB  MET B  61      18.469  10.023   9.641  1.00 94.75           C  
ATOM   2233  O   MET B  61      15.578  11.039   8.375  1.00 94.75           O  
ATOM   2234  CG  MET B  61      18.234   9.055   8.484  1.00 94.75           C  
ATOM   2235  SD  MET B  61      19.750   8.102   8.062  1.00 94.75           S  
ATOM   2236  CE  MET B  61      19.078   6.957   6.828  1.00 94.75           C  
ATOM   2237  N   TYR B  62      17.078  12.664   8.750  1.00 94.44           N  
ATOM   2238  CA  TYR B  62      16.922  13.391   7.492  1.00 94.44           C  
ATOM   2239  C   TYR B  62      18.062  13.070   6.531  1.00 94.44           C  
ATOM   2240  CB  TYR B  62      16.859  14.898   7.742  1.00 94.44           C  
ATOM   2241  O   TYR B  62      19.219  13.406   6.797  1.00 94.44           O  
ATOM   2242  CG  TYR B  62      15.742  15.312   8.680  1.00 94.44           C  
ATOM   2243  CD1 TYR B  62      14.484  15.641   8.195  1.00 94.44           C  
ATOM   2244  CD2 TYR B  62      15.953  15.375  10.055  1.00 94.44           C  
ATOM   2245  CE1 TYR B  62      13.453  16.016   9.047  1.00 94.44           C  
ATOM   2246  CE2 TYR B  62      14.938  15.750  10.922  1.00 94.44           C  
ATOM   2247  OH  TYR B  62      12.680  16.453  11.266  1.00 94.44           O  
ATOM   2248  CZ  TYR B  62      13.695  16.078  10.414  1.00 94.44           C  
ATOM   2249  N   PHE B  63      17.766  12.391   5.504  1.00 96.31           N  
ATOM   2250  CA  PHE B  63      18.719  11.930   4.516  1.00 96.31           C  
ATOM   2251  C   PHE B  63      18.656  12.773   3.250  1.00 96.31           C  
ATOM   2252  CB  PHE B  63      18.484  10.453   4.176  1.00 96.31           C  
ATOM   2253  O   PHE B  63      17.625  12.789   2.564  1.00 96.31           O  
ATOM   2254  CG  PHE B  63      19.469   9.891   3.191  1.00 96.31           C  
ATOM   2255  CD1 PHE B  63      19.031   9.289   2.018  1.00 96.31           C  
ATOM   2256  CD2 PHE B  63      20.828   9.953   3.445  1.00 96.31           C  
ATOM   2257  CE1 PHE B  63      19.953   8.758   1.105  1.00 96.31           C  
ATOM   2258  CE2 PHE B  63      21.750   9.430   2.539  1.00 96.31           C  
ATOM   2259  CZ  PHE B  63      21.312   8.836   1.371  1.00 96.31           C  
ATOM   2260  N   GLN B  64      19.766  13.445   2.920  1.00 96.19           N  
ATOM   2261  CA  GLN B  64      19.781  14.336   1.766  1.00 96.19           C  
ATOM   2262  C   GLN B  64      20.797  13.867   0.723  1.00 96.19           C  
ATOM   2263  CB  GLN B  64      20.094  15.766   2.197  1.00 96.19           C  
ATOM   2264  O   GLN B  64      21.906  13.453   1.067  1.00 96.19           O  
ATOM   2265  CG  GLN B  64      19.859  16.812   1.109  1.00 96.19           C  
ATOM   2266  CD  GLN B  64      20.078  18.219   1.594  1.00 96.19           C  
ATOM   2267  NE2 GLN B  64      19.000  19.000   1.673  1.00 96.19           N  
ATOM   2268  OE1 GLN B  64      21.203  18.625   1.896  1.00 96.19           O  
ATOM   2269  N   GLN B  65      20.375  13.930  -0.466  1.00 97.31           N  
ATOM   2270  CA  GLN B  65      21.234  13.656  -1.620  1.00 97.31           C  
ATOM   2271  C   GLN B  65      21.250  14.836  -2.586  1.00 97.31           C  
ATOM   2272  CB  GLN B  65      20.750  12.391  -2.344  1.00 97.31           C  
ATOM   2273  O   GLN B  65      20.234  15.508  -2.771  1.00 97.31           O  
ATOM   2274  CG  GLN B  65      20.672  11.164  -1.446  1.00 97.31           C  
ATOM   2275  CD  GLN B  65      20.109   9.953  -2.164  1.00 97.31           C  
ATOM   2276  NE2 GLN B  65      20.953   9.242  -2.891  1.00 97.31           N  
ATOM   2277  OE1 GLN B  65      18.906   9.656  -2.064  1.00 97.31           O  
ATOM   2278  N   ALA B  66      22.391  15.078  -3.160  1.00 98.12           N  
ATOM   2279  CA  ALA B  66      22.562  16.141  -4.152  1.00 98.12           C  
ATOM   2280  C   ALA B  66      23.344  15.633  -5.363  1.00 98.12           C  
ATOM   2281  CB  ALA B  66      23.266  17.344  -3.533  1.00 98.12           C  
ATOM   2282  O   ALA B  66      24.328  14.922  -5.219  1.00 98.12           O  
ATOM   2283  N   TRP B  67      22.906  15.977  -6.492  1.00 98.38           N  
ATOM   2284  CA  TRP B  67      23.609  15.656  -7.727  1.00 98.38           C  
ATOM   2285  C   TRP B  67      23.328  16.688  -8.805  1.00 98.38           C  
ATOM   2286  CB  TRP B  67      23.234  14.258  -8.219  1.00 98.38           C  
ATOM   2287  O   TRP B  67      22.438  17.531  -8.648  1.00 98.38           O  
ATOM   2288  CG  TRP B  67      21.812  14.156  -8.688  1.00 98.38           C  
ATOM   2289  CD1 TRP B  67      21.359  14.234  -9.977  1.00 98.38           C  
ATOM   2290  CD2 TRP B  67      20.656  13.945  -7.875  1.00 98.38           C  
ATOM   2291  CE2 TRP B  67      19.531  13.914  -8.734  1.00 98.38           C  
ATOM   2292  CE3 TRP B  67      20.453  13.789  -6.496  1.00 98.38           C  
ATOM   2293  NE1 TRP B  67      20.000  14.094 -10.016  1.00 98.38           N  
ATOM   2294  CH2 TRP B  67      18.062  13.578  -6.914  1.00 98.38           C  
ATOM   2295  CZ2 TRP B  67      18.234  13.727  -8.266  1.00 98.38           C  
ATOM   2296  CZ3 TRP B  67      19.156  13.602  -6.031  1.00 98.38           C  
ATOM   2297  N   ARG B  68      24.062  16.594  -9.836  1.00 98.31           N  
ATOM   2298  CA  ARG B  68      23.891  17.500 -10.961  1.00 98.31           C  
ATOM   2299  C   ARG B  68      23.266  16.781 -12.148  1.00 98.31           C  
ATOM   2300  CB  ARG B  68      25.219  18.125 -11.367  1.00 98.31           C  
ATOM   2301  O   ARG B  68      23.750  15.742 -12.578  1.00 98.31           O  
ATOM   2302  CG  ARG B  68      25.094  19.266 -12.375  1.00 98.31           C  
ATOM   2303  CD  ARG B  68      24.594  20.547 -11.727  1.00 98.31           C  
ATOM   2304  NE  ARG B  68      24.625  21.672 -12.656  1.00 98.31           N  
ATOM   2305  NH1 ARG B  68      23.859  23.219 -11.125  1.00 98.31           N  
ATOM   2306  NH2 ARG B  68      24.344  23.859 -13.273  1.00 98.31           N  
ATOM   2307  CZ  ARG B  68      24.281  22.906 -12.352  1.00 98.31           C  
ATOM   2308  N   ASP B  69      22.234  17.344 -12.664  1.00 97.69           N  
ATOM   2309  CA  ASP B  69      21.562  16.875 -13.883  1.00 97.69           C  
ATOM   2310  C   ASP B  69      21.344  18.031 -14.859  1.00 97.69           C  
ATOM   2311  CB  ASP B  69      20.234  16.203 -13.539  1.00 97.69           C  
ATOM   2312  O   ASP B  69      20.406  18.812 -14.695  1.00 97.69           O  
ATOM   2313  CG  ASP B  69      19.609  15.477 -14.719  1.00 97.69           C  
ATOM   2314  OD1 ASP B  69      19.984  15.773 -15.875  1.00 97.69           O  
ATOM   2315  OD2 ASP B  69      18.750  14.602 -14.484  1.00 97.69           O  
ATOM   2316  N   LYS B  70      22.125  18.062 -15.844  1.00 95.62           N  
ATOM   2317  CA  LYS B  70      22.094  19.172 -16.797  1.00 95.62           C  
ATOM   2318  C   LYS B  70      20.734  19.266 -17.484  1.00 95.62           C  
ATOM   2319  CB  LYS B  70      23.203  19.000 -17.844  1.00 95.62           C  
ATOM   2320  O   LYS B  70      20.344  20.344 -17.938  1.00 95.62           O  
ATOM   2321  CG  LYS B  70      24.609  19.156 -17.281  1.00 95.62           C  
ATOM   2322  CD  LYS B  70      25.656  18.984 -18.375  1.00 95.62           C  
ATOM   2323  CE  LYS B  70      27.062  19.062 -17.797  1.00 95.62           C  
ATOM   2324  NZ  LYS B  70      28.109  18.766 -18.844  1.00 95.62           N  
ATOM   2325  N   ARG B  71      20.016  18.203 -17.562  1.00 95.12           N  
ATOM   2326  CA  ARG B  71      18.688  18.203 -18.156  1.00 95.12           C  
ATOM   2327  C   ARG B  71      17.734  19.078 -17.359  1.00 95.12           C  
ATOM   2328  CB  ARG B  71      18.141  16.781 -18.281  1.00 95.12           C  
ATOM   2329  O   ARG B  71      16.688  19.500 -17.859  1.00 95.12           O  
ATOM   2330  CG  ARG B  71      19.000  15.867 -19.141  1.00 95.12           C  
ATOM   2331  CD  ARG B  71      18.531  14.422 -19.047  1.00 95.12           C  
ATOM   2332  NE  ARG B  71      18.703  13.875 -17.703  1.00 95.12           N  
ATOM   2333  NH1 ARG B  71      17.766  11.820 -18.188  1.00 95.12           N  
ATOM   2334  NH2 ARG B  71      18.547  12.266 -16.078  1.00 95.12           N  
ATOM   2335  CZ  ARG B  71      18.344  12.656 -17.328  1.00 95.12           C  
ATOM   2336  N   LEU B  72      18.094  19.359 -16.125  1.00 97.31           N  
ATOM   2337  CA  LEU B  72      17.219  20.109 -15.227  1.00 97.31           C  
ATOM   2338  C   LEU B  72      17.797  21.500 -14.945  1.00 97.31           C  
ATOM   2339  CB  LEU B  72      17.031  19.359 -13.906  1.00 97.31           C  
ATOM   2340  O   LEU B  72      17.422  22.141 -13.961  1.00 97.31           O  
ATOM   2341  CG  LEU B  72      16.312  18.000 -14.008  1.00 97.31           C  
ATOM   2342  CD1 LEU B  72      16.344  17.297 -12.648  1.00 97.31           C  
ATOM   2343  CD2 LEU B  72      14.891  18.188 -14.500  1.00 97.31           C  
ATOM   2344  N   SER B  73      18.719  21.953 -15.719  1.00 96.94           N  
ATOM   2345  CA  SER B  73      19.250  23.297 -15.609  1.00 96.94           C  
ATOM   2346  C   SER B  73      18.312  24.312 -16.250  1.00 96.94           C  
ATOM   2347  CB  SER B  73      20.641  23.391 -16.250  1.00 96.94           C  
ATOM   2348  O   SER B  73      17.609  24.000 -17.203  1.00 96.94           O  
ATOM   2349  OG  SER B  73      20.547  23.219 -17.656  1.00 96.94           O  
ATOM   2350  N   TYR B  74      18.281  25.453 -15.711  1.00 95.81           N  
ATOM   2351  CA  TYR B  74      17.484  26.547 -16.234  1.00 95.81           C  
ATOM   2352  C   TYR B  74      18.125  27.906 -15.930  1.00 95.81           C  
ATOM   2353  CB  TYR B  74      16.062  26.500 -15.664  1.00 95.81           C  
ATOM   2354  O   TYR B  74      18.891  28.016 -14.977  1.00 95.81           O  
ATOM   2355  CG  TYR B  74      16.016  26.500 -14.156  1.00 95.81           C  
ATOM   2356  CD1 TYR B  74      16.219  25.328 -13.438  1.00 95.81           C  
ATOM   2357  CD2 TYR B  74      15.781  27.672 -13.445  1.00 95.81           C  
ATOM   2358  CE1 TYR B  74      16.172  25.312 -12.047  1.00 95.81           C  
ATOM   2359  CE2 TYR B  74      15.742  27.688 -12.055  1.00 95.81           C  
ATOM   2360  OH  TYR B  74      15.898  26.500  -9.984  1.00 95.81           O  
ATOM   2361  CZ  TYR B  74      15.938  26.500 -11.367  1.00 95.81           C  
ATOM   2362  N   ASN B  75      17.891  28.922 -16.703  1.00 92.94           N  
ATOM   2363  CA  ASN B  75      18.484  30.234 -16.516  1.00 92.94           C  
ATOM   2364  C   ASN B  75      17.453  31.344 -16.609  1.00 92.94           C  
ATOM   2365  CB  ASN B  75      19.609  30.453 -17.516  1.00 92.94           C  
ATOM   2366  O   ASN B  75      17.781  32.531 -16.422  1.00 92.94           O  
ATOM   2367  CG  ASN B  75      19.141  30.312 -18.953  1.00 92.94           C  
ATOM   2368  ND2 ASN B  75      20.062  30.453 -19.906  1.00 92.94           N  
ATOM   2369  OD1 ASN B  75      17.953  30.094 -19.219  1.00 92.94           O  
ATOM   2370  N   VAL B  76      16.281  31.000 -16.844  1.00 89.94           N  
ATOM   2371  CA  VAL B  76      15.250  32.000 -17.078  1.00 89.94           C  
ATOM   2372  C   VAL B  76      14.836  32.625 -15.742  1.00 89.94           C  
ATOM   2373  CB  VAL B  76      14.016  31.406 -17.781  1.00 89.94           C  
ATOM   2374  O   VAL B  76      14.422  33.781 -15.688  1.00 89.94           O  
ATOM   2375  CG1 VAL B  76      12.961  32.469 -18.047  1.00 89.94           C  
ATOM   2376  CG2 VAL B  76      14.438  30.734 -19.094  1.00 89.94           C  
ATOM   2377  N   ILE B  77      14.875  31.781 -14.695  1.00 85.81           N  
ATOM   2378  CA  ILE B  77      14.539  32.250 -13.352  1.00 85.81           C  
ATOM   2379  C   ILE B  77      15.758  32.094 -12.438  1.00 85.81           C  
ATOM   2380  CB  ILE B  77      13.344  31.453 -12.773  1.00 85.81           C  
ATOM   2381  O   ILE B  77      16.406  31.031 -12.422  1.00 85.81           O  
ATOM   2382  CG1 ILE B  77      12.273  31.250 -13.852  1.00 85.81           C  
ATOM   2383  CG2 ILE B  77      12.758  32.188 -11.555  1.00 85.81           C  
ATOM   2384  CD1 ILE B  77      11.258  30.156 -13.516  1.00 85.81           C  
ATOM   2385  N   PRO B  78      16.156  33.156 -11.750  1.00 85.56           N  
ATOM   2386  CA  PRO B  78      17.359  33.094 -10.906  1.00 85.56           C  
ATOM   2387  C   PRO B  78      17.078  32.438  -9.547  1.00 85.56           C  
ATOM   2388  CB  PRO B  78      17.766  34.562 -10.742  1.00 85.56           C  
ATOM   2389  O   PRO B  78      17.906  32.562  -8.633  1.00 85.56           O  
ATOM   2390  CG  PRO B  78      16.484  35.312 -10.758  1.00 85.56           C  
ATOM   2391  CD  PRO B  78      15.516  34.594 -11.656  1.00 85.56           C  
ATOM   2392  N   LEU B  79      15.922  31.844  -9.289  1.00 86.69           N  
ATOM   2393  CA  LEU B  79      15.531  31.297  -7.996  1.00 86.69           C  
ATOM   2394  C   LEU B  79      15.562  29.781  -8.016  1.00 86.69           C  
ATOM   2395  CB  LEU B  79      14.141  31.797  -7.602  1.00 86.69           C  
ATOM   2396  O   LEU B  79      15.414  29.172  -9.078  1.00 86.69           O  
ATOM   2397  CG  LEU B  79      13.969  33.312  -7.449  1.00 86.69           C  
ATOM   2398  CD1 LEU B  79      12.492  33.656  -7.270  1.00 86.69           C  
ATOM   2399  CD2 LEU B  79      14.789  33.812  -6.277  1.00 86.69           C  
ATOM   2400  N   ASN B  80      15.812  29.219  -6.832  1.00 90.94           N  
ATOM   2401  CA  ASN B  80      15.641  27.781  -6.660  1.00 90.94           C  
ATOM   2402  C   ASN B  80      14.172  27.375  -6.746  1.00 90.94           C  
ATOM   2403  CB  ASN B  80      16.234  27.328  -5.328  1.00 90.94           C  
ATOM   2404  O   ASN B  80      13.289  28.125  -6.305  1.00 90.94           O  
ATOM   2405  CG  ASN B  80      17.734  27.594  -5.234  1.00 90.94           C  
ATOM   2406  ND2 ASN B  80      18.219  27.797  -4.020  1.00 90.94           N  
ATOM   2407  OD1 ASN B  80      18.438  27.625  -6.250  1.00 90.94           O  
ATOM   2408  N   LEU B  81      13.961  26.250  -7.281  1.00 93.38           N  
ATOM   2409  CA  LEU B  81      12.609  25.719  -7.406  1.00 93.38           C  
ATOM   2410  C   LEU B  81      12.375  24.609  -6.379  1.00 93.38           C  
ATOM   2411  CB  LEU B  81      12.375  25.172  -8.820  1.00 93.38           C  
ATOM   2412  O   LEU B  81      12.891  23.500  -6.527  1.00 93.38           O  
ATOM   2413  CG  LEU B  81      12.375  26.203  -9.945  1.00 93.38           C  
ATOM   2414  CD1 LEU B  81      12.406  25.500 -11.305  1.00 93.38           C  
ATOM   2415  CD2 LEU B  81      11.164  27.125  -9.836  1.00 93.38           C  
ATOM   2416  N   THR B  82      11.727  24.953  -5.309  1.00 93.81           N  
ATOM   2417  CA  THR B  82      11.203  23.922  -4.426  1.00 93.81           C  
ATOM   2418  C   THR B  82       9.859  23.406  -4.934  1.00 93.81           C  
ATOM   2419  CB  THR B  82      11.055  24.438  -2.984  1.00 93.81           C  
ATOM   2420  O   THR B  82       8.867  24.141  -4.922  1.00 93.81           O  
ATOM   2421  CG2 THR B  82      10.625  23.312  -2.041  1.00 93.81           C  
ATOM   2422  OG1 THR B  82      12.305  24.969  -2.539  1.00 93.81           O  
ATOM   2423  N   LEU B  83       9.820  22.141  -5.312  1.00 95.25           N  
ATOM   2424  CA  LEU B  83       8.648  21.594  -5.984  1.00 95.25           C  
ATOM   2425  C   LEU B  83       7.852  20.703  -5.047  1.00 95.25           C  
ATOM   2426  CB  LEU B  83       9.070  20.812  -7.230  1.00 95.25           C  
ATOM   2427  O   LEU B  83       8.352  20.297  -3.992  1.00 95.25           O  
ATOM   2428  CG  LEU B  83       9.891  21.562  -8.266  1.00 95.25           C  
ATOM   2429  CD1 LEU B  83      10.305  20.641  -9.406  1.00 95.25           C  
ATOM   2430  CD2 LEU B  83       9.109  22.766  -8.805  1.00 95.25           C  
ATOM   2431  N   ASP B  84       6.621  20.469  -5.398  1.00 94.44           N  
ATOM   2432  CA  ASP B  84       5.801  19.484  -4.707  1.00 94.44           C  
ATOM   2433  C   ASP B  84       6.500  18.125  -4.660  1.00 94.44           C  
ATOM   2434  CB  ASP B  84       4.438  19.359  -5.387  1.00 94.44           C  
ATOM   2435  O   ASP B  84       7.121  17.719  -5.641  1.00 94.44           O  
ATOM   2436  CG  ASP B  84       3.463  18.500  -4.598  1.00 94.44           C  
ATOM   2437  OD1 ASP B  84       3.461  17.266  -4.770  1.00 94.44           O  
ATOM   2438  OD2 ASP B  84       2.689  19.062  -3.795  1.00 94.44           O  
ATOM   2439  N   ASN B  85       6.316  17.438  -3.557  1.00 92.75           N  
ATOM   2440  CA  ASN B  85       7.023  16.172  -3.334  1.00 92.75           C  
ATOM   2441  C   ASN B  85       6.691  15.148  -4.414  1.00 92.75           C  
ATOM   2442  CB  ASN B  85       6.691  15.617  -1.948  1.00 92.75           C  
ATOM   2443  O   ASN B  85       7.504  14.273  -4.707  1.00 92.75           O  
ATOM   2444  CG  ASN B  85       5.246  15.180  -1.826  1.00 92.75           C  
ATOM   2445  ND2 ASN B  85       4.398  16.062  -1.319  1.00 92.75           N  
ATOM   2446  OD1 ASN B  85       4.895  14.047  -2.184  1.00 92.75           O  
ATOM   2447  N   ARG B  86       5.578  15.180  -5.020  1.00 93.44           N  
ATOM   2448  CA  ARG B  86       5.117  14.227  -6.023  1.00 93.44           C  
ATOM   2449  C   ARG B  86       5.949  14.328  -7.297  1.00 93.44           C  
ATOM   2450  CB  ARG B  86       3.639  14.453  -6.344  1.00 93.44           C  
ATOM   2451  O   ARG B  86       5.973  13.398  -8.102  1.00 93.44           O  
ATOM   2452  CG  ARG B  86       2.688  13.930  -5.281  1.00 93.44           C  
ATOM   2453  CD  ARG B  86       1.250  14.352  -5.551  1.00 93.44           C  
ATOM   2454  NE  ARG B  86       1.017  15.750  -5.184  1.00 93.44           N  
ATOM   2455  NH1 ARG B  86      -1.269  15.664  -5.512  1.00 93.44           N  
ATOM   2456  NH2 ARG B  86      -0.274  17.609  -4.820  1.00 93.44           N  
ATOM   2457  CZ  ARG B  86      -0.175  16.344  -5.172  1.00 93.44           C  
ATOM   2458  N   VAL B  87       6.625  15.422  -7.414  1.00 94.81           N  
ATOM   2459  CA  VAL B  87       7.480  15.594  -8.586  1.00 94.81           C  
ATOM   2460  C   VAL B  87       8.641  14.609  -8.531  1.00 94.81           C  
ATOM   2461  CB  VAL B  87       8.016  17.047  -8.680  1.00 94.81           C  
ATOM   2462  O   VAL B  87       9.188  14.227  -9.570  1.00 94.81           O  
ATOM   2463  CG1 VAL B  87       9.070  17.156  -9.781  1.00 94.81           C  
ATOM   2464  CG2 VAL B  87       6.867  18.016  -8.938  1.00 94.81           C  
ATOM   2465  N   ALA B  88       8.977  14.188  -7.355  1.00 93.69           N  
ATOM   2466  CA  ALA B  88      10.070  13.234  -7.199  1.00 93.69           C  
ATOM   2467  C   ALA B  88       9.812  11.969  -8.023  1.00 93.69           C  
ATOM   2468  CB  ALA B  88      10.258  12.867  -5.730  1.00 93.69           C  
ATOM   2469  O   ALA B  88      10.758  11.352  -8.523  1.00 93.69           O  
ATOM   2470  N   ASP B  89       8.602  11.672  -8.211  1.00 93.38           N  
ATOM   2471  CA  ASP B  89       8.227  10.469  -8.953  1.00 93.38           C  
ATOM   2472  C   ASP B  89       8.469  10.656 -10.453  1.00 93.38           C  
ATOM   2473  CB  ASP B  89       6.758  10.117  -8.703  1.00 93.38           C  
ATOM   2474  O   ASP B  89       8.422   9.695 -11.219  1.00 93.38           O  
ATOM   2475  CG  ASP B  89       6.492   9.680  -7.273  1.00 93.38           C  
ATOM   2476  OD1 ASP B  89       7.410   9.133  -6.621  1.00 93.38           O  
ATOM   2477  OD2 ASP B  89       5.355   9.875  -6.797  1.00 93.38           O  
ATOM   2478  N   GLN B  90       8.828  11.828 -10.891  1.00 94.62           N  
ATOM   2479  CA  GLN B  90       9.000  12.117 -12.305  1.00 94.62           C  
ATOM   2480  C   GLN B  90      10.469  12.375 -12.648  1.00 94.62           C  
ATOM   2481  CB  GLN B  90       8.156  13.328 -12.711  1.00 94.62           C  
ATOM   2482  O   GLN B  90      10.805  12.672 -13.789  1.00 94.62           O  
ATOM   2483  CG  GLN B  90       6.660  13.125 -12.492  1.00 94.62           C  
ATOM   2484  CD  GLN B  90       5.852  14.375 -12.805  1.00 94.62           C  
ATOM   2485  NE2 GLN B  90       4.922  14.719 -11.922  1.00 94.62           N  
ATOM   2486  OE1 GLN B  90       6.062  15.023 -13.836  1.00 94.62           O  
ATOM   2487  N   LEU B  91      11.305  12.281 -11.695  1.00 96.75           N  
ATOM   2488  CA  LEU B  91      12.719  12.570 -11.891  1.00 96.75           C  
ATOM   2489  C   LEU B  91      13.578  11.344 -11.570  1.00 96.75           C  
ATOM   2490  CB  LEU B  91      13.156  13.750 -11.023  1.00 96.75           C  
ATOM   2491  O   LEU B  91      13.156  10.477 -10.797  1.00 96.75           O  
ATOM   2492  CG  LEU B  91      12.453  15.078 -11.281  1.00 96.75           C  
ATOM   2493  CD1 LEU B  91      12.961  16.156 -10.320  1.00 96.75           C  
ATOM   2494  CD2 LEU B  91      12.648  15.516 -12.727  1.00 96.75           C  
ATOM   2495  N   TRP B  92      14.680  11.305 -12.211  1.00 96.69           N  
ATOM   2496  CA  TRP B  92      15.695  10.336 -11.812  1.00 96.69           C  
ATOM   2497  C   TRP B  92      16.234  10.641 -10.414  1.00 96.69           C  
ATOM   2498  CB  TRP B  92      16.844  10.320 -12.820  1.00 96.69           C  
ATOM   2499  O   TRP B  92      16.531  11.797 -10.102  1.00 96.69           O  
ATOM   2500  CG  TRP B  92      17.906   9.297 -12.523  1.00 96.69           C  
ATOM   2501  CD1 TRP B  92      17.938   7.996 -12.938  1.00 96.69           C  
ATOM   2502  CD2 TRP B  92      19.078   9.500 -11.734  1.00 96.69           C  
ATOM   2503  CE2 TRP B  92      19.781   8.273 -11.719  1.00 96.69           C  
ATOM   2504  CE3 TRP B  92      19.625  10.594 -11.047  1.00 96.69           C  
ATOM   2505  NE1 TRP B  92      19.062   7.375 -12.461  1.00 96.69           N  
ATOM   2506  CH2 TRP B  92      21.500   9.203 -10.367  1.00 96.69           C  
ATOM   2507  CZ2 TRP B  92      21.000   8.109 -11.039  1.00 96.69           C  
ATOM   2508  CZ3 TRP B  92      20.828  10.438 -10.367  1.00 96.69           C  
ATOM   2509  N   VAL B  93      16.266   9.703  -9.602  1.00 96.56           N  
ATOM   2510  CA  VAL B  93      16.875   9.820  -8.281  1.00 96.56           C  
ATOM   2511  C   VAL B  93      17.906   8.719  -8.078  1.00 96.56           C  
ATOM   2512  CB  VAL B  93      15.805   9.758  -7.160  1.00 96.56           C  
ATOM   2513  O   VAL B  93      17.797   7.645  -8.680  1.00 96.56           O  
ATOM   2514  CG1 VAL B  93      14.828  10.922  -7.281  1.00 96.56           C  
ATOM   2515  CG2 VAL B  93      15.055   8.422  -7.211  1.00 96.56           C  
ATOM   2516  N   PRO B  94      18.938   8.969  -7.316  1.00 96.44           N  
ATOM   2517  CA  PRO B  94      19.906   7.906  -7.035  1.00 96.44           C  
ATOM   2518  C   PRO B  94      19.266   6.668  -6.422  1.00 96.44           C  
ATOM   2519  CB  PRO B  94      20.875   8.562  -6.047  1.00 96.44           C  
ATOM   2520  O   PRO B  94      18.312   6.781  -5.645  1.00 96.44           O  
ATOM   2521  CG  PRO B  94      20.703  10.031  -6.262  1.00 96.44           C  
ATOM   2522  CD  PRO B  94      19.281  10.297  -6.621  1.00 96.44           C  
ATOM   2523  N   ASP B  95      19.750   5.566  -6.688  1.00 95.50           N  
ATOM   2524  CA  ASP B  95      19.172   4.312  -6.215  1.00 95.50           C  
ATOM   2525  C   ASP B  95      19.812   3.859  -4.910  1.00 95.50           C  
ATOM   2526  CB  ASP B  95      19.312   3.221  -7.277  1.00 95.50           C  
ATOM   2527  O   ASP B  95      20.109   2.676  -4.734  1.00 95.50           O  
ATOM   2528  CG  ASP B  95      20.750   2.852  -7.559  1.00 95.50           C  
ATOM   2529  OD1 ASP B  95      21.672   3.619  -7.184  1.00 95.50           O  
ATOM   2530  OD2 ASP B  95      20.984   1.782  -8.164  1.00 95.50           O  
ATOM   2531  N   THR B  96      20.031   4.676  -4.074  1.00 95.50           N  
ATOM   2532  CA  THR B  96      20.672   4.410  -2.791  1.00 95.50           C  
ATOM   2533  C   THR B  96      19.797   3.498  -1.933  1.00 95.50           C  
ATOM   2534  CB  THR B  96      20.969   5.715  -2.027  1.00 95.50           C  
ATOM   2535  O   THR B  96      18.578   3.609  -1.952  1.00 95.50           O  
ATOM   2536  CG2 THR B  96      21.938   6.598  -2.801  1.00 95.50           C  
ATOM   2537  OG1 THR B  96      19.734   6.430  -1.831  1.00 95.50           O  
ATOM   2538  N   TYR B  97      20.422   2.629  -1.211  1.00 95.56           N  
ATOM   2539  CA  TYR B  97      19.766   1.789  -0.213  1.00 95.56           C  
ATOM   2540  C   TYR B  97      20.656   1.596   1.007  1.00 95.56           C  
ATOM   2541  CB  TYR B  97      19.391   0.428  -0.812  1.00 95.56           C  
ATOM   2542  O   TYR B  97      21.844   1.932   0.977  1.00 95.56           O  
ATOM   2543  CG  TYR B  97      20.547  -0.545  -0.858  1.00 95.56           C  
ATOM   2544  CD1 TYR B  97      21.641  -0.323  -1.694  1.00 95.56           C  
ATOM   2545  CD2 TYR B  97      20.547  -1.689  -0.068  1.00 95.56           C  
ATOM   2546  CE1 TYR B  97      22.703  -1.219  -1.742  1.00 95.56           C  
ATOM   2547  CE2 TYR B  97      21.609  -2.592  -0.108  1.00 95.56           C  
ATOM   2548  OH  TYR B  97      23.734  -3.238  -0.989  1.00 95.56           O  
ATOM   2549  CZ  TYR B  97      22.672  -2.350  -0.946  1.00 95.56           C  
ATOM   2550  N   PHE B  98      20.094   1.154   2.088  1.00 95.75           N  
ATOM   2551  CA  PHE B  98      20.828   0.844   3.311  1.00 95.75           C  
ATOM   2552  C   PHE B  98      21.141  -0.646   3.393  1.00 95.75           C  
ATOM   2553  CB  PHE B  98      20.031   1.283   4.543  1.00 95.75           C  
ATOM   2554  O   PHE B  98      20.234  -1.463   3.590  1.00 95.75           O  
ATOM   2555  CG  PHE B  98      19.625   2.734   4.523  1.00 95.75           C  
ATOM   2556  CD1 PHE B  98      20.594   3.732   4.598  1.00 95.75           C  
ATOM   2557  CD2 PHE B  98      18.297   3.102   4.430  1.00 95.75           C  
ATOM   2558  CE1 PHE B  98      20.234   5.078   4.582  1.00 95.75           C  
ATOM   2559  CE2 PHE B  98      17.922   4.445   4.414  1.00 95.75           C  
ATOM   2560  CZ  PHE B  98      18.891   5.430   4.488  1.00 95.75           C  
ATOM   2561  N   LEU B  99      22.391  -0.918   3.277  1.00 93.75           N  
ATOM   2562  CA  LEU B  99      22.891  -2.287   3.146  1.00 93.75           C  
ATOM   2563  C   LEU B  99      22.438  -3.137   4.332  1.00 93.75           C  
ATOM   2564  CB  LEU B  99      24.406  -2.305   3.033  1.00 93.75           C  
ATOM   2565  O   LEU B  99      22.000  -4.273   4.156  1.00 93.75           O  
ATOM   2566  CG  LEU B  99      25.062  -3.680   2.865  1.00 93.75           C  
ATOM   2567  CD1 LEU B  99      24.812  -4.219   1.461  1.00 93.75           C  
ATOM   2568  CD2 LEU B  99      26.562  -3.602   3.154  1.00 93.75           C  
ATOM   2569  N   ASN B 100      22.562  -2.676   5.441  1.00 92.12           N  
ATOM   2570  CA  ASN B 100      22.250  -3.461   6.633  1.00 92.12           C  
ATOM   2571  C   ASN B 100      20.859  -3.135   7.168  1.00 92.12           C  
ATOM   2572  CB  ASN B 100      23.297  -3.236   7.719  1.00 92.12           C  
ATOM   2573  O   ASN B 100      20.594  -3.289   8.359  1.00 92.12           O  
ATOM   2574  CG  ASN B 100      23.562  -1.766   7.988  1.00 92.12           C  
ATOM   2575  ND2 ASN B 100      23.891  -1.440   9.234  1.00 92.12           N  
ATOM   2576  OD1 ASN B 100      23.453  -0.929   7.090  1.00 92.12           O  
ATOM   2577  N   ASP B 101      20.016  -2.736   6.336  1.00 94.06           N  
ATOM   2578  CA  ASP B 101      18.641  -2.418   6.691  1.00 94.06           C  
ATOM   2579  C   ASP B 101      17.828  -3.688   6.934  1.00 94.06           C  
ATOM   2580  CB  ASP B 101      17.984  -1.576   5.594  1.00 94.06           C  
ATOM   2581  O   ASP B 101      17.828  -4.602   6.105  1.00 94.06           O  
ATOM   2582  CG  ASP B 101      16.500  -1.351   5.820  1.00 94.06           C  
ATOM   2583  OD1 ASP B 101      16.141  -0.582   6.738  1.00 94.06           O  
ATOM   2584  OD2 ASP B 101      15.688  -1.949   5.082  1.00 94.06           O  
ATOM   2585  N   LYS B 102      17.219  -3.777   8.039  1.00 90.31           N  
ATOM   2586  CA  LYS B 102      16.250  -4.832   8.320  1.00 90.31           C  
ATOM   2587  C   LYS B 102      14.828  -4.387   7.965  1.00 90.31           C  
ATOM   2588  CB  LYS B 102      16.312  -5.246   9.789  1.00 90.31           C  
ATOM   2589  O   LYS B 102      14.070  -5.145   7.367  1.00 90.31           O  
ATOM   2590  CG  LYS B 102      17.594  -5.980  10.164  1.00 90.31           C  
ATOM   2591  CD  LYS B 102      17.531  -6.504  11.594  1.00 90.31           C  
ATOM   2592  CE  LYS B 102      18.703  -7.430  11.898  1.00 90.31           C  
ATOM   2593  NZ  LYS B 102      18.656  -7.949  13.297  1.00 90.31           N  
ATOM   2594  N   LYS B 103      14.586  -3.244   8.352  1.00 91.81           N  
ATOM   2595  CA  LYS B 103      13.297  -2.611   8.094  1.00 91.81           C  
ATOM   2596  C   LYS B 103      13.422  -1.090   8.078  1.00 91.81           C  
ATOM   2597  CB  LYS B 103      12.273  -3.041   9.148  1.00 91.81           C  
ATOM   2598  O   LYS B 103      14.148  -0.514   8.898  1.00 91.81           O  
ATOM   2599  CG  LYS B 103      10.852  -2.561   8.859  1.00 91.81           C  
ATOM   2600  CD  LYS B 103       9.875  -3.033   9.930  1.00 91.81           C  
ATOM   2601  CE  LYS B 103       8.461  -2.545   9.648  1.00 91.81           C  
ATOM   2602  NZ  LYS B 103       7.504  -2.982  10.703  1.00 91.81           N  
ATOM   2603  N   SER B 104      12.719  -0.495   7.133  1.00 94.06           N  
ATOM   2604  CA  SER B 104      12.766   0.958   7.016  1.00 94.06           C  
ATOM   2605  C   SER B 104      11.500   1.503   6.363  1.00 94.06           C  
ATOM   2606  CB  SER B 104      13.992   1.395   6.211  1.00 94.06           C  
ATOM   2607  O   SER B 104      10.758   0.759   5.715  1.00 94.06           O  
ATOM   2608  OG  SER B 104      15.180   0.931   6.820  1.00 94.06           O  
ATOM   2609  N   PHE B 105      11.227   2.711   6.570  1.00 93.62           N  
ATOM   2610  CA  PHE B 105      10.102   3.379   5.922  1.00 93.62           C  
ATOM   2611  C   PHE B 105      10.359   4.879   5.812  1.00 93.62           C  
ATOM   2612  CB  PHE B 105       8.805   3.119   6.688  1.00 93.62           C  
ATOM   2613  O   PHE B 105      11.102   5.445   6.617  1.00 93.62           O  
ATOM   2614  CG  PHE B 105       8.812   3.656   8.094  1.00 93.62           C  
ATOM   2615  CD1 PHE B 105       9.305   2.889   9.141  1.00 93.62           C  
ATOM   2616  CD2 PHE B 105       8.328   4.926   8.367  1.00 93.62           C  
ATOM   2617  CE1 PHE B 105       9.312   3.383  10.445  1.00 93.62           C  
ATOM   2618  CE2 PHE B 105       8.328   5.430   9.664  1.00 93.62           C  
ATOM   2619  CZ  PHE B 105       8.820   4.652  10.703  1.00 93.62           C  
ATOM   2620  N   VAL B 106       9.781   5.504   4.809  1.00 94.06           N  
ATOM   2621  CA  VAL B 106       9.727   6.953   4.676  1.00 94.06           C  
ATOM   2622  C   VAL B 106       8.508   7.492   5.426  1.00 94.06           C  
ATOM   2623  CB  VAL B 106       9.672   7.387   3.193  1.00 94.06           C  
ATOM   2624  O   VAL B 106       7.410   6.945   5.316  1.00 94.06           O  
ATOM   2625  CG1 VAL B 106       9.523   8.906   3.080  1.00 94.06           C  
ATOM   2626  CG2 VAL B 106      10.922   6.914   2.453  1.00 94.06           C  
ATOM   2627  N   HIS B 107       8.688   8.414   6.156  1.00 92.25           N  
ATOM   2628  CA  HIS B 107       7.562   9.039   6.848  1.00 92.25           C  
ATOM   2629  C   HIS B 107       6.645   9.758   5.867  1.00 92.25           C  
ATOM   2630  CB  HIS B 107       8.070  10.016   7.906  1.00 92.25           C  
ATOM   2631  O   HIS B 107       7.098  10.242   4.828  1.00 92.25           O  
ATOM   2632  CG  HIS B 107       8.695   9.352   9.086  1.00 92.25           C  
ATOM   2633  CD2 HIS B 107       9.938   8.836   9.266  1.00 92.25           C  
ATOM   2634  ND1 HIS B 107       8.031   9.156  10.281  1.00 92.25           N  
ATOM   2635  CE1 HIS B 107       8.828   8.547  11.133  1.00 92.25           C  
ATOM   2636  NE2 HIS B 107       9.992   8.336  10.539  1.00 92.25           N  
ATOM   2637  N   GLY B 108       5.340   9.758   6.090  1.00 87.38           N  
ATOM   2638  CA  GLY B 108       4.457  10.398   5.129  1.00 87.38           C  
ATOM   2639  C   GLY B 108       2.998  10.352   5.539  1.00 87.38           C  
ATOM   2640  O   GLY B 108       2.139   9.953   4.754  1.00 87.38           O  
ATOM   2641  N   VAL B 109       2.529  10.867   6.574  1.00 80.75           N  
ATOM   2642  CA  VAL B 109       1.137  10.805   7.004  1.00 80.75           C  
ATOM   2643  C   VAL B 109       0.316  11.844   6.250  1.00 80.75           C  
ATOM   2644  CB  VAL B 109       1.004  11.023   8.531  1.00 80.75           C  
ATOM   2645  O   VAL B 109      -0.690  11.516   5.617  1.00 80.75           O  
ATOM   2646  CG1 VAL B 109      -0.466  11.078   8.938  1.00 80.75           C  
ATOM   2647  CG2 VAL B 109       1.737   9.922   9.289  1.00 80.75           C  
ATOM   2648  N   THR B 110       0.738  13.102   6.203  1.00 80.88           N  
ATOM   2649  CA  THR B 110       0.029  14.117   5.430  1.00 80.88           C  
ATOM   2650  C   THR B 110       0.450  14.070   3.963  1.00 80.88           C  
ATOM   2651  CB  THR B 110       0.278  15.531   5.992  1.00 80.88           C  
ATOM   2652  O   THR B 110      -0.392  13.930   3.074  1.00 80.88           O  
ATOM   2653  CG2 THR B 110      -0.247  15.656   7.418  1.00 80.88           C  
ATOM   2654  OG1 THR B 110       1.686  15.797   5.984  1.00 80.88           O  
ATOM   2655  N   VAL B 111       1.694  14.102   3.758  1.00 84.88           N  
ATOM   2656  CA  VAL B 111       2.365  13.875   2.482  1.00 84.88           C  
ATOM   2657  C   VAL B 111       3.672  13.117   2.709  1.00 84.88           C  
ATOM   2658  CB  VAL B 111       2.645  15.211   1.748  1.00 84.88           C  
ATOM   2659  O   VAL B 111       4.223  13.141   3.811  1.00 84.88           O  
ATOM   2660  CG1 VAL B 111       1.338  15.945   1.446  1.00 84.88           C  
ATOM   2661  CG2 VAL B 111       3.576  16.094   2.578  1.00 84.88           C  
ATOM   2662  N   LYS B 112       4.051  12.422   1.652  1.00 88.00           N  
ATOM   2663  CA  LYS B 112       5.371  11.812   1.781  1.00 88.00           C  
ATOM   2664  C   LYS B 112       6.430  12.859   2.109  1.00 88.00           C  
ATOM   2665  CB  LYS B 112       5.750  11.070   0.497  1.00 88.00           C  
ATOM   2666  O   LYS B 112       6.414  13.961   1.557  1.00 88.00           O  
ATOM   2667  CG  LYS B 112       4.969   9.781   0.273  1.00 88.00           C  
ATOM   2668  CD  LYS B 112       5.496   9.016  -0.930  1.00 88.00           C  
ATOM   2669  CE  LYS B 112       4.742   7.703  -1.129  1.00 88.00           C  
ATOM   2670  NZ  LYS B 112       5.270   6.934  -2.295  1.00 88.00           N  
ATOM   2671  N   ASN B 113       7.281  12.539   3.096  1.00 91.94           N  
ATOM   2672  CA  ASN B 113       8.336  13.469   3.490  1.00 91.94           C  
ATOM   2673  C   ASN B 113       9.523  13.414   2.537  1.00 91.94           C  
ATOM   2674  CB  ASN B 113       8.789  13.188   4.926  1.00 91.94           C  
ATOM   2675  O   ASN B 113      10.594  12.906   2.898  1.00 91.94           O  
ATOM   2676  CG  ASN B 113       7.719  13.508   5.949  1.00 91.94           C  
ATOM   2677  ND2 ASN B 113       6.582  14.008   5.480  1.00 91.94           N  
ATOM   2678  OD1 ASN B 113       7.914  13.312   7.152  1.00 91.94           O  
ATOM   2679  N   ARG B 114       9.242  13.914   1.472  1.00 93.75           N  
ATOM   2680  CA  ARG B 114      10.219  14.047   0.398  1.00 93.75           C  
ATOM   2681  C   ARG B 114      10.352  15.492  -0.056  1.00 93.75           C  
ATOM   2682  CB  ARG B 114       9.836  13.156  -0.788  1.00 93.75           C  
ATOM   2683  O   ARG B 114       9.352  16.188  -0.221  1.00 93.75           O  
ATOM   2684  CG  ARG B 114       9.719  11.680  -0.439  1.00 93.75           C  
ATOM   2685  CD  ARG B 114       9.445  10.828  -1.672  1.00 93.75           C  
ATOM   2686  NE  ARG B 114       8.148  11.133  -2.262  1.00 93.75           N  
ATOM   2687  NH1 ARG B 114       8.195   9.398  -3.781  1.00 93.75           N  
ATOM   2688  NH2 ARG B 114       6.395  10.812  -3.713  1.00 93.75           N  
ATOM   2689  CZ  ARG B 114       7.582  10.445  -3.250  1.00 93.75           C  
ATOM   2690  N   MET B 115      11.562  15.930  -0.198  1.00 92.81           N  
ATOM   2691  CA  MET B 115      11.828  17.266  -0.706  1.00 92.81           C  
ATOM   2692  C   MET B 115      12.617  17.219  -2.012  1.00 92.81           C  
ATOM   2693  CB  MET B 115      12.602  18.094   0.329  1.00 92.81           C  
ATOM   2694  O   MET B 115      13.602  16.484  -2.117  1.00 92.81           O  
ATOM   2695  CG  MET B 115      12.898  19.516  -0.115  1.00 92.81           C  
ATOM   2696  SD  MET B 115      14.477  19.656  -1.034  1.00 92.81           S  
ATOM   2697  CE  MET B 115      15.656  19.406   0.322  1.00 92.81           C  
ATOM   2698  N   ILE B 116      12.164  17.969  -2.961  1.00 95.25           N  
ATOM   2699  CA  ILE B 116      12.875  18.125  -4.227  1.00 95.25           C  
ATOM   2700  C   ILE B 116      13.086  19.609  -4.504  1.00 95.25           C  
ATOM   2701  CB  ILE B 116      12.109  17.469  -5.395  1.00 95.25           C  
ATOM   2702  O   ILE B 116      12.125  20.391  -4.582  1.00 95.25           O  
ATOM   2703  CG1 ILE B 116      12.102  15.945  -5.238  1.00 95.25           C  
ATOM   2704  CG2 ILE B 116      12.719  17.875  -6.738  1.00 95.25           C  
ATOM   2705  CD1 ILE B 116      13.445  15.289  -5.523  1.00 95.25           C  
ATOM   2706  N   ARG B 117      14.273  19.953  -4.637  1.00 95.69           N  
ATOM   2707  CA  ARG B 117      14.641  21.328  -4.965  1.00 95.69           C  
ATOM   2708  C   ARG B 117      15.617  21.375  -6.137  1.00 95.69           C  
ATOM   2709  CB  ARG B 117      15.250  22.031  -3.748  1.00 95.69           C  
ATOM   2710  O   ARG B 117      16.656  20.703  -6.113  1.00 95.69           O  
ATOM   2711  CG  ARG B 117      15.555  23.500  -3.971  1.00 95.69           C  
ATOM   2712  CD  ARG B 117      16.047  24.172  -2.697  1.00 95.69           C  
ATOM   2713  NE  ARG B 117      14.992  24.234  -1.682  1.00 95.69           N  
ATOM   2714  NH1 ARG B 117      16.391  24.953   0.014  1.00 95.69           N  
ATOM   2715  NH2 ARG B 117      14.164  24.609   0.424  1.00 95.69           N  
ATOM   2716  CZ  ARG B 117      15.188  24.594  -0.417  1.00 95.69           C  
ATOM   2717  N   LEU B 118      15.289  22.172  -7.117  1.00 96.56           N  
ATOM   2718  CA  LEU B 118      16.125  22.359  -8.297  1.00 96.56           C  
ATOM   2719  C   LEU B 118      16.844  23.703  -8.250  1.00 96.56           C  
ATOM   2720  CB  LEU B 118      15.297  22.250  -9.578  1.00 96.56           C  
ATOM   2721  O   LEU B 118      16.234  24.719  -7.875  1.00 96.56           O  
ATOM   2722  CG  LEU B 118      14.430  21.000  -9.719  1.00 96.56           C  
ATOM   2723  CD1 LEU B 118      13.695  21.000 -11.055  1.00 96.56           C  
ATOM   2724  CD2 LEU B 118      15.281  19.734  -9.578  1.00 96.56           C  
ATOM   2725  N   HIS B 119      18.047  23.688  -8.617  1.00 95.94           N  
ATOM   2726  CA  HIS B 119      18.828  24.906  -8.750  1.00 95.94           C  
ATOM   2727  C   HIS B 119      19.078  25.250 -10.219  1.00 95.94           C  
ATOM   2728  CB  HIS B 119      20.172  24.766  -8.023  1.00 95.94           C  
ATOM   2729  O   HIS B 119      19.078  24.375 -11.078  1.00 95.94           O  
ATOM   2730  CG  HIS B 119      20.031  24.609  -6.539  1.00 95.94           C  
ATOM   2731  CD2 HIS B 119      20.344  25.438  -5.520  1.00 95.94           C  
ATOM   2732  ND1 HIS B 119      19.500  23.469  -5.965  1.00 95.94           N  
ATOM   2733  CE1 HIS B 119      19.500  23.609  -4.648  1.00 95.94           C  
ATOM   2734  NE2 HIS B 119      20.016  24.797  -4.352  1.00 95.94           N  
ATOM   2735  N   PRO B 120      19.312  26.484 -10.492  1.00 96.38           N  
ATOM   2736  CA  PRO B 120      19.500  26.906 -11.875  1.00 96.38           C  
ATOM   2737  C   PRO B 120      20.609  26.156 -12.594  1.00 96.38           C  
ATOM   2738  CB  PRO B 120      19.844  28.391 -11.750  1.00 96.38           C  
ATOM   2739  O   PRO B 120      20.516  25.906 -13.797  1.00 96.38           O  
ATOM   2740  CG  PRO B 120      19.094  28.859 -10.547  1.00 96.38           C  
ATOM   2741  CD  PRO B 120      19.125  27.766  -9.508  1.00 96.38           C  
ATOM   2742  N   ASP B 121      21.609  25.734 -11.867  1.00 97.00           N  
ATOM   2743  CA  ASP B 121      22.766  25.078 -12.492  1.00 97.00           C  
ATOM   2744  C   ASP B 121      22.500  23.594 -12.703  1.00 97.00           C  
ATOM   2745  CB  ASP B 121      24.016  25.281 -11.641  1.00 97.00           C  
ATOM   2746  O   ASP B 121      23.406  22.859 -13.109  1.00 97.00           O  
ATOM   2747  CG  ASP B 121      23.938  24.594 -10.297  1.00 97.00           C  
ATOM   2748  OD1 ASP B 121      22.859  24.062  -9.938  1.00 97.00           O  
ATOM   2749  OD2 ASP B 121      24.969  24.578  -9.570  1.00 97.00           O  
ATOM   2750  N   GLY B 122      21.344  23.078 -12.375  1.00 97.31           N  
ATOM   2751  CA  GLY B 122      21.000  21.688 -12.586  1.00 97.31           C  
ATOM   2752  C   GLY B 122      21.188  20.828 -11.344  1.00 97.31           C  
ATOM   2753  O   GLY B 122      20.938  19.625 -11.375  1.00 97.31           O  
ATOM   2754  N   THR B 123      21.609  21.500 -10.289  1.00 97.75           N  
ATOM   2755  CA  THR B 123      21.734  20.766  -9.039  1.00 97.75           C  
ATOM   2756  C   THR B 123      20.359  20.375  -8.508  1.00 97.75           C  
ATOM   2757  CB  THR B 123      22.484  21.578  -7.973  1.00 97.75           C  
ATOM   2758  O   THR B 123      19.438  21.203  -8.492  1.00 97.75           O  
ATOM   2759  CG2 THR B 123      22.594  20.812  -6.660  1.00 97.75           C  
ATOM   2760  OG1 THR B 123      23.812  21.875  -8.445  1.00 97.75           O  
ATOM   2761  N   VAL B 124      20.250  19.141  -8.172  1.00 97.88           N  
ATOM   2762  CA  VAL B 124      19.031  18.609  -7.562  1.00 97.88           C  
ATOM   2763  C   VAL B 124      19.297  18.250  -6.102  1.00 97.88           C  
ATOM   2764  CB  VAL B 124      18.500  17.375  -8.320  1.00 97.88           C  
ATOM   2765  O   VAL B 124      20.266  17.547  -5.797  1.00 97.88           O  
ATOM   2766  CG1 VAL B 124      17.156  16.922  -7.734  1.00 97.88           C  
ATOM   2767  CG2 VAL B 124      18.344  17.688  -9.805  1.00 97.88           C  
ATOM   2768  N   LEU B 125      18.547  18.766  -5.215  1.00 96.62           N  
ATOM   2769  CA  LEU B 125      18.531  18.375  -3.811  1.00 96.62           C  
ATOM   2770  C   LEU B 125      17.312  17.500  -3.506  1.00 96.62           C  
ATOM   2771  CB  LEU B 125      18.531  19.609  -2.902  1.00 96.62           C  
ATOM   2772  O   LEU B 125      16.188  17.891  -3.787  1.00 96.62           O  
ATOM   2773  CG  LEU B 125      19.797  20.453  -2.904  1.00 96.62           C  
ATOM   2774  CD1 LEU B 125      19.609  21.688  -2.035  1.00 96.62           C  
ATOM   2775  CD2 LEU B 125      21.000  19.625  -2.422  1.00 96.62           C  
ATOM   2776  N   TYR B 126      17.578  16.344  -2.979  1.00 96.38           N  
ATOM   2777  CA  TYR B 126      16.547  15.367  -2.668  1.00 96.38           C  
ATOM   2778  C   TYR B 126      16.625  14.922  -1.212  1.00 96.38           C  
ATOM   2779  CB  TYR B 126      16.656  14.148  -3.592  1.00 96.38           C  
ATOM   2780  O   TYR B 126      17.594  14.266  -0.812  1.00 96.38           O  
ATOM   2781  CG  TYR B 126      15.562  13.133  -3.389  1.00 96.38           C  
ATOM   2782  CD1 TYR B 126      15.859  11.773  -3.275  1.00 96.38           C  
ATOM   2783  CD2 TYR B 126      14.227  13.523  -3.311  1.00 96.38           C  
ATOM   2784  CE1 TYR B 126      14.852  10.828  -3.090  1.00 96.38           C  
ATOM   2785  CE2 TYR B 126      13.219  12.586  -3.125  1.00 96.38           C  
ATOM   2786  OH  TYR B 126      12.539  10.320  -2.832  1.00 96.38           O  
ATOM   2787  CZ  TYR B 126      13.539  11.250  -3.016  1.00 96.38           C  
ATOM   2788  N   GLY B 127      15.617  15.273  -0.482  1.00 94.62           N  
ATOM   2789  CA  GLY B 127      15.602  14.953   0.937  1.00 94.62           C  
ATOM   2790  C   GLY B 127      14.492  13.992   1.319  1.00 94.62           C  
ATOM   2791  O   GLY B 127      13.383  14.070   0.784  1.00 94.62           O  
ATOM   2792  N   LEU B 128      14.828  13.148   2.266  1.00 96.06           N  
ATOM   2793  CA  LEU B 128      13.883  12.180   2.811  1.00 96.06           C  
ATOM   2794  C   LEU B 128      13.977  12.117   4.332  1.00 96.06           C  
ATOM   2795  CB  LEU B 128      14.133  10.789   2.215  1.00 96.06           C  
ATOM   2796  O   LEU B 128      15.078  12.195   4.891  1.00 96.06           O  
ATOM   2797  CG  LEU B 128      13.961  10.664   0.700  1.00 96.06           C  
ATOM   2798  CD1 LEU B 128      14.727   9.445   0.182  1.00 96.06           C  
ATOM   2799  CD2 LEU B 128      12.484  10.570   0.334  1.00 96.06           C  
ATOM   2800  N   ARG B 129      12.883  11.984   4.961  1.00 95.44           N  
ATOM   2801  CA  ARG B 129      12.875  11.594   6.367  1.00 95.44           C  
ATOM   2802  C   ARG B 129      12.625  10.094   6.516  1.00 95.44           C  
ATOM   2803  CB  ARG B 129      11.812  12.375   7.137  1.00 95.44           C  
ATOM   2804  O   ARG B 129      11.570   9.594   6.129  1.00 95.44           O  
ATOM   2805  CG  ARG B 129      11.883  12.195   8.648  1.00 95.44           C  
ATOM   2806  CD  ARG B 129      10.906  13.117   9.367  1.00 95.44           C  
ATOM   2807  NE  ARG B 129      10.953  12.914  10.812  1.00 95.44           N  
ATOM   2808  NH1 ARG B 129       8.930  11.812  10.938  1.00 95.44           N  
ATOM   2809  NH2 ARG B 129      10.156  12.180  12.836  1.00 95.44           N  
ATOM   2810  CZ  ARG B 129      10.016  12.305  11.523  1.00 95.44           C  
ATOM   2811  N   ILE B 130      13.578   9.414   7.152  1.00 96.25           N  
ATOM   2812  CA  ILE B 130      13.578   7.953   7.148  1.00 96.25           C  
ATOM   2813  C   ILE B 130      13.773   7.438   8.570  1.00 96.25           C  
ATOM   2814  CB  ILE B 130      14.672   7.391   6.219  1.00 96.25           C  
ATOM   2815  O   ILE B 130      14.570   7.984   9.336  1.00 96.25           O  
ATOM   2816  CG1 ILE B 130      14.406   7.801   4.766  1.00 96.25           C  
ATOM   2817  CG2 ILE B 130      14.766   5.867   6.352  1.00 96.25           C  
ATOM   2818  CD1 ILE B 130      15.578   7.562   3.830  1.00 96.25           C  
ATOM   2819  N   THR B 131      13.008   6.477   8.891  1.00 95.31           N  
ATOM   2820  CA  THR B 131      13.352   5.625  10.023  1.00 95.31           C  
ATOM   2821  C   THR B 131      13.820   4.254   9.547  1.00 95.31           C  
ATOM   2822  CB  THR B 131      12.148   5.453  10.977  1.00 95.31           C  
ATOM   2823  O   THR B 131      13.164   3.621   8.711  1.00 95.31           O  
ATOM   2824  CG2 THR B 131      12.453   4.441  12.070  1.00 95.31           C  
ATOM   2825  OG1 THR B 131      11.844   6.719  11.578  1.00 95.31           O  
ATOM   2826  N   THR B 132      15.016   3.826  10.023  1.00 96.31           N  
ATOM   2827  CA  THR B 132      15.578   2.541   9.625  1.00 96.31           C  
ATOM   2828  C   THR B 132      16.062   1.760  10.836  1.00 96.31           C  
ATOM   2829  CB  THR B 132      16.734   2.729   8.625  1.00 96.31           C  
ATOM   2830  O   THR B 132      16.641   2.336  11.758  1.00 96.31           O  
ATOM   2831  CG2 THR B 132      17.891   3.498   9.266  1.00 96.31           C  
ATOM   2832  OG1 THR B 132      17.203   1.443   8.203  1.00 96.31           O  
ATOM   2833  N   THR B 133      15.703   0.563  10.852  1.00 95.94           N  
ATOM   2834  CA  THR B 133      16.328  -0.401  11.742  1.00 95.94           C  
ATOM   2835  C   THR B 133      17.438  -1.158  11.031  1.00 95.94           C  
ATOM   2836  CB  THR B 133      15.305  -1.402  12.297  1.00 95.94           C  
ATOM   2837  O   THR B 133      17.188  -1.904  10.078  1.00 95.94           O  
ATOM   2838  CG2 THR B 133      15.953  -2.373  13.281  1.00 95.94           C  
ATOM   2839  OG1 THR B 133      14.258  -0.683  12.977  1.00 95.94           O  
ATOM   2840  N   ALA B 134      18.609  -0.917  11.484  1.00 95.50           N  
ATOM   2841  CA  ALA B 134      19.781  -1.487  10.844  1.00 95.50           C  
ATOM   2842  C   ALA B 134      20.438  -2.539  11.734  1.00 95.50           C  
ATOM   2843  CB  ALA B 134      20.781  -0.388  10.500  1.00 95.50           C  
ATOM   2844  O   ALA B 134      20.484  -2.387  12.953  1.00 95.50           O  
ATOM   2845  N   ALA B 135      20.938  -3.539  11.094  1.00 92.44           N  
ATOM   2846  CA  ALA B 135      21.656  -4.586  11.812  1.00 92.44           C  
ATOM   2847  C   ALA B 135      22.953  -4.047  12.406  1.00 92.44           C  
ATOM   2848  CB  ALA B 135      21.938  -5.766  10.891  1.00 92.44           C  
ATOM   2849  O   ALA B 135      23.656  -3.248  11.766  1.00 92.44           O  
ATOM   2850  N   CYS B 136      23.266  -4.465  13.594  1.00 92.31           N  
ATOM   2851  CA  CYS B 136      24.500  -4.148  14.305  1.00 92.31           C  
ATOM   2852  C   CYS B 136      24.953  -5.324  15.164  1.00 92.31           C  
ATOM   2853  CB  CYS B 136      24.312  -2.906  15.180  1.00 92.31           C  
ATOM   2854  O   CYS B 136      24.281  -5.672  16.141  1.00 92.31           O  
ATOM   2855  SG  CYS B 136      25.812  -2.416  16.062  1.00 92.31           S  
ATOM   2856  N   MET B 137      26.078  -5.918  14.734  1.00 87.56           N  
ATOM   2857  CA  MET B 137      26.625  -7.027  15.508  1.00 87.56           C  
ATOM   2858  C   MET B 137      27.359  -6.520  16.750  1.00 87.56           C  
ATOM   2859  CB  MET B 137      27.578  -7.871  14.648  1.00 87.56           C  
ATOM   2860  O   MET B 137      28.531  -6.129  16.672  1.00 87.56           O  
ATOM   2861  CG  MET B 137      26.891  -8.594  13.500  1.00 87.56           C  
ATOM   2862  SD  MET B 137      25.594  -9.758  14.078  1.00 87.56           S  
ATOM   2863  CE  MET B 137      26.641 -11.047  14.820  1.00 87.56           C  
ATOM   2864  N   MET B 138      26.688  -6.551  17.828  1.00 87.12           N  
ATOM   2865  CA  MET B 138      27.234  -6.039  19.078  1.00 87.12           C  
ATOM   2866  C   MET B 138      28.016  -7.121  19.812  1.00 87.12           C  
ATOM   2867  CB  MET B 138      26.109  -5.512  19.984  1.00 87.12           C  
ATOM   2868  O   MET B 138      27.609  -8.289  19.828  1.00 87.12           O  
ATOM   2869  CG  MET B 138      25.453  -4.246  19.469  1.00 87.12           C  
ATOM   2870  SD  MET B 138      24.000  -3.752  20.469  1.00 87.12           S  
ATOM   2871  CE  MET B 138      22.688  -3.840  19.203  1.00 87.12           C  
ATOM   2872  N   ASP B 139      29.250  -6.773  20.312  1.00 86.19           N  
ATOM   2873  CA  ASP B 139      30.125  -7.641  21.094  1.00 86.19           C  
ATOM   2874  C   ASP B 139      29.859  -7.477  22.578  1.00 86.19           C  
ATOM   2875  CB  ASP B 139      31.594  -7.340  20.781  1.00 86.19           C  
ATOM   2876  O   ASP B 139      30.203  -6.453  23.172  1.00 86.19           O  
ATOM   2877  CG  ASP B 139      32.531  -8.320  21.438  1.00 86.19           C  
ATOM   2878  OD1 ASP B 139      32.094  -9.172  22.219  1.00 86.19           O  
ATOM   2879  OD2 ASP B 139      33.750  -8.227  21.156  1.00 86.19           O  
ATOM   2880  N   LEU B 140      29.359  -8.570  23.094  1.00 85.19           N  
ATOM   2881  CA  LEU B 140      28.922  -8.445  24.484  1.00 85.19           C  
ATOM   2882  C   LEU B 140      29.938  -9.086  25.438  1.00 85.19           C  
ATOM   2883  CB  LEU B 140      27.547  -9.102  24.672  1.00 85.19           C  
ATOM   2884  O   LEU B 140      29.656  -9.273  26.609  1.00 85.19           O  
ATOM   2885  CG  LEU B 140      26.422  -8.562  23.797  1.00 85.19           C  
ATOM   2886  CD1 LEU B 140      25.141  -9.352  24.047  1.00 85.19           C  
ATOM   2887  CD2 LEU B 140      26.203  -7.078  24.062  1.00 85.19           C  
ATOM   2888  N   ARG B 141      31.203  -9.320  25.016  1.00 84.88           N  
ATOM   2889  CA  ARG B 141      32.219  -9.992  25.828  1.00 84.88           C  
ATOM   2890  C   ARG B 141      32.594  -9.141  27.031  1.00 84.88           C  
ATOM   2891  CB  ARG B 141      33.438 -10.305  25.000  1.00 84.88           C  
ATOM   2892  O   ARG B 141      32.875  -9.680  28.109  1.00 84.88           O  
ATOM   2893  CG  ARG B 141      33.250 -11.453  24.016  1.00 84.88           C  
ATOM   2894  CD  ARG B 141      34.469 -11.633  23.109  1.00 84.88           C  
ATOM   2895  NE  ARG B 141      34.594 -10.539  22.156  1.00 84.88           N  
ATOM   2896  NH1 ARG B 141      36.500 -11.375  21.125  1.00 84.88           N  
ATOM   2897  NH2 ARG B 141      35.562  -9.406  20.406  1.00 84.88           N  
ATOM   2898  CZ  ARG B 141      35.562 -10.445  21.219  1.00 84.88           C  
ATOM   2899  N   ARG B 142      32.625  -7.871  26.953  1.00 82.81           N  
ATOM   2900  CA  ARG B 142      33.000  -6.980  28.031  1.00 82.81           C  
ATOM   2901  C   ARG B 142      31.797  -6.312  28.672  1.00 82.81           C  
ATOM   2902  CB  ARG B 142      34.000  -5.914  27.531  1.00 82.81           C  
ATOM   2903  O   ARG B 142      31.891  -5.199  29.188  1.00 82.81           O  
ATOM   2904  CG  ARG B 142      35.344  -6.473  27.078  1.00 82.81           C  
ATOM   2905  CD  ARG B 142      36.312  -5.363  26.703  1.00 82.81           C  
ATOM   2906  NE  ARG B 142      37.594  -5.898  26.312  1.00 82.81           N  
ATOM   2907  NH1 ARG B 142      38.594  -3.832  26.016  1.00 82.81           N  
ATOM   2908  NH2 ARG B 142      39.812  -5.750  25.656  1.00 82.81           N  
ATOM   2909  CZ  ARG B 142      38.656  -5.160  26.000  1.00 82.81           C  
ATOM   2910  N   TYR B 143      30.688  -6.945  28.469  1.00 79.88           N  
ATOM   2911  CA  TYR B 143      29.484  -6.398  29.094  1.00 79.88           C  
ATOM   2912  C   TYR B 143      29.672  -6.230  30.594  1.00 79.88           C  
ATOM   2913  CB  TYR B 143      28.281  -7.305  28.812  1.00 79.88           C  
ATOM   2914  O   TYR B 143      30.203  -7.113  31.266  1.00 79.88           O  
ATOM   2915  CG  TYR B 143      26.984  -6.781  29.375  1.00 79.88           C  
ATOM   2916  CD1 TYR B 143      26.547  -7.160  30.656  1.00 79.88           C  
ATOM   2917  CD2 TYR B 143      26.188  -5.906  28.656  1.00 79.88           C  
ATOM   2918  CE1 TYR B 143      25.344  -6.684  31.172  1.00 79.88           C  
ATOM   2919  CE2 TYR B 143      24.984  -5.422  29.172  1.00 79.88           C  
ATOM   2920  OH  TYR B 143      23.391  -5.336  30.938  1.00 79.88           O  
ATOM   2921  CZ  TYR B 143      24.578  -5.812  30.422  1.00 79.88           C  
ATOM   2922  N   PRO B 144      29.422  -5.141  31.203  1.00 81.25           N  
ATOM   2923  CA  PRO B 144      28.688  -4.020  30.609  1.00 81.25           C  
ATOM   2924  C   PRO B 144      29.609  -2.885  30.172  1.00 81.25           C  
ATOM   2925  CB  PRO B 144      27.766  -3.559  31.734  1.00 81.25           C  
ATOM   2926  O   PRO B 144      29.141  -1.774  29.891  1.00 81.25           O  
ATOM   2927  CG  PRO B 144      28.516  -3.852  33.000  1.00 81.25           C  
ATOM   2928  CD  PRO B 144      29.328  -5.094  32.781  1.00 81.25           C  
ATOM   2929  N   LEU B 145      30.969  -3.082  30.219  1.00 81.88           N  
ATOM   2930  CA  LEU B 145      31.953  -2.064  29.859  1.00 81.88           C  
ATOM   2931  C   LEU B 145      32.281  -2.135  28.375  1.00 81.88           C  
ATOM   2932  CB  LEU B 145      33.219  -2.230  30.688  1.00 81.88           C  
ATOM   2933  O   LEU B 145      33.344  -1.711  27.953  1.00 81.88           O  
ATOM   2934  CG  LEU B 145      33.094  -2.029  32.188  1.00 81.88           C  
ATOM   2935  CD1 LEU B 145      34.344  -2.494  32.906  1.00 81.88           C  
ATOM   2936  CD2 LEU B 145      32.812  -0.567  32.500  1.00 81.88           C  
ATOM   2937  N   ASP B 146      31.312  -2.643  27.641  1.00 83.50           N  
ATOM   2938  CA  ASP B 146      31.547  -2.891  26.234  1.00 83.50           C  
ATOM   2939  C   ASP B 146      31.312  -1.628  25.406  1.00 83.50           C  
ATOM   2940  CB  ASP B 146      30.656  -4.023  25.719  1.00 83.50           C  
ATOM   2941  O   ASP B 146      30.625  -0.709  25.844  1.00 83.50           O  
ATOM   2942  CG  ASP B 146      29.188  -3.785  26.000  1.00 83.50           C  
ATOM   2943  OD1 ASP B 146      28.812  -3.574  27.188  1.00 83.50           O  
ATOM   2944  OD2 ASP B 146      28.391  -3.814  25.047  1.00 83.50           O  
ATOM   2945  N   GLU B 147      32.031  -1.517  24.406  1.00 88.75           N  
ATOM   2946  CA  GLU B 147      31.828  -0.548  23.328  1.00 88.75           C  
ATOM   2947  C   GLU B 147      31.344  -1.231  22.062  1.00 88.75           C  
ATOM   2948  CB  GLU B 147      33.125   0.231  23.047  1.00 88.75           C  
ATOM   2949  O   GLU B 147      31.797  -2.326  21.719  1.00 88.75           O  
ATOM   2950  CG  GLU B 147      33.562   1.109  24.203  1.00 88.75           C  
ATOM   2951  CD  GLU B 147      34.812   1.932  23.875  1.00 88.75           C  
ATOM   2952  OE1 GLU B 147      35.219   2.781  24.703  1.00 88.75           O  
ATOM   2953  OE2 GLU B 147      35.375   1.725  22.781  1.00 88.75           O  
ATOM   2954  N   GLN B 148      30.344  -0.703  21.531  1.00 91.25           N  
ATOM   2955  CA  GLN B 148      29.766  -1.258  20.312  1.00 91.25           C  
ATOM   2956  C   GLN B 148      30.000  -0.332  19.125  1.00 91.25           C  
ATOM   2957  CB  GLN B 148      28.266  -1.511  20.500  1.00 91.25           C  
ATOM   2958  O   GLN B 148      29.953   0.892  19.266  1.00 91.25           O  
ATOM   2959  CG  GLN B 148      27.938  -2.295  21.766  1.00 91.25           C  
ATOM   2960  CD  GLN B 148      28.531  -3.689  21.766  1.00 91.25           C  
ATOM   2961  NE2 GLN B 148      28.781  -4.230  22.953  1.00 91.25           N  
ATOM   2962  OE1 GLN B 148      28.766  -4.277  20.703  1.00 91.25           O  
ATOM   2963  N   ASN B 149      30.359  -0.854  18.031  1.00 93.31           N  
ATOM   2964  CA  ASN B 149      30.438  -0.128  16.766  1.00 93.31           C  
ATOM   2965  C   ASN B 149      29.281  -0.485  15.836  1.00 93.31           C  
ATOM   2966  CB  ASN B 149      31.781  -0.403  16.078  1.00 93.31           C  
ATOM   2967  O   ASN B 149      29.188  -1.617  15.359  1.00 93.31           O  
ATOM   2968  CG  ASN B 149      32.000   0.479  14.859  1.00 93.31           C  
ATOM   2969  ND2 ASN B 149      32.625  -0.073  13.836  1.00 93.31           N  
ATOM   2970  OD1 ASN B 149      31.609   1.648  14.852  1.00 93.31           O  
ATOM   2971  N   CYS B 150      28.391   0.405  15.656  1.00 94.31           N  
ATOM   2972  CA  CYS B 150      27.281   0.224  14.742  1.00 94.31           C  
ATOM   2973  C   CYS B 150      27.406   1.137  13.531  1.00 94.31           C  
ATOM   2974  CB  CYS B 150      25.953   0.500  15.461  1.00 94.31           C  
ATOM   2975  O   CYS B 150      27.812   2.291  13.656  1.00 94.31           O  
ATOM   2976  SG  CYS B 150      25.562  -0.701  16.750  1.00 94.31           S  
ATOM   2977  N   THR B 151      27.062   0.615  12.438  1.00 96.38           N  
ATOM   2978  CA  THR B 151      27.266   1.362  11.203  1.00 96.38           C  
ATOM   2979  C   THR B 151      25.953   1.539  10.453  1.00 96.38           C  
ATOM   2980  CB  THR B 151      28.297   0.662  10.289  1.00 96.38           C  
ATOM   2981  O   THR B 151      25.000   0.785  10.664  1.00 96.38           O  
ATOM   2982  CG2 THR B 151      29.625   0.476  11.008  1.00 96.38           C  
ATOM   2983  OG1 THR B 151      27.797  -0.622   9.906  1.00 96.38           O  
ATOM   2984  N   LEU B 152      25.828   2.547   9.727  1.00 97.06           N  
ATOM   2985  CA  LEU B 152      24.875   2.734   8.641  1.00 97.06           C  
ATOM   2986  C   LEU B 152      25.594   2.734   7.289  1.00 97.06           C  
ATOM   2987  CB  LEU B 152      24.109   4.047   8.820  1.00 97.06           C  
ATOM   2988  O   LEU B 152      26.422   3.607   7.020  1.00 97.06           O  
ATOM   2989  CG  LEU B 152      22.969   4.297   7.848  1.00 97.06           C  
ATOM   2990  CD1 LEU B 152      21.812   3.344   8.125  1.00 97.06           C  
ATOM   2991  CD2 LEU B 152      22.500   5.750   7.934  1.00 97.06           C  
ATOM   2992  N   GLU B 153      25.281   1.746   6.512  1.00 97.00           N  
ATOM   2993  CA  GLU B 153      25.953   1.565   5.227  1.00 97.00           C  
ATOM   2994  C   GLU B 153      25.047   1.971   4.070  1.00 97.00           C  
ATOM   2995  CB  GLU B 153      26.406   0.113   5.055  1.00 97.00           C  
ATOM   2996  O   GLU B 153      23.938   1.440   3.926  1.00 97.00           O  
ATOM   2997  CG  GLU B 153      27.266  -0.402   6.199  1.00 97.00           C  
ATOM   2998  CD  GLU B 153      28.672   0.169   6.195  1.00 97.00           C  
ATOM   2999  OE1 GLU B 153      29.328   0.193   7.262  1.00 97.00           O  
ATOM   3000  OE2 GLU B 153      29.125   0.598   5.109  1.00 97.00           O  
ATOM   3001  N   ILE B 154      25.484   2.881   3.285  1.00 97.69           N  
ATOM   3002  CA  ILE B 154      24.750   3.387   2.137  1.00 97.69           C  
ATOM   3003  C   ILE B 154      25.453   2.967   0.845  1.00 97.69           C  
ATOM   3004  CB  ILE B 154      24.594   4.922   2.189  1.00 97.69           C  
ATOM   3005  O   ILE B 154      26.625   3.268   0.643  1.00 97.69           O  
ATOM   3006  CG1 ILE B 154      24.094   5.363   3.566  1.00 97.69           C  
ATOM   3007  CG2 ILE B 154      23.672   5.418   1.077  1.00 97.69           C  
ATOM   3008  CD1 ILE B 154      24.250   6.852   3.842  1.00 97.69           C  
ATOM   3009  N   GLU B 155      24.734   2.328  -0.012  1.00 96.94           N  
ATOM   3010  CA  GLU B 155      25.312   1.793  -1.243  1.00 96.94           C  
ATOM   3011  C   GLU B 155      24.375   2.020  -2.430  1.00 96.94           C  
ATOM   3012  CB  GLU B 155      25.609   0.301  -1.091  1.00 96.94           C  
ATOM   3013  O   GLU B 155      23.172   2.221  -2.252  1.00 96.94           O  
ATOM   3014  CG  GLU B 155      26.422  -0.282  -2.240  1.00 96.94           C  
ATOM   3015  CD  GLU B 155      26.812  -1.732  -2.018  1.00 96.94           C  
ATOM   3016  OE1 GLU B 155      26.219  -2.631  -2.652  1.00 96.94           O  
ATOM   3017  OE2 GLU B 155      27.734  -1.973  -1.203  1.00 96.94           O  
ATOM   3018  N   SER B 156      24.969   2.133  -3.564  1.00 95.75           N  
ATOM   3019  CA  SER B 156      24.188   2.072  -4.789  1.00 95.75           C  
ATOM   3020  C   SER B 156      23.719   0.647  -5.078  1.00 95.75           C  
ATOM   3021  CB  SER B 156      24.984   2.611  -5.973  1.00 95.75           C  
ATOM   3022  O   SER B 156      24.484  -0.304  -4.902  1.00 95.75           O  
ATOM   3023  OG  SER B 156      24.297   2.389  -7.191  1.00 95.75           O  
ATOM   3024  N   TYR B 157      22.531   0.513  -5.512  1.00 93.50           N  
ATOM   3025  CA  TYR B 157      22.000  -0.835  -5.699  1.00 93.50           C  
ATOM   3026  C   TYR B 157      22.359  -1.374  -7.078  1.00 93.50           C  
ATOM   3027  CB  TYR B 157      20.484  -0.853  -5.508  1.00 93.50           C  
ATOM   3028  O   TYR B 157      22.859  -2.500  -7.203  1.00 93.50           O  
ATOM   3029  CG  TYR B 157      19.891  -2.236  -5.551  1.00 93.50           C  
ATOM   3030  CD1 TYR B 157      19.172  -2.676  -6.664  1.00 93.50           C  
ATOM   3031  CD2 TYR B 157      20.031  -3.107  -4.473  1.00 93.50           C  
ATOM   3032  CE1 TYR B 157      18.625  -3.949  -6.707  1.00 93.50           C  
ATOM   3033  CE2 TYR B 157      19.469  -4.383  -4.504  1.00 93.50           C  
ATOM   3034  OH  TYR B 157      18.219  -6.059  -5.660  1.00 93.50           O  
ATOM   3035  CZ  TYR B 157      18.781  -4.797  -5.625  1.00 93.50           C  
ATOM   3036  N   GLY B 158      22.125  -0.606  -8.031  1.00 92.25           N  
ATOM   3037  CA  GLY B 158      22.281  -1.121  -9.383  1.00 92.25           C  
ATOM   3038  C   GLY B 158      23.406  -0.454 -10.148  1.00 92.25           C  
ATOM   3039  O   GLY B 158      23.969  -1.046 -11.070  1.00 92.25           O  
ATOM   3040  N   TYR B 159      23.797   0.725  -9.812  1.00 94.56           N  
ATOM   3041  CA  TYR B 159      24.812   1.484 -10.539  1.00 94.56           C  
ATOM   3042  C   TYR B 159      26.203   1.195  -9.984  1.00 94.56           C  
ATOM   3043  CB  TYR B 159      24.516   2.986 -10.453  1.00 94.56           C  
ATOM   3044  O   TYR B 159      26.422   1.285  -8.781  1.00 94.56           O  
ATOM   3045  CG  TYR B 159      23.234   3.395 -11.148  1.00 94.56           C  
ATOM   3046  CD1 TYR B 159      23.125   3.334 -12.531  1.00 94.56           C  
ATOM   3047  CD2 TYR B 159      22.141   3.842 -10.414  1.00 94.56           C  
ATOM   3048  CE1 TYR B 159      21.938   3.711 -13.172  1.00 94.56           C  
ATOM   3049  CE2 TYR B 159      20.969   4.223 -11.039  1.00 94.56           C  
ATOM   3050  OH  TYR B 159      19.703   4.527 -13.047  1.00 94.56           O  
ATOM   3051  CZ  TYR B 159      20.875   4.152 -12.422  1.00 94.56           C  
ATOM   3052  N   THR B 160      27.109   0.920 -10.891  1.00 94.44           N  
ATOM   3053  CA  THR B 160      28.516   0.734 -10.516  1.00 94.44           C  
ATOM   3054  C   THR B 160      29.234   2.076 -10.438  1.00 94.44           C  
ATOM   3055  CB  THR B 160      29.234  -0.189 -11.508  1.00 94.44           C  
ATOM   3056  O   THR B 160      28.656   3.117 -10.758  1.00 94.44           O  
ATOM   3057  CG2 THR B 160      28.469  -1.493 -11.711  1.00 94.44           C  
ATOM   3058  OG1 THR B 160      29.359   0.479 -12.766  1.00 94.44           O  
ATOM   3059  N   THR B 161      30.500   2.010 -10.078  1.00 96.00           N  
ATOM   3060  CA  THR B 161      31.312   3.211  -9.977  1.00 96.00           C  
ATOM   3061  C   THR B 161      31.547   3.830 -11.352  1.00 96.00           C  
ATOM   3062  CB  THR B 161      32.656   2.908  -9.312  1.00 96.00           C  
ATOM   3063  O   THR B 161      31.969   4.988 -11.453  1.00 96.00           O  
ATOM   3064  CG2 THR B 161      32.500   2.504  -7.855  1.00 96.00           C  
ATOM   3065  OG1 THR B 161      33.312   1.838 -10.023  1.00 96.00           O  
ATOM   3066  N   ASP B 162      31.219   3.129 -12.391  1.00 92.75           N  
ATOM   3067  CA  ASP B 162      31.250   3.699 -13.734  1.00 92.75           C  
ATOM   3068  C   ASP B 162      30.047   4.617 -13.977  1.00 92.75           C  
ATOM   3069  CB  ASP B 162      31.281   2.590 -14.789  1.00 92.75           C  
ATOM   3070  O   ASP B 162      30.078   5.445 -14.891  1.00 92.75           O  
ATOM   3071  CG  ASP B 162      32.562   1.766 -14.750  1.00 92.75           C  
ATOM   3072  OD1 ASP B 162      33.594   2.283 -14.305  1.00 92.75           O  
ATOM   3073  OD2 ASP B 162      32.500   0.588 -15.164  1.00 92.75           O  
ATOM   3074  N   ASP B 163      29.047   4.445 -13.211  1.00 94.94           N  
ATOM   3075  CA  ASP B 163      27.812   5.180 -13.414  1.00 94.94           C  
ATOM   3076  C   ASP B 163      27.609   6.246 -12.344  1.00 94.94           C  
ATOM   3077  CB  ASP B 163      26.609   4.219 -13.430  1.00 94.94           C  
ATOM   3078  O   ASP B 163      27.031   7.297 -12.609  1.00 94.94           O  
ATOM   3079  CG  ASP B 163      26.578   3.338 -14.664  1.00 94.94           C  
ATOM   3080  OD1 ASP B 163      26.547   3.873 -15.797  1.00 94.94           O  
ATOM   3081  OD2 ASP B 163      26.562   2.098 -14.508  1.00 94.94           O  
ATOM   3082  N   ILE B 164      28.016   5.930 -11.133  1.00 97.19           N  
ATOM   3083  CA  ILE B 164      27.688   6.809 -10.016  1.00 97.19           C  
ATOM   3084  C   ILE B 164      28.828   6.777  -8.992  1.00 97.19           C  
ATOM   3085  CB  ILE B 164      26.359   6.410  -9.344  1.00 97.19           C  
ATOM   3086  O   ILE B 164      29.500   5.754  -8.828  1.00 97.19           O  
ATOM   3087  CG1 ILE B 164      25.828   7.555  -8.477  1.00 97.19           C  
ATOM   3088  CG2 ILE B 164      26.531   5.129  -8.516  1.00 97.19           C  
ATOM   3089  CD1 ILE B 164      24.375   7.402  -8.070  1.00 97.19           C  
ATOM   3090  N   GLU B 165      29.078   7.875  -8.344  1.00 97.88           N  
ATOM   3091  CA  GLU B 165      30.016   8.023  -7.242  1.00 97.88           C  
ATOM   3092  C   GLU B 165      29.359   8.719  -6.051  1.00 97.88           C  
ATOM   3093  CB  GLU B 165      31.250   8.812  -7.691  1.00 97.88           C  
ATOM   3094  O   GLU B 165      28.562   9.648  -6.219  1.00 97.88           O  
ATOM   3095  CG  GLU B 165      32.125   8.078  -8.703  1.00 97.88           C  
ATOM   3096  CD  GLU B 165      33.344   8.867  -9.133  1.00 97.88           C  
ATOM   3097  OE1 GLU B 165      34.219   8.305  -9.844  1.00 97.88           O  
ATOM   3098  OE2 GLU B 165      33.438  10.055  -8.742  1.00 97.88           O  
ATOM   3099  N   PHE B 166      29.703   8.219  -4.930  1.00 98.50           N  
ATOM   3100  CA  PHE B 166      29.141   8.789  -3.711  1.00 98.50           C  
ATOM   3101  C   PHE B 166      30.203   9.578  -2.945  1.00 98.50           C  
ATOM   3102  CB  PHE B 166      28.562   7.691  -2.822  1.00 98.50           C  
ATOM   3103  O   PHE B 166      31.391   9.234  -2.986  1.00 98.50           O  
ATOM   3104  CG  PHE B 166      27.312   7.055  -3.383  1.00 98.50           C  
ATOM   3105  CD1 PHE B 166      26.641   7.629  -4.457  1.00 98.50           C  
ATOM   3106  CD2 PHE B 166      26.812   5.883  -2.834  1.00 98.50           C  
ATOM   3107  CE1 PHE B 166      25.500   7.043  -4.977  1.00 98.50           C  
ATOM   3108  CE2 PHE B 166      25.672   5.289  -3.350  1.00 98.50           C  
ATOM   3109  CZ  PHE B 166      25.000   5.875  -4.418  1.00 98.50           C  
ATOM   3110  N   TYR B 167      29.844  10.586  -2.270  1.00 98.38           N  
ATOM   3111  CA  TYR B 167      30.719  11.289  -1.342  1.00 98.38           C  
ATOM   3112  C   TYR B 167      29.906  11.945  -0.222  1.00 98.38           C  
ATOM   3113  CB  TYR B 167      31.531  12.352  -2.080  1.00 98.38           C  
ATOM   3114  O   TYR B 167      28.719  12.195  -0.373  1.00 98.38           O  
ATOM   3115  CG  TYR B 167      30.719  13.508  -2.592  1.00 98.38           C  
ATOM   3116  CD1 TYR B 167      30.047  13.430  -3.814  1.00 98.38           C  
ATOM   3117  CD2 TYR B 167      30.594  14.688  -1.856  1.00 98.38           C  
ATOM   3118  CE1 TYR B 167      29.297  14.492  -4.293  1.00 98.38           C  
ATOM   3119  CE2 TYR B 167      29.844  15.758  -2.324  1.00 98.38           C  
ATOM   3120  OH  TYR B 167      28.453  16.703  -4.008  1.00 98.38           O  
ATOM   3121  CZ  TYR B 167      29.203  15.648  -3.541  1.00 98.38           C  
ATOM   3122  N   TRP B 168      30.578  12.156   0.827  1.00 98.38           N  
ATOM   3123  CA  TRP B 168      29.969  12.898   1.933  1.00 98.38           C  
ATOM   3124  C   TRP B 168      29.984  14.398   1.649  1.00 98.38           C  
ATOM   3125  CB  TRP B 168      30.719  12.609   3.238  1.00 98.38           C  
ATOM   3126  O   TRP B 168      31.031  15.031   1.622  1.00 98.38           O  
ATOM   3127  CG  TRP B 168      30.516  11.219   3.762  1.00 98.38           C  
ATOM   3128  CD1 TRP B 168      31.453  10.227   3.834  1.00 98.38           C  
ATOM   3129  CD2 TRP B 168      29.312  10.672   4.285  1.00 98.38           C  
ATOM   3130  CE2 TRP B 168      29.578   9.336   4.652  1.00 98.38           C  
ATOM   3131  CE3 TRP B 168      28.016  11.180   4.477  1.00 98.38           C  
ATOM   3132  NE1 TRP B 168      30.891   9.086   4.367  1.00 98.38           N  
ATOM   3133  CH2 TRP B 168      27.344   9.023   5.383  1.00 98.38           C  
ATOM   3134  CZ2 TRP B 168      28.609   8.500   5.203  1.00 98.38           C  
ATOM   3135  CZ3 TRP B 168      27.047  10.344   5.023  1.00 98.38           C  
ATOM   3136  N   ARG B 169      28.844  14.875   1.458  1.00 97.12           N  
ATOM   3137  CA  ARG B 169      28.703  16.297   1.160  1.00 97.12           C  
ATOM   3138  C   ARG B 169      28.875  17.141   2.420  1.00 97.12           C  
ATOM   3139  CB  ARG B 169      27.344  16.578   0.519  1.00 97.12           C  
ATOM   3140  O   ARG B 169      28.047  17.094   3.322  1.00 97.12           O  
ATOM   3141  CG  ARG B 169      27.219  17.984  -0.037  1.00 97.12           C  
ATOM   3142  CD  ARG B 169      25.891  18.188  -0.755  1.00 97.12           C  
ATOM   3143  NE  ARG B 169      25.781  19.516  -1.353  1.00 97.12           N  
ATOM   3144  NH1 ARG B 169      24.250  20.312   0.177  1.00 97.12           N  
ATOM   3145  NH2 ARG B 169      25.000  21.672  -1.517  1.00 97.12           N  
ATOM   3146  CZ  ARG B 169      25.016  20.500  -0.896  1.00 97.12           C  
ATOM   3147  N   GLY B 170      29.891  17.938   2.426  1.00 94.88           N  
ATOM   3148  CA  GLY B 170      30.234  18.719   3.609  1.00 94.88           C  
ATOM   3149  C   GLY B 170      31.344  18.078   4.430  1.00 94.88           C  
ATOM   3150  O   GLY B 170      31.672  18.547   5.516  1.00 94.88           O  
ATOM   3151  N   ASP B 171      31.828  16.953   3.984  1.00 94.94           N  
ATOM   3152  CA  ASP B 171      32.938  16.250   4.617  1.00 94.94           C  
ATOM   3153  C   ASP B 171      32.594  15.875   6.059  1.00 94.94           C  
ATOM   3154  CB  ASP B 171      34.219  17.109   4.582  1.00 94.94           C  
ATOM   3155  O   ASP B 171      31.625  15.180   6.305  1.00 94.94           O  
ATOM   3156  CG  ASP B 171      34.656  17.438   3.170  1.00 94.94           C  
ATOM   3157  OD1 ASP B 171      34.750  16.516   2.328  1.00 94.94           O  
ATOM   3158  OD2 ASP B 171      34.938  18.625   2.900  1.00 94.94           O  
ATOM   3159  N   ASP B 172      33.344  16.453   6.945  1.00 90.88           N  
ATOM   3160  CA  ASP B 172      33.156  16.109   8.352  1.00 90.88           C  
ATOM   3161  C   ASP B 172      31.844  16.641   8.891  1.00 90.88           C  
ATOM   3162  CB  ASP B 172      34.344  16.625   9.188  1.00 90.88           C  
ATOM   3163  O   ASP B 172      31.375  16.219   9.945  1.00 90.88           O  
ATOM   3164  CG  ASP B 172      35.656  15.922   8.891  1.00 90.88           C  
ATOM   3165  OD1 ASP B 172      35.625  14.742   8.477  1.00 90.88           O  
ATOM   3166  OD2 ASP B 172      36.719  16.547   9.078  1.00 90.88           O  
ATOM   3167  N   ASN B 173      31.312  17.531   8.172  1.00 92.25           N  
ATOM   3168  CA  ASN B 173      30.047  18.141   8.609  1.00 92.25           C  
ATOM   3169  C   ASN B 173      28.859  17.516   7.898  1.00 92.25           C  
ATOM   3170  CB  ASN B 173      30.078  19.641   8.398  1.00 92.25           C  
ATOM   3171  O   ASN B 173      27.750  18.062   7.965  1.00 92.25           O  
ATOM   3172  CG  ASN B 173      31.156  20.328   9.227  1.00 92.25           C  
ATOM   3173  ND2 ASN B 173      31.938  21.203   8.594  1.00 92.25           N  
ATOM   3174  OD1 ASN B 173      31.266  20.094  10.430  1.00 92.25           O  
ATOM   3175  N   ALA B 174      29.125  16.422   7.191  1.00 96.38           N  
ATOM   3176  CA  ALA B 174      28.062  15.766   6.438  1.00 96.38           C  
ATOM   3177  C   ALA B 174      27.031  15.141   7.371  1.00 96.38           C  
ATOM   3178  CB  ALA B 174      28.641  14.711   5.504  1.00 96.38           C  
ATOM   3179  O   ALA B 174      25.891  14.891   6.969  1.00 96.38           O  
ATOM   3180  N   VAL B 175      27.469  14.891   8.570  1.00 96.06           N  
ATOM   3181  CA  VAL B 175      26.562  14.297   9.555  1.00 96.06           C  
ATOM   3182  C   VAL B 175      26.359  15.273  10.711  1.00 96.06           C  
ATOM   3183  CB  VAL B 175      27.109  12.953  10.086  1.00 96.06           C  
ATOM   3184  O   VAL B 175      27.312  15.750  11.320  1.00 96.06           O  
ATOM   3185  CG1 VAL B 175      26.188  12.391  11.164  1.00 96.06           C  
ATOM   3186  CG2 VAL B 175      27.266  11.953   8.938  1.00 96.06           C  
ATOM   3187  N   THR B 176      25.109  15.539  11.008  1.00 93.19           N  
ATOM   3188  CA  THR B 176      24.750  16.438  12.094  1.00 93.19           C  
ATOM   3189  C   THR B 176      23.734  15.789  13.016  1.00 93.19           C  
ATOM   3190  CB  THR B 176      24.203  17.766  11.562  1.00 93.19           C  
ATOM   3191  O   THR B 176      23.234  14.695  12.734  1.00 93.19           O  
ATOM   3192  CG2 THR B 176      25.219  18.484  10.688  1.00 93.19           C  
ATOM   3193  OG1 THR B 176      23.016  17.516  10.789  1.00 93.19           O  
ATOM   3194  N   GLY B 177      23.453  16.406  14.172  1.00 92.06           N  
ATOM   3195  CA  GLY B 177      22.422  15.938  15.086  1.00 92.06           C  
ATOM   3196  C   GLY B 177      22.953  14.969  16.125  1.00 92.06           C  
ATOM   3197  O   GLY B 177      22.266  14.656  17.094  1.00 92.06           O  
ATOM   3198  N   VAL B 178      24.172  14.508  15.984  1.00 89.44           N  
ATOM   3199  CA  VAL B 178      24.734  13.484  16.859  1.00 89.44           C  
ATOM   3200  C   VAL B 178      24.797  14.000  18.297  1.00 89.44           C  
ATOM   3201  CB  VAL B 178      26.141  13.055  16.391  1.00 89.44           C  
ATOM   3202  O   VAL B 178      24.484  13.273  19.234  1.00 89.44           O  
ATOM   3203  CG1 VAL B 178      26.734  12.000  17.328  1.00 89.44           C  
ATOM   3204  CG2 VAL B 178      26.094  12.516  14.961  1.00 89.44           C  
ATOM   3205  N   THR B 179      25.156  15.242  18.500  1.00 84.69           N  
ATOM   3206  CA  THR B 179      25.359  15.828  19.828  1.00 84.69           C  
ATOM   3207  C   THR B 179      24.031  15.984  20.547  1.00 84.69           C  
ATOM   3208  CB  THR B 179      26.062  17.188  19.734  1.00 84.69           C  
ATOM   3209  O   THR B 179      24.000  16.141  21.781  1.00 84.69           O  
ATOM   3210  CG2 THR B 179      27.453  17.047  19.125  1.00 84.69           C  
ATOM   3211  OG1 THR B 179      25.281  18.078  18.922  1.00 84.69           O  
ATOM   3212  N   LYS B 180      22.984  15.891  19.812  1.00 81.69           N  
ATOM   3213  CA  LYS B 180      21.672  16.109  20.406  1.00 81.69           C  
ATOM   3214  C   LYS B 180      21.000  14.797  20.781  1.00 81.69           C  
ATOM   3215  CB  LYS B 180      20.781  16.891  19.438  1.00 81.69           C  
ATOM   3216  O   LYS B 180      19.953  14.781  21.438  1.00 81.69           O  
ATOM   3217  CG  LYS B 180      21.281  18.297  19.141  1.00 81.69           C  
ATOM   3218  CD  LYS B 180      20.359  19.016  18.156  1.00 81.69           C  
ATOM   3219  CE  LYS B 180      20.891  20.406  17.797  1.00 81.69           C  
ATOM   3220  NZ  LYS B 180      20.047  21.078  16.766  1.00 81.69           N  
ATOM   3221  N   ILE B 181      21.641  13.758  20.406  1.00 83.50           N  
ATOM   3222  CA  ILE B 181      21.016  12.453  20.594  1.00 83.50           C  
ATOM   3223  C   ILE B 181      21.188  11.984  22.031  1.00 83.50           C  
ATOM   3224  CB  ILE B 181      21.609  11.406  19.609  1.00 83.50           C  
ATOM   3225  O   ILE B 181      22.281  12.062  22.594  1.00 83.50           O  
ATOM   3226  CG1 ILE B 181      21.297  11.797  18.172  1.00 83.50           C  
ATOM   3227  CG2 ILE B 181      21.078  10.008  19.938  1.00 83.50           C  
ATOM   3228  CD1 ILE B 181      22.000  10.922  17.125  1.00 83.50           C  
ATOM   3229  N   GLU B 182      20.094  11.633  22.594  1.00 77.88           N  
ATOM   3230  CA  GLU B 182      20.109  11.031  23.922  1.00 77.88           C  
ATOM   3231  C   GLU B 182      19.625   9.586  23.875  1.00 77.88           C  
ATOM   3232  CB  GLU B 182      19.234  11.844  24.891  1.00 77.88           C  
ATOM   3233  O   GLU B 182      18.578   9.289  23.312  1.00 77.88           O  
ATOM   3234  CG  GLU B 182      19.766  13.234  25.172  1.00 77.88           C  
ATOM   3235  CD  GLU B 182      18.938  14.000  26.188  1.00 77.88           C  
ATOM   3236  OE1 GLU B 182      19.312  15.133  26.562  1.00 77.88           O  
ATOM   3237  OE2 GLU B 182      17.891  13.461  26.625  1.00 77.88           O  
ATOM   3238  N   LEU B 183      20.422   8.641  24.328  1.00 78.44           N  
ATOM   3239  CA  LEU B 183      20.078   7.227  24.438  1.00 78.44           C  
ATOM   3240  C   LEU B 183      20.016   6.801  25.906  1.00 78.44           C  
ATOM   3241  CB  LEU B 183      21.094   6.359  23.688  1.00 78.44           C  
ATOM   3242  O   LEU B 183      20.859   7.188  26.703  1.00 78.44           O  
ATOM   3243  CG  LEU B 183      21.172   6.570  22.188  1.00 78.44           C  
ATOM   3244  CD1 LEU B 183      22.547   6.164  21.656  1.00 78.44           C  
ATOM   3245  CD2 LEU B 183      20.078   5.781  21.469  1.00 78.44           C  
ATOM   3246  N   PRO B 184      19.031   6.176  26.312  1.00 73.00           N  
ATOM   3247  CA  PRO B 184      18.953   5.750  27.719  1.00 73.00           C  
ATOM   3248  C   PRO B 184      20.109   4.852  28.125  1.00 73.00           C  
ATOM   3249  CB  PRO B 184      17.625   4.992  27.781  1.00 73.00           C  
ATOM   3250  O   PRO B 184      20.672   5.012  29.203  1.00 73.00           O  
ATOM   3251  CG  PRO B 184      16.859   5.438  26.562  1.00 73.00           C  
ATOM   3252  CD  PRO B 184      17.844   5.965  25.562  1.00 73.00           C  
ATOM   3253  N   GLN B 185      20.500   3.955  27.250  1.00 78.00           N  
ATOM   3254  CA  GLN B 185      21.438   2.918  27.688  1.00 78.00           C  
ATOM   3255  C   GLN B 185      22.812   3.105  27.047  1.00 78.00           C  
ATOM   3256  CB  GLN B 185      20.891   1.529  27.359  1.00 78.00           C  
ATOM   3257  O   GLN B 185      23.781   2.445  27.438  1.00 78.00           O  
ATOM   3258  CG  GLN B 185      19.641   1.158  28.141  1.00 78.00           C  
ATOM   3259  CD  GLN B 185      19.094  -0.202  27.766  1.00 78.00           C  
ATOM   3260  NE2 GLN B 185      18.094  -0.667  28.500  1.00 78.00           N  
ATOM   3261  OE1 GLN B 185      19.547  -0.829  26.797  1.00 78.00           O  
ATOM   3262  N   PHE B 186      22.984   3.979  26.156  1.00 86.31           N  
ATOM   3263  CA  PHE B 186      24.234   4.129  25.438  1.00 86.31           C  
ATOM   3264  C   PHE B 186      24.578   5.602  25.234  1.00 86.31           C  
ATOM   3265  CB  PHE B 186      24.156   3.418  24.078  1.00 86.31           C  
ATOM   3266  O   PHE B 186      23.688   6.461  25.312  1.00 86.31           O  
ATOM   3267  CG  PHE B 186      24.156   1.916  24.172  1.00 86.31           C  
ATOM   3268  CD1 PHE B 186      25.344   1.203  24.219  1.00 86.31           C  
ATOM   3269  CD2 PHE B 186      22.953   1.218  24.234  1.00 86.31           C  
ATOM   3270  CE1 PHE B 186      25.344  -0.186  24.312  1.00 86.31           C  
ATOM   3271  CE2 PHE B 186      22.938  -0.171  24.328  1.00 86.31           C  
ATOM   3272  CZ  PHE B 186      24.141  -0.871  24.359  1.00 86.31           C  
ATOM   3273  N   SER B 187      25.828   5.867  25.125  1.00 88.50           N  
ATOM   3274  CA  SER B 187      26.344   7.148  24.656  1.00 88.50           C  
ATOM   3275  C   SER B 187      27.156   6.988  23.375  1.00 88.50           C  
ATOM   3276  CB  SER B 187      27.203   7.801  25.750  1.00 88.50           C  
ATOM   3277  O   SER B 187      27.875   6.000  23.219  1.00 88.50           O  
ATOM   3278  OG  SER B 187      26.438   8.062  26.906  1.00 88.50           O  
ATOM   3279  N   ILE B 188      26.906   7.938  22.578  1.00 91.88           N  
ATOM   3280  CA  ILE B 188      27.750   7.973  21.391  1.00 91.88           C  
ATOM   3281  C   ILE B 188      29.078   8.656  21.719  1.00 91.88           C  
ATOM   3282  CB  ILE B 188      27.047   8.703  20.219  1.00 91.88           C  
ATOM   3283  O   ILE B 188      29.109   9.859  22.000  1.00 91.88           O  
ATOM   3284  CG1 ILE B 188      25.703   8.031  19.891  1.00 91.88           C  
ATOM   3285  CG2 ILE B 188      27.953   8.742  18.984  1.00 91.88           C  
ATOM   3286  CD1 ILE B 188      24.859   8.789  18.891  1.00 91.88           C  
ATOM   3287  N   VAL B 189      30.156   7.965  21.688  1.00 92.19           N  
ATOM   3288  CA  VAL B 189      31.438   8.516  22.094  1.00 92.19           C  
ATOM   3289  C   VAL B 189      32.219   8.984  20.875  1.00 92.19           C  
ATOM   3290  CB  VAL B 189      32.250   7.492  22.906  1.00 92.19           C  
ATOM   3291  O   VAL B 189      33.156   9.773  21.000  1.00 92.19           O  
ATOM   3292  CG1 VAL B 189      31.641   7.254  24.281  1.00 92.19           C  
ATOM   3293  CG2 VAL B 189      32.375   6.180  22.125  1.00 92.19           C  
ATOM   3294  N   ASP B 190      31.906   8.453  19.688  1.00 93.12           N  
ATOM   3295  CA  ASP B 190      32.562   8.828  18.453  1.00 93.12           C  
ATOM   3296  C   ASP B 190      31.750   8.391  17.234  1.00 93.12           C  
ATOM   3297  CB  ASP B 190      33.969   8.227  18.391  1.00 93.12           C  
ATOM   3298  O   ASP B 190      30.906   7.508  17.328  1.00 93.12           O  
ATOM   3299  CG  ASP B 190      34.875   8.914  17.375  1.00 93.12           C  
ATOM   3300  OD1 ASP B 190      34.500   9.984  16.859  1.00 93.12           O  
ATOM   3301  OD2 ASP B 190      35.969   8.383  17.094  1.00 93.12           O  
ATOM   3302  N   TYR B 191      31.938   9.086  16.188  1.00 95.12           N  
ATOM   3303  CA  TYR B 191      31.422   8.625  14.906  1.00 95.12           C  
ATOM   3304  C   TYR B 191      32.406   8.898  13.781  1.00 95.12           C  
ATOM   3305  CB  TYR B 191      30.078   9.312  14.594  1.00 95.12           C  
ATOM   3306  O   TYR B 191      33.219   9.805  13.875  1.00 95.12           O  
ATOM   3307  CG  TYR B 191      30.219  10.789  14.281  1.00 95.12           C  
ATOM   3308  CD1 TYR B 191      30.250  11.734  15.305  1.00 95.12           C  
ATOM   3309  CD2 TYR B 191      30.297  11.234  12.969  1.00 95.12           C  
ATOM   3310  CE1 TYR B 191      30.375  13.094  15.023  1.00 95.12           C  
ATOM   3311  CE2 TYR B 191      30.422  12.586  12.680  1.00 95.12           C  
ATOM   3312  OH  TYR B 191      30.578  14.852  13.422  1.00 95.12           O  
ATOM   3313  CZ  TYR B 191      30.453  13.508  13.711  1.00 95.12           C  
ATOM   3314  N   LYS B 192      32.375   8.070  12.805  1.00 96.31           N  
ATOM   3315  CA  LYS B 192      33.312   8.156  11.680  1.00 96.31           C  
ATOM   3316  C   LYS B 192      32.562   8.016  10.352  1.00 96.31           C  
ATOM   3317  CB  LYS B 192      34.375   7.078  11.797  1.00 96.31           C  
ATOM   3318  O   LYS B 192      31.625   7.230  10.234  1.00 96.31           O  
ATOM   3319  CG  LYS B 192      35.344   7.289  12.953  1.00 96.31           C  
ATOM   3320  CD  LYS B 192      36.438   6.219  12.984  1.00 96.31           C  
ATOM   3321  CE  LYS B 192      37.344   6.395  14.180  1.00 96.31           C  
ATOM   3322  NZ  LYS B 192      38.406   5.328  14.227  1.00 96.31           N  
ATOM   3323  N   LEU B 193      33.062   8.812   9.438  1.00 97.69           N  
ATOM   3324  CA  LEU B 193      32.562   8.742   8.070  1.00 97.69           C  
ATOM   3325  C   LEU B 193      33.562   8.039   7.164  1.00 97.69           C  
ATOM   3326  CB  LEU B 193      32.281  10.141   7.531  1.00 97.69           C  
ATOM   3327  O   LEU B 193      34.750   8.438   7.102  1.00 97.69           O  
ATOM   3328  CG  LEU B 193      31.375  11.023   8.398  1.00 97.69           C  
ATOM   3329  CD1 LEU B 193      31.172  12.391   7.742  1.00 97.69           C  
ATOM   3330  CD2 LEU B 193      30.031  10.344   8.633  1.00 97.69           C  
ATOM   3331  N   ILE B 194      33.125   7.039   6.512  1.00 96.75           N  
ATOM   3332  CA  ILE B 194      34.000   6.242   5.664  1.00 96.75           C  
ATOM   3333  C   ILE B 194      33.438   6.184   4.246  1.00 96.75           C  
ATOM   3334  CB  ILE B 194      34.188   4.816   6.223  1.00 96.75           C  
ATOM   3335  O   ILE B 194      32.219   6.059   4.055  1.00 96.75           O  
ATOM   3336  CG1 ILE B 194      34.812   4.867   7.625  1.00 96.75           C  
ATOM   3337  CG2 ILE B 194      35.031   3.969   5.277  1.00 96.75           C  
ATOM   3338  CD1 ILE B 194      34.750   3.547   8.383  1.00 96.75           C  
ATOM   3339  N   THR B 195      34.281   6.363   3.332  1.00 96.75           N  
ATOM   3340  CA  THR B 195      33.969   6.172   1.919  1.00 96.75           C  
ATOM   3341  C   THR B 195      34.781   5.000   1.348  1.00 96.75           C  
ATOM   3342  CB  THR B 195      34.281   7.445   1.104  1.00 96.75           C  
ATOM   3343  O   THR B 195      36.000   4.922   1.530  1.00 96.75           O  
ATOM   3344  CG2 THR B 195      33.875   7.273  -0.353  1.00 96.75           C  
ATOM   3345  OG1 THR B 195      33.562   8.547   1.671  1.00 96.75           O  
ATOM   3346  N   LYS B 196      34.094   4.113   0.717  1.00 95.88           N  
ATOM   3347  CA  LYS B 196      34.812   2.971   0.149  1.00 95.88           C  
ATOM   3348  C   LYS B 196      34.125   2.480  -1.125  1.00 95.88           C  
ATOM   3349  CB  LYS B 196      34.906   1.833   1.167  1.00 95.88           C  
ATOM   3350  O   LYS B 196      33.062   2.986  -1.504  1.00 95.88           O  
ATOM   3351  CG  LYS B 196      33.562   1.275   1.591  1.00 95.88           C  
ATOM   3352  CD  LYS B 196      33.688   0.232   2.691  1.00 95.88           C  
ATOM   3353  CE  LYS B 196      32.344  -0.248   3.189  1.00 95.88           C  
ATOM   3354  NZ  LYS B 196      32.469  -1.241   4.297  1.00 95.88           N  
ATOM   3355  N   LYS B 197      34.812   1.628  -1.776  1.00 96.06           N  
ATOM   3356  CA  LYS B 197      34.281   0.876  -2.916  1.00 96.06           C  
ATOM   3357  C   LYS B 197      34.250  -0.620  -2.617  1.00 96.06           C  
ATOM   3358  CB  LYS B 197      35.125   1.142  -4.164  1.00 96.06           C  
ATOM   3359  O   LYS B 197      35.156  -1.156  -1.991  1.00 96.06           O  
ATOM   3360  CG  LYS B 197      35.062   2.582  -4.648  1.00 96.06           C  
ATOM   3361  CD  LYS B 197      35.906   2.775  -5.906  1.00 96.06           C  
ATOM   3362  CE  LYS B 197      35.875   4.223  -6.383  1.00 96.06           C  
ATOM   3363  NZ  LYS B 197      36.719   4.418  -7.617  1.00 96.06           N  
ATOM   3364  N   VAL B 198      33.188  -1.177  -2.961  1.00 93.62           N  
ATOM   3365  CA  VAL B 198      33.062  -2.619  -2.775  1.00 93.62           C  
ATOM   3366  C   VAL B 198      32.969  -3.307  -4.133  1.00 93.62           C  
ATOM   3367  CB  VAL B 198      31.844  -2.971  -1.902  1.00 93.62           C  
ATOM   3368  O   VAL B 198      32.188  -2.879  -4.996  1.00 93.62           O  
ATOM   3369  CG1 VAL B 198      31.828  -4.461  -1.558  1.00 93.62           C  
ATOM   3370  CG2 VAL B 198      31.828  -2.125  -0.631  1.00 93.62           C  
ATOM   3371  N   VAL B 199      33.688  -4.371  -4.277  1.00 90.75           N  
ATOM   3372  CA  VAL B 199      33.781  -5.043  -5.570  1.00 90.75           C  
ATOM   3373  C   VAL B 199      33.000  -6.355  -5.520  1.00 90.75           C  
ATOM   3374  CB  VAL B 199      35.250  -5.312  -5.973  1.00 90.75           C  
ATOM   3375  O   VAL B 199      33.188  -7.168  -4.613  1.00 90.75           O  
ATOM   3376  CG1 VAL B 199      35.312  -6.016  -7.328  1.00 90.75           C  
ATOM   3377  CG2 VAL B 199      36.031  -4.008  -6.008  1.00 90.75           C  
ATOM   3378  N   PHE B 200      32.062  -6.465  -6.449  1.00 81.56           N  
ATOM   3379  CA  PHE B 200      31.344  -7.703  -6.691  1.00 81.56           C  
ATOM   3380  C   PHE B 200      31.625  -8.234  -8.094  1.00 81.56           C  
ATOM   3381  CB  PHE B 200      29.828  -7.492  -6.504  1.00 81.56           C  
ATOM   3382  O   PHE B 200      32.375  -7.621  -8.852  1.00 81.56           O  
ATOM   3383  CG  PHE B 200      29.453  -6.988  -5.137  1.00 81.56           C  
ATOM   3384  CD1 PHE B 200      29.375  -7.863  -4.059  1.00 81.56           C  
ATOM   3385  CD2 PHE B 200      29.188  -5.641  -4.930  1.00 81.56           C  
ATOM   3386  CE1 PHE B 200      29.016  -7.398  -2.793  1.00 81.56           C  
ATOM   3387  CE2 PHE B 200      28.844  -5.172  -3.666  1.00 81.56           C  
ATOM   3388  CZ  PHE B 200      28.750  -6.051  -2.600  1.00 81.56           C  
ATOM   3389  N   SER B 201      30.969  -9.375  -8.422  1.00 75.25           N  
ATOM   3390  CA  SER B 201      31.109  -9.953  -9.758  1.00 75.25           C  
ATOM   3391  C   SER B 201      30.484  -9.062 -10.820  1.00 75.25           C  
ATOM   3392  CB  SER B 201      30.484 -11.344  -9.805  1.00 75.25           C  
ATOM   3393  O   SER B 201      30.906  -9.070 -11.977  1.00 75.25           O  
ATOM   3394  OG  SER B 201      29.109 -11.289  -9.469  1.00 75.25           O  
ATOM   3395  N   THR B 202      29.562  -8.289 -10.367  1.00 77.56           N  
ATOM   3396  CA  THR B 202      28.828  -7.445 -11.297  1.00 77.56           C  
ATOM   3397  C   THR B 202      29.500  -6.086 -11.453  1.00 77.56           C  
ATOM   3398  CB  THR B 202      27.375  -7.250 -10.844  1.00 77.56           C  
ATOM   3399  O   THR B 202      29.141  -5.305 -12.336  1.00 77.56           O  
ATOM   3400  CG2 THR B 202      26.594  -8.555 -10.914  1.00 77.56           C  
ATOM   3401  OG1 THR B 202      27.359  -6.770  -9.492  1.00 77.56           O  
ATOM   3402  N   GLY B 203      30.422  -5.746 -10.641  1.00 86.62           N  
ATOM   3403  CA  GLY B 203      31.109  -4.469 -10.711  1.00 86.62           C  
ATOM   3404  C   GLY B 203      31.500  -3.930  -9.352  1.00 86.62           C  
ATOM   3405  O   GLY B 203      31.469  -4.656  -8.352  1.00 86.62           O  
ATOM   3406  N   SER B 204      32.000  -2.707  -9.477  1.00 94.19           N  
ATOM   3407  CA  SER B 204      32.375  -1.976  -8.266  1.00 94.19           C  
ATOM   3408  C   SER B 204      31.281  -0.976  -7.883  1.00 94.19           C  
ATOM   3409  CB  SER B 204      33.688  -1.246  -8.453  1.00 94.19           C  
ATOM   3410  O   SER B 204      30.750  -0.266  -8.742  1.00 94.19           O  
ATOM   3411  OG  SER B 204      34.750  -2.170  -8.680  1.00 94.19           O  
ATOM   3412  N   TYR B 205      30.984  -1.007  -6.648  1.00 95.56           N  
ATOM   3413  CA  TYR B 205      29.906  -0.151  -6.176  1.00 95.56           C  
ATOM   3414  C   TYR B 205      30.391   0.811  -5.102  1.00 95.56           C  
ATOM   3415  CB  TYR B 205      28.750  -0.996  -5.625  1.00 95.56           C  
ATOM   3416  O   TYR B 205      31.219   0.441  -4.262  1.00 95.56           O  
ATOM   3417  CG  TYR B 205      28.047  -1.833  -6.676  1.00 95.56           C  
ATOM   3418  CD1 TYR B 205      26.859  -1.405  -7.262  1.00 95.56           C  
ATOM   3419  CD2 TYR B 205      28.578  -3.055  -7.078  1.00 95.56           C  
ATOM   3420  CE1 TYR B 205      26.219  -2.174  -8.227  1.00 95.56           C  
ATOM   3421  CE2 TYR B 205      27.953  -3.832  -8.039  1.00 95.56           C  
ATOM   3422  OH  TYR B 205      26.141  -4.148  -9.562  1.00 95.56           O  
ATOM   3423  CZ  TYR B 205      26.781  -3.383  -8.609  1.00 95.56           C  
ATOM   3424  N   PRO B 206      29.953   1.996  -5.172  1.00 97.12           N  
ATOM   3425  CA  PRO B 206      30.312   2.936  -4.105  1.00 97.12           C  
ATOM   3426  C   PRO B 206      29.547   2.686  -2.812  1.00 97.12           C  
ATOM   3427  CB  PRO B 206      29.953   4.297  -4.699  1.00 97.12           C  
ATOM   3428  O   PRO B 206      28.359   2.328  -2.855  1.00 97.12           O  
ATOM   3429  CG  PRO B 206      28.781   4.031  -5.586  1.00 97.12           C  
ATOM   3430  CD  PRO B 206      28.953   2.666  -6.191  1.00 97.12           C  
ATOM   3431  N   ARG B 207      30.203   2.898  -1.744  1.00 97.75           N  
ATOM   3432  CA  ARG B 207      29.594   2.725  -0.428  1.00 97.75           C  
ATOM   3433  C   ARG B 207      30.047   3.820   0.532  1.00 97.75           C  
ATOM   3434  CB  ARG B 207      29.938   1.349   0.146  1.00 97.75           C  
ATOM   3435  O   ARG B 207      31.250   4.125   0.614  1.00 97.75           O  
ATOM   3436  CG  ARG B 207      29.312   1.072   1.502  1.00 97.75           C  
ATOM   3437  CD  ARG B 207      29.734  -0.278   2.059  1.00 97.75           C  
ATOM   3438  NE  ARG B 207      29.234  -1.381   1.248  1.00 97.75           N  
ATOM   3439  NH1 ARG B 207      30.266  -3.037   2.490  1.00 97.75           N  
ATOM   3440  NH2 ARG B 207      28.984  -3.590   0.671  1.00 97.75           N  
ATOM   3441  CZ  ARG B 207      29.500  -2.666   1.472  1.00 97.75           C  
ATOM   3442  N   LEU B 208      29.125   4.461   1.169  1.00 98.31           N  
ATOM   3443  CA  LEU B 208      29.375   5.344   2.301  1.00 98.31           C  
ATOM   3444  C   LEU B 208      28.984   4.676   3.613  1.00 98.31           C  
ATOM   3445  CB  LEU B 208      28.609   6.660   2.135  1.00 98.31           C  
ATOM   3446  O   LEU B 208      27.953   3.980   3.678  1.00 98.31           O  
ATOM   3447  CG  LEU B 208      28.953   7.496   0.901  1.00 98.31           C  
ATOM   3448  CD1 LEU B 208      28.188   8.805   0.910  1.00 98.31           C  
ATOM   3449  CD2 LEU B 208      30.453   7.758   0.840  1.00 98.31           C  
ATOM   3450  N   SER B 209      29.797   4.898   4.578  1.00 97.94           N  
ATOM   3451  CA  SER B 209      29.531   4.297   5.883  1.00 97.94           C  
ATOM   3452  C   SER B 209      29.594   5.340   6.992  1.00 97.94           C  
ATOM   3453  CB  SER B 209      30.531   3.178   6.164  1.00 97.94           C  
ATOM   3454  O   SER B 209      30.516   6.148   7.039  1.00 97.94           O  
ATOM   3455  OG  SER B 209      30.250   2.541   7.398  1.00 97.94           O  
ATOM   3456  N   LEU B 210      28.594   5.398   7.754  1.00 97.69           N  
ATOM   3457  CA  LEU B 210      28.578   6.137   9.008  1.00 97.69           C  
ATOM   3458  C   LEU B 210      28.688   5.188  10.203  1.00 97.69           C  
ATOM   3459  CB  LEU B 210      27.297   6.969   9.117  1.00 97.69           C  
ATOM   3460  O   LEU B 210      27.797   4.371  10.430  1.00 97.69           O  
ATOM   3461  CG  LEU B 210      27.047   7.645  10.469  1.00 97.69           C  
ATOM   3462  CD1 LEU B 210      28.188   8.586  10.820  1.00 97.69           C  
ATOM   3463  CD2 LEU B 210      25.719   8.398  10.445  1.00 97.69           C  
ATOM   3464  N   SER B 211      29.750   5.301  10.914  1.00 96.38           N  
ATOM   3465  CA  SER B 211      30.016   4.422  12.055  1.00 96.38           C  
ATOM   3466  C   SER B 211      29.812   5.156  13.375  1.00 96.38           C  
ATOM   3467  CB  SER B 211      31.422   3.855  11.984  1.00 96.38           C  
ATOM   3468  O   SER B 211      30.328   6.258  13.562  1.00 96.38           O  
ATOM   3469  OG  SER B 211      31.703   3.053  13.117  1.00 96.38           O  
ATOM   3470  N   PHE B 212      29.016   4.613  14.172  1.00 94.00           N  
ATOM   3471  CA  PHE B 212      28.828   5.113  15.531  1.00 94.00           C  
ATOM   3472  C   PHE B 212      29.562   4.227  16.531  1.00 94.00           C  
ATOM   3473  CB  PHE B 212      27.344   5.184  15.883  1.00 94.00           C  
ATOM   3474  O   PHE B 212      29.406   3.004  16.516  1.00 94.00           O  
ATOM   3475  CG  PHE B 212      26.547   6.062  14.953  1.00 94.00           C  
ATOM   3476  CD1 PHE B 212      26.594   7.445  15.062  1.00 94.00           C  
ATOM   3477  CD2 PHE B 212      25.734   5.500  13.977  1.00 94.00           C  
ATOM   3478  CE1 PHE B 212      25.859   8.258  14.211  1.00 94.00           C  
ATOM   3479  CE2 PHE B 212      24.984   6.309  13.117  1.00 94.00           C  
ATOM   3480  CZ  PHE B 212      25.047   7.688  13.242  1.00 94.00           C  
ATOM   3481  N   LYS B 213      30.328   4.852  17.344  1.00 94.50           N  
ATOM   3482  CA  LYS B 213      30.875   4.160  18.516  1.00 94.50           C  
ATOM   3483  C   LYS B 213      30.016   4.414  19.750  1.00 94.50           C  
ATOM   3484  CB  LYS B 213      32.312   4.602  18.781  1.00 94.50           C  
ATOM   3485  O   LYS B 213      29.922   5.547  20.219  1.00 94.50           O  
ATOM   3486  CG  LYS B 213      33.062   3.701  19.734  1.00 94.50           C  
ATOM   3487  CD  LYS B 213      34.531   4.086  19.828  1.00 94.50           C  
ATOM   3488  CE  LYS B 213      35.312   3.133  20.734  1.00 94.50           C  
ATOM   3489  NZ  LYS B 213      36.781   3.467  20.766  1.00 94.50           N  
ATOM   3490  N   LEU B 214      29.453   3.340  20.188  1.00 92.25           N  
ATOM   3491  CA  LEU B 214      28.531   3.428  21.312  1.00 92.25           C  
ATOM   3492  C   LEU B 214      29.172   2.848  22.578  1.00 92.25           C  
ATOM   3493  CB  LEU B 214      27.234   2.693  21.016  1.00 92.25           C  
ATOM   3494  O   LEU B 214      29.812   1.791  22.531  1.00 92.25           O  
ATOM   3495  CG  LEU B 214      26.500   3.111  19.734  1.00 92.25           C  
ATOM   3496  CD1 LEU B 214      25.328   2.174  19.469  1.00 92.25           C  
ATOM   3497  CD2 LEU B 214      26.016   4.555  19.844  1.00 92.25           C  
ATOM   3498  N   LYS B 215      29.047   3.588  23.641  1.00 91.12           N  
ATOM   3499  CA  LYS B 215      29.484   3.121  24.953  1.00 91.12           C  
ATOM   3500  C   LYS B 215      28.312   3.020  25.922  1.00 91.12           C  
ATOM   3501  CB  LYS B 215      30.547   4.055  25.516  1.00 91.12           C  
ATOM   3502  O   LYS B 215      27.469   3.924  25.984  1.00 91.12           O  
ATOM   3503  CG  LYS B 215      31.219   3.539  26.797  1.00 91.12           C  
ATOM   3504  CD  LYS B 215      32.344   4.457  27.250  1.00 91.12           C  
ATOM   3505  CE  LYS B 215      33.000   3.926  28.500  1.00 91.12           C  
ATOM   3506  NZ  LYS B 215      34.156   4.785  28.922  1.00 91.12           N  
ATOM   3507  N   ARG B 216      28.281   1.909  26.531  1.00 88.62           N  
ATOM   3508  CA  ARG B 216      27.203   1.700  27.500  1.00 88.62           C  
ATOM   3509  C   ARG B 216      27.359   2.629  28.703  1.00 88.62           C  
ATOM   3510  CB  ARG B 216      27.172   0.242  27.969  1.00 88.62           C  
ATOM   3511  O   ARG B 216      28.453   2.773  29.250  1.00 88.62           O  
ATOM   3512  CG  ARG B 216      25.906  -0.137  28.734  1.00 88.62           C  
ATOM   3513  CD  ARG B 216      25.922  -1.601  29.141  1.00 88.62           C  
ATOM   3514  NE  ARG B 216      25.953  -2.492  27.984  1.00 88.62           N  
ATOM   3515  NH1 ARG B 216      23.656  -2.635  27.781  1.00 88.62           N  
ATOM   3516  NH2 ARG B 216      25.016  -3.766  26.328  1.00 88.62           N  
ATOM   3517  CZ  ARG B 216      24.875  -2.961  27.359  1.00 88.62           C  
ATOM   3518  N   ASN B 217      26.250   3.297  28.922  1.00 82.25           N  
ATOM   3519  CA  ASN B 217      26.234   4.137  30.125  1.00 82.25           C  
ATOM   3520  C   ASN B 217      26.234   3.299  31.391  1.00 82.25           C  
ATOM   3521  CB  ASN B 217      25.047   5.090  30.109  1.00 82.25           C  
ATOM   3522  O   ASN B 217      25.438   2.371  31.531  1.00 82.25           O  
ATOM   3523  CG  ASN B 217      25.078   6.047  28.938  1.00 82.25           C  
ATOM   3524  ND2 ASN B 217      23.891   6.457  28.469  1.00 82.25           N  
ATOM   3525  OD1 ASN B 217      26.141   6.414  28.438  1.00 82.25           O  
ATOM   3526  N   ILE B 218      27.422   3.400  31.969  1.00 74.81           N  
ATOM   3527  CA  ILE B 218      27.484   2.730  33.250  1.00 74.81           C  
ATOM   3528  C   ILE B 218      26.938   3.648  34.344  1.00 74.81           C  
ATOM   3529  CB  ILE B 218      28.938   2.311  33.594  1.00 74.81           C  
ATOM   3530  O   ILE B 218      27.391   4.789  34.500  1.00 74.81           O  
ATOM   3531  CG1 ILE B 218      29.531   1.478  32.469  1.00 74.81           C  
ATOM   3532  CG2 ILE B 218      28.984   1.539  34.938  1.00 74.81           C  
ATOM   3533  CD1 ILE B 218      30.953   0.992  32.719  1.00 74.81           C  
ATOM   3534  N   GLY B 219      25.406   3.629  34.375  1.00 56.44           N  
ATOM   3535  CA  GLY B 219      24.828   4.250  35.562  1.00 56.44           C  
ATOM   3536  C   GLY B 219      24.672   3.287  36.750  1.00 56.44           C  
ATOM   3537  O   GLY B 219      24.766   2.070  36.562  1.00 56.44           O  
TER    3538      GLY B 219                                                      
ATOM   3539  N   GLN C   1     -31.609  33.969  -9.383  1.00 30.77           N  
ATOM   3540  CA  GLN C   1     -31.594  32.625  -9.914  1.00 30.77           C  
ATOM   3541  C   GLN C   1     -31.109  31.625  -8.867  1.00 30.77           C  
ATOM   3542  CB  GLN C   1     -30.734  32.531 -11.172  1.00 30.77           C  
ATOM   3543  O   GLN C   1     -30.031  31.812  -8.289  1.00 30.77           O  
ATOM   3544  CG  GLN C   1     -31.484  32.812 -12.461  1.00 30.77           C  
ATOM   3545  CD  GLN C   1     -30.641  32.625 -13.695  1.00 30.77           C  
ATOM   3546  NE2 GLN C   1     -31.266  32.688 -14.867  1.00 30.77           N  
ATOM   3547  OE1 GLN C   1     -29.422  32.469 -13.602  1.00 30.77           O  
ATOM   3548  N   SER C   2     -31.969  30.859  -8.203  1.00 37.25           N  
ATOM   3549  CA  SER C   2     -31.812  30.047  -7.012  1.00 37.25           C  
ATOM   3550  C   SER C   2     -30.641  29.062  -7.152  1.00 37.25           C  
ATOM   3551  CB  SER C   2     -33.094  29.266  -6.723  1.00 37.25           C  
ATOM   3552  O   SER C   2     -30.422  28.516  -8.234  1.00 37.25           O  
ATOM   3553  OG  SER C   2     -32.844  27.859  -6.734  1.00 37.25           O  
ATOM   3554  N   VAL C   3     -29.641  29.141  -6.352  1.00 44.81           N  
ATOM   3555  CA  VAL C   3     -28.484  28.266  -6.242  1.00 44.81           C  
ATOM   3556  C   VAL C   3     -28.891  26.828  -6.508  1.00 44.81           C  
ATOM   3557  CB  VAL C   3     -27.812  28.391  -4.855  1.00 44.81           C  
ATOM   3558  O   VAL C   3     -28.047  25.953  -6.688  1.00 44.81           O  
ATOM   3559  CG1 VAL C   3     -26.531  27.562  -4.805  1.00 44.81           C  
ATOM   3560  CG2 VAL C   3     -27.516  29.844  -4.531  1.00 44.81           C  
ATOM   3561  N   ASN C   4     -30.281  26.484  -6.402  1.00 42.00           N  
ATOM   3562  CA  ASN C   4     -30.922  25.172  -6.504  1.00 42.00           C  
ATOM   3563  C   ASN C   4     -31.172  24.781  -7.957  1.00 42.00           C  
ATOM   3564  CB  ASN C   4     -32.250  25.172  -5.723  1.00 42.00           C  
ATOM   3565  O   ASN C   4     -31.953  23.875  -8.234  1.00 42.00           O  
ATOM   3566  CG  ASN C   4     -32.031  25.047  -4.227  1.00 42.00           C  
ATOM   3567  ND2 ASN C   4     -33.062  25.406  -3.453  1.00 42.00           N  
ATOM   3568  OD1 ASN C   4     -30.953  24.641  -3.766  1.00 42.00           O  
ATOM   3569  N   ASP C   5     -30.953  25.578  -9.062  1.00 48.19           N  
ATOM   3570  CA  ASP C   5     -31.266  25.297 -10.461  1.00 48.19           C  
ATOM   3571  C   ASP C   5     -30.344  24.219 -11.023  1.00 48.19           C  
ATOM   3572  CB  ASP C   5     -31.172  26.562 -11.305  1.00 48.19           C  
ATOM   3573  O   ASP C   5     -29.125  24.312 -10.914  1.00 48.19           O  
ATOM   3574  CG  ASP C   5     -31.938  26.484 -12.609  1.00 48.19           C  
ATOM   3575  OD1 ASP C   5     -32.344  25.359 -13.000  1.00 48.19           O  
ATOM   3576  OD2 ASP C   5     -32.125  27.531 -13.258  1.00 48.19           O  
ATOM   3577  N   PRO C   6     -31.000  23.000 -11.430  1.00 51.69           N  
ATOM   3578  CA  PRO C   6     -30.250  21.953 -12.133  1.00 51.69           C  
ATOM   3579  C   PRO C   6     -29.203  22.516 -13.078  1.00 51.69           C  
ATOM   3580  CB  PRO C   6     -31.344  21.203 -12.906  1.00 51.69           C  
ATOM   3581  O   PRO C   6     -28.203  21.844 -13.359  1.00 51.69           O  
ATOM   3582  CG  PRO C   6     -32.625  21.922 -12.586  1.00 51.69           C  
ATOM   3583  CD  PRO C   6     -32.281  23.078 -11.688  1.00 51.69           C  
ATOM   3584  N   SER C   7     -29.453  23.734 -13.828  1.00 53.06           N  
ATOM   3585  CA  SER C   7     -28.516  24.516 -14.625  1.00 53.06           C  
ATOM   3586  C   SER C   7     -27.234  24.797 -13.844  1.00 53.06           C  
ATOM   3587  CB  SER C   7     -29.156  25.828 -15.078  1.00 53.06           C  
ATOM   3588  O   SER C   7     -26.188  25.078 -14.438  1.00 53.06           O  
ATOM   3589  OG  SER C   7     -29.391  26.672 -13.969  1.00 53.06           O  
ATOM   3590  N   ASN C   8     -27.391  24.438 -12.484  1.00 68.06           N  
ATOM   3591  CA  ASN C   8     -26.359  24.781 -11.508  1.00 68.06           C  
ATOM   3592  C   ASN C   8     -25.281  23.719 -11.445  1.00 68.06           C  
ATOM   3593  CB  ASN C   8     -26.984  24.984 -10.125  1.00 68.06           C  
ATOM   3594  O   ASN C   8     -24.094  24.031 -11.297  1.00 68.06           O  
ATOM   3595  CG  ASN C   8     -26.516  26.266  -9.461  1.00 68.06           C  
ATOM   3596  ND2 ASN C   8     -27.172  26.641  -8.375  1.00 68.06           N  
ATOM   3597  OD1 ASN C   8     -25.578  26.922  -9.930  1.00 68.06           O  
ATOM   3598  N   MET C   9     -25.703  22.438 -11.828  1.00 78.44           N  
ATOM   3599  CA  MET C   9     -24.688  21.391 -11.797  1.00 78.44           C  
ATOM   3600  C   MET C   9     -23.688  21.578 -12.930  1.00 78.44           C  
ATOM   3601  CB  MET C   9     -25.344  20.016 -11.906  1.00 78.44           C  
ATOM   3602  O   MET C   9     -22.484  21.391 -12.734  1.00 78.44           O  
ATOM   3603  CG  MET C   9     -24.484  18.891 -11.359  1.00 78.44           C  
ATOM   3604  SD  MET C   9     -24.266  18.984  -9.539  1.00 78.44           S  
ATOM   3605  CE  MET C   9     -25.797  18.188  -8.992  1.00 78.44           C  
ATOM   3606  N   SER C  10     -24.266  21.938 -14.109  1.00 83.56           N  
ATOM   3607  CA  SER C  10     -23.375  22.156 -15.250  1.00 83.56           C  
ATOM   3608  C   SER C  10     -22.422  23.312 -14.992  1.00 83.56           C  
ATOM   3609  CB  SER C  10     -24.203  22.438 -16.516  1.00 83.56           C  
ATOM   3610  O   SER C  10     -21.234  23.219 -15.328  1.00 83.56           O  
ATOM   3611  OG  SER C  10     -24.938  23.625 -16.375  1.00 83.56           O  
ATOM   3612  N   LEU C  11     -23.047  24.312 -14.391  1.00 87.94           N  
ATOM   3613  CA  LEU C  11     -22.234  25.484 -14.078  1.00 87.94           C  
ATOM   3614  C   LEU C  11     -21.141  25.125 -13.062  1.00 87.94           C  
ATOM   3615  CB  LEU C  11     -23.094  26.625 -13.547  1.00 87.94           C  
ATOM   3616  O   LEU C  11     -20.000  25.562 -13.195  1.00 87.94           O  
ATOM   3617  CG  LEU C  11     -22.375  27.953 -13.281  1.00 87.94           C  
ATOM   3618  CD1 LEU C  11     -21.906  28.578 -14.594  1.00 87.94           C  
ATOM   3619  CD2 LEU C  11     -23.297  28.906 -12.531  1.00 87.94           C  
ATOM   3620  N   VAL C  12     -21.516  24.375 -12.109  1.00 89.38           N  
ATOM   3621  CA  VAL C  12     -20.562  23.984 -11.070  1.00 89.38           C  
ATOM   3622  C   VAL C  12     -19.484  23.078 -11.664  1.00 89.38           C  
ATOM   3623  CB  VAL C  12     -21.281  23.266  -9.898  1.00 89.38           C  
ATOM   3624  O   VAL C  12     -18.297  23.250 -11.391  1.00 89.38           O  
ATOM   3625  CG1 VAL C  12     -20.266  22.797  -8.859  1.00 89.38           C  
ATOM   3626  CG2 VAL C  12     -22.312  24.188  -9.266  1.00 89.38           C  
ATOM   3627  N   LYS C  13     -19.984  22.172 -12.453  1.00 90.00           N  
ATOM   3628  CA  LYS C  13     -19.031  21.297 -13.117  1.00 90.00           C  
ATOM   3629  C   LYS C  13     -18.047  22.078 -13.969  1.00 90.00           C  
ATOM   3630  CB  LYS C  13     -19.766  20.281 -13.992  1.00 90.00           C  
ATOM   3631  O   LYS C  13     -16.844  21.828 -13.930  1.00 90.00           O  
ATOM   3632  CG  LYS C  13     -18.859  19.281 -14.695  1.00 90.00           C  
ATOM   3633  CD  LYS C  13     -19.656  18.281 -15.531  1.00 90.00           C  
ATOM   3634  CE  LYS C  13     -18.750  17.250 -16.188  1.00 90.00           C  
ATOM   3635  NZ  LYS C  13     -17.719  17.891 -17.062  1.00 90.00           N  
ATOM   3636  N   GLU C  14     -18.547  22.984 -14.719  1.00 93.19           N  
ATOM   3637  CA  GLU C  14     -17.703  23.812 -15.555  1.00 93.19           C  
ATOM   3638  C   GLU C  14     -16.719  24.625 -14.719  1.00 93.19           C  
ATOM   3639  CB  GLU C  14     -18.547  24.750 -16.422  1.00 93.19           C  
ATOM   3640  O   GLU C  14     -15.562  24.828 -15.109  1.00 93.19           O  
ATOM   3641  CG  GLU C  14     -19.219  24.062 -17.609  1.00 93.19           C  
ATOM   3642  CD  GLU C  14     -20.141  24.984 -18.391  1.00 93.19           C  
ATOM   3643  OE1 GLU C  14     -20.812  24.500 -19.328  1.00 93.19           O  
ATOM   3644  OE2 GLU C  14     -20.188  26.188 -18.062  1.00 93.19           O  
ATOM   3645  N   THR C  15     -17.234  25.125 -13.641  1.00 93.62           N  
ATOM   3646  CA  THR C  15     -16.391  25.891 -12.742  1.00 93.62           C  
ATOM   3647  C   THR C  15     -15.219  25.031 -12.242  1.00 93.62           C  
ATOM   3648  CB  THR C  15     -17.188  26.422 -11.539  1.00 93.62           C  
ATOM   3649  O   THR C  15     -14.062  25.453 -12.312  1.00 93.62           O  
ATOM   3650  CG2 THR C  15     -16.281  27.203 -10.586  1.00 93.62           C  
ATOM   3651  OG1 THR C  15     -18.219  27.281 -12.008  1.00 93.62           O  
ATOM   3652  N   VAL C  16     -15.531  23.844 -11.820  1.00 94.38           N  
ATOM   3653  CA  VAL C  16     -14.492  22.953 -11.312  1.00 94.38           C  
ATOM   3654  C   VAL C  16     -13.523  22.594 -12.438  1.00 94.38           C  
ATOM   3655  CB  VAL C  16     -15.094  21.672 -10.695  1.00 94.38           C  
ATOM   3656  O   VAL C  16     -12.305  22.578 -12.242  1.00 94.38           O  
ATOM   3657  CG1 VAL C  16     -13.984  20.703 -10.297  1.00 94.38           C  
ATOM   3658  CG2 VAL C  16     -15.969  22.031  -9.492  1.00 94.38           C  
ATOM   3659  N   ASP C  17     -14.094  22.328 -13.664  1.00 95.12           N  
ATOM   3660  CA  ASP C  17     -13.250  22.062 -14.828  1.00 95.12           C  
ATOM   3661  C   ASP C  17     -12.258  23.188 -15.070  1.00 95.12           C  
ATOM   3662  CB  ASP C  17     -14.117  21.844 -16.078  1.00 95.12           C  
ATOM   3663  O   ASP C  17     -11.070  22.953 -15.281  1.00 95.12           O  
ATOM   3664  CG  ASP C  17     -14.766  20.469 -16.109  1.00 95.12           C  
ATOM   3665  OD1 ASP C  17     -14.297  19.547 -15.406  1.00 95.12           O  
ATOM   3666  OD2 ASP C  17     -15.742  20.297 -16.875  1.00 95.12           O  
ATOM   3667  N   ARG C  18     -12.711  24.328 -14.977  1.00 95.12           N  
ATOM   3668  CA  ARG C  18     -11.883  25.500 -15.242  1.00 95.12           C  
ATOM   3669  C   ARG C  18     -10.805  25.672 -14.172  1.00 95.12           C  
ATOM   3670  CB  ARG C  18     -12.742  26.766 -15.312  1.00 95.12           C  
ATOM   3671  O   ARG C  18      -9.664  26.000 -14.477  1.00 95.12           O  
ATOM   3672  CG  ARG C  18     -11.984  28.016 -15.734  1.00 95.12           C  
ATOM   3673  CD  ARG C  18     -12.883  29.234 -15.797  1.00 95.12           C  
ATOM   3674  NE  ARG C  18     -13.648  29.406 -14.562  1.00 95.12           N  
ATOM   3675  NH1 ARG C  18     -13.820  31.703 -14.742  1.00 95.12           N  
ATOM   3676  NH2 ARG C  18     -14.766  30.609 -12.961  1.00 95.12           N  
ATOM   3677  CZ  ARG C  18     -14.078  30.578 -14.094  1.00 95.12           C  
ATOM   3678  N   LEU C  19     -11.203  25.453 -12.922  1.00 95.25           N  
ATOM   3679  CA  LEU C  19     -10.266  25.609 -11.812  1.00 95.25           C  
ATOM   3680  C   LEU C  19      -9.109  24.609 -11.938  1.00 95.25           C  
ATOM   3681  CB  LEU C  19     -10.984  25.406 -10.477  1.00 95.25           C  
ATOM   3682  O   LEU C  19      -7.957  24.953 -11.680  1.00 95.25           O  
ATOM   3683  CG  LEU C  19     -11.961  26.500 -10.062  1.00 95.25           C  
ATOM   3684  CD1 LEU C  19     -12.727  26.078  -8.812  1.00 95.25           C  
ATOM   3685  CD2 LEU C  19     -11.227  27.812  -9.836  1.00 95.25           C  
ATOM   3686  N   LEU C  20      -9.438  23.406 -12.398  1.00 95.38           N  
ATOM   3687  CA  LEU C  20      -8.445  22.344 -12.383  1.00 95.38           C  
ATOM   3688  C   LEU C  20      -7.695  22.281 -13.711  1.00 95.38           C  
ATOM   3689  CB  LEU C  20      -9.102  20.984 -12.086  1.00 95.38           C  
ATOM   3690  O   LEU C  20      -6.598  21.719 -13.781  1.00 95.38           O  
ATOM   3691  CG  LEU C  20      -9.719  20.828 -10.695  1.00 95.38           C  
ATOM   3692  CD1 LEU C  20     -10.273  19.406 -10.523  1.00 95.38           C  
ATOM   3693  CD2 LEU C  20      -8.680  21.125  -9.617  1.00 95.38           C  
ATOM   3694  N   LYS C  21      -8.359  22.844 -14.719  1.00 93.56           N  
ATOM   3695  CA  LYS C  21      -7.695  22.844 -16.016  1.00 93.56           C  
ATOM   3696  C   LYS C  21      -6.383  23.609 -15.977  1.00 93.56           C  
ATOM   3697  CB  LYS C  21      -8.617  23.422 -17.094  1.00 93.56           C  
ATOM   3698  O   LYS C  21      -6.379  24.828 -15.719  1.00 93.56           O  
ATOM   3699  CG  LYS C  21      -8.094  23.266 -18.516  1.00 93.56           C  
ATOM   3700  CD  LYS C  21      -9.102  23.766 -19.531  1.00 93.56           C  
ATOM   3701  CE  LYS C  21      -8.609  23.547 -20.969  1.00 93.56           C  
ATOM   3702  NZ  LYS C  21      -9.633  23.953 -21.969  1.00 93.56           N  
ATOM   3703  N   GLY C  22      -5.234  22.922 -16.156  1.00 89.50           N  
ATOM   3704  CA  GLY C  22      -3.926  23.562 -16.203  1.00 89.50           C  
ATOM   3705  C   GLY C  22      -3.367  23.859 -14.820  1.00 89.50           C  
ATOM   3706  O   GLY C  22      -2.318  24.484 -14.695  1.00 89.50           O  
ATOM   3707  N   TYR C  23      -4.176  23.531 -13.742  1.00 93.62           N  
ATOM   3708  CA  TYR C  23      -3.668  23.719 -12.391  1.00 93.62           C  
ATOM   3709  C   TYR C  23      -2.371  22.938 -12.188  1.00 93.62           C  
ATOM   3710  CB  TYR C  23      -4.711  23.266 -11.359  1.00 93.62           C  
ATOM   3711  O   TYR C  23      -2.301  21.750 -12.477  1.00 93.62           O  
ATOM   3712  CG  TYR C  23      -4.309  23.531  -9.930  1.00 93.62           C  
ATOM   3713  CD1 TYR C  23      -3.689  22.562  -9.164  1.00 93.62           C  
ATOM   3714  CD2 TYR C  23      -4.547  24.781  -9.352  1.00 93.62           C  
ATOM   3715  CE1 TYR C  23      -3.318  22.797  -7.844  1.00 93.62           C  
ATOM   3716  CE2 TYR C  23      -4.180  25.031  -8.031  1.00 93.62           C  
ATOM   3717  OH  TYR C  23      -3.203  24.297  -5.984  1.00 93.62           O  
ATOM   3718  CZ  TYR C  23      -3.566  24.047  -7.289  1.00 93.62           C  
ATOM   3719  N   ASP C  24      -1.402  23.578 -11.750  1.00 93.94           N  
ATOM   3720  CA  ASP C  24      -0.075  22.984 -11.602  1.00 93.94           C  
ATOM   3721  C   ASP C  24       0.239  22.703 -10.141  1.00 93.94           C  
ATOM   3722  CB  ASP C  24       0.990  23.922 -12.195  1.00 93.94           C  
ATOM   3723  O   ASP C  24       0.530  23.609  -9.367  1.00 93.94           O  
ATOM   3724  CG  ASP C  24       2.320  23.219 -12.422  1.00 93.94           C  
ATOM   3725  OD1 ASP C  24       2.580  22.172 -11.781  1.00 93.94           O  
ATOM   3726  OD2 ASP C  24       3.117  23.719 -13.242  1.00 93.94           O  
ATOM   3727  N   ILE C  25       0.222  21.469  -9.781  1.00 95.00           N  
ATOM   3728  CA  ILE C  25       0.416  21.078  -8.391  1.00 95.00           C  
ATOM   3729  C   ILE C  25       1.893  21.188  -8.023  1.00 95.00           C  
ATOM   3730  CB  ILE C  25      -0.088  19.641  -8.141  1.00 95.00           C  
ATOM   3731  O   ILE C  25       2.246  21.188  -6.840  1.00 95.00           O  
ATOM   3732  CG1 ILE C  25       0.787  18.625  -8.898  1.00 95.00           C  
ATOM   3733  CG2 ILE C  25      -1.558  19.500  -8.547  1.00 95.00           C  
ATOM   3734  CD1 ILE C  25       0.438  17.172  -8.609  1.00 95.00           C  
ATOM   3735  N   ARG C  26       2.750  21.328  -8.930  1.00 94.75           N  
ATOM   3736  CA  ARG C  26       4.191  21.297  -8.711  1.00 94.75           C  
ATOM   3737  C   ARG C  26       4.664  22.547  -7.965  1.00 94.75           C  
ATOM   3738  CB  ARG C  26       4.938  21.172 -10.039  1.00 94.75           C  
ATOM   3739  O   ARG C  26       5.711  22.516  -7.316  1.00 94.75           O  
ATOM   3740  CG  ARG C  26       4.617  19.891 -10.805  1.00 94.75           C  
ATOM   3741  CD  ARG C  26       5.184  19.938 -12.219  1.00 94.75           C  
ATOM   3742  NE  ARG C  26       4.590  21.000 -13.008  1.00 94.75           N  
ATOM   3743  NH1 ARG C  26       5.930  20.656 -14.859  1.00 94.75           N  
ATOM   3744  NH2 ARG C  26       4.352  22.328 -14.875  1.00 94.75           N  
ATOM   3745  CZ  ARG C  26       4.957  21.328 -14.250  1.00 94.75           C  
ATOM   3746  N   LEU C  27       3.869  23.562  -8.062  1.00 93.81           N  
ATOM   3747  CA  LEU C  27       4.281  24.859  -7.523  1.00 93.81           C  
ATOM   3748  C   LEU C  27       3.332  25.312  -6.422  1.00 93.81           C  
ATOM   3749  CB  LEU C  27       4.336  25.906  -8.633  1.00 93.81           C  
ATOM   3750  O   LEU C  27       2.113  25.172  -6.551  1.00 93.81           O  
ATOM   3751  CG  LEU C  27       5.332  25.656  -9.766  1.00 93.81           C  
ATOM   3752  CD1 LEU C  27       5.039  26.562 -10.945  1.00 93.81           C  
ATOM   3753  CD2 LEU C  27       6.762  25.844  -9.273  1.00 93.81           C  
ATOM   3754  N   ARG C  28       3.924  25.812  -5.391  1.00 95.75           N  
ATOM   3755  CA  ARG C  28       3.107  26.438  -4.352  1.00 95.75           C  
ATOM   3756  C   ARG C  28       2.346  27.641  -4.898  1.00 95.75           C  
ATOM   3757  CB  ARG C  28       3.979  26.859  -3.166  1.00 95.75           C  
ATOM   3758  O   ARG C  28       2.736  28.219  -5.914  1.00 95.75           O  
ATOM   3759  CG  ARG C  28       4.977  27.969  -3.500  1.00 95.75           C  
ATOM   3760  CD  ARG C  28       5.605  28.547  -2.246  1.00 95.75           C  
ATOM   3761  NE  ARG C  28       6.301  29.812  -2.529  1.00 95.75           N  
ATOM   3762  NH1 ARG C  28       4.781  31.141  -1.410  1.00 95.75           N  
ATOM   3763  NH2 ARG C  28       6.602  32.094  -2.439  1.00 95.75           N  
ATOM   3764  CZ  ARG C  28       5.895  31.000  -2.125  1.00 95.75           C  
ATOM   3765  N   PRO C  29       1.281  28.016  -4.180  1.00 95.88           N  
ATOM   3766  CA  PRO C  29       0.576  29.250  -4.578  1.00 95.88           C  
ATOM   3767  C   PRO C  29       1.482  30.469  -4.582  1.00 95.88           C  
ATOM   3768  CB  PRO C  29      -0.521  29.375  -3.518  1.00 95.88           C  
ATOM   3769  O   PRO C  29       2.342  30.609  -3.709  1.00 95.88           O  
ATOM   3770  CG  PRO C  29      -0.730  27.984  -3.006  1.00 95.88           C  
ATOM   3771  CD  PRO C  29       0.590  27.281  -3.012  1.00 95.88           C  
ATOM   3772  N   ASP C  30       1.312  31.266  -5.613  1.00 90.75           N  
ATOM   3773  CA  ASP C  30       1.993  32.531  -5.738  1.00 90.75           C  
ATOM   3774  C   ASP C  30       3.510  32.375  -5.684  1.00 90.75           C  
ATOM   3775  CB  ASP C  30       1.534  33.500  -4.641  1.00 90.75           C  
ATOM   3776  O   ASP C  30       4.199  33.094  -4.965  1.00 90.75           O  
ATOM   3777  CG  ASP C  30       1.888  34.938  -4.930  1.00 90.75           C  
ATOM   3778  OD1 ASP C  30       2.146  35.281  -6.105  1.00 90.75           O  
ATOM   3779  OD2 ASP C  30       1.910  35.750  -3.977  1.00 90.75           O  
ATOM   3780  N   PHE C  31       3.990  31.375  -6.293  1.00 89.88           N  
ATOM   3781  CA  PHE C  31       5.434  31.156  -6.336  1.00 89.88           C  
ATOM   3782  C   PHE C  31       6.152  32.406  -6.816  1.00 89.88           C  
ATOM   3783  CB  PHE C  31       5.773  29.969  -7.250  1.00 89.88           C  
ATOM   3784  O   PHE C  31       5.730  33.031  -7.789  1.00 89.88           O  
ATOM   3785  CG  PHE C  31       7.238  29.625  -7.277  1.00 89.88           C  
ATOM   3786  CD1 PHE C  31       8.094  30.250  -8.180  1.00 89.88           C  
ATOM   3787  CD2 PHE C  31       7.758  28.688  -6.398  1.00 89.88           C  
ATOM   3788  CE1 PHE C  31       9.453  29.938  -8.203  1.00 89.88           C  
ATOM   3789  CE2 PHE C  31       9.109  28.359  -6.418  1.00 89.88           C  
ATOM   3790  CZ  PHE C  31       9.961  28.984  -7.324  1.00 89.88           C  
ATOM   3791  N   GLY C  32       7.277  32.688  -6.219  1.00 84.31           N  
ATOM   3792  CA  GLY C  32       8.000  33.938  -6.527  1.00 84.31           C  
ATOM   3793  C   GLY C  32       7.488  35.125  -5.758  1.00 84.31           C  
ATOM   3794  O   GLY C  32       8.133  36.188  -5.746  1.00 84.31           O  
ATOM   3795  N   GLY C  33       6.297  35.000  -5.168  1.00 89.25           N  
ATOM   3796  CA  GLY C  33       5.723  36.031  -4.320  1.00 89.25           C  
ATOM   3797  C   GLY C  33       5.926  35.781  -2.840  1.00 89.25           C  
ATOM   3798  O   GLY C  33       6.867  35.062  -2.451  1.00 89.25           O  
ATOM   3799  N   PRO C  34       5.152  36.531  -2.045  1.00 93.94           N  
ATOM   3800  CA  PRO C  34       5.238  36.312  -0.599  1.00 93.94           C  
ATOM   3801  C   PRO C  34       4.914  34.875  -0.193  1.00 93.94           C  
ATOM   3802  CB  PRO C  34       4.199  37.281  -0.036  1.00 93.94           C  
ATOM   3803  O   PRO C  34       4.289  34.125  -0.960  1.00 93.94           O  
ATOM   3804  CG  PRO C  34       4.031  38.312  -1.102  1.00 93.94           C  
ATOM   3805  CD  PRO C  34       4.266  37.656  -2.436  1.00 93.94           C  
ATOM   3806  N   PRO C  35       5.438  34.469   0.880  1.00 96.75           N  
ATOM   3807  CA  PRO C  35       5.148  33.125   1.360  1.00 96.75           C  
ATOM   3808  C   PRO C  35       3.652  32.844   1.532  1.00 96.75           C  
ATOM   3809  CB  PRO C  35       5.871  33.062   2.709  1.00 96.75           C  
ATOM   3810  O   PRO C  35       2.893  33.781   1.834  1.00 96.75           O  
ATOM   3811  CG  PRO C  35       6.047  34.500   3.109  1.00 96.75           C  
ATOM   3812  CD  PRO C  35       6.125  35.312   1.865  1.00 96.75           C  
ATOM   3813  N   VAL C  36       3.279  31.656   1.284  1.00 97.94           N  
ATOM   3814  CA  VAL C  36       1.903  31.219   1.501  1.00 97.94           C  
ATOM   3815  C   VAL C  36       1.627  31.094   2.998  1.00 97.94           C  
ATOM   3816  CB  VAL C  36       1.619  29.875   0.799  1.00 97.94           C  
ATOM   3817  O   VAL C  36       2.330  30.375   3.711  1.00 97.94           O  
ATOM   3818  CG1 VAL C  36       0.152  29.469   0.960  1.00 97.94           C  
ATOM   3819  CG2 VAL C  36       1.996  29.953  -0.679  1.00 97.94           C  
ATOM   3820  N   ALA C  37       0.642  31.797   3.486  1.00 98.44           N  
ATOM   3821  CA  ALA C  37       0.220  31.641   4.879  1.00 98.44           C  
ATOM   3822  C   ALA C  37      -0.684  30.422   5.051  1.00 98.44           C  
ATOM   3823  CB  ALA C  37      -0.494  32.906   5.352  1.00 98.44           C  
ATOM   3824  O   ALA C  37      -1.756  30.359   4.445  1.00 98.44           O  
ATOM   3825  N   VAL C  38      -0.274  29.516   5.832  1.00 98.56           N  
ATOM   3826  CA  VAL C  38      -1.052  28.312   6.094  1.00 98.56           C  
ATOM   3827  C   VAL C  38      -1.539  28.312   7.539  1.00 98.56           C  
ATOM   3828  CB  VAL C  38      -0.230  27.031   5.812  1.00 98.56           C  
ATOM   3829  O   VAL C  38      -0.736  28.234   8.469  1.00 98.56           O  
ATOM   3830  CG1 VAL C  38      -1.063  25.781   6.090  1.00 98.56           C  
ATOM   3831  CG2 VAL C  38       0.276  27.031   4.371  1.00 98.56           C  
ATOM   3832  N   GLY C  39      -2.838  28.453   7.723  1.00 98.50           N  
ATOM   3833  CA  GLY C  39      -3.461  28.375   9.031  1.00 98.50           C  
ATOM   3834  C   GLY C  39      -3.818  26.953   9.438  1.00 98.50           C  
ATOM   3835  O   GLY C  39      -4.309  26.172   8.617  1.00 98.50           O  
ATOM   3836  N   MET C  40      -3.541  26.688  10.672  1.00 97.81           N  
ATOM   3837  CA  MET C  40      -3.779  25.328  11.133  1.00 97.81           C  
ATOM   3838  C   MET C  40      -4.621  25.312  12.406  1.00 97.81           C  
ATOM   3839  CB  MET C  40      -2.453  24.594  11.375  1.00 97.81           C  
ATOM   3840  O   MET C  40      -4.453  26.172  13.266  1.00 97.81           O  
ATOM   3841  CG  MET C  40      -1.596  24.453  10.133  1.00 97.81           C  
ATOM   3842  SD  MET C  40      -0.025  23.562  10.461  1.00 97.81           S  
ATOM   3843  CE  MET C  40       0.873  23.906   8.930  1.00 97.81           C  
ATOM   3844  N   ASN C  41      -5.488  24.453  12.539  1.00 96.25           N  
ATOM   3845  CA  ASN C  41      -6.223  24.156  13.766  1.00 96.25           C  
ATOM   3846  C   ASN C  41      -6.383  22.656  13.977  1.00 96.25           C  
ATOM   3847  CB  ASN C  41      -7.590  24.844  13.750  1.00 96.25           C  
ATOM   3848  O   ASN C  41      -6.309  21.875  13.031  1.00 96.25           O  
ATOM   3849  CG  ASN C  41      -8.391  24.516  12.500  1.00 96.25           C  
ATOM   3850  ND2 ASN C  41      -8.883  25.547  11.820  1.00 96.25           N  
ATOM   3851  OD1 ASN C  41      -8.570  23.344  12.156  1.00 96.25           O  
ATOM   3852  N   ILE C  42      -6.504  22.250  15.211  1.00 96.50           N  
ATOM   3853  CA  ILE C  42      -6.527  20.844  15.617  1.00 96.50           C  
ATOM   3854  C   ILE C  42      -7.723  20.594  16.531  1.00 96.50           C  
ATOM   3855  CB  ILE C  42      -5.215  20.438  16.328  1.00 96.50           C  
ATOM   3856  O   ILE C  42      -7.973  21.359  17.469  1.00 96.50           O  
ATOM   3857  CG1 ILE C  42      -4.043  20.469  15.336  1.00 96.50           C  
ATOM   3858  CG2 ILE C  42      -5.352  19.062  16.969  1.00 96.50           C  
ATOM   3859  CD1 ILE C  42      -2.680  20.266  15.984  1.00 96.50           C  
ATOM   3860  N   ASP C  43      -8.453  19.625  16.234  1.00 94.56           N  
ATOM   3861  CA  ASP C  43      -9.430  19.078  17.172  1.00 94.56           C  
ATOM   3862  C   ASP C  43      -8.984  17.703  17.672  1.00 94.56           C  
ATOM   3863  CB  ASP C  43     -10.805  18.969  16.516  1.00 94.56           C  
ATOM   3864  O   ASP C  43      -8.891  16.750  16.906  1.00 94.56           O  
ATOM   3865  CG  ASP C  43     -11.867  18.422  17.453  1.00 94.56           C  
ATOM   3866  OD1 ASP C  43     -12.180  19.078  18.469  1.00 94.56           O  
ATOM   3867  OD2 ASP C  43     -12.398  17.328  17.156  1.00 94.56           O  
ATOM   3868  N   ILE C  44      -8.688  17.641  18.891  1.00 94.38           N  
ATOM   3869  CA  ILE C  44      -8.195  16.406  19.484  1.00 94.38           C  
ATOM   3870  C   ILE C  44      -9.375  15.469  19.781  1.00 94.38           C  
ATOM   3871  CB  ILE C  44      -7.383  16.656  20.766  1.00 94.38           C  
ATOM   3872  O   ILE C  44     -10.250  15.805  20.578  1.00 94.38           O  
ATOM   3873  CG1 ILE C  44      -6.219  17.625  20.484  1.00 94.38           C  
ATOM   3874  CG2 ILE C  44      -6.875  15.344  21.359  1.00 94.38           C  
ATOM   3875  CD1 ILE C  44      -5.410  18.000  21.703  1.00 94.38           C  
ATOM   3876  N   ALA C  45      -9.312  14.367  19.141  1.00 91.25           N  
ATOM   3877  CA  ALA C  45     -10.375  13.383  19.359  1.00 91.25           C  
ATOM   3878  C   ALA C  45     -10.086  12.523  20.578  1.00 91.25           C  
ATOM   3879  CB  ALA C  45     -10.539  12.500  18.125  1.00 91.25           C  
ATOM   3880  O   ALA C  45     -10.984  12.234  21.375  1.00 91.25           O  
ATOM   3881  N   SER C  46      -8.820  12.141  20.703  1.00 89.25           N  
ATOM   3882  CA  SER C  46      -8.445  11.305  21.844  1.00 89.25           C  
ATOM   3883  C   SER C  46      -6.934  11.242  22.000  1.00 89.25           C  
ATOM   3884  CB  SER C  46      -9.008   9.891  21.672  1.00 89.25           C  
ATOM   3885  O   SER C  46      -6.188  11.508  21.047  1.00 89.25           O  
ATOM   3886  OG  SER C  46      -8.391   9.234  20.578  1.00 89.25           O  
ATOM   3887  N   ILE C  47      -6.504  11.047  23.188  1.00 89.06           N  
ATOM   3888  CA  ILE C  47      -5.156  10.594  23.500  1.00 89.06           C  
ATOM   3889  C   ILE C  47      -5.207   9.164  24.047  1.00 89.06           C  
ATOM   3890  CB  ILE C  47      -4.480  11.523  24.531  1.00 89.06           C  
ATOM   3891  O   ILE C  47      -5.621   8.938  25.188  1.00 89.06           O  
ATOM   3892  CG1 ILE C  47      -4.363  12.945  23.969  1.00 89.06           C  
ATOM   3893  CG2 ILE C  47      -3.107  10.984  24.938  1.00 89.06           C  
ATOM   3894  CD1 ILE C  47      -3.773  13.953  24.938  1.00 89.06           C  
ATOM   3895  N   ASP C  48      -4.875   8.242  23.250  1.00 83.00           N  
ATOM   3896  CA  ASP C  48      -5.152   6.828  23.484  1.00 83.00           C  
ATOM   3897  C   ASP C  48      -4.109   6.215  24.406  1.00 83.00           C  
ATOM   3898  CB  ASP C  48      -5.199   6.059  22.156  1.00 83.00           C  
ATOM   3899  O   ASP C  48      -4.410   5.281  25.156  1.00 83.00           O  
ATOM   3900  CG  ASP C  48      -6.348   6.488  21.266  1.00 83.00           C  
ATOM   3901  OD1 ASP C  48      -7.449   6.770  21.781  1.00 83.00           O  
ATOM   3902  OD2 ASP C  48      -6.145   6.539  20.031  1.00 83.00           O  
ATOM   3903  N   MET C  49      -2.908   6.699  24.328  1.00 88.25           N  
ATOM   3904  CA  MET C  49      -1.842   6.059  25.094  1.00 88.25           C  
ATOM   3905  C   MET C  49      -0.724   7.051  25.391  1.00 88.25           C  
ATOM   3906  CB  MET C  49      -1.279   4.859  24.328  1.00 88.25           C  
ATOM   3907  O   MET C  49      -0.383   7.891  24.562  1.00 88.25           O  
ATOM   3908  CG  MET C  49      -0.275   4.043  25.125  1.00 88.25           C  
ATOM   3909  SD  MET C  49       0.380   2.613  24.172  1.00 88.25           S  
ATOM   3910  CE  MET C  49      -1.136   1.635  23.984  1.00 88.25           C  
ATOM   3911  N   VAL C  50      -0.230   6.988  26.625  1.00 90.81           N  
ATOM   3912  CA  VAL C  50       1.016   7.617  27.062  1.00 90.81           C  
ATOM   3913  C   VAL C  50       1.961   6.562  27.625  1.00 90.81           C  
ATOM   3914  CB  VAL C  50       0.762   8.727  28.109  1.00 90.81           C  
ATOM   3915  O   VAL C  50       1.672   5.953  28.656  1.00 90.81           O  
ATOM   3916  CG1 VAL C  50       2.072   9.406  28.500  1.00 90.81           C  
ATOM   3917  CG2 VAL C  50      -0.232   9.750  27.562  1.00 90.81           C  
ATOM   3918  N   SER C  51       3.010   6.422  26.984  1.00 90.56           N  
ATOM   3919  CA  SER C  51       3.885   5.312  27.359  1.00 90.56           C  
ATOM   3920  C   SER C  51       5.215   5.820  27.906  1.00 90.56           C  
ATOM   3921  CB  SER C  51       4.133   4.398  26.156  1.00 90.56           C  
ATOM   3922  O   SER C  51       6.043   6.340  27.156  1.00 90.56           O  
ATOM   3923  OG  SER C  51       5.078   3.395  26.469  1.00 90.56           O  
ATOM   3924  N   GLU C  52       5.516   5.512  29.172  1.00 88.81           N  
ATOM   3925  CA  GLU C  52       6.805   5.836  29.781  1.00 88.81           C  
ATOM   3926  C   GLU C  52       7.895   4.883  29.312  1.00 88.81           C  
ATOM   3927  CB  GLU C  52       6.703   5.801  31.312  1.00 88.81           C  
ATOM   3928  O   GLU C  52       9.070   5.250  29.266  1.00 88.81           O  
ATOM   3929  CG  GLU C  52       5.746   6.828  31.891  1.00 88.81           C  
ATOM   3930  CD  GLU C  52       5.469   6.621  33.375  1.00 88.81           C  
ATOM   3931  OE1 GLU C  52       4.641   7.367  33.938  1.00 88.81           O  
ATOM   3932  OE2 GLU C  52       6.086   5.711  33.969  1.00 88.81           O  
ATOM   3933  N   VAL C  53       7.457   3.709  29.000  1.00 84.94           N  
ATOM   3934  CA  VAL C  53       8.391   2.682  28.547  1.00 84.94           C  
ATOM   3935  C   VAL C  53       8.938   3.043  27.172  1.00 84.94           C  
ATOM   3936  CB  VAL C  53       7.730   1.287  28.516  1.00 84.94           C  
ATOM   3937  O   VAL C  53      10.148   2.979  26.938  1.00 84.94           O  
ATOM   3938  CG1 VAL C  53       8.680   0.253  27.922  1.00 84.94           C  
ATOM   3939  CG2 VAL C  53       7.297   0.867  29.922  1.00 84.94           C  
ATOM   3940  N   ASN C  54       8.102   3.480  26.312  1.00 85.94           N  
ATOM   3941  CA  ASN C  54       8.492   3.766  24.938  1.00 85.94           C  
ATOM   3942  C   ASN C  54       8.805   5.246  24.734  1.00 85.94           C  
ATOM   3943  CB  ASN C  54       7.402   3.312  23.953  1.00 85.94           C  
ATOM   3944  O   ASN C  54       9.281   5.648  23.672  1.00 85.94           O  
ATOM   3945  CG  ASN C  54       7.230   1.808  23.938  1.00 85.94           C  
ATOM   3946  ND2 ASN C  54       5.988   1.354  23.844  1.00 85.94           N  
ATOM   3947  OD1 ASN C  54       8.211   1.057  24.000  1.00 85.94           O  
ATOM   3948  N   MET C  55       8.453   6.070  25.734  1.00 88.81           N  
ATOM   3949  CA  MET C  55       8.680   7.512  25.703  1.00 88.81           C  
ATOM   3950  C   MET C  55       7.938   8.156  24.547  1.00 88.81           C  
ATOM   3951  CB  MET C  55      10.172   7.820  25.609  1.00 88.81           C  
ATOM   3952  O   MET C  55       8.531   8.898  23.766  1.00 88.81           O  
ATOM   3953  CG  MET C  55      10.961   7.414  26.844  1.00 88.81           C  
ATOM   3954  SD  MET C  55      10.453   8.336  28.344  1.00 88.81           S  
ATOM   3955  CE  MET C  55      11.812   7.918  29.469  1.00 88.81           C  
ATOM   3956  N   ASP C  56       6.668   7.918  24.500  1.00 93.81           N  
ATOM   3957  CA  ASP C  56       5.832   8.461  23.422  1.00 93.81           C  
ATOM   3958  C   ASP C  56       4.371   8.531  23.859  1.00 93.81           C  
ATOM   3959  CB  ASP C  56       5.965   7.605  22.156  1.00 93.81           C  
ATOM   3960  O   ASP C  56       4.023   8.117  24.969  1.00 93.81           O  
ATOM   3961  CG  ASP C  56       5.555   6.160  22.375  1.00 93.81           C  
ATOM   3962  OD1 ASP C  56       4.699   5.891  23.250  1.00 93.81           O  
ATOM   3963  OD2 ASP C  56       6.102   5.281  21.672  1.00 93.81           O  
ATOM   3964  N   TYR C  57       3.564   9.156  23.141  1.00 94.69           N  
ATOM   3965  CA  TYR C  57       2.119   9.227  23.344  1.00 94.69           C  
ATOM   3966  C   TYR C  57       1.391   9.172  22.000  1.00 94.69           C  
ATOM   3967  CB  TYR C  57       1.740  10.516  24.078  1.00 94.69           C  
ATOM   3968  O   TYR C  57       1.928   9.586  20.969  1.00 94.69           O  
ATOM   3969  CG  TYR C  57       1.829  11.758  23.234  1.00 94.69           C  
ATOM   3970  CD1 TYR C  57       3.064  12.305  22.891  1.00 94.69           C  
ATOM   3971  CD2 TYR C  57       0.680  12.391  22.766  1.00 94.69           C  
ATOM   3972  CE1 TYR C  57       3.152  13.445  22.109  1.00 94.69           C  
ATOM   3973  CE2 TYR C  57       0.755  13.539  21.984  1.00 94.69           C  
ATOM   3974  OH  TYR C  57       2.074  15.195  20.891  1.00 94.69           O  
ATOM   3975  CZ  TYR C  57       1.993  14.055  21.656  1.00 94.69           C  
ATOM   3976  N   THR C  58       0.261   8.617  22.016  1.00 94.69           N  
ATOM   3977  CA  THR C  58      -0.544   8.453  20.812  1.00 94.69           C  
ATOM   3978  C   THR C  58      -1.807   9.305  20.875  1.00 94.69           C  
ATOM   3979  CB  THR C  58      -0.930   6.977  20.594  1.00 94.69           C  
ATOM   3980  O   THR C  58      -2.539   9.266  21.875  1.00 94.69           O  
ATOM   3981  CG2 THR C  58      -1.747   6.805  19.312  1.00 94.69           C  
ATOM   3982  OG1 THR C  58       0.262   6.188  20.500  1.00 94.69           O  
ATOM   3983  N   LEU C  59      -2.027  10.109  19.891  1.00 94.88           N  
ATOM   3984  CA  LEU C  59      -3.232  10.930  19.828  1.00 94.88           C  
ATOM   3985  C   LEU C  59      -3.918  10.805  18.484  1.00 94.88           C  
ATOM   3986  CB  LEU C  59      -2.896  12.398  20.125  1.00 94.88           C  
ATOM   3987  O   LEU C  59      -3.254  10.641  17.453  1.00 94.88           O  
ATOM   3988  CG  LEU C  59      -2.203  13.164  18.984  1.00 94.88           C  
ATOM   3989  CD1 LEU C  59      -3.094  14.297  18.500  1.00 94.88           C  
ATOM   3990  CD2 LEU C  59      -0.856  13.703  19.453  1.00 94.88           C  
ATOM   3991  N   THR C  60      -5.195  10.797  18.453  1.00 94.44           N  
ATOM   3992  CA  THR C  60      -6.039  10.922  17.266  1.00 94.44           C  
ATOM   3993  C   THR C  60      -6.625  12.320  17.172  1.00 94.44           C  
ATOM   3994  CB  THR C  60      -7.176   9.883  17.281  1.00 94.44           C  
ATOM   3995  O   THR C  60      -7.141  12.859  18.156  1.00 94.44           O  
ATOM   3996  CG2 THR C  60      -8.047  10.008  16.031  1.00 94.44           C  
ATOM   3997  OG1 THR C  60      -6.613   8.562  17.312  1.00 94.44           O  
ATOM   3998  N   MET C  61      -6.531  12.922  15.977  1.00 95.00           N  
ATOM   3999  CA  MET C  61      -6.957  14.312  15.852  1.00 95.00           C  
ATOM   4000  C   MET C  61      -7.559  14.578  14.477  1.00 95.00           C  
ATOM   4001  CB  MET C  61      -5.777  15.266  16.094  1.00 95.00           C  
ATOM   4002  O   MET C  61      -7.305  13.828  13.531  1.00 95.00           O  
ATOM   4003  CG  MET C  61      -4.664  15.125  15.070  1.00 95.00           C  
ATOM   4004  SD  MET C  61      -3.189  16.141  15.500  1.00 95.00           S  
ATOM   4005  CE  MET C  61      -2.043  15.594  14.203  1.00 95.00           C  
ATOM   4006  N   TYR C  62      -8.391  15.578  14.414  1.00 94.69           N  
ATOM   4007  CA  TYR C  62      -8.758  16.234  13.164  1.00 94.69           C  
ATOM   4008  C   TYR C  62      -7.832  17.422  12.883  1.00 94.69           C  
ATOM   4009  CB  TYR C  62     -10.211  16.719  13.219  1.00 94.69           C  
ATOM   4010  O   TYR C  62      -7.836  18.406  13.625  1.00 94.69           O  
ATOM   4011  CG  TYR C  62     -11.203  15.602  13.477  1.00 94.69           C  
ATOM   4012  CD1 TYR C  62     -11.773  14.891  12.430  1.00 94.69           C  
ATOM   4013  CD2 TYR C  62     -11.570  15.273  14.781  1.00 94.69           C  
ATOM   4014  CE1 TYR C  62     -12.688  13.867  12.664  1.00 94.69           C  
ATOM   4015  CE2 TYR C  62     -12.477  14.250  15.031  1.00 94.69           C  
ATOM   4016  OH  TYR C  62     -13.938  12.547  14.211  1.00 94.69           O  
ATOM   4017  CZ  TYR C  62     -13.031  13.555  13.969  1.00 94.69           C  
ATOM   4018  N   PHE C  63      -7.043  17.297  11.914  1.00 96.38           N  
ATOM   4019  CA  PHE C  63      -6.031  18.281  11.547  1.00 96.38           C  
ATOM   4020  C   PHE C  63      -6.473  19.078  10.320  1.00 96.38           C  
ATOM   4021  CB  PHE C  63      -4.688  17.609  11.273  1.00 96.38           C  
ATOM   4022  O   PHE C  63      -6.629  18.516   9.234  1.00 96.38           O  
ATOM   4023  CG  PHE C  63      -3.580  18.562  10.930  1.00 96.38           C  
ATOM   4024  CD1 PHE C  63      -2.859  18.422   9.750  1.00 96.38           C  
ATOM   4025  CD2 PHE C  63      -3.258  19.609  11.789  1.00 96.38           C  
ATOM   4026  CE1 PHE C  63      -1.834  19.312   9.430  1.00 96.38           C  
ATOM   4027  CE2 PHE C  63      -2.234  20.500  11.477  1.00 96.38           C  
ATOM   4028  CZ  PHE C  63      -1.523  20.344  10.305  1.00 96.38           C  
ATOM   4029  N   GLN C  64      -6.629  20.391  10.492  1.00 96.31           N  
ATOM   4030  CA  GLN C  64      -7.117  21.234   9.398  1.00 96.31           C  
ATOM   4031  C   GLN C  64      -6.078  22.281   9.008  1.00 96.31           C  
ATOM   4032  CB  GLN C  64      -8.430  21.922   9.797  1.00 96.31           C  
ATOM   4033  O   GLN C  64      -5.434  22.875   9.867  1.00 96.31           O  
ATOM   4034  CG  GLN C  64      -9.141  22.594   8.633  1.00 96.31           C  
ATOM   4035  CD  GLN C  64     -10.492  23.172   9.031  1.00 96.31           C  
ATOM   4036  NE2 GLN C  64     -11.562  22.531   8.578  1.00 96.31           N  
ATOM   4037  OE1 GLN C  64     -10.562  24.172   9.742  1.00 96.31           O  
ATOM   4038  N   GLN C  65      -5.938  22.438   7.762  1.00 97.31           N  
ATOM   4039  CA  GLN C  65      -5.094  23.469   7.172  1.00 97.31           C  
ATOM   4040  C   GLN C  65      -5.891  24.344   6.219  1.00 97.31           C  
ATOM   4041  CB  GLN C  65      -3.908  22.828   6.438  1.00 97.31           C  
ATOM   4042  O   GLN C  65      -6.777  23.875   5.512  1.00 97.31           O  
ATOM   4043  CG  GLN C  65      -3.064  21.906   7.305  1.00 97.31           C  
ATOM   4044  CD  GLN C  65      -1.956  21.219   6.531  1.00 97.31           C  
ATOM   4045  NE2 GLN C  65      -2.211  20.938   5.258  1.00 97.31           N  
ATOM   4046  OE1 GLN C  65      -0.878  20.953   7.070  1.00 97.31           O  
ATOM   4047  N   ALA C  66      -5.574  25.609   6.227  1.00 98.19           N  
ATOM   4048  CA  ALA C  66      -6.203  26.594   5.336  1.00 98.19           C  
ATOM   4049  C   ALA C  66      -5.160  27.500   4.684  1.00 98.19           C  
ATOM   4050  CB  ALA C  66      -7.227  27.422   6.102  1.00 98.19           C  
ATOM   4051  O   ALA C  66      -4.230  27.953   5.348  1.00 98.19           O  
ATOM   4052  N   TRP C  67      -5.312  27.734   3.465  1.00 98.38           N  
ATOM   4053  CA  TRP C  67      -4.453  28.672   2.746  1.00 98.38           C  
ATOM   4054  C   TRP C  67      -5.188  29.281   1.562  1.00 98.38           C  
ATOM   4055  CB  TRP C  67      -3.182  27.969   2.262  1.00 98.38           C  
ATOM   4056  O   TRP C  67      -6.281  28.844   1.203  1.00 98.38           O  
ATOM   4057  CG  TRP C  67      -3.422  26.938   1.188  1.00 98.38           C  
ATOM   4058  CD1 TRP C  67      -3.291  27.125  -0.161  1.00 98.38           C  
ATOM   4059  CD2 TRP C  67      -3.840  25.594   1.376  1.00 98.38           C  
ATOM   4060  CE2 TRP C  67      -3.941  25.000   0.095  1.00 98.38           C  
ATOM   4061  CE3 TRP C  67      -4.137  24.812   2.504  1.00 98.38           C  
ATOM   4062  NE1 TRP C  67      -3.602  25.953  -0.824  1.00 98.38           N  
ATOM   4063  CH2 TRP C  67      -4.617  22.938   1.032  1.00 98.38           C  
ATOM   4064  CZ2 TRP C  67      -4.328  23.672  -0.088  1.00 98.38           C  
ATOM   4065  CZ3 TRP C  67      -4.523  23.484   2.318  1.00 98.38           C  
ATOM   4066  N   ARG C  68      -4.578  30.266   1.021  1.00 98.31           N  
ATOM   4067  CA  ARG C  68      -5.152  30.938  -0.136  1.00 98.31           C  
ATOM   4068  C   ARG C  68      -4.383  30.594  -1.408  1.00 98.31           C  
ATOM   4069  CB  ARG C  68      -5.164  32.469   0.078  1.00 98.31           C  
ATOM   4070  O   ARG C  68      -3.162  30.750  -1.458  1.00 98.31           O  
ATOM   4071  CG  ARG C  68      -5.949  33.219  -0.976  1.00 98.31           C  
ATOM   4072  CD  ARG C  68      -7.453  33.062  -0.776  1.00 98.31           C  
ATOM   4073  NE  ARG C  68      -8.203  33.969  -1.666  1.00 98.31           N  
ATOM   4074  NH1 ARG C  68     -10.281  33.344  -0.878  1.00 98.31           N  
ATOM   4075  NH2 ARG C  68     -10.109  34.906  -2.545  1.00 98.31           N  
ATOM   4076  CZ  ARG C  68      -9.531  34.062  -1.694  1.00 98.31           C  
ATOM   4077  N   ASP C  69      -5.078  30.188  -2.396  1.00 97.69           N  
ATOM   4078  CA  ASP C  69      -4.547  29.922  -3.730  1.00 97.69           C  
ATOM   4079  C   ASP C  69      -5.398  30.609  -4.801  1.00 97.69           C  
ATOM   4080  CB  ASP C  69      -4.477  28.422  -3.998  1.00 97.69           C  
ATOM   4081  O   ASP C  69      -6.457  30.094  -5.176  1.00 97.69           O  
ATOM   4082  CG  ASP C  69      -3.691  28.078  -5.254  1.00 97.69           C  
ATOM   4083  OD1 ASP C  69      -3.520  28.953  -6.125  1.00 97.69           O  
ATOM   4084  OD2 ASP C  69      -3.246  26.922  -5.375  1.00 97.69           O  
ATOM   4085  N   LYS C  70      -4.914  31.641  -5.305  1.00 95.62           N  
ATOM   4086  CA  LYS C  70      -5.660  32.469  -6.258  1.00 95.62           C  
ATOM   4087  C   LYS C  70      -6.008  31.656  -7.512  1.00 95.62           C  
ATOM   4088  CB  LYS C  70      -4.867  33.719  -6.637  1.00 95.62           C  
ATOM   4089  O   LYS C  70      -6.984  31.969  -8.203  1.00 95.62           O  
ATOM   4090  CG  LYS C  70      -4.699  34.719  -5.500  1.00 95.62           C  
ATOM   4091  CD  LYS C  70      -3.900  35.938  -5.941  1.00 95.62           C  
ATOM   4092  CE  LYS C  70      -3.672  36.875  -4.785  1.00 95.62           C  
ATOM   4093  NZ  LYS C  70      -2.781  38.031  -5.176  1.00 95.62           N  
ATOM   4094  N   ARG C  71      -5.254  30.656  -7.816  1.00 95.12           N  
ATOM   4095  CA  ARG C  71      -5.531  29.812  -8.969  1.00 95.12           C  
ATOM   4096  C   ARG C  71      -6.852  29.062  -8.797  1.00 95.12           C  
ATOM   4097  CB  ARG C  71      -4.395  28.828  -9.203  1.00 95.12           C  
ATOM   4098  O   ARG C  71      -7.430  28.594  -9.773  1.00 95.12           O  
ATOM   4099  CG  ARG C  71      -3.047  29.484  -9.461  1.00 95.12           C  
ATOM   4100  CD  ARG C  71      -1.915  28.453  -9.469  1.00 95.12           C  
ATOM   4101  NE  ARG C  71      -1.729  27.844  -8.156  1.00 95.12           N  
ATOM   4102  NH1 ARG C  71      -0.034  26.438  -8.820  1.00 95.12           N  
ATOM   4103  NH2 ARG C  71      -0.756  26.422  -6.645  1.00 95.12           N  
ATOM   4104  CZ  ARG C  71      -0.840  26.906  -7.879  1.00 95.12           C  
ATOM   4105  N   LEU C  72      -7.332  28.984  -7.570  1.00 97.31           N  
ATOM   4106  CA  LEU C  72      -8.547  28.234  -7.266  1.00 97.31           C  
ATOM   4107  C   LEU C  72      -9.688  29.172  -6.887  1.00 97.31           C  
ATOM   4108  CB  LEU C  72      -8.289  27.250  -6.133  1.00 97.31           C  
ATOM   4109  O   LEU C  72     -10.656  28.750  -6.258  1.00 97.31           O  
ATOM   4110  CG  LEU C  72      -7.262  26.141  -6.414  1.00 97.31           C  
ATOM   4111  CD1 LEU C  72      -6.996  25.328  -5.152  1.00 97.31           C  
ATOM   4112  CD2 LEU C  72      -7.742  25.250  -7.547  1.00 97.31           C  
ATOM   4113  N   SER C  73      -9.578  30.422  -7.172  1.00 96.94           N  
ATOM   4114  CA  SER C  73     -10.664  31.375  -6.957  1.00 96.94           C  
ATOM   4115  C   SER C  73     -11.711  31.281  -8.062  1.00 96.94           C  
ATOM   4116  CB  SER C  73     -10.109  32.812  -6.879  1.00 96.94           C  
ATOM   4117  O   SER C  73     -11.391  30.938  -9.203  1.00 96.94           O  
ATOM   4118  OG  SER C  73      -9.609  33.219  -8.141  1.00 96.94           O  
ATOM   4119  N   TYR C  74     -12.898  31.516  -7.707  1.00 95.75           N  
ATOM   4120  CA  TYR C  74     -14.008  31.516  -8.648  1.00 95.75           C  
ATOM   4121  C   TYR C  74     -15.102  32.469  -8.203  1.00 95.75           C  
ATOM   4122  CB  TYR C  74     -14.586  30.109  -8.805  1.00 95.75           C  
ATOM   4123  O   TYR C  74     -15.219  32.781  -7.016  1.00 95.75           O  
ATOM   4124  CG  TYR C  74     -15.008  29.484  -7.500  1.00 95.75           C  
ATOM   4125  CD1 TYR C  74     -14.078  28.875  -6.668  1.00 95.75           C  
ATOM   4126  CD2 TYR C  74     -16.344  29.500  -7.102  1.00 95.75           C  
ATOM   4127  CE1 TYR C  74     -14.461  28.281  -5.465  1.00 95.75           C  
ATOM   4128  CE2 TYR C  74     -16.734  28.906  -5.902  1.00 95.75           C  
ATOM   4129  OH  TYR C  74     -16.188  27.734  -3.900  1.00 95.75           O  
ATOM   4130  CZ  TYR C  74     -15.797  28.312  -5.090  1.00 95.75           C  
ATOM   4131  N   ASN C  75     -15.883  33.031  -9.086  1.00 92.94           N  
ATOM   4132  CA  ASN C  75     -16.922  34.000  -8.758  1.00 92.94           C  
ATOM   4133  C   ASN C  75     -18.250  33.656  -9.438  1.00 92.94           C  
ATOM   4134  CB  ASN C  75     -16.484  35.406  -9.141  1.00 92.94           C  
ATOM   4135  O   ASN C  75     -19.250  34.312  -9.227  1.00 92.94           O  
ATOM   4136  CG  ASN C  75     -16.109  35.531 -10.609  1.00 92.94           C  
ATOM   4137  ND2 ASN C  75     -15.664  36.719 -11.016  1.00 92.94           N  
ATOM   4138  OD1 ASN C  75     -16.234  34.562 -11.375  1.00 92.94           O  
ATOM   4139  N   VAL C  76     -18.250  32.625 -10.164  1.00 89.94           N  
ATOM   4140  CA  VAL C  76     -19.438  32.312 -10.945  1.00 89.94           C  
ATOM   4141  C   VAL C  76     -20.500  31.688 -10.023  1.00 89.94           C  
ATOM   4142  CB  VAL C  76     -19.109  31.328 -12.102  1.00 89.94           C  
ATOM   4143  O   VAL C  76     -21.703  31.797 -10.289  1.00 89.94           O  
ATOM   4144  CG1 VAL C  76     -20.359  31.031 -12.930  1.00 89.94           C  
ATOM   4145  CG2 VAL C  76     -18.000  31.906 -12.977  1.00 89.94           C  
ATOM   4146  N   ILE C  77     -20.016  30.953  -9.000  1.00 85.50           N  
ATOM   4147  CA  ILE C  77     -20.891  30.344  -8.016  1.00 85.50           C  
ATOM   4148  C   ILE C  77     -20.609  30.922  -6.633  1.00 85.50           C  
ATOM   4149  CB  ILE C  77     -20.734  28.797  -8.000  1.00 85.50           C  
ATOM   4150  O   ILE C  77     -19.453  31.016  -6.219  1.00 85.50           O  
ATOM   4151  CG1 ILE C  77     -20.344  28.297  -9.391  1.00 85.50           C  
ATOM   4152  CG2 ILE C  77     -22.016  28.125  -7.504  1.00 85.50           C  
ATOM   4153  CD1 ILE C  77     -19.781  26.875  -9.391  1.00 85.50           C  
ATOM   4154  N   PRO C  78     -21.656  31.422  -5.934  1.00 85.38           N  
ATOM   4155  CA  PRO C  78     -21.422  32.031  -4.625  1.00 85.38           C  
ATOM   4156  C   PRO C  78     -21.297  31.016  -3.504  1.00 85.38           C  
ATOM   4157  CB  PRO C  78     -22.656  32.906  -4.426  1.00 85.38           C  
ATOM   4158  O   PRO C  78     -21.375  31.359  -2.324  1.00 85.38           O  
ATOM   4159  CG  PRO C  78     -23.766  32.188  -5.117  1.00 85.38           C  
ATOM   4160  CD  PRO C  78     -23.188  31.453  -6.293  1.00 85.38           C  
ATOM   4161  N   LEU C  79     -21.203  29.703  -3.775  1.00 86.50           N  
ATOM   4162  CA  LEU C  79     -21.188  28.656  -2.768  1.00 86.50           C  
ATOM   4163  C   LEU C  79     -19.797  28.047  -2.631  1.00 86.50           C  
ATOM   4164  CB  LEU C  79     -22.203  27.562  -3.125  1.00 86.50           C  
ATOM   4165  O   LEU C  79     -19.000  28.094  -3.572  1.00 86.50           O  
ATOM   4166  CG  LEU C  79     -23.672  27.984  -3.205  1.00 86.50           C  
ATOM   4167  CD1 LEU C  79     -24.516  26.844  -3.777  1.00 86.50           C  
ATOM   4168  CD2 LEU C  79     -24.172  28.391  -1.830  1.00 86.50           C  
ATOM   4169  N   ASN C  80     -19.531  27.547  -1.421  1.00 90.69           N  
ATOM   4170  CA  ASN C  80     -18.344  26.734  -1.220  1.00 90.69           C  
ATOM   4171  C   ASN C  80     -18.422  25.406  -1.948  1.00 90.69           C  
ATOM   4172  CB  ASN C  80     -18.094  26.516   0.273  1.00 90.69           C  
ATOM   4173  O   ASN C  80     -19.500  24.812  -2.037  1.00 90.69           O  
ATOM   4174  CG  ASN C  80     -17.891  27.812   1.033  1.00 90.69           C  
ATOM   4175  ND2 ASN C  80     -18.250  27.812   2.311  1.00 90.69           N  
ATOM   4176  OD1 ASN C  80     -17.406  28.797   0.478  1.00 90.69           O  
ATOM   4177  N   LEU C  81     -17.328  24.984  -2.393  1.00 93.31           N  
ATOM   4178  CA  LEU C  81     -17.250  23.703  -3.088  1.00 93.31           C  
ATOM   4179  C   LEU C  81     -16.594  22.656  -2.201  1.00 93.31           C  
ATOM   4180  CB  LEU C  81     -16.453  23.859  -4.391  1.00 93.31           C  
ATOM   4181  O   LEU C  81     -15.391  22.672  -1.977  1.00 93.31           O  
ATOM   4182  CG  LEU C  81     -17.078  24.734  -5.473  1.00 93.31           C  
ATOM   4183  CD1 LEU C  81     -16.078  25.000  -6.590  1.00 93.31           C  
ATOM   4184  CD2 LEU C  81     -18.344  24.094  -6.023  1.00 93.31           C  
ATOM   4185  N   THR C  82     -17.422  21.844  -1.606  1.00 93.94           N  
ATOM   4186  CA  THR C  82     -16.891  20.641  -0.987  1.00 93.94           C  
ATOM   4187  C   THR C  82     -16.734  19.516  -2.020  1.00 93.94           C  
ATOM   4188  CB  THR C  82     -17.797  20.141   0.159  1.00 93.94           C  
ATOM   4189  O   THR C  82     -17.719  19.031  -2.564  1.00 93.94           O  
ATOM   4190  CG2 THR C  82     -17.172  18.953   0.885  1.00 93.94           C  
ATOM   4191  OG1 THR C  82     -17.984  21.219   1.094  1.00 93.94           O  
ATOM   4192  N   LEU C  83     -15.492  19.109  -2.236  1.00 95.31           N  
ATOM   4193  CA  LEU C  83     -15.195  18.188  -3.328  1.00 95.31           C  
ATOM   4194  C   LEU C  83     -14.898  16.781  -2.795  1.00 95.31           C  
ATOM   4195  CB  LEU C  83     -14.008  18.688  -4.148  1.00 95.31           C  
ATOM   4196  O   LEU C  83     -14.664  16.609  -1.598  1.00 95.31           O  
ATOM   4197  CG  LEU C  83     -14.141  20.094  -4.746  1.00 95.31           C  
ATOM   4198  CD1 LEU C  83     -12.852  20.500  -5.453  1.00 95.31           C  
ATOM   4199  CD2 LEU C  83     -15.328  20.156  -5.703  1.00 95.31           C  
ATOM   4200  N   ASP C  84     -15.000  15.828  -3.670  1.00 94.56           N  
ATOM   4201  CA  ASP C  84     -14.562  14.477  -3.357  1.00 94.56           C  
ATOM   4202  C   ASP C  84     -13.117  14.469  -2.854  1.00 94.56           C  
ATOM   4203  CB  ASP C  84     -14.695  13.570  -4.582  1.00 94.56           C  
ATOM   4204  O   ASP C  84     -12.266  15.195  -3.375  1.00 94.56           O  
ATOM   4205  CG  ASP C  84     -14.453  12.102  -4.270  1.00 94.56           C  
ATOM   4206  OD1 ASP C  84     -13.289  11.656  -4.293  1.00 94.56           O  
ATOM   4207  OD2 ASP C  84     -15.445  11.383  -3.996  1.00 94.56           O  
ATOM   4208  N   ASN C  85     -12.852  13.602  -1.903  1.00 93.00           N  
ATOM   4209  CA  ASN C  85     -11.547  13.570  -1.253  1.00 93.00           C  
ATOM   4210  C   ASN C  85     -10.422  13.297  -2.254  1.00 93.00           C  
ATOM   4211  CB  ASN C  85     -11.523  12.516  -0.140  1.00 93.00           C  
ATOM   4212  O   ASN C  85      -9.281  13.711  -2.041  1.00 93.00           O  
ATOM   4213  CG  ASN C  85     -11.633  11.102  -0.670  1.00 93.00           C  
ATOM   4214  ND2 ASN C  85     -12.852  10.578  -0.708  1.00 93.00           N  
ATOM   4215  OD1 ASN C  85     -10.633  10.484  -1.043  1.00 93.00           O  
ATOM   4216  N   ARG C  86     -10.641  12.641  -3.314  1.00 93.56           N  
ATOM   4217  CA  ARG C  86      -9.648  12.266  -4.320  1.00 93.56           C  
ATOM   4218  C   ARG C  86      -9.125  13.492  -5.051  1.00 93.56           C  
ATOM   4219  CB  ARG C  86     -10.250  11.273  -5.320  1.00 93.56           C  
ATOM   4220  O   ARG C  86      -8.055  13.445  -5.664  1.00 93.56           O  
ATOM   4221  CG  ARG C  86     -10.375   9.852  -4.781  1.00 93.56           C  
ATOM   4222  CD  ARG C  86     -11.141   8.953  -5.738  1.00 93.56           C  
ATOM   4223  NE  ARG C  86     -12.578   9.188  -5.656  1.00 93.56           N  
ATOM   4224  NH1 ARG C  86     -13.156   7.391  -6.992  1.00 93.56           N  
ATOM   4225  NH2 ARG C  86     -14.789   8.734  -6.113  1.00 93.56           N  
ATOM   4226  CZ  ARG C  86     -13.500   8.438  -6.254  1.00 93.56           C  
ATOM   4227  N   VAL C  87      -9.859  14.547  -4.953  1.00 94.88           N  
ATOM   4228  CA  VAL C  87      -9.430  15.781  -5.594  1.00 94.88           C  
ATOM   4229  C   VAL C  87      -8.172  16.312  -4.906  1.00 94.88           C  
ATOM   4230  CB  VAL C  87     -10.539  16.859  -5.562  1.00 94.88           C  
ATOM   4231  O   VAL C  87      -7.363  17.000  -5.523  1.00 94.88           O  
ATOM   4232  CG1 VAL C  87     -10.000  18.203  -6.039  1.00 94.88           C  
ATOM   4233  CG2 VAL C  87     -11.727  16.422  -6.422  1.00 94.88           C  
ATOM   4234  N   ALA C  88      -8.008  15.953  -3.670  1.00 93.75           N  
ATOM   4235  CA  ALA C  88      -6.824  16.391  -2.932  1.00 93.75           C  
ATOM   4236  C   ALA C  88      -5.543  15.977  -3.656  1.00 93.75           C  
ATOM   4237  CB  ALA C  88      -6.836  15.812  -1.517  1.00 93.75           C  
ATOM   4238  O   ALA C  88      -4.535  16.688  -3.598  1.00 93.75           O  
ATOM   4239  N   ASP C  89      -5.617  14.922  -4.359  1.00 93.44           N  
ATOM   4240  CA  ASP C  89      -4.453  14.414  -5.078  1.00 93.44           C  
ATOM   4241  C   ASP C  89      -4.133  15.281  -6.293  1.00 93.44           C  
ATOM   4242  CB  ASP C  89      -4.680  12.961  -5.512  1.00 93.44           C  
ATOM   4243  O   ASP C  89      -3.068  15.141  -6.898  1.00 93.44           O  
ATOM   4244  CG  ASP C  89      -4.754  12.000  -4.340  1.00 93.44           C  
ATOM   4245  OD1 ASP C  89      -4.145  12.273  -3.285  1.00 93.44           O  
ATOM   4246  OD2 ASP C  89      -5.430  10.953  -4.477  1.00 93.44           O  
ATOM   4247  N   GLN C  90      -4.957  16.219  -6.625  1.00 94.69           N  
ATOM   4248  CA  GLN C  90      -4.777  17.047  -7.820  1.00 94.69           C  
ATOM   4249  C   GLN C  90      -4.434  18.484  -7.449  1.00 94.69           C  
ATOM   4250  CB  GLN C  90      -6.039  17.016  -8.688  1.00 94.69           C  
ATOM   4251  O   GLN C  90      -4.285  19.344  -8.328  1.00 94.69           O  
ATOM   4252  CG  GLN C  90      -6.410  15.617  -9.180  1.00 94.69           C  
ATOM   4253  CD  GLN C  90      -7.719  15.602  -9.945  1.00 94.69           C  
ATOM   4254  NE2 GLN C  90      -8.578  14.641  -9.617  1.00 94.69           N  
ATOM   4255  OE1 GLN C  90      -7.957  16.438 -10.820  1.00 94.69           O  
ATOM   4256  N   LEU C  91      -4.332  18.750  -6.207  1.00 96.75           N  
ATOM   4257  CA  LEU C  91      -4.074  20.109  -5.742  1.00 96.75           C  
ATOM   4258  C   LEU C  91      -2.771  20.172  -4.949  1.00 96.75           C  
ATOM   4259  CB  LEU C  91      -5.234  20.609  -4.883  1.00 96.75           C  
ATOM   4260  O   LEU C  91      -2.330  19.172  -4.391  1.00 96.75           O  
ATOM   4261  CG  LEU C  91      -6.602  20.688  -5.562  1.00 96.75           C  
ATOM   4262  CD1 LEU C  91      -7.660  21.172  -4.578  1.00 96.75           C  
ATOM   4263  CD2 LEU C  91      -6.543  21.609  -6.785  1.00 96.75           C  
ATOM   4264  N   TRP C  92      -2.207  21.328  -4.984  1.00 96.69           N  
ATOM   4265  CA  TRP C  92      -1.104  21.594  -4.066  1.00 96.69           C  
ATOM   4266  C   TRP C  92      -1.591  21.609  -2.621  1.00 96.69           C  
ATOM   4267  CB  TRP C  92      -0.439  22.922  -4.406  1.00 96.69           C  
ATOM   4268  O   TRP C  92      -2.619  22.203  -2.311  1.00 96.69           O  
ATOM   4269  CG  TRP C  92       0.745  23.250  -3.545  1.00 96.69           C  
ATOM   4270  CD1 TRP C  92       2.047  22.906  -3.770  1.00 96.69           C  
ATOM   4271  CD2 TRP C  92       0.733  24.000  -2.320  1.00 96.69           C  
ATOM   4272  CE2 TRP C  92       2.066  24.047  -1.855  1.00 96.69           C  
ATOM   4273  CE3 TRP C  92      -0.275  24.609  -1.570  1.00 96.69           C  
ATOM   4274  NE1 TRP C  92       2.848  23.375  -2.756  1.00 96.69           N  
ATOM   4275  CH2 TRP C  92       1.409  25.312   0.043  1.00 96.69           C  
ATOM   4276  CZ2 TRP C  92       2.416  24.703  -0.672  1.00 96.69           C  
ATOM   4277  CZ3 TRP C  92       0.074  25.266  -0.393  1.00 96.69           C  
ATOM   4278  N   VAL C  93      -0.953  20.922  -1.807  1.00 96.56           N  
ATOM   4279  CA  VAL C  93      -1.229  20.938  -0.374  1.00 96.56           C  
ATOM   4280  C   VAL C  93       0.052  21.250   0.396  1.00 96.56           C  
ATOM   4281  CB  VAL C  93      -1.827  19.594   0.105  1.00 96.56           C  
ATOM   4282  O   VAL C  93       1.153  20.953  -0.077  1.00 96.56           O  
ATOM   4283  CG1 VAL C  93      -3.170  19.328  -0.572  1.00 96.56           C  
ATOM   4284  CG2 VAL C  93      -0.853  18.438  -0.167  1.00 96.56           C  
ATOM   4285  N   PRO C  94      -0.052  21.891   1.537  1.00 96.44           N  
ATOM   4286  CA  PRO C  94       1.146  22.125   2.344  1.00 96.44           C  
ATOM   4287  C   PRO C  94       1.892  20.844   2.689  1.00 96.44           C  
ATOM   4288  CB  PRO C  94       0.594  22.797   3.607  1.00 96.44           C  
ATOM   4289  O   PRO C  94       1.266  19.797   2.891  1.00 96.44           O  
ATOM   4290  CG  PRO C  94      -0.728  23.359   3.195  1.00 96.44           C  
ATOM   4291  CD  PRO C  94      -1.338  22.438   2.172  1.00 96.44           C  
ATOM   4292  N   ASP C  95       3.119  20.875   2.803  1.00 95.44           N  
ATOM   4293  CA  ASP C  95       3.936  19.703   3.061  1.00 95.44           C  
ATOM   4294  C   ASP C  95       4.195  19.531   4.555  1.00 95.44           C  
ATOM   4295  CB  ASP C  95       5.262  19.781   2.303  1.00 95.44           C  
ATOM   4296  O   ASP C  95       5.312  19.188   4.961  1.00 95.44           O  
ATOM   4297  CG  ASP C  95       6.141  20.922   2.773  1.00 95.44           C  
ATOM   4298  OD1 ASP C  95       5.633  21.844   3.459  1.00 95.44           O  
ATOM   4299  OD2 ASP C  95       7.348  20.922   2.453  1.00 95.44           O  
ATOM   4300  N   THR C  96       3.303  19.734   5.312  1.00 95.44           N  
ATOM   4301  CA  THR C  96       3.404  19.625   6.766  1.00 95.44           C  
ATOM   4302  C   THR C  96       3.707  18.203   7.191  1.00 95.44           C  
ATOM   4303  CB  THR C  96       2.109  20.109   7.449  1.00 95.44           C  
ATOM   4304  O   THR C  96       3.207  17.250   6.586  1.00 95.44           O  
ATOM   4305  CG2 THR C  96       1.842  21.578   7.152  1.00 95.44           C  
ATOM   4306  OG1 THR C  96       1.007  19.328   6.969  1.00 95.44           O  
ATOM   4307  N   TYR C  97       4.492  18.062   8.203  1.00 95.25           N  
ATOM   4308  CA  TYR C  97       4.766  16.781   8.844  1.00 95.25           C  
ATOM   4309  C   TYR C  97       4.906  16.938  10.352  1.00 95.25           C  
ATOM   4310  CB  TYR C  97       6.039  16.156   8.266  1.00 95.25           C  
ATOM   4311  O   TYR C  97       4.996  18.062  10.852  1.00 95.25           O  
ATOM   4312  CG  TYR C  97       7.312  16.703   8.859  1.00 95.25           C  
ATOM   4313  CD1 TYR C  97       7.699  18.016   8.625  1.00 95.25           C  
ATOM   4314  CD2 TYR C  97       8.133  15.914   9.656  1.00 95.25           C  
ATOM   4315  CE1 TYR C  97       8.875  18.531   9.172  1.00 95.25           C  
ATOM   4316  CE2 TYR C  97       9.305  16.422  10.211  1.00 95.25           C  
ATOM   4317  OH  TYR C  97      10.828  18.234  10.500  1.00 95.25           O  
ATOM   4318  CZ  TYR C  97       9.664  17.734   9.961  1.00 95.25           C  
ATOM   4319  N   PHE C  98       4.840  15.867  11.078  1.00 95.56           N  
ATOM   4320  CA  PHE C  98       5.027  15.852  12.523  1.00 95.56           C  
ATOM   4321  C   PHE C  98       6.453  15.445  12.883  1.00 95.56           C  
ATOM   4322  CB  PHE C  98       4.031  14.898  13.188  1.00 95.56           C  
ATOM   4323  O   PHE C  98       6.844  14.297  12.688  1.00 95.56           O  
ATOM   4324  CG  PHE C  98       2.594  15.188  12.844  1.00 95.56           C  
ATOM   4325  CD1 PHE C  98       1.980  16.344  13.297  1.00 95.56           C  
ATOM   4326  CD2 PHE C  98       1.854  14.297  12.078  1.00 95.56           C  
ATOM   4327  CE1 PHE C  98       0.651  16.625  12.977  1.00 95.56           C  
ATOM   4328  CE2 PHE C  98       0.525  14.562  11.766  1.00 95.56           C  
ATOM   4329  CZ  PHE C  98      -0.075  15.727  12.219  1.00 95.56           C  
ATOM   4330  N   LEU C  99       7.141  16.406  13.406  1.00 93.44           N  
ATOM   4331  CA  LEU C  99       8.578  16.281  13.648  1.00 93.44           C  
ATOM   4332  C   LEU C  99       8.875  15.094  14.555  1.00 93.44           C  
ATOM   4333  CB  LEU C  99       9.125  17.562  14.273  1.00 93.44           C  
ATOM   4334  O   LEU C  99       9.805  14.328  14.289  1.00 93.44           O  
ATOM   4335  CG  LEU C  99      10.633  17.609  14.531  1.00 93.44           C  
ATOM   4336  CD1 LEU C  99      11.398  17.812  13.227  1.00 93.44           C  
ATOM   4337  CD2 LEU C  99      10.977  18.703  15.539  1.00 93.44           C  
ATOM   4338  N   ASN C 100       8.195  14.945  15.539  1.00 91.81           N  
ATOM   4339  CA  ASN C 100       8.477  13.891  16.500  1.00 91.81           C  
ATOM   4340  C   ASN C 100       7.574  12.680  16.281  1.00 91.81           C  
ATOM   4341  CB  ASN C 100       8.328  14.414  17.938  1.00 91.81           C  
ATOM   4342  O   ASN C 100       7.301  11.930  17.234  1.00 91.81           O  
ATOM   4343  CG  ASN C 100       7.012  15.133  18.156  1.00 91.81           C  
ATOM   4344  ND2 ASN C 100       6.480  15.031  19.375  1.00 91.81           N  
ATOM   4345  OD1 ASN C 100       6.477  15.773  17.250  1.00 91.81           O  
ATOM   4346  N   ASP C 101       7.164  12.492  15.125  1.00 93.88           N  
ATOM   4347  CA  ASP C 101       6.324  11.352  14.758  1.00 93.88           C  
ATOM   4348  C   ASP C 101       7.141  10.062  14.711  1.00 93.88           C  
ATOM   4349  CB  ASP C 101       5.652  11.602  13.406  1.00 93.88           C  
ATOM   4350  O   ASP C 101       8.195  10.016  14.078  1.00 93.88           O  
ATOM   4351  CG  ASP C 101       4.887  10.391  12.898  1.00 93.88           C  
ATOM   4352  OD1 ASP C 101       3.828  10.055  13.469  1.00 93.88           O  
ATOM   4353  OD2 ASP C 101       5.352   9.773  11.914  1.00 93.88           O  
ATOM   4354  N   LYS C 102       6.730   9.102  15.414  1.00 90.06           N  
ATOM   4355  CA  LYS C 102       7.285   7.754  15.305  1.00 90.06           C  
ATOM   4356  C   LYS C 102       6.516   6.918  14.289  1.00 90.06           C  
ATOM   4357  CB  LYS C 102       7.281   7.059  16.672  1.00 90.06           C  
ATOM   4358  O   LYS C 102       7.113   6.211  13.477  1.00 90.06           O  
ATOM   4359  CG  LYS C 102       8.258   7.652  17.672  1.00 90.06           C  
ATOM   4360  CD  LYS C 102       8.328   6.820  18.938  1.00 90.06           C  
ATOM   4361  CE  LYS C 102       9.461   7.277  19.844  1.00 90.06           C  
ATOM   4362  NZ  LYS C 102       9.523   6.469  21.109  1.00 90.06           N  
ATOM   4363  N   LYS C 103       5.301   7.039  14.406  1.00 91.69           N  
ATOM   4364  CA  LYS C 103       4.375   6.348  13.516  1.00 91.69           C  
ATOM   4365  C   LYS C 103       3.047   7.090  13.414  1.00 91.69           C  
ATOM   4366  CB  LYS C 103       4.141   4.914  13.992  1.00 91.69           C  
ATOM   4367  O   LYS C 103       2.543   7.605  14.414  1.00 91.69           O  
ATOM   4368  CG  LYS C 103       3.316   4.066  13.031  1.00 91.69           C  
ATOM   4369  CD  LYS C 103       3.131   2.650  13.555  1.00 91.69           C  
ATOM   4370  CE  LYS C 103       2.297   1.805  12.602  1.00 91.69           C  
ATOM   4371  NZ  LYS C 103       2.092   0.421  13.125  1.00 91.69           N  
ATOM   4372  N   SER C 104       2.533   7.129  12.203  1.00 94.00           N  
ATOM   4373  CA  SER C 104       1.267   7.820  11.984  1.00 94.00           C  
ATOM   4374  C   SER C 104       0.539   7.270  10.758  1.00 94.00           C  
ATOM   4375  CB  SER C 104       1.496   9.320  11.812  1.00 94.00           C  
ATOM   4376  O   SER C 104       1.146   6.605   9.914  1.00 94.00           O  
ATOM   4377  OG  SER C 104       2.135   9.867  12.961  1.00 94.00           O  
ATOM   4378  N   PHE C 105      -0.702   7.477  10.695  1.00 93.81           N  
ATOM   4379  CA  PHE C 105      -1.495   7.102   9.531  1.00 93.81           C  
ATOM   4380  C   PHE C 105      -2.734   7.980   9.414  1.00 93.81           C  
ATOM   4381  CB  PHE C 105      -1.902   5.625   9.609  1.00 93.81           C  
ATOM   4382  O   PHE C 105      -3.221   8.516  10.414  1.00 93.81           O  
ATOM   4383  CG  PHE C 105      -2.773   5.297  10.789  1.00 93.81           C  
ATOM   4384  CD1 PHE C 105      -2.209   4.961  12.016  1.00 93.81           C  
ATOM   4385  CD2 PHE C 105      -4.156   5.324  10.680  1.00 93.81           C  
ATOM   4386  CE1 PHE C 105      -3.014   4.656  13.109  1.00 93.81           C  
ATOM   4387  CE2 PHE C 105      -4.969   5.023  11.766  1.00 93.81           C  
ATOM   4388  CZ  PHE C 105      -4.395   4.688  12.984  1.00 93.81           C  
ATOM   4389  N   VAL C 106      -3.211   8.172   8.203  1.00 94.44           N  
ATOM   4390  CA  VAL C 106      -4.504   8.781   7.922  1.00 94.44           C  
ATOM   4391  C   VAL C 106      -5.598   7.715   7.953  1.00 94.44           C  
ATOM   4392  CB  VAL C 106      -4.504   9.508   6.559  1.00 94.44           C  
ATOM   4393  O   VAL C 106      -5.434   6.633   7.383  1.00 94.44           O  
ATOM   4394  CG1 VAL C 106      -5.891  10.062   6.242  1.00 94.44           C  
ATOM   4395  CG2 VAL C 106      -3.459  10.617   6.551  1.00 94.44           C  
ATOM   4396  N   HIS C 107      -6.582   7.957   8.586  1.00 93.00           N  
ATOM   4397  CA  HIS C 107      -7.707   7.031   8.609  1.00 93.00           C  
ATOM   4398  C   HIS C 107      -8.398   6.969   7.246  1.00 93.00           C  
ATOM   4399  CB  HIS C 107      -8.711   7.430   9.688  1.00 93.00           C  
ATOM   4400  O   HIS C 107      -8.406   7.957   6.508  1.00 93.00           O  
ATOM   4401  CG  HIS C 107      -8.219   7.191  11.078  1.00 93.00           C  
ATOM   4402  CD2 HIS C 107      -7.387   7.914  11.867  1.00 93.00           C  
ATOM   4403  ND1 HIS C 107      -8.594   6.094  11.820  1.00 93.00           N  
ATOM   4404  CE1 HIS C 107      -8.008   6.148  13.008  1.00 93.00           C  
ATOM   4405  NE2 HIS C 107      -7.270   7.246  13.055  1.00 93.00           N  
ATOM   4406  N   GLY C 108      -8.883   5.812   6.840  1.00 89.06           N  
ATOM   4407  CA  GLY C 108      -9.484   5.750   5.516  1.00 89.06           C  
ATOM   4408  C   GLY C 108     -10.039   4.379   5.176  1.00 89.06           C  
ATOM   4409  O   GLY C 108      -9.844   3.883   4.066  1.00 89.06           O  
ATOM   4410  N   VAL C 109     -10.859   3.768   5.891  1.00 81.75           N  
ATOM   4411  CA  VAL C 109     -11.359   2.424   5.625  1.00 81.75           C  
ATOM   4412  C   VAL C 109     -12.383   2.471   4.492  1.00 81.75           C  
ATOM   4413  CB  VAL C 109     -11.992   1.795   6.887  1.00 81.75           C  
ATOM   4414  O   VAL C 109     -12.297   1.696   3.537  1.00 81.75           O  
ATOM   4415  CG1 VAL C 109     -13.031   0.745   6.508  1.00 81.75           C  
ATOM   4416  CG2 VAL C 109     -10.906   1.180   7.773  1.00 81.75           C  
ATOM   4417  N   THR C 110     -13.367   3.375   4.523  1.00 81.50           N  
ATOM   4418  CA  THR C 110     -14.320   3.512   3.422  1.00 81.50           C  
ATOM   4419  C   THR C 110     -13.750   4.410   2.326  1.00 81.50           C  
ATOM   4420  CB  THR C 110     -15.664   4.082   3.910  1.00 81.50           C  
ATOM   4421  O   THR C 110     -13.633   3.990   1.173  1.00 81.50           O  
ATOM   4422  CG2 THR C 110     -16.328   3.135   4.902  1.00 81.50           C  
ATOM   4423  OG1 THR C 110     -15.438   5.344   4.551  1.00 81.50           O  
ATOM   4424  N   VAL C 111     -13.336   5.531   2.703  1.00 85.69           N  
ATOM   4425  CA  VAL C 111     -12.578   6.496   1.905  1.00 85.69           C  
ATOM   4426  C   VAL C 111     -11.531   7.180   2.777  1.00 85.69           C  
ATOM   4427  CB  VAL C 111     -13.508   7.551   1.265  1.00 85.69           C  
ATOM   4428  O   VAL C 111     -11.672   7.238   4.000  1.00 85.69           O  
ATOM   4429  CG1 VAL C 111     -14.516   6.887   0.323  1.00 85.69           C  
ATOM   4430  CG2 VAL C 111     -14.234   8.352   2.346  1.00 85.69           C  
ATOM   4431  N   LYS C 112     -10.484   7.590   2.088  1.00 88.75           N  
ATOM   4432  CA  LYS C 112      -9.523   8.375   2.867  1.00 88.75           C  
ATOM   4433  C   LYS C 112     -10.211   9.547   3.553  1.00 88.75           C  
ATOM   4434  CB  LYS C 112      -8.391   8.875   1.977  1.00 88.75           C  
ATOM   4435  O   LYS C 112     -11.070  10.211   2.957  1.00 88.75           O  
ATOM   4436  CG  LYS C 112      -7.422   7.789   1.536  1.00 88.75           C  
ATOM   4437  CD  LYS C 112      -6.230   8.367   0.784  1.00 88.75           C  
ATOM   4438  CE  LYS C 112      -5.242   7.285   0.376  1.00 88.75           C  
ATOM   4439  NZ  LYS C 112      -4.066   7.855  -0.347  1.00 88.75           N  
ATOM   4440  N   ASN C 113      -9.922   9.742   4.844  1.00 92.31           N  
ATOM   4441  CA  ASN C 113     -10.523  10.836   5.598  1.00 92.31           C  
ATOM   4442  C   ASN C 113      -9.820  12.156   5.324  1.00 92.31           C  
ATOM   4443  CB  ASN C 113     -10.508  10.523   7.094  1.00 92.31           C  
ATOM   4444  O   ASN C 113      -9.125  12.688   6.191  1.00 92.31           O  
ATOM   4445  CG  ASN C 113     -11.438   9.383   7.465  1.00 92.31           C  
ATOM   4446  ND2 ASN C 113     -12.141   8.844   6.473  1.00 92.31           N  
ATOM   4447  OD1 ASN C 113     -11.523   8.992   8.633  1.00 92.31           O  
ATOM   4448  N   ARG C 114     -10.070  12.547   4.203  1.00 94.00           N  
ATOM   4449  CA  ARG C 114      -9.570  13.828   3.705  1.00 94.00           C  
ATOM   4450  C   ARG C 114     -10.719  14.711   3.230  1.00 94.00           C  
ATOM   4451  CB  ARG C 114      -8.570  13.609   2.570  1.00 94.00           C  
ATOM   4452  O   ARG C 114     -11.617  14.250   2.529  1.00 94.00           O  
ATOM   4453  CG  ARG C 114      -7.375  12.758   2.959  1.00 94.00           C  
ATOM   4454  CD  ARG C 114      -6.355  12.664   1.829  1.00 94.00           C  
ATOM   4455  NE  ARG C 114      -6.902  11.961   0.670  1.00 94.00           N  
ATOM   4456  NH1 ARG C 114      -4.895  11.859  -0.470  1.00 94.00           N  
ATOM   4457  NH2 ARG C 114      -6.793  10.961  -1.395  1.00 94.00           N  
ATOM   4458  CZ  ARG C 114      -6.195  11.594  -0.396  1.00 94.00           C  
ATOM   4459  N   MET C 115     -10.695  15.930   3.645  1.00 93.06           N  
ATOM   4460  CA  MET C 115     -11.688  16.906   3.201  1.00 93.06           C  
ATOM   4461  C   MET C 115     -11.023  18.047   2.441  1.00 93.06           C  
ATOM   4462  CB  MET C 115     -12.469  17.469   4.395  1.00 93.06           C  
ATOM   4463  O   MET C 115     -10.016  18.609   2.895  1.00 93.06           O  
ATOM   4464  CG  MET C 115     -13.547  18.469   4.012  1.00 93.06           C  
ATOM   4465  SD  MET C 115     -12.906  20.188   3.936  1.00 93.06           S  
ATOM   4466  CE  MET C 115     -12.672  20.516   5.703  1.00 93.06           C  
ATOM   4467  N   ILE C 116     -11.578  18.375   1.328  1.00 95.44           N  
ATOM   4468  CA  ILE C 116     -11.156  19.531   0.542  1.00 95.44           C  
ATOM   4469  C   ILE C 116     -12.359  20.422   0.257  1.00 95.44           C  
ATOM   4470  CB  ILE C 116     -10.484  19.094  -0.780  1.00 95.44           C  
ATOM   4471  O   ILE C 116     -13.344  19.984  -0.335  1.00 95.44           O  
ATOM   4472  CG1 ILE C 116      -9.141  18.406  -0.497  1.00 95.44           C  
ATOM   4473  CG2 ILE C 116     -10.289  20.297  -1.707  1.00 95.44           C  
ATOM   4474  CD1 ILE C 116      -8.039  19.359  -0.057  1.00 95.44           C  
ATOM   4475  N   ARG C 117     -12.242  21.594   0.663  1.00 95.81           N  
ATOM   4476  CA  ARG C 117     -13.273  22.594   0.411  1.00 95.81           C  
ATOM   4477  C   ARG C 117     -12.672  23.875  -0.163  1.00 95.81           C  
ATOM   4478  CB  ARG C 117     -14.047  22.906   1.696  1.00 95.81           C  
ATOM   4479  O   ARG C 117     -11.742  24.438   0.411  1.00 95.81           O  
ATOM   4480  CG  ARG C 117     -15.219  23.844   1.498  1.00 95.81           C  
ATOM   4481  CD  ARG C 117     -16.016  24.031   2.779  1.00 95.81           C  
ATOM   4482  NE  ARG C 117     -16.703  22.797   3.168  1.00 95.81           N  
ATOM   4483  NH1 ARG C 117     -17.359  23.562   5.246  1.00 95.81           N  
ATOM   4484  NH2 ARG C 117     -17.906  21.438   4.582  1.00 95.81           N  
ATOM   4485  CZ  ARG C 117     -17.312  22.609   4.332  1.00 95.81           C  
ATOM   4486  N   LEU C 118     -13.242  24.312  -1.255  1.00 96.56           N  
ATOM   4487  CA  LEU C 118     -12.812  25.547  -1.910  1.00 96.56           C  
ATOM   4488  C   LEU C 118     -13.805  26.672  -1.660  1.00 96.56           C  
ATOM   4489  CB  LEU C 118     -12.641  25.312  -3.416  1.00 96.56           C  
ATOM   4490  O   LEU C 118     -15.023  26.453  -1.689  1.00 96.56           O  
ATOM   4491  CG  LEU C 118     -11.750  24.141  -3.830  1.00 96.56           C  
ATOM   4492  CD1 LEU C 118     -11.641  24.078  -5.352  1.00 96.56           C  
ATOM   4493  CD2 LEU C 118     -10.367  24.266  -3.193  1.00 96.56           C  
ATOM   4494  N   HIS C 119     -13.305  27.812  -1.433  1.00 96.00           N  
ATOM   4495  CA  HIS C 119     -14.117  29.016  -1.292  1.00 96.00           C  
ATOM   4496  C   HIS C 119     -13.945  29.938  -2.496  1.00 96.00           C  
ATOM   4497  CB  HIS C 119     -13.750  29.766  -0.007  1.00 96.00           C  
ATOM   4498  O   HIS C 119     -12.914  29.906  -3.164  1.00 96.00           O  
ATOM   4499  CG  HIS C 119     -14.047  29.000   1.240  1.00 96.00           C  
ATOM   4500  CD2 HIS C 119     -14.969  29.203   2.215  1.00 96.00           C  
ATOM   4501  ND1 HIS C 119     -13.367  27.859   1.597  1.00 96.00           N  
ATOM   4502  CE1 HIS C 119     -13.844  27.391   2.740  1.00 96.00           C  
ATOM   4503  NE2 HIS C 119     -14.820  28.203   3.137  1.00 96.00           N  
ATOM   4504  N   PRO C 120     -14.898  30.750  -2.734  1.00 96.31           N  
ATOM   4505  CA  PRO C 120     -14.852  31.625  -3.912  1.00 96.31           C  
ATOM   4506  C   PRO C 120     -13.602  32.500  -3.945  1.00 96.31           C  
ATOM   4507  CB  PRO C 120     -16.109  32.469  -3.773  1.00 96.31           C  
ATOM   4508  O   PRO C 120     -13.078  32.781  -5.020  1.00 96.31           O  
ATOM   4509  CG  PRO C 120     -17.109  31.578  -3.113  1.00 96.31           C  
ATOM   4510  CD  PRO C 120     -16.391  30.734  -2.092  1.00 96.31           C  
ATOM   4511  N   ASP C 121     -13.094  32.844  -2.797  1.00 97.00           N  
ATOM   4512  CA  ASP C 121     -11.961  33.781  -2.748  1.00 97.00           C  
ATOM   4513  C   ASP C 121     -10.633  33.031  -2.912  1.00 97.00           C  
ATOM   4514  CB  ASP C 121     -11.961  34.562  -1.433  1.00 97.00           C  
ATOM   4515  O   ASP C 121      -9.562  33.625  -2.787  1.00 97.00           O  
ATOM   4516  CG  ASP C 121     -11.727  33.688  -0.218  1.00 97.00           C  
ATOM   4517  OD1 ASP C 121     -11.695  32.438  -0.362  1.00 97.00           O  
ATOM   4518  OD2 ASP C 121     -11.586  34.219   0.895  1.00 97.00           O  
ATOM   4519  N   GLY C 122     -10.648  31.719  -3.121  1.00 97.31           N  
ATOM   4520  CA  GLY C 122      -9.438  30.938  -3.332  1.00 97.31           C  
ATOM   4521  C   GLY C 122      -8.945  30.250  -2.070  1.00 97.31           C  
ATOM   4522  O   GLY C 122      -7.922  29.562  -2.090  1.00 97.31           O  
ATOM   4523  N   THR C 123      -9.711  30.469  -1.007  1.00 97.75           N  
ATOM   4524  CA  THR C 123      -9.344  29.766   0.220  1.00 97.75           C  
ATOM   4525  C   THR C 123      -9.586  28.266   0.080  1.00 97.75           C  
ATOM   4526  CB  THR C 123     -10.125  30.312   1.428  1.00 97.75           C  
ATOM   4527  O   THR C 123     -10.633  27.859  -0.418  1.00 97.75           O  
ATOM   4528  CG2 THR C 123      -9.758  29.562   2.705  1.00 97.75           C  
ATOM   4529  OG1 THR C 123      -9.828  31.703   1.600  1.00 97.75           O  
ATOM   4530  N   VAL C 124      -8.594  27.531   0.440  1.00 97.94           N  
ATOM   4531  CA  VAL C 124      -8.688  26.078   0.461  1.00 97.94           C  
ATOM   4532  C   VAL C 124      -8.680  25.578   1.904  1.00 97.94           C  
ATOM   4533  CB  VAL C 124      -7.539  25.422  -0.336  1.00 97.94           C  
ATOM   4534  O   VAL C 124      -7.809  25.969   2.693  1.00 97.94           O  
ATOM   4535  CG1 VAL C 124      -7.719  23.906  -0.400  1.00 97.94           C  
ATOM   4536  CG2 VAL C 124      -7.457  26.016  -1.742  1.00 97.94           C  
ATOM   4537  N   LEU C 125      -9.641  24.828   2.281  1.00 96.75           N  
ATOM   4538  CA  LEU C 125      -9.664  24.094   3.545  1.00 96.75           C  
ATOM   4539  C   LEU C 125      -9.352  22.625   3.326  1.00 96.75           C  
ATOM   4540  CB  LEU C 125     -11.031  24.250   4.223  1.00 96.75           C  
ATOM   4541  O   LEU C 125     -10.000  21.953   2.508  1.00 96.75           O  
ATOM   4542  CG  LEU C 125     -11.375  25.641   4.742  1.00 96.75           C  
ATOM   4543  CD1 LEU C 125     -12.797  25.656   5.297  1.00 96.75           C  
ATOM   4544  CD2 LEU C 125     -10.375  26.078   5.809  1.00 96.75           C  
ATOM   4545  N   TYR C 126      -8.359  22.156   4.020  1.00 96.50           N  
ATOM   4546  CA  TYR C 126      -7.898  20.766   3.896  1.00 96.50           C  
ATOM   4547  C   TYR C 126      -7.867  20.078   5.254  1.00 96.50           C  
ATOM   4548  CB  TYR C 126      -6.508  20.719   3.254  1.00 96.50           C  
ATOM   4549  O   TYR C 126      -7.066  20.438   6.121  1.00 96.50           O  
ATOM   4550  CG  TYR C 126      -5.996  19.328   3.018  1.00 96.50           C  
ATOM   4551  CD1 TYR C 126      -4.703  18.969   3.383  1.00 96.50           C  
ATOM   4552  CD2 TYR C 126      -6.805  18.359   2.428  1.00 96.50           C  
ATOM   4553  CE1 TYR C 126      -4.227  17.672   3.166  1.00 96.50           C  
ATOM   4554  CE2 TYR C 126      -6.340  17.062   2.205  1.00 96.50           C  
ATOM   4555  OH  TYR C 126      -4.582  15.461   2.359  1.00 96.50           O  
ATOM   4556  CZ  TYR C 126      -5.051  16.734   2.578  1.00 96.50           C  
ATOM   4557  N   GLY C 127      -8.711  19.094   5.383  1.00 94.88           N  
ATOM   4558  CA  GLY C 127      -8.812  18.391   6.648  1.00 94.88           C  
ATOM   4559  C   GLY C 127      -8.414  16.938   6.555  1.00 94.88           C  
ATOM   4560  O   GLY C 127      -8.703  16.266   5.555  1.00 94.88           O  
ATOM   4561  N   LEU C 128      -7.797  16.484   7.613  1.00 96.25           N  
ATOM   4562  CA  LEU C 128      -7.375  15.094   7.738  1.00 96.25           C  
ATOM   4563  C   LEU C 128      -7.707  14.547   9.125  1.00 96.25           C  
ATOM   4564  CB  LEU C 128      -5.875  14.969   7.469  1.00 96.25           C  
ATOM   4565  O   LEU C 128      -7.574  15.258  10.125  1.00 96.25           O  
ATOM   4566  CG  LEU C 128      -5.398  15.375   6.074  1.00 96.25           C  
ATOM   4567  CD1 LEU C 128      -3.910  15.695   6.094  1.00 96.25           C  
ATOM   4568  CD2 LEU C 128      -5.695  14.266   5.062  1.00 96.25           C  
ATOM   4569  N   ARG C 129      -8.117  13.344   9.172  1.00 95.81           N  
ATOM   4570  CA  ARG C 129      -8.148  12.617  10.438  1.00 95.81           C  
ATOM   4571  C   ARG C 129      -6.910  11.734  10.594  1.00 95.81           C  
ATOM   4572  CB  ARG C 129      -9.414  11.766  10.539  1.00 95.81           C  
ATOM   4573  O   ARG C 129      -6.695  10.812   9.805  1.00 95.81           O  
ATOM   4574  CG  ARG C 129      -9.633  11.156  11.914  1.00 95.81           C  
ATOM   4575  CD  ARG C 129     -10.977  10.445  12.000  1.00 95.81           C  
ATOM   4576  NE  ARG C 129     -11.172   9.828  13.312  1.00 95.81           N  
ATOM   4577  NH1 ARG C 129     -10.852   7.660  12.562  1.00 95.81           N  
ATOM   4578  NH2 ARG C 129     -11.305   8.062  14.773  1.00 95.81           N  
ATOM   4579  CZ  ARG C 129     -11.109   8.516  13.547  1.00 95.81           C  
ATOM   4580  N   ILE C 130      -6.152  11.984  11.656  1.00 96.44           N  
ATOM   4581  CA  ILE C 130      -4.836  11.375  11.797  1.00 96.44           C  
ATOM   4582  C   ILE C 130      -4.691  10.758  13.188  1.00 96.44           C  
ATOM   4583  CB  ILE C 130      -3.709  12.406  11.547  1.00 96.44           C  
ATOM   4584  O   ILE C 130      -5.133  11.344  14.180  1.00 96.44           O  
ATOM   4585  CG1 ILE C 130      -3.771  12.938  10.109  1.00 96.44           C  
ATOM   4586  CG2 ILE C 130      -2.340  11.789  11.852  1.00 96.44           C  
ATOM   4587  CD1 ILE C 130      -2.916  14.172   9.867  1.00 96.44           C  
ATOM   4588  N   THR C 131      -4.160   9.609  13.203  1.00 95.56           N  
ATOM   4589  CA  THR C 131      -3.586   9.078  14.438  1.00 95.56           C  
ATOM   4590  C   THR C 131      -2.061   9.086  14.367  1.00 95.56           C  
ATOM   4591  CB  THR C 131      -4.086   7.652  14.719  1.00 95.56           C  
ATOM   4592  O   THR C 131      -1.477   8.609  13.391  1.00 95.56           O  
ATOM   4593  CG2 THR C 131      -3.369   7.047  15.922  1.00 95.56           C  
ATOM   4594  OG1 THR C 131      -5.492   7.688  14.984  1.00 95.56           O  
ATOM   4595  N   THR C 132      -1.417   9.688  15.398  1.00 96.31           N  
ATOM   4596  CA  THR C 132       0.039   9.773  15.430  1.00 96.31           C  
ATOM   4597  C   THR C 132       0.574   9.367  16.797  1.00 96.31           C  
ATOM   4598  CB  THR C 132       0.523  11.195  15.094  1.00 96.31           C  
ATOM   4599  O   THR C 132      -0.001   9.719  17.828  1.00 96.31           O  
ATOM   4600  CG2 THR C 132       0.037  12.203  16.125  1.00 96.31           C  
ATOM   4601  OG1 THR C 132       1.955  11.211  15.062  1.00 96.31           O  
ATOM   4602  N   THR C 133       1.532   8.562  16.766  1.00 95.94           N  
ATOM   4603  CA  THR C 133       2.367   8.320  17.922  1.00 95.94           C  
ATOM   4604  C   THR C 133       3.617   9.195  17.891  1.00 95.94           C  
ATOM   4605  CB  THR C 133       2.777   6.836  18.031  1.00 95.94           C  
ATOM   4606  O   THR C 133       4.469   9.031  17.016  1.00 95.94           O  
ATOM   4607  CG2 THR C 133       3.604   6.574  19.281  1.00 95.94           C  
ATOM   4608  OG1 THR C 133       1.599   6.023  18.062  1.00 95.94           O  
ATOM   4609  N   ALA C 134       3.652  10.070  18.812  1.00 95.50           N  
ATOM   4610  CA  ALA C 134       4.734  11.055  18.859  1.00 95.50           C  
ATOM   4611  C   ALA C 134       5.660  10.797  20.047  1.00 95.50           C  
ATOM   4612  CB  ALA C 134       4.164  12.469  18.922  1.00 95.50           C  
ATOM   4613  O   ALA C 134       5.203  10.414  21.125  1.00 95.50           O  
ATOM   4614  N   ALA C 135       6.902  11.031  19.797  1.00 92.38           N  
ATOM   4615  CA  ALA C 135       7.887  10.898  20.875  1.00 92.38           C  
ATOM   4616  C   ALA C 135       7.668  11.953  21.953  1.00 92.38           C  
ATOM   4617  CB  ALA C 135       9.305  11.008  20.312  1.00 92.38           C  
ATOM   4618  O   ALA C 135       7.348  13.109  21.656  1.00 92.38           O  
ATOM   4619  N   CYS C 136       7.812  11.555  23.172  1.00 92.38           N  
ATOM   4620  CA  CYS C 136       7.738  12.414  24.359  1.00 92.38           C  
ATOM   4621  C   CYS C 136       8.711  11.945  25.438  1.00 92.38           C  
ATOM   4622  CB  CYS C 136       6.316  12.430  24.922  1.00 92.38           C  
ATOM   4623  O   CYS C 136       8.539  10.875  26.016  1.00 92.38           O  
ATOM   4624  SG  CYS C 136       6.117  13.492  26.359  1.00 92.38           S  
ATOM   4625  N   MET C 137       9.758  12.789  25.641  1.00 87.62           N  
ATOM   4626  CA  MET C 137      10.727  12.469  26.688  1.00 87.62           C  
ATOM   4627  C   MET C 137      10.172  12.797  28.062  1.00 87.62           C  
ATOM   4628  CB  MET C 137      12.039  13.227  26.453  1.00 87.62           C  
ATOM   4629  O   MET C 137      10.234  13.945  28.516  1.00 87.62           O  
ATOM   4630  CG  MET C 137      12.773  12.805  25.203  1.00 87.62           C  
ATOM   4631  SD  MET C 137      13.242  11.031  25.219  1.00 87.62           S  
ATOM   4632  CE  MET C 137      14.531  11.055  26.484  1.00 87.62           C  
ATOM   4633  N   MET C 138       9.656  11.805  28.703  1.00 87.44           N  
ATOM   4634  CA  MET C 138       9.031  11.969  30.000  1.00 87.44           C  
ATOM   4635  C   MET C 138      10.070  11.883  31.125  1.00 87.44           C  
ATOM   4636  CB  MET C 138       7.938  10.922  30.219  1.00 87.44           C  
ATOM   4637  O   MET C 138      10.984  11.055  31.062  1.00 87.44           O  
ATOM   4638  CG  MET C 138       6.711  11.125  29.344  1.00 87.44           C  
ATOM   4639  SD  MET C 138       5.508   9.750  29.500  1.00 87.44           S  
ATOM   4640  CE  MET C 138       5.926   8.797  28.016  1.00 87.44           C  
ATOM   4641  N   ASP C 139      10.023  12.844  32.094  1.00 86.56           N  
ATOM   4642  CA  ASP C 139      10.883  12.891  33.281  1.00 86.56           C  
ATOM   4643  C   ASP C 139      10.242  12.148  34.438  1.00 86.56           C  
ATOM   4644  CB  ASP C 139      11.172  14.344  33.656  1.00 86.56           C  
ATOM   4645  O   ASP C 139       9.266  12.625  35.031  1.00 86.56           O  
ATOM   4646  CG  ASP C 139      12.195  14.461  34.781  1.00 86.56           C  
ATOM   4647  OD1 ASP C 139      12.602  13.422  35.344  1.00 86.56           O  
ATOM   4648  OD2 ASP C 139      12.586  15.602  35.094  1.00 86.56           O  
ATOM   4649  N   LEU C 140      10.930  11.078  34.750  1.00 85.50           N  
ATOM   4650  CA  LEU C 140      10.305  10.211  35.750  1.00 85.50           C  
ATOM   4651  C   LEU C 140      10.945  10.406  37.125  1.00 85.50           C  
ATOM   4652  CB  LEU C 140      10.398   8.742  35.344  1.00 85.50           C  
ATOM   4653  O   LEU C 140      10.703   9.617  38.062  1.00 85.50           O  
ATOM   4654  CG  LEU C 140       9.773   8.391  33.969  1.00 85.50           C  
ATOM   4655  CD1 LEU C 140      10.000   6.914  33.656  1.00 85.50           C  
ATOM   4656  CD2 LEU C 140       8.281   8.719  33.969  1.00 85.50           C  
ATOM   4657  N   ARG C 141      11.695  11.500  37.375  1.00 85.38           N  
ATOM   4658  CA  ARG C 141      12.414  11.727  38.625  1.00 85.38           C  
ATOM   4659  C   ARG C 141      11.445  11.914  39.812  1.00 85.38           C  
ATOM   4660  CB  ARG C 141      13.328  12.945  38.531  1.00 85.38           C  
ATOM   4661  O   ARG C 141      11.727  11.508  40.938  1.00 85.38           O  
ATOM   4662  CG  ARG C 141      14.570  12.703  37.688  1.00 85.38           C  
ATOM   4663  CD  ARG C 141      15.383  13.977  37.469  1.00 85.38           C  
ATOM   4664  NE  ARG C 141      14.695  14.922  36.594  1.00 85.38           N  
ATOM   4665  NH1 ARG C 141      16.359  16.531  36.688  1.00 85.38           N  
ATOM   4666  NH2 ARG C 141      14.469  16.891  35.438  1.00 85.38           N  
ATOM   4667  CZ  ARG C 141      15.180  16.109  36.250  1.00 85.38           C  
ATOM   4668  N   ARG C 142      10.320  12.500  39.594  1.00 83.75           N  
ATOM   4669  CA  ARG C 142       9.352  12.766  40.656  1.00 83.75           C  
ATOM   4670  C   ARG C 142       8.172  11.797  40.562  1.00 83.75           C  
ATOM   4671  CB  ARG C 142       8.852  14.211  40.562  1.00 83.75           C  
ATOM   4672  O   ARG C 142       7.059  12.133  40.969  1.00 83.75           O  
ATOM   4673  CG  ARG C 142       9.914  15.250  40.875  1.00 83.75           C  
ATOM   4674  CD  ARG C 142       9.344  16.656  40.875  1.00 83.75           C  
ATOM   4675  NE  ARG C 142      10.359  17.656  41.188  1.00 83.75           N  
ATOM   4676  NH1 ARG C 142       8.898  19.453  41.219  1.00 83.75           N  
ATOM   4677  NH2 ARG C 142      11.125  19.781  41.656  1.00 83.75           N  
ATOM   4678  CZ  ARG C 142      10.125  18.953  41.375  1.00 83.75           C  
ATOM   4679  N   TYR C 143       8.438  10.703  39.938  1.00 80.44           N  
ATOM   4680  CA  TYR C 143       7.375   9.703  39.844  1.00 80.44           C  
ATOM   4681  C   TYR C 143       6.875   9.328  41.250  1.00 80.44           C  
ATOM   4682  CB  TYR C 143       7.875   8.453  39.125  1.00 80.44           C  
ATOM   4683  O   TYR C 143       7.672   9.141  42.156  1.00 80.44           O  
ATOM   4684  CG  TYR C 143       6.820   7.383  38.969  1.00 80.44           C  
ATOM   4685  CD1 TYR C 143       6.676   6.371  39.938  1.00 80.44           C  
ATOM   4686  CD2 TYR C 143       5.965   7.375  37.875  1.00 80.44           C  
ATOM   4687  CE1 TYR C 143       5.707   5.383  39.781  1.00 80.44           C  
ATOM   4688  CE2 TYR C 143       4.996   6.391  37.719  1.00 80.44           C  
ATOM   4689  OH  TYR C 143       3.912   4.426  38.531  1.00 80.44           O  
ATOM   4690  CZ  TYR C 143       4.871   5.402  38.688  1.00 80.44           C  
ATOM   4691  N   PRO C 144       5.629   9.344  41.562  1.00 81.75           N  
ATOM   4692  CA  PRO C 144       4.539   9.453  40.594  1.00 81.75           C  
ATOM   4693  C   PRO C 144       3.936  10.859  40.531  1.00 81.75           C  
ATOM   4694  CB  PRO C 144       3.510   8.438  41.094  1.00 81.75           C  
ATOM   4695  O   PRO C 144       2.861  11.055  39.969  1.00 81.75           O  
ATOM   4696  CG  PRO C 144       3.676   8.430  42.562  1.00 81.75           C  
ATOM   4697  CD  PRO C 144       5.125   8.664  42.906  1.00 81.75           C  
ATOM   4698  N   LEU C 145       4.539  11.852  41.250  1.00 82.31           N  
ATOM   4699  CA  LEU C 145       4.035  13.219  41.312  1.00 82.31           C  
ATOM   4700  C   LEU C 145       4.621  14.055  40.188  1.00 82.31           C  
ATOM   4701  CB  LEU C 145       4.367  13.859  42.656  1.00 82.31           C  
ATOM   4702  O   LEU C 145       4.746  15.281  40.312  1.00 82.31           O  
ATOM   4703  CG  LEU C 145       3.725  13.219  43.906  1.00 82.31           C  
ATOM   4704  CD1 LEU C 145       4.324  13.805  45.188  1.00 82.31           C  
ATOM   4705  CD2 LEU C 145       2.211  13.422  43.875  1.00 82.31           C  
ATOM   4706  N   ASP C 146       4.945  13.352  39.125  1.00 84.00           N  
ATOM   4707  CA  ASP C 146       5.637  14.016  38.031  1.00 84.00           C  
ATOM   4708  C   ASP C 146       4.648  14.680  37.094  1.00 84.00           C  
ATOM   4709  CB  ASP C 146       6.512  13.016  37.281  1.00 84.00           C  
ATOM   4710  O   ASP C 146       3.465  14.328  37.062  1.00 84.00           O  
ATOM   4711  CG  ASP C 146       5.742  11.805  36.781  1.00 84.00           C  
ATOM   4712  OD1 ASP C 146       5.066  11.141  37.594  1.00 84.00           O  
ATOM   4713  OD2 ASP C 146       5.812  11.500  35.562  1.00 84.00           O  
ATOM   4714  N   GLU C 147       5.059  15.703  36.531  1.00 89.19           N  
ATOM   4715  CA  GLU C 147       4.406  16.344  35.406  1.00 89.19           C  
ATOM   4716  C   GLU C 147       5.215  16.156  34.125  1.00 89.19           C  
ATOM   4717  CB  GLU C 147       4.207  17.844  35.656  1.00 89.19           C  
ATOM   4718  O   GLU C 147       6.445  16.203  34.125  1.00 89.19           O  
ATOM   4719  CG  GLU C 147       3.244  18.141  36.812  1.00 89.19           C  
ATOM   4720  CD  GLU C 147       2.994  19.625  37.031  1.00 89.19           C  
ATOM   4721  OE1 GLU C 147       2.111  19.984  37.844  1.00 89.19           O  
ATOM   4722  OE2 GLU C 147       3.684  20.438  36.375  1.00 89.19           O  
ATOM   4723  N   GLN C 148       4.551  15.773  33.125  1.00 91.38           N  
ATOM   4724  CA  GLN C 148       5.195  15.539  31.844  1.00 91.38           C  
ATOM   4725  C   GLN C 148       4.762  16.578  30.812  1.00 91.38           C  
ATOM   4726  CB  GLN C 148       4.883  14.133  31.328  1.00 91.38           C  
ATOM   4727  O   GLN C 148       3.602  17.000  30.797  1.00 91.38           O  
ATOM   4728  CG  GLN C 148       5.129  13.031  32.344  1.00 91.38           C  
ATOM   4729  CD  GLN C 148       6.586  12.945  32.781  1.00 91.38           C  
ATOM   4730  NE2 GLN C 148       6.820  12.469  34.000  1.00 91.38           N  
ATOM   4731  OE1 GLN C 148       7.488  13.297  32.000  1.00 91.38           O  
ATOM   4732  N   ASN C 149       5.648  17.094  30.078  1.00 93.56           N  
ATOM   4733  CA  ASN C 149       5.367  17.969  28.938  1.00 93.56           C  
ATOM   4734  C   ASN C 149       5.559  17.234  27.609  1.00 93.56           C  
ATOM   4735  CB  ASN C 149       6.246  19.219  28.984  1.00 93.56           C  
ATOM   4736  O   ASN C 149       6.680  16.875  27.250  1.00 93.56           O  
ATOM   4737  CG  ASN C 149       5.859  20.250  27.938  1.00 93.56           C  
ATOM   4738  ND2 ASN C 149       6.852  20.938  27.391  1.00 93.56           N  
ATOM   4739  OD1 ASN C 149       4.680  20.422  27.625  1.00 93.56           O  
ATOM   4740  N   CYS C 150       4.516  16.953  26.953  1.00 94.50           N  
ATOM   4741  CA  CYS C 150       4.555  16.312  25.641  1.00 94.50           C  
ATOM   4742  C   CYS C 150       4.098  17.266  24.547  1.00 94.50           C  
ATOM   4743  CB  CYS C 150       3.682  15.055  25.625  1.00 94.50           C  
ATOM   4744  O   CYS C 150       3.121  18.000  24.719  1.00 94.50           O  
ATOM   4745  SG  CYS C 150       4.297  13.734  26.688  1.00 94.50           S  
ATOM   4746  N   THR C 151       4.789  17.234  23.500  1.00 96.38           N  
ATOM   4747  CA  THR C 151       4.516  18.203  22.438  1.00 96.38           C  
ATOM   4748  C   THR C 151       4.133  17.500  21.141  1.00 96.38           C  
ATOM   4749  CB  THR C 151       5.730  19.125  22.188  1.00 96.38           C  
ATOM   4750  O   THR C 151       4.445  16.328  20.953  1.00 96.38           O  
ATOM   4751  CG2 THR C 151       6.137  19.844  23.469  1.00 96.38           C  
ATOM   4752  OG1 THR C 151       6.836  18.328  21.734  1.00 96.38           O  
ATOM   4753  N   LEU C 152       3.373  18.109  20.344  1.00 97.06           N  
ATOM   4754  CA  LEU C 152       3.186  17.844  18.922  1.00 97.06           C  
ATOM   4755  C   LEU C 152       3.789  18.969  18.078  1.00 97.06           C  
ATOM   4756  CB  LEU C 152       1.698  17.703  18.594  1.00 97.06           C  
ATOM   4757  O   LEU C 152       3.350  20.125  18.156  1.00 97.06           O  
ATOM   4758  CG  LEU C 152       1.358  17.250  17.172  1.00 97.06           C  
ATOM   4759  CD1 LEU C 152       1.760  15.797  16.969  1.00 97.06           C  
ATOM   4760  CD2 LEU C 152      -0.127  17.453  16.891  1.00 97.06           C  
ATOM   4761  N   GLU C 153       4.793  18.609  17.344  1.00 96.94           N  
ATOM   4762  CA  GLU C 153       5.523  19.594  16.547  1.00 96.94           C  
ATOM   4763  C   GLU C 153       5.180  19.484  15.070  1.00 96.94           C  
ATOM   4764  CB  GLU C 153       7.035  19.438  16.750  1.00 96.94           C  
ATOM   4765  O   GLU C 153       5.332  18.406  14.477  1.00 96.94           O  
ATOM   4766  CG  GLU C 153       7.465  19.469  18.219  1.00 96.94           C  
ATOM   4767  CD  GLU C 153       7.418  20.859  18.812  1.00 96.94           C  
ATOM   4768  OE1 GLU C 153       7.316  20.984  20.062  1.00 96.94           O  
ATOM   4769  OE2 GLU C 153       7.480  21.844  18.047  1.00 96.94           O  
ATOM   4770  N   ILE C 154       4.723  20.547  14.500  1.00 97.56           N  
ATOM   4771  CA  ILE C 154       4.336  20.594  13.094  1.00 97.56           C  
ATOM   4772  C   ILE C 154       5.297  21.500  12.336  1.00 97.56           C  
ATOM   4773  CB  ILE C 154       2.883  21.094  12.930  1.00 97.56           C  
ATOM   4774  O   ILE C 154       5.480  22.672  12.688  1.00 97.56           O  
ATOM   4775  CG1 ILE C 154       1.940  20.312  13.852  1.00 97.56           C  
ATOM   4776  CG2 ILE C 154       2.438  20.984  11.469  1.00 97.56           C  
ATOM   4777  CD1 ILE C 154       0.572  20.953  14.031  1.00 97.56           C  
ATOM   4778  N   GLU C 155       5.871  20.984  11.305  1.00 96.81           N  
ATOM   4779  CA  GLU C 155       6.875  21.719  10.539  1.00 96.81           C  
ATOM   4780  C   GLU C 155       6.688  21.516   9.039  1.00 96.81           C  
ATOM   4781  CB  GLU C 155       8.289  21.297  10.953  1.00 96.81           C  
ATOM   4782  O   GLU C 155       6.059  20.547   8.617  1.00 96.81           O  
ATOM   4783  CG  GLU C 155       9.391  22.172  10.375  1.00 96.81           C  
ATOM   4784  CD  GLU C 155      10.773  21.812  10.891  1.00 96.81           C  
ATOM   4785  OE1 GLU C 155      11.562  21.203  10.125  1.00 96.81           O  
ATOM   4786  OE2 GLU C 155      11.078  22.141  12.055  1.00 96.81           O  
ATOM   4787  N   SER C 156       7.102  22.484   8.305  1.00 95.56           N  
ATOM   4788  CA  SER C 156       7.230  22.281   6.863  1.00 95.56           C  
ATOM   4789  C   SER C 156       8.453  21.438   6.531  1.00 95.56           C  
ATOM   4790  CB  SER C 156       7.320  23.625   6.141  1.00 95.56           C  
ATOM   4791  O   SER C 156       9.516  21.609   7.137  1.00 95.56           O  
ATOM   4792  OG  SER C 156       7.633  23.453   4.773  1.00 95.56           O  
ATOM   4793  N   TYR C 157       8.312  20.578   5.602  1.00 93.19           N  
ATOM   4794  CA  TYR C 157       9.422  19.672   5.320  1.00 93.19           C  
ATOM   4795  C   TYR C 157      10.398  20.297   4.332  1.00 93.19           C  
ATOM   4796  CB  TYR C 157       8.898  18.344   4.773  1.00 93.19           C  
ATOM   4797  O   TYR C 157      11.609  20.281   4.555  1.00 93.19           O  
ATOM   4798  CG  TYR C 157       9.969  17.297   4.590  1.00 93.19           C  
ATOM   4799  CD1 TYR C 157      10.445  16.969   3.320  1.00 93.19           C  
ATOM   4800  CD2 TYR C 157      10.516  16.625   5.684  1.00 93.19           C  
ATOM   4801  CE1 TYR C 157      11.430  16.000   3.145  1.00 93.19           C  
ATOM   4802  CE2 TYR C 157      11.500  15.664   5.520  1.00 93.19           C  
ATOM   4803  OH  TYR C 157      12.930  14.406   4.078  1.00 93.19           O  
ATOM   4804  CZ  TYR C 157      11.953  15.359   4.246  1.00 93.19           C  
ATOM   4805  N   GLY C 158       9.875  20.781   3.314  1.00 92.19           N  
ATOM   4806  CA  GLY C 158      10.766  21.234   2.252  1.00 92.19           C  
ATOM   4807  C   GLY C 158      10.734  22.734   2.055  1.00 92.19           C  
ATOM   4808  O   GLY C 158      11.711  23.328   1.589  1.00 92.19           O  
ATOM   4809  N   TYR C 159       9.703  23.422   2.418  1.00 94.50           N  
ATOM   4810  CA  TYR C 159       9.539  24.844   2.191  1.00 94.50           C  
ATOM   4811  C   TYR C 159      10.109  25.656   3.354  1.00 94.50           C  
ATOM   4812  CB  TYR C 159       8.062  25.203   1.993  1.00 94.50           C  
ATOM   4813  O   TYR C 159       9.789  25.391   4.516  1.00 94.50           O  
ATOM   4814  CG  TYR C 159       7.461  24.594   0.745  1.00 94.50           C  
ATOM   4815  CD1 TYR C 159       7.859  25.031  -0.519  1.00 94.50           C  
ATOM   4816  CD2 TYR C 159       6.488  23.609   0.827  1.00 94.50           C  
ATOM   4817  CE1 TYR C 159       7.305  24.484  -1.672  1.00 94.50           C  
ATOM   4818  CE2 TYR C 159       5.930  23.047  -0.319  1.00 94.50           C  
ATOM   4819  OH  TYR C 159       5.789  22.953  -2.699  1.00 94.50           O  
ATOM   4820  CZ  TYR C 159       6.344  23.500  -1.562  1.00 94.50           C  
ATOM   4821  N   THR C 160      10.898  26.641   3.018  1.00 94.31           N  
ATOM   4822  CA  THR C 160      11.422  27.562   4.020  1.00 94.31           C  
ATOM   4823  C   THR C 160      10.430  28.688   4.301  1.00 94.31           C  
ATOM   4824  CB  THR C 160      12.766  28.172   3.576  1.00 94.31           C  
ATOM   4825  O   THR C 160       9.383  28.766   3.652  1.00 94.31           O  
ATOM   4826  CG2 THR C 160      13.750  27.078   3.162  1.00 94.31           C  
ATOM   4827  OG1 THR C 160      12.547  29.047   2.463  1.00 94.31           O  
ATOM   4828  N   THR C 161      10.805  29.562   5.207  1.00 96.00           N  
ATOM   4829  CA  THR C 161       9.953  30.688   5.570  1.00 96.00           C  
ATOM   4830  C   THR C 161       9.844  31.672   4.410  1.00 96.00           C  
ATOM   4831  CB  THR C 161      10.492  31.406   6.816  1.00 96.00           C  
ATOM   4832  O   THR C 161       8.969  32.531   4.406  1.00 96.00           O  
ATOM   4833  CG2 THR C 161      10.406  30.531   8.055  1.00 96.00           C  
ATOM   4834  OG1 THR C 161      11.867  31.766   6.598  1.00 96.00           O  
ATOM   4835  N   ASP C 162      10.664  31.516   3.406  1.00 92.75           N  
ATOM   4836  CA  ASP C 162      10.523  32.312   2.189  1.00 92.75           C  
ATOM   4837  C   ASP C 162       9.367  31.797   1.332  1.00 92.75           C  
ATOM   4838  CB  ASP C 162      11.820  32.281   1.382  1.00 92.75           C  
ATOM   4839  O   ASP C 162       8.867  32.531   0.458  1.00 92.75           O  
ATOM   4840  CG  ASP C 162      12.969  32.969   2.094  1.00 92.75           C  
ATOM   4841  OD1 ASP C 162      12.719  33.875   2.926  1.00 92.75           O  
ATOM   4842  OD2 ASP C 162      14.141  32.625   1.817  1.00 92.75           O  
ATOM   4843  N   ASP C 163       8.984  30.609   1.559  1.00 94.94           N  
ATOM   4844  CA  ASP C 163       7.973  29.969   0.723  1.00 94.94           C  
ATOM   4845  C   ASP C 163       6.648  29.828   1.472  1.00 94.94           C  
ATOM   4846  CB  ASP C 163       8.453  28.594   0.252  1.00 94.94           C  
ATOM   4847  O   ASP C 163       5.578  29.906   0.865  1.00 94.94           O  
ATOM   4848  CG  ASP C 163       9.578  28.672  -0.762  1.00 94.94           C  
ATOM   4849  OD1 ASP C 163       9.406  29.312  -1.822  1.00 94.94           O  
ATOM   4850  OD2 ASP C 163      10.656  28.094  -0.498  1.00 94.94           O  
ATOM   4851  N   ILE C 164       6.727  29.562   2.754  1.00 97.19           N  
ATOM   4852  CA  ILE C 164       5.520  29.219   3.504  1.00 97.19           C  
ATOM   4853  C   ILE C 164       5.637  29.750   4.934  1.00 97.19           C  
ATOM   4854  CB  ILE C 164       5.266  27.703   3.506  1.00 97.19           C  
ATOM   4855  O   ILE C 164       6.738  29.812   5.488  1.00 97.19           O  
ATOM   4856  CG1 ILE C 164       3.816  27.406   3.910  1.00 97.19           C  
ATOM   4857  CG2 ILE C 164       6.250  26.984   4.438  1.00 97.19           C  
ATOM   4858  CD1 ILE C 164       3.369  25.984   3.598  1.00 97.19           C  
ATOM   4859  N   GLU C 165       4.543  30.141   5.512  1.00 97.94           N  
ATOM   4860  CA  GLU C 165       4.410  30.531   6.906  1.00 97.94           C  
ATOM   4861  C   GLU C 165       3.248  29.812   7.582  1.00 97.94           C  
ATOM   4862  CB  GLU C 165       4.219  32.062   7.016  1.00 97.94           C  
ATOM   4863  O   GLU C 165       2.195  29.609   6.973  1.00 97.94           O  
ATOM   4864  CG  GLU C 165       5.445  32.844   6.605  1.00 97.94           C  
ATOM   4865  CD  GLU C 165       5.250  34.344   6.738  1.00 97.94           C  
ATOM   4866  OE1 GLU C 165       6.234  35.125   6.578  1.00 97.94           O  
ATOM   4867  OE2 GLU C 165       4.102  34.781   7.000  1.00 97.94           O  
ATOM   4868  N   PHE C 166       3.502  29.469   8.773  1.00 98.50           N  
ATOM   4869  CA  PHE C 166       2.473  28.750   9.531  1.00 98.50           C  
ATOM   4870  C   PHE C 166       1.901  29.641  10.625  1.00 98.50           C  
ATOM   4871  CB  PHE C 166       3.035  27.469  10.141  1.00 98.50           C  
ATOM   4872  O   PHE C 166       2.609  30.484  11.180  1.00 98.50           O  
ATOM   4873  CG  PHE C 166       3.354  26.406   9.117  1.00 98.50           C  
ATOM   4874  CD1 PHE C 166       2.904  26.516   7.809  1.00 98.50           C  
ATOM   4875  CD2 PHE C 166       4.102  25.297   9.477  1.00 98.50           C  
ATOM   4876  CE1 PHE C 166       3.197  25.547   6.867  1.00 98.50           C  
ATOM   4877  CE2 PHE C 166       4.398  24.312   8.539  1.00 98.50           C  
ATOM   4878  CZ  PHE C 166       3.945  24.438   7.234  1.00 98.50           C  
ATOM   4879  N   TYR C 167       0.687  29.500  10.953  1.00 98.38           N  
ATOM   4880  CA  TYR C 167       0.083  30.141  12.117  1.00 98.38           C  
ATOM   4881  C   TYR C 167      -1.076  29.312  12.656  1.00 98.38           C  
ATOM   4882  CB  TYR C 167      -0.403  31.547  11.758  1.00 98.38           C  
ATOM   4883  O   TYR C 167      -1.655  28.500  11.938  1.00 98.38           O  
ATOM   4884  CG  TYR C 167      -1.574  31.562  10.805  1.00 98.38           C  
ATOM   4885  CD1 TYR C 167      -1.381  31.453   9.430  1.00 98.38           C  
ATOM   4886  CD2 TYR C 167      -2.877  31.672  11.281  1.00 98.38           C  
ATOM   4887  CE1 TYR C 167      -2.459  31.469   8.547  1.00 98.38           C  
ATOM   4888  CE2 TYR C 167      -3.961  31.688  10.406  1.00 98.38           C  
ATOM   4889  OH  TYR C 167      -4.812  31.594   8.180  1.00 98.38           O  
ATOM   4890  CZ  TYR C 167      -3.742  31.578   9.047  1.00 98.38           C  
ATOM   4891  N   TRP C 168      -1.332  29.531  13.875  1.00 98.38           N  
ATOM   4892  CA  TRP C 168      -2.500  28.922  14.492  1.00 98.38           C  
ATOM   4893  C   TRP C 168      -3.777  29.656  14.102  1.00 98.38           C  
ATOM   4894  CB  TRP C 168      -2.354  28.891  16.016  1.00 98.38           C  
ATOM   4895  O   TRP C 168      -3.992  30.797  14.516  1.00 98.38           O  
ATOM   4896  CG  TRP C 168      -1.305  27.938  16.516  1.00 98.38           C  
ATOM   4897  CD1 TRP C 168      -0.118  28.266  17.109  1.00 98.38           C  
ATOM   4898  CD2 TRP C 168      -1.347  26.516  16.438  1.00 98.38           C  
ATOM   4899  CE2 TRP C 168      -0.150  26.031  17.016  1.00 98.38           C  
ATOM   4900  CE3 TRP C 168      -2.281  25.594  15.953  1.00 98.38           C  
ATOM   4901  NE1 TRP C 168       0.581  27.125  17.422  1.00 98.38           N  
ATOM   4902  CH2 TRP C 168      -0.795  23.797  16.641  1.00 98.38           C  
ATOM   4903  CZ2 TRP C 168       0.136  24.672  17.125  1.00 98.38           C  
ATOM   4904  CZ3 TRP C 168      -1.994  24.234  16.062  1.00 98.38           C  
ATOM   4905  N   ARG C 169      -4.531  29.000  13.352  1.00 97.19           N  
ATOM   4906  CA  ARG C 169      -5.781  29.594  12.898  1.00 97.19           C  
ATOM   4907  C   ARG C 169      -6.832  29.594  14.008  1.00 97.19           C  
ATOM   4908  CB  ARG C 169      -6.316  28.859  11.672  1.00 97.19           C  
ATOM   4909  O   ARG C 169      -7.301  28.531  14.414  1.00 97.19           O  
ATOM   4910  CG  ARG C 169      -7.484  29.547  10.992  1.00 97.19           C  
ATOM   4911  CD  ARG C 169      -7.902  28.828   9.711  1.00 97.19           C  
ATOM   4912  NE  ARG C 169      -8.984  29.531   9.023  1.00 97.19           N  
ATOM   4913  NH1 ARG C 169     -10.633  28.047   9.648  1.00 97.19           N  
ATOM   4914  NH2 ARG C 169     -11.156  29.859   8.359  1.00 97.19           N  
ATOM   4915  CZ  ARG C 169     -10.250  29.141   9.008  1.00 97.19           C  
ATOM   4916  N   GLY C 170      -7.234  30.750  14.406  1.00 94.88           N  
ATOM   4917  CA  GLY C 170      -8.133  30.891  15.539  1.00 94.88           C  
ATOM   4918  C   GLY C 170      -7.414  31.203  16.844  1.00 94.88           C  
ATOM   4919  O   GLY C 170      -8.039  31.250  17.906  1.00 94.88           O  
ATOM   4920  N   ASP C 171      -6.129  31.312  16.797  1.00 94.81           N  
ATOM   4921  CA  ASP C 171      -5.297  31.672  17.938  1.00 94.81           C  
ATOM   4922  C   ASP C 171      -5.465  30.672  19.078  1.00 94.81           C  
ATOM   4923  CB  ASP C 171      -5.641  33.094  18.422  1.00 94.81           C  
ATOM   4924  O   ASP C 171      -5.242  29.469  18.891  1.00 94.81           O  
ATOM   4925  CG  ASP C 171      -5.387  34.156  17.375  1.00 94.81           C  
ATOM   4926  OD1 ASP C 171      -4.301  34.156  16.750  1.00 94.81           O  
ATOM   4927  OD2 ASP C 171      -6.281  35.000  17.156  1.00 94.81           O  
ATOM   4928  N   ASP C 172      -5.973  31.172  20.156  1.00 90.75           N  
ATOM   4929  CA  ASP C 172      -6.098  30.328  21.328  1.00 90.75           C  
ATOM   4930  C   ASP C 172      -7.172  29.250  21.125  1.00 90.75           C  
ATOM   4931  CB  ASP C 172      -6.422  31.172  22.562  1.00 90.75           C  
ATOM   4932  O   ASP C 172      -7.223  28.266  21.875  1.00 90.75           O  
ATOM   4933  CG  ASP C 172      -5.270  32.062  23.000  1.00 90.75           C  
ATOM   4934  OD1 ASP C 172      -4.098  31.719  22.734  1.00 90.75           O  
ATOM   4935  OD2 ASP C 172      -5.531  33.125  23.609  1.00 90.75           O  
ATOM   4936  N   ASN C 173      -7.957  29.484  20.172  1.00 92.31           N  
ATOM   4937  CA  ASN C 173      -9.039  28.531  19.906  1.00 92.31           C
[truncated: 316,711 more chars]
