# Supplementary material for: Modular Structure and Polymerization Status of GABAA Receptors Illustrated with EM Analysis and AlphaFold2 Prediction
Source: Int J Mol Sci. 2024 Sep 21;25(18):10142. doi: 10.3390/ijms251810142 (PMC11432007; doi:10.3390/ijms251810142)
Supplement: Supplementary file 1 [file ijms-25-10142-s001.zip › AlphaFold2 PDB files/beta2 Homo-pentamer PDB/b2Homopentamer_rank_004_alphafold2_multimer_v3.pdb]

MODEL     1                                                                     
ATOM      1  N   GLN A   1      38.562 -24.672   9.727  1.00 32.47           N  
ATOM      2  CA  GLN A   1      37.312 -25.406   9.805  1.00 32.47           C  
ATOM      3  C   GLN A   1      36.594 -25.391   8.477  1.00 32.47           C  
ATOM      4  CB  GLN A   1      36.438 -24.844  10.914  1.00 32.47           C  
ATOM      5  O   GLN A   1      36.469 -24.328   7.840  1.00 32.47           O  
ATOM      6  CG  GLN A   1      36.656 -25.453  12.281  1.00 32.47           C  
ATOM      7  CD  GLN A   1      35.625 -25.031  13.312  1.00 32.47           C  
ATOM      8  NE2 GLN A   1      35.594 -25.734  14.438  1.00 32.47           N  
ATOM      9  OE1 GLN A   1      34.875 -24.078  13.094  1.00 32.47           O  
ATOM     10  N   SER A   2      36.469 -26.469   7.816  1.00 36.09           N  
ATOM     11  CA  SER A   2      35.938 -26.609   6.469  1.00 36.09           C  
ATOM     12  C   SER A   2      34.594 -25.891   6.336  1.00 36.09           C  
ATOM     13  CB  SER A   2      35.750 -28.094   6.109  1.00 36.09           C  
ATOM     14  O   SER A   2      33.781 -25.906   7.262  1.00 36.09           O  
ATOM     15  OG  SER A   2      34.531 -28.594   6.629  1.00 36.09           O  
ATOM     16  N   VAL A   3      34.406 -24.906   5.539  1.00 40.66           N  
ATOM     17  CA  VAL A   3      33.219 -24.141   5.160  1.00 40.66           C  
ATOM     18  C   VAL A   3      32.031 -25.062   5.031  1.00 40.66           C  
ATOM     19  CB  VAL A   3      33.438 -23.375   3.836  1.00 40.66           C  
ATOM     20  O   VAL A   3      30.875 -24.625   5.113  1.00 40.66           O  
ATOM     21  CG1 VAL A   3      32.469 -22.219   3.707  1.00 40.66           C  
ATOM     22  CG2 VAL A   3      34.875 -22.859   3.748  1.00 40.66           C  
ATOM     23  N   ASN A   4      32.250 -26.438   4.730  1.00 40.47           N  
ATOM     24  CA  ASN A   4      31.172 -27.375   4.445  1.00 40.47           C  
ATOM     25  C   ASN A   4      30.578 -27.953   5.730  1.00 40.47           C  
ATOM     26  CB  ASN A   4      31.656 -28.500   3.533  1.00 40.47           C  
ATOM     27  O   ASN A   4      29.953 -29.016   5.703  1.00 40.47           O  
ATOM     28  CG  ASN A   4      31.625 -28.125   2.066  1.00 40.47           C  
ATOM     29  ND2 ASN A   4      32.344 -28.875   1.239  1.00 40.47           N  
ATOM     30  OD1 ASN A   4      30.953 -27.156   1.679  1.00 40.47           O  
ATOM     31  N   ASP A   5      31.094 -27.734   6.980  1.00 46.34           N  
ATOM     32  CA  ASP A   5      30.609 -28.375   8.203  1.00 46.34           C  
ATOM     33  C   ASP A   5      29.234 -27.828   8.594  1.00 46.34           C  
ATOM     34  CB  ASP A   5      31.594 -28.156   9.344  1.00 46.34           C  
ATOM     35  O   ASP A   5      29.047 -26.625   8.727  1.00 46.34           O  
ATOM     36  CG  ASP A   5      31.406 -29.125  10.500  1.00 46.34           C  
ATOM     37  OD1 ASP A   5      30.359 -29.797  10.547  1.00 46.34           O  
ATOM     38  OD2 ASP A   5      32.312 -29.203  11.359  1.00 46.34           O  
ATOM     39  N   PRO A   6      28.062 -28.609   8.469  1.00 52.91           N  
ATOM     40  CA  PRO A   6      26.781 -28.234   9.055  1.00 52.91           C  
ATOM     41  C   PRO A   6      26.922 -27.312  10.266  1.00 52.91           C  
ATOM     42  CB  PRO A   6      26.172 -29.594   9.461  1.00 52.91           C  
ATOM     43  O   PRO A   6      26.000 -26.562  10.578  1.00 52.91           O  
ATOM     44  CG  PRO A   6      27.219 -30.594   9.094  1.00 52.91           C  
ATOM     45  CD  PRO A   6      28.406 -29.875   8.531  1.00 52.91           C  
ATOM     46  N   SER A   7      28.016 -27.391  11.055  1.00 54.47           N  
ATOM     47  CA  SER A   7      28.359 -26.531  12.180  1.00 54.47           C  
ATOM     48  C   SER A   7      28.469 -25.078  11.758  1.00 54.47           C  
ATOM     49  CB  SER A   7      29.688 -26.984  12.812  1.00 54.47           C  
ATOM     50  O   SER A   7      28.203 -24.172  12.555  1.00 54.47           O  
ATOM     51  OG  SER A   7      30.750 -26.797  11.906  1.00 54.47           O  
ATOM     52  N   ASN A   8      28.625 -24.906  10.352  1.00 66.75           N  
ATOM     53  CA  ASN A   8      28.828 -23.547   9.891  1.00 66.75           C  
ATOM     54  C   ASN A   8      27.516 -22.766   9.859  1.00 66.75           C  
ATOM     55  CB  ASN A   8      29.484 -23.531   8.508  1.00 66.75           C  
ATOM     56  O   ASN A   8      27.469 -21.594  10.258  1.00 66.75           O  
ATOM     57  CG  ASN A   8      30.719 -22.656   8.461  1.00 66.75           C  
ATOM     58  ND2 ASN A   8      31.453 -22.719   7.348  1.00 66.75           N  
ATOM     59  OD1 ASN A   8      31.016 -21.922   9.406  1.00 66.75           O  
ATOM     60  N   MET A   9      26.406 -23.453   9.547  1.00 76.31           N  
ATOM     61  CA  MET A   9      25.125 -22.750   9.508  1.00 76.31           C  
ATOM     62  C   MET A   9      24.734 -22.281  10.906  1.00 76.31           C  
ATOM     63  CB  MET A   9      24.031 -23.656   8.938  1.00 76.31           C  
ATOM     64  O   MET A   9      24.219 -21.172  11.062  1.00 76.31           O  
ATOM     65  CG  MET A   9      22.844 -22.891   8.367  1.00 76.31           C  
ATOM     66  SD  MET A   9      21.734 -23.969   7.383  1.00 76.31           S  
ATOM     67  CE  MET A   9      20.344 -22.828   7.113  1.00 76.31           C  
ATOM     68  N   SER A  10      25.016 -23.141  11.906  1.00 82.38           N  
ATOM     69  CA  SER A  10      24.672 -22.781  13.281  1.00 82.38           C  
ATOM     70  C   SER A  10      25.484 -21.562  13.742  1.00 82.38           C  
ATOM     71  CB  SER A  10      24.906 -23.953  14.219  1.00 82.38           C  
ATOM     72  O   SER A  10      24.938 -20.656  14.383  1.00 82.38           O  
ATOM     73  OG  SER A  10      26.297 -24.172  14.414  1.00 82.38           O  
ATOM     74  N   LEU A  11      26.766 -21.625  13.344  1.00 88.31           N  
ATOM     75  CA  LEU A  11      27.625 -20.516  13.734  1.00 88.31           C  
ATOM     76  C   LEU A  11      27.188 -19.219  13.062  1.00 88.31           C  
ATOM     77  CB  LEU A  11      29.078 -20.828  13.383  1.00 88.31           C  
ATOM     78  O   LEU A  11      27.172 -18.172  13.695  1.00 88.31           O  
ATOM     79  CG  LEU A  11      30.141 -19.891  13.977  1.00 88.31           C  
ATOM     80  CD1 LEU A  11      30.250 -20.109  15.484  1.00 88.31           C  
ATOM     81  CD2 LEU A  11      31.484 -20.094  13.305  1.00 88.31           C  
ATOM     82  N   VAL A  12      26.828 -19.328  11.844  1.00 89.75           N  
ATOM     83  CA  VAL A  12      26.375 -18.156  11.102  1.00 89.75           C  
ATOM     84  C   VAL A  12      25.078 -17.625  11.695  1.00 89.75           C  
ATOM     85  CB  VAL A  12      26.203 -18.469   9.602  1.00 89.75           C  
ATOM     86  O   VAL A  12      24.922 -16.422  11.906  1.00 89.75           O  
ATOM     87  CG1 VAL A  12      25.609 -17.266   8.867  1.00 89.75           C  
ATOM     88  CG2 VAL A  12      27.531 -18.875   8.977  1.00 89.75           C  
ATOM     89  N   LYS A  13      24.219 -18.500  11.992  1.00 90.00           N  
ATOM     90  CA  LYS A  13      22.953 -18.125  12.602  1.00 90.00           C  
ATOM     91  C   LYS A  13      23.156 -17.406  13.938  1.00 90.00           C  
ATOM     92  CB  LYS A  13      22.062 -19.359  12.797  1.00 90.00           C  
ATOM     93  O   LYS A  13      22.531 -16.391  14.203  1.00 90.00           O  
ATOM     94  CG  LYS A  13      20.703 -19.047  13.414  1.00 90.00           C  
ATOM     95  CD  LYS A  13      19.844 -20.297  13.539  1.00 90.00           C  
ATOM     96  CE  LYS A  13      18.531 -20.016  14.242  1.00 90.00           C  
ATOM     97  NZ  LYS A  13      17.703 -19.031  13.492  1.00 90.00           N  
ATOM     98  N   GLU A  14      24.000 -17.984  14.742  1.00 93.56           N  
ATOM     99  CA  GLU A  14      24.297 -17.375  16.047  1.00 93.56           C  
ATOM    100  C   GLU A  14      24.906 -15.992  15.875  1.00 93.56           C  
ATOM    101  CB  GLU A  14      25.250 -18.281  16.844  1.00 93.56           C  
ATOM    102  O   GLU A  14      24.609 -15.086  16.656  1.00 93.56           O  
ATOM    103  CG  GLU A  14      24.578 -19.500  17.438  1.00 93.56           C  
ATOM    104  CD  GLU A  14      25.531 -20.422  18.172  1.00 93.56           C  
ATOM    105  OE1 GLU A  14      25.109 -21.516  18.625  1.00 93.56           O  
ATOM    106  OE2 GLU A  14      26.719 -20.047  18.297  1.00 93.56           O  
ATOM    107  N   THR A  15      25.750 -15.914  14.883  1.00 93.75           N  
ATOM    108  CA  THR A  15      26.359 -14.617  14.617  1.00 93.75           C  
ATOM    109  C   THR A  15      25.297 -13.578  14.273  1.00 93.75           C  
ATOM    110  CB  THR A  15      27.391 -14.711  13.469  1.00 93.75           C  
ATOM    111  O   THR A  15      25.281 -12.492  14.852  1.00 93.75           O  
ATOM    112  CG2 THR A  15      27.984 -13.344  13.164  1.00 93.75           C  
ATOM    113  OG1 THR A  15      28.438 -15.609  13.844  1.00 93.75           O  
ATOM    114  N   VAL A  16      24.406 -13.914  13.398  1.00 94.56           N  
ATOM    115  CA  VAL A  16      23.359 -13.000  12.992  1.00 94.56           C  
ATOM    116  C   VAL A  16      22.469 -12.680  14.195  1.00 94.56           C  
ATOM    117  CB  VAL A  16      22.500 -13.586  11.844  1.00 94.56           C  
ATOM    118  O   VAL A  16      22.109 -11.516  14.414  1.00 94.56           O  
ATOM    119  CG1 VAL A  16      21.297 -12.680  11.547  1.00 94.56           C  
ATOM    120  CG2 VAL A  16      23.359 -13.766  10.594  1.00 94.56           C  
ATOM    121  N   ASP A  17      22.125 -13.711  15.031  1.00 94.81           N  
ATOM    122  CA  ASP A  17      21.344 -13.500  16.250  1.00 94.81           C  
ATOM    123  C   ASP A  17      22.016 -12.461  17.141  1.00 94.81           C  
ATOM    124  CB  ASP A  17      21.172 -14.812  17.000  1.00 94.81           C  
ATOM    125  O   ASP A  17      21.344 -11.539  17.625  1.00 94.81           O  
ATOM    126  CG  ASP A  17      20.078 -15.695  16.422  1.00 94.81           C  
ATOM    127  OD1 ASP A  17      19.219 -15.180  15.664  1.00 94.81           O  
ATOM    128  OD2 ASP A  17      20.062 -16.906  16.719  1.00 94.81           O  
ATOM    129  N   ARG A  18      23.234 -12.594  17.281  1.00 95.50           N  
ATOM    130  CA  ARG A  18      23.984 -11.695  18.172  1.00 95.50           C  
ATOM    131  C   ARG A  18      24.000 -10.273  17.625  1.00 95.50           C  
ATOM    132  CB  ARG A  18      25.406 -12.203  18.359  1.00 95.50           C  
ATOM    133  O   ARG A  18      23.828  -9.312  18.375  1.00 95.50           O  
ATOM    134  CG  ARG A  18      26.188 -11.453  19.438  1.00 95.50           C  
ATOM    135  CD  ARG A  18      27.641 -11.914  19.500  1.00 95.50           C  
ATOM    136  NE  ARG A  18      27.734 -13.375  19.578  1.00 95.50           N  
ATOM    137  NH1 ARG A  18      29.359 -13.562  17.953  1.00 95.50           N  
ATOM    138  NH2 ARG A  18      28.547 -15.438  19.000  1.00 95.50           N  
ATOM    139  CZ  ARG A  18      28.547 -14.117  18.844  1.00 95.50           C  
ATOM    140  N   LEU A  19      24.203 -10.141  16.312  1.00 95.50           N  
ATOM    141  CA  LEU A  19      24.281  -8.828  15.688  1.00 95.50           C  
ATOM    142  C   LEU A  19      22.953  -8.086  15.844  1.00 95.50           C  
ATOM    143  CB  LEU A  19      24.641  -8.953  14.211  1.00 95.50           C  
ATOM    144  O   LEU A  19      22.938  -6.887  16.141  1.00 95.50           O  
ATOM    145  CG  LEU A  19      26.062  -9.398  13.891  1.00 95.50           C  
ATOM    146  CD1 LEU A  19      26.219  -9.664  12.398  1.00 95.50           C  
ATOM    147  CD2 LEU A  19      27.062  -8.359  14.367  1.00 95.50           C  
ATOM    148  N   LEU A  20      21.844  -8.797  15.719  1.00 95.38           N  
ATOM    149  CA  LEU A  20      20.547  -8.148  15.664  1.00 95.38           C  
ATOM    150  C   LEU A  20      19.922  -8.039  17.047  1.00 95.38           C  
ATOM    151  CB  LEU A  20      19.594  -8.914  14.734  1.00 95.38           C  
ATOM    152  O   LEU A  20      19.047  -7.207  17.281  1.00 95.38           O  
ATOM    153  CG  LEU A  20      19.969  -8.938  13.250  1.00 95.38           C  
ATOM    154  CD1 LEU A  20      18.906  -9.656  12.438  1.00 95.38           C  
ATOM    155  CD2 LEU A  20      20.172  -7.516  12.727  1.00 95.38           C  
ATOM    156  N   LYS A  21      20.391  -8.914  17.922  1.00 93.38           N  
ATOM    157  CA  LYS A  21      19.875  -8.852  19.281  1.00 93.38           C  
ATOM    158  C   LYS A  21      20.172  -7.508  19.938  1.00 93.38           C  
ATOM    159  CB  LYS A  21      20.453  -9.984  20.125  1.00 93.38           C  
ATOM    160  O   LYS A  21      21.344  -7.152  20.125  1.00 93.38           O  
ATOM    161  CG  LYS A  21      19.781 -10.141  21.484  1.00 93.38           C  
ATOM    162  CD  LYS A  21      20.328 -11.352  22.250  1.00 93.38           C  
ATOM    163  CE  LYS A  21      19.641 -11.539  23.578  1.00 93.38           C  
ATOM    164  NZ  LYS A  21      20.125 -12.758  24.297  1.00 93.38           N  
ATOM    165  N   GLY A  22      19.141  -6.664  20.234  1.00 88.44           N  
ATOM    166  CA  GLY A  22      19.312  -5.387  20.906  1.00 88.44           C  
ATOM    167  C   GLY A  22      19.703  -4.266  19.969  1.00 88.44           C  
ATOM    168  O   GLY A  22      20.031  -3.162  20.422  1.00 88.44           O  
ATOM    169  N   TYR A  23      19.938  -4.586  18.703  1.00 94.31           N  
ATOM    170  CA  TYR A  23      20.266  -3.533  17.734  1.00 94.31           C  
ATOM    171  C   TYR A  23      19.188  -2.447  17.750  1.00 94.31           C  
ATOM    172  CB  TYR A  23      20.406  -4.117  16.328  1.00 94.31           C  
ATOM    173  O   TYR A  23      18.000  -2.742  17.625  1.00 94.31           O  
ATOM    174  CG  TYR A  23      20.828  -3.104  15.289  1.00 94.31           C  
ATOM    175  CD1 TYR A  23      19.891  -2.488  14.469  1.00 94.31           C  
ATOM    176  CD2 TYR A  23      22.156  -2.760  15.133  1.00 94.31           C  
ATOM    177  CE1 TYR A  23      20.266  -1.556  13.508  1.00 94.31           C  
ATOM    178  CE2 TYR A  23      22.562  -1.827  14.180  1.00 94.31           C  
ATOM    179  OH  TYR A  23      22.000  -0.309  12.430  1.00 94.31           O  
ATOM    180  CZ  TYR A  23      21.609  -1.231  13.375  1.00 94.31           C  
ATOM    181  N   ASP A  24      19.594  -1.195  17.953  1.00 94.25           N  
ATOM    182  CA  ASP A  24      18.672  -0.072  18.062  1.00 94.25           C  
ATOM    183  C   ASP A  24      18.594   0.711  16.750  1.00 94.25           C  
ATOM    184  CB  ASP A  24      19.094   0.855  19.203  1.00 94.25           C  
ATOM    185  O   ASP A  24      19.484   1.505  16.453  1.00 94.25           O  
ATOM    186  CG  ASP A  24      17.969   1.779  19.656  1.00 94.25           C  
ATOM    187  OD1 ASP A  24      17.000   1.983  18.891  1.00 94.25           O  
ATOM    188  OD2 ASP A  24      18.062   2.311  20.781  1.00 94.25           O  
ATOM    189  N   ILE A  25      17.547   0.505  16.062  1.00 95.19           N  
ATOM    190  CA  ILE A  25      17.375   1.096  14.742  1.00 95.19           C  
ATOM    191  C   ILE A  25      17.062   2.584  14.883  1.00 95.19           C  
ATOM    192  CB  ILE A  25      16.250   0.386  13.953  1.00 95.19           C  
ATOM    193  O   ILE A  25      17.188   3.342  13.914  1.00 95.19           O  
ATOM    194  CG1 ILE A  25      16.172   0.947  12.523  1.00 95.19           C  
ATOM    195  CG2 ILE A  25      14.906   0.523  14.672  1.00 95.19           C  
ATOM    196  CD1 ILE A  25      15.188   0.208  11.625  1.00 95.19           C  
ATOM    197  N   ARG A  26      16.719   3.102  16.016  1.00 95.44           N  
ATOM    198  CA  ARG A  26      16.234   4.461  16.234  1.00 95.44           C  
ATOM    199  C   ARG A  26      17.375   5.473  16.125  1.00 95.44           C  
ATOM    200  CB  ARG A  26      15.555   4.590  17.594  1.00 95.44           C  
ATOM    201  O   ARG A  26      17.141   6.656  15.875  1.00 95.44           O  
ATOM    202  CG  ARG A  26      14.328   3.713  17.750  1.00 95.44           C  
ATOM    203  CD  ARG A  26      13.820   3.693  19.188  1.00 95.44           C  
ATOM    204  NE  ARG A  26      14.797   3.090  20.094  1.00 95.44           N  
ATOM    205  NH1 ARG A  26      13.617   3.574  22.016  1.00 95.44           N  
ATOM    206  NH2 ARG A  26      15.625   2.473  22.141  1.00 95.44           N  
ATOM    207  CZ  ARG A  26      14.680   3.047  21.406  1.00 95.44           C  
ATOM    208  N   LEU A  27      18.609   4.965  16.281  1.00 94.75           N  
ATOM    209  CA  LEU A  27      19.766   5.855  16.344  1.00 94.75           C  
ATOM    210  C   LEU A  27      20.750   5.527  15.234  1.00 94.75           C  
ATOM    211  CB  LEU A  27      20.453   5.750  17.703  1.00 94.75           C  
ATOM    212  O   LEU A  27      21.031   4.355  14.961  1.00 94.75           O  
ATOM    213  CG  LEU A  27      19.625   6.191  18.922  1.00 94.75           C  
ATOM    214  CD1 LEU A  27      20.281   5.703  20.203  1.00 94.75           C  
ATOM    215  CD2 LEU A  27      19.469   7.707  18.938  1.00 94.75           C  
ATOM    216  N   ARG A  28      21.281   6.578  14.625  1.00 96.00           N  
ATOM    217  CA  ARG A  28      22.359   6.375  13.664  1.00 96.00           C  
ATOM    218  C   ARG A  28      23.594   5.797  14.344  1.00 96.00           C  
ATOM    219  CB  ARG A  28      22.703   7.688  12.961  1.00 96.00           C  
ATOM    220  O   ARG A  28      23.734   5.887  15.562  1.00 96.00           O  
ATOM    221  CG  ARG A  28      23.219   8.766  13.898  1.00 96.00           C  
ATOM    222  CD  ARG A  28      24.734   8.891  13.836  1.00 96.00           C  
ATOM    223  NE  ARG A  28      25.203  10.062  14.578  1.00 96.00           N  
ATOM    224  NH1 ARG A  28      27.328   9.227  14.953  1.00 96.00           N  
ATOM    225  NH2 ARG A  28      26.750  11.297  15.742  1.00 96.00           N  
ATOM    226  CZ  ARG A  28      26.438  10.195  15.086  1.00 96.00           C  
ATOM    227  N   PRO A  29      24.484   5.184  13.523  1.00 95.88           N  
ATOM    228  CA  PRO A  29      25.719   4.641  14.102  1.00 95.88           C  
ATOM    229  C   PRO A  29      26.547   5.695  14.836  1.00 95.88           C  
ATOM    230  CB  PRO A  29      26.469   4.113  12.875  1.00 95.88           C  
ATOM    231  O   PRO A  29      26.641   6.836  14.367  1.00 95.88           O  
ATOM    232  CG  PRO A  29      25.406   3.816  11.867  1.00 95.88           C  
ATOM    233  CD  PRO A  29      24.328   4.848  12.000  1.00 95.88           C  
ATOM    234  N   ASP A  30      27.031   5.352  16.031  1.00 91.12           N  
ATOM    235  CA  ASP A  30      27.922   6.168  16.844  1.00 91.12           C  
ATOM    236  C   ASP A  30      27.312   7.539  17.125  1.00 91.12           C  
ATOM    237  CB  ASP A  30      29.281   6.324  16.156  1.00 91.12           C  
ATOM    238  O   ASP A  30      27.969   8.562  16.922  1.00 91.12           O  
ATOM    239  CG  ASP A  30      30.359   6.871  17.078  1.00 91.12           C  
ATOM    240  OD1 ASP A  30      30.203   6.785  18.312  1.00 91.12           O  
ATOM    241  OD2 ASP A  30      31.359   7.395  16.562  1.00 91.12           O  
ATOM    242  N   PHE A  31      26.094   7.531  17.469  1.00 90.12           N  
ATOM    243  CA  PHE A  31      25.422   8.789  17.766  1.00 90.12           C  
ATOM    244  C   PHE A  31      26.172   9.570  18.844  1.00 90.12           C  
ATOM    245  CB  PHE A  31      23.984   8.523  18.219  1.00 90.12           C  
ATOM    246  O   PHE A  31      26.578   9.000  19.859  1.00 90.12           O  
ATOM    247  CG  PHE A  31      23.141   9.773  18.359  1.00 90.12           C  
ATOM    248  CD1 PHE A  31      23.172  10.523  19.531  1.00 90.12           C  
ATOM    249  CD2 PHE A  31      22.344  10.203  17.297  1.00 90.12           C  
ATOM    250  CE1 PHE A  31      22.391  11.680  19.641  1.00 90.12           C  
ATOM    251  CE2 PHE A  31      21.578  11.359  17.406  1.00 90.12           C  
ATOM    252  CZ  PHE A  31      21.609  12.094  18.578  1.00 90.12           C  
ATOM    253  N   GLY A  32      26.250  10.867  18.672  1.00 84.75           N  
ATOM    254  CA  GLY A  32      27.031  11.703  19.562  1.00 84.75           C  
ATOM    255  C   GLY A  32      28.484  11.812  19.156  1.00 84.75           C  
ATOM    256  O   GLY A  32      29.219  12.648  19.672  1.00 84.75           O  
ATOM    257  N   GLY A  33      28.969  10.906  18.312  1.00 89.19           N  
ATOM    258  CA  GLY A  33      30.297  10.953  17.734  1.00 89.19           C  
ATOM    259  C   GLY A  33      30.359  11.664  16.391  1.00 89.19           C  
ATOM    260  O   GLY A  33      29.484  12.477  16.078  1.00 89.19           O  
ATOM    261  N   PRO A  34      31.484  11.453  15.727  1.00 94.06           N  
ATOM    262  CA  PRO A  34      31.609  12.055  14.391  1.00 94.06           C  
ATOM    263  C   PRO A  34      30.500  11.602  13.445  1.00 94.06           C  
ATOM    264  CB  PRO A  34      32.969  11.562  13.906  1.00 94.06           C  
ATOM    265  O   PRO A  34      29.859  10.578  13.680  1.00 94.06           O  
ATOM    266  CG  PRO A  34      33.688  11.164  15.148  1.00 94.06           C  
ATOM    267  CD  PRO A  34      32.688  10.727  16.172  1.00 94.06           C  
ATOM    268  N   PRO A  35      30.219  12.391  12.492  1.00 96.62           N  
ATOM    269  CA  PRO A  35      29.172  12.023  11.531  1.00 96.62           C  
ATOM    270  C   PRO A  35      29.469  10.711  10.812  1.00 96.62           C  
ATOM    271  CB  PRO A  35      29.172  13.195  10.547  1.00 96.62           C  
ATOM    272  O   PRO A  35      30.641  10.359  10.625  1.00 96.62           O  
ATOM    273  CG  PRO A  35      30.531  13.805  10.672  1.00 96.62           C  
ATOM    274  CD  PRO A  35      31.016  13.602  12.086  1.00 96.62           C  
ATOM    275  N   VAL A  36      28.453   9.984  10.492  1.00 97.94           N  
ATOM    276  CA  VAL A  36      28.562   8.742   9.734  1.00 97.94           C  
ATOM    277  C   VAL A  36      28.875   9.055   8.273  1.00 97.94           C  
ATOM    278  CB  VAL A  36      27.266   7.898   9.836  1.00 97.94           C  
ATOM    279  O   VAL A  36      28.141   9.789   7.617  1.00 97.94           O  
ATOM    280  CG1 VAL A  36      27.438   6.574   9.094  1.00 97.94           C  
ATOM    281  CG2 VAL A  36      26.906   7.652  11.297  1.00 97.94           C  
ATOM    282  N   ALA A  37      29.984   8.523   7.754  1.00 98.50           N  
ATOM    283  CA  ALA A  37      30.312   8.672   6.340  1.00 98.50           C  
ATOM    284  C   ALA A  37      29.531   7.680   5.484  1.00 98.50           C  
ATOM    285  CB  ALA A  37      31.812   8.492   6.125  1.00 98.50           C  
ATOM    286  O   ALA A  37      29.688   6.465   5.629  1.00 98.50           O  
ATOM    287  N   VAL A  38      28.734   8.164   4.594  1.00 98.62           N  
ATOM    288  CA  VAL A  38      27.938   7.320   3.705  1.00 98.62           C  
ATOM    289  C   VAL A  38      28.438   7.461   2.271  1.00 98.62           C  
ATOM    290  CB  VAL A  38      26.438   7.676   3.777  1.00 98.62           C  
ATOM    291  O   VAL A  38      28.297   8.516   1.654  1.00 98.62           O  
ATOM    292  CG1 VAL A  38      25.625   6.758   2.869  1.00 98.62           C  
ATOM    293  CG2 VAL A  38      25.938   7.586   5.219  1.00 98.62           C  
ATOM    294  N   GLY A  39      29.031   6.371   1.713  1.00 98.50           N  
ATOM    295  CA  GLY A  39      29.484   6.332   0.332  1.00 98.50           C  
ATOM    296  C   GLY A  39      28.422   5.883  -0.638  1.00 98.50           C  
ATOM    297  O   GLY A  39      27.672   4.945  -0.353  1.00 98.50           O  
ATOM    298  N   MET A  40      28.375   6.543  -1.740  1.00 97.81           N  
ATOM    299  CA  MET A  40      27.281   6.242  -2.672  1.00 97.81           C  
ATOM    300  C   MET A  40      27.828   5.902  -4.055  1.00 97.81           C  
ATOM    301  CB  MET A  40      26.312   7.418  -2.768  1.00 97.81           C  
ATOM    302  O   MET A  40      28.828   6.492  -4.496  1.00 97.81           O  
ATOM    303  CG  MET A  40      25.609   7.746  -1.460  1.00 97.81           C  
ATOM    304  SD  MET A  40      24.359   9.078  -1.644  1.00 97.81           S  
ATOM    305  CE  MET A  40      23.906   9.328   0.094  1.00 97.81           C  
ATOM    306  N   ASN A  41      27.203   4.906  -4.738  1.00 96.00           N  
ATOM    307  CA  ASN A  41      27.422   4.520  -6.129  1.00 96.00           C  
ATOM    308  C   ASN A  41      26.109   4.461  -6.902  1.00 96.00           C  
ATOM    309  CB  ASN A  41      28.141   3.170  -6.203  1.00 96.00           C  
ATOM    310  O   ASN A  41      25.062   4.094  -6.348  1.00 96.00           O  
ATOM    311  CG  ASN A  41      29.453   3.166  -5.441  1.00 96.00           C  
ATOM    312  ND2 ASN A  41      30.469   3.777  -6.020  1.00 96.00           N  
ATOM    313  OD1 ASN A  41      29.531   2.617  -4.340  1.00 96.00           O  
ATOM    314  N   ILE A  42      26.219   4.816  -8.148  1.00 95.94           N  
ATOM    315  CA  ILE A  42      25.047   4.715  -9.023  1.00 95.94           C  
ATOM    316  C   ILE A  42      25.422   3.945 -10.289  1.00 95.94           C  
ATOM    317  CB  ILE A  42      24.500   6.109  -9.391  1.00 95.94           C  
ATOM    318  O   ILE A  42      26.453   4.230 -10.914  1.00 95.94           O  
ATOM    319  CG1 ILE A  42      23.891   6.785  -8.148  1.00 95.94           C  
ATOM    320  CG2 ILE A  42      23.453   6.000 -10.508  1.00 95.94           C  
ATOM    321  CD1 ILE A  42      23.422   8.211  -8.391  1.00 95.94           C  
ATOM    322  N   ASP A  43      24.672   2.926 -10.609  1.00 93.50           N  
ATOM    323  CA  ASP A  43      24.734   2.285 -11.922  1.00 93.50           C  
ATOM    324  C   ASP A  43      23.453   2.559 -12.719  1.00 93.50           C  
ATOM    325  CB  ASP A  43      24.938   0.778 -11.773  1.00 93.50           C  
ATOM    326  O   ASP A  43      22.375   2.107 -12.336  1.00 93.50           O  
ATOM    327  CG  ASP A  43      25.047   0.061 -13.109  1.00 93.50           C  
ATOM    328  OD1 ASP A  43      25.969   0.356 -13.891  1.00 93.50           O  
ATOM    329  OD2 ASP A  43      24.188  -0.807 -13.383  1.00 93.50           O  
ATOM    330  N   ILE A  44      23.562   3.324 -13.742  1.00 91.69           N  
ATOM    331  CA  ILE A  44      22.406   3.689 -14.539  1.00 91.69           C  
ATOM    332  C   ILE A  44      22.047   2.541 -15.484  1.00 91.69           C  
ATOM    333  CB  ILE A  44      22.656   4.980 -15.352  1.00 91.69           C  
ATOM    334  O   ILE A  44      22.828   2.186 -16.359  1.00 91.69           O  
ATOM    335  CG1 ILE A  44      23.031   6.133 -14.406  1.00 91.69           C  
ATOM    336  CG2 ILE A  44      21.438   5.340 -16.203  1.00 91.69           C  
ATOM    337  CD1 ILE A  44      23.375   7.434 -15.125  1.00 91.69           C  
ATOM    338  N   ALA A  45      20.906   2.008 -15.266  1.00 89.19           N  
ATOM    339  CA  ALA A  45      20.438   0.909 -16.094  1.00 89.19           C  
ATOM    340  C   ALA A  45      19.828   1.433 -17.406  1.00 89.19           C  
ATOM    341  CB  ALA A  45      19.422   0.064 -15.344  1.00 89.19           C  
ATOM    342  O   ALA A  45      20.078   0.873 -18.469  1.00 89.19           O  
ATOM    343  N   SER A  46      19.016   2.506 -17.344  1.00 86.31           N  
ATOM    344  CA  SER A  46      18.391   3.076 -18.531  1.00 86.31           C  
ATOM    345  C   SER A  46      17.875   4.488 -18.266  1.00 86.31           C  
ATOM    346  CB  SER A  46      17.250   2.189 -19.016  1.00 86.31           C  
ATOM    347  O   SER A  46      17.656   4.863 -17.109  1.00 86.31           O  
ATOM    348  OG  SER A  46      16.188   2.191 -18.078  1.00 86.31           O  
ATOM    349  N   ILE A  47      17.859   5.293 -19.250  1.00 85.50           N  
ATOM    350  CA  ILE A  47      17.094   6.543 -19.281  1.00 85.50           C  
ATOM    351  C   ILE A  47      15.898   6.391 -20.203  1.00 85.50           C  
ATOM    352  CB  ILE A  47      17.984   7.727 -19.734  1.00 85.50           C  
ATOM    353  O   ILE A  47      16.047   6.379 -21.438  1.00 85.50           O  
ATOM    354  CG1 ILE A  47      19.156   7.910 -18.766  1.00 85.50           C  
ATOM    355  CG2 ILE A  47      17.156   9.008 -19.828  1.00 85.50           C  
ATOM    356  CD1 ILE A  47      20.125   9.008 -19.172  1.00 85.50           C  
ATOM    357  N   ASP A  48      14.781   6.207 -19.734  1.00 77.69           N  
ATOM    358  CA  ASP A  48      13.594   5.758 -20.453  1.00 77.69           C  
ATOM    359  C   ASP A  48      12.922   6.918 -21.172  1.00 77.69           C  
ATOM    360  CB  ASP A  48      12.609   5.094 -19.484  1.00 77.69           C  
ATOM    361  O   ASP A  48      12.391   6.742 -22.281  1.00 77.69           O  
ATOM    362  CG  ASP A  48      13.164   3.840 -18.844  1.00 77.69           C  
ATOM    363  OD1 ASP A  48      13.805   3.023 -19.531  1.00 77.69           O  
ATOM    364  OD2 ASP A  48      12.961   3.664 -17.609  1.00 77.69           O  
ATOM    365  N   MET A  49      12.867   8.094 -20.578  1.00 86.56           N  
ATOM    366  CA  MET A  49      12.102   9.195 -21.156  1.00 86.56           C  
ATOM    367  C   MET A  49      12.711  10.539 -20.766  1.00 86.56           C  
ATOM    368  CB  MET A  49      10.641   9.133 -20.703  1.00 86.56           C  
ATOM    369  O   MET A  49      13.188  10.711 -19.641  1.00 86.56           O  
ATOM    370  CG  MET A  49       9.742  10.148 -21.391  1.00 86.56           C  
ATOM    371  SD  MET A  49       7.992  10.008 -20.875  1.00 86.56           S  
ATOM    372  CE  MET A  49       7.707   8.242 -21.172  1.00 86.56           C  
ATOM    373  N   VAL A  50      12.836  11.445 -21.750  1.00 89.38           N  
ATOM    374  CA  VAL A  50      13.117  12.859 -21.531  1.00 89.38           C  
ATOM    375  C   VAL A  50      11.992  13.703 -22.125  1.00 89.38           C  
ATOM    376  CB  VAL A  50      14.477  13.273 -22.156  1.00 89.38           C  
ATOM    377  O   VAL A  50      11.750  13.680 -23.328  1.00 89.38           O  
ATOM    378  CG1 VAL A  50      14.773  14.742 -21.891  1.00 89.38           C  
ATOM    379  CG2 VAL A  50      15.594  12.383 -21.625  1.00 89.38           C  
ATOM    380  N   SER A  51      11.359  14.445 -21.266  1.00 90.12           N  
ATOM    381  CA  SER A  51      10.188  15.188 -21.719  1.00 90.12           C  
ATOM    382  C   SER A  51      10.422  16.688 -21.625  1.00 90.12           C  
ATOM    383  CB  SER A  51       8.961  14.805 -20.891  1.00 90.12           C  
ATOM    384  O   SER A  51      10.484  17.250 -20.531  1.00 90.12           O  
ATOM    385  OG  SER A  51       7.863  15.648 -21.203  1.00 90.12           O  
ATOM    386  N   GLU A  52      10.398  17.375 -22.750  1.00 87.31           N  
ATOM    387  CA  GLU A  52      10.508  18.828 -22.781  1.00 87.31           C  
ATOM    388  C   GLU A  52       9.203  19.484 -22.359  1.00 87.31           C  
ATOM    389  CB  GLU A  52      10.906  19.312 -24.188  1.00 87.31           C  
ATOM    390  O   GLU A  52       9.195  20.641 -21.891  1.00 87.31           O  
ATOM    391  CG  GLU A  52      12.242  18.766 -24.656  1.00 87.31           C  
ATOM    392  CD  GLU A  52      12.461  18.953 -26.156  1.00 87.31           C  
ATOM    393  OE1 GLU A  52      13.508  18.516 -26.672  1.00 87.31           O  
ATOM    394  OE2 GLU A  52      11.570  19.547 -26.812  1.00 87.31           O  
ATOM    395  N   VAL A  53       8.164  18.781 -22.547  1.00 85.31           N  
ATOM    396  CA  VAL A  53       6.844  19.297 -22.203  1.00 85.31           C  
ATOM    397  C   VAL A  53       6.676  19.328 -20.688  1.00 85.31           C  
ATOM    398  CB  VAL A  53       5.723  18.438 -22.844  1.00 85.31           C  
ATOM    399  O   VAL A  53       6.281  20.344 -20.109  1.00 85.31           O  
ATOM    400  CG1 VAL A  53       4.348  18.922 -22.375  1.00 85.31           C  
ATOM    401  CG2 VAL A  53       5.820  18.500 -24.359  1.00 85.31           C  
ATOM    402  N   ASN A  54       7.109  18.203 -20.016  1.00 87.06           N  
ATOM    403  CA  ASN A  54       6.930  18.109 -18.578  1.00 87.06           C  
ATOM    404  C   ASN A  54       8.164  18.594 -17.812  1.00 87.06           C  
ATOM    405  CB  ASN A  54       6.605  16.672 -18.172  1.00 87.06           C  
ATOM    406  O   ASN A  54       8.141  18.719 -16.594  1.00 87.06           O  
ATOM    407  CG  ASN A  54       5.238  16.219 -18.656  1.00 87.06           C  
ATOM    408  ND2 ASN A  54       5.133  14.961 -19.047  1.00 87.06           N  
ATOM    409  OD1 ASN A  54       4.289  17.016 -18.688  1.00 87.06           O  
ATOM    410  N   MET A  55       9.258  18.859 -18.547  1.00 89.38           N  
ATOM    411  CA  MET A  55      10.516  19.344 -17.984  1.00 89.38           C  
ATOM    412  C   MET A  55      11.062  18.344 -16.969  1.00 89.38           C  
ATOM    413  CB  MET A  55      10.320  20.703 -17.312  1.00 89.38           C  
ATOM    414  O   MET A  55      11.391  18.703 -15.836  1.00 89.38           O  
ATOM    415  CG  MET A  55       9.984  21.812 -18.281  1.00 89.38           C  
ATOM    416  SD  MET A  55      11.359  22.188 -19.438  1.00 89.38           S  
ATOM    417  CE  MET A  55      10.742  23.719 -20.188  1.00 89.38           C  
ATOM    418  N   ASP A  56      11.141  17.094 -17.422  1.00 93.25           N  
ATOM    419  CA  ASP A  56      11.633  16.031 -16.547  1.00 93.25           C  
ATOM    420  C   ASP A  56      12.250  14.891 -17.344  1.00 93.25           C  
ATOM    421  CB  ASP A  56      10.508  15.500 -15.648  1.00 93.25           C  
ATOM    422  O   ASP A  56      12.242  14.922 -18.578  1.00 93.25           O  
ATOM    423  CG  ASP A  56       9.352  14.914 -16.438  1.00 93.25           C  
ATOM    424  OD1 ASP A  56       9.562  14.461 -17.578  1.00 93.25           O  
ATOM    425  OD2 ASP A  56       8.219  14.914 -15.914  1.00 93.25           O  
ATOM    426  N   TYR A  57      12.922  14.047 -16.750  1.00 93.19           N  
ATOM    427  CA  TYR A  57      13.477  12.820 -17.312  1.00 93.19           C  
ATOM    428  C   TYR A  57      13.250  11.641 -16.375  1.00 93.19           C  
ATOM    429  CB  TYR A  57      14.969  12.984 -17.594  1.00 93.19           C  
ATOM    430  O   TYR A  57      13.109  11.812 -15.172  1.00 93.19           O  
ATOM    431  CG  TYR A  57      15.820  13.047 -16.359  1.00 93.19           C  
ATOM    432  CD1 TYR A  57      16.031  14.250 -15.688  1.00 93.19           C  
ATOM    433  CD2 TYR A  57      16.406  11.898 -15.844  1.00 93.19           C  
ATOM    434  CE1 TYR A  57      16.828  14.305 -14.539  1.00 93.19           C  
ATOM    435  CE2 TYR A  57      17.203  11.938 -14.695  1.00 93.19           C  
ATOM    436  OH  TYR A  57      18.172  13.203 -12.914  1.00 93.19           O  
ATOM    437  CZ  TYR A  57      17.391  13.148 -14.055  1.00 93.19           C  
ATOM    438  N   THR A  58      13.148  10.469 -16.938  1.00 93.88           N  
ATOM    439  CA  THR A  58      12.977   9.242 -16.172  1.00 93.88           C  
ATOM    440  C   THR A  58      14.172   8.320 -16.344  1.00 93.88           C  
ATOM    441  CB  THR A  58      11.688   8.500 -16.562  1.00 93.88           C  
ATOM    442  O   THR A  58      14.602   8.055 -17.469  1.00 93.88           O  
ATOM    443  CG2 THR A  58      11.484   7.250 -15.719  1.00 93.88           C  
ATOM    444  OG1 THR A  58      10.562   9.375 -16.375  1.00 93.88           O  
ATOM    445  N   LEU A  59      14.789   7.898 -15.289  1.00 92.81           N  
ATOM    446  CA  LEU A  59      15.898   6.953 -15.359  1.00 92.81           C  
ATOM    447  C   LEU A  59      15.695   5.801 -14.383  1.00 92.81           C  
ATOM    448  CB  LEU A  59      17.219   7.656 -15.070  1.00 92.81           C  
ATOM    449  O   LEU A  59      15.031   5.961 -13.359  1.00 92.81           O  
ATOM    450  CG  LEU A  59      17.469   8.070 -13.617  1.00 92.81           C  
ATOM    451  CD1 LEU A  59      18.156   6.945 -12.852  1.00 92.81           C  
ATOM    452  CD2 LEU A  59      18.281   9.352 -13.555  1.00 92.81           C  
ATOM    453  N   THR A  60      16.094   4.605 -14.703  1.00 93.00           N  
ATOM    454  CA  THR A  60      16.203   3.447 -13.828  1.00 93.00           C  
ATOM    455  C   THR A  60      17.656   3.209 -13.422  1.00 93.00           C  
ATOM    456  CB  THR A  60      15.648   2.182 -14.500  1.00 93.00           C  
ATOM    457  O   THR A  60      18.562   3.248 -14.266  1.00 93.00           O  
ATOM    458  CG2 THR A  60      15.727   0.978 -13.570  1.00 93.00           C  
ATOM    459  OG1 THR A  60      14.273   2.404 -14.852  1.00 93.00           O  
ATOM    460  N   MET A  61      17.906   3.012 -12.109  1.00 93.94           N  
ATOM    461  CA  MET A  61      19.281   2.902 -11.633  1.00 93.94           C  
ATOM    462  C   MET A  61      19.391   1.887 -10.500  1.00 93.94           C  
ATOM    463  CB  MET A  61      19.797   4.262 -11.172  1.00 93.94           C  
ATOM    464  O   MET A  61      18.391   1.555  -9.867  1.00 93.94           O  
ATOM    465  CG  MET A  61      19.078   4.809  -9.945  1.00 93.94           C  
ATOM    466  SD  MET A  61      19.625   6.504  -9.508  1.00 93.94           S  
ATOM    467  CE  MET A  61      18.516   6.852  -8.117  1.00 93.94           C  
ATOM    468  N   TYR A  62      20.594   1.328 -10.359  1.00 94.44           N  
ATOM    469  CA  TYR A  62      21.000   0.650  -9.141  1.00 94.44           C  
ATOM    470  C   TYR A  62      21.719   1.612  -8.195  1.00 94.44           C  
ATOM    471  CB  TYR A  62      21.906  -0.536  -9.461  1.00 94.44           C  
ATOM    472  O   TYR A  62      22.812   2.070  -8.484  1.00 94.44           O  
ATOM    473  CG  TYR A  62      21.266  -1.566 -10.359  1.00 94.44           C  
ATOM    474  CD1 TYR A  62      20.531  -2.623  -9.828  1.00 94.44           C  
ATOM    475  CD2 TYR A  62      21.406  -1.486 -11.742  1.00 94.44           C  
ATOM    476  CE1 TYR A  62      19.953  -3.576 -10.656  1.00 94.44           C  
ATOM    477  CE2 TYR A  62      20.812  -2.434 -12.578  1.00 94.44           C  
ATOM    478  OH  TYR A  62      19.516  -4.414 -12.844  1.00 94.44           O  
ATOM    479  CZ  TYR A  62      20.094  -3.473 -12.023  1.00 94.44           C  
ATOM    480  N   PHE A  63      21.078   1.952  -7.090  1.00 96.50           N  
ATOM    481  CA  PHE A  63      21.578   2.912  -6.117  1.00 96.50           C  
ATOM    482  C   PHE A  63      22.172   2.197  -4.906  1.00 96.50           C  
ATOM    483  CB  PHE A  63      20.469   3.865  -5.676  1.00 96.50           C  
ATOM    484  O   PHE A  63      21.453   1.462  -4.211  1.00 96.50           O  
ATOM    485  CG  PHE A  63      20.922   4.910  -4.688  1.00 96.50           C  
ATOM    486  CD1 PHE A  63      20.312   5.008  -3.438  1.00 96.50           C  
ATOM    487  CD2 PHE A  63      21.938   5.793  -5.012  1.00 96.50           C  
ATOM    488  CE1 PHE A  63      20.734   5.973  -2.523  1.00 96.50           C  
ATOM    489  CE2 PHE A  63      22.359   6.758  -4.102  1.00 96.50           C  
ATOM    490  CZ  PHE A  63      21.750   6.848  -2.859  1.00 96.50           C  
ATOM    491  N   GLN A  64      23.469   2.395  -4.641  1.00 96.38           N  
ATOM    492  CA  GLN A  64      24.156   1.709  -3.549  1.00 96.38           C  
ATOM    493  C   GLN A  64      24.656   2.703  -2.510  1.00 96.38           C  
ATOM    494  CB  GLN A  64      25.312   0.866  -4.082  1.00 96.38           C  
ATOM    495  O   GLN A  64      25.188   3.762  -2.859  1.00 96.38           O  
ATOM    496  CG  GLN A  64      24.875  -0.368  -4.859  1.00 96.38           C  
ATOM    497  CD  GLN A  64      26.031  -1.273  -5.230  1.00 96.38           C  
ATOM    498  NE2 GLN A  64      25.719  -2.422  -5.824  1.00 96.38           N  
ATOM    499  OE1 GLN A  64      27.188  -0.944  -4.988  1.00 96.38           O  
ATOM    500  N   GLN A  65      24.516   2.402  -1.320  1.00 97.62           N  
ATOM    501  CA  GLN A  65      25.062   3.139  -0.182  1.00 97.62           C  
ATOM    502  C   GLN A  65      25.891   2.229   0.717  1.00 97.62           C  
ATOM    503  CB  GLN A  65      23.938   3.787   0.624  1.00 97.62           C  
ATOM    504  O   GLN A  65      25.547   1.060   0.914  1.00 97.62           O  
ATOM    505  CG  GLN A  65      23.078   4.754  -0.184  1.00 97.62           C  
ATOM    506  CD  GLN A  65      21.906   5.297   0.607  1.00 97.62           C  
ATOM    507  NE2 GLN A  65      20.828   4.523   0.676  1.00 97.62           N  
ATOM    508  OE1 GLN A  65      21.969   6.402   1.151  1.00 97.62           O  
ATOM    509  N   ALA A  66      26.984   2.740   1.225  1.00 98.25           N  
ATOM    510  CA  ALA A  66      27.859   2.012   2.145  1.00 98.25           C  
ATOM    511  C   ALA A  66      28.234   2.877   3.348  1.00 98.25           C  
ATOM    512  CB  ALA A  66      29.109   1.541   1.424  1.00 98.25           C  
ATOM    513  O   ALA A  66      28.547   4.055   3.195  1.00 98.25           O  
ATOM    514  N   TRP A  67      28.172   2.309   4.477  1.00 98.50           N  
ATOM    515  CA  TRP A  67      28.594   2.984   5.695  1.00 98.50           C  
ATOM    516  C   TRP A  67      29.109   1.983   6.727  1.00 98.50           C  
ATOM    517  CB  TRP A  67      27.438   3.799   6.289  1.00 98.50           C  
ATOM    518  O   TRP A  67      28.938   0.772   6.555  1.00 98.50           O  
ATOM    519  CG  TRP A  67      26.312   2.961   6.820  1.00 98.50           C  
ATOM    520  CD1 TRP A  67      26.109   2.566   8.117  1.00 98.50           C  
ATOM    521  CD2 TRP A  67      25.219   2.410   6.066  1.00 98.50           C  
ATOM    522  CE2 TRP A  67      24.406   1.693   6.969  1.00 98.50           C  
ATOM    523  CE3 TRP A  67      24.859   2.455   4.715  1.00 98.50           C  
ATOM    524  NE1 TRP A  67      24.969   1.804   8.211  1.00 98.50           N  
ATOM    525  CH2 TRP A  67      22.922   1.084   5.234  1.00 98.50           C  
ATOM    526  CZ2 TRP A  67      23.250   1.024   6.562  1.00 98.50           C  
ATOM    527  CZ3 TRP A  67      23.703   1.789   4.312  1.00 98.50           C  
ATOM    528  N   ARG A  68      29.719   2.508   7.770  1.00 98.38           N  
ATOM    529  CA  ARG A  68      30.234   1.661   8.836  1.00 98.38           C  
ATOM    530  C   ARG A  68      29.375   1.770  10.094  1.00 98.38           C  
ATOM    531  CB  ARG A  68      31.672   2.035   9.164  1.00 98.38           C  
ATOM    532  O   ARG A  68      29.062   2.873  10.547  1.00 98.38           O  
ATOM    533  CG  ARG A  68      32.344   1.080  10.133  1.00 98.38           C  
ATOM    534  CD  ARG A  68      32.688  -0.256   9.477  1.00 98.38           C  
ATOM    535  NE  ARG A  68      33.469  -1.117  10.359  1.00 98.38           N  
ATOM    536  NH1 ARG A  68      31.844  -2.768  10.516  1.00 98.38           N  
ATOM    537  NH2 ARG A  68      33.844  -2.992  11.633  1.00 98.38           N  
ATOM    538  CZ  ARG A  68      33.062  -2.291  10.836  1.00 98.38           C  
ATOM    539  N   ASP A  69      28.984   0.677  10.625  1.00 97.62           N  
ATOM    540  CA  ASP A  69      28.281   0.560  11.891  1.00 97.62           C  
ATOM    541  C   ASP A  69      28.938  -0.479  12.797  1.00 97.62           C  
ATOM    542  CB  ASP A  69      26.812   0.194  11.656  1.00 97.62           C  
ATOM    543  O   ASP A  69      28.750  -1.683  12.609  1.00 97.62           O  
ATOM    544  CG  ASP A  69      25.953   0.330  12.906  1.00 97.62           C  
ATOM    545  OD1 ASP A  69      26.500   0.284  14.031  1.00 97.62           O  
ATOM    546  OD2 ASP A  69      24.719   0.481  12.773  1.00 97.62           O  
ATOM    547  N   LYS A  70      29.609   0.002  13.734  1.00 95.94           N  
ATOM    548  CA  LYS A  70      30.391  -0.873  14.602  1.00 95.94           C  
ATOM    549  C   LYS A  70      29.500  -1.882  15.320  1.00 95.94           C  
ATOM    550  CB  LYS A  70      31.172  -0.051  15.625  1.00 95.94           C  
ATOM    551  O   LYS A  70      29.953  -2.965  15.695  1.00 95.94           O  
ATOM    552  CG  LYS A  70      32.250   0.824  15.016  1.00 95.94           C  
ATOM    553  CD  LYS A  70      33.000   1.632  16.078  1.00 95.94           C  
ATOM    554  CE  LYS A  70      34.000   2.590  15.461  1.00 95.94           C  
ATOM    555  NZ  LYS A  70      34.625   3.482  16.484  1.00 95.94           N  
ATOM    556  N   ARG A  71      28.234  -1.551  15.562  1.00 95.00           N  
ATOM    557  CA  ARG A  71      27.312  -2.459  16.234  1.00 95.00           C  
ATOM    558  C   ARG A  71      27.078  -3.719  15.398  1.00 95.00           C  
ATOM    559  CB  ARG A  71      25.969  -1.764  16.500  1.00 95.00           C  
ATOM    560  O   ARG A  71      26.609  -4.734  15.914  1.00 95.00           O  
ATOM    561  CG  ARG A  71      26.094  -0.525  17.375  1.00 95.00           C  
ATOM    562  CD  ARG A  71      24.766   0.234  17.453  1.00 95.00           C  
ATOM    563  NE  ARG A  71      24.375   0.767  16.156  1.00 95.00           N  
ATOM    564  NH1 ARG A  71      22.328   1.554  16.859  1.00 95.00           N  
ATOM    565  NH2 ARG A  71      22.969   1.827  14.680  1.00 95.00           N  
ATOM    566  CZ  ARG A  71      23.219   1.382  15.906  1.00 95.00           C  
ATOM    567  N   LEU A  72      27.453  -3.688  14.102  1.00 97.44           N  
ATOM    568  CA  LEU A  72      27.219  -4.805  13.195  1.00 97.44           C  
ATOM    569  C   LEU A  72      28.531  -5.473  12.805  1.00 97.44           C  
ATOM    570  CB  LEU A  72      26.484  -4.328  11.938  1.00 97.44           C  
ATOM    571  O   LEU A  72      28.594  -6.168  11.789  1.00 97.44           O  
ATOM    572  CG  LEU A  72      25.078  -3.760  12.148  1.00 97.44           C  
ATOM    573  CD1 LEU A  72      24.531  -3.199  10.844  1.00 97.44           C  
ATOM    574  CD2 LEU A  72      24.141  -4.828  12.711  1.00 97.44           C  
ATOM    575  N   SER A  73      29.609  -5.238  13.461  1.00 97.25           N  
ATOM    576  CA  SER A  73      30.875  -5.922  13.234  1.00 97.25           C  
ATOM    577  C   SER A  73      30.875  -7.316  13.844  1.00 97.25           C  
ATOM    578  CB  SER A  73      32.031  -5.105  13.805  1.00 97.25           C  
ATOM    579  O   SER A  73      30.172  -7.562  14.828  1.00 97.25           O  
ATOM    580  OG  SER A  73      31.938  -5.031  15.219  1.00 97.25           O  
ATOM    581  N   TYR A  74      31.531  -8.180  13.258  1.00 96.19           N  
ATOM    582  CA  TYR A  74      31.672  -9.539  13.758  1.00 96.19           C  
ATOM    583  C   TYR A  74      33.000 -10.133  13.352  1.00 96.19           C  
ATOM    584  CB  TYR A  74      30.531 -10.422  13.258  1.00 96.19           C  
ATOM    585  O   TYR A  74      33.625  -9.695  12.367  1.00 96.19           O  
ATOM    586  CG  TYR A  74      30.391 -10.430  11.758  1.00 96.19           C  
ATOM    587  CD1 TYR A  74      29.656  -9.438  11.102  1.00 96.19           C  
ATOM    588  CD2 TYR A  74      30.969 -11.430  10.984  1.00 96.19           C  
ATOM    589  CE1 TYR A  74      29.531  -9.438   9.719  1.00 96.19           C  
ATOM    590  CE2 TYR A  74      30.828 -11.445   9.602  1.00 96.19           C  
ATOM    591  OH  TYR A  74      29.984 -10.453   7.605  1.00 96.19           O  
ATOM    592  CZ  TYR A  74      30.109 -10.445   8.977  1.00 96.19           C  
ATOM    593  N   ASN A  75      33.562 -11.109  14.062  1.00 93.25           N  
ATOM    594  CA  ASN A  75      34.875 -11.703  13.781  1.00 93.25           C  
ATOM    595  C   ASN A  75      34.812 -13.227  13.914  1.00 93.25           C  
ATOM    596  CB  ASN A  75      35.938 -11.125  14.703  1.00 93.25           C  
ATOM    597  O   ASN A  75      35.844 -13.898  13.742  1.00 93.25           O  
ATOM    598  CG  ASN A  75      35.625 -11.312  16.172  1.00 93.25           C  
ATOM    599  ND2 ASN A  75      36.469 -10.805  17.047  1.00 93.25           N  
ATOM    600  OD1 ASN A  75      34.594 -11.922  16.516  1.00 93.25           O  
ATOM    601  N   VAL A  76      33.719 -13.758  14.219  1.00 90.31           N  
ATOM    602  CA  VAL A  76      33.594 -15.188  14.461  1.00 90.31           C  
ATOM    603  C   VAL A  76      33.688 -15.945  13.133  1.00 90.31           C  
ATOM    604  CB  VAL A  76      32.281 -15.531  15.188  1.00 90.31           C  
ATOM    605  O   VAL A  76      34.188 -17.078  13.086  1.00 90.31           O  
ATOM    606  CG1 VAL A  76      32.219 -17.031  15.492  1.00 90.31           C  
ATOM    607  CG2 VAL A  76      32.156 -14.719  16.469  1.00 90.31           C  
ATOM    608  N   ILE A  77      33.094 -15.352  12.062  1.00 86.25           N  
ATOM    609  CA  ILE A  77      33.156 -15.938  10.727  1.00 86.25           C  
ATOM    610  C   ILE A  77      33.812 -14.938   9.758  1.00 86.25           C  
ATOM    611  CB  ILE A  77      31.766 -16.359  10.219  1.00 86.25           C  
ATOM    612  O   ILE A  77      33.594 -13.727   9.875  1.00 86.25           O  
ATOM    613  CG1 ILE A  77      30.797 -15.156  10.258  1.00 86.25           C  
ATOM    614  CG2 ILE A  77      31.219 -17.531  11.031  1.00 86.25           C  
ATOM    615  CD1 ILE A  77      29.453 -15.422   9.594  1.00 86.25           C  
ATOM    616  N   PRO A  78      34.688 -15.414   8.891  1.00 85.75           N  
ATOM    617  CA  PRO A  78      35.375 -14.516   7.965  1.00 85.75           C  
ATOM    618  C   PRO A  78      34.594 -14.227   6.703  1.00 85.75           C  
ATOM    619  CB  PRO A  78      36.656 -15.289   7.633  1.00 85.75           C  
ATOM    620  O   PRO A  78      35.125 -13.750   5.707  1.00 85.75           O  
ATOM    621  CG  PRO A  78      36.281 -16.734   7.691  1.00 85.75           C  
ATOM    622  CD  PRO A  78      35.188 -16.891   8.719  1.00 85.75           C  
ATOM    623  N   LEU A  79      33.312 -14.531   6.594  1.00 86.88           N  
ATOM    624  CA  LEU A  79      32.500 -14.375   5.391  1.00 86.88           C  
ATOM    625  C   LEU A  79      31.625 -13.133   5.484  1.00 86.88           C  
ATOM    626  CB  LEU A  79      31.641 -15.617   5.168  1.00 86.88           C  
ATOM    627  O   LEU A  79      31.219 -12.742   6.582  1.00 86.88           O  
ATOM    628  CG  LEU A  79      32.375 -16.938   4.980  1.00 86.88           C  
ATOM    629  CD1 LEU A  79      31.406 -18.109   5.012  1.00 86.88           C  
ATOM    630  CD2 LEU A  79      33.188 -16.922   3.678  1.00 86.88           C  
ATOM    631  N   ASN A  80      31.406 -12.508   4.285  1.00 91.88           N  
ATOM    632  CA  ASN A  80      30.359 -11.492   4.207  1.00 91.88           C  
ATOM    633  C   ASN A  80      28.969 -12.109   4.344  1.00 91.88           C  
ATOM    634  CB  ASN A  80      30.469 -10.711   2.896  1.00 91.88           C  
ATOM    635  O   ASN A  80      28.719 -13.211   3.846  1.00 91.88           O  
ATOM    636  CG  ASN A  80      31.797 -10.016   2.736  1.00 91.88           C  
ATOM    637  ND2 ASN A  80      32.281  -9.914   1.499  1.00 91.88           N  
ATOM    638  OD1 ASN A  80      32.406  -9.578   3.717  1.00 91.88           O  
ATOM    639  N   LEU A  81      28.125 -11.398   4.992  1.00 93.94           N  
ATOM    640  CA  LEU A  81      26.766 -11.875   5.199  1.00 93.94           C  
ATOM    641  C   LEU A  81      25.797 -11.172   4.254  1.00 93.94           C  
ATOM    642  CB  LEU A  81      26.328 -11.641   6.652  1.00 93.94           C  
ATOM    643  O   LEU A  81      25.438 -10.008   4.465  1.00 93.94           O  
ATOM    644  CG  LEU A  81      27.078 -12.453   7.715  1.00 93.94           C  
ATOM    645  CD1 LEU A  81      26.719 -11.945   9.109  1.00 93.94           C  
ATOM    646  CD2 LEU A  81      26.750 -13.938   7.578  1.00 93.94           C  
ATOM    647  N   THR A  82      25.422 -11.812   3.143  1.00 94.44           N  
ATOM    648  CA  THR A  82      24.297 -11.352   2.342  1.00 94.44           C  
ATOM    649  C   THR A  82      22.984 -11.883   2.908  1.00 94.44           C  
ATOM    650  CB  THR A  82      24.438 -11.789   0.873  1.00 94.44           C  
ATOM    651  O   THR A  82      22.719 -13.078   2.857  1.00 94.44           O  
ATOM    652  CG2 THR A  82      23.328 -11.211   0.013  1.00 94.44           C  
ATOM    653  OG1 THR A  82      25.703 -11.344   0.366  1.00 94.44           O  
ATOM    654  N   LEU A  83      22.141 -10.984   3.391  1.00 96.06           N  
ATOM    655  CA  LEU A  83      20.953 -11.375   4.133  1.00 96.06           C  
ATOM    656  C   LEU A  83      19.703 -11.172   3.297  1.00 96.06           C  
ATOM    657  CB  LEU A  83      20.844 -10.586   5.438  1.00 96.06           C  
ATOM    658  O   LEU A  83      19.750 -10.516   2.254  1.00 96.06           O  
ATOM    659  CG  LEU A  83      22.047 -10.680   6.391  1.00 96.06           C  
ATOM    660  CD1 LEU A  83      21.859  -9.727   7.570  1.00 96.06           C  
ATOM    661  CD2 LEU A  83      22.219 -12.117   6.879  1.00 96.06           C  
ATOM    662  N   ASP A  84      18.641 -11.812   3.707  1.00 95.94           N  
ATOM    663  CA  ASP A  84      17.328 -11.570   3.113  1.00 95.94           C  
ATOM    664  C   ASP A  84      16.984 -10.086   3.143  1.00 95.94           C  
ATOM    665  CB  ASP A  84      16.266 -12.383   3.844  1.00 95.94           C  
ATOM    666  O   ASP A  84      17.281  -9.391   4.117  1.00 95.94           O  
ATOM    667  CG  ASP A  84      14.906 -12.320   3.154  1.00 95.94           C  
ATOM    668  OD1 ASP A  84      14.117 -11.398   3.439  1.00 95.94           O  
ATOM    669  OD2 ASP A  84      14.625 -13.211   2.322  1.00 95.94           O  
ATOM    670  N   ASN A  85      16.312  -9.617   2.119  1.00 94.75           N  
ATOM    671  CA  ASN A  85      16.016  -8.203   1.957  1.00 94.75           C  
ATOM    672  C   ASN A  85      15.203  -7.664   3.127  1.00 94.75           C  
ATOM    673  CB  ASN A  85      15.289  -7.953   0.637  1.00 94.75           C  
ATOM    674  O   ASN A  85      15.258  -6.473   3.434  1.00 94.75           O  
ATOM    675  CG  ASN A  85      13.875  -8.508   0.640  1.00 94.75           C  
ATOM    676  ND2 ASN A  85      13.719  -9.742   0.178  1.00 94.75           N  
ATOM    677  OD1 ASN A  85      12.930  -7.828   1.054  1.00 94.75           O  
ATOM    678  N   ARG A  86      14.398  -8.453   3.814  1.00 94.75           N  
ATOM    679  CA  ARG A  86      13.523  -8.039   4.906  1.00 94.75           C  
ATOM    680  C   ARG A  86      14.328  -7.617   6.129  1.00 94.75           C  
ATOM    681  CB  ARG A  86      12.555  -9.172   5.277  1.00 94.75           C  
ATOM    682  O   ARG A  86      13.820  -6.902   6.996  1.00 94.75           O  
ATOM    683  CG  ARG A  86      11.406  -9.344   4.305  1.00 94.75           C  
ATOM    684  CD  ARG A  86      10.633 -10.633   4.570  1.00 94.75           C  
ATOM    685  NE  ARG A  86      11.367 -11.805   4.129  1.00 94.75           N  
ATOM    686  NH1 ARG A  86       9.625 -13.281   4.465  1.00 94.75           N  
ATOM    687  NH2 ARG A  86      11.633 -14.039   3.672  1.00 94.75           N  
ATOM    688  CZ  ARG A  86      10.875 -13.039   4.090  1.00 94.75           C  
ATOM    689  N   VAL A  87      15.547  -8.016   6.160  1.00 95.94           N  
ATOM    690  CA  VAL A  87      16.406  -7.637   7.281  1.00 95.94           C  
ATOM    691  C   VAL A  87      16.672  -6.133   7.246  1.00 95.94           C  
ATOM    692  CB  VAL A  87      17.734  -8.414   7.258  1.00 95.94           C  
ATOM    693  O   VAL A  87      16.906  -5.516   8.289  1.00 95.94           O  
ATOM    694  CG1 VAL A  87      18.688  -7.883   8.328  1.00 95.94           C  
ATOM    695  CG2 VAL A  87      17.500  -9.906   7.449  1.00 95.94           C  
ATOM    696  N   ALA A  88      16.609  -5.570   6.047  1.00 95.06           N  
ATOM    697  CA  ALA A  88      16.828  -4.129   5.918  1.00 95.06           C  
ATOM    698  C   ALA A  88      15.852  -3.348   6.789  1.00 95.06           C  
ATOM    699  CB  ALA A  88      16.703  -3.699   4.461  1.00 95.06           C  
ATOM    700  O   ALA A  88      16.172  -2.264   7.281  1.00 95.06           O  
ATOM    701  N   ASP A  89      14.703  -3.930   7.074  1.00 95.12           N  
ATOM    702  CA  ASP A  89      13.688  -3.268   7.887  1.00 95.12           C  
ATOM    703  C   ASP A  89      14.094  -3.229   9.359  1.00 95.12           C  
ATOM    704  CB  ASP A  89      12.336  -3.975   7.734  1.00 95.12           C  
ATOM    705  O   ASP A  89      13.500  -2.502  10.156  1.00 95.12           O  
ATOM    706  CG  ASP A  89      11.711  -3.766   6.367  1.00 95.12           C  
ATOM    707  OD1 ASP A  89      12.008  -2.746   5.707  1.00 95.12           O  
ATOM    708  OD2 ASP A  89      10.906  -4.625   5.949  1.00 95.12           O  
ATOM    709  N   GLN A  90      15.102  -3.916   9.727  1.00 95.94           N  
ATOM    710  CA  GLN A  90      15.508  -4.016  11.125  1.00 95.94           C  
ATOM    711  C   GLN A  90      16.797  -3.254  11.375  1.00 95.94           C  
ATOM    712  CB  GLN A  90      15.672  -5.480  11.531  1.00 95.94           C  
ATOM    713  O   GLN A  90      17.328  -3.260  12.492  1.00 95.94           O  
ATOM    714  CG  GLN A  90      14.391  -6.301  11.406  1.00 95.94           C  
ATOM    715  CD  GLN A  90      14.602  -7.766  11.750  1.00 95.94           C  
ATOM    716  NE2 GLN A  90      13.961  -8.648  10.984  1.00 95.94           N  
ATOM    717  OE1 GLN A  90      15.320  -8.102  12.688  1.00 95.94           O  
ATOM    718  N   LEU A  91      17.328  -2.645  10.352  1.00 97.38           N  
ATOM    719  CA  LEU A  91      18.594  -1.938  10.477  1.00 97.38           C  
ATOM    720  C   LEU A  91      18.422  -0.450  10.188  1.00 97.38           C  
ATOM    721  CB  LEU A  91      19.641  -2.531   9.516  1.00 97.38           C  
ATOM    722  O   LEU A  91      17.484  -0.052   9.500  1.00 97.38           O  
ATOM    723  CG  LEU A  91      20.000  -4.004   9.734  1.00 97.38           C  
ATOM    724  CD1 LEU A  91      21.000  -4.465   8.688  1.00 97.38           C  
ATOM    725  CD2 LEU A  91      20.547  -4.219  11.141  1.00 97.38           C  
ATOM    726  N   TRP A  92      19.281   0.314  10.789  1.00 97.44           N  
ATOM    727  CA  TRP A  92      19.359   1.726  10.430  1.00 97.44           C  
ATOM    728  C   TRP A  92      19.844   1.896   8.992  1.00 97.44           C  
ATOM    729  CB  TRP A  92      20.281   2.482  11.391  1.00 97.44           C  
ATOM    730  O   TRP A  92      20.797   1.231   8.578  1.00 97.44           O  
ATOM    731  CG  TRP A  92      20.406   3.941  11.078  1.00 97.44           C  
ATOM    732  CD1 TRP A  92      19.578   4.953  11.484  1.00 97.44           C  
ATOM    733  CD2 TRP A  92      21.438   4.555  10.297  1.00 97.44           C  
ATOM    734  CE2 TRP A  92      21.172   5.941  10.266  1.00 97.44           C  
ATOM    735  CE3 TRP A  92      22.562   4.066   9.617  1.00 97.44           C  
ATOM    736  NE1 TRP A  92      20.031   6.156  11.000  1.00 97.44           N  
ATOM    737  CH2 TRP A  92      23.078   6.340   8.922  1.00 97.44           C  
ATOM    738  CZ2 TRP A  92      21.984   6.844   9.578  1.00 97.44           C  
ATOM    739  CZ3 TRP A  92      23.375   4.969   8.930  1.00 97.44           C  
ATOM    740  N   VAL A  93      19.219   2.648   8.266  1.00 97.38           N  
ATOM    741  CA  VAL A  93      19.641   3.016   6.922  1.00 97.38           C  
ATOM    742  C   VAL A  93      19.656   4.535   6.777  1.00 97.38           C  
ATOM    743  CB  VAL A  93      18.734   2.385   5.844  1.00 97.38           C  
ATOM    744  O   VAL A  93      18.906   5.234   7.457  1.00 97.38           O  
ATOM    745  CG1 VAL A  93      18.812   0.860   5.895  1.00 97.38           C  
ATOM    746  CG2 VAL A  93      17.297   2.854   6.023  1.00 97.38           C  
ATOM    747  N   PRO A  94      20.562   5.117   5.953  1.00 97.25           N  
ATOM    748  CA  PRO A  94      20.547   6.562   5.734  1.00 97.25           C  
ATOM    749  C   PRO A  94      19.203   7.059   5.203  1.00 97.25           C  
ATOM    750  CB  PRO A  94      21.656   6.781   4.699  1.00 97.25           C  
ATOM    751  O   PRO A  94      18.500   6.324   4.500  1.00 97.25           O  
ATOM    752  CG  PRO A  94      22.484   5.543   4.773  1.00 97.25           C  
ATOM    753  CD  PRO A  94      21.594   4.391   5.137  1.00 97.25           C  
ATOM    754  N   ASP A  95      18.828   8.250   5.527  1.00 95.94           N  
ATOM    755  CA  ASP A  95      17.547   8.805   5.098  1.00 95.94           C  
ATOM    756  C   ASP A  95      17.688   9.602   3.805  1.00 95.94           C  
ATOM    757  CB  ASP A  95      16.938   9.688   6.195  1.00 95.94           C  
ATOM    758  O   ASP A  95      17.156  10.711   3.686  1.00 95.94           O  
ATOM    759  CG  ASP A  95      17.812  10.883   6.539  1.00 95.94           C  
ATOM    760  OD1 ASP A  95      19.000  10.906   6.137  1.00 95.94           O  
ATOM    761  OD2 ASP A  95      17.312  11.797   7.223  1.00 95.94           O  
ATOM    762  N   THR A  96      18.375   9.055   2.891  1.00 96.38           N  
ATOM    763  CA  THR A  96      18.672   9.695   1.613  1.00 96.38           C  
ATOM    764  C   THR A  96      17.391   9.828   0.774  1.00 96.38           C  
ATOM    765  CB  THR A  96      19.734   8.906   0.823  1.00 96.38           C  
ATOM    766  O   THR A  96      16.562   8.922   0.760  1.00 96.38           O  
ATOM    767  CG2 THR A  96      20.234   9.719  -0.365  1.00 96.38           C  
ATOM    768  OG1 THR A  96      20.828   8.602   1.688  1.00 96.38           O  
ATOM    769  N   TYR A  97      17.250  10.930   0.087  1.00 96.19           N  
ATOM    770  CA  TYR A  97      16.156  11.133  -0.857  1.00 96.19           C  
ATOM    771  C   TYR A  97      16.641  11.891  -2.092  1.00 96.19           C  
ATOM    772  CB  TYR A  97      15.008  11.898  -0.192  1.00 96.19           C  
ATOM    773  O   TYR A  97      17.766  12.398  -2.121  1.00 96.19           O  
ATOM    774  CG  TYR A  97      15.195  13.398  -0.192  1.00 96.19           C  
ATOM    775  CD1 TYR A  97      16.250  13.984   0.501  1.00 96.19           C  
ATOM    776  CD2 TYR A  97      14.312  14.219  -0.883  1.00 96.19           C  
ATOM    777  CE1 TYR A  97      16.422  15.367   0.506  1.00 96.19           C  
ATOM    778  CE2 TYR A  97      14.477  15.602  -0.885  1.00 96.19           C  
ATOM    779  OH  TYR A  97      15.695  17.531  -0.188  1.00 96.19           O  
ATOM    780  CZ  TYR A  97      15.531  16.172  -0.189  1.00 96.19           C  
ATOM    781  N   PHE A  98      15.852  11.836  -3.168  1.00 96.75           N  
ATOM    782  CA  PHE A  98      16.141  12.562  -4.398  1.00 96.75           C  
ATOM    783  C   PHE A  98      15.367  13.875  -4.438  1.00 96.75           C  
ATOM    784  CB  PHE A  98      15.789  11.711  -5.621  1.00 96.75           C  
ATOM    785  O   PHE A  98      14.148  13.883  -4.609  1.00 96.75           O  
ATOM    786  CG  PHE A  98      16.422  10.352  -5.621  1.00 96.75           C  
ATOM    787  CD1 PHE A  98      17.781  10.203  -5.902  1.00 96.75           C  
ATOM    788  CD2 PHE A  98      15.672   9.219  -5.336  1.00 96.75           C  
ATOM    789  CE1 PHE A  98      18.375   8.938  -5.898  1.00 96.75           C  
ATOM    790  CE2 PHE A  98      16.266   7.953  -5.332  1.00 96.75           C  
ATOM    791  CZ  PHE A  98      17.609   7.820  -5.613  1.00 96.75           C  
ATOM    792  N   LEU A  99      16.094  14.930  -4.367  1.00 94.81           N  
ATOM    793  CA  LEU A  99      15.547  16.266  -4.168  1.00 94.81           C  
ATOM    794  C   LEU A  99      14.602  16.641  -5.309  1.00 94.81           C  
ATOM    795  CB  LEU A  99      16.672  17.297  -4.059  1.00 94.81           C  
ATOM    796  O   LEU A  99      13.531  17.203  -5.074  1.00 94.81           O  
ATOM    797  CG  LEU A  99      16.250  18.750  -3.842  1.00 94.81           C  
ATOM    798  CD1 LEU A  99      15.703  18.938  -2.428  1.00 94.81           C  
ATOM    799  CD2 LEU A  99      17.406  19.703  -4.109  1.00 94.81           C  
ATOM    800  N   ASN A 100      15.008  16.391  -6.547  1.00 93.56           N  
ATOM    801  CA  ASN A 100      14.211  16.812  -7.695  1.00 93.56           C  
ATOM    802  C   ASN A 100      13.312  15.680  -8.195  1.00 93.56           C  
ATOM    803  CB  ASN A 100      15.109  17.312  -8.820  1.00 93.56           C  
ATOM    804  O   ASN A 100      12.938  15.656  -9.375  1.00 93.56           O  
ATOM    805  CG  ASN A 100      16.188  16.312  -9.195  1.00 93.56           C  
ATOM    806  ND2 ASN A 100      16.594  16.312 -10.461  1.00 93.56           N  
ATOM    807  OD1 ASN A 100      16.672  15.555  -8.344  1.00 93.56           O  
ATOM    808  N   ASP A 101      12.992  14.805  -7.375  1.00 93.50           N  
ATOM    809  CA  ASP A 101      12.117  13.695  -7.723  1.00 93.50           C  
ATOM    810  C   ASP A 101      10.664  14.156  -7.840  1.00 93.50           C  
ATOM    811  CB  ASP A 101      12.227  12.578  -6.680  1.00 93.50           C  
ATOM    812  O   ASP A 101      10.164  14.875  -6.973  1.00 93.50           O  
ATOM    813  CG  ASP A 101      11.078  11.594  -6.738  1.00 93.50           C  
ATOM    814  OD1 ASP A 101      11.000  10.789  -7.695  1.00 93.50           O  
ATOM    815  OD2 ASP A 101      10.227  11.617  -5.820  1.00 93.50           O  
ATOM    816  N   LYS A 102      10.000  13.820  -8.891  1.00 91.19           N  
ATOM    817  CA  LYS A 102       8.562  14.023  -9.062  1.00 91.19           C  
ATOM    818  C   LYS A 102       7.789  12.750  -8.719  1.00 91.19           C  
ATOM    819  CB  LYS A 102       8.250  14.461 -10.492  1.00 91.19           C  
ATOM    820  O   LYS A 102       6.762  12.812  -8.039  1.00 91.19           O  
ATOM    821  CG  LYS A 102       8.758  15.852 -10.844  1.00 91.19           C  
ATOM    822  CD  LYS A 102       8.297  16.281 -12.227  1.00 91.19           C  
ATOM    823  CE  LYS A 102       8.586  17.750 -12.484  1.00 91.19           C  
ATOM    824  NZ  LYS A 102       8.109  18.188 -13.828  1.00 91.19           N  
ATOM    825  N   LYS A 103       8.320  11.727  -9.180  1.00 91.31           N  
ATOM    826  CA  LYS A 103       7.754  10.406  -8.945  1.00 91.31           C  
ATOM    827  C   LYS A 103       8.828   9.328  -8.992  1.00 91.31           C  
ATOM    828  CB  LYS A 103       6.660  10.102  -9.969  1.00 91.31           C  
ATOM    829  O   LYS A 103       9.633   9.281  -9.938  1.00 91.31           O  
ATOM    830  CG  LYS A 103       5.832   8.867  -9.648  1.00 91.31           C  
ATOM    831  CD  LYS A 103       4.723   8.656 -10.672  1.00 91.31           C  
ATOM    832  CE  LYS A 103       3.908   7.406 -10.359  1.00 91.31           C  
ATOM    833  NZ  LYS A 103       2.840   7.176 -11.375  1.00 91.31           N  
ATOM    834  N   SER A 104       8.906   8.492  -7.965  1.00 93.94           N  
ATOM    835  CA  SER A 104       9.891   7.422  -7.895  1.00 93.94           C  
ATOM    836  C   SER A 104       9.312   6.180  -7.227  1.00 93.94           C  
ATOM    837  CB  SER A 104      11.133   7.887  -7.133  1.00 93.94           C  
ATOM    838  O   SER A 104       8.320   6.266  -6.492  1.00 93.94           O  
ATOM    839  OG  SER A 104      11.703   9.023  -7.750  1.00 93.94           O  
ATOM    840  N   PHE A 105       9.883   5.055  -7.520  1.00 93.44           N  
ATOM    841  CA  PHE A 105       9.484   3.826  -6.844  1.00 93.44           C  
ATOM    842  C   PHE A 105      10.633   2.824  -6.828  1.00 93.44           C  
ATOM    843  CB  PHE A 105       8.258   3.209  -7.520  1.00 93.44           C  
ATOM    844  O   PHE A 105      11.539   2.893  -7.660  1.00 93.44           O  
ATOM    845  CG  PHE A 105       8.500   2.789  -8.945  1.00 93.44           C  
ATOM    846  CD1 PHE A 105       8.344   3.693  -9.984  1.00 93.44           C  
ATOM    847  CD2 PHE A 105       8.883   1.487  -9.242  1.00 93.44           C  
ATOM    848  CE1 PHE A 105       8.570   3.307 -11.305  1.00 93.44           C  
ATOM    849  CE2 PHE A 105       9.109   1.094 -10.555  1.00 93.44           C  
ATOM    850  CZ  PHE A 105       8.945   2.004 -11.586  1.00 93.44           C  
ATOM    851  N   VAL A 106      10.617   1.923  -5.824  1.00 94.19           N  
ATOM    852  CA  VAL A 106      11.523   0.784  -5.742  1.00 94.19           C  
ATOM    853  C   VAL A 106      10.906  -0.424  -6.441  1.00 94.19           C  
ATOM    854  CB  VAL A 106      11.867   0.435  -4.277  1.00 94.19           C  
ATOM    855  O   VAL A 106       9.719  -0.709  -6.262  1.00 94.19           O  
ATOM    856  CG1 VAL A 106      12.742  -0.811  -4.211  1.00 94.19           C  
ATOM    857  CG2 VAL A 106      12.547   1.616  -3.592  1.00 94.19           C  
ATOM    858  N   HIS A 107      11.609  -1.053  -7.180  1.00 92.00           N  
ATOM    859  CA  HIS A 107      11.109  -2.248  -7.844  1.00 92.00           C  
ATOM    860  C   HIS A 107      10.898  -3.385  -6.852  1.00 92.00           C  
ATOM    861  CB  HIS A 107      12.070  -2.689  -8.953  1.00 92.00           C  
ATOM    862  O   HIS A 107      11.633  -3.498  -5.863  1.00 92.00           O  
ATOM    863  CG  HIS A 107      12.047  -1.805 -10.156  1.00 92.00           C  
ATOM    864  CD2 HIS A 107      12.633  -0.608 -10.391  1.00 92.00           C  
ATOM    865  ND1 HIS A 107      11.352  -2.125 -11.297  1.00 92.00           N  
ATOM    866  CE1 HIS A 107      11.508  -1.160 -12.188  1.00 92.00           C  
ATOM    867  NE2 HIS A 107      12.281  -0.229 -11.664  1.00 92.00           N  
ATOM    868  N   GLY A 108       9.781  -4.258  -7.062  1.00 87.44           N  
ATOM    869  CA  GLY A 108       9.547  -5.316  -6.094  1.00 87.44           C  
ATOM    870  C   GLY A 108       8.430  -6.262  -6.504  1.00 87.44           C  
ATOM    871  O   GLY A 108       7.516  -6.523  -5.723  1.00 87.44           O  
ATOM    872  N   VAL A 109       8.367  -7.012  -7.500  1.00 81.69           N  
ATOM    873  CA  VAL A 109       7.297  -7.930  -7.875  1.00 81.69           C  
ATOM    874  C   VAL A 109       7.527  -9.289  -7.219  1.00 81.69           C  
ATOM    875  CB  VAL A 109       7.195  -8.086  -9.406  1.00 81.69           C  
ATOM    876  O   VAL A 109       6.645  -9.812  -6.535  1.00 81.69           O  
ATOM    877  CG1 VAL A 109       6.172  -9.164  -9.773  1.00 81.69           C  
ATOM    878  CG2 VAL A 109       6.832  -6.754 -10.062  1.00 81.69           C  
ATOM    879  N   THR A 110       8.836  -9.961  -7.383  1.00 81.06           N  
ATOM    880  CA  THR A 110       9.039 -11.188  -6.625  1.00 81.06           C  
ATOM    881  C   THR A 110       9.383 -10.875  -5.172  1.00 81.06           C  
ATOM    882  CB  THR A 110      10.156 -12.055  -7.246  1.00 81.06           C  
ATOM    883  O   THR A 110       8.727 -11.367  -4.254  1.00 81.06           O  
ATOM    884  CG2 THR A 110       9.812 -12.445  -8.680  1.00 81.06           C  
ATOM    885  OG1 THR A 110      11.383 -11.305  -7.246  1.00 81.06           O  
ATOM    886  N   VAL A 111      10.258 -10.039  -4.934  1.00 88.31           N  
ATOM    887  CA  VAL A 111      10.633  -9.438  -3.662  1.00 88.31           C  
ATOM    888  C   VAL A 111      11.086  -7.992  -3.887  1.00 88.31           C  
ATOM    889  CB  VAL A 111      11.750 -10.242  -2.959  1.00 88.31           C  
ATOM    890  O   VAL A 111      11.406  -7.605  -5.012  1.00 88.31           O  
ATOM    891  CG1 VAL A 111      11.258 -11.648  -2.611  1.00 88.31           C  
ATOM    892  CG2 VAL A 111      12.992 -10.305  -3.838  1.00 88.31           C  
ATOM    893  N   LYS A 112      11.062  -7.270  -2.811  1.00 89.88           N  
ATOM    894  CA  LYS A 112      11.648  -5.941  -2.932  1.00 89.88           C  
ATOM    895  C   LYS A 112      13.109  -6.020  -3.373  1.00 89.88           C  
ATOM    896  CB  LYS A 112      11.539  -5.184  -1.604  1.00 89.88           C  
ATOM    897  O   LYS A 112      13.859  -6.867  -2.891  1.00 89.88           O  
ATOM    898  CG  LYS A 112      10.141  -4.703  -1.275  1.00 89.88           C  
ATOM    899  CD  LYS A 112      10.117  -3.857  -0.010  1.00 89.88           C  
ATOM    900  CE  LYS A 112       8.711  -3.389   0.330  1.00 89.88           C  
ATOM    901  NZ  LYS A 112       8.688  -2.555   1.568  1.00 89.88           N  
ATOM    902  N   ASN A 113      13.461  -5.145  -4.340  1.00 92.88           N  
ATOM    903  CA  ASN A 113      14.836  -5.137  -4.828  1.00 92.88           C  
ATOM    904  C   ASN A 113      15.758  -4.344  -3.906  1.00 92.88           C  
ATOM    905  CB  ASN A 113      14.898  -4.578  -6.250  1.00 92.88           C  
ATOM    906  O   ASN A 113      16.219  -3.262  -4.270  1.00 92.88           O  
ATOM    907  CG  ASN A 113      14.328  -5.535  -7.277  1.00 92.88           C  
ATOM    908  ND2 ASN A 113      13.836  -6.680  -6.816  1.00 92.88           N  
ATOM    909  OD1 ASN A 113      14.328  -5.250  -8.477  1.00 92.88           O  
ATOM    910  N   ARG A 114      15.961  -4.961  -2.842  1.00 94.19           N  
ATOM    911  CA  ARG A 114      16.859  -4.441  -1.812  1.00 94.19           C  
ATOM    912  C   ARG A 114      17.938  -5.457  -1.458  1.00 94.19           C  
ATOM    913  CB  ARG A 114      16.062  -4.059  -0.558  1.00 94.19           C  
ATOM    914  O   ARG A 114      17.641  -6.641  -1.280  1.00 94.19           O  
ATOM    915  CG  ARG A 114      14.945  -3.061  -0.815  1.00 94.19           C  
ATOM    916  CD  ARG A 114      14.266  -2.625   0.478  1.00 94.19           C  
ATOM    917  NE  ARG A 114      13.578  -3.734   1.126  1.00 94.19           N  
ATOM    918  NH1 ARG A 114      12.711  -2.463   2.850  1.00 94.19           N  
ATOM    919  NH2 ARG A 114      12.266  -4.707   2.742  1.00 94.19           N  
ATOM    920  CZ  ARG A 114      12.852  -3.633   2.238  1.00 94.19           C  
ATOM    921  N   MET A 115      19.125  -5.012  -1.463  1.00 93.31           N  
ATOM    922  CA  MET A 115      20.250  -5.844  -1.035  1.00 93.31           C  
ATOM    923  C   MET A 115      20.891  -5.289   0.233  1.00 93.31           C  
ATOM    924  CB  MET A 115      21.297  -5.949  -2.145  1.00 93.31           C  
ATOM    925  O   MET A 115      21.203  -4.098   0.307  1.00 93.31           O  
ATOM    926  CG  MET A 115      22.500  -6.801  -1.773  1.00 93.31           C  
ATOM    927  SD  MET A 115      23.969  -6.449  -2.824  1.00 93.31           S  
ATOM    928  CE  MET A 115      24.438  -4.824  -2.170  1.00 93.31           C  
ATOM    929  N   ILE A 116      21.109  -6.152   1.173  1.00 96.12           N  
ATOM    930  CA  ILE A 116      21.828  -5.789   2.395  1.00 96.12           C  
ATOM    931  C   ILE A 116      22.938  -6.801   2.670  1.00 96.12           C  
ATOM    932  CB  ILE A 116      20.859  -5.707   3.604  1.00 96.12           C  
ATOM    933  O   ILE A 116      22.672  -8.000   2.777  1.00 96.12           O  
ATOM    934  CG1 ILE A 116      21.531  -4.984   4.773  1.00 96.12           C  
ATOM    935  CG2 ILE A 116      20.391  -7.105   4.020  1.00 96.12           C  
ATOM    936  CD1 ILE A 116      20.641  -3.965   5.469  1.00 96.12           C  
ATOM    937  N   ARG A 117      24.109  -6.309   2.734  1.00 96.44           N  
ATOM    938  CA  ARG A 117      25.281  -7.137   2.979  1.00 96.44           C  
ATOM    939  C   ARG A 117      26.125  -6.566   4.109  1.00 96.44           C  
ATOM    940  CB  ARG A 117      26.125  -7.266   1.706  1.00 96.44           C  
ATOM    941  O   ARG A 117      26.469  -5.383   4.098  1.00 96.44           O  
ATOM    942  CG  ARG A 117      27.297  -8.219   1.841  1.00 96.44           C  
ATOM    943  CD  ARG A 117      28.031  -8.391   0.520  1.00 96.44           C  
ATOM    944  NE  ARG A 117      27.203  -9.070  -0.472  1.00 96.44           N  
ATOM    945  NH1 ARG A 117      28.594  -8.609  -2.258  1.00 96.44           N  
ATOM    946  NH2 ARG A 117      26.672  -9.797  -2.582  1.00 96.44           N  
ATOM    947  CZ  ARG A 117      27.500  -9.156  -1.769  1.00 96.44           C  
ATOM    948  N   LEU A 118      26.453  -7.406   5.062  1.00 97.12           N  
ATOM    949  CA  LEU A 118      27.312  -7.020   6.184  1.00 97.12           C  
ATOM    950  C   LEU A 118      28.719  -7.586   6.020  1.00 97.12           C  
ATOM    951  CB  LEU A 118      26.703  -7.504   7.504  1.00 97.12           C  
ATOM    952  O   LEU A 118      28.891  -8.750   5.656  1.00 97.12           O  
ATOM    953  CG  LEU A 118      25.234  -7.160   7.742  1.00 97.12           C  
ATOM    954  CD1 LEU A 118      24.781  -7.684   9.102  1.00 97.12           C  
ATOM    955  CD2 LEU A 118      25.016  -5.656   7.641  1.00 97.12           C  
ATOM    956  N   HIS A 119      29.672  -6.789   6.277  1.00 96.50           N  
ATOM    957  CA  HIS A 119      31.062  -7.211   6.285  1.00 96.50           C  
ATOM    958  C   HIS A 119      31.594  -7.336   7.711  1.00 96.50           C  
ATOM    959  CB  HIS A 119      31.922  -6.227   5.492  1.00 96.50           C  
ATOM    960  O   HIS A 119      31.094  -6.672   8.625  1.00 96.50           O  
ATOM    961  CG  HIS A 119      31.562  -6.152   4.043  1.00 96.50           C  
ATOM    962  CD2 HIS A 119      30.406  -5.820   3.430  1.00 96.50           C  
ATOM    963  ND1 HIS A 119      32.469  -6.441   3.037  1.00 96.50           N  
ATOM    964  CE1 HIS A 119      31.875  -6.289   1.865  1.00 96.50           C  
ATOM    965  NE2 HIS A 119      30.625  -5.914   2.078  1.00 96.50           N  
ATOM    966  N   PRO A 120      32.594  -8.141   7.930  1.00 97.06           N  
ATOM    967  CA  PRO A 120      33.125  -8.383   9.281  1.00 97.06           C  
ATOM    968  C   PRO A 120      33.562  -7.094   9.984  1.00 97.06           C  
ATOM    969  CB  PRO A 120      34.344  -9.289   9.039  1.00 97.06           C  
ATOM    970  O   PRO A 120      33.406  -6.973  11.203  1.00 97.06           O  
ATOM    971  CG  PRO A 120      33.969 -10.094   7.828  1.00 97.06           C  
ATOM    972  CD  PRO A 120      33.219  -9.211   6.879  1.00 97.06           C  
ATOM    973  N   ASP A 121      33.969  -6.125   9.211  1.00 97.25           N  
ATOM    974  CA  ASP A 121      34.500  -4.902   9.812  1.00 97.25           C  
ATOM    975  C   ASP A 121      33.375  -3.945  10.180  1.00 97.25           C  
ATOM    976  CB  ASP A 121      35.469  -4.215   8.867  1.00 97.25           C  
ATOM    977  O   ASP A 121      33.625  -2.816  10.609  1.00 97.25           O  
ATOM    978  CG  ASP A 121      34.812  -3.707   7.594  1.00 97.25           C  
ATOM    979  OD1 ASP A 121      33.656  -4.055   7.332  1.00 97.25           O  
ATOM    980  OD2 ASP A 121      35.500  -2.957   6.848  1.00 97.25           O  
ATOM    981  N   GLY A 122      32.125  -4.277   9.930  1.00 97.56           N  
ATOM    982  CA  GLY A 122      30.984  -3.451  10.273  1.00 97.56           C  
ATOM    983  C   GLY A 122      30.438  -2.670   9.094  1.00 97.56           C  
ATOM    984  O   GLY A 122      29.453  -1.946   9.219  1.00 97.56           O  
ATOM    985  N   THR A 123      31.109  -2.840   7.969  1.00 98.00           N  
ATOM    986  CA  THR A 123      30.609  -2.164   6.777  1.00 98.00           C  
ATOM    987  C   THR A 123      29.281  -2.762   6.336  1.00 98.00           C  
ATOM    988  CB  THR A 123      31.625  -2.250   5.621  1.00 98.00           C  
ATOM    989  O   THR A 123      29.125  -3.982   6.305  1.00 98.00           O  
ATOM    990  CG2 THR A 123      31.094  -1.573   4.363  1.00 98.00           C  
ATOM    991  OG1 THR A 123      32.844  -1.606   6.012  1.00 98.00           O  
ATOM    992  N   VAL A 124      28.359  -1.889   6.113  1.00 98.25           N  
ATOM    993  CA  VAL A 124      27.062  -2.270   5.578  1.00 98.25           C  
ATOM    994  C   VAL A 124      26.938  -1.789   4.133  1.00 98.25           C  
ATOM    995  CB  VAL A 124      25.906  -1.696   6.430  1.00 98.25           C  
ATOM    996  O   VAL A 124      27.172  -0.616   3.840  1.00 98.25           O  
ATOM    997  CG1 VAL A 124      24.562  -2.197   5.922  1.00 98.25           C  
ATOM    998  CG2 VAL A 124      26.094  -2.068   7.902  1.00 98.25           C  
ATOM    999  N   LEU A 125      26.641  -2.654   3.221  1.00 97.00           N  
ATOM   1000  CA  LEU A 125      26.312  -2.326   1.839  1.00 97.00           C  
ATOM   1001  C   LEU A 125      24.812  -2.467   1.589  1.00 97.00           C  
ATOM   1002  CB  LEU A 125      27.078  -3.227   0.875  1.00 97.00           C  
ATOM   1003  O   LEU A 125      24.234  -3.537   1.806  1.00 97.00           O  
ATOM   1004  CG  LEU A 125      27.031  -2.840  -0.604  1.00 97.00           C  
ATOM   1005  CD1 LEU A 125      27.766  -1.517  -0.830  1.00 97.00           C  
ATOM   1006  CD2 LEU A 125      27.641  -3.941  -1.467  1.00 97.00           C  
ATOM   1007  N   TYR A 126      24.188  -1.385   1.166  1.00 97.06           N  
ATOM   1008  CA  TYR A 126      22.734  -1.328   0.960  1.00 97.06           C  
ATOM   1009  C   TYR A 126      22.406  -0.892  -0.461  1.00 97.06           C  
ATOM   1010  CB  TYR A 126      22.094  -0.371   1.965  1.00 97.06           C  
ATOM   1011  O   TYR A 126      22.734   0.229  -0.865  1.00 97.06           O  
ATOM   1012  CG  TYR A 126      20.578  -0.364   1.910  1.00 97.06           C  
ATOM   1013  CD1 TYR A 126      19.875   0.834   1.863  1.00 97.06           C  
ATOM   1014  CD2 TYR A 126      19.859  -1.555   1.905  1.00 97.06           C  
ATOM   1015  CE1 TYR A 126      18.484   0.845   1.814  1.00 97.06           C  
ATOM   1016  CE2 TYR A 126      18.469  -1.556   1.856  1.00 97.06           C  
ATOM   1017  OH  TYR A 126      16.422  -0.347   1.762  1.00 97.06           O  
ATOM   1018  CZ  TYR A 126      17.797  -0.353   1.811  1.00 97.06           C  
ATOM   1019  N   GLY A 127      21.781  -1.818  -1.229  1.00 95.38           N  
ATOM   1020  CA  GLY A 127      21.453  -1.537  -2.619  1.00 95.38           C  
ATOM   1021  C   GLY A 127      19.969  -1.524  -2.896  1.00 95.38           C  
ATOM   1022  O   GLY A 127      19.219  -2.326  -2.332  1.00 95.38           O  
ATOM   1023  N   LEU A 128      19.578  -0.637  -3.805  1.00 96.44           N  
ATOM   1024  CA  LEU A 128      18.188  -0.513  -4.250  1.00 96.44           C  
ATOM   1025  C   LEU A 128      18.109  -0.380  -5.770  1.00 96.44           C  
ATOM   1026  CB  LEU A 128      17.516   0.693  -3.588  1.00 96.44           C  
ATOM   1027  O   LEU A 128      18.953   0.290  -6.375  1.00 96.44           O  
ATOM   1028  CG  LEU A 128      17.391   0.649  -2.062  1.00 96.44           C  
ATOM   1029  CD1 LEU A 128      17.156   2.049  -1.511  1.00 96.44           C  
ATOM   1030  CD2 LEU A 128      16.281  -0.301  -1.641  1.00 96.44           C  
ATOM   1031  N   ARG A 129      17.172  -0.986  -6.352  1.00 95.75           N  
ATOM   1032  CA  ARG A 129      16.828  -0.691  -7.738  1.00 95.75           C  
ATOM   1033  C   ARG A 129      15.664   0.290  -7.820  1.00 95.75           C  
ATOM   1034  CB  ARG A 129      16.484  -1.977  -8.492  1.00 95.75           C  
ATOM   1035  O   ARG A 129      14.555  -0.019  -7.383  1.00 95.75           O  
ATOM   1036  CG  ARG A 129      16.281  -1.778  -9.984  1.00 95.75           C  
ATOM   1037  CD  ARG A 129      16.016  -3.096 -10.695  1.00 95.75           C  
ATOM   1038  NE  ARG A 129      15.828  -2.906 -12.133  1.00 95.75           N  
ATOM   1039  NH1 ARG A 129      13.625  -3.592 -12.164  1.00 95.75           N  
ATOM   1040  NH2 ARG A 129      14.648  -2.938 -14.102  1.00 95.75           N  
ATOM   1041  CZ  ARG A 129      14.703  -3.146 -12.797  1.00 95.75           C  
ATOM   1042  N   ILE A 130      15.883   1.462  -8.453  1.00 96.31           N  
ATOM   1043  CA  ILE A 130      14.930   2.566  -8.391  1.00 96.31           C  
ATOM   1044  C   ILE A 130      14.664   3.102  -9.789  1.00 96.31           C  
ATOM   1045  CB  ILE A 130      15.445   3.699  -7.469  1.00 96.31           C  
ATOM   1046  O   ILE A 130      15.586   3.215 -10.602  1.00 96.31           O  
ATOM   1047  CG1 ILE A 130      15.578   3.197  -6.027  1.00 96.31           C  
ATOM   1048  CG2 ILE A 130      14.516   4.914  -7.543  1.00 96.31           C  
ATOM   1049  CD1 ILE A 130      16.328   4.145  -5.109  1.00 96.31           C  
ATOM   1050  N   THR A 131      13.469   3.338 -10.078  1.00 95.38           N  
ATOM   1051  CA  THR A 131      13.102   4.211 -11.195  1.00 95.38           C  
ATOM   1052  C   THR A 131      12.609   5.562 -10.680  1.00 95.38           C  
ATOM   1053  CB  THR A 131      12.016   3.564 -12.070  1.00 95.38           C  
ATOM   1054  O   THR A 131      11.742   5.621  -9.812  1.00 95.38           O  
ATOM   1055  CG2 THR A 131      11.531   4.531 -13.148  1.00 95.38           C  
ATOM   1056  OG1 THR A 131      12.547   2.395 -12.703  1.00 95.38           O  
ATOM   1057  N   THR A 132      13.227   6.680 -11.180  1.00 96.25           N  
ATOM   1058  CA  THR A 132      12.867   8.016 -10.727  1.00 96.25           C  
ATOM   1059  C   THR A 132      12.602   8.945 -11.906  1.00 96.25           C  
ATOM   1060  CB  THR A 132      13.969   8.617  -9.836  1.00 96.25           C  
ATOM   1061  O   THR A 132      13.336   8.914 -12.898  1.00 96.25           O  
ATOM   1062  CG2 THR A 132      15.250   8.844 -10.625  1.00 96.25           C  
ATOM   1063  OG1 THR A 132      13.516   9.867  -9.305  1.00 96.25           O  
ATOM   1064  N   THR A 133      11.500   9.625 -11.875  1.00 96.06           N  
ATOM   1065  CA  THR A 133      11.273  10.781 -12.742  1.00 96.06           C  
ATOM   1066  C   THR A 133      11.664  12.070 -12.031  1.00 96.06           C  
ATOM   1067  CB  THR A 133       9.797  10.859 -13.180  1.00 96.06           C  
ATOM   1068  O   THR A 133      11.055  12.445 -11.023  1.00 96.06           O  
ATOM   1069  CG2 THR A 133       9.570  12.023 -14.141  1.00 96.06           C  
ATOM   1070  OG1 THR A 133       9.430   9.641 -13.828  1.00 96.06           O  
ATOM   1071  N   ALA A 134      12.672  12.656 -12.492  1.00 95.88           N  
ATOM   1072  CA  ALA A 134      13.242  13.828 -11.852  1.00 95.88           C  
ATOM   1073  C   ALA A 134      13.055  15.078 -12.711  1.00 95.88           C  
ATOM   1074  CB  ALA A 134      14.727  13.609 -11.562  1.00 95.88           C  
ATOM   1075  O   ALA A 134      13.070  15.000 -13.938  1.00 95.88           O  
ATOM   1076  N   ALA A 135      12.852  16.219 -12.031  1.00 93.06           N  
ATOM   1077  CA  ALA A 135      12.695  17.500 -12.719  1.00 93.06           C  
ATOM   1078  C   ALA A 135      14.000  17.938 -13.383  1.00 93.06           C  
ATOM   1079  CB  ALA A 135      12.219  18.578 -11.742  1.00 93.06           C  
ATOM   1080  O   ALA A 135      15.078  17.734 -12.828  1.00 93.06           O  
ATOM   1081  N   CYS A 136      13.938  18.453 -14.547  1.00 92.44           N  
ATOM   1082  CA  CYS A 136      15.023  19.047 -15.328  1.00 92.44           C  
ATOM   1083  C   CYS A 136      14.523  20.219 -16.156  1.00 92.44           C  
ATOM   1084  CB  CYS A 136      15.656  18.000 -16.234  1.00 92.44           C  
ATOM   1085  O   CYS A 136      13.719  20.031 -17.078  1.00 92.44           O  
ATOM   1086  SG  CYS A 136      17.000  18.625 -17.250  1.00 92.44           S  
ATOM   1087  N   MET A 137      14.984  21.469 -15.734  1.00 87.44           N  
ATOM   1088  CA  MET A 137      14.617  22.656 -16.500  1.00 87.44           C  
ATOM   1089  C   MET A 137      15.430  22.750 -17.781  1.00 87.44           C  
ATOM   1090  CB  MET A 137      14.820  23.922 -15.648  1.00 87.44           C  
ATOM   1091  O   MET A 137      16.578  23.172 -17.766  1.00 87.44           O  
ATOM   1092  CG  MET A 137      13.906  24.000 -14.445  1.00 87.44           C  
ATOM   1093  SD  MET A 137      12.133  24.109 -14.906  1.00 87.44           S  
ATOM   1094  CE  MET A 137      12.031  25.859 -15.375  1.00 87.44           C  
ATOM   1095  N   MET A 138      14.789  22.375 -18.891  1.00 87.31           N  
ATOM   1096  CA  MET A 138      15.469  22.328 -20.188  1.00 87.31           C  
ATOM   1097  C   MET A 138      15.305  23.641 -20.938  1.00 87.31           C  
ATOM   1098  CB  MET A 138      14.922  21.172 -21.031  1.00 87.31           C  
ATOM   1099  O   MET A 138      14.234  24.266 -20.891  1.00 87.31           O  
ATOM   1100  CG  MET A 138      15.312  19.797 -20.516  1.00 87.31           C  
ATOM   1101  SD  MET A 138      14.586  18.438 -21.516  1.00 87.31           S  
ATOM   1102  CE  MET A 138      13.172  18.000 -20.469  1.00 87.31           C  
ATOM   1103  N   ASP A 139      16.391  24.141 -21.484  1.00 85.75           N  
ATOM   1104  CA  ASP A 139      16.406  25.344 -22.297  1.00 85.75           C  
ATOM   1105  C   ASP A 139      16.172  25.016 -23.766  1.00 85.75           C  
ATOM   1106  CB  ASP A 139      17.734  26.094 -22.141  1.00 85.75           C  
ATOM   1107  O   ASP A 139      17.031  24.438 -24.438  1.00 85.75           O  
ATOM   1108  CG  ASP A 139      17.750  27.438 -22.844  1.00 85.75           C  
ATOM   1109  OD1 ASP A 139      16.750  27.766 -23.531  1.00 85.75           O  
ATOM   1110  OD2 ASP A 139      18.750  28.156 -22.719  1.00 85.75           O  
ATOM   1111  N   LEU A 140      15.023  25.484 -24.266  1.00 84.25           N  
ATOM   1112  CA  LEU A 140      14.633  25.062 -25.594  1.00 84.25           C  
ATOM   1113  C   LEU A 140      14.914  26.156 -26.625  1.00 84.25           C  
ATOM   1114  CB  LEU A 140      13.156  24.688 -25.625  1.00 84.25           C  
ATOM   1115  O   LEU A 140      14.453  26.094 -27.766  1.00 84.25           O  
ATOM   1116  CG  LEU A 140      12.719  23.562 -24.688  1.00 84.25           C  
ATOM   1117  CD1 LEU A 140      11.211  23.359 -24.766  1.00 84.25           C  
ATOM   1118  CD2 LEU A 140      13.453  22.266 -25.016  1.00 84.25           C  
ATOM   1119  N   ARG A 141      15.742  27.203 -26.297  1.00 81.94           N  
ATOM   1120  CA  ARG A 141      16.016  28.312 -27.188  1.00 81.94           C  
ATOM   1121  C   ARG A 141      16.703  27.844 -28.453  1.00 81.94           C  
ATOM   1122  CB  ARG A 141      16.859  29.375 -26.484  1.00 81.94           C  
ATOM   1123  O   ARG A 141      16.453  28.359 -29.547  1.00 81.94           O  
ATOM   1124  CG  ARG A 141      16.094  30.219 -25.469  1.00 81.94           C  
ATOM   1125  CD  ARG A 141      17.016  31.188 -24.734  1.00 81.94           C  
ATOM   1126  NE  ARG A 141      17.859  30.500 -23.766  1.00 81.94           N  
ATOM   1127  NH1 ARG A 141      18.938  32.438 -23.062  1.00 81.94           N  
ATOM   1128  NH2 ARG A 141      19.484  30.391 -22.156  1.00 81.94           N  
ATOM   1129  CZ  ARG A 141      18.766  31.109 -23.000  1.00 81.94           C  
ATOM   1130  N   ARG A 142      17.562  26.875 -28.422  1.00 77.94           N  
ATOM   1131  CA  ARG A 142      18.312  26.375 -29.578  1.00 77.94           C  
ATOM   1132  C   ARG A 142      17.781  25.031 -30.047  1.00 77.94           C  
ATOM   1133  CB  ARG A 142      19.797  26.266 -29.266  1.00 77.94           C  
ATOM   1134  O   ARG A 142      18.516  24.219 -30.594  1.00 77.94           O  
ATOM   1135  CG  ARG A 142      20.469  27.609 -28.984  1.00 77.94           C  
ATOM   1136  CD  ARG A 142      21.969  27.453 -28.797  1.00 77.94           C  
ATOM   1137  NE  ARG A 142      22.625  28.750 -28.578  1.00 77.94           N  
ATOM   1138  NH1 ARG A 142      24.766  27.906 -28.562  1.00 77.94           N  
ATOM   1139  NH2 ARG A 142      24.422  30.141 -28.266  1.00 77.94           N  
ATOM   1140  CZ  ARG A 142      23.938  28.922 -28.469  1.00 77.94           C  
ATOM   1141  N   TYR A 143      16.547  24.750 -29.750  1.00 78.50           N  
ATOM   1142  CA  TYR A 143      15.922  23.516 -30.203  1.00 78.50           C  
ATOM   1143  C   TYR A 143      15.961  23.406 -31.719  1.00 78.50           C  
ATOM   1144  CB  TYR A 143      14.469  23.422 -29.719  1.00 78.50           C  
ATOM   1145  O   TYR A 143      15.688  24.391 -32.438  1.00 78.50           O  
ATOM   1146  CG  TYR A 143      13.781  22.141 -30.094  1.00 78.50           C  
ATOM   1147  CD1 TYR A 143      13.086  22.016 -31.297  1.00 78.50           C  
ATOM   1148  CD2 TYR A 143      13.812  21.031 -29.250  1.00 78.50           C  
ATOM   1149  CE1 TYR A 143      12.453  20.844 -31.656  1.00 78.50           C  
ATOM   1150  CE2 TYR A 143      13.180  19.844 -29.594  1.00 78.50           C  
ATOM   1151  OH  TYR A 143      11.867  18.578 -31.141  1.00 78.50           O  
ATOM   1152  CZ  TYR A 143      12.500  19.750 -30.797  1.00 78.50           C  
ATOM   1153  N   PRO A 144      16.375  22.281 -32.312  1.00 80.19           N  
ATOM   1154  CA  PRO A 144      16.656  20.984 -31.672  1.00 80.19           C  
ATOM   1155  C   PRO A 144      18.141  20.750 -31.453  1.00 80.19           C  
ATOM   1156  CB  PRO A 144      16.062  19.969 -32.656  1.00 80.19           C  
ATOM   1157  O   PRO A 144      18.562  19.609 -31.188  1.00 80.19           O  
ATOM   1158  CG  PRO A 144      16.203  20.594 -34.000  1.00 80.19           C  
ATOM   1159  CD  PRO A 144      16.078  22.094 -33.844  1.00 80.19           C  
ATOM   1160  N   LEU A 145      19.031  21.750 -31.703  1.00 77.25           N  
ATOM   1161  CA  LEU A 145      20.484  21.609 -31.594  1.00 77.25           C  
ATOM   1162  C   LEU A 145      20.938  21.922 -30.172  1.00 77.25           C  
ATOM   1163  CB  LEU A 145      21.188  22.547 -32.562  1.00 77.25           C  
ATOM   1164  O   LEU A 145      22.141  22.109 -29.922  1.00 77.25           O  
ATOM   1165  CG  LEU A 145      20.969  22.266 -34.062  1.00 77.25           C  
ATOM   1166  CD1 LEU A 145      21.484  23.406 -34.906  1.00 77.25           C  
ATOM   1167  CD2 LEU A 145      21.641  20.953 -34.469  1.00 77.25           C  
ATOM   1168  N   ASP A 146      19.984  21.906 -29.266  1.00 80.44           N  
ATOM   1169  CA  ASP A 146      20.281  22.328 -27.906  1.00 80.44           C  
ATOM   1170  C   ASP A 146      20.906  21.188 -27.109  1.00 80.44           C  
ATOM   1171  CB  ASP A 146      19.016  22.828 -27.203  1.00 80.44           C  
ATOM   1172  O   ASP A 146      20.797  20.016 -27.500  1.00 80.44           O  
ATOM   1173  CG  ASP A 146      17.859  21.859 -27.312  1.00 80.44           C  
ATOM   1174  OD1 ASP A 146      17.641  21.266 -28.391  1.00 80.44           O  
ATOM   1175  OD2 ASP A 146      17.141  21.688 -26.297  1.00 80.44           O  
ATOM   1176  N   GLU A 147      21.719  21.531 -26.203  1.00 86.62           N  
ATOM   1177  CA  GLU A 147      22.219  20.656 -25.141  1.00 86.62           C  
ATOM   1178  C   GLU A 147      21.531  20.953 -23.812  1.00 86.62           C  
ATOM   1179  CB  GLU A 147      23.734  20.781 -25.000  1.00 86.62           C  
ATOM   1180  O   GLU A 147      21.281  22.125 -23.500  1.00 86.62           O  
ATOM   1181  CG  GLU A 147      24.500  20.312 -26.219  1.00 86.62           C  
ATOM   1182  CD  GLU A 147      26.016  20.453 -26.062  1.00 86.62           C  
ATOM   1183  OE1 GLU A 147      26.766  20.016 -26.969  1.00 86.62           O  
ATOM   1184  OE2 GLU A 147      26.453  20.969 -25.016  1.00 86.62           O  
ATOM   1185  N   GLN A 148      21.078  19.938 -23.234  1.00 90.25           N  
ATOM   1186  CA  GLN A 148      20.406  20.109 -21.953  1.00 90.25           C  
ATOM   1187  C   GLN A 148      21.234  19.562 -20.797  1.00 90.25           C  
ATOM   1188  CB  GLN A 148      19.031  19.422 -21.984  1.00 90.25           C  
ATOM   1189  O   GLN A 148      21.891  18.531 -20.938  1.00 90.25           O  
ATOM   1190  CG  GLN A 148      18.156  19.844 -23.141  1.00 90.25           C  
ATOM   1191  CD  GLN A 148      17.766  21.312 -23.078  1.00 90.25           C  
ATOM   1192  NE2 GLN A 148      17.469  21.906 -24.234  1.00 90.25           N  
ATOM   1193  OE1 GLN A 148      17.734  21.906 -22.000  1.00 90.25           O  
ATOM   1194  N   ASN A 149      21.344  20.266 -19.734  1.00 92.25           N  
ATOM   1195  CA  ASN A 149      21.984  19.797 -18.516  1.00 92.25           C  
ATOM   1196  C   ASN A 149      20.969  19.375 -17.453  1.00 92.25           C  
ATOM   1197  CB  ASN A 149      22.906  20.891 -17.953  1.00 92.25           C  
ATOM   1198  O   ASN A 149      20.156  20.188 -17.016  1.00 92.25           O  
ATOM   1199  CG  ASN A 149      23.828  20.359 -16.859  1.00 92.25           C  
ATOM   1200  ND2 ASN A 149      23.859  21.047 -15.727  1.00 92.25           N  
ATOM   1201  OD1 ASN A 149      24.516  19.344 -17.047  1.00 92.25           O  
ATOM   1202  N   CYS A 150      20.969  18.156 -17.219  1.00 93.50           N  
ATOM   1203  CA  CYS A 150      20.078  17.641 -16.188  1.00 93.50           C  
ATOM   1204  C   CYS A 150      20.891  17.094 -15.008  1.00 93.50           C  
ATOM   1205  CB  CYS A 150      19.172  16.547 -16.734  1.00 93.50           C  
ATOM   1206  O   CYS A 150      22.078  16.797 -15.148  1.00 93.50           O  
ATOM   1207  SG  CYS A 150      17.984  17.141 -17.953  1.00 93.50           S  
ATOM   1208  N   THR A 151      20.250  17.062 -13.820  1.00 96.19           N  
ATOM   1209  CA  THR A 151      20.953  16.625 -12.625  1.00 96.19           C  
ATOM   1210  C   THR A 151      20.109  15.633 -11.836  1.00 96.19           C  
ATOM   1211  CB  THR A 151      21.328  17.812 -11.727  1.00 96.19           C  
ATOM   1212  O   THR A 151      18.891  15.570 -12.008  1.00 96.19           O  
ATOM   1213  CG2 THR A 151      22.141  18.859 -12.500  1.00 96.19           C  
ATOM   1214  OG1 THR A 151      20.125  18.438 -11.234  1.00 96.19           O  
ATOM   1215  N   LEU A 152      20.719  14.781 -11.133  1.00 96.56           N  
ATOM   1216  CA  LEU A 152      20.156  14.016 -10.031  1.00 96.56           C  
ATOM   1217  C   LEU A 152      20.719  14.469  -8.695  1.00 96.56           C  
ATOM   1218  CB  LEU A 152      20.406  12.516 -10.227  1.00 96.56           C  
ATOM   1219  O   LEU A 152      21.922  14.336  -8.453  1.00 96.56           O  
ATOM   1220  CG  LEU A 152      19.703  11.578  -9.242  1.00 96.56           C  
ATOM   1221  CD1 LEU A 152      18.188  11.625  -9.453  1.00 96.56           C  
ATOM   1222  CD2 LEU A 152      20.219  10.148  -9.406  1.00 96.56           C  
ATOM   1223  N   GLU A 153      19.859  15.000  -7.871  1.00 97.12           N  
ATOM   1224  CA  GLU A 153      20.281  15.594  -6.602  1.00 97.12           C  
ATOM   1225  C   GLU A 153      19.969  14.664  -5.434  1.00 97.12           C  
ATOM   1226  CB  GLU A 153      19.609  16.953  -6.391  1.00 97.12           C  
ATOM   1227  O   GLU A 153      18.797  14.305  -5.215  1.00 97.12           O  
ATOM   1228  CG  GLU A 153      19.812  17.922  -7.543  1.00 97.12           C  
ATOM   1229  CD  GLU A 153      21.250  18.406  -7.668  1.00 97.12           C  
ATOM   1230  OE1 GLU A 153      21.688  18.734  -8.797  1.00 97.12           O  
ATOM   1231  OE2 GLU A 153      21.938  18.469  -6.629  1.00 97.12           O  
ATOM   1232  N   ILE A 154      20.953  14.258  -4.664  1.00 97.50           N  
ATOM   1233  CA  ILE A 154      20.812  13.344  -3.531  1.00 97.50           C  
ATOM   1234  C   ILE A 154      21.125  14.086  -2.232  1.00 97.50           C  
ATOM   1235  CB  ILE A 154      21.734  12.109  -3.684  1.00 97.50           C  
ATOM   1236  O   ILE A 154      22.203  14.672  -2.090  1.00 97.50           O  
ATOM   1237  CG1 ILE A 154      21.547  11.477  -5.066  1.00 97.50           C  
ATOM   1238  CG2 ILE A 154      21.453  11.094  -2.574  1.00 97.50           C  
ATOM   1239  CD1 ILE A 154      22.641  10.477  -5.438  1.00 97.50           C  
ATOM   1240  N   GLU A 155      20.234  14.000  -1.289  1.00 97.00           N  
ATOM   1241  CA  GLU A 155      20.391  14.742  -0.043  1.00 97.00           C  
ATOM   1242  C   GLU A 155      19.906  13.930   1.152  1.00 97.00           C  
ATOM   1243  CB  GLU A 155      19.656  16.078  -0.112  1.00 97.00           C  
ATOM   1244  O   GLU A 155      19.172  12.961   0.986  1.00 97.00           O  
ATOM   1245  CG  GLU A 155      19.984  17.031   1.032  1.00 97.00           C  
ATOM   1246  CD  GLU A 155      19.328  18.391   0.894  1.00 97.00           C  
ATOM   1247  OE1 GLU A 155      18.219  18.594   1.461  1.00 97.00           O  
ATOM   1248  OE2 GLU A 155      19.906  19.266   0.214  1.00 97.00           O  
ATOM   1249  N   SER A 156      20.422  14.289   2.326  1.00 95.81           N  
ATOM   1250  CA  SER A 156      19.844  13.766   3.562  1.00 95.81           C  
ATOM   1251  C   SER A 156      18.578  14.523   3.957  1.00 95.81           C  
ATOM   1252  CB  SER A 156      20.875  13.836   4.699  1.00 95.81           C  
ATOM   1253  O   SER A 156      18.531  15.750   3.828  1.00 95.81           O  
ATOM   1254  OG  SER A 156      20.266  13.508   5.938  1.00 95.81           O  
ATOM   1255  N   TYR A 157      17.641  13.828   4.434  1.00 93.44           N  
ATOM   1256  CA  TYR A 157      16.375  14.500   4.727  1.00 93.44           C  
ATOM   1257  C   TYR A 157      16.391  15.078   6.137  1.00 93.44           C  
ATOM   1258  CB  TYR A 157      15.203  13.523   4.570  1.00 93.44           C  
ATOM   1259  O   TYR A 157      16.047  16.250   6.332  1.00 93.44           O  
ATOM   1260  CG  TYR A 157      13.852  14.188   4.664  1.00 93.44           C  
ATOM   1261  CD1 TYR A 157      13.039  14.000   5.781  1.00 93.44           C  
ATOM   1262  CD2 TYR A 157      13.383  15.000   3.639  1.00 93.44           C  
ATOM   1263  CE1 TYR A 157      11.789  14.609   5.871  1.00 93.44           C  
ATOM   1264  CE2 TYR A 157      12.141  15.617   3.717  1.00 93.44           C  
ATOM   1265  OH  TYR A 157      10.117  16.016   4.918  1.00 93.44           O  
ATOM   1266  CZ  TYR A 157      11.352  15.414   4.836  1.00 93.44           C  
ATOM   1267  N   GLY A 158      16.750  14.305   7.078  1.00 92.56           N  
ATOM   1268  CA  GLY A 158      16.641  14.758   8.453  1.00 92.56           C  
ATOM   1269  C   GLY A 158      17.984  14.961   9.125  1.00 92.56           C  
ATOM   1270  O   GLY A 158      18.109  15.766  10.047  1.00 92.56           O  
ATOM   1271  N   TYR A 159      19.000  14.273   8.734  1.00 95.50           N  
ATOM   1272  CA  TYR A 159      20.297  14.328   9.375  1.00 95.50           C  
ATOM   1273  C   TYR A 159      21.141  15.477   8.828  1.00 95.50           C  
ATOM   1274  CB  TYR A 159      21.047  13.008   9.188  1.00 95.50           C  
ATOM   1275  O   TYR A 159      21.328  15.602   7.617  1.00 95.50           O  
ATOM   1276  CG  TYR A 159      20.375  11.828   9.844  1.00 95.50           C  
ATOM   1277  CD1 TYR A 159      20.344  11.703  11.234  1.00 95.50           C  
ATOM   1278  CD2 TYR A 159      19.766  10.828   9.086  1.00 95.50           C  
ATOM   1279  CE1 TYR A 159      19.719  10.617  11.844  1.00 95.50           C  
ATOM   1280  CE2 TYR A 159      19.156   9.742   9.688  1.00 95.50           C  
ATOM   1281  OH  TYR A 159      18.516   8.562  11.664  1.00 95.50           O  
ATOM   1282  CZ  TYR A 159      19.141   9.641  11.062  1.00 95.50           C  
ATOM   1283  N   THR A 160      21.703  16.312   9.711  1.00 95.06           N  
ATOM   1284  CA  THR A 160      22.594  17.391   9.320  1.00 95.06           C  
ATOM   1285  C   THR A 160      24.016  16.891   9.148  1.00 95.06           C  
ATOM   1286  CB  THR A 160      22.562  18.531  10.359  1.00 95.06           C  
ATOM   1287  O   THR A 160      24.297  15.711   9.359  1.00 95.06           O  
ATOM   1288  CG2 THR A 160      21.141  18.984  10.648  1.00 95.06           C  
ATOM   1289  OG1 THR A 160      23.172  18.078  11.578  1.00 95.06           O  
ATOM   1290  N   THR A 161      24.891  17.797   8.781  1.00 96.06           N  
ATOM   1291  CA  THR A 161      26.297  17.453   8.586  1.00 96.06           C  
ATOM   1292  C   THR A 161      26.953  17.062   9.914  1.00 96.06           C  
ATOM   1293  CB  THR A 161      27.078  18.625   7.957  1.00 96.06           C  
ATOM   1294  O   THR A 161      28.031  16.484   9.922  1.00 96.06           O  
ATOM   1295  CG2 THR A 161      26.609  18.891   6.527  1.00 96.06           C  
ATOM   1296  OG1 THR A 161      26.859  19.797   8.742  1.00 96.06           O  
ATOM   1297  N   ASP A 162      26.266  17.328  11.008  1.00 92.81           N  
ATOM   1298  CA  ASP A 162      26.750  16.859  12.305  1.00 92.81           C  
ATOM   1299  C   ASP A 162      26.500  15.359  12.477  1.00 92.81           C  
ATOM   1300  CB  ASP A 162      26.094  17.641  13.438  1.00 92.81           C  
ATOM   1301  O   ASP A 162      27.141  14.711  13.305  1.00 92.81           O  
ATOM   1302  CG  ASP A 162      26.469  19.109  13.453  1.00 92.81           C  
ATOM   1303  OD1 ASP A 162      27.531  19.469  12.906  1.00 92.81           O  
ATOM   1304  OD2 ASP A 162      25.703  19.906  14.023  1.00 92.81           O  
ATOM   1305  N   ASP A 163      25.578  14.812  11.727  1.00 95.38           N  
ATOM   1306  CA  ASP A 163      25.172  13.422  11.898  1.00 95.38           C  
ATOM   1307  C   ASP A 163      25.656  12.562  10.742  1.00 95.38           C  
ATOM   1308  CB  ASP A 163      23.641  13.320  12.016  1.00 95.38           C  
ATOM   1309  O   ASP A 163      25.953  11.375  10.930  1.00 95.38           O  
ATOM   1310  CG  ASP A 163      23.125  13.773  13.375  1.00 95.38           C  
ATOM   1311  OD1 ASP A 163      23.547  13.203  14.406  1.00 95.38           O  
ATOM   1312  OD2 ASP A 163      22.281  14.695  13.406  1.00 95.38           O  
ATOM   1313  N   ILE A 164      25.641  13.109   9.570  1.00 97.12           N  
ATOM   1314  CA  ILE A 164      25.938  12.289   8.398  1.00 97.12           C  
ATOM   1315  C   ILE A 164      26.750  13.102   7.395  1.00 97.12           C  
ATOM   1316  CB  ILE A 164      24.641  11.758   7.738  1.00 97.12           C  
ATOM   1317  O   ILE A 164      26.625  14.328   7.328  1.00 97.12           O  
ATOM   1318  CG1 ILE A 164      24.953  10.547   6.859  1.00 97.12           C  
ATOM   1319  CG2 ILE A 164      23.969  12.867   6.930  1.00 97.12           C  
ATOM   1320  CD1 ILE A 164      23.734   9.734   6.465  1.00 97.12           C  
ATOM   1321  N   GLU A 165      27.656  12.461   6.652  1.00 97.88           N  
ATOM   1322  CA  GLU A 165      28.391  13.016   5.516  1.00 97.88           C  
ATOM   1323  C   GLU A 165      28.266  12.109   4.293  1.00 97.88           C  
ATOM   1324  CB  GLU A 165      29.859  13.219   5.875  1.00 97.88           C  
ATOM   1325  O   GLU A 165      28.250  10.883   4.418  1.00 97.88           O  
ATOM   1326  CG  GLU A 165      30.609  11.930   6.156  1.00 97.88           C  
ATOM   1327  CD  GLU A 165      32.031  12.156   6.625  1.00 97.88           C  
ATOM   1328  OE1 GLU A 165      32.781  11.164   6.793  1.00 97.88           O  
ATOM   1329  OE2 GLU A 165      32.406  13.328   6.824  1.00 97.88           O  
ATOM   1330  N   PHE A 166      28.141  12.727   3.186  1.00 98.38           N  
ATOM   1331  CA  PHE A 166      28.000  11.977   1.942  1.00 98.38           C  
ATOM   1332  C   PHE A 166      29.266  12.094   1.098  1.00 98.38           C  
ATOM   1333  CB  PHE A 166      26.797  12.469   1.146  1.00 98.38           C  
ATOM   1334  O   PHE A 166      29.953  13.117   1.131  1.00 98.38           O  
ATOM   1335  CG  PHE A 166      25.469  12.078   1.752  1.00 98.38           C  
ATOM   1336  CD1 PHE A 166      25.406  11.125   2.764  1.00 98.38           C  
ATOM   1337  CD2 PHE A 166      24.297  12.664   1.310  1.00 98.38           C  
ATOM   1338  CE1 PHE A 166      24.188  10.766   3.326  1.00 98.38           C  
ATOM   1339  CE2 PHE A 166      23.062  12.305   1.867  1.00 98.38           C  
ATOM   1340  CZ  PHE A 166      23.016  11.359   2.873  1.00 98.38           C  
ATOM   1341  N   TYR A 167      29.594  11.094   0.350  1.00 98.31           N  
ATOM   1342  CA  TYR A 167      30.672  11.172  -0.631  1.00 98.31           C  
ATOM   1343  C   TYR A 167      30.469  10.164  -1.754  1.00 98.31           C  
ATOM   1344  CB  TYR A 167      32.031  10.930   0.039  1.00 98.31           C  
ATOM   1345  O   TYR A 167      29.719   9.195  -1.597  1.00 98.31           O  
ATOM   1346  CG  TYR A 167      32.219   9.516   0.534  1.00 98.31           C  
ATOM   1347  CD1 TYR A 167      31.719   9.117   1.769  1.00 98.31           C  
ATOM   1348  CD2 TYR A 167      32.906   8.578  -0.232  1.00 98.31           C  
ATOM   1349  CE1 TYR A 167      31.891   7.816   2.230  1.00 98.31           C  
ATOM   1350  CE2 TYR A 167      33.094   7.273   0.219  1.00 98.31           C  
ATOM   1351  OH  TYR A 167      32.750   5.613   1.900  1.00 98.31           O  
ATOM   1352  CZ  TYR A 167      32.562   6.902   1.449  1.00 98.31           C  
ATOM   1353  N   TRP A 168      31.047  10.430  -2.873  1.00 98.19           N  
ATOM   1354  CA  TRP A 168      31.031   9.492  -3.994  1.00 98.19           C  
ATOM   1355  C   TRP A 168      32.062   8.383  -3.787  1.00 98.19           C  
ATOM   1356  CB  TRP A 168      31.328  10.227  -5.309  1.00 98.19           C  
ATOM   1357  O   TRP A 168      33.250   8.617  -3.830  1.00 98.19           O  
ATOM   1358  CG  TRP A 168      30.250  11.188  -5.719  1.00 98.19           C  
ATOM   1359  CD1 TRP A 168      30.312  12.555  -5.734  1.00 98.19           C  
ATOM   1360  CD2 TRP A 168      28.922  10.852  -6.168  1.00 98.19           C  
ATOM   1361  CE2 TRP A 168      28.250  12.062  -6.441  1.00 98.19           C  
ATOM   1362  CE3 TRP A 168      28.250   9.641  -6.367  1.00 98.19           C  
ATOM   1363  NE1 TRP A 168      29.125  13.086  -6.168  1.00 98.19           N  
ATOM   1364  CH2 TRP A 168      26.297  10.898  -7.090  1.00 98.19           C  
ATOM   1365  CZ2 TRP A 168      26.938  12.102  -6.902  1.00 98.19           C  
ATOM   1366  CZ3 TRP A 168      26.938   9.680  -6.828  1.00 98.19           C  
ATOM   1367  N   ARG A 169      31.578   7.227  -3.572  1.00 96.69           N  
ATOM   1368  CA  ARG A 169      32.438   6.082  -3.303  1.00 96.69           C  
ATOM   1369  C   ARG A 169      33.125   5.602  -4.578  1.00 96.69           C  
ATOM   1370  CB  ARG A 169      31.641   4.938  -2.678  1.00 96.69           C  
ATOM   1371  O   ARG A 169      32.469   5.172  -5.523  1.00 96.69           O  
ATOM   1372  CG  ARG A 169      32.469   3.768  -2.211  1.00 96.69           C  
ATOM   1373  CD  ARG A 169      31.641   2.703  -1.518  1.00 96.69           C  
ATOM   1374  NE  ARG A 169      32.438   1.509  -1.219  1.00 96.69           N  
ATOM   1375  NH1 ARG A 169      30.906   0.029  -2.131  1.00 96.69           N  
ATOM   1376  NH2 ARG A 169      32.844  -0.748  -1.199  1.00 96.69           N  
ATOM   1377  CZ  ARG A 169      32.062   0.266  -1.518  1.00 96.69           C  
ATOM   1378  N   GLY A 170      34.344   5.652  -4.590  1.00 93.88           N  
ATOM   1379  CA  GLY A 170      35.125   5.316  -5.777  1.00 93.88           C  
ATOM   1380  C   GLY A 170      35.438   6.520  -6.648  1.00 93.88           C  
ATOM   1381  O   GLY A 170      35.938   6.371  -7.762  1.00 93.88           O  
ATOM   1382  N   ASP A 171      35.031   7.660  -6.250  1.00 94.12           N  
ATOM   1383  CA  ASP A 171      35.312   8.930  -6.914  1.00 94.12           C  
ATOM   1384  C   ASP A 171      34.719   8.961  -8.320  1.00 94.12           C  
ATOM   1385  CB  ASP A 171      36.812   9.172  -6.977  1.00 94.12           C  
ATOM   1386  O   ASP A 171      33.500   8.836  -8.484  1.00 94.12           O  
ATOM   1387  CG  ASP A 171      37.469   9.297  -5.605  1.00 94.12           C  
ATOM   1388  OD1 ASP A 171      36.906  10.031  -4.746  1.00 94.12           O  
ATOM   1389  OD2 ASP A 171      38.500   8.664  -5.383  1.00 94.12           O  
ATOM   1390  N   ASP A 172      35.594   9.008  -9.281  1.00 90.00           N  
ATOM   1391  CA  ASP A 172      35.125   9.164 -10.656  1.00 90.00           C  
ATOM   1392  C   ASP A 172      34.438   7.883 -11.156  1.00 90.00           C  
ATOM   1393  CB  ASP A 172      36.281   9.547 -11.586  1.00 90.00           C  
ATOM   1394  O   ASP A 172      33.719   7.898 -12.156  1.00 90.00           O  
ATOM   1395  CG  ASP A 172      36.781  10.945 -11.320  1.00 90.00           C  
ATOM   1396  OD1 ASP A 172      36.031  11.812 -10.859  1.00 90.00           O  
ATOM   1397  OD2 ASP A 172      38.000  11.188 -11.578  1.00 90.00           O  
ATOM   1398  N   ASN A 173      34.625   6.867 -10.469  1.00 91.44           N  
ATOM   1399  CA  ASN A 173      34.062   5.594 -10.883  1.00 91.44           C  
ATOM   1400  C   ASN A 173      32.781   5.281 -10.109  1.00 91.44           C  
ATOM   1401  CB  ASN A 173      35.062   4.461 -10.703  1.00 91.44           C  
ATOM   1402  O   ASN A 173      32.281   4.160 -10.164  1.00 91.44           O  
ATOM   1403  CG  ASN A 173      36.281   4.621 -11.602  1.00 91.44           C  
ATOM   1404  ND2 ASN A 173      37.469   4.387 -11.047  1.00 91.44           N  
ATOM   1405  OD1 ASN A 173      36.156   4.949 -12.781  1.00 91.44           O  
ATOM   1406  N   ALA A 174      32.281   6.270  -9.367  1.00 95.31           N  
ATOM   1407  CA  ALA A 174      31.109   6.066  -8.539  1.00 95.31           C  
ATOM   1408  C   ALA A 174      29.859   5.895  -9.391  1.00 95.31           C  
ATOM   1409  CB  ALA A 174      30.938   7.230  -7.566  1.00 95.31           C  
ATOM   1410  O   ALA A 174      28.844   5.352  -8.930  1.00 95.31           O  
ATOM   1411  N   VAL A 175      29.938   6.406 -10.578  1.00 94.12           N  
ATOM   1412  CA  VAL A 175      28.797   6.297 -11.492  1.00 94.12           C  
ATOM   1413  C   VAL A 175      29.188   5.441 -12.695  1.00 94.12           C  
ATOM   1414  CB  VAL A 175      28.312   7.688 -11.953  1.00 94.12           C  
ATOM   1415  O   VAL A 175      30.219   5.688 -13.336  1.00 94.12           O  
ATOM   1416  CG1 VAL A 175      27.172   7.551 -12.953  1.00 94.12           C  
ATOM   1417  CG2 VAL A 175      27.891   8.531 -10.758  1.00 94.12           C  
ATOM   1418  N   THR A 176      28.375   4.414 -12.984  1.00 91.00           N  
ATOM   1419  CA  THR A 176      28.609   3.527 -14.117  1.00 91.00           C  
ATOM   1420  C   THR A 176      27.344   3.400 -14.977  1.00 91.00           C  
ATOM   1421  CB  THR A 176      29.062   2.131 -13.656  1.00 91.00           C  
ATOM   1422  O   THR A 176      26.281   3.910 -14.609  1.00 91.00           O  
ATOM   1423  CG2 THR A 176      30.344   2.213 -12.844  1.00 91.00           C  
ATOM   1424  OG1 THR A 176      28.031   1.545 -12.852  1.00 91.00           O  
ATOM   1425  N   GLY A 177      27.406   2.797 -16.188  1.00 86.81           N  
ATOM   1426  CA  GLY A 177      26.281   2.561 -17.062  1.00 86.81           C  
ATOM   1427  C   GLY A 177      26.047   3.682 -18.062  1.00 86.81           C  
ATOM   1428  O   GLY A 177      25.281   3.533 -19.000  1.00 86.81           O  
ATOM   1429  N   VAL A 178      26.703   4.809 -17.875  1.00 78.75           N  
ATOM   1430  CA  VAL A 178      26.484   5.996 -18.688  1.00 78.75           C  
ATOM   1431  C   VAL A 178      26.906   5.715 -20.125  1.00 78.75           C  
ATOM   1432  CB  VAL A 178      27.250   7.215 -18.141  1.00 78.75           C  
ATOM   1433  O   VAL A 178      26.234   6.148 -21.078  1.00 78.75           O  
ATOM   1434  CG1 VAL A 178      26.828   8.492 -18.844  1.00 78.75           C  
ATOM   1435  CG2 VAL A 178      27.047   7.340 -16.625  1.00 78.75           C  
ATOM   1436  N   THR A 179      27.922   4.914 -20.391  1.00 72.00           N  
ATOM   1437  CA  THR A 179      28.453   4.684 -21.719  1.00 72.00           C  
ATOM   1438  C   THR A 179      27.641   3.633 -22.469  1.00 72.00           C  
ATOM   1439  CB  THR A 179      29.938   4.238 -21.672  1.00 72.00           C  
ATOM   1440  O   THR A 179      27.703   3.533 -23.688  1.00 72.00           O  
ATOM   1441  CG2 THR A 179      30.812   5.324 -21.062  1.00 72.00           C  
ATOM   1442  OG1 THR A 179      30.031   3.053 -20.875  1.00 72.00           O  
ATOM   1443  N   LYS A 180      26.781   2.934 -21.797  1.00 71.94           N  
ATOM   1444  CA  LYS A 180      26.031   1.828 -22.406  1.00 71.94           C  
ATOM   1445  C   LYS A 180      24.594   2.227 -22.688  1.00 71.94           C  
ATOM   1446  CB  LYS A 180      26.062   0.601 -21.484  1.00 71.94           C  
ATOM   1447  O   LYS A 180      23.859   1.481 -23.344  1.00 71.94           O  
ATOM   1448  CG  LYS A 180      27.453  -0.008 -21.328  1.00 71.94           C  
ATOM   1449  CD  LYS A 180      27.406  -1.262 -20.453  1.00 71.94           C  
ATOM   1450  CE  LYS A 180      28.797  -1.859 -20.281  1.00 71.94           C  
ATOM   1451  NZ  LYS A 180      28.781  -3.035 -19.359  1.00 71.94           N  
ATOM   1452  N   ILE A 181      24.297   3.375 -22.297  1.00 72.31           N  
ATOM   1453  CA  ILE A 181      22.891   3.760 -22.391  1.00 72.31           C  
ATOM   1454  C   ILE A 181      22.562   4.211 -23.812  1.00 72.31           C  
ATOM   1455  CB  ILE A 181      22.547   4.879 -21.375  1.00 72.31           C  
ATOM   1456  O   ILE A 181      23.297   5.000 -24.406  1.00 72.31           O  
ATOM   1457  CG1 ILE A 181      22.719   4.371 -19.938  1.00 72.31           C  
ATOM   1458  CG2 ILE A 181      21.125   5.402 -21.609  1.00 72.31           C  
ATOM   1459  CD1 ILE A 181      22.672   5.469 -18.891  1.00 72.31           C  
ATOM   1460  N   GLU A 182      21.719   3.451 -24.484  1.00 65.31           N  
ATOM   1461  CA  GLU A 182      21.188   3.850 -25.781  1.00 65.31           C  
ATOM   1462  C   GLU A 182      19.828   4.535 -25.625  1.00 65.31           C  
ATOM   1463  CB  GLU A 182      21.062   2.639 -26.703  1.00 65.31           C  
ATOM   1464  O   GLU A 182      18.906   3.965 -25.047  1.00 65.31           O  
ATOM   1465  CG  GLU A 182      22.406   2.129 -27.234  1.00 65.31           C  
ATOM   1466  CD  GLU A 182      22.250   0.974 -28.203  1.00 65.31           C  
ATOM   1467  OE1 GLU A 182      23.281   0.547 -28.797  1.00 65.31           O  
ATOM   1468  OE2 GLU A 182      21.109   0.492 -28.391  1.00 65.31           O  
ATOM   1469  N   LEU A 183      19.891   5.852 -25.750  1.00 64.88           N  
ATOM   1470  CA  LEU A 183      18.625   6.590 -25.750  1.00 64.88           C  
ATOM   1471  C   LEU A 183      18.125   6.816 -27.156  1.00 64.88           C  
ATOM   1472  CB  LEU A 183      18.797   7.934 -25.031  1.00 64.88           C  
ATOM   1473  O   LEU A 183      18.906   7.098 -28.078  1.00 64.88           O  
ATOM   1474  CG  LEU A 183      18.953   7.883 -23.516  1.00 64.88           C  
ATOM   1475  CD1 LEU A 183      19.938   8.930 -23.031  1.00 64.88           C  
ATOM   1476  CD2 LEU A 183      17.594   8.078 -22.844  1.00 64.88           C  
ATOM   1477  N   PRO A 184      16.875   6.457 -27.469  1.00 63.91           N  
ATOM   1478  CA  PRO A 184      16.406   6.723 -28.828  1.00 63.91           C  
ATOM   1479  C   PRO A 184      16.578   8.188 -29.234  1.00 63.91           C  
ATOM   1480  CB  PRO A 184      14.922   6.355 -28.766  1.00 63.91           C  
ATOM   1481  O   PRO A 184      17.000   8.461 -30.359  1.00 63.91           O  
ATOM   1482  CG  PRO A 184      14.727   5.770 -27.406  1.00 63.91           C  
ATOM   1483  CD  PRO A 184      15.969   6.016 -26.594  1.00 63.91           C  
ATOM   1484  N   GLN A 185      16.359   9.141 -28.312  1.00 70.62           N  
ATOM   1485  CA  GLN A 185      16.266  10.531 -28.750  1.00 70.62           C  
ATOM   1486  C   GLN A 185      17.406  11.359 -28.172  1.00 70.62           C  
ATOM   1487  CB  GLN A 185      14.922  11.125 -28.359  1.00 70.62           C  
ATOM   1488  O   GLN A 185      17.641  12.492 -28.609  1.00 70.62           O  
ATOM   1489  CG  GLN A 185      13.734  10.531 -29.094  1.00 70.62           C  
ATOM   1490  CD  GLN A 185      12.406  11.109 -28.656  1.00 70.62           C  
ATOM   1491  NE2 GLN A 185      11.336  10.742 -29.359  1.00 70.62           N  
ATOM   1492  OE1 GLN A 185      12.344  11.883 -27.703  1.00 70.62           O  
ATOM   1493  N   PHE A 186      18.125  10.867 -27.234  1.00 78.12           N  
ATOM   1494  CA  PHE A 186      19.156  11.664 -26.578  1.00 78.12           C  
ATOM   1495  C   PHE A 186      20.391  10.820 -26.328  1.00 78.12           C  
ATOM   1496  CB  PHE A 186      18.641  12.250 -25.266  1.00 78.12           C  
ATOM   1497  O   PHE A 186      20.328   9.594 -26.312  1.00 78.12           O  
ATOM   1498  CG  PHE A 186      17.641  13.359 -25.453  1.00 78.12           C  
ATOM   1499  CD1 PHE A 186      18.062  14.680 -25.562  1.00 78.12           C  
ATOM   1500  CD2 PHE A 186      16.281  13.094 -25.516  1.00 78.12           C  
ATOM   1501  CE1 PHE A 186      17.141  15.711 -25.734  1.00 78.12           C  
ATOM   1502  CE2 PHE A 186      15.352  14.117 -25.672  1.00 78.12           C  
ATOM   1503  CZ  PHE A 186      15.789  15.430 -25.781  1.00 78.12           C  
ATOM   1504  N   SER A 187      21.578  11.430 -26.281  1.00 80.00           N  
ATOM   1505  CA  SER A 187      22.828  10.836 -25.844  1.00 80.00           C  
ATOM   1506  C   SER A 187      23.422  11.625 -24.672  1.00 80.00           C  
ATOM   1507  CB  SER A 187      23.828  10.766 -26.984  1.00 80.00           C  
ATOM   1508  O   SER A 187      23.297  12.852 -24.625  1.00 80.00           O  
ATOM   1509  OG  SER A 187      23.297  10.031 -28.078  1.00 80.00           O  
ATOM   1510  N   ILE A 188      23.938  10.836 -23.734  1.00 85.94           N  
ATOM   1511  CA  ILE A 188      24.719  11.500 -22.688  1.00 85.94           C  
ATOM   1512  C   ILE A 188      26.125  11.773 -23.203  1.00 85.94           C  
ATOM   1513  CB  ILE A 188      24.766  10.641 -21.406  1.00 85.94           C  
ATOM   1514  O   ILE A 188      26.875  10.844 -23.500  1.00 85.94           O  
ATOM   1515  CG1 ILE A 188      23.344  10.383 -20.875  1.00 85.94           C  
ATOM   1516  CG2 ILE A 188      25.625  11.328 -20.344  1.00 85.94           C  
ATOM   1517  CD1 ILE A 188      23.297   9.438 -19.688  1.00 85.94           C  
ATOM   1518  N   VAL A 189      26.531  13.055 -23.312  1.00 87.88           N  
ATOM   1519  CA  VAL A 189      27.812  13.398 -23.906  1.00 87.88           C  
ATOM   1520  C   VAL A 189      28.844  13.688 -22.812  1.00 87.88           C  
ATOM   1521  CB  VAL A 189      27.703  14.617 -24.859  1.00 87.88           C  
ATOM   1522  O   VAL A 189      30.047  13.695 -23.062  1.00 87.88           O  
ATOM   1523  CG1 VAL A 189      26.906  14.250 -26.109  1.00 87.88           C  
ATOM   1524  CG2 VAL A 189      27.031  15.789 -24.141  1.00 87.88           C  
ATOM   1525  N   ASP A 190      28.438  13.992 -21.594  1.00 90.44           N  
ATOM   1526  CA  ASP A 190      29.312  14.273 -20.453  1.00 90.44           C  
ATOM   1527  C   ASP A 190      28.562  14.188 -19.141  1.00 90.44           C  
ATOM   1528  CB  ASP A 190      29.953  15.656 -20.609  1.00 90.44           C  
ATOM   1529  O   ASP A 190      27.328  14.289 -19.109  1.00 90.44           O  
ATOM   1530  CG  ASP A 190      31.156  15.852 -19.719  1.00 90.44           C  
ATOM   1531  OD1 ASP A 190      31.688  14.859 -19.172  1.00 90.44           O  
ATOM   1532  OD2 ASP A 190      31.594  17.016 -19.547  1.00 90.44           O  
ATOM   1533  N   TYR A 191      29.312  13.859 -18.031  1.00 92.88           N  
ATOM   1534  CA  TYR A 191      28.703  13.914 -16.719  1.00 92.88           C  
ATOM   1535  C   TYR A 191      29.719  14.383 -15.672  1.00 92.88           C  
ATOM   1536  CB  TYR A 191      28.141  12.547 -16.312  1.00 92.88           C  
ATOM   1537  O   TYR A 191      30.922  14.312 -15.891  1.00 92.88           O  
ATOM   1538  CG  TYR A 191      29.203  11.516 -16.031  1.00 92.88           C  
ATOM   1539  CD1 TYR A 191      29.781  10.766 -17.062  1.00 92.88           C  
ATOM   1540  CD2 TYR A 191      29.656  11.289 -14.727  1.00 92.88           C  
ATOM   1541  CE1 TYR A 191      30.750   9.812 -16.797  1.00 92.88           C  
ATOM   1542  CE2 TYR A 191      30.625  10.336 -14.461  1.00 92.88           C  
ATOM   1543  OH  TYR A 191      32.125   8.664 -15.234  1.00 92.88           O  
ATOM   1544  CZ  TYR A 191      31.172   9.602 -15.492  1.00 92.88           C  
ATOM   1545  N   LYS A 192      29.234  14.969 -14.641  1.00 95.19           N  
ATOM   1546  CA  LYS A 192      30.047  15.492 -13.547  1.00 95.19           C  
ATOM   1547  C   LYS A 192      29.453  15.109 -12.195  1.00 95.19           C  
ATOM   1548  CB  LYS A 192      30.172  17.016 -13.648  1.00 95.19           C  
ATOM   1549  O   LYS A 192      28.234  15.109 -12.016  1.00 95.19           O  
ATOM   1550  CG  LYS A 192      31.047  17.484 -14.812  1.00 95.19           C  
ATOM   1551  CD  LYS A 192      31.156  19.000 -14.836  1.00 95.19           C  
ATOM   1552  CE  LYS A 192      31.938  19.469 -16.062  1.00 95.19           C  
ATOM   1553  NZ  LYS A 192      32.062  20.969 -16.094  1.00 95.19           N  
ATOM   1554  N   LEU A 193      30.359  14.734 -11.281  1.00 97.19           N  
ATOM   1555  CA  LEU A 193      29.984  14.445  -9.898  1.00 97.19           C  
ATOM   1556  C   LEU A 193      30.359  15.602  -8.984  1.00 97.19           C  
ATOM   1557  CB  LEU A 193      30.656  13.156  -9.414  1.00 97.19           C  
ATOM   1558  O   LEU A 193      31.516  16.031  -8.945  1.00 97.19           O  
ATOM   1559  CG  LEU A 193      30.484  11.930 -10.305  1.00 97.19           C  
ATOM   1560  CD1 LEU A 193      31.234  10.734  -9.719  1.00 97.19           C  
ATOM   1561  CD2 LEU A 193      29.000  11.602 -10.484  1.00 97.19           C  
ATOM   1562  N   ILE A 194      29.375  16.125  -8.297  1.00 96.88           N  
ATOM   1563  CA  ILE A 194      29.578  17.297  -7.445  1.00 96.88           C  
ATOM   1564  C   ILE A 194      29.188  16.953  -6.008  1.00 96.88           C  
ATOM   1565  CB  ILE A 194      28.766  18.500  -7.945  1.00 96.88           C  
ATOM   1566  O   ILE A 194      28.203  16.250  -5.770  1.00 96.88           O  
ATOM   1567  CG1 ILE A 194      29.172  18.859  -9.375  1.00 96.88           C  
ATOM   1568  CG2 ILE A 194      28.938  19.703  -7.004  1.00 96.88           C  
ATOM   1569  CD1 ILE A 194      28.188  19.781 -10.086  1.00 96.88           C  
ATOM   1570  N   THR A 195      29.984  17.344  -5.070  1.00 96.56           N  
ATOM   1571  CA  THR A 195      29.688  17.266  -3.646  1.00 96.56           C  
ATOM   1572  C   THR A 195      29.562  18.656  -3.041  1.00 96.56           C  
ATOM   1573  CB  THR A 195      30.781  16.484  -2.893  1.00 96.56           C  
ATOM   1574  O   THR A 195      30.438  19.516  -3.234  1.00 96.56           O  
ATOM   1575  CG2 THR A 195      30.406  16.297  -1.426  1.00 96.56           C  
ATOM   1576  OG1 THR A 195      30.938  15.188  -3.502  1.00 96.56           O  
ATOM   1577  N   LYS A 196      28.453  18.938  -2.350  1.00 95.19           N  
ATOM   1578  CA  LYS A 196      28.281  20.266  -1.742  1.00 95.19           C  
ATOM   1579  C   LYS A 196      27.531  20.156  -0.422  1.00 95.19           C  
ATOM   1580  CB  LYS A 196      27.547  21.203  -2.699  1.00 95.19           C  
ATOM   1581  O   LYS A 196      27.094  19.078  -0.029  1.00 95.19           O  
ATOM   1582  CG  LYS A 196      26.156  20.750  -3.061  1.00 95.19           C  
ATOM   1583  CD  LYS A 196      25.531  21.625  -4.145  1.00 95.19           C  
ATOM   1584  CE  LYS A 196      24.203  21.062  -4.625  1.00 95.19           C  
ATOM   1585  NZ  LYS A 196      23.625  21.891  -5.734  1.00 95.19           N  
ATOM   1586  N   LYS A 197      27.484  21.234   0.296  1.00 94.62           N  
ATOM   1587  CA  LYS A 197      26.688  21.438   1.511  1.00 94.62           C  
ATOM   1588  C   LYS A 197      25.672  22.547   1.328  1.00 94.62           C  
ATOM   1589  CB  LYS A 197      27.609  21.750   2.697  1.00 94.62           C  
ATOM   1590  O   LYS A 197      25.984  23.594   0.757  1.00 94.62           O  
ATOM   1591  CG  LYS A 197      26.891  21.812   4.035  1.00 94.62           C  
ATOM   1592  CD  LYS A 197      27.859  22.078   5.180  1.00 94.62           C  
ATOM   1593  CE  LYS A 197      27.109  22.312   6.492  1.00 94.62           C  
ATOM   1594  NZ  LYS A 197      28.062  22.594   7.617  1.00 94.62           N  
ATOM   1595  N   VAL A 198      24.469  22.250   1.701  1.00 93.19           N  
ATOM   1596  CA  VAL A 198      23.422  23.250   1.609  1.00 93.19           C  
ATOM   1597  C   VAL A 198      22.969  23.656   3.012  1.00 93.19           C  
ATOM   1598  CB  VAL A 198      22.219  22.734   0.791  1.00 93.19           C  
ATOM   1599  O   VAL A 198      22.812  22.812   3.891  1.00 93.19           O  
ATOM   1600  CG1 VAL A 198      21.219  23.859   0.540  1.00 93.19           C  
ATOM   1601  CG2 VAL A 198      22.688  22.141  -0.531  1.00 93.19           C  
ATOM   1602  N   VAL A 199      22.688  24.922   3.207  1.00 90.44           N  
ATOM   1603  CA  VAL A 199      22.359  25.438   4.531  1.00 90.44           C  
ATOM   1604  C   VAL A 199      20.906  25.891   4.559  1.00 90.44           C  
ATOM   1605  CB  VAL A 199      23.297  26.594   4.938  1.00 90.44           C  
ATOM   1606  O   VAL A 199      20.469  26.641   3.686  1.00 90.44           O  
ATOM   1607  CG1 VAL A 199      22.938  27.109   6.324  1.00 90.44           C  
ATOM   1608  CG2 VAL A 199      24.766  26.141   4.891  1.00 90.44           C  
ATOM   1609  N   PHE A 200      20.172  25.328   5.516  1.00 82.44           N  
ATOM   1610  CA  PHE A 200      18.812  25.766   5.812  1.00 82.44           C  
ATOM   1611  C   PHE A 200      18.719  26.312   7.234  1.00 82.44           C  
ATOM   1612  CB  PHE A 200      17.828  24.625   5.625  1.00 82.44           C  
ATOM   1613  O   PHE A 200      19.719  26.375   7.949  1.00 82.44           O  
ATOM   1614  CG  PHE A 200      17.828  24.047   4.234  1.00 82.44           C  
ATOM   1615  CD1 PHE A 200      17.125  24.672   3.207  1.00 82.44           C  
ATOM   1616  CD2 PHE A 200      18.516  22.875   3.957  1.00 82.44           C  
ATOM   1617  CE1 PHE A 200      17.125  24.141   1.921  1.00 82.44           C  
ATOM   1618  CE2 PHE A 200      18.516  22.328   2.674  1.00 82.44           C  
ATOM   1619  CZ  PHE A 200      17.828  22.969   1.656  1.00 82.44           C  
ATOM   1620  N   SER A 201      17.453  26.719   7.617  1.00 75.75           N  
ATOM   1621  CA  SER A 201      17.234  27.219   8.969  1.00 75.75           C  
ATOM   1622  C   SER A 201      17.391  26.109  10.000  1.00 75.75           C  
ATOM   1623  CB  SER A 201      15.844  27.844   9.094  1.00 75.75           C  
ATOM   1624  O   SER A 201      17.766  26.375  11.148  1.00 75.75           O  
ATOM   1625  OG  SER A 201      14.836  26.891   8.758  1.00 75.75           O  
ATOM   1626  N   THR A 202      17.250  24.922   9.531  1.00 77.75           N  
ATOM   1627  CA  THR A 202      17.281  23.781  10.445  1.00 77.75           C  
ATOM   1628  C   THR A 202      18.688  23.219  10.547  1.00 77.75           C  
ATOM   1629  CB  THR A 202      16.312  22.688  10.000  1.00 77.75           C  
ATOM   1630  O   THR A 202      18.969  22.391  11.414  1.00 77.75           O  
ATOM   1631  CG2 THR A 202      14.859  23.156  10.078  1.00 77.75           C  
ATOM   1632  OG1 THR A 202      16.609  22.297   8.648  1.00 77.75           O  
ATOM   1633  N   GLY A 203      19.609  23.609   9.633  1.00 87.06           N  
ATOM   1634  CA  GLY A 203      20.969  23.109   9.656  1.00 87.06           C  
ATOM   1635  C   GLY A 203      21.594  23.000   8.273  1.00 87.06           C  
ATOM   1636  O   GLY A 203      21.047  23.531   7.301  1.00 87.06           O  
ATOM   1637  N   SER A 204      22.781  22.359   8.344  1.00 94.25           N  
ATOM   1638  CA  SER A 204      23.500  22.094   7.094  1.00 94.25           C  
ATOM   1639  C   SER A 204      23.328  20.641   6.672  1.00 94.25           C  
ATOM   1640  CB  SER A 204      24.984  22.438   7.234  1.00 94.25           C  
ATOM   1641  O   SER A 204      23.406  19.734   7.504  1.00 94.25           O  
ATOM   1642  OG  SER A 204      25.156  23.797   7.555  1.00 94.25           O  
ATOM   1643  N   TYR A 205      23.078  20.484   5.414  1.00 95.25           N  
ATOM   1644  CA  TYR A 205      22.812  19.141   4.910  1.00 95.25           C  
ATOM   1645  C   TYR A 205      23.766  18.781   3.771  1.00 95.25           C  
ATOM   1646  CB  TYR A 205      21.375  19.016   4.434  1.00 95.25           C  
ATOM   1647  O   TYR A 205      24.094  19.641   2.939  1.00 95.25           O  
ATOM   1648  CG  TYR A 205      20.359  19.172   5.543  1.00 95.25           C  
ATOM   1649  CD1 TYR A 205      19.781  18.062   6.145  1.00 95.25           C  
ATOM   1650  CD2 TYR A 205      19.969  20.438   5.984  1.00 95.25           C  
ATOM   1651  CE1 TYR A 205      18.844  18.203   7.164  1.00 95.25           C  
ATOM   1652  CE2 TYR A 205      19.031  20.578   7.000  1.00 95.25           C  
ATOM   1653  OH  TYR A 205      17.547  19.594   8.594  1.00 95.25           O  
ATOM   1654  CZ  TYR A 205      18.469  19.453   7.586  1.00 95.25           C  
ATOM   1655  N   PRO A 206      24.250  17.562   3.766  1.00 95.56           N  
ATOM   1656  CA  PRO A 206      25.078  17.125   2.641  1.00 95.56           C  
ATOM   1657  C   PRO A 206      24.266  16.844   1.383  1.00 95.56           C  
ATOM   1658  CB  PRO A 206      25.734  15.852   3.166  1.00 95.56           C  
ATOM   1659  O   PRO A 206      23.156  16.297   1.469  1.00 95.56           O  
ATOM   1660  CG  PRO A 206      24.734  15.266   4.105  1.00 95.56           C  
ATOM   1661  CD  PRO A 206      23.984  16.391   4.770  1.00 95.56           C  
ATOM   1662  N   ARG A 207      24.828  17.188   0.253  1.00 97.38           N  
ATOM   1663  CA  ARG A 207      24.188  16.953  -1.032  1.00 97.38           C  
ATOM   1664  C   ARG A 207      25.188  16.453  -2.072  1.00 97.38           C  
ATOM   1665  CB  ARG A 207      23.500  18.234  -1.527  1.00 97.38           C  
ATOM   1666  O   ARG A 207      26.281  17.000  -2.195  1.00 97.38           O  
ATOM   1667  CG  ARG A 207      22.750  18.062  -2.838  1.00 97.38           C  
ATOM   1668  CD  ARG A 207      22.109  19.359  -3.291  1.00 97.38           C  
ATOM   1669  NE  ARG A 207      21.031  19.781  -2.387  1.00 97.38           N  
ATOM   1670  NH1 ARG A 207      20.594  21.750  -3.492  1.00 97.38           N  
ATOM   1671  NH2 ARG A 207      19.391  21.188  -1.625  1.00 97.38           N  
ATOM   1672  CZ  ARG A 207      20.344  20.906  -2.504  1.00 97.38           C  
ATOM   1673  N   LEU A 208      24.859  15.352  -2.689  1.00 98.12           N  
ATOM   1674  CA  LEU A 208      25.578  14.883  -3.869  1.00 98.12           C  
ATOM   1675  C   LEU A 208      24.781  15.156  -5.137  1.00 98.12           C  
ATOM   1676  CB  LEU A 208      25.875  13.383  -3.750  1.00 98.12           C  
ATOM   1677  O   LEU A 208      23.562  15.000  -5.152  1.00 98.12           O  
ATOM   1678  CG  LEU A 208      26.750  12.961  -2.561  1.00 98.12           C  
ATOM   1679  CD1 LEU A 208      27.000  11.461  -2.607  1.00 98.12           C  
ATOM   1680  CD2 LEU A 208      28.062  13.734  -2.545  1.00 98.12           C  
ATOM   1681  N   SER A 209      25.516  15.555  -6.188  1.00 97.75           N  
ATOM   1682  CA  SER A 209      24.875  15.867  -7.457  1.00 97.75           C  
ATOM   1683  C   SER A 209      25.531  15.133  -8.617  1.00 97.75           C  
ATOM   1684  CB  SER A 209      24.891  17.375  -7.719  1.00 97.75           C  
ATOM   1685  O   SER A 209      26.750  15.164  -8.758  1.00 97.75           O  
ATOM   1686  OG  SER A 209      24.188  17.688  -8.898  1.00 97.75           O  
ATOM   1687  N   LEU A 210      24.812  14.406  -9.289  1.00 96.88           N  
ATOM   1688  CA  LEU A 210      25.203  13.891 -10.594  1.00 96.88           C  
ATOM   1689  C   LEU A 210      24.641  14.766 -11.711  1.00 96.88           C  
ATOM   1690  CB  LEU A 210      24.719  12.453 -10.773  1.00 96.88           C  
ATOM   1691  O   LEU A 210      23.438  14.797 -11.938  1.00 96.88           O  
ATOM   1692  CG  LEU A 210      24.828  11.859 -12.180  1.00 96.88           C  
ATOM   1693  CD1 LEU A 210      26.297  11.844 -12.625  1.00 96.88           C  
ATOM   1694  CD2 LEU A 210      24.234  10.461 -12.227  1.00 96.88           C  
ATOM   1695  N   SER A 211      25.516  15.492 -12.398  1.00 95.75           N  
ATOM   1696  CA  SER A 211      25.141  16.328 -13.531  1.00 95.75           C  
ATOM   1697  C   SER A 211      25.500  15.672 -14.852  1.00 95.75           C  
ATOM   1698  CB  SER A 211      25.812  17.703 -13.422  1.00 95.75           C  
ATOM   1699  O   SER A 211      26.625  15.203 -15.031  1.00 95.75           O  
ATOM   1700  OG  SER A 211      25.484  18.500 -14.547  1.00 95.75           O  
ATOM   1701  N   PHE A 212      24.578  15.531 -15.688  1.00 91.94           N  
ATOM   1702  CA  PHE A 212      24.891  14.953 -16.984  1.00 91.94           C  
ATOM   1703  C   PHE A 212      24.328  15.812 -18.109  1.00 91.94           C  
ATOM   1704  CB  PHE A 212      24.344  13.523 -17.094  1.00 91.94           C  
ATOM   1705  O   PHE A 212      23.266  16.422 -17.953  1.00 91.94           O  
ATOM   1706  CG  PHE A 212      22.875  13.414 -16.781  1.00 91.94           C  
ATOM   1707  CD1 PHE A 212      22.438  13.203 -15.477  1.00 91.94           C  
ATOM   1708  CD2 PHE A 212      21.938  13.508 -17.797  1.00 91.94           C  
ATOM   1709  CE1 PHE A 212      21.078  13.102 -15.195  1.00 91.94           C  
ATOM   1710  CE2 PHE A 212      20.578  13.406 -17.516  1.00 91.94           C  
ATOM   1711  CZ  PHE A 212      20.156  13.203 -16.219  1.00 91.94           C  
ATOM   1712  N   LYS A 213      25.062  15.844 -19.219  1.00 91.44           N  
ATOM   1713  CA  LYS A 213      24.703  16.625 -20.391  1.00 91.44           C  
ATOM   1714  C   LYS A 213      24.062  15.758 -21.469  1.00 91.44           C  
ATOM   1715  CB  LYS A 213      25.938  17.328 -20.953  1.00 91.44           C  
ATOM   1716  O   LYS A 213      24.625  14.742 -21.859  1.00 91.44           O  
ATOM   1717  CG  LYS A 213      25.625  18.469 -21.906  1.00 91.44           C  
ATOM   1718  CD  LYS A 213      26.875  19.234 -22.297  1.00 91.44           C  
ATOM   1719  CE  LYS A 213      26.547  20.438 -23.188  1.00 91.44           C  
ATOM   1720  NZ  LYS A 213      27.781  21.219 -23.531  1.00 91.44           N  
ATOM   1721  N   LEU A 214      22.875  16.172 -21.797  1.00 88.38           N  
ATOM   1722  CA  LEU A 214      22.125  15.453 -22.828  1.00 88.38           C  
ATOM   1723  C   LEU A 214      22.156  16.203 -24.156  1.00 88.38           C  
ATOM   1724  CB  LEU A 214      20.672  15.250 -22.375  1.00 88.38           C  
ATOM   1725  O   LEU A 214      22.031  17.422 -24.188  1.00 88.38           O  
ATOM   1726  CG  LEU A 214      20.453  14.430 -21.109  1.00 88.38           C  
ATOM   1727  CD1 LEU A 214      19.000  14.516 -20.656  1.00 88.38           C  
ATOM   1728  CD2 LEU A 214      20.875  12.977 -21.328  1.00 88.38           C  
ATOM   1729  N   LYS A 215      22.422  15.414 -25.250  1.00 86.25           N  
ATOM   1730  CA  LYS A 215      22.375  15.953 -26.594  1.00 86.25           C  
ATOM   1731  C   LYS A 215      21.375  15.195 -27.469  1.00 86.25           C  
ATOM   1732  CB  LYS A 215      23.766  15.906 -27.234  1.00 86.25           C  
ATOM   1733  O   LYS A 215      21.312  13.969 -27.406  1.00 86.25           O  
ATOM   1734  CG  LYS A 215      23.859  16.625 -28.578  1.00 86.25           C  
ATOM   1735  CD  LYS A 215      25.281  16.609 -29.125  1.00 86.25           C  
ATOM   1736  CE  LYS A 215      25.375  17.328 -30.469  1.00 86.25           C  
ATOM   1737  NZ  LYS A 215      26.766  17.344 -31.000  1.00 86.25           N  
ATOM   1738  N   ARG A 216      20.531  15.945 -28.156  1.00 82.94           N  
ATOM   1739  CA  ARG A 216      19.547  15.320 -29.031  1.00 82.94           C  
ATOM   1740  C   ARG A 216      20.234  14.664 -30.234  1.00 82.94           C  
ATOM   1741  CB  ARG A 216      18.516  16.344 -29.516  1.00 82.94           C  
ATOM   1742  O   ARG A 216      21.156  15.227 -30.812  1.00 82.94           O  
ATOM   1743  CG  ARG A 216      17.516  16.750 -28.453  1.00 82.94           C  
ATOM   1744  CD  ARG A 216      16.500  17.750 -28.984  1.00 82.94           C  
ATOM   1745  NE  ARG A 216      15.750  18.391 -27.906  1.00 82.94           N  
ATOM   1746  NH1 ARG A 216      13.727  17.406 -28.438  1.00 82.94           N  
ATOM   1747  NH2 ARG A 216      13.875  18.859 -26.656  1.00 82.94           N  
ATOM   1748  CZ  ARG A 216      14.453  18.219 -27.672  1.00 82.94           C  
ATOM   1749  N   ASN A 217      19.875  13.414 -30.438  1.00 75.38           N  
ATOM   1750  CA  ASN A 217      20.375  12.750 -31.641  1.00 75.38           C  
ATOM   1751  C   ASN A 217      19.672  13.273 -32.906  1.00 75.38           C  
ATOM   1752  CB  ASN A 217      20.188  11.234 -31.531  1.00 75.38           C  
ATOM   1753  O   ASN A 217      18.453  13.359 -32.938  1.00 75.38           O  
ATOM   1754  CG  ASN A 217      20.984  10.641 -30.391  1.00 75.38           C  
ATOM   1755  ND2 ASN A 217      20.469   9.570 -29.797  1.00 75.38           N  
ATOM   1756  OD1 ASN A 217      22.062  11.133 -30.031  1.00 75.38           O  
ATOM   1757  N   ILE A 218      20.391  14.156 -33.594  1.00 64.25           N  
ATOM   1758  CA  ILE A 218      19.922  14.680 -34.875  1.00 64.25           C  
ATOM   1759  C   ILE A 218      20.031  13.594 -35.969  1.00 64.25           C  
ATOM   1760  CB  ILE A 218      20.703  15.938 -35.312  1.00 64.25           C  
ATOM   1761  O   ILE A 218      21.047  12.906 -36.062  1.00 64.25           O  
ATOM   1762  CG1 ILE A 218      20.734  16.953 -34.156  1.00 64.25           C  
ATOM   1763  CG2 ILE A 218      20.094  16.562 -36.562  1.00 64.25           C  
ATOM   1764  CD1 ILE A 218      21.406  18.266 -34.531  1.00 64.25           C  
ATOM   1765  N   GLY A 219      19.016  12.680 -36.406  1.00 53.44           N  
ATOM   1766  CA  GLY A 219      18.828  11.719 -37.469  1.00 53.44           C  
ATOM   1767  C   GLY A 219      17.984  10.523 -37.062  1.00 53.44           C  
ATOM   1768  O   GLY A 219      17.766  10.297 -35.875  1.00 53.44           O  
TER    1769      GLY A 219                                                      
ATOM   1770  N   GLN B   1      -1.389 -46.531   8.125  1.00 31.89           N  
ATOM   1771  CA  GLN B   1      -2.312 -45.688   8.867  1.00 31.89           C  
ATOM   1772  C   GLN B   1      -3.186 -44.875   7.914  1.00 31.89           C  
ATOM   1773  CB  GLN B   1      -1.545 -44.750   9.805  1.00 31.89           C  
ATOM   1774  O   GLN B   1      -2.688 -44.281   6.957  1.00 31.89           O  
ATOM   1775  CG  GLN B   1      -1.263 -45.344  11.172  1.00 31.89           C  
ATOM   1776  CD  GLN B   1      -0.686 -44.344  12.148  1.00 31.89           C  
ATOM   1777  NE2 GLN B   1      -0.644 -44.719  13.430  1.00 31.89           N  
ATOM   1778  OE1 GLN B   1      -0.281 -43.250  11.766  1.00 31.89           O  
ATOM   1779  N   SER B   2      -4.426 -45.156   7.840  1.00 35.88           N  
ATOM   1780  CA  SER B   2      -5.383 -44.594   6.895  1.00 35.88           C  
ATOM   1781  C   SER B   2      -5.305 -43.062   6.875  1.00 35.88           C  
ATOM   1782  CB  SER B   2      -6.805 -45.031   7.238  1.00 35.88           C  
ATOM   1783  O   SER B   2      -5.148 -42.438   7.922  1.00 35.88           O  
ATOM   1784  OG  SER B   2      -7.359 -44.219   8.250  1.00 35.88           O  
ATOM   1785  N   VAL B   3      -4.926 -42.406   5.844  1.00 40.53           N  
ATOM   1786  CA  VAL B   3      -4.883 -40.969   5.559  1.00 40.53           C  
ATOM   1787  C   VAL B   3      -6.113 -40.281   6.152  1.00 40.53           C  
ATOM   1788  CB  VAL B   3      -4.801 -40.688   4.043  1.00 40.53           C  
ATOM   1789  O   VAL B   3      -6.133 -39.062   6.316  1.00 40.53           O  
ATOM   1790  CG1 VAL B   3      -4.199 -39.312   3.773  1.00 40.53           C  
ATOM   1791  CG2 VAL B   3      -3.984 -41.781   3.346  1.00 40.53           C  
ATOM   1792  N   ASN B   4      -7.270 -41.062   6.398  1.00 39.81           N  
ATOM   1793  CA  ASN B   4      -8.531 -40.469   6.836  1.00 39.81           C  
ATOM   1794  C   ASN B   4      -8.562 -40.281   8.352  1.00 39.81           C  
ATOM   1795  CB  ASN B   4      -9.711 -41.312   6.387  1.00 39.81           C  
ATOM   1796  O   ASN B   4      -9.641 -40.156   8.945  1.00 39.81           O  
ATOM   1797  CG  ASN B   4     -10.164 -41.000   4.977  1.00 39.81           C  
ATOM   1798  ND2 ASN B   4     -10.930 -41.906   4.375  1.00 39.81           N  
ATOM   1799  OD1 ASN B   4      -9.828 -39.938   4.430  1.00 39.81           O  
ATOM   1800  N   ASP B   5      -7.609 -40.719   9.234  1.00 45.12           N  
ATOM   1801  CA  ASP B   5      -7.684 -40.656  10.688  1.00 45.12           C  
ATOM   1802  C   ASP B   5      -7.543 -39.219  11.172  1.00 45.12           C  
ATOM   1803  CB  ASP B   5      -6.602 -41.531  11.328  1.00 45.12           C  
ATOM   1804  O   ASP B   5      -6.586 -38.531  10.812  1.00 45.12           O  
ATOM   1805  CG  ASP B   5      -6.910 -41.906  12.766  1.00 45.12           C  
ATOM   1806  OD1 ASP B   5      -7.840 -41.312  13.359  1.00 45.12           O  
ATOM   1807  OD2 ASP B   5      -6.215 -42.781  13.320  1.00 45.12           O  
ATOM   1808  N   PRO B   6      -8.617 -38.500  11.750  1.00 52.50           N  
ATOM   1809  CA  PRO B   6      -8.477 -37.219  12.453  1.00 52.50           C  
ATOM   1810  C   PRO B   6      -7.078 -37.031  13.039  1.00 52.50           C  
ATOM   1811  CB  PRO B   6      -9.523 -37.312  13.555  1.00 52.50           C  
ATOM   1812  O   PRO B   6      -6.648 -35.906  13.242  1.00 52.50           O  
ATOM   1813  CG  PRO B   6     -10.133 -38.688  13.398  1.00 52.50           C  
ATOM   1814  CD  PRO B   6      -9.445 -39.375  12.266  1.00 52.50           C  
ATOM   1815  N   SER B   7      -6.336 -38.094  13.430  1.00 54.31           N  
ATOM   1816  CA  SER B   7      -4.961 -38.094  13.922  1.00 54.31           C  
ATOM   1817  C   SER B   7      -3.996 -37.531  12.898  1.00 54.31           C  
ATOM   1818  CB  SER B   7      -4.543 -39.531  14.273  1.00 54.31           C  
ATOM   1819  O   SER B   7      -2.967 -36.938  13.258  1.00 54.31           O  
ATOM   1820  OG  SER B   7      -4.484 -40.344  13.109  1.00 54.31           O  
ATOM   1821  N   ASN B   8      -4.539 -37.469  11.578  1.00 66.38           N  
ATOM   1822  CA  ASN B   8      -3.627 -37.031  10.531  1.00 66.38           C  
ATOM   1823  C   ASN B   8      -3.473 -35.500  10.539  1.00 66.38           C  
ATOM   1824  CB  ASN B   8      -4.105 -37.500   9.164  1.00 66.38           C  
ATOM   1825  O   ASN B   8      -2.365 -35.000  10.375  1.00 66.38           O  
ATOM   1826  CG  ASN B   8      -3.031 -38.250   8.398  1.00 66.38           C  
ATOM   1827  ND2 ASN B   8      -3.408 -38.844   7.270  1.00 66.38           N  
ATOM   1828  OD1 ASN B   8      -1.871 -38.312   8.812  1.00 66.38           O  
ATOM   1829  N   MET B   9      -4.559 -34.781  10.898  1.00 75.81           N  
ATOM   1830  CA  MET B   9      -4.449 -33.344  10.922  1.00 75.81           C  
ATOM   1831  C   MET B   9      -3.488 -32.875  12.016  1.00 75.81           C  
ATOM   1832  CB  MET B   9      -5.824 -32.688  11.133  1.00 75.81           C  
ATOM   1833  O   MET B   9      -2.699 -31.953  11.805  1.00 75.81           O  
ATOM   1834  CG  MET B   9      -5.922 -31.266  10.633  1.00 75.81           C  
ATOM   1835  SD  MET B   9      -7.652 -30.672  10.555  1.00 75.81           S  
ATOM   1836  CE  MET B   9      -7.367 -28.875  10.484  1.00 75.81           C  
ATOM   1837  N   SER B  10      -3.559 -33.594  13.156  1.00 82.25           N  
ATOM   1838  CA  SER B  10      -2.676 -33.219  14.266  1.00 82.25           C  
ATOM   1839  C   SER B  10      -1.213 -33.469  13.906  1.00 82.25           C  
ATOM   1840  CB  SER B  10      -3.037 -34.031  15.516  1.00 82.25           C  
ATOM   1841  O   SER B  10      -0.350 -32.625  14.203  1.00 82.25           O  
ATOM   1842  OG  SER B  10      -2.633 -35.375  15.391  1.00 82.25           O  
ATOM   1843  N   LEU B  11      -1.043 -34.625  13.219  1.00 88.12           N  
ATOM   1844  CA  LEU B  11       0.322 -34.938  12.828  1.00 88.12           C  
ATOM   1845  C   LEU B  11       0.848 -33.938  11.812  1.00 88.12           C  
ATOM   1846  CB  LEU B  11       0.388 -36.375  12.242  1.00 88.12           C  
ATOM   1847  O   LEU B  11       2.004 -33.531  11.891  1.00 88.12           O  
ATOM   1848  CG  LEU B  11       1.787 -36.938  12.023  1.00 88.12           C  
ATOM   1849  CD1 LEU B  11       2.459 -37.219  13.359  1.00 88.12           C  
ATOM   1850  CD2 LEU B  11       1.717 -38.219  11.172  1.00 88.12           C  
ATOM   1851  N   VAL B  12       0.013 -33.562  10.906  1.00 89.69           N  
ATOM   1852  CA  VAL B  12       0.408 -32.594   9.883  1.00 89.69           C  
ATOM   1853  C   VAL B  12       0.687 -31.250  10.531  1.00 89.69           C  
ATOM   1854  CB  VAL B  12      -0.676 -32.469   8.789  1.00 89.69           C  
ATOM   1855  O   VAL B  12       1.695 -30.609  10.227  1.00 89.69           O  
ATOM   1856  CG1 VAL B  12      -0.302 -31.359   7.801  1.00 89.69           C  
ATOM   1857  CG2 VAL B  12      -0.879 -33.781   8.070  1.00 89.69           C  
ATOM   1858  N   LYS B  13      -0.136 -30.891  11.406  1.00 89.94           N  
ATOM   1859  CA  LYS B  13       0.045 -29.625  12.117  1.00 89.94           C  
ATOM   1860  C   LYS B  13       1.365 -29.609  12.883  1.00 89.94           C  
ATOM   1861  CB  LYS B  13      -1.120 -29.375  13.078  1.00 89.94           C  
ATOM   1862  O   LYS B  13       2.104 -28.625  12.836  1.00 89.94           O  
ATOM   1863  CG  LYS B  13      -1.018 -28.062  13.852  1.00 89.94           C  
ATOM   1864  CD  LYS B  13      -2.232 -27.844  14.742  1.00 89.94           C  
ATOM   1865  CE  LYS B  13      -2.088 -26.594  15.586  1.00 89.94           C  
ATOM   1866  NZ  LYS B  13      -1.610 -25.438  14.773  1.00 89.94           N  
ATOM   1867  N   GLU B  14       1.613 -30.656  13.594  1.00 93.56           N  
ATOM   1868  CA  GLU B  14       2.857 -30.766  14.352  1.00 93.56           C  
ATOM   1869  C   GLU B  14       4.070 -30.703  13.430  1.00 93.56           C  
ATOM   1870  CB  GLU B  14       2.883 -32.062  15.172  1.00 93.56           C  
ATOM   1871  O   GLU B  14       5.094 -30.109  13.781  1.00 93.56           O  
ATOM   1872  CG  GLU B  14       2.002 -32.031  16.406  1.00 93.56           C  
ATOM   1873  CD  GLU B  14       1.970 -33.344  17.156  1.00 93.56           C  
ATOM   1874  OE1 GLU B  14       1.205 -33.469  18.141  1.00 93.56           O  
ATOM   1875  OE2 GLU B  14       2.715 -34.281  16.766  1.00 93.56           O  
ATOM   1876  N   THR B  15       3.906 -31.359  12.312  1.00 93.69           N  
ATOM   1877  CA  THR B  15       4.996 -31.328  11.344  1.00 93.69           C  
ATOM   1878  C   THR B  15       5.281 -29.906  10.898  1.00 93.69           C  
ATOM   1879  CB  THR B  15       4.676 -32.219  10.117  1.00 93.69           C  
ATOM   1880  O   THR B  15       6.430 -29.453  10.914  1.00 93.69           O  
ATOM   1881  CG2 THR B  15       5.797 -32.125   9.086  1.00 93.69           C  
ATOM   1882  OG1 THR B  15       4.512 -33.562  10.539  1.00 93.69           O  
ATOM   1883  N   VAL B  16       4.266 -29.188  10.539  1.00 94.50           N  
ATOM   1884  CA  VAL B  16       4.426 -27.812  10.094  1.00 94.50           C  
ATOM   1885  C   VAL B  16       5.000 -26.953  11.227  1.00 94.50           C  
ATOM   1886  CB  VAL B  16       3.086 -27.203   9.609  1.00 94.50           C  
ATOM   1887  O   VAL B  16       5.906 -26.156  11.008  1.00 94.50           O  
ATOM   1888  CG1 VAL B  16       3.240 -25.719   9.297  1.00 94.50           C  
ATOM   1889  CG2 VAL B  16       2.580 -27.969   8.375  1.00 94.50           C  
ATOM   1890  N   ASP B  17       4.500 -27.156  12.492  1.00 94.81           N  
ATOM   1891  CA  ASP B  17       5.031 -26.453  13.648  1.00 94.81           C  
ATOM   1892  C   ASP B  17       6.539 -26.672  13.781  1.00 94.81           C  
ATOM   1893  CB  ASP B  17       4.324 -26.906  14.930  1.00 94.81           C  
ATOM   1894  O   ASP B  17       7.293 -25.719  13.969  1.00 94.81           O  
ATOM   1895  CG  ASP B  17       2.967 -26.266  15.125  1.00 94.81           C  
ATOM   1896  OD1 ASP B  17       2.697 -25.219  14.492  1.00 94.81           O  
ATOM   1897  OD2 ASP B  17       2.162 -26.797  15.914  1.00 94.81           O  
ATOM   1898  N   ARG B  18       6.922 -27.844  13.609  1.00 95.50           N  
ATOM   1899  CA  ARG B  18       8.328 -28.188  13.766  1.00 95.50           C  
ATOM   1900  C   ARG B  18       9.180 -27.562  12.672  1.00 95.50           C  
ATOM   1901  CB  ARG B  18       8.516 -29.719  13.758  1.00 95.50           C  
ATOM   1902  O   ARG B  18      10.273 -27.062  12.938  1.00 95.50           O  
ATOM   1903  CG  ARG B  18       9.914 -30.172  14.125  1.00 95.50           C  
ATOM   1904  CD  ARG B  18      10.070 -31.672  14.000  1.00 95.50           C  
ATOM   1905  NE  ARG B  18       8.984 -32.406  14.664  1.00 95.50           N  
ATOM   1906  NH1 ARG B  18       8.555 -33.812  12.898  1.00 95.50           N  
ATOM   1907  NH2 ARG B  18       7.324 -33.969  14.820  1.00 95.50           N  
ATOM   1908  CZ  ARG B  18       8.289 -33.406  14.125  1.00 95.50           C  
ATOM   1909  N   LEU B  19       8.672 -27.594  11.438  1.00 95.50           N  
ATOM   1910  CA  LEU B  19       9.414 -27.047  10.305  1.00 95.50           C  
ATOM   1911  C   LEU B  19       9.633 -25.547  10.477  1.00 95.50           C  
ATOM   1912  CB  LEU B  19       8.672 -27.312   9.000  1.00 95.50           C  
ATOM   1913  O   LEU B  19      10.719 -25.031  10.211  1.00 95.50           O  
ATOM   1914  CG  LEU B  19       8.641 -28.781   8.531  1.00 95.50           C  
ATOM   1915  CD1 LEU B  19       7.711 -28.922   7.324  1.00 95.50           C  
ATOM   1916  CD2 LEU B  19      10.039 -29.266   8.188  1.00 95.50           C  
ATOM   1917  N   LEU B  20       8.633 -24.844  10.992  1.00 95.44           N  
ATOM   1918  CA  LEU B  20       8.688 -23.391  11.023  1.00 95.44           C  
ATOM   1919  C   LEU B  20       9.281 -22.891  12.336  1.00 95.44           C  
ATOM   1920  CB  LEU B  20       7.285 -22.797  10.828  1.00 95.44           C  
ATOM   1921  O   LEU B  20       9.766 -21.750  12.414  1.00 95.44           O  
ATOM   1922  CG  LEU B  20       6.629 -23.047   9.469  1.00 95.44           C  
ATOM   1923  CD1 LEU B  20       5.285 -22.328   9.391  1.00 95.44           C  
ATOM   1924  CD2 LEU B  20       7.551 -22.578   8.344  1.00 95.44           C  
ATOM   1925  N   LYS B  21       9.188 -23.734  13.328  1.00 93.31           N  
ATOM   1926  CA  LYS B  21       9.758 -23.344  14.609  1.00 93.31           C  
ATOM   1927  C   LYS B  21      11.258 -23.094  14.492  1.00 93.31           C  
ATOM   1928  CB  LYS B  21       9.500 -24.406  15.672  1.00 93.31           C  
ATOM   1929  O   LYS B  21      12.031 -24.000  14.180  1.00 93.31           O  
ATOM   1930  CG  LYS B  21       9.852 -23.984  17.094  1.00 93.31           C  
ATOM   1931  CD  LYS B  21       9.469 -25.047  18.109  1.00 93.31           C  
ATOM   1932  CE  LYS B  21       9.781 -24.594  19.531  1.00 93.31           C  
ATOM   1933  NZ  LYS B  21       9.359 -25.609  20.547  1.00 93.31           N  
ATOM   1934  N   GLY B  22      11.750 -21.828  14.656  1.00 88.31           N  
ATOM   1935  CA  GLY B  22      13.156 -21.469  14.625  1.00 88.31           C  
ATOM   1936  C   GLY B  22      13.695 -21.281  13.219  1.00 88.31           C  
ATOM   1937  O   GLY B  22      14.906 -21.125  13.023  1.00 88.31           O  
ATOM   1938  N   TYR B  23      12.859 -21.531  12.203  1.00 94.31           N  
ATOM   1939  CA  TYR B  23      13.297 -21.297  10.828  1.00 94.31           C  
ATOM   1940  C   TYR B  23      13.797 -19.875  10.656  1.00 94.31           C  
ATOM   1941  CB  TYR B  23      12.156 -21.578   9.844  1.00 94.31           C  
ATOM   1942  O   TYR B  23      13.109 -18.922  11.023  1.00 94.31           O  
ATOM   1943  CG  TYR B  23      12.562 -21.438   8.398  1.00 94.31           C  
ATOM   1944  CD1 TYR B  23      12.305 -20.266   7.688  1.00 94.31           C  
ATOM   1945  CD2 TYR B  23      13.203 -22.484   7.734  1.00 94.31           C  
ATOM   1946  CE1 TYR B  23      12.680 -20.141   6.352  1.00 94.31           C  
ATOM   1947  CE2 TYR B  23      13.578 -22.359   6.398  1.00 94.31           C  
ATOM   1948  OH  TYR B  23      13.680 -21.062   4.398  1.00 94.31           O  
ATOM   1949  CZ  TYR B  23      13.312 -21.188   5.719  1.00 94.31           C  
ATOM   1950  N   ASP B  24      15.031 -19.719  10.172  1.00 94.19           N  
ATOM   1951  CA  ASP B  24      15.664 -18.406  10.023  1.00 94.19           C  
ATOM   1952  C   ASP B  24      15.578 -17.922   8.586  1.00 94.19           C  
ATOM   1953  CB  ASP B  24      17.125 -18.469  10.477  1.00 94.19           C  
ATOM   1954  O   ASP B  24      16.344 -18.359   7.727  1.00 94.19           O  
ATOM   1955  CG  ASP B  24      17.703 -17.094  10.773  1.00 94.19           C  
ATOM   1956  OD1 ASP B  24      17.156 -16.094  10.305  1.00 94.19           O  
ATOM   1957  OD2 ASP B  24      18.750 -17.031  11.469  1.00 94.19           O  
ATOM   1958  N   ILE B  25      14.711 -17.016   8.391  1.00 95.12           N  
ATOM   1959  CA  ILE B  25      14.438 -16.500   7.051  1.00 95.12           C  
ATOM   1960  C   ILE B  25      15.570 -15.594   6.594  1.00 95.12           C  
ATOM   1961  CB  ILE B  25      13.094 -15.742   7.000  1.00 95.12           C  
ATOM   1962  O   ILE B  25      15.711 -15.312   5.402  1.00 95.12           O  
ATOM   1963  CG1 ILE B  25      12.766 -15.320   5.562  1.00 95.12           C  
ATOM   1964  CG2 ILE B  25      13.125 -14.523   7.934  1.00 95.12           C  
ATOM   1965  CD1 ILE B  25      11.383 -14.711   5.395  1.00 95.12           C  
ATOM   1966  N   ARG B  26      16.453 -15.172   7.426  1.00 95.38           N  
ATOM   1967  CA  ARG B  26      17.469 -14.164   7.137  1.00 95.38           C  
ATOM   1968  C   ARG B  26      18.578 -14.742   6.281  1.00 95.38           C  
ATOM   1969  CB  ARG B  26      18.031 -13.586   8.430  1.00 95.38           C  
ATOM   1970  O   ARG B  26      19.312 -14.008   5.613  1.00 95.38           O  
ATOM   1971  CG  ARG B  26      17.016 -12.867   9.297  1.00 95.38           C  
ATOM   1972  CD  ARG B  26      17.578 -12.516  10.664  1.00 95.38           C  
ATOM   1973  NE  ARG B  26      17.906 -13.711  11.438  1.00 95.38           N  
ATOM   1974  NH1 ARG B  26      18.875 -12.570  13.195  1.00 95.38           N  
ATOM   1975  NH2 ARG B  26      18.750 -14.859  13.234  1.00 95.38           N  
ATOM   1976  CZ  ARG B  26      18.516 -13.711  12.617  1.00 95.38           C  
ATOM   1977  N   LEU B  27      18.688 -16.078   6.316  1.00 94.69           N  
ATOM   1978  CA  LEU B  27      19.812 -16.734   5.652  1.00 94.69           C  
ATOM   1979  C   LEU B  27      19.312 -17.688   4.570  1.00 94.69           C  
ATOM   1980  CB  LEU B  27      20.656 -17.500   6.668  1.00 94.69           C  
ATOM   1981  O   LEU B  27      18.328 -18.406   4.770  1.00 94.69           O  
ATOM   1982  CG  LEU B  27      21.359 -16.656   7.738  1.00 94.69           C  
ATOM   1983  CD1 LEU B  27      21.859 -17.547   8.867  1.00 94.69           C  
ATOM   1984  CD2 LEU B  27      22.500 -15.867   7.133  1.00 94.69           C  
ATOM   1985  N   ARG B  28      20.016 -17.672   3.441  1.00 95.94           N  
ATOM   1986  CA  ARG B  28      19.719 -18.656   2.412  1.00 95.94           C  
ATOM   1987  C   ARG B  28      20.031 -20.062   2.902  1.00 95.94           C  
ATOM   1988  CB  ARG B  28      20.516 -18.359   1.138  1.00 95.94           C  
ATOM   1989  O   ARG B  28      20.766 -20.250   3.865  1.00 95.94           O  
ATOM   1990  CG  ARG B  28      22.016 -18.422   1.321  1.00 95.94           C  
ATOM   1991  CD  ARG B  28      22.594 -19.719   0.761  1.00 95.94           C  
ATOM   1992  NE  ARG B  28      24.062 -19.703   0.769  1.00 95.94           N  
ATOM   1993  NH1 ARG B  28      24.281 -22.000   0.786  1.00 95.94           N  
ATOM   1994  NH2 ARG B  28      26.141 -20.656   0.788  1.00 95.94           N  
ATOM   1995  CZ  ARG B  28      24.828 -20.781   0.781  1.00 95.94           C  
ATOM   1996  N   PRO B  29      19.422 -21.078   2.223  1.00 95.81           N  
ATOM   1997  CA  PRO B  29      19.703 -22.453   2.609  1.00 95.81           C  
ATOM   1998  C   PRO B  29      21.188 -22.797   2.543  1.00 95.81           C  
ATOM   1999  CB  PRO B  29      18.906 -23.281   1.587  1.00 95.81           C  
ATOM   2000  O   PRO B  29      21.875 -22.375   1.617  1.00 95.81           O  
ATOM   2001  CG  PRO B  29      17.797 -22.375   1.153  1.00 95.81           C  
ATOM   2002  CD  PRO B  29      18.312 -20.969   1.116  1.00 95.81           C  
ATOM   2003  N   ASP B  30      21.688 -23.469   3.570  1.00 91.12           N  
ATOM   2004  CA  ASP B  30      23.047 -23.984   3.656  1.00 91.12           C  
ATOM   2005  C   ASP B  30      24.078 -22.859   3.463  1.00 91.12           C  
ATOM   2006  CB  ASP B  30      23.266 -25.078   2.619  1.00 91.12           C  
ATOM   2007  O   ASP B  30      25.000 -22.984   2.658  1.00 91.12           O  
ATOM   2008  CG  ASP B  30      24.547 -25.875   2.865  1.00 91.12           C  
ATOM   2009  OD1 ASP B  30      25.047 -25.875   4.008  1.00 91.12           O  
ATOM   2010  OD2 ASP B  30      25.047 -26.500   1.905  1.00 91.12           O  
ATOM   2011  N   PHE B  31      23.828 -21.797   4.102  1.00 90.19           N  
ATOM   2012  CA  PHE B  31      24.750 -20.656   3.998  1.00 90.19           C  
ATOM   2013  C   PHE B  31      26.172 -21.078   4.348  1.00 90.19           C  
ATOM   2014  CB  PHE B  31      24.297 -19.516   4.914  1.00 90.19           C  
ATOM   2015  O   PHE B  31      26.391 -21.781   5.344  1.00 90.19           O  
ATOM   2016  CG  PHE B  31      25.078 -18.234   4.715  1.00 90.19           C  
ATOM   2017  CD1 PHE B  31      26.266 -18.031   5.379  1.00 90.19           C  
ATOM   2018  CD2 PHE B  31      24.594 -17.250   3.861  1.00 90.19           C  
ATOM   2019  CE1 PHE B  31      27.000 -16.859   5.195  1.00 90.19           C  
ATOM   2020  CE2 PHE B  31      25.312 -16.078   3.674  1.00 90.19           C  
ATOM   2021  CZ  PHE B  31      26.500 -15.875   4.344  1.00 90.19           C  
ATOM   2022  N   GLY B  32      27.125 -20.562   3.615  1.00 84.94           N  
ATOM   2023  CA  GLY B  32      28.500 -20.984   3.781  1.00 84.94           C  
ATOM   2024  C   GLY B  32      28.875 -22.219   2.980  1.00 84.94           C  
ATOM   2025  O   GLY B  32      30.047 -22.547   2.848  1.00 84.94           O  
ATOM   2026  N   GLY B  33      27.859 -22.969   2.520  1.00 89.25           N  
ATOM   2027  CA  GLY B  33      28.047 -24.109   1.639  1.00 89.25           C  
ATOM   2028  C   GLY B  33      27.938 -23.750   0.168  1.00 89.25           C  
ATOM   2029  O   GLY B  33      28.125 -22.594  -0.212  1.00 89.25           O  
ATOM   2030  N   PRO B  34      27.812 -24.812  -0.636  1.00 94.00           N  
ATOM   2031  CA  PRO B  34      27.641 -24.562  -2.068  1.00 94.00           C  
ATOM   2032  C   PRO B  34      26.422 -23.688  -2.373  1.00 94.00           C  
ATOM   2033  CB  PRO B  34      27.469 -25.969  -2.654  1.00 94.00           C  
ATOM   2034  O   PRO B  34      25.531 -23.578  -1.541  1.00 94.00           O  
ATOM   2035  CG  PRO B  34      28.047 -26.891  -1.624  1.00 94.00           C  
ATOM   2036  CD  PRO B  34      27.875 -26.250  -0.274  1.00 94.00           C  
ATOM   2037  N   PRO B  35      26.469 -23.047  -3.451  1.00 96.56           N  
ATOM   2038  CA  PRO B  35      25.328 -22.203  -3.824  1.00 96.56           C  
ATOM   2039  C   PRO B  35      24.016 -22.984  -3.938  1.00 96.56           C  
ATOM   2040  CB  PRO B  35      25.750 -21.625  -5.184  1.00 96.56           C  
ATOM   2041  O   PRO B  35      24.031 -24.172  -4.270  1.00 96.56           O  
ATOM   2042  CG  PRO B  35      26.750 -22.609  -5.715  1.00 96.56           C  
ATOM   2043  CD  PRO B  35      27.469 -23.219  -4.559  1.00 96.56           C  
ATOM   2044  N   VAL B  36      22.938 -22.344  -3.598  1.00 97.94           N  
ATOM   2045  CA  VAL B  36      21.609 -22.922  -3.725  1.00 97.94           C  
ATOM   2046  C   VAL B  36      21.203 -22.969  -5.195  1.00 97.94           C  
ATOM   2047  CB  VAL B  36      20.562 -22.141  -2.904  1.00 97.94           C  
ATOM   2048  O   VAL B  36      21.188 -21.938  -5.871  1.00 97.94           O  
ATOM   2049  CG1 VAL B  36      19.188 -22.797  -3.004  1.00 97.94           C  
ATOM   2050  CG2 VAL B  36      21.000 -22.031  -1.445  1.00 97.94           C  
ATOM   2051  N   ALA B  37      20.891 -24.141  -5.711  1.00 98.50           N  
ATOM   2052  CA  ALA B  37      20.391 -24.266  -7.078  1.00 98.50           C  
ATOM   2053  C   ALA B  37      18.906 -23.922  -7.152  1.00 98.50           C  
ATOM   2054  CB  ALA B  37      20.641 -25.672  -7.605  1.00 98.50           C  
ATOM   2055  O   ALA B  37      18.078 -24.609  -6.539  1.00 98.50           O  
ATOM   2056  N   VAL B  38      18.562 -22.938  -7.898  1.00 98.56           N  
ATOM   2057  CA  VAL B  38      17.172 -22.516  -8.062  1.00 98.56           C  
ATOM   2058  C   VAL B  38      16.703 -22.812  -9.484  1.00 98.56           C  
ATOM   2059  CB  VAL B  38      16.984 -21.016  -7.734  1.00 98.56           C  
ATOM   2060  O   VAL B  38      17.172 -22.172 -10.438  1.00 98.56           O  
ATOM   2061  CG1 VAL B  38      15.516 -20.609  -7.875  1.00 98.56           C  
ATOM   2062  CG2 VAL B  38      17.484 -20.719  -6.328  1.00 98.56           C  
ATOM   2063  N   GLY B  39      15.766 -23.766  -9.656  1.00 98.50           N  
ATOM   2064  CA  GLY B  39      15.172 -24.094 -10.938  1.00 98.50           C  
ATOM   2065  C   GLY B  39      13.953 -23.234 -11.266  1.00 98.50           C  
ATOM   2066  O   GLY B  39      13.117 -22.984 -10.398  1.00 98.50           O  
ATOM   2067  N   MET B  40      13.891 -22.828 -12.484  1.00 97.75           N  
ATOM   2068  CA  MET B  40      12.812 -21.922 -12.844  1.00 97.75           C  
ATOM   2069  C   MET B  40      12.008 -22.453 -14.023  1.00 97.75           C  
ATOM   2070  CB  MET B  40      13.367 -20.531 -13.172  1.00 97.75           C  
ATOM   2071  O   MET B  40      12.578 -23.047 -14.938  1.00 97.75           O  
ATOM   2072  CG  MET B  40      14.070 -19.859 -12.000  1.00 97.75           C  
ATOM   2073  SD  MET B  40      14.609 -18.156 -12.398  1.00 97.75           S  
ATOM   2074  CE  MET B  40      15.547 -17.750 -10.891  1.00 97.75           C  
ATOM   2075  N   ASN B  41      10.664 -22.266 -13.984  1.00 95.94           N  
ATOM   2076  CA  ASN B  41       9.711 -22.516 -15.055  1.00 95.94           C  
ATOM   2077  C   ASN B  41       8.820 -21.312 -15.320  1.00 95.94           C  
ATOM   2078  CB  ASN B  41       8.852 -23.750 -14.734  1.00 95.94           C  
ATOM   2079  O   ASN B  41       8.477 -20.578 -14.398  1.00 95.94           O  
ATOM   2080  CG  ASN B  41       9.680 -24.984 -14.453  1.00 95.94           C  
ATOM   2081  ND2 ASN B  41      10.172 -25.609 -15.516  1.00 95.94           N  
ATOM   2082  OD1 ASN B  41       9.875 -25.375 -13.297  1.00 95.94           O  
ATOM   2083  N   ILE B  42       8.492 -21.172 -16.578  1.00 95.88           N  
ATOM   2084  CA  ILE B  42       7.574 -20.094 -16.953  1.00 95.88           C  
ATOM   2085  C   ILE B  42       6.434 -20.672 -17.781  1.00 95.88           C  
ATOM   2086  CB  ILE B  42       8.297 -18.969 -17.719  1.00 95.88           C  
ATOM   2087  O   ILE B  42       6.672 -21.422 -18.734  1.00 95.88           O  
ATOM   2088  CG1 ILE B  42       9.273 -18.234 -16.797  1.00 95.88           C  
ATOM   2089  CG2 ILE B  42       7.285 -18.000 -18.328  1.00 95.88           C  
ATOM   2090  CD1 ILE B  42      10.125 -17.188 -17.516  1.00 95.88           C  
ATOM   2091  N   ASP B  43       5.211 -20.406 -17.391  1.00 93.38           N  
ATOM   2092  CA  ASP B  43       4.043 -20.625 -18.250  1.00 93.38           C  
ATOM   2093  C   ASP B  43       3.424 -19.297 -18.688  1.00 93.38           C  
ATOM   2094  CB  ASP B  43       3.004 -21.469 -17.500  1.00 93.38           C  
ATOM   2095  O   ASP B  43       2.900 -18.547 -17.859  1.00 93.38           O  
ATOM   2096  CG  ASP B  43       1.786 -21.781 -18.359  1.00 93.38           C  
ATOM   2097  OD1 ASP B  43       1.931 -22.438 -19.406  1.00 93.38           O  
ATOM   2098  OD2 ASP B  43       0.672 -21.359 -17.969  1.00 93.38           O  
ATOM   2099  N   ILE B  44       3.535 -19.000 -19.922  1.00 91.69           N  
ATOM   2100  CA  ILE B  44       3.023 -17.734 -20.438  1.00 91.69           C  
ATOM   2101  C   ILE B  44       1.511 -17.828 -20.641  1.00 91.69           C  
ATOM   2102  CB  ILE B  44       3.707 -17.359 -21.781  1.00 91.69           C  
ATOM   2103  O   ILE B  44       1.028 -18.625 -21.453  1.00 91.69           O  
ATOM   2104  CG1 ILE B  44       5.227 -17.281 -21.594  1.00 91.69           C  
ATOM   2105  CG2 ILE B  44       3.145 -16.031 -22.312  1.00 91.69           C  
ATOM   2106  CD1 ILE B  44       5.988 -16.984 -22.875  1.00 91.69           C  
ATOM   2107  N   ALA B  45       0.834 -17.062 -19.891  1.00 89.00           N  
ATOM   2108  CA  ALA B  45      -0.624 -17.031 -19.984  1.00 89.00           C  
ATOM   2109  C   ALA B  45      -1.086 -16.172 -21.156  1.00 89.00           C  
ATOM   2110  CB  ALA B  45      -1.232 -16.531 -18.672  1.00 89.00           C  
ATOM   2111  O   ALA B  45      -2.006 -16.531 -21.891  1.00 89.00           O  
ATOM   2112  N   SER B  46      -0.472 -14.969 -21.344  1.00 85.94           N  
ATOM   2113  CA  SER B  46      -0.849 -14.070 -22.422  1.00 85.94           C  
ATOM   2114  C   SER B  46       0.231 -13.023 -22.672  1.00 85.94           C  
ATOM   2115  CB  SER B  46      -2.178 -13.383 -22.125  1.00 85.94           C  
ATOM   2116  O   SER B  46       1.048 -12.742 -21.797  1.00 85.94           O  
ATOM   2117  OG  SER B  46      -2.041 -12.492 -21.016  1.00 85.94           O  
ATOM   2118  N   ILE B  47       0.350 -12.586 -23.859  1.00 85.25           N  
ATOM   2119  CA  ILE B  47       1.065 -11.367 -24.234  1.00 85.25           C  
ATOM   2120  C   ILE B  47       0.066 -10.273 -24.625  1.00 85.25           C  
ATOM   2121  CB  ILE B  47       2.057 -11.617 -25.391  1.00 85.25           C  
ATOM   2122  O   ILE B  47      -0.533 -10.328 -25.688  1.00 85.25           O  
ATOM   2123  CG1 ILE B  47       3.096 -12.672 -24.984  1.00 85.25           C  
ATOM   2124  CG2 ILE B  47       2.736 -10.312 -25.812  1.00 85.25           C  
ATOM   2125  CD1 ILE B  47       4.074 -13.031 -26.094  1.00 85.25           C  
ATOM   2126  N   ASP B  48      -0.197  -9.391 -23.812  1.00 77.00           N  
ATOM   2127  CA  ASP B  48      -1.318  -8.461 -23.891  1.00 77.00           C  
ATOM   2128  C   ASP B  48      -1.005  -7.293 -24.828  1.00 77.00           C  
ATOM   2129  CB  ASP B  48      -1.673  -7.930 -22.500  1.00 77.00           C  
ATOM   2130  O   ASP B  48      -1.888  -6.809 -25.547  1.00 77.00           O  
ATOM   2131  CG  ASP B  48      -2.131  -9.023 -21.547  1.00 77.00           C  
ATOM   2132  OD1 ASP B  48      -2.924  -9.898 -21.969  1.00 77.00           O  
ATOM   2133  OD2 ASP B  48      -1.698  -9.008 -20.375  1.00 77.00           O  
ATOM   2134  N   MET B  49       0.217  -6.789 -24.828  1.00 86.31           N  
ATOM   2135  CA  MET B  49       0.532  -5.586 -25.594  1.00 86.31           C  
ATOM   2136  C   MET B  49       1.992  -5.582 -26.031  1.00 86.31           C  
ATOM   2137  CB  MET B  49       0.233  -4.332 -24.766  1.00 86.31           C  
ATOM   2138  O   MET B  49       2.869  -6.027 -25.281  1.00 86.31           O  
ATOM   2139  CG  MET B  49       0.391  -3.035 -25.547  1.00 86.31           C  
ATOM   2140  SD  MET B  49       0.039  -1.555 -24.516  1.00 86.31           S  
ATOM   2141  CE  MET B  49      -1.735  -1.787 -24.219  1.00 86.31           C  
ATOM   2142  N   VAL B  50       2.238  -5.230 -27.297  1.00 89.31           N  
ATOM   2143  CA  VAL B  50       3.559  -4.895 -27.812  1.00 89.31           C  
ATOM   2144  C   VAL B  50       3.547  -3.471 -28.375  1.00 89.31           C  
ATOM   2145  CB  VAL B  50       4.004  -5.887 -28.922  1.00 89.31           C  
ATOM   2146  O   VAL B  50       2.814  -3.172 -29.312  1.00 89.31           O  
ATOM   2147  CG1 VAL B  50       5.406  -5.543 -29.422  1.00 89.31           C  
ATOM   2148  CG2 VAL B  50       3.959  -7.320 -28.391  1.00 89.31           C  
ATOM   2149  N   SER B  51       4.367  -2.643 -27.781  1.00 89.81           N  
ATOM   2150  CA  SER B  51       4.332  -1.233 -28.156  1.00 89.81           C  
ATOM   2151  C   SER B  51       5.641  -0.803 -28.812  1.00 89.81           C  
ATOM   2152  CB  SER B  51       4.051  -0.359 -26.938  1.00 89.81           C  
ATOM   2153  O   SER B  51       6.672  -0.700 -28.141  1.00 89.81           O  
ATOM   2154  OG  SER B  51       4.191   1.014 -27.250  1.00 89.81           O  
ATOM   2155  N   GLU B  52       5.590  -0.405 -30.062  1.00 87.19           N  
ATOM   2156  CA  GLU B  52       6.758   0.129 -30.766  1.00 87.19           C  
ATOM   2157  C   GLU B  52       7.062   1.555 -30.312  1.00 87.19           C  
ATOM   2158  CB  GLU B  52       6.543   0.088 -32.281  1.00 87.19           C  
ATOM   2159  O   GLU B  52       8.203   2.010 -30.422  1.00 87.19           O  
ATOM   2160  CG  GLU B  52       6.305  -1.311 -32.844  1.00 87.19           C  
ATOM   2161  CD  GLU B  52       5.746  -1.312 -34.250  1.00 87.19           C  
ATOM   2162  OE1 GLU B  52       5.488  -2.406 -34.781  1.00 87.19           O  
ATOM   2163  OE2 GLU B  52       5.562  -0.209 -34.812  1.00 87.19           O  
ATOM   2164  N   VAL B  53       6.059   2.186 -29.875  1.00 85.25           N  
ATOM   2165  CA  VAL B  53       6.203   3.570 -29.438  1.00 85.25           C  
ATOM   2166  C   VAL B  53       6.961   3.619 -28.109  1.00 85.25           C  
ATOM   2167  CB  VAL B  53       4.828   4.266 -29.281  1.00 85.25           C  
ATOM   2168  O   VAL B  53       7.930   4.367 -27.969  1.00 85.25           O  
ATOM   2169  CG1 VAL B  53       4.992   5.668 -28.703  1.00 85.25           C  
ATOM   2170  CG2 VAL B  53       4.113   4.316 -30.625  1.00 85.25           C  
ATOM   2171  N   ASN B  54       6.570   2.705 -27.172  1.00 87.00           N  
ATOM   2172  CA  ASN B  54       7.180   2.713 -25.844  1.00 87.00           C  
ATOM   2173  C   ASN B  54       8.367   1.753 -25.766  1.00 87.00           C  
ATOM   2174  CB  ASN B  54       6.145   2.363 -24.781  1.00 87.00           C  
ATOM   2175  O   ASN B  54       9.086   1.722 -24.766  1.00 87.00           O  
ATOM   2176  CG  ASN B  54       5.094   3.441 -24.609  1.00 87.00           C  
ATOM   2177  ND2 ASN B  54       3.859   3.029 -24.344  1.00 87.00           N  
ATOM   2178  OD1 ASN B  54       5.391   4.637 -24.703  1.00 87.00           O  
ATOM   2179  N   MET B  55       8.562   0.931 -26.828  1.00 89.44           N  
ATOM   2180  CA  MET B  55       9.648  -0.040 -26.922  1.00 89.44           C  
ATOM   2181  C   MET B  55       9.562  -1.045 -25.766  1.00 89.44           C  
ATOM   2182  CB  MET B  55      11.000   0.666 -26.891  1.00 89.44           C  
ATOM   2183  O   MET B  55      10.547  -1.272 -25.062  1.00 89.44           O  
ATOM   2184  CG  MET B  55      11.266   1.527 -28.125  1.00 89.44           C  
ATOM   2185  SD  MET B  55      11.422   0.536 -29.656  1.00 89.44           S  
ATOM   2186  CE  MET B  55      12.023   1.810 -30.797  1.00 89.44           C  
ATOM   2187  N   ASP B  56       8.367  -1.619 -25.609  1.00 93.31           N  
ATOM   2188  CA  ASP B  56       8.156  -2.584 -24.547  1.00 93.31           C  
ATOM   2189  C   ASP B  56       7.039  -3.566 -24.891  1.00 93.31           C  
ATOM   2190  CB  ASP B  56       7.824  -1.866 -23.234  1.00 93.31           C  
ATOM   2191  O   ASP B  56       6.426  -3.459 -25.953  1.00 93.31           O  
ATOM   2192  CG  ASP B  56       6.566  -1.021 -23.312  1.00 93.31           C  
ATOM   2193  OD1 ASP B  56       5.680  -1.327 -24.141  1.00 93.31           O  
ATOM   2194  OD2 ASP B  56       6.461  -0.036 -22.547  1.00 93.31           O  
ATOM   2195  N   TYR B  57       6.902  -4.582 -24.203  1.00 93.19           N  
ATOM   2196  CA  TYR B  57       5.832  -5.566 -24.312  1.00 93.19           C  
ATOM   2197  C   TYR B  57       5.312  -5.949 -22.922  1.00 93.19           C  
ATOM   2198  CB  TYR B  57       6.312  -6.816 -25.047  1.00 93.19           C  
ATOM   2199  O   TYR B  57       6.039  -5.848 -21.938  1.00 93.19           O  
ATOM   2200  CG  TYR B  57       7.285  -7.652 -24.250  1.00 93.19           C  
ATOM   2201  CD1 TYR B  57       8.648  -7.379 -24.281  1.00 93.19           C  
ATOM   2202  CD2 TYR B  57       6.840  -8.727 -23.484  1.00 93.19           C  
ATOM   2203  CE1 TYR B  57       9.555  -8.148 -23.547  1.00 93.19           C  
ATOM   2204  CE2 TYR B  57       7.734  -9.500 -22.750  1.00 93.19           C  
ATOM   2205  OH  TYR B  57       9.969  -9.977 -22.078  1.00 93.19           O  
ATOM   2206  CZ  TYR B  57       9.086  -9.211 -22.797  1.00 93.19           C  
ATOM   2207  N   THR B  58       4.070  -6.309 -22.859  1.00 93.75           N  
ATOM   2208  CA  THR B  58       3.457  -6.742 -21.609  1.00 93.75           C  
ATOM   2209  C   THR B  58       3.033  -8.203 -21.688  1.00 93.75           C  
ATOM   2210  CB  THR B  58       2.238  -5.871 -21.250  1.00 93.75           C  
ATOM   2211  O   THR B  58       2.383  -8.617 -22.656  1.00 93.75           O  
ATOM   2212  CG2 THR B  58       1.624  -6.297 -19.922  1.00 93.75           C  
ATOM   2213  OG1 THR B  58       2.646  -4.500 -21.156  1.00 93.75           O  
ATOM   2214  N   LEU B  59       3.453  -9.016 -20.781  1.00 92.81           N  
ATOM   2215  CA  LEU B  59       3.037 -10.414 -20.734  1.00 92.81           C  
ATOM   2216  C   LEU B  59       2.561 -10.797 -19.344  1.00 92.81           C  
ATOM   2217  CB  LEU B  59       4.188 -11.328 -21.172  1.00 92.81           C  
ATOM   2218  O   LEU B  59       2.998 -10.219 -18.344  1.00 92.81           O  
ATOM   2219  CG  LEU B  59       5.340 -11.477 -20.172  1.00 92.81           C  
ATOM   2220  CD1 LEU B  59       5.082 -12.656 -19.234  1.00 92.81           C  
ATOM   2221  CD2 LEU B  59       6.664 -11.656 -20.906  1.00 92.81           C  
ATOM   2222  N   THR B  60       1.594 -11.648 -19.203  1.00 92.88           N  
ATOM   2223  CA  THR B  60       1.163 -12.312 -17.984  1.00 92.88           C  
ATOM   2224  C   THR B  60       1.661 -13.750 -17.938  1.00 92.88           C  
ATOM   2225  CB  THR B  60      -0.371 -12.289 -17.844  1.00 92.88           C  
ATOM   2226  O   THR B  60       1.546 -14.484 -18.938  1.00 92.88           O  
ATOM   2227  CG2 THR B  60      -0.815 -12.961 -16.547  1.00 92.88           C  
ATOM   2228  OG1 THR B  60      -0.827 -10.930 -17.859  1.00 92.88           O  
ATOM   2229  N   MET B  61       2.264 -14.156 -16.797  1.00 93.81           N  
ATOM   2230  CA  MET B  61       2.875 -15.484 -16.750  1.00 93.81           C  
ATOM   2231  C   MET B  61       2.699 -16.109 -15.359  1.00 93.81           C  
ATOM   2232  CB  MET B  61       4.359 -15.406 -17.094  1.00 93.81           C  
ATOM   2233  O   MET B  61       2.443 -15.391 -14.383  1.00 93.81           O  
ATOM   2234  CG  MET B  61       5.191 -14.625 -16.094  1.00 93.81           C  
ATOM   2235  SD  MET B  61       6.938 -14.430 -16.625  1.00 93.81           S  
ATOM   2236  CE  MET B  61       7.566 -13.391 -15.281  1.00 93.81           C  
ATOM   2237  N   TYR B  62       2.736 -17.422 -15.336  1.00 94.31           N  
ATOM   2238  CA  TYR B  62       2.973 -18.188 -14.109  1.00 94.31           C  
ATOM   2239  C   TYR B  62       4.457 -18.484 -13.930  1.00 94.31           C  
ATOM   2240  CB  TYR B  62       2.174 -19.484 -14.117  1.00 94.31           C  
ATOM   2241  O   TYR B  62       5.035 -19.250 -14.695  1.00 94.31           O  
ATOM   2242  CG  TYR B  62       0.683 -19.281 -14.242  1.00 94.31           C  
ATOM   2243  CD1 TYR B  62      -0.110 -19.094 -13.109  1.00 94.31           C  
ATOM   2244  CD2 TYR B  62       0.065 -19.281 -15.484  1.00 94.31           C  
ATOM   2245  CE1 TYR B  62      -1.484 -18.906 -13.219  1.00 94.31           C  
ATOM   2246  CE2 TYR B  62      -1.309 -19.094 -15.602  1.00 94.31           C  
ATOM   2247  OH  TYR B  62      -3.434 -18.734 -14.586  1.00 94.31           O  
ATOM   2248  CZ  TYR B  62      -2.074 -18.922 -14.469  1.00 94.31           C  
ATOM   2249  N   PHE B  63       5.082 -17.844 -12.961  1.00 96.44           N  
ATOM   2250  CA  PHE B  63       6.512 -17.969 -12.695  1.00 96.44           C  
ATOM   2251  C   PHE B  63       6.770 -18.891 -11.516  1.00 96.44           C  
ATOM   2252  CB  PHE B  63       7.121 -16.594 -12.430  1.00 96.44           C  
ATOM   2253  O   PHE B  63       6.312 -18.625 -10.398  1.00 96.44           O  
ATOM   2254  CG  PHE B  63       8.602 -16.625 -12.180  1.00 96.44           C  
ATOM   2255  CD1 PHE B  63       9.133 -16.141 -10.984  1.00 96.44           C  
ATOM   2256  CD2 PHE B  63       9.469 -17.125 -13.133  1.00 96.44           C  
ATOM   2257  CE1 PHE B  63      10.508 -16.172 -10.750  1.00 96.44           C  
ATOM   2258  CE2 PHE B  63      10.844 -17.156 -12.906  1.00 96.44           C  
ATOM   2259  CZ  PHE B  63      11.359 -16.688 -11.711  1.00 96.44           C  
ATOM   2260  N   GLN B  64       7.496 -20.000 -11.750  1.00 96.31           N  
ATOM   2261  CA  GLN B  64       7.746 -20.984 -10.703  1.00 96.31           C  
ATOM   2262  C   GLN B  64       9.234 -21.094 -10.398  1.00 96.31           C  
ATOM   2263  CB  GLN B  64       7.191 -22.344 -11.117  1.00 96.31           C  
ATOM   2264  O   GLN B  64      10.070 -21.094 -11.312  1.00 96.31           O  
ATOM   2265  CG  GLN B  64       5.672 -22.422 -11.117  1.00 96.31           C  
ATOM   2266  CD  GLN B  64       5.148 -23.828 -11.383  1.00 96.31           C  
ATOM   2267  NE2 GLN B  64       3.838 -23.938 -11.562  1.00 96.31           N  
ATOM   2268  OE1 GLN B  64       5.918 -24.781 -11.430  1.00 96.31           O  
ATOM   2269  N   GLN B  65       9.562 -21.188  -9.211  1.00 97.50           N  
ATOM   2270  CA  GLN B  65      10.914 -21.438  -8.719  1.00 97.50           C  
ATOM   2271  C   GLN B  65      10.938 -22.656  -7.789  1.00 97.50           C  
ATOM   2272  CB  GLN B  65      11.461 -20.219  -7.996  1.00 97.50           C  
ATOM   2273  O   GLN B  65      10.000 -22.859  -7.012  1.00 97.50           O  
ATOM   2274  CG  GLN B  65      11.516 -18.969  -8.867  1.00 97.50           C  
ATOM   2275  CD  GLN B  65      11.961 -17.734  -8.094  1.00 97.50           C  
ATOM   2276  NE2 GLN B  65      11.031 -17.109  -7.391  1.00 97.50           N  
ATOM   2277  OE1 GLN B  65      13.133 -17.359  -8.133  1.00 97.50           O  
ATOM   2278  N   ALA B  66      11.977 -23.438  -7.887  1.00 98.25           N  
ATOM   2279  CA  ALA B  66      12.172 -24.609  -7.031  1.00 98.25           C  
ATOM   2280  C   ALA B  66      13.594 -24.656  -6.488  1.00 98.25           C  
ATOM   2281  CB  ALA B  66      11.844 -25.891  -7.793  1.00 98.25           C  
ATOM   2282  O   ALA B  66      14.555 -24.438  -7.227  1.00 98.25           O  
ATOM   2283  N   TRP B  67      13.703 -24.938  -5.266  1.00 98.50           N  
ATOM   2284  CA  TRP B  67      15.008 -25.109  -4.637  1.00 98.50           C  
ATOM   2285  C   TRP B  67      14.922 -26.094  -3.465  1.00 98.50           C  
ATOM   2286  CB  TRP B  67      15.570 -23.766  -4.164  1.00 98.50           C  
ATOM   2287  O   TRP B  67      13.828 -26.453  -3.033  1.00 98.50           O  
ATOM   2288  CG  TRP B  67      14.812 -23.156  -3.027  1.00 98.50           C  
ATOM   2289  CD1 TRP B  67      15.102 -23.266  -1.694  1.00 98.50           C  
ATOM   2290  CD2 TRP B  67      13.633 -22.359  -3.121  1.00 98.50           C  
ATOM   2291  CE2 TRP B  67      13.258 -22.000  -1.806  1.00 98.50           C  
ATOM   2292  CE3 TRP B  67      12.852 -21.906  -4.191  1.00 98.50           C  
ATOM   2293  NE1 TRP B  67      14.172 -22.562  -0.955  1.00 98.50           N  
ATOM   2294  CH2 TRP B  67      11.391 -20.781  -2.600  1.00 98.50           C  
ATOM   2295  CZ2 TRP B  67      12.141 -21.219  -1.533  1.00 98.50           C  
ATOM   2296  CZ3 TRP B  67      11.734 -21.125  -3.920  1.00 98.50           C  
ATOM   2297  N   ARG B  68      16.078 -26.484  -2.971  1.00 98.31           N  
ATOM   2298  CA  ARG B  68      16.141 -27.406  -1.834  1.00 98.31           C  
ATOM   2299  C   ARG B  68      16.578 -26.672  -0.570  1.00 98.31           C  
ATOM   2300  CB  ARG B  68      17.078 -28.562  -2.127  1.00 98.31           C  
ATOM   2301  O   ARG B  68      17.578 -25.953  -0.581  1.00 98.31           O  
ATOM   2302  CG  ARG B  68      17.047 -29.656  -1.073  1.00 98.31           C  
ATOM   2303  CD  ARG B  68      15.766 -30.484  -1.142  1.00 98.31           C  
ATOM   2304  NE  ARG B  68      15.805 -31.625  -0.235  1.00 98.31           N  
ATOM   2305  NH1 ARG B  68      13.945 -30.984   0.979  1.00 98.31           N  
ATOM   2306  NH2 ARG B  68      15.070 -32.906   1.517  1.00 98.31           N  
ATOM   2307  CZ  ARG B  68      14.945 -31.844   0.751  1.00 98.31           C  
ATOM   2308  N   ASP B  69      15.859 -26.828   0.470  1.00 97.56           N  
ATOM   2309  CA  ASP B  69      16.188 -26.344   1.804  1.00 97.56           C  
ATOM   2310  C   ASP B  69      16.062 -27.453   2.846  1.00 97.56           C  
ATOM   2311  CB  ASP B  69      15.289 -25.156   2.178  1.00 97.56           C  
ATOM   2312  O   ASP B  69      14.953 -27.781   3.268  1.00 97.56           O  
ATOM   2313  CG  ASP B  69      15.758 -24.422   3.424  1.00 97.56           C  
ATOM   2314  OD1 ASP B  69      16.484 -25.031   4.246  1.00 97.56           O  
ATOM   2315  OD2 ASP B  69      15.398 -23.234   3.586  1.00 97.56           O  
ATOM   2316  N   LYS B  70      17.156 -27.922   3.244  1.00 95.88           N  
ATOM   2317  CA  LYS B  70      17.172 -29.062   4.148  1.00 95.88           C  
ATOM   2318  C   LYS B  70      16.453 -28.734   5.453  1.00 95.88           C  
ATOM   2319  CB  LYS B  70      18.609 -29.484   4.441  1.00 95.88           C  
ATOM   2320  O   LYS B  70      15.938 -29.641   6.125  1.00 95.88           O  
ATOM   2321  CG  LYS B  70      19.344 -30.047   3.232  1.00 95.88           C  
ATOM   2322  CD  LYS B  70      20.781 -30.438   3.580  1.00 95.88           C  
ATOM   2323  CE  LYS B  70      21.547 -30.891   2.350  1.00 95.88           C  
ATOM   2324  NZ  LYS B  70      23.000 -31.125   2.658  1.00 95.88           N  
ATOM   2325  N   ARG B  71      16.406 -27.484   5.867  1.00 94.94           N  
ATOM   2326  CA  ARG B  71      15.727 -27.078   7.098  1.00 94.94           C  
ATOM   2327  C   ARG B  71      14.234 -27.359   7.004  1.00 94.94           C  
ATOM   2328  CB  ARG B  71      15.977 -25.609   7.395  1.00 94.94           C  
ATOM   2329  O   ARG B  71      13.539 -27.406   8.023  1.00 94.94           O  
ATOM   2330  CG  ARG B  71      17.438 -25.250   7.562  1.00 94.94           C  
ATOM   2331  CD  ARG B  71      17.641 -23.734   7.672  1.00 94.94           C  
ATOM   2332  NE  ARG B  71      17.250 -23.047   6.445  1.00 94.94           N  
ATOM   2333  NH1 ARG B  71      17.578 -20.922   7.289  1.00 94.94           N  
ATOM   2334  NH2 ARG B  71      16.859 -21.219   5.129  1.00 94.94           N  
ATOM   2335  CZ  ARG B  71      17.234 -21.734   6.289  1.00 94.94           C  
ATOM   2336  N   LEU B  72      13.719 -27.594   5.773  1.00 97.38           N  
ATOM   2337  CA  LEU B  72      12.289 -27.781   5.555  1.00 97.38           C  
ATOM   2338  C   LEU B  72      11.992 -29.234   5.145  1.00 97.38           C  
ATOM   2339  CB  LEU B  72      11.773 -26.828   4.480  1.00 97.38           C  
ATOM   2340  O   LEU B  72      10.945 -29.516   4.566  1.00 97.38           O  
ATOM   2341  CG  LEU B  72      11.859 -25.328   4.809  1.00 97.38           C  
ATOM   2342  CD1 LEU B  72      11.445 -24.500   3.598  1.00 97.38           C  
ATOM   2343  CD2 LEU B  72      10.984 -25.000   6.016  1.00 97.38           C  
ATOM   2344  N   SER B  73      12.883 -30.141   5.305  1.00 97.19           N  
ATOM   2345  CA  SER B  73      12.648 -31.562   5.059  1.00 97.19           C  
ATOM   2346  C   SER B  73      11.867 -32.188   6.199  1.00 97.19           C  
ATOM   2347  CB  SER B  73      13.977 -32.281   4.863  1.00 97.19           C  
ATOM   2348  O   SER B  73      11.953 -31.750   7.344  1.00 97.19           O  
ATOM   2349  OG  SER B  73      14.734 -32.281   6.059  1.00 97.19           O  
ATOM   2350  N   TYR B  74      11.086 -33.125   5.895  1.00 96.12           N  
ATOM   2351  CA  TYR B  74      10.320 -33.875   6.883  1.00 96.12           C  
ATOM   2352  C   TYR B  74      10.086 -35.312   6.418  1.00 96.12           C  
ATOM   2353  CB  TYR B  74       8.977 -33.188   7.164  1.00 96.12           C  
ATOM   2354  O   TYR B  74      10.125 -35.594   5.219  1.00 96.12           O  
ATOM   2355  CG  TYR B  74       8.148 -32.938   5.926  1.00 96.12           C  
ATOM   2356  CD1 TYR B  74       8.352 -31.828   5.133  1.00 96.12           C  
ATOM   2357  CD2 TYR B  74       7.156 -33.844   5.551  1.00 96.12           C  
ATOM   2358  CE1 TYR B  74       7.586 -31.594   3.992  1.00 96.12           C  
ATOM   2359  CE2 TYR B  74       6.387 -33.625   4.414  1.00 96.12           C  
ATOM   2360  OH  TYR B  74       5.848 -32.281   2.514  1.00 96.12           O  
ATOM   2361  CZ  TYR B  74       6.605 -32.500   3.641  1.00 96.12           C  
ATOM   2362  N   ASN B  75       9.883 -36.250   7.297  1.00 93.19           N  
ATOM   2363  CA  ASN B  75       9.703 -37.656   6.953  1.00 93.19           C  
ATOM   2364  C   ASN B  75       8.562 -38.281   7.746  1.00 93.19           C  
ATOM   2365  CB  ASN B  75      11.000 -38.438   7.184  1.00 93.19           C  
ATOM   2366  O   ASN B  75       8.281 -39.469   7.602  1.00 93.19           O  
ATOM   2367  CG  ASN B  75      11.492 -38.344   8.609  1.00 93.19           C  
ATOM   2368  ND2 ASN B  75      12.641 -38.969   8.883  1.00 93.19           N  
ATOM   2369  OD1 ASN B  75      10.852 -37.719   9.461  1.00 93.19           O  
ATOM   2370  N   VAL B  76       7.918 -37.562   8.539  1.00 90.31           N  
ATOM   2371  CA  VAL B  76       6.871 -38.094   9.406  1.00 90.31           C  
ATOM   2372  C   VAL B  76       5.617 -38.375   8.586  1.00 90.31           C  
ATOM   2373  CB  VAL B  76       6.539 -37.125  10.555  1.00 90.31           C  
ATOM   2374  O   VAL B  76       4.859 -39.312   8.906  1.00 90.31           O  
ATOM   2375  CG1 VAL B  76       5.500 -37.719  11.500  1.00 90.31           C  
ATOM   2376  CG2 VAL B  76       7.805 -36.750  11.328  1.00 90.31           C  
ATOM   2377  N   ILE B  77       5.332 -37.531   7.578  1.00 86.31           N  
ATOM   2378  CA  ILE B  77       4.207 -37.719   6.676  1.00 86.31           C  
ATOM   2379  C   ILE B  77       4.707 -37.812   5.234  1.00 86.31           C  
ATOM   2380  CB  ILE B  77       3.148 -36.625   6.820  1.00 86.31           C  
ATOM   2381  O   ILE B  77       5.648 -37.094   4.863  1.00 86.31           O  
ATOM   2382  CG1 ILE B  77       3.791 -35.250   6.609  1.00 86.31           C  
ATOM   2383  CG2 ILE B  77       2.465 -36.688   8.188  1.00 86.31           C  
ATOM   2384  CD1 ILE B  77       2.791 -34.094   6.535  1.00 86.31           C  
ATOM   2385  N   PRO B  78       4.184 -38.750   4.453  1.00 85.75           N  
ATOM   2386  CA  PRO B  78       4.648 -38.906   3.076  1.00 85.75           C  
ATOM   2387  C   PRO B  78       3.953 -37.969   2.094  1.00 85.75           C  
ATOM   2388  CB  PRO B  78       4.309 -40.375   2.773  1.00 85.75           C  
ATOM   2389  O   PRO B  78       3.971 -38.219   0.885  1.00 85.75           O  
ATOM   2390  CG  PRO B  78       3.072 -40.656   3.568  1.00 85.75           C  
ATOM   2391  CD  PRO B  78       3.115 -39.812   4.820  1.00 85.75           C  
ATOM   2392  N   LEU B  79       3.258 -36.969   2.494  1.00 86.88           N  
ATOM   2393  CA  LEU B  79       2.484 -36.094   1.633  1.00 86.88           C  
ATOM   2394  C   LEU B  79       3.215 -34.750   1.420  1.00 86.88           C  
ATOM   2395  CB  LEU B  79       1.101 -35.812   2.234  1.00 86.88           C  
ATOM   2396  O   LEU B  79       3.951 -34.312   2.297  1.00 86.88           O  
ATOM   2397  CG  LEU B  79       0.212 -37.062   2.443  1.00 86.88           C  
ATOM   2398  CD1 LEU B  79      -1.021 -36.688   3.260  1.00 86.88           C  
ATOM   2399  CD2 LEU B  79      -0.191 -37.656   1.103  1.00 86.88           C  
ATOM   2400  N   ASN B  80       3.014 -34.188   0.183  1.00 91.75           N  
ATOM   2401  CA  ASN B  80       3.424 -32.812  -0.033  1.00 91.75           C  
ATOM   2402  C   ASN B  80       2.545 -31.844   0.746  1.00 91.75           C  
ATOM   2403  CB  ASN B  80       3.400 -32.469  -1.524  1.00 91.75           C  
ATOM   2404  O   ASN B  80       1.337 -32.062   0.866  1.00 91.75           O  
ATOM   2405  CG  ASN B  80       4.312 -33.375  -2.342  1.00 91.75           C  
ATOM   2406  ND2 ASN B  80       3.922 -33.656  -3.582  1.00 91.75           N  
ATOM   2407  OD1 ASN B  80       5.359 -33.812  -1.863  1.00 91.75           O  
ATOM   2408  N   LEU B  81       3.152 -30.828   1.239  1.00 93.88           N  
ATOM   2409  CA  LEU B  81       2.432 -29.828   2.008  1.00 93.88           C  
ATOM   2410  C   LEU B  81       2.174 -28.578   1.162  1.00 93.88           C  
ATOM   2411  CB  LEU B  81       3.217 -29.438   3.266  1.00 93.88           C  
ATOM   2412  O   LEU B  81       3.086 -27.781   0.924  1.00 93.88           O  
ATOM   2413  CG  LEU B  81       3.379 -30.547   4.320  1.00 93.88           C  
ATOM   2414  CD1 LEU B  81       4.383 -30.109   5.383  1.00 93.88           C  
ATOM   2415  CD2 LEU B  81       2.033 -30.875   4.949  1.00 93.88           C  
ATOM   2416  N   THR B  82       0.968 -28.438   0.604  1.00 94.31           N  
ATOM   2417  CA  THR B  82       0.542 -27.156   0.035  1.00 94.31           C  
ATOM   2418  C   THR B  82      -0.018 -26.250   1.119  1.00 94.31           C  
ATOM   2419  CB  THR B  82      -0.516 -27.375  -1.064  1.00 94.31           C  
ATOM   2420  O   THR B  82      -1.083 -26.516   1.678  1.00 94.31           O  
ATOM   2421  CG2 THR B  82      -0.865 -26.047  -1.745  1.00 94.31           C  
ATOM   2422  OG1 THR B  82      -0.005 -28.281  -2.047  1.00 94.31           O  
ATOM   2423  N   LEU B  83       0.668 -25.156   1.381  1.00 96.06           N  
ATOM   2424  CA  LEU B  83       0.344 -24.312   2.521  1.00 96.06           C  
ATOM   2425  C   LEU B  83      -0.347 -23.031   2.068  1.00 96.06           C  
ATOM   2426  CB  LEU B  83       1.610 -23.969   3.312  1.00 96.06           C  
ATOM   2427  O   LEU B  83      -0.356 -22.703   0.876  1.00 96.06           O  
ATOM   2428  CG  LEU B  83       2.426 -25.156   3.832  1.00 96.06           C  
ATOM   2429  CD1 LEU B  83       3.725 -24.656   4.465  1.00 96.06           C  
ATOM   2430  CD2 LEU B  83       1.609 -25.969   4.832  1.00 96.06           C  
ATOM   2431  N   ASP B  84      -0.991 -22.375   3.008  1.00 96.00           N  
ATOM   2432  CA  ASP B  84      -1.550 -21.062   2.762  1.00 96.00           C  
ATOM   2433  C   ASP B  84      -0.485 -20.094   2.225  1.00 96.00           C  
ATOM   2434  CB  ASP B  84      -2.168 -20.484   4.043  1.00 96.00           C  
ATOM   2435  O   ASP B  84       0.667 -20.141   2.660  1.00 96.00           O  
ATOM   2436  CG  ASP B  84      -2.928 -19.188   3.809  1.00 96.00           C  
ATOM   2437  OD1 ASP B  84      -2.314 -18.109   3.861  1.00 96.00           O  
ATOM   2438  OD2 ASP B  84      -4.156 -19.266   3.572  1.00 96.00           O  
ATOM   2439  N   ASN B  85      -0.875 -19.219   1.335  1.00 94.75           N  
ATOM   2440  CA  ASN B  85       0.055 -18.328   0.657  1.00 94.75           C  
ATOM   2441  C   ASN B  85       0.810 -17.453   1.648  1.00 94.75           C  
ATOM   2442  CB  ASN B  85      -0.684 -17.469  -0.367  1.00 94.75           C  
ATOM   2443  O   ASN B  85       1.927 -17.016   1.369  1.00 94.75           O  
ATOM   2444  CG  ASN B  85      -1.592 -16.438   0.283  1.00 94.75           C  
ATOM   2445  ND2 ASN B  85      -2.850 -16.812   0.491  1.00 94.75           N  
ATOM   2446  OD1 ASN B  85      -1.166 -15.320   0.594  1.00 94.75           O  
ATOM   2447  N   ARG B  86       0.277 -17.109   2.801  1.00 94.88           N  
ATOM   2448  CA  ARG B  86       0.873 -16.219   3.795  1.00 94.88           C  
ATOM   2449  C   ARG B  86       2.107 -16.859   4.426  1.00 94.88           C  
ATOM   2450  CB  ARG B  86      -0.147 -15.867   4.879  1.00 94.88           C  
ATOM   2451  O   ARG B  86       2.949 -16.156   4.992  1.00 94.88           O  
ATOM   2452  CG  ARG B  86      -1.177 -14.844   4.441  1.00 94.88           C  
ATOM   2453  CD  ARG B  86      -2.314 -14.719   5.445  1.00 94.88           C  
ATOM   2454  NE  ARG B  86      -3.217 -15.867   5.379  1.00 94.88           N  
ATOM   2455  NH1 ARG B  86      -4.801 -14.969   6.801  1.00 94.88           N  
ATOM   2456  NH2 ARG B  86      -5.117 -17.047   5.895  1.00 94.88           N  
ATOM   2457  CZ  ARG B  86      -4.375 -15.961   6.027  1.00 94.88           C  
ATOM   2458  N   VAL B  87       2.223 -18.125   4.285  1.00 96.00           N  
ATOM   2459  CA  VAL B  87       3.383 -18.812   4.836  1.00 96.00           C  
ATOM   2460  C   VAL B  87       4.641 -18.406   4.070  1.00 96.00           C  
ATOM   2461  CB  VAL B  87       3.203 -20.344   4.785  1.00 96.00           C  
ATOM   2462  O   VAL B  87       5.746 -18.438   4.617  1.00 96.00           O  
ATOM   2463  CG1 VAL B  87       4.492 -21.062   5.195  1.00 96.00           C  
ATOM   2464  CG2 VAL B  87       2.043 -20.781   5.680  1.00 96.00           C  
ATOM   2465  N   ALA B  88       4.449 -18.031   2.811  1.00 95.06           N  
ATOM   2466  CA  ALA B  88       5.590 -17.609   2.008  1.00 95.06           C  
ATOM   2467  C   ALA B  88       6.332 -16.453   2.678  1.00 95.06           C  
ATOM   2468  CB  ALA B  88       5.137 -17.203   0.607  1.00 95.06           C  
ATOM   2469  O   ALA B  88       7.547 -16.312   2.525  1.00 95.06           O  
ATOM   2470  N   ASP B  89       5.637 -15.695   3.510  1.00 95.00           N  
ATOM   2471  CA  ASP B  89       6.238 -14.555   4.195  1.00 95.00           C  
ATOM   2472  C   ASP B  89       7.168 -15.008   5.316  1.00 95.00           C  
ATOM   2473  CB  ASP B  89       5.152 -13.633   4.754  1.00 95.00           C  
ATOM   2474  O   ASP B  89       7.953 -14.219   5.840  1.00 95.00           O  
ATOM   2475  CG  ASP B  89       4.398 -12.875   3.672  1.00 95.00           C  
ATOM   2476  OD1 ASP B  89       4.957 -12.664   2.574  1.00 95.00           O  
ATOM   2477  OD2 ASP B  89       3.236 -12.492   3.920  1.00 95.00           O  
ATOM   2478  N   GLN B  90       7.156 -16.234   5.633  1.00 95.88           N  
ATOM   2479  CA  GLN B  90       7.938 -16.750   6.754  1.00 95.88           C  
ATOM   2480  C   GLN B  90       9.102 -17.609   6.270  1.00 95.88           C  
ATOM   2481  CB  GLN B  90       7.051 -17.547   7.703  1.00 95.88           C  
ATOM   2482  O   GLN B  90       9.852 -18.156   7.074  1.00 95.88           O  
ATOM   2483  CG  GLN B  90       5.914 -16.750   8.312  1.00 95.88           C  
ATOM   2484  CD  GLN B  90       5.000 -17.594   9.188  1.00 95.88           C  
ATOM   2485  NE2 GLN B  90       3.695 -17.359   9.062  1.00 95.88           N  
ATOM   2486  OE1 GLN B  90       5.461 -18.438   9.961  1.00 95.88           O  
ATOM   2487  N   LEU B  91       9.219 -17.750   4.984  1.00 97.31           N  
ATOM   2488  CA  LEU B  91      10.258 -18.594   4.418  1.00 97.31           C  
ATOM   2489  C   LEU B  91      11.227 -17.781   3.568  1.00 97.31           C  
ATOM   2490  CB  LEU B  91       9.641 -19.719   3.570  1.00 97.31           C  
ATOM   2491  O   LEU B  91      10.875 -16.703   3.078  1.00 97.31           O  
ATOM   2492  CG  LEU B  91       8.719 -20.688   4.305  1.00 97.31           C  
ATOM   2493  CD1 LEU B  91       8.141 -21.703   3.328  1.00 97.31           C  
ATOM   2494  CD2 LEU B  91       9.461 -21.375   5.441  1.00 97.31           C  
ATOM   2495  N   TRP B  92      12.438 -18.266   3.500  1.00 97.31           N  
ATOM   2496  CA  TRP B  92      13.383 -17.703   2.549  1.00 97.31           C  
ATOM   2497  C   TRP B  92      12.938 -17.953   1.113  1.00 97.31           C  
ATOM   2498  CB  TRP B  92      14.781 -18.266   2.775  1.00 97.31           C  
ATOM   2499  O   TRP B  92      12.508 -19.062   0.782  1.00 97.31           O  
ATOM   2500  CG  TRP B  92      15.820 -17.750   1.829  1.00 97.31           C  
ATOM   2501  CD1 TRP B  92      16.547 -16.594   1.961  1.00 97.31           C  
ATOM   2502  CD2 TRP B  92      16.234 -18.344   0.601  1.00 97.31           C  
ATOM   2503  CE2 TRP B  92      17.219 -17.500   0.039  1.00 97.31           C  
ATOM   2504  CE3 TRP B  92      15.875 -19.516  -0.081  1.00 97.31           C  
ATOM   2505  NE1 TRP B  92      17.391 -16.438   0.888  1.00 97.31           N  
ATOM   2506  CH2 TRP B  92      17.484 -18.953  -1.818  1.00 97.31           C  
ATOM   2507  CZ2 TRP B  92      17.859 -17.797  -1.173  1.00 97.31           C  
ATOM   2508  CZ3 TRP B  92      16.500 -19.797  -1.286  1.00 97.31           C  
ATOM   2509  N   VAL B  93      12.953 -17.016   0.334  1.00 97.19           N  
ATOM   2510  CA  VAL B  93      12.688 -17.156  -1.096  1.00 97.19           C  
ATOM   2511  C   VAL B  93      13.812 -16.500  -1.891  1.00 97.19           C  
ATOM   2512  CB  VAL B  93      11.328 -16.516  -1.479  1.00 97.19           C  
ATOM   2513  O   VAL B  93      14.469 -15.570  -1.407  1.00 97.19           O  
ATOM   2514  CG1 VAL B  93      10.180 -17.250  -0.793  1.00 97.19           C  
ATOM   2515  CG2 VAL B  93      11.312 -15.031  -1.116  1.00 97.19           C  
ATOM   2516  N   PRO B  94      14.141 -17.000  -3.102  1.00 97.06           N  
ATOM   2517  CA  PRO B  94      15.164 -16.344  -3.922  1.00 97.06           C  
ATOM   2518  C   PRO B  94      14.836 -14.883  -4.219  1.00 97.06           C  
ATOM   2519  CB  PRO B  94      15.172 -17.172  -5.207  1.00 97.06           C  
ATOM   2520  O   PRO B  94      13.664 -14.516  -4.297  1.00 97.06           O  
ATOM   2521  CG  PRO B  94      14.508 -18.469  -4.836  1.00 97.06           C  
ATOM   2522  CD  PRO B  94      13.492 -18.188  -3.766  1.00 97.06           C  
ATOM   2523  N   ASP B  95      15.812 -14.062  -4.359  1.00 95.81           N  
ATOM   2524  CA  ASP B  95      15.602 -12.641  -4.613  1.00 95.81           C  
ATOM   2525  C   ASP B  95      15.617 -12.344  -6.109  1.00 95.81           C  
ATOM   2526  CB  ASP B  95      16.656 -11.805  -3.896  1.00 95.81           C  
ATOM   2527  O   ASP B  95      16.250 -11.383  -6.547  1.00 95.81           O  
ATOM   2528  CG  ASP B  95      18.078 -12.109  -4.367  1.00 95.81           C  
ATOM   2529  OD1 ASP B  95      18.281 -13.141  -5.047  1.00 95.81           O  
ATOM   2530  OD2 ASP B  95      18.984 -11.320  -4.051  1.00 95.81           O  
ATOM   2531  N   THR B  96      14.938 -13.109  -6.840  1.00 96.25           N  
ATOM   2532  CA  THR B  96      14.875 -13.016  -8.297  1.00 96.25           C  
ATOM   2533  C   THR B  96      14.125 -11.758  -8.719  1.00 96.25           C  
ATOM   2534  CB  THR B  96      14.203 -14.250  -8.914  1.00 96.25           C  
ATOM   2535  O   THR B  96      13.117 -11.391  -8.102  1.00 96.25           O  
ATOM   2536  CG2 THR B  96      14.398 -14.289 -10.422  1.00 96.25           C  
ATOM   2537  OG1 THR B  96      14.766 -15.438  -8.336  1.00 96.25           O  
ATOM   2538  N   TYR B  97      14.602 -11.094  -9.727  1.00 95.94           N  
ATOM   2539  CA  TYR B  97      13.906  -9.953 -10.320  1.00 95.94           C  
ATOM   2540  C   TYR B  97      14.023  -9.969 -11.836  1.00 95.94           C  
ATOM   2541  CB  TYR B  97      14.469  -8.641  -9.758  1.00 95.94           C  
ATOM   2542  O   TYR B  97      14.781 -10.766 -12.398  1.00 95.94           O  
ATOM   2543  CG  TYR B  97      15.711  -8.164 -10.477  1.00 95.94           C  
ATOM   2544  CD1 TYR B  97      16.875  -8.922 -10.461  1.00 95.94           C  
ATOM   2545  CD2 TYR B  97      15.719  -6.957 -11.156  1.00 95.94           C  
ATOM   2546  CE1 TYR B  97      18.031  -8.484 -11.109  1.00 95.94           C  
ATOM   2547  CE2 TYR B  97      16.859  -6.508 -11.820  1.00 95.94           C  
ATOM   2548  OH  TYR B  97      19.141  -6.840 -12.438  1.00 95.94           O  
ATOM   2549  CZ  TYR B  97      18.016  -7.277 -11.789  1.00 95.94           C  
ATOM   2550  N   PHE B  98      13.164  -9.195 -12.508  1.00 96.62           N  
ATOM   2551  CA  PHE B  98      13.203  -9.047 -13.961  1.00 96.62           C  
ATOM   2552  C   PHE B  98      13.969  -7.789 -14.359  1.00 96.62           C  
ATOM   2553  CB  PHE B  98      11.781  -9.000 -14.531  1.00 96.62           C  
ATOM   2554  O   PHE B  98      13.484  -6.676 -14.156  1.00 96.62           O  
ATOM   2555  CG  PHE B  98      10.922 -10.156 -14.109  1.00 96.62           C  
ATOM   2556  CD1 PHE B  98      11.117 -11.422 -14.648  1.00 96.62           C  
ATOM   2557  CD2 PHE B  98       9.906  -9.977 -13.172  1.00 96.62           C  
ATOM   2558  CE1 PHE B  98      10.312 -12.492 -14.258  1.00 96.62           C  
ATOM   2559  CE2 PHE B  98       9.109 -11.047 -12.781  1.00 96.62           C  
ATOM   2560  CZ  PHE B  98       9.312 -12.305 -13.328  1.00 96.62           C  
ATOM   2561  N   LEU B  99      15.078  -7.996 -14.961  1.00 94.62           N  
ATOM   2562  CA  LEU B  99      16.047  -6.945 -15.227  1.00 94.62           C  
ATOM   2563  C   LEU B  99      15.445  -5.848 -16.094  1.00 94.62           C  
ATOM   2564  CB  LEU B  99      17.297  -7.523 -15.906  1.00 94.62           C  
ATOM   2565  O   LEU B  99      15.648  -4.660 -15.836  1.00 94.62           O  
ATOM   2566  CG  LEU B  99      18.406  -6.531 -16.234  1.00 94.62           C  
ATOM   2567  CD1 LEU B  99      19.109  -6.074 -14.961  1.00 94.62           C  
ATOM   2568  CD2 LEU B  99      19.406  -7.156 -17.203  1.00 94.62           C  
ATOM   2569  N   ASN B 100      14.742  -6.223 -17.156  1.00 93.56           N  
ATOM   2570  CA  ASN B 100      14.211  -5.234 -18.094  1.00 93.56           C  
ATOM   2571  C   ASN B 100      12.766  -4.875 -17.766  1.00 93.56           C  
ATOM   2572  CB  ASN B 100      14.320  -5.742 -19.531  1.00 93.56           C  
ATOM   2573  O   ASN B 100      12.016  -4.453 -18.641  1.00 93.56           O  
ATOM   2574  CG  ASN B 100      13.703  -7.117 -19.703  1.00 93.56           C  
ATOM   2575  ND2 ASN B 100      13.180  -7.379 -20.906  1.00 93.56           N  
ATOM   2576  OD1 ASN B 100      13.695  -7.934 -18.781  1.00 93.56           O  
ATOM   2577  N   ASP B 101      12.398  -5.035 -16.594  1.00 93.50           N  
ATOM   2578  CA  ASP B 101      11.047  -4.695 -16.141  1.00 93.50           C  
ATOM   2579  C   ASP B 101      10.867  -3.184 -16.031  1.00 93.50           C  
ATOM   2580  CB  ASP B 101      10.742  -5.355 -14.797  1.00 93.50           C  
ATOM   2581  O   ASP B 101      11.727  -2.488 -15.484  1.00 93.50           O  
ATOM   2582  CG  ASP B 101       9.547  -4.742 -14.094  1.00 93.50           C  
ATOM   2583  OD1 ASP B 101       8.406  -5.195 -14.328  1.00 93.50           O  
ATOM   2584  OD2 ASP B 101       9.742  -3.797 -13.305  1.00 93.50           O  
ATOM   2585  N   LYS B 102       9.836  -2.650 -16.609  1.00 91.38           N  
ATOM   2586  CA  LYS B 102       9.430  -1.259 -16.438  1.00 91.38           C  
ATOM   2587  C   LYS B 102       8.352  -1.132 -15.359  1.00 91.38           C  
ATOM   2588  CB  LYS B 102       8.922  -0.681 -17.750  1.00 91.38           C  
ATOM   2589  O   LYS B 102       8.398  -0.221 -14.531  1.00 91.38           O  
ATOM   2590  CG  LYS B 102      10.008  -0.517 -18.812  1.00 91.38           C  
ATOM   2591  CD  LYS B 102       9.469   0.189 -20.047  1.00 91.38           C  
ATOM   2592  CE  LYS B 102      10.594   0.565 -21.016  1.00 91.38           C  
ATOM   2593  NZ  LYS B 102      10.078   1.287 -22.219  1.00 91.38           N  
ATOM   2594  N   LYS B 103       7.492  -2.033 -15.445  1.00 91.25           N  
ATOM   2595  CA  LYS B 103       6.383  -2.109 -14.500  1.00 91.25           C  
ATOM   2596  C   LYS B 103       5.867  -3.541 -14.367  1.00 91.25           C  
ATOM   2597  CB  LYS B 103       5.242  -1.184 -14.930  1.00 91.25           C  
ATOM   2598  O   LYS B 103       5.609  -4.207 -15.367  1.00 91.25           O  
ATOM   2599  CG  LYS B 103       4.160  -0.997 -13.875  1.00 91.25           C  
ATOM   2600  CD  LYS B 103       3.090  -0.021 -14.344  1.00 91.25           C  
ATOM   2601  CE  LYS B 103       1.996   0.152 -13.297  1.00 91.25           C  
ATOM   2602  NZ  LYS B 103       0.933   1.095 -13.758  1.00 91.25           N  
ATOM   2603  N   SER B 104       5.789  -4.035 -13.141  1.00 93.88           N  
ATOM   2604  CA  SER B 104       5.312  -5.391 -12.883  1.00 93.88           C  
ATOM   2605  C   SER B 104       4.484  -5.449 -11.609  1.00 93.88           C  
ATOM   2606  CB  SER B 104       6.488  -6.363 -12.789  1.00 93.88           C  
ATOM   2607  O   SER B 104       4.609  -4.582 -10.742  1.00 93.88           O  
ATOM   2608  OG  SER B 104       7.262  -6.340 -13.977  1.00 93.88           O  
ATOM   2609  N   PHE B 105       3.619  -6.430 -11.531  1.00 93.38           N  
ATOM   2610  CA  PHE B 105       2.863  -6.648 -10.305  1.00 93.38           C  
ATOM   2611  C   PHE B 105       2.455  -8.109 -10.172  1.00 93.38           C  
ATOM   2612  CB  PHE B 105       1.622  -5.750 -10.266  1.00 93.38           C  
ATOM   2613  O   PHE B 105       2.363  -8.828 -11.172  1.00 93.38           O  
ATOM   2614  CG  PHE B 105       0.636  -6.035 -11.367  1.00 93.38           C  
ATOM   2615  CD1 PHE B 105       0.766  -5.430 -12.609  1.00 93.38           C  
ATOM   2616  CD2 PHE B 105      -0.422  -6.910 -11.156  1.00 93.38           C  
ATOM   2617  CE1 PHE B 105      -0.146  -5.691 -13.633  1.00 93.38           C  
ATOM   2618  CE2 PHE B 105      -1.337  -7.176 -12.172  1.00 93.38           C  
ATOM   2619  CZ  PHE B 105      -1.197  -6.566 -13.406  1.00 93.38           C  
ATOM   2620  N   VAL B 106       2.268  -8.547  -8.914  1.00 94.06           N  
ATOM   2621  CA  VAL B 106       1.713  -9.859  -8.594  1.00 94.06           C  
ATOM   2622  C   VAL B 106       0.193  -9.766  -8.484  1.00 94.06           C  
ATOM   2623  CB  VAL B 106       2.311 -10.422  -7.289  1.00 94.06           C  
ATOM   2624  O   VAL B 106      -0.332  -8.828  -7.867  1.00 94.06           O  
ATOM   2625  CG1 VAL B 106       1.660 -11.758  -6.930  1.00 94.06           C  
ATOM   2626  CG2 VAL B 106       3.824 -10.578  -7.418  1.00 94.06           C  
ATOM   2627  N   HIS B 107      -0.437 -10.609  -9.055  1.00 92.12           N  
ATOM   2628  CA  HIS B 107      -1.893 -10.609  -8.961  1.00 92.12           C  
ATOM   2629  C   HIS B 107      -2.354 -10.992  -7.559  1.00 92.12           C  
ATOM   2630  CB  HIS B 107      -2.492 -11.578  -9.984  1.00 92.12           C  
ATOM   2631  O   HIS B 107      -1.701 -11.789  -6.879  1.00 92.12           O  
ATOM   2632  CG  HIS B 107      -2.426 -11.070 -11.391  1.00 92.12           C  
ATOM   2633  CD2 HIS B 107      -1.410 -11.062 -12.289  1.00 92.12           C  
ATOM   2634  ND1 HIS B 107      -3.500 -10.477 -12.023  1.00 92.12           N  
ATOM   2635  CE1 HIS B 107      -3.146 -10.133 -13.250  1.00 92.12           C  
ATOM   2636  NE2 HIS B 107      -1.884 -10.477 -13.438  1.00 92.12           N  
ATOM   2637  N   GLY B 108      -3.479 -10.367  -7.090  1.00 87.94           N  
ATOM   2638  CA  GLY B 108      -3.961 -10.680  -5.754  1.00 87.94           C  
ATOM   2639  C   GLY B 108      -5.223  -9.922  -5.387  1.00 87.94           C  
ATOM   2640  O   GLY B 108      -5.168  -8.938  -4.652  1.00 87.94           O  
ATOM   2641  N   VAL B 109      -6.398 -10.344  -5.766  1.00 84.81           N  
ATOM   2642  CA  VAL B 109      -7.652  -9.688  -5.402  1.00 84.81           C  
ATOM   2643  C   VAL B 109      -8.312 -10.445  -4.250  1.00 84.81           C  
ATOM   2644  CB  VAL B 109      -8.617  -9.602  -6.602  1.00 84.81           C  
ATOM   2645  O   VAL B 109      -8.477  -9.906  -3.154  1.00 84.81           O  
ATOM   2646  CG1 VAL B 109      -9.938  -8.961  -6.188  1.00 84.81           C  
ATOM   2647  CG2 VAL B 109      -7.977  -8.820  -7.746  1.00 84.81           C  
ATOM   2648  N   THR B 110      -8.508 -11.766  -4.457  1.00 83.69           N  
ATOM   2649  CA  THR B 110      -9.039 -12.539  -3.340  1.00 83.69           C  
ATOM   2650  C   THR B 110      -7.934 -12.852  -2.332  1.00 83.69           C  
ATOM   2651  CB  THR B 110      -9.680 -13.852  -3.822  1.00 83.69           C  
ATOM   2652  O   THR B 110      -8.062 -12.547  -1.146  1.00 83.69           O  
ATOM   2653  CG2 THR B 110     -10.867 -13.578  -4.738  1.00 83.69           C  
ATOM   2654  OG1 THR B 110      -8.711 -14.617  -4.543  1.00 83.69           O  
ATOM   2655  N   VAL B 111      -6.844 -13.352  -2.795  1.00 89.31           N  
ATOM   2656  CA  VAL B 111      -5.590 -13.555  -2.076  1.00 89.31           C  
ATOM   2657  C   VAL B 111      -4.410 -13.328  -3.021  1.00 89.31           C  
ATOM   2658  CB  VAL B 111      -5.508 -14.961  -1.451  1.00 89.31           C  
ATOM   2659  O   VAL B 111      -4.570 -13.359  -4.242  1.00 89.31           O  
ATOM   2660  CG1 VAL B 111      -6.609 -15.156  -0.408  1.00 89.31           C  
ATOM   2661  CG2 VAL B 111      -5.605 -16.031  -2.537  1.00 89.31           C  
ATOM   2662  N   LYS B 112      -3.293 -13.109  -2.395  1.00 90.19           N  
ATOM   2663  CA  LYS B 112      -2.105 -13.062  -3.244  1.00 90.19           C  
ATOM   2664  C   LYS B 112      -1.918 -14.375  -4.004  1.00 90.19           C  
ATOM   2665  CB  LYS B 112      -0.860 -12.758  -2.408  1.00 90.19           C  
ATOM   2666  O   LYS B 112      -2.092 -15.453  -3.441  1.00 90.19           O  
ATOM   2667  CG  LYS B 112      -0.773 -11.320  -1.926  1.00 90.19           C  
ATOM   2668  CD  LYS B 112       0.542 -11.047  -1.207  1.00 90.19           C  
ATOM   2669  CE  LYS B 112       0.625  -9.609  -0.713  1.00 90.19           C  
ATOM   2670  NZ  LYS B 112       1.917  -9.336  -0.016  1.00 90.19           N  
ATOM   2671  N   ASN B 113      -1.608 -14.234  -5.316  1.00 92.88           N  
ATOM   2672  CA  ASN B 113      -1.408 -15.430  -6.129  1.00 92.88           C  
ATOM   2673  C   ASN B 113       0.001 -15.992  -5.961  1.00 92.88           C  
ATOM   2674  CB  ASN B 113      -1.689 -15.133  -7.602  1.00 92.88           C  
ATOM   2675  O   ASN B 113       0.814 -15.922  -6.887  1.00 92.88           O  
ATOM   2676  CG  ASN B 113      -3.168 -14.945  -7.891  1.00 92.88           C  
ATOM   2677  ND2 ASN B 113      -3.994 -15.109  -6.863  1.00 92.88           N  
ATOM   2678  OD1 ASN B 113      -3.561 -14.656  -9.023  1.00 92.88           O  
ATOM   2679  N   ARG B 114       0.133 -16.531  -4.855  1.00 94.06           N  
ATOM   2680  CA  ARG B 114       1.372 -17.188  -4.465  1.00 94.06           C  
ATOM   2681  C   ARG B 114       1.110 -18.625  -4.027  1.00 94.06           C  
ATOM   2682  CB  ARG B 114       2.064 -16.422  -3.338  1.00 94.06           C  
ATOM   2683  O   ARG B 114       0.165 -18.891  -3.279  1.00 94.06           O  
ATOM   2684  CG  ARG B 114       2.355 -14.969  -3.678  1.00 94.06           C  
ATOM   2685  CD  ARG B 114       3.133 -14.273  -2.568  1.00 94.06           C  
ATOM   2686  NE  ARG B 114       2.355 -14.195  -1.335  1.00 94.06           N  
ATOM   2687  NH1 ARG B 114       3.949 -13.000  -0.164  1.00 94.06           N  
ATOM   2688  NH2 ARG B 114       1.972 -13.578   0.844  1.00 94.06           N  
ATOM   2689  CZ  ARG B 114       2.760 -13.586  -0.221  1.00 94.06           C  
ATOM   2690  N   MET B 115       1.863 -19.516  -4.551  1.00 93.31           N  
ATOM   2691  CA  MET B 115       1.801 -20.906  -4.137  1.00 93.31           C  
ATOM   2692  C   MET B 115       3.107 -21.344  -3.479  1.00 93.31           C  
ATOM   2693  CB  MET B 115       1.497 -21.812  -5.336  1.00 93.31           C  
ATOM   2694  O   MET B 115       4.188 -21.109  -4.023  1.00 93.31           O  
ATOM   2695  CG  MET B 115       1.423 -23.297  -4.984  1.00 93.31           C  
ATOM   2696  SD  MET B 115       1.628 -24.375  -6.453  1.00 93.31           S  
ATOM   2697  CE  MET B 115       3.406 -24.172  -6.754  1.00 93.31           C  
ATOM   2698  N   ILE B 116       2.980 -21.984  -2.365  1.00 96.06           N  
ATOM   2699  CA  ILE B 116       4.137 -22.562  -1.681  1.00 96.06           C  
ATOM   2700  C   ILE B 116       3.854 -24.016  -1.311  1.00 96.06           C  
ATOM   2701  CB  ILE B 116       4.500 -21.750  -0.418  1.00 96.06           C  
ATOM   2702  O   ILE B 116       2.879 -24.297  -0.611  1.00 96.06           O  
ATOM   2703  CG1 ILE B 116       5.898 -22.125   0.079  1.00 96.06           C  
ATOM   2704  CG2 ILE B 116       3.455 -21.953   0.679  1.00 96.06           C  
ATOM   2705  CD1 ILE B 116       6.770 -20.938   0.458  1.00 96.06           C  
ATOM   2706  N   ARG B 117       4.668 -24.859  -1.792  1.00 96.38           N  
ATOM   2707  CA  ARG B 117       4.531 -26.281  -1.551  1.00 96.38           C  
ATOM   2708  C   ARG B 117       5.848 -26.891  -1.078  1.00 96.38           C  
ATOM   2709  CB  ARG B 117       4.051 -27.000  -2.814  1.00 96.38           C  
ATOM   2710  O   ARG B 117       6.891 -26.688  -1.709  1.00 96.38           O  
ATOM   2711  CG  ARG B 117       3.770 -28.484  -2.617  1.00 96.38           C  
ATOM   2712  CD  ARG B 117       3.189 -29.125  -3.871  1.00 96.38           C  
ATOM   2713  NE  ARG B 117       1.861 -28.594  -4.176  1.00 96.38           N  
ATOM   2714  NH1 ARG B 117       1.765 -29.500  -6.301  1.00 96.38           N  
ATOM   2715  NH2 ARG B 117       0.009 -28.266  -5.496  1.00 96.38           N  
ATOM   2716  CZ  ARG B 117       1.215 -28.797  -5.324  1.00 96.38           C  
ATOM   2717  N   LEU B 118       5.785 -27.625   0.004  1.00 97.06           N  
ATOM   2718  CA  LEU B 118       6.953 -28.297   0.552  1.00 97.06           C  
ATOM   2719  C   LEU B 118       6.891 -29.797   0.266  1.00 97.06           C  
ATOM   2720  CB  LEU B 118       7.055 -28.062   2.061  1.00 97.06           C  
ATOM   2721  O   LEU B 118       5.840 -30.422   0.437  1.00 97.06           O  
ATOM   2722  CG  LEU B 118       6.957 -26.609   2.525  1.00 97.06           C  
ATOM   2723  CD1 LEU B 118       7.098 -26.531   4.043  1.00 97.06           C  
ATOM   2724  CD2 LEU B 118       8.023 -25.766   1.839  1.00 97.06           C  
ATOM   2725  N   HIS B 119       7.973 -30.328  -0.143  1.00 96.44           N  
ATOM   2726  CA  HIS B 119       8.109 -31.766  -0.341  1.00 96.44           C  
ATOM   2727  C   HIS B 119       8.914 -32.406   0.786  1.00 96.44           C  
ATOM   2728  CB  HIS B 119       8.766 -32.062  -1.690  1.00 96.44           C  
ATOM   2729  O   HIS B 119       9.734 -31.734   1.420  1.00 96.44           O  
ATOM   2730  CG  HIS B 119       7.961 -31.594  -2.863  1.00 96.44           C  
ATOM   2731  CD2 HIS B 119       7.480 -30.375  -3.184  1.00 96.44           C  
ATOM   2732  ND1 HIS B 119       7.562 -32.438  -3.873  1.00 96.44           N  
ATOM   2733  CE1 HIS B 119       6.871 -31.766  -4.770  1.00 96.44           C  
ATOM   2734  NE2 HIS B 119       6.805 -30.500  -4.371  1.00 96.44           N  
ATOM   2735  N   PRO B 120       8.727 -33.688   1.032  1.00 97.00           N  
ATOM   2736  CA  PRO B 120       9.406 -34.344   2.143  1.00 97.00           C  
ATOM   2737  C   PRO B 120      10.930 -34.219   2.061  1.00 97.00           C  
ATOM   2738  CB  PRO B 120       8.969 -35.812   1.996  1.00 97.00           C  
ATOM   2739  O   PRO B 120      11.602 -34.125   3.090  1.00 97.00           O  
ATOM   2740  CG  PRO B 120       7.590 -35.719   1.423  1.00 97.00           C  
ATOM   2741  CD  PRO B 120       7.547 -34.594   0.431  1.00 97.00           C  
ATOM   2742  N   ASP B 121      11.438 -34.125   0.853  1.00 97.19           N  
ATOM   2743  CA  ASP B 121      12.891 -34.125   0.689  1.00 97.19           C  
ATOM   2744  C   ASP B 121      13.453 -32.719   0.896  1.00 97.19           C  
ATOM   2745  CB  ASP B 121      13.273 -34.656  -0.695  1.00 97.19           C  
ATOM   2746  O   ASP B 121      14.648 -32.500   0.693  1.00 97.19           O  
ATOM   2747  CG  ASP B 121      12.805 -33.750  -1.824  1.00 97.19           C  
ATOM   2748  OD1 ASP B 121      12.000 -32.812  -1.571  1.00 97.19           O  
ATOM   2749  OD2 ASP B 121      13.234 -33.969  -2.977  1.00 97.19           O  
ATOM   2750  N   GLY B 122      12.664 -31.734   1.174  1.00 97.56           N  
ATOM   2751  CA  GLY B 122      13.109 -30.375   1.423  1.00 97.56           C  
ATOM   2752  C   GLY B 122      12.930 -29.453   0.225  1.00 97.56           C  
ATOM   2753  O   GLY B 122      13.250 -28.266   0.294  1.00 97.56           O  
ATOM   2754  N   THR B 123      12.438 -30.062  -0.838  1.00 98.00           N  
ATOM   2755  CA  THR B 123      12.188 -29.234  -2.014  1.00 98.00           C  
ATOM   2756  C   THR B 123      11.039 -28.250  -1.751  1.00 98.00           C  
ATOM   2757  CB  THR B 123      11.852 -30.094  -3.244  1.00 98.00           C  
ATOM   2758  O   THR B 123      10.008 -28.625  -1.194  1.00 98.00           O  
ATOM   2759  CG2 THR B 123      11.555 -29.219  -4.461  1.00 98.00           C  
ATOM   2760  OG1 THR B 123      12.969 -30.938  -3.539  1.00 98.00           O  
ATOM   2761  N   VAL B 124      11.312 -27.031  -2.064  1.00 98.25           N  
ATOM   2762  CA  VAL B 124      10.305 -25.984  -1.986  1.00 98.25           C  
ATOM   2763  C   VAL B 124       9.891 -25.562  -3.395  1.00 98.25           C  
ATOM   2764  CB  VAL B 124      10.812 -24.766  -1.186  1.00 98.25           C  
ATOM   2765  O   VAL B 124      10.742 -25.250  -4.227  1.00 98.25           O  
ATOM   2766  CG1 VAL B 124       9.703 -23.734  -1.020  1.00 98.25           C  
ATOM   2767  CG2 VAL B 124      11.344 -25.203   0.177  1.00 98.25           C  
ATOM   2768  N   LEU B 125       8.641 -25.594  -3.707  1.00 96.94           N  
ATOM   2769  CA  LEU B 125       8.070 -25.062  -4.938  1.00 96.94           C  
ATOM   2770  C   LEU B 125       7.336 -23.750  -4.664  1.00 96.94           C  
ATOM   2771  CB  LEU B 125       7.117 -26.062  -5.578  1.00 96.94           C  
ATOM   2772  O   LEU B 125       6.414 -23.703  -3.844  1.00 96.94           O  
ATOM   2773  CG  LEU B 125       6.633 -25.734  -6.992  1.00 96.94           C  
ATOM   2774  CD1 LEU B 125       7.793 -25.812  -7.980  1.00 96.94           C  
ATOM   2775  CD2 LEU B 125       5.516 -26.688  -7.406  1.00 96.94           C  
ATOM   2776  N   TYR B 126       7.754 -22.688  -5.332  1.00 97.00           N  
ATOM   2777  CA  TYR B 126       7.215 -21.359  -5.125  1.00 97.00           C  
ATOM   2778  C   TYR B 126       6.707 -20.766  -6.434  1.00 97.00           C  
ATOM   2779  CB  TYR B 126       8.273 -20.438  -4.512  1.00 97.00           C  
ATOM   2780  O   TYR B 126       7.488 -20.531  -7.359  1.00 97.00           O  
ATOM   2781  CG  TYR B 126       7.754 -19.062  -4.141  1.00 97.00           C  
ATOM   2782  CD1 TYR B 126       8.438 -17.906  -4.508  1.00 97.00           C  
ATOM   2783  CD2 TYR B 126       6.574 -18.922  -3.416  1.00 97.00           C  
ATOM   2784  CE1 TYR B 126       7.965 -16.656  -4.164  1.00 97.00           C  
ATOM   2785  CE2 TYR B 126       6.090 -17.672  -3.066  1.00 97.00           C  
ATOM   2786  OH  TYR B 126       6.312 -15.297  -3.104  1.00 97.00           O  
ATOM   2787  CZ  TYR B 126       6.789 -16.547  -3.445  1.00 97.00           C  
ATOM   2788  N   GLY B 127       5.367 -20.531  -6.500  1.00 95.25           N  
ATOM   2789  CA  GLY B 127       4.758 -20.031  -7.719  1.00 95.25           C  
ATOM   2790  C   GLY B 127       4.129 -18.656  -7.535  1.00 95.25           C  
ATOM   2791  O   GLY B 127       3.545 -18.375  -6.492  1.00 95.25           O  
ATOM   2792  N   LEU B 128       4.234 -17.859  -8.602  1.00 96.38           N  
ATOM   2793  CA  LEU B 128       3.643 -16.531  -8.641  1.00 96.38           C  
ATOM   2794  C   LEU B 128       2.939 -16.281  -9.977  1.00 96.38           C  
ATOM   2795  CB  LEU B 128       4.715 -15.461  -8.414  1.00 96.38           C  
ATOM   2796  O   LEU B 128       3.432 -16.703 -11.023  1.00 96.38           O  
ATOM   2797  CG  LEU B 128       5.434 -15.492  -7.066  1.00 96.38           C  
ATOM   2798  CD1 LEU B 128       6.750 -14.727  -7.148  1.00 96.38           C  
ATOM   2799  CD2 LEU B 128       4.543 -14.922  -5.973  1.00 96.38           C  
ATOM   2800  N   ARG B 129       1.842 -15.648  -9.930  1.00 95.56           N  
ATOM   2801  CA  ARG B 129       1.244 -15.102 -11.141  1.00 95.56           C  
ATOM   2802  C   ARG B 129       1.596 -13.633 -11.312  1.00 95.56           C  
ATOM   2803  CB  ARG B 129      -0.276 -15.281 -11.117  1.00 95.56           C  
ATOM   2804  O   ARG B 129       1.216 -12.797 -10.492  1.00 95.56           O  
ATOM   2805  CG  ARG B 129      -0.960 -14.898 -12.422  1.00 95.56           C  
ATOM   2806  CD  ARG B 129      -2.459 -15.164 -12.367  1.00 95.56           C  
ATOM   2807  NE  ARG B 129      -3.111 -14.812 -13.625  1.00 95.56           N  
ATOM   2808  NH1 ARG B 129      -4.359 -13.078 -12.742  1.00 95.56           N  
ATOM   2809  NH2 ARG B 129      -4.531 -13.602 -14.969  1.00 95.56           N  
ATOM   2810  CZ  ARG B 129      -3.998 -13.828 -13.773  1.00 95.56           C  
ATOM   2811  N   ILE B 130       2.271 -13.281 -12.445  1.00 96.25           N  
ATOM   2812  CA  ILE B 130       2.865 -11.961 -12.602  1.00 96.25           C  
ATOM   2813  C   ILE B 130       2.475 -11.383 -13.961  1.00 96.25           C  
ATOM   2814  CB  ILE B 130       4.402 -12.016 -12.469  1.00 96.25           C  
ATOM   2815  O   ILE B 130       2.445 -12.102 -14.969  1.00 96.25           O  
ATOM   2816  CG1 ILE B 130       4.797 -12.453 -11.055  1.00 96.25           C  
ATOM   2817  CG2 ILE B 130       5.020 -10.656 -12.805  1.00 96.25           C  
ATOM   2818  CD1 ILE B 130       6.273 -12.805 -10.906  1.00 96.25           C  
ATOM   2819  N   THR B 131       2.117 -10.180 -13.969  1.00 95.19           N  
ATOM   2820  CA  THR B 131       2.107  -9.391 -15.195  1.00 95.19           C  
ATOM   2821  C   THR B 131       3.277  -8.406 -15.219  1.00 95.19           C  
ATOM   2822  CB  THR B 131       0.784  -8.617 -15.352  1.00 95.19           C  
ATOM   2823  O   THR B 131       3.488  -7.664 -14.258  1.00 95.19           O  
ATOM   2824  CG2 THR B 131       0.828  -7.688 -16.562  1.00 95.19           C  
ATOM   2825  OG1 THR B 131      -0.291  -9.547 -15.516  1.00 95.19           O  
ATOM   2826  N   THR B 132       4.090  -8.445 -16.312  1.00 96.12           N  
ATOM   2827  CA  THR B 132       5.266  -7.586 -16.406  1.00 96.12           C  
ATOM   2828  C   THR B 132       5.297  -6.867 -17.750  1.00 96.12           C  
ATOM   2829  CB  THR B 132       6.566  -8.391 -16.219  1.00 96.12           C  
ATOM   2830  O   THR B 132       4.996  -7.461 -18.781  1.00 96.12           O  
ATOM   2831  CG2 THR B 132       6.754  -9.398 -17.359  1.00 96.12           C  
ATOM   2832  OG1 THR B 132       7.680  -7.496 -16.203  1.00 96.12           O  
ATOM   2833  N   THR B 133       5.496  -5.594 -17.719  1.00 95.94           N  
ATOM   2834  CA  THR B 133       5.879  -4.820 -18.891  1.00 95.94           C  
ATOM   2835  C   THR B 133       7.395  -4.676 -18.969  1.00 95.94           C  
ATOM   2836  CB  THR B 133       5.227  -3.426 -18.875  1.00 95.94           C  
ATOM   2837  O   THR B 133       8.008  -4.047 -18.109  1.00 95.94           O  
ATOM   2838  CG2 THR B 133       5.570  -2.652 -20.156  1.00 95.94           C  
ATOM   2839  OG1 THR B 133       3.805  -3.570 -18.781  1.00 95.94           O  
ATOM   2840  N   ALA B 134       7.953  -5.289 -19.906  1.00 95.81           N  
ATOM   2841  CA  ALA B 134       9.406  -5.348 -20.047  1.00 95.81           C  
ATOM   2842  C   ALA B 134       9.875  -4.570 -21.266  1.00 95.81           C  
ATOM   2843  CB  ALA B 134       9.875  -6.801 -20.125  1.00 95.81           C  
ATOM   2844  O   ALA B 134       9.180  -4.520 -22.281  1.00 95.81           O  
ATOM   2845  N   ALA B 135      11.055  -3.955 -21.125  1.00 93.12           N  
ATOM   2846  CA  ALA B 135      11.648  -3.207 -22.234  1.00 93.12           C  
ATOM   2847  C   ALA B 135      12.078  -4.141 -23.359  1.00 93.12           C  
ATOM   2848  CB  ALA B 135      12.836  -2.387 -21.734  1.00 93.12           C  
ATOM   2849  O   ALA B 135      12.570  -5.242 -23.109  1.00 93.12           O  
ATOM   2850  N   CYS B 136      11.867  -3.770 -24.578  1.00 92.56           N  
ATOM   2851  CA  CYS B 136      12.281  -4.434 -25.797  1.00 92.56           C  
ATOM   2852  C   CYS B 136      12.609  -3.414 -26.891  1.00 92.56           C  
ATOM   2853  CB  CYS B 136      11.195  -5.387 -26.297  1.00 92.56           C  
ATOM   2854  O   CYS B 136      11.727  -2.705 -27.359  1.00 92.56           O  
ATOM   2855  SG  CYS B 136      11.617  -6.246 -27.828  1.00 92.56           S  
ATOM   2856  N   MET B 137      13.969  -3.324 -27.188  1.00 87.38           N  
ATOM   2857  CA  MET B 137      14.391  -2.422 -28.266  1.00 87.38           C  
ATOM   2858  C   MET B 137      14.062  -3.012 -29.625  1.00 87.38           C  
ATOM   2859  CB  MET B 137      15.883  -2.129 -28.156  1.00 87.38           C  
ATOM   2860  O   MET B 137      14.789  -3.881 -30.125  1.00 87.38           O  
ATOM   2861  CG  MET B 137      16.281  -1.355 -26.906  1.00 87.38           C  
ATOM   2862  SD  MET B 137      15.531   0.320 -26.859  1.00 87.38           S  
ATOM   2863  CE  MET B 137      16.625   1.199 -28.000  1.00 87.38           C  
ATOM   2864  N   MET B 138      12.992  -2.506 -30.234  1.00 87.38           N  
ATOM   2865  CA  MET B 138      12.508  -3.031 -31.500  1.00 87.38           C  
ATOM   2866  C   MET B 138      13.109  -2.254 -32.688  1.00 87.38           C  
ATOM   2867  CB  MET B 138      10.984  -2.980 -31.562  1.00 87.38           C  
ATOM   2868  O   MET B 138      13.258  -1.034 -32.594  1.00 87.38           O  
ATOM   2869  CG  MET B 138      10.297  -3.955 -30.625  1.00 87.38           C  
ATOM   2870  SD  MET B 138       8.469  -3.809 -30.672  1.00 87.38           S  
ATOM   2871  CE  MET B 138       8.188  -2.832 -29.156  1.00 87.38           C  
ATOM   2872  N   ASP B 139      13.578  -2.986 -33.656  1.00 85.75           N  
ATOM   2873  CA  ASP B 139      14.102  -2.410 -34.906  1.00 85.75           C  
ATOM   2874  C   ASP B 139      13.000  -2.234 -35.938  1.00 85.75           C  
ATOM   2875  CB  ASP B 139      15.219  -3.287 -35.469  1.00 85.75           C  
ATOM   2876  O   ASP B 139      12.492  -3.215 -36.500  1.00 85.75           O  
ATOM   2877  CG  ASP B 139      15.906  -2.666 -36.656  1.00 85.75           C  
ATOM   2878  OD1 ASP B 139      15.484  -1.580 -37.125  1.00 85.75           O  
ATOM   2879  OD2 ASP B 139      16.875  -3.270 -37.156  1.00 85.75           O  
ATOM   2880  N   LEU B 140      12.750  -0.958 -36.250  1.00 83.94           N  
ATOM   2881  CA  LEU B 140      11.586  -0.690 -37.094  1.00 83.94           C  
ATOM   2882  C   LEU B 140      12.016  -0.387 -38.531  1.00 83.94           C  
ATOM   2883  CB  LEU B 140      10.773   0.480 -36.531  1.00 83.94           C  
ATOM   2884  O   LEU B 140      11.211   0.086 -39.312  1.00 83.94           O  
ATOM   2885  CG  LEU B 140      10.234   0.313 -35.094  1.00 83.94           C  
ATOM   2886  CD1 LEU B 140       9.523   1.584 -34.656  1.00 83.94           C  
ATOM   2887  CD2 LEU B 140       9.305  -0.888 -35.031  1.00 83.94           C  
ATOM   2888  N   ARG B 141      13.281  -0.709 -38.938  1.00 81.94           N  
ATOM   2889  CA  ARG B 141      13.789  -0.404 -40.281  1.00 81.94           C  
ATOM   2890  C   ARG B 141      13.000  -1.143 -41.344  1.00 81.94           C  
ATOM   2891  CB  ARG B 141      15.273  -0.764 -40.375  1.00 81.94           C  
ATOM   2892  O   ARG B 141      12.758  -0.606 -42.438  1.00 81.94           O  
ATOM   2893  CG  ARG B 141      16.203   0.218 -39.656  1.00 81.94           C  
ATOM   2894  CD  ARG B 141      17.656  -0.228 -39.750  1.00 81.94           C  
ATOM   2895  NE  ARG B 141      17.922  -1.350 -38.844  1.00 81.94           N  
ATOM   2896  NH1 ARG B 141      20.156  -1.534 -39.375  1.00 81.94           N  
ATOM   2897  NH2 ARG B 141      19.219  -2.957 -37.844  1.00 81.94           N  
ATOM   2898  CZ  ARG B 141      19.094  -1.944 -38.688  1.00 81.94           C  
ATOM   2899  N   ARG B 142      12.523  -2.338 -41.125  1.00 77.88           N  
ATOM   2900  CA  ARG B 142      11.789  -3.131 -42.094  1.00 77.88           C  
ATOM   2901  C   ARG B 142      10.305  -3.197 -41.750  1.00 77.88           C  
ATOM   2902  CB  ARG B 142      12.367  -4.547 -42.188  1.00 77.88           C  
ATOM   2903  O   ARG B 142       9.633  -4.180 -42.062  1.00 77.88           O  
ATOM   2904  CG  ARG B 142      13.789  -4.594 -42.719  1.00 77.88           C  
ATOM   2905  CD  ARG B 142      14.273  -6.023 -42.938  1.00 77.88           C  
ATOM   2906  NE  ARG B 142      15.617  -6.070 -43.469  1.00 77.88           N  
ATOM   2907  NH1 ARG B 142      15.672  -8.367 -43.719  1.00 77.88           N  
ATOM   2908  NH2 ARG B 142      17.484  -7.109 -44.344  1.00 77.88           N  
ATOM   2909  CZ  ARG B 142      16.250  -7.184 -43.844  1.00 77.88           C  
ATOM   2910  N   TYR B 143       9.828  -2.230 -41.031  1.00 78.44           N  
ATOM   2911  CA  TYR B 143       8.406  -2.174 -40.688  1.00 78.44           C  
ATOM   2912  C   TYR B 143       7.555  -2.143 -41.969  1.00 78.44           C  
ATOM   2913  CB  TYR B 143       8.109  -0.944 -39.844  1.00 78.44           C  
ATOM   2914  O   TYR B 143       7.867  -1.423 -42.906  1.00 78.44           O  
ATOM   2915  CG  TYR B 143       6.672  -0.859 -39.375  1.00 78.44           C  
ATOM   2916  CD1 TYR B 143       5.711  -0.214 -40.156  1.00 78.44           C  
ATOM   2917  CD2 TYR B 143       6.273  -1.424 -38.156  1.00 78.44           C  
ATOM   2918  CE1 TYR B 143       4.387  -0.131 -39.719  1.00 78.44           C  
ATOM   2919  CE2 TYR B 143       4.953  -1.348 -37.750  1.00 78.44           C  
ATOM   2920  OH  TYR B 143       2.707  -0.622 -38.094  1.00 78.44           O  
ATOM   2921  CZ  TYR B 143       4.016  -0.700 -38.531  1.00 78.44           C  
ATOM   2922  N   PRO B 144       6.512  -2.965 -42.094  1.00 80.44           N  
ATOM   2923  CA  PRO B 144       5.938  -3.814 -41.031  1.00 80.44           C  
ATOM   2924  C   PRO B 144       6.359  -5.273 -41.188  1.00 80.44           C  
ATOM   2925  CB  PRO B 144       4.430  -3.662 -41.250  1.00 80.44           C  
ATOM   2926  O   PRO B 144       5.746  -6.156 -40.562  1.00 80.44           O  
ATOM   2927  CG  PRO B 144       4.270  -3.410 -42.719  1.00 80.44           C  
ATOM   2928  CD  PRO B 144       5.484  -2.678 -43.219  1.00 80.44           C  
ATOM   2929  N   LEU B 145       7.320  -5.613 -42.062  1.00 77.69           N  
ATOM   2930  CA  LEU B 145       7.758  -6.984 -42.312  1.00 77.69           C  
ATOM   2931  C   LEU B 145       8.883  -7.375 -41.375  1.00 77.69           C  
ATOM   2932  CB  LEU B 145       8.227  -7.141 -43.781  1.00 77.69           C  
ATOM   2933  O   LEU B 145       9.570  -8.375 -41.594  1.00 77.69           O  
ATOM   2934  CG  LEU B 145       7.156  -6.949 -44.844  1.00 77.69           C  
ATOM   2935  CD1 LEU B 145       7.801  -6.855 -46.219  1.00 77.69           C  
ATOM   2936  CD2 LEU B 145       6.141  -8.086 -44.812  1.00 77.69           C  
ATOM   2937  N   ASP B 146       9.008  -6.582 -40.344  1.00 80.50           N  
ATOM   2938  CA  ASP B 146      10.141  -6.777 -39.438  1.00 80.50           C  
ATOM   2939  C   ASP B 146       9.852  -7.883 -38.406  1.00 80.50           C  
ATOM   2940  CB  ASP B 146      10.477  -5.473 -38.688  1.00 80.50           C  
ATOM   2941  O   ASP B 146       8.695  -8.258 -38.219  1.00 80.50           O  
ATOM   2942  CG  ASP B 146       9.266  -4.832 -38.031  1.00 80.50           C  
ATOM   2943  OD1 ASP B 146       8.180  -4.789 -38.656  1.00 80.50           O  
ATOM   2944  OD2 ASP B 146       9.398  -4.367 -36.875  1.00 80.50           O  
ATOM   2945  N   GLU B 147      10.852  -8.547 -38.031  1.00 86.62           N  
ATOM   2946  CA  GLU B 147      10.859  -9.453 -36.875  1.00 86.62           C  
ATOM   2947  C   GLU B 147      11.562  -8.812 -35.688  1.00 86.62           C  
ATOM   2948  CB  GLU B 147      11.539 -10.773 -37.250  1.00 86.62           C  
ATOM   2949  O   GLU B 147      12.570  -8.117 -35.844  1.00 86.62           O  
ATOM   2950  CG  GLU B 147      10.797 -11.578 -38.281  1.00 86.62           C  
ATOM   2951  CD  GLU B 147      11.477 -12.891 -38.625  1.00 86.62           C  
ATOM   2952  OE1 GLU B 147      10.922 -13.672 -39.438  1.00 86.62           O  
ATOM   2953  OE2 GLU B 147      12.578 -13.148 -38.094  1.00 86.62           O  
ATOM   2954  N   GLN B 148      10.914  -8.875 -34.625  1.00 90.25           N  
ATOM   2955  CA  GLN B 148      11.477  -8.289 -33.406  1.00 90.25           C  
ATOM   2956  C   GLN B 148      11.914  -9.375 -32.438  1.00 90.25           C  
ATOM   2957  CB  GLN B 148      10.469  -7.355 -32.750  1.00 90.25           C  
ATOM   2958  O   GLN B 148      11.242 -10.391 -32.281  1.00 90.25           O  
ATOM   2959  CG  GLN B 148       9.906  -6.285 -33.688  1.00 90.25           C  
ATOM   2960  CD  GLN B 148      10.969  -5.324 -34.156  1.00 90.25           C  
ATOM   2961  NE2 GLN B 148      10.742  -4.734 -35.344  1.00 90.25           N  
ATOM   2962  OE1 GLN B 148      11.984  -5.109 -33.500  1.00 90.25           O  
ATOM   2963  N   ASN B 149      13.070  -9.250 -31.859  1.00 92.19           N  
ATOM   2964  CA  ASN B 149      13.547 -10.133 -30.797  1.00 92.19           C  
ATOM   2965  C   ASN B 149      13.414  -9.477 -29.422  1.00 92.19           C  
ATOM   2966  CB  ASN B 149      14.992 -10.547 -31.062  1.00 92.19           C  
ATOM   2967  O   ASN B 149      14.039  -8.445 -29.172  1.00 92.19           O  
ATOM   2968  CG  ASN B 149      15.438 -11.688 -30.172  1.00 92.19           C  
ATOM   2969  ND2 ASN B 149      16.578 -11.516 -29.500  1.00 92.19           N  
ATOM   2970  OD1 ASN B 149      14.773 -12.727 -30.078  1.00 92.19           O  
ATOM   2971  N   CYS B 150      12.562 -10.000 -28.688  1.00 93.38           N  
ATOM   2972  CA  CYS B 150      12.406  -9.516 -27.328  1.00 93.38           C  
ATOM   2973  C   CYS B 150      12.844 -10.562 -26.312  1.00 93.38           C  
ATOM   2974  CB  CYS B 150      10.953  -9.125 -27.062  1.00 93.38           C  
ATOM   2975  O   CYS B 150      12.922 -11.750 -26.641  1.00 93.38           O  
ATOM   2976  SG  CYS B 150      10.398  -7.695 -28.016  1.00 93.38           S  
ATOM   2977  N   THR B 151      13.227 -10.086 -25.109  1.00 96.19           N  
ATOM   2978  CA  THR B 151      13.734 -11.008 -24.109  1.00 96.19           C  
ATOM   2979  C   THR B 151      13.086 -10.734 -22.750  1.00 96.19           C  
ATOM   2980  CB  THR B 151      15.266 -10.906 -23.969  1.00 96.19           C  
ATOM   2981  O   THR B 151      12.539  -9.648 -22.531  1.00 96.19           O  
ATOM   2982  CG2 THR B 151      15.953 -11.125 -25.312  1.00 96.19           C  
ATOM   2983  OG1 THR B 151      15.609  -9.602 -23.484  1.00 96.19           O  
ATOM   2984  N   LEU B 152      12.977 -11.711 -21.953  1.00 96.50           N  
ATOM   2985  CA  LEU B 152      12.758 -11.609 -20.516  1.00 96.50           C  
ATOM   2986  C   LEU B 152      14.000 -12.031 -19.750  1.00 96.50           C  
ATOM   2987  CB  LEU B 152      11.562 -12.469 -20.094  1.00 96.50           C  
ATOM   2988  O   LEU B 152      14.422 -13.188 -19.812  1.00 96.50           O  
ATOM   2989  CG  LEU B 152      11.102 -12.320 -18.641  1.00 96.50           C  
ATOM   2990  CD1 LEU B 152      10.531 -10.930 -18.406  1.00 96.50           C  
ATOM   2991  CD2 LEU B 152      10.078 -13.391 -18.297  1.00 96.50           C  
ATOM   2992  N   GLU B 153      14.562 -11.070 -19.047  1.00 97.06           N  
ATOM   2993  CA  GLU B 153      15.820 -11.297 -18.344  1.00 97.06           C  
ATOM   2994  C   GLU B 153      15.586 -11.508 -16.844  1.00 97.06           C  
ATOM   2995  CB  GLU B 153      16.781 -10.125 -18.562  1.00 97.06           C  
ATOM   2996  O   GLU B 153      15.023 -10.641 -16.172  1.00 97.06           O  
ATOM   2997  CG  GLU B 153      17.016  -9.805 -20.031  1.00 97.06           C  
ATOM   2998  CD  GLU B 153      17.828 -10.875 -20.766  1.00 97.06           C  
ATOM   2999  OE1 GLU B 153      17.641 -11.039 -21.984  1.00 97.06           O  
ATOM   3000  OE2 GLU B 153      18.641 -11.547 -20.094  1.00 97.06           O  
ATOM   3001  N   ILE B 154      16.000 -12.633 -16.297  1.00 97.38           N  
ATOM   3002  CA  ILE B 154      15.828 -12.992 -14.891  1.00 97.38           C  
ATOM   3003  C   ILE B 154      17.188 -13.055 -14.195  1.00 97.38           C  
ATOM   3004  CB  ILE B 154      15.086 -14.344 -14.742  1.00 97.38           C  
ATOM   3005  O   ILE B 154      18.078 -13.781 -14.633  1.00 97.38           O  
ATOM   3006  CG1 ILE B 154      13.812 -14.344 -15.594  1.00 97.38           C  
ATOM   3007  CG2 ILE B 154      14.758 -14.617 -13.266  1.00 97.38           C  
ATOM   3008  CD1 ILE B 154      13.195 -15.727 -15.773  1.00 97.38           C  
ATOM   3009  N   GLU B 155      17.297 -12.359 -13.102  1.00 96.81           N  
ATOM   3010  CA  GLU B 155      18.578 -12.281 -12.414  1.00 96.81           C  
ATOM   3011  C   GLU B 155      18.391 -12.273 -10.898  1.00 96.81           C  
ATOM   3012  CB  GLU B 155      19.344 -11.031 -12.852  1.00 96.81           C  
ATOM   3013  O   GLU B 155      17.297 -12.031 -10.406  1.00 96.81           O  
ATOM   3014  CG  GLU B 155      20.797 -11.000 -12.391  1.00 96.81           C  
ATOM   3015  CD  GLU B 155      21.578  -9.812 -12.914  1.00 96.81           C  
ATOM   3016  OE1 GLU B 155      21.625  -8.766 -12.227  1.00 96.81           O  
ATOM   3017  OE2 GLU B 155      22.141  -9.922 -14.031  1.00 96.81           O  
ATOM   3018  N   SER B 156      19.438 -12.672 -10.211  1.00 95.69           N  
ATOM   3019  CA  SER B 156      19.484 -12.477  -8.758  1.00 95.69           C  
ATOM   3020  C   SER B 156      19.875 -11.047  -8.406  1.00 95.69           C  
ATOM   3021  CB  SER B 156      20.469 -13.461  -8.117  1.00 95.69           C  
ATOM   3022  O   SER B 156      20.750 -10.461  -9.031  1.00 95.69           O  
ATOM   3023  OG  SER B 156      20.641 -13.148  -6.742  1.00 95.69           O  
ATOM   3024  N   TYR B 157      19.250 -10.523  -7.434  1.00 93.25           N  
ATOM   3025  CA  TYR B 157      19.500  -9.117  -7.129  1.00 93.25           C  
ATOM   3026  C   TYR B 157      20.703  -8.977  -6.191  1.00 93.25           C  
ATOM   3027  CB  TYR B 157      18.266  -8.461  -6.504  1.00 93.25           C  
ATOM   3028  O   TYR B 157      21.609  -8.188  -6.449  1.00 93.25           O  
ATOM   3029  CG  TYR B 157      18.391  -6.969  -6.340  1.00 93.25           C  
ATOM   3030  CD1 TYR B 157      18.547  -6.398  -5.078  1.00 93.25           C  
ATOM   3031  CD2 TYR B 157      18.344  -6.121  -7.441  1.00 93.25           C  
ATOM   3032  CE1 TYR B 157      18.672  -5.020  -4.922  1.00 93.25           C  
ATOM   3033  CE2 TYR B 157      18.453  -4.742  -7.297  1.00 93.25           C  
ATOM   3034  OH  TYR B 157      18.734  -2.840  -5.883  1.00 93.25           O  
ATOM   3035  CZ  TYR B 157      18.625  -4.203  -6.035  1.00 93.25           C  
ATOM   3036  N   GLY B 158      20.688  -9.695  -5.129  1.00 92.44           N  
ATOM   3037  CA  GLY B 158      21.719  -9.500  -4.125  1.00 92.44           C  
ATOM   3038  C   GLY B 158      22.672 -10.672  -4.020  1.00 92.44           C  
ATOM   3039  O   GLY B 158      23.828 -10.500  -3.639  1.00 92.44           O  
ATOM   3040  N   TYR B 159      22.266 -11.852  -4.332  1.00 95.31           N  
ATOM   3041  CA  TYR B 159      23.078 -13.047  -4.172  1.00 95.31           C  
ATOM   3042  C   TYR B 159      23.984 -13.258  -5.375  1.00 95.31           C  
ATOM   3043  CB  TYR B 159      22.188 -14.281  -3.963  1.00 95.31           C  
ATOM   3044  O   TYR B 159      23.516 -13.289  -6.516  1.00 95.31           O  
ATOM   3045  CG  TYR B 159      21.375 -14.234  -2.689  1.00 95.31           C  
ATOM   3046  CD1 TYR B 159      21.984 -14.383  -1.446  1.00 95.31           C  
ATOM   3047  CD2 TYR B 159      20.000 -14.055  -2.725  1.00 95.31           C  
ATOM   3048  CE1 TYR B 159      21.250 -14.344  -0.270  1.00 95.31           C  
ATOM   3049  CE2 TYR B 159      19.250 -14.016  -1.554  1.00 95.31           C  
ATOM   3050  OH  TYR B 159      19.141 -14.117   0.829  1.00 95.31           O  
ATOM   3051  CZ  TYR B 159      19.891 -14.156  -0.333  1.00 95.31           C  
ATOM   3052  N   THR B 160      25.266 -13.477  -5.152  1.00 94.94           N  
ATOM   3053  CA  THR B 160      26.234 -13.781  -6.211  1.00 94.94           C  
ATOM   3054  C   THR B 160      26.219 -15.273  -6.531  1.00 94.94           C  
ATOM   3055  CB  THR B 160      27.656 -13.344  -5.816  1.00 94.94           C  
ATOM   3056  O   THR B 160      25.500 -16.047  -5.902  1.00 94.94           O  
ATOM   3057  CG2 THR B 160      27.672 -11.883  -5.371  1.00 94.94           C  
ATOM   3058  OG1 THR B 160      28.125 -14.172  -4.742  1.00 94.94           O  
ATOM   3059  N   THR B 161      27.031 -15.648  -7.477  1.00 95.94           N  
ATOM   3060  CA  THR B 161      27.141 -17.047  -7.883  1.00 95.94           C  
ATOM   3061  C   THR B 161      27.719 -17.891  -6.762  1.00 95.94           C  
ATOM   3062  CB  THR B 161      28.000 -17.203  -9.156  1.00 95.94           C  
ATOM   3063  O   THR B 161      27.641 -19.125  -6.797  1.00 95.94           O  
ATOM   3064  CG2 THR B 161      27.312 -16.562 -10.359  1.00 95.94           C  
ATOM   3065  OG1 THR B 161      29.266 -16.562  -8.945  1.00 95.94           O  
ATOM   3066  N   ASP B 162      28.281 -17.250  -5.758  1.00 92.69           N  
ATOM   3067  CA  ASP B 162      28.734 -17.984  -4.582  1.00 92.69           C  
ATOM   3068  C   ASP B 162      27.562 -18.422  -3.711  1.00 92.69           C  
ATOM   3069  CB  ASP B 162      29.719 -17.141  -3.768  1.00 92.69           C  
ATOM   3070  O   ASP B 162      27.688 -19.344  -2.896  1.00 92.69           O  
ATOM   3071  CG  ASP B 162      31.016 -16.844  -4.504  1.00 92.69           C  
ATOM   3072  OD1 ASP B 162      31.375 -17.609  -5.430  1.00 92.69           O  
ATOM   3073  OD2 ASP B 162      31.672 -15.844  -4.156  1.00 92.69           O  
ATOM   3074  N   ASP B 163      26.438 -17.766  -3.855  1.00 95.25           N  
ATOM   3075  CA  ASP B 163      25.297 -18.016  -2.980  1.00 95.25           C  
ATOM   3076  C   ASP B 163      24.172 -18.750  -3.727  1.00 95.25           C  
ATOM   3077  CB  ASP B 163      24.766 -16.703  -2.404  1.00 95.25           C  
ATOM   3078  O   ASP B 163      23.438 -19.516  -3.129  1.00 95.25           O  
ATOM   3079  CG  ASP B 163      25.641 -16.141  -1.293  1.00 95.25           C  
ATOM   3080  OD1 ASP B 163      25.859 -16.859  -0.286  1.00 95.25           O  
ATOM   3081  OD2 ASP B 163      26.109 -14.992  -1.423  1.00 95.25           O  
ATOM   3082  N   ILE B 164      24.000 -18.406  -4.965  1.00 97.00           N  
ATOM   3083  CA  ILE B 164      22.859 -18.938  -5.684  1.00 97.00           C  
ATOM   3084  C   ILE B 164      23.234 -19.234  -7.125  1.00 97.00           C  
ATOM   3085  CB  ILE B 164      21.656 -17.938  -5.648  1.00 97.00           C  
ATOM   3086  O   ILE B 164      24.125 -18.594  -7.688  1.00 97.00           O  
ATOM   3087  CG1 ILE B 164      20.359 -18.672  -5.949  1.00 97.00           C  
ATOM   3088  CG2 ILE B 164      21.891 -16.797  -6.633  1.00 97.00           C  
ATOM   3089  CD1 ILE B 164      19.109 -17.891  -5.582  1.00 97.00           C  
ATOM   3090  N   GLU B 165      22.656 -20.266  -7.723  1.00 97.75           N  
ATOM   3091  CA  GLU B 165      22.734 -20.609  -9.141  1.00 97.75           C  
ATOM   3092  C   GLU B 165      21.359 -20.797  -9.750  1.00 97.75           C  
ATOM   3093  CB  GLU B 165      23.578 -21.875  -9.336  1.00 97.75           C  
ATOM   3094  O   GLU B 165      20.453 -21.312  -9.094  1.00 97.75           O  
ATOM   3095  CG  GLU B 165      22.953 -23.125  -8.742  1.00 97.75           C  
ATOM   3096  CD  GLU B 165      23.844 -24.359  -8.844  1.00 97.75           C  
ATOM   3097  OE1 GLU B 165      23.391 -25.469  -8.484  1.00 97.75           O  
ATOM   3098  OE2 GLU B 165      25.000 -24.203  -9.297  1.00 97.75           O  
ATOM   3099  N   PHE B 166      21.234 -20.344 -10.930  1.00 98.31           N  
ATOM   3100  CA  PHE B 166      19.953 -20.438 -11.625  1.00 98.31           C  
ATOM   3101  C   PHE B 166      20.031 -21.469 -12.750  1.00 98.31           C  
ATOM   3102  CB  PHE B 166      19.531 -19.078 -12.188  1.00 98.31           C  
ATOM   3103  O   PHE B 166      21.094 -21.656 -13.359  1.00 98.31           O  
ATOM   3104  CG  PHE B 166      19.094 -18.109 -11.133  1.00 98.31           C  
ATOM   3105  CD1 PHE B 166      18.844 -18.531  -9.828  1.00 98.31           C  
ATOM   3106  CD2 PHE B 166      18.922 -16.766 -11.438  1.00 98.31           C  
ATOM   3107  CE1 PHE B 166      18.438 -17.625  -8.852  1.00 98.31           C  
ATOM   3108  CE2 PHE B 166      18.516 -15.852 -10.469  1.00 98.31           C  
ATOM   3109  CZ  PHE B 166      18.281 -16.281  -9.172  1.00 98.31           C  
ATOM   3110  N   TYR B 167      18.969 -22.141 -13.047  1.00 98.25           N  
ATOM   3111  CA  TYR B 167      18.875 -23.000 -14.219  1.00 98.25           C  
ATOM   3112  C   TYR B 167      17.438 -23.156 -14.672  1.00 98.25           C  
ATOM   3113  CB  TYR B 167      19.484 -24.375 -13.922  1.00 98.25           C  
ATOM   3114  O   TYR B 167      16.500 -22.906 -13.906  1.00 98.25           O  
ATOM   3115  CG  TYR B 167      18.688 -25.188 -12.922  1.00 98.25           C  
ATOM   3116  CD1 TYR B 167      18.859 -25.000 -11.555  1.00 98.25           C  
ATOM   3117  CD2 TYR B 167      17.781 -26.141 -13.352  1.00 98.25           C  
ATOM   3118  CE1 TYR B 167      18.125 -25.750 -10.633  1.00 98.25           C  
ATOM   3119  CE2 TYR B 167      17.047 -26.891 -12.445  1.00 98.25           C  
ATOM   3120  OH  TYR B 167      16.500 -27.438 -10.180  1.00 98.25           O  
ATOM   3121  CZ  TYR B 167      17.219 -26.688 -11.086  1.00 98.25           C  
ATOM   3122  N   TRP B 168      17.266 -23.484 -15.898  1.00 98.19           N  
ATOM   3123  CA  TRP B 168      15.945 -23.797 -16.438  1.00 98.19           C  
ATOM   3124  C   TRP B 168      15.516 -25.203 -16.047  1.00 98.19           C  
ATOM   3125  CB  TRP B 168      15.945 -23.641 -17.969  1.00 98.19           C  
ATOM   3126  O   TRP B 168      16.094 -26.188 -16.531  1.00 98.19           O  
ATOM   3127  CG  TRP B 168      16.125 -22.234 -18.438  1.00 98.19           C  
ATOM   3128  CD1 TRP B 168      17.219 -21.703 -19.078  1.00 98.19           C  
ATOM   3129  CD2 TRP B 168      15.188 -21.156 -18.297  1.00 98.19           C  
ATOM   3130  CE2 TRP B 168      15.773 -20.016 -18.875  1.00 98.19           C  
ATOM   3131  CE3 TRP B 168      13.906 -21.062 -17.734  1.00 98.19           C  
ATOM   3132  NE1 TRP B 168      17.000 -20.375 -19.344  1.00 98.19           N  
ATOM   3133  CH2 TRP B 168      13.867 -18.703 -18.375  1.00 98.19           C  
ATOM   3134  CZ2 TRP B 168      15.117 -18.781 -18.922  1.00 98.19           C  
ATOM   3135  CZ3 TRP B 168      13.258 -19.828 -17.781  1.00 98.19           C  
ATOM   3136  N   ARG B 169      14.547 -25.297 -15.234  1.00 96.69           N  
ATOM   3137  CA  ARG B 169      14.070 -26.578 -14.742  1.00 96.69           C  
ATOM   3138  C   ARG B 169      13.258 -27.297 -15.805  1.00 96.69           C  
ATOM   3139  CB  ARG B 169      13.227 -26.391 -13.477  1.00 96.69           C  
ATOM   3140  O   ARG B 169      12.203 -26.812 -16.234  1.00 96.69           O  
ATOM   3141  CG  ARG B 169      12.820 -27.688 -12.805  1.00 96.69           C  
ATOM   3142  CD  ARG B 169      12.070 -27.453 -11.508  1.00 96.69           C  
ATOM   3143  NE  ARG B 169      11.570 -28.703 -10.930  1.00 96.69           N  
ATOM   3144  NH1 ARG B 169       9.352 -28.047 -10.922  1.00 96.69           N  
ATOM   3145  NH2 ARG B 169       9.953 -30.125 -10.141  1.00 96.69           N  
ATOM   3146  CZ  ARG B 169      10.289 -28.953 -10.664  1.00 96.69           C  
ATOM   3147  N   GLY B 170      13.703 -28.375 -16.188  1.00 93.81           N  
ATOM   3148  CA  GLY B 170      13.078 -29.125 -17.281  1.00 93.81           C  
ATOM   3149  C   GLY B 170      13.688 -28.812 -18.641  1.00 93.81           C  
ATOM   3150  O   GLY B 170      13.164 -29.250 -19.656  1.00 93.81           O  
ATOM   3151  N   ASP B 171      14.656 -28.000 -18.688  1.00 94.12           N  
ATOM   3152  CA  ASP B 171      15.414 -27.672 -19.891  1.00 94.12           C  
ATOM   3153  C   ASP B 171      14.523 -27.000 -20.938  1.00 94.12           C  
ATOM   3154  CB  ASP B 171      16.062 -28.922 -20.484  1.00 94.12           C  
ATOM   3155  O   ASP B 171      13.930 -25.953 -20.688  1.00 94.12           O  
ATOM   3156  CG  ASP B 171      17.094 -29.547 -19.547  1.00 94.12           C  
ATOM   3157  OD1 ASP B 171      17.938 -28.812 -18.984  1.00 94.12           O  
ATOM   3158  OD2 ASP B 171      17.062 -30.781 -19.391  1.00 94.12           O  
ATOM   3159  N   ASP B 172      14.344 -27.688 -22.031  1.00 90.00           N  
ATOM   3160  CA  ASP B 172      13.602 -27.094 -23.125  1.00 90.00           C  
ATOM   3161  C   ASP B 172      12.109 -27.000 -22.797  1.00 90.00           C  
ATOM   3162  CB  ASP B 172      13.812 -27.891 -24.422  1.00 90.00           C  
ATOM   3163  O   ASP B 172      11.367 -26.281 -23.469  1.00 90.00           O  
ATOM   3164  CG  ASP B 172      15.227 -27.797 -24.953  1.00 90.00           C  
ATOM   3165  OD1 ASP B 172      15.898 -26.766 -24.719  1.00 90.00           O  
ATOM   3166  OD2 ASP B 172      15.680 -28.750 -25.609  1.00 90.00           O  
ATOM   3167  N   ASN B 173      11.727 -27.672 -21.828  1.00 91.38           N  
ATOM   3168  CA  ASN B 173      10.320 -27.672 -21.453  1.00 91.38           C  
ATOM   3169  C   ASN B 173      10.039 -26.719 -20.297  1.00 91.38           C  
ATOM   3170  CB  ASN B 173       9.859 -29.094 -21.094  1.00 91.38           C  
ATOM   3171  O   ASN B 173       8.961 -26.750 -19.719  1.00 91.38           O  
ATOM   3172  CG  ASN B 173       9.930 -30.047 -22.281  1.00 91.38           C  
ATOM   3173  ND2 ASN B 173      10.438 -31.250 -22.031  1.00 91.38           N  
ATOM   3174  OD1 ASN B 173       9.539 -29.703 -23.391  1.00 91.38           O  
ATOM   3175  N   ALA B 174      11.039 -25.906 -19.969  1.00 95.31           N  
ATOM   3176  CA  ALA B 174      10.906 -25.000 -18.828  1.00 95.31           C  
ATOM   3177  C   ALA B 174       9.914 -23.891 -19.125  1.00 95.31           C  
ATOM   3178  CB  ALA B 174      12.266 -24.406 -18.453  1.00 95.31           C  
ATOM   3179  O   ALA B 174       9.391 -23.250 -18.219  1.00 95.31           O  
ATOM   3180  N   VAL B 175       9.719 -23.656 -20.391  1.00 94.12           N  
ATOM   3181  CA  VAL B 175       8.781 -22.609 -20.812  1.00 94.12           C  
ATOM   3182  C   VAL B 175       7.613 -23.234 -21.562  1.00 94.12           C  
ATOM   3183  CB  VAL B 175       9.477 -21.531 -21.688  1.00 94.12           C  
ATOM   3184  O   VAL B 175       7.812 -24.000 -22.500  1.00 94.12           O  
ATOM   3185  CG1 VAL B 175       8.461 -20.484 -22.156  1.00 94.12           C  
ATOM   3186  CG2 VAL B 175      10.609 -20.875 -20.906  1.00 94.12           C  
ATOM   3187  N   THR B 176       6.383 -22.906 -21.125  1.00 91.00           N  
ATOM   3188  CA  THR B 176       5.176 -23.406 -21.766  1.00 91.00           C  
ATOM   3189  C   THR B 176       4.211 -22.266 -22.078  1.00 91.00           C  
ATOM   3190  CB  THR B 176       4.469 -24.453 -20.875  1.00 91.00           C  
ATOM   3191  O   THR B 176       4.449 -21.125 -21.688  1.00 91.00           O  
ATOM   3192  CG2 THR B 176       5.387 -25.641 -20.594  1.00 91.00           C  
ATOM   3193  OG1 THR B 176       4.086 -23.844 -19.641  1.00 91.00           O  
ATOM   3194  N   GLY B 177       3.133 -22.500 -22.859  1.00 86.69           N  
ATOM   3195  CA  GLY B 177       2.111 -21.516 -23.188  1.00 86.69           C  
ATOM   3196  C   GLY B 177       2.398 -20.750 -24.453  1.00 86.69           C  
ATOM   3197  O   GLY B 177       1.526 -20.062 -24.984  1.00 86.69           O  
ATOM   3198  N   VAL B 178       3.607 -20.859 -24.984  1.00 78.81           N  
ATOM   3199  CA  VAL B 178       4.043 -20.094 -26.141  1.00 78.81           C  
ATOM   3200  C   VAL B 178       3.205 -20.469 -27.359  1.00 78.81           C  
ATOM   3201  CB  VAL B 178       5.543 -20.297 -26.438  1.00 78.81           C  
ATOM   3202  O   VAL B 178       2.830 -19.609 -28.156  1.00 78.81           O  
ATOM   3203  CG1 VAL B 178       6.031 -19.312 -27.500  1.00 78.81           C  
ATOM   3204  CG2 VAL B 178       6.363 -20.156 -25.156  1.00 78.81           C  
ATOM   3205  N   THR B 179       2.779 -21.719 -27.516  1.00 72.00           N  
ATOM   3206  CA  THR B 179       2.074 -22.203 -28.703  1.00 72.00           C  
ATOM   3207  C   THR B 179       0.592 -21.859 -28.625  1.00 72.00           C  
ATOM   3208  CB  THR B 179       2.238 -23.719 -28.875  1.00 72.00           C  
ATOM   3209  O   THR B 179      -0.105 -21.859 -29.641  1.00 72.00           O  
ATOM   3210  CG2 THR B 179       3.699 -24.094 -29.094  1.00 72.00           C  
ATOM   3211  OG1 THR B 179       1.759 -24.391 -27.688  1.00 72.00           O  
ATOM   3212  N   LYS B 180       0.114 -21.422 -27.516  1.00 72.25           N  
ATOM   3213  CA  LYS B 180      -1.312 -21.172 -27.312  1.00 72.25           C  
ATOM   3214  C   LYS B 180      -1.622 -19.672 -27.328  1.00 72.25           C  
ATOM   3215  CB  LYS B 180      -1.791 -21.797 -26.000  1.00 72.25           C  
ATOM   3216  O   LYS B 180      -2.789 -19.281 -27.359  1.00 72.25           O  
ATOM   3217  CG  LYS B 180      -1.729 -23.312 -25.969  1.00 72.25           C  
ATOM   3218  CD  LYS B 180      -2.281 -23.875 -24.672  1.00 72.25           C  
ATOM   3219  CE  LYS B 180      -2.199 -25.391 -24.625  1.00 72.25           C  
ATOM   3220  NZ  LYS B 180      -2.652 -25.938 -23.312  1.00 72.25           N  
ATOM   3221  N   ILE B 181      -0.609 -18.953 -27.438  1.00 72.62           N  
ATOM   3222  CA  ILE B 181      -0.811 -17.516 -27.281  1.00 72.62           C  
ATOM   3223  C   ILE B 181      -1.294 -16.922 -28.609  1.00 72.62           C  
ATOM   3224  CB  ILE B 181       0.483 -16.812 -26.828  1.00 72.62           C  
ATOM   3225  O   ILE B 181      -0.732 -17.219 -29.672  1.00 72.62           O  
ATOM   3226  CG1 ILE B 181       0.879 -17.281 -25.422  1.00 72.62           C  
ATOM   3227  CG2 ILE B 181       0.309 -15.289 -26.859  1.00 72.62           C  
ATOM   3228  CD1 ILE B 181       2.277 -16.859 -25.000  1.00 72.62           C  
ATOM   3229  N   GLU B 182      -2.518 -16.422 -28.609  1.00 65.62           N  
ATOM   3230  CA  GLU B 182      -3.047 -15.672 -29.750  1.00 65.62           C  
ATOM   3231  C   GLU B 182      -2.889 -14.172 -29.531  1.00 65.62           C  
ATOM   3232  CB  GLU B 182      -4.520 -16.016 -29.969  1.00 65.62           C  
ATOM   3233  O   GLU B 182      -3.361 -13.625 -28.547  1.00 65.62           O  
ATOM   3234  CG  GLU B 182      -4.742 -17.406 -30.562  1.00 65.62           C  
ATOM   3235  CD  GLU B 182      -6.203 -17.703 -30.875  1.00 65.62           C  
ATOM   3236  OE1 GLU B 182      -6.496 -18.766 -31.453  1.00 65.62           O  
ATOM   3237  OE2 GLU B 182      -7.059 -16.859 -30.516  1.00 65.62           O  
ATOM   3238  N   LEU B 183      -1.897 -13.641 -30.234  1.00 65.06           N  
ATOM   3239  CA  LEU B 183      -1.737 -12.188 -30.203  1.00 65.06           C  
ATOM   3240  C   LEU B 183      -2.455 -11.531 -31.375  1.00 65.06           C  
ATOM   3241  CB  LEU B 183      -0.253 -11.812 -30.219  1.00 65.06           C  
ATOM   3242  O   LEU B 183      -2.439 -12.055 -32.500  1.00 65.06           O  
ATOM   3243  CG  LEU B 183       0.529 -12.070 -28.938  1.00 65.06           C  
ATOM   3244  CD1 LEU B 183       1.944 -12.539 -29.266  1.00 65.06           C  
ATOM   3245  CD2 LEU B 183       0.560 -10.820 -28.062  1.00 65.06           C  
ATOM   3246  N   PRO B 184      -3.309 -10.539 -31.141  1.00 64.12           N  
ATOM   3247  CA  PRO B 184      -3.957  -9.906 -32.281  1.00 64.12           C  
ATOM   3248  C   PRO B 184      -2.957  -9.422 -33.344  1.00 64.12           C  
ATOM   3249  CB  PRO B 184      -4.715  -8.734 -31.672  1.00 64.12           C  
ATOM   3250  O   PRO B 184      -3.182  -9.586 -34.531  1.00 64.12           O  
ATOM   3251  CG  PRO B 184      -4.543  -8.906 -30.188  1.00 64.12           C  
ATOM   3252  CD  PRO B 184      -3.514  -9.977 -29.953  1.00 64.12           C  
ATOM   3253  N   GLN B 185      -1.809  -8.875 -32.906  1.00 70.69           N  
ATOM   3254  CA  GLN B 185      -0.966  -8.172 -33.875  1.00 70.69           C  
ATOM   3255  C   GLN B 185       0.372  -8.883 -34.062  1.00 70.69           C  
ATOM   3256  CB  GLN B 185      -0.738  -6.723 -33.438  1.00 70.69           C  
ATOM   3257  O   GLN B 185       1.117  -8.586 -35.000  1.00 70.69           O  
ATOM   3258  CG  GLN B 185      -1.990  -5.859 -33.469  1.00 70.69           C  
ATOM   3259  CD  GLN B 185      -1.745  -4.441 -33.000  1.00 70.69           C  
ATOM   3260  NE2 GLN B 185      -2.746  -3.580 -33.156  1.00 70.69           N  
ATOM   3261  OE1 GLN B 185      -0.665  -4.121 -32.500  1.00 70.69           O  
ATOM   3262  N   PHE B 186       0.700  -9.797 -33.250  1.00 78.25           N  
ATOM   3263  CA  PHE B 186       2.008 -10.438 -33.312  1.00 78.25           C  
ATOM   3264  C   PHE B 186       1.887 -11.938 -33.094  1.00 78.25           C  
ATOM   3265  CB  PHE B 186       2.969  -9.820 -32.312  1.00 78.25           C  
ATOM   3266  O   PHE B 186       0.896 -12.406 -32.531  1.00 78.25           O  
ATOM   3267  CG  PHE B 186       3.424  -8.430 -32.656  1.00 78.25           C  
ATOM   3268  CD1 PHE B 186       4.555  -8.234 -33.438  1.00 78.25           C  
ATOM   3269  CD2 PHE B 186       2.723  -7.320 -32.219  1.00 78.25           C  
ATOM   3270  CE1 PHE B 186       4.977  -6.949 -33.781  1.00 78.25           C  
ATOM   3271  CE2 PHE B 186       3.141  -6.031 -32.531  1.00 78.25           C  
ATOM   3272  CZ  PHE B 186       4.270  -5.852 -33.312  1.00 78.25           C  
ATOM   3273  N   SER B 187       2.779 -12.734 -33.656  1.00 80.56           N  
ATOM   3274  CA  SER B 187       2.957 -14.156 -33.344  1.00 80.56           C  
ATOM   3275  C   SER B 187       4.375 -14.445 -32.875  1.00 80.56           C  
ATOM   3276  CB  SER B 187       2.645 -14.992 -34.594  1.00 80.56           C  
ATOM   3277  O   SER B 187       5.332 -13.805 -33.312  1.00 80.56           O  
ATOM   3278  OG  SER B 187       1.327 -14.742 -35.062  1.00 80.56           O  
ATOM   3279  N   ILE B 188       4.402 -15.305 -31.875  1.00 86.06           N  
ATOM   3280  CA  ILE B 188       5.715 -15.805 -31.500  1.00 86.06           C  
ATOM   3281  C   ILE B 188       6.145 -16.922 -32.438  1.00 86.06           C  
ATOM   3282  CB  ILE B 188       5.715 -16.312 -30.031  1.00 86.06           C  
ATOM   3283  O   ILE B 188       5.516 -17.984 -32.500  1.00 86.06           O  
ATOM   3284  CG1 ILE B 188       5.301 -15.195 -29.078  1.00 86.06           C  
ATOM   3285  CG2 ILE B 188       7.090 -16.875 -29.656  1.00 86.06           C  
ATOM   3286  CD1 ILE B 188       5.148 -15.648 -27.625  1.00 86.06           C  
ATOM   3287  N   VAL B 189       7.242 -16.734 -33.219  1.00 87.81           N  
ATOM   3288  CA  VAL B 189       7.633 -17.703 -34.250  1.00 87.81           C  
ATOM   3289  C   VAL B 189       8.758 -18.594 -33.719  1.00 87.81           C  
ATOM   3290  CB  VAL B 189       8.070 -17.000 -35.531  1.00 87.81           C  
ATOM   3291  O   VAL B 189       9.039 -19.656 -34.281  1.00 87.81           O  
ATOM   3292  CG1 VAL B 189       6.875 -16.359 -36.250  1.00 87.81           C  
ATOM   3293  CG2 VAL B 189       9.148 -15.953 -35.250  1.00 87.81           C  
ATOM   3294  N   ASP B 190       9.500 -18.188 -32.688  1.00 90.25           N  
ATOM   3295  CA  ASP B 190      10.602 -18.938 -32.094  1.00 90.25           C  
ATOM   3296  C   ASP B 190      10.969 -18.406 -30.719  1.00 90.25           C  
ATOM   3297  CB  ASP B 190      11.820 -18.922 -33.000  1.00 90.25           C  
ATOM   3298  O   ASP B 190      10.648 -17.250 -30.391  1.00 90.25           O  
ATOM   3299  CG  ASP B 190      12.836 -20.000 -32.656  1.00 90.25           C  
ATOM   3300  OD1 ASP B 190      12.500 -20.938 -31.922  1.00 90.25           O  
ATOM   3301  OD2 ASP B 190      13.984 -19.906 -33.156  1.00 90.25           O  
ATOM   3302  N   TYR B 191      11.516 -19.312 -29.844  1.00 92.75           N  
ATOM   3303  CA  TYR B 191      12.047 -18.844 -28.578  1.00 92.75           C  
ATOM   3304  C   TYR B 191      13.297 -19.625 -28.172  1.00 92.75           C  
ATOM   3305  CB  TYR B 191      10.992 -18.953 -27.469  1.00 92.75           C  
ATOM   3306  O   TYR B 191      13.523 -20.734 -28.672  1.00 92.75           O  
ATOM   3307  CG  TYR B 191      10.680 -20.375 -27.062  1.00 92.75           C  
ATOM   3308  CD1 TYR B 191       9.750 -21.141 -27.766  1.00 92.75           C  
ATOM   3309  CD2 TYR B 191      11.320 -20.969 -25.984  1.00 92.75           C  
ATOM   3310  CE1 TYR B 191       9.461 -22.438 -27.406  1.00 92.75           C  
ATOM   3311  CE2 TYR B 191      11.039 -22.266 -25.594  1.00 92.75           C  
ATOM   3312  OH  TYR B 191       9.828 -24.297 -25.938  1.00 92.75           O  
ATOM   3313  CZ  TYR B 191      10.109 -23.000 -26.312  1.00 92.75           C  
ATOM   3314  N   LYS B 192      14.133 -19.016 -27.422  1.00 95.12           N  
ATOM   3315  CA  LYS B 192      15.375 -19.609 -26.953  1.00 95.12           C  
ATOM   3316  C   LYS B 192      15.586 -19.359 -25.469  1.00 95.12           C  
ATOM   3317  CB  LYS B 192      16.562 -19.078 -27.750  1.00 95.12           C  
ATOM   3318  O   LYS B 192      15.273 -18.266 -24.969  1.00 95.12           O  
ATOM   3319  CG  LYS B 192      16.625 -19.562 -29.188  1.00 95.12           C  
ATOM   3320  CD  LYS B 192      17.844 -19.016 -29.922  1.00 95.12           C  
ATOM   3321  CE  LYS B 192      17.844 -19.406 -31.391  1.00 95.12           C  
ATOM   3322  NZ  LYS B 192      19.031 -18.875 -32.094  1.00 95.12           N  
ATOM   3323  N   LEU B 193      16.062 -20.391 -24.781  1.00 97.12           N  
ATOM   3324  CA  LEU B 193      16.422 -20.281 -23.375  1.00 97.12           C  
ATOM   3325  C   LEU B 193      17.938 -20.188 -23.203  1.00 97.12           C  
ATOM   3326  CB  LEU B 193      15.883 -21.484 -22.578  1.00 97.12           C  
ATOM   3327  O   LEU B 193      18.672 -21.062 -23.688  1.00 97.12           O  
ATOM   3328  CG  LEU B 193      14.391 -21.781 -22.750  1.00 97.12           C  
ATOM   3329  CD1 LEU B 193      14.008 -23.000 -21.922  1.00 97.12           C  
ATOM   3330  CD2 LEU B 193      13.555 -20.562 -22.344  1.00 97.12           C  
ATOM   3331  N   ILE B 194      18.375 -19.141 -22.578  1.00 96.88           N  
ATOM   3332  CA  ILE B 194      19.797 -18.891 -22.422  1.00 96.88           C  
ATOM   3333  C   ILE B 194      20.156 -18.797 -20.938  1.00 96.88           C  
ATOM   3334  CB  ILE B 194      20.234 -17.594 -23.156  1.00 96.88           C  
ATOM   3335  O   ILE B 194      19.406 -18.219 -20.156  1.00 96.88           O  
ATOM   3336  CG1 ILE B 194      19.906 -17.688 -24.641  1.00 96.88           C  
ATOM   3337  CG2 ILE B 194      21.719 -17.312 -22.922  1.00 96.88           C  
ATOM   3338  CD1 ILE B 194      19.938 -16.359 -25.375  1.00 96.88           C  
ATOM   3339  N   THR B 195      21.219 -19.422 -20.531  1.00 96.50           N  
ATOM   3340  CA  THR B 195      21.797 -19.297 -19.203  1.00 96.50           C  
ATOM   3341  C   THR B 195      23.172 -18.625 -19.266  1.00 96.50           C  
ATOM   3342  CB  THR B 195      21.922 -20.672 -18.516  1.00 96.50           C  
ATOM   3343  O   THR B 195      24.016 -19.031 -20.047  1.00 96.50           O  
ATOM   3344  CG2 THR B 195      22.422 -20.531 -17.078  1.00 96.50           C  
ATOM   3345  OG1 THR B 195      20.641 -21.312 -18.500  1.00 96.50           O  
ATOM   3346  N   LYS B 196      23.375 -17.562 -18.500  1.00 95.12           N  
ATOM   3347  CA  LYS B 196      24.672 -16.891 -18.516  1.00 95.12           C  
ATOM   3348  C   LYS B 196      25.016 -16.344 -17.125  1.00 95.12           C  
ATOM   3349  CB  LYS B 196      24.672 -15.758 -19.531  1.00 95.12           C  
ATOM   3350  O   LYS B 196      24.219 -16.453 -16.188  1.00 95.12           O  
ATOM   3351  CG  LYS B 196      23.656 -14.664 -19.250  1.00 95.12           C  
ATOM   3352  CD  LYS B 196      23.578 -13.664 -20.406  1.00 95.12           C  
ATOM   3353  CE  LYS B 196      22.453 -12.656 -20.188  1.00 95.12           C  
ATOM   3354  NZ  LYS B 196      22.344 -11.703 -21.344  1.00 95.12           N  
ATOM   3355  N   LYS B 197      26.234 -15.898 -16.969  1.00 94.44           N  
ATOM   3356  CA  LYS B 197      26.750 -15.195 -15.805  1.00 94.44           C  
ATOM   3357  C   LYS B 197      27.203 -13.781 -16.172  1.00 94.44           C  
ATOM   3358  CB  LYS B 197      27.922 -15.969 -15.180  1.00 94.44           C  
ATOM   3359  O   LYS B 197      27.828 -13.570 -17.203  1.00 94.44           O  
ATOM   3360  CG  LYS B 197      28.406 -15.398 -13.859  1.00 94.44           C  
ATOM   3361  CD  LYS B 197      29.531 -16.234 -13.273  1.00 94.44           C  
ATOM   3362  CE  LYS B 197      30.156 -15.570 -12.055  1.00 94.44           C  
ATOM   3363  NZ  LYS B 197      31.266 -16.391 -11.477  1.00 94.44           N  
ATOM   3364  N   VAL B 198      26.781 -12.852 -15.383  1.00 93.00           N  
ATOM   3365  CA  VAL B 198      27.172 -11.469 -15.609  1.00 93.00           C  
ATOM   3366  C   VAL B 198      28.062 -10.992 -14.469  1.00 93.00           C  
ATOM   3367  CB  VAL B 198      25.938 -10.547 -15.750  1.00 93.00           C  
ATOM   3368  O   VAL B 198      27.781 -11.273 -13.297  1.00 93.00           O  
ATOM   3369  CG1 VAL B 198      26.375  -9.141 -16.172  1.00 93.00           C  
ATOM   3370  CG2 VAL B 198      24.953 -11.133 -16.750  1.00 93.00           C  
ATOM   3371  N   VAL B 199      29.062 -10.234 -14.766  1.00 90.25           N  
ATOM   3372  CA  VAL B 199      30.047  -9.812 -13.773  1.00 90.25           C  
ATOM   3373  C   VAL B 199      29.938  -8.305 -13.547  1.00 90.25           C  
ATOM   3374  CB  VAL B 199      31.484 -10.188 -14.195  1.00 90.25           C  
ATOM   3375  O   VAL B 199      29.938  -7.527 -14.500  1.00 90.25           O  
ATOM   3376  CG1 VAL B 199      32.500  -9.734 -13.141  1.00 90.25           C  
ATOM   3377  CG2 VAL B 199      31.594 -11.688 -14.430  1.00 90.25           C  
ATOM   3378  N   PHE B 200      29.750  -7.941 -12.281  1.00 81.94           N  
ATOM   3379  CA  PHE B 200      29.797  -6.555 -11.844  1.00 81.94           C  
ATOM   3380  C   PHE B 200      30.922  -6.336 -10.836  1.00 81.94           C  
ATOM   3381  CB  PHE B 200      28.453  -6.145 -11.219  1.00 81.94           C  
ATOM   3382  O   PHE B 200      31.672  -7.262 -10.531  1.00 81.94           O  
ATOM   3383  CG  PHE B 200      27.281  -6.285 -12.156  1.00 81.94           C  
ATOM   3384  CD1 PHE B 200      27.016  -5.316 -13.117  1.00 81.94           C  
ATOM   3385  CD2 PHE B 200      26.438  -7.391 -12.078  1.00 81.94           C  
ATOM   3386  CE1 PHE B 200      25.938  -5.449 -13.984  1.00 81.94           C  
ATOM   3387  CE2 PHE B 200      25.359  -7.527 -12.938  1.00 81.94           C  
ATOM   3388  CZ  PHE B 200      25.109  -6.555 -13.891  1.00 81.94           C  
ATOM   3389  N   SER B 201      31.016  -5.051 -10.336  1.00 75.19           N  
ATOM   3390  CA  SER B 201      32.031  -4.730  -9.336  1.00 75.19           C  
ATOM   3391  C   SER B 201      31.734  -5.430  -8.016  1.00 75.19           C  
ATOM   3392  CB  SER B 201      32.125  -3.221  -9.117  1.00 75.19           C  
ATOM   3393  O   SER B 201      32.656  -5.730  -7.246  1.00 75.19           O  
ATOM   3394  OG  SER B 201      30.859  -2.703  -8.711  1.00 75.19           O  
ATOM   3395  N   THR B 202      30.484  -5.766  -7.859  1.00 76.94           N  
ATOM   3396  CA  THR B 202      30.078  -6.352  -6.590  1.00 76.94           C  
ATOM   3397  C   THR B 202      30.156  -7.875  -6.648  1.00 76.94           C  
ATOM   3398  CB  THR B 202      28.641  -5.922  -6.219  1.00 76.94           C  
ATOM   3399  O   THR B 202      30.031  -8.547  -5.621  1.00 76.94           O  
ATOM   3400  CG2 THR B 202      28.578  -4.422  -5.961  1.00 76.94           C  
ATOM   3401  OG1 THR B 202      27.750  -6.258  -7.289  1.00 76.94           O  
ATOM   3402  N   GLY B 203      30.297  -8.461  -7.852  1.00 86.62           N  
ATOM   3403  CA  GLY B 203      30.375  -9.906  -8.000  1.00 86.62           C  
ATOM   3404  C   GLY B 203      29.781 -10.406  -9.305  1.00 86.62           C  
ATOM   3405  O   GLY B 203      29.531  -9.625 -10.219  1.00 86.62           O  
ATOM   3406  N   SER B 204      29.703 -11.766  -9.289  1.00 94.00           N  
ATOM   3407  CA  SER B 204      29.094 -12.430 -10.430  1.00 94.00           C  
ATOM   3408  C   SER B 204      27.672 -12.883 -10.109  1.00 94.00           C  
ATOM   3409  CB  SER B 204      29.938 -13.633 -10.867  1.00 94.00           C  
ATOM   3410  O   SER B 204      27.406 -13.391  -9.016  1.00 94.00           O  
ATOM   3411  OG  SER B 204      31.234 -13.227 -11.250  1.00 94.00           O  
ATOM   3412  N   TYR B 205      26.828 -12.641 -11.047  1.00 95.12           N  
ATOM   3413  CA  TYR B 205      25.422 -12.945 -10.812  1.00 95.12           C  
ATOM   3414  C   TYR B 205      24.859 -13.867 -11.891  1.00 95.12           C  
ATOM   3415  CB  TYR B 205      24.594 -11.656 -10.758  1.00 95.12           C  
ATOM   3416  O   TYR B 205      25.219 -13.734 -13.070  1.00 95.12           O  
ATOM   3417  CG  TYR B 205      24.938 -10.758  -9.594  1.00 95.12           C  
ATOM   3418  CD1 TYR B 205      24.172 -10.773  -8.430  1.00 95.12           C  
ATOM   3419  CD2 TYR B 205      26.031  -9.898  -9.656  1.00 95.12           C  
ATOM   3420  CE1 TYR B 205      24.484  -9.945  -7.355  1.00 95.12           C  
ATOM   3421  CE2 TYR B 205      26.344  -9.070  -8.594  1.00 95.12           C  
ATOM   3422  OH  TYR B 205      25.891  -8.281  -6.383  1.00 95.12           O  
ATOM   3423  CZ  TYR B 205      25.578  -9.102  -7.445  1.00 95.12           C  
ATOM   3424  N   PRO B 206      24.062 -14.812 -11.492  1.00 95.38           N  
ATOM   3425  CA  PRO B 206      23.406 -15.672 -12.492  1.00 95.38           C  
ATOM   3426  C   PRO B 206      22.266 -14.961 -13.211  1.00 95.38           C  
ATOM   3427  CB  PRO B 206      22.891 -16.844 -11.664  1.00 95.38           C  
ATOM   3428  O   PRO B 206      21.500 -14.211 -12.586  1.00 95.38           O  
ATOM   3429  CG  PRO B 206      22.578 -16.266 -10.320  1.00 95.38           C  
ATOM   3430  CD  PRO B 206      23.562 -15.164 -10.039  1.00 95.38           C  
ATOM   3431  N   ARG B 207      22.141 -15.258 -14.477  1.00 97.25           N  
ATOM   3432  CA  ARG B 207      21.078 -14.672 -15.289  1.00 97.25           C  
ATOM   3433  C   ARG B 207      20.484 -15.703 -16.234  1.00 97.25           C  
ATOM   3434  CB  ARG B 207      21.609 -13.469 -16.078  1.00 97.25           C  
ATOM   3435  O   ARG B 207      21.203 -16.453 -16.891  1.00 97.25           O  
ATOM   3436  CG  ARG B 207      20.547 -12.773 -16.922  1.00 97.25           C  
ATOM   3437  CD  ARG B 207      21.125 -11.594 -17.688  1.00 97.25           C  
ATOM   3438  NE  ARG B 207      21.562 -10.523 -16.797  1.00 97.25           N  
ATOM   3439  NH1 ARG B 207      22.391  -9.180 -18.484  1.00 97.25           N  
ATOM   3440  NH2 ARG B 207      22.516  -8.492 -16.297  1.00 97.25           N  
ATOM   3441  CZ  ARG B 207      22.156  -9.398 -17.203  1.00 97.25           C  
ATOM   3442  N   LEU B 208      19.188 -15.828 -16.203  1.00 98.12           N  
ATOM   3443  CA  LEU B 208      18.438 -16.594 -17.203  1.00 98.12           C  
ATOM   3444  C   LEU B 208      17.734 -15.656 -18.172  1.00 98.12           C  
ATOM   3445  CB  LEU B 208      17.422 -17.500 -16.516  1.00 98.12           C  
ATOM   3446  O   LEU B 208      17.203 -14.617 -17.766  1.00 98.12           O  
ATOM   3447  CG  LEU B 208      17.984 -18.562 -15.562  1.00 98.12           C  
ATOM   3448  CD1 LEU B 208      16.859 -19.438 -15.008  1.00 98.12           C  
ATOM   3449  CD2 LEU B 208      19.047 -19.406 -16.266  1.00 98.12           C  
ATOM   3450  N   SER B 209      17.750 -16.078 -19.453  1.00 97.69           N  
ATOM   3451  CA  SER B 209      17.125 -15.258 -20.484  1.00 97.69           C  
ATOM   3452  C   SER B 209      16.156 -16.078 -21.328  1.00 97.69           C  
ATOM   3453  CB  SER B 209      18.188 -14.617 -21.375  1.00 97.69           C  
ATOM   3454  O   SER B 209      16.516 -17.156 -21.828  1.00 97.69           O  
ATOM   3455  OG  SER B 209      17.578 -13.750 -22.328  1.00 97.69           O  
ATOM   3456  N   LEU B 210      15.000 -15.695 -21.375  1.00 96.81           N  
ATOM   3457  CA  LEU B 210      14.047 -16.172 -22.375  1.00 96.81           C  
ATOM   3458  C   LEU B 210      13.969 -15.203 -23.547  1.00 96.81           C  
ATOM   3459  CB  LEU B 210      12.656 -16.344 -21.750  1.00 96.81           C  
ATOM   3460  O   LEU B 210      13.477 -14.078 -23.406  1.00 96.81           O  
ATOM   3461  CG  LEU B 210      11.500 -16.594 -22.719  1.00 96.81           C  
ATOM   3462  CD1 LEU B 210      11.734 -17.875 -23.500  1.00 96.81           C  
ATOM   3463  CD2 LEU B 210      10.172 -16.641 -21.969  1.00 96.81           C  
ATOM   3464  N   SER B 211      14.461 -15.625 -24.703  1.00 95.69           N  
ATOM   3465  CA  SER B 211      14.422 -14.836 -25.938  1.00 95.69           C  
ATOM   3466  C   SER B 211      13.328 -15.336 -26.875  1.00 95.69           C  
ATOM   3467  CB  SER B 211      15.773 -14.867 -26.641  1.00 95.69           C  
ATOM   3468  O   SER B 211      13.242 -16.547 -27.141  1.00 95.69           O  
ATOM   3469  OG  SER B 211      15.719 -14.148 -27.859  1.00 95.69           O  
ATOM   3470  N   PHE B 212      12.492 -14.516 -27.250  1.00 91.88           N  
ATOM   3471  CA  PHE B 212      11.461 -14.938 -28.203  1.00 91.88           C  
ATOM   3472  C   PHE B 212      11.375 -13.961 -29.375  1.00 91.88           C  
ATOM   3473  CB  PHE B 212      10.102 -15.047 -27.500  1.00 91.88           C  
ATOM   3474  O   PHE B 212      11.594 -12.766 -29.203  1.00 91.88           O  
ATOM   3475  CG  PHE B 212       9.688 -13.797 -26.766  1.00 91.88           C  
ATOM   3476  CD1 PHE B 212      10.062 -13.594 -25.453  1.00 91.88           C  
ATOM   3477  CD2 PHE B 212       8.938 -12.820 -27.406  1.00 91.88           C  
ATOM   3478  CE1 PHE B 212       9.680 -12.438 -24.766  1.00 91.88           C  
ATOM   3479  CE2 PHE B 212       8.555 -11.664 -26.734  1.00 91.88           C  
ATOM   3480  CZ  PHE B 212       8.930 -11.477 -25.406  1.00 91.88           C  
ATOM   3481  N   LYS B 213      11.078 -14.523 -30.531  1.00 91.44           N  
ATOM   3482  CA  LYS B 213      10.977 -13.773 -31.781  1.00 91.44           C  
ATOM   3483  C   LYS B 213       9.523 -13.484 -32.125  1.00 91.44           C  
ATOM   3484  CB  LYS B 213      11.648 -14.547 -32.906  1.00 91.44           C  
ATOM   3485  O   LYS B 213       8.695 -14.398 -32.188  1.00 91.44           O  
ATOM   3486  CG  LYS B 213      11.961 -13.695 -34.156  1.00 91.44           C  
ATOM   3487  CD  LYS B 213      12.781 -14.461 -35.156  1.00 91.44           C  
ATOM   3488  CE  LYS B 213      13.148 -13.594 -36.344  1.00 91.44           C  
ATOM   3489  NZ  LYS B 213      14.000 -14.328 -37.344  1.00 91.44           N  
ATOM   3490  N   LEU B 214       9.281 -12.219 -32.281  1.00 88.38           N  
ATOM   3491  CA  LEU B 214       7.934 -11.773 -32.625  1.00 88.38           C  
ATOM   3492  C   LEU B 214       7.852 -11.383 -34.094  1.00 88.38           C  
ATOM   3493  CB  LEU B 214       7.520 -10.594 -31.734  1.00 88.38           C  
ATOM   3494  O   LEU B 214       8.758 -10.742 -34.625  1.00 88.38           O  
ATOM   3495  CG  LEU B 214       7.457 -10.859 -30.219  1.00 88.38           C  
ATOM   3496  CD1 LEU B 214       7.281  -9.547 -29.469  1.00 88.38           C  
ATOM   3497  CD2 LEU B 214       6.328 -11.828 -29.906  1.00 88.38           C  
ATOM   3498  N   LYS B 215       6.758 -11.859 -34.750  1.00 86.31           N  
ATOM   3499  CA  LYS B 215       6.473 -11.492 -36.125  1.00 86.31           C  
ATOM   3500  C   LYS B 215       5.094 -10.852 -36.250  1.00 86.31           C  
ATOM   3501  CB  LYS B 215       6.566 -12.711 -37.031  1.00 86.31           C  
ATOM   3502  O   LYS B 215       4.129 -11.312 -35.625  1.00 86.31           O  
ATOM   3503  CG  LYS B 215       6.480 -12.383 -38.531  1.00 86.31           C  
ATOM   3504  CD  LYS B 215       6.645 -13.625 -39.375  1.00 86.31           C  
ATOM   3505  CE  LYS B 215       6.559 -13.297 -40.875  1.00 86.31           C  
ATOM   3506  NZ  LYS B 215       6.754 -14.508 -41.719  1.00 86.31           N  
ATOM   3507  N   ARG B 216       5.047  -9.711 -36.938  1.00 83.00           N  
ATOM   3508  CA  ARG B 216       3.771  -9.031 -37.125  1.00 83.00           C  
ATOM   3509  C   ARG B 216       2.863  -9.836 -38.062  1.00 83.00           C  
ATOM   3510  CB  ARG B 216       3.994  -7.629 -37.719  1.00 83.00           C  
ATOM   3511  O   ARG B 216       3.322 -10.383 -39.062  1.00 83.00           O  
ATOM   3512  CG  ARG B 216       4.555  -6.637 -36.688  1.00 83.00           C  
ATOM   3513  CD  ARG B 216       4.711  -5.250 -37.312  1.00 83.00           C  
ATOM   3514  NE  ARG B 216       5.535  -4.387 -36.469  1.00 83.00           N  
ATOM   3515  NH1 ARG B 216       3.828  -2.924 -35.938  1.00 83.00           N  
ATOM   3516  NH2 ARG B 216       5.934  -2.586 -35.094  1.00 83.00           N  
ATOM   3517  CZ  ARG B 216       5.098  -3.301 -35.844  1.00 83.00           C  
ATOM   3518  N   ASN B 217       1.650 -10.023 -37.594  1.00 75.56           N  
ATOM   3519  CA  ASN B 217       0.675 -10.664 -38.469  1.00 75.56           C  
ATOM   3520  C   ASN B 217       0.205  -9.727 -39.562  1.00 75.56           C  
ATOM   3521  CB  ASN B 217      -0.521 -11.172 -37.656  1.00 75.56           C  
ATOM   3522  O   ASN B 217      -0.180  -8.586 -39.281  1.00 75.56           O  
ATOM   3523  CG  ASN B 217      -0.134 -12.234 -36.625  1.00 75.56           C  
ATOM   3524  ND2 ASN B 217      -0.844 -12.273 -35.531  1.00 75.56           N  
ATOM   3525  OD1 ASN B 217       0.797 -13.016 -36.875  1.00 75.56           O  
ATOM   3526  N   ILE B 218       0.802  -9.914 -40.750  1.00 64.81           N  
ATOM   3527  CA  ILE B 218       0.404  -9.164 -41.938  1.00 64.81           C  
ATOM   3528  C   ILE B 218      -0.937  -9.688 -42.469  1.00 64.81           C  
ATOM   3529  CB  ILE B 218       1.474  -9.258 -43.062  1.00 64.81           C  
ATOM   3530  O   ILE B 218      -1.147 -10.898 -42.562  1.00 64.81           O  
ATOM   3531  CG1 ILE B 218       2.857  -8.906 -42.500  1.00 64.81           C  
ATOM   3532  CG2 ILE B 218       1.113  -8.336 -44.219  1.00 64.81           C  
ATOM   3533  CD1 ILE B 218       3.961  -8.883 -43.531  1.00 64.81           C  
ATOM   3534  N   GLY B 219      -2.240  -9.203 -42.125  1.00 53.53           N  
ATOM   3535  CA  GLY B 219      -3.602  -9.398 -42.594  1.00 53.53           C  
ATOM   3536  C   GLY B 219      -4.645  -9.180 -41.531  1.00 53.53           C  
ATOM   3537  O   GLY B 219      -4.320  -9.156 -40.344  1.00 53.53           O  
TER    3538      GLY B 219                                                      
ATOM   3539  N   GLN C   1     -32.688 -19.531  27.562  1.00 32.38           N  
ATOM   3540  CA  GLN C   1     -31.938 -18.406  28.094  1.00 32.38           C  
ATOM   3541  C   GLN C   1     -32.094 -17.156  27.219  1.00 32.38           C  
ATOM   3542  CB  GLN C   1     -30.453 -18.750  28.234  1.00 32.38           C  
ATOM   3543  O   GLN C   1     -32.000 -17.250  26.000  1.00 32.38           O  
ATOM   3544  CG  GLN C   1     -30.078 -19.406  29.547  1.00 32.38           C  
ATOM   3545  CD  GLN C   1     -28.578 -19.547  29.750  1.00 32.38           C  
ATOM   3546  NE2 GLN C   1     -28.172 -19.875  30.969  1.00 32.38           N  
ATOM   3547  OE1 GLN C   1     -27.812 -19.359  28.812  1.00 32.38           O  
ATOM   3548  N   SER C   2     -32.781 -16.188  27.688  1.00 36.06           N  
ATOM   3549  CA  SER C   2     -33.188 -14.992  26.953  1.00 36.06           C  
ATOM   3550  C   SER C   2     -32.000 -14.375  26.219  1.00 36.06           C  
ATOM   3551  CB  SER C   2     -33.812 -13.961  27.891  1.00 36.06           C  
ATOM   3552  O   SER C   2     -30.891 -14.344  26.750  1.00 36.06           O  
ATOM   3553  OG  SER C   2     -32.812 -13.203  28.547  1.00 36.06           O  
ATOM   3554  N   VAL C   3     -31.953 -14.281  24.953  1.00 40.41           N  
ATOM   3555  CA  VAL C   3     -31.000 -13.648  24.047  1.00 40.41           C  
ATOM   3556  C   VAL C   3     -30.531 -12.320  24.625  1.00 40.41           C  
ATOM   3557  CB  VAL C   3     -31.625 -13.422  22.641  1.00 40.41           C  
ATOM   3558  O   VAL C   3     -29.484 -11.805  24.250  1.00 40.41           O  
ATOM   3559  CG1 VAL C   3     -30.531 -13.305  21.578  1.00 40.41           C  
ATOM   3560  CG2 VAL C   3     -32.594 -14.555  22.297  1.00 40.41           C  
ATOM   3561  N   ASN C   4     -31.391 -11.648  25.531  1.00 40.09           N  
ATOM   3562  CA  ASN C   4     -31.094 -10.320  26.047  1.00 40.09           C  
ATOM   3563  C   ASN C   4     -30.141 -10.375  27.250  1.00 40.09           C  
ATOM   3564  CB  ASN C   4     -32.375  -9.586  26.422  1.00 40.09           C  
ATOM   3565  O   ASN C   4     -30.078  -9.430  28.031  1.00 40.09           O  
ATOM   3566  CG  ASN C   4     -33.031  -8.898  25.250  1.00 40.09           C  
ATOM   3567  ND2 ASN C   4     -34.312  -8.547  25.391  1.00 40.09           N  
ATOM   3568  OD1 ASN C   4     -32.406  -8.688  24.203  1.00 40.09           O  
ATOM   3569  N   ASP C   5     -29.734 -11.523  27.859  1.00 45.38           N  
ATOM   3570  CA  ASP C   5     -28.922 -11.602  29.078  1.00 45.38           C  
ATOM   3571  C   ASP C   5     -27.484 -11.164  28.797  1.00 45.38           C  
ATOM   3572  CB  ASP C   5     -28.938 -13.023  29.641  1.00 45.38           C  
ATOM   3573  O   ASP C   5     -26.828 -11.711  27.922  1.00 45.38           O  
ATOM   3574  CG  ASP C   5     -28.516 -13.086  31.094  1.00 45.38           C  
ATOM   3575  OD1 ASP C   5     -27.984 -12.086  31.625  1.00 45.38           O  
ATOM   3576  OD2 ASP C   5     -28.719 -14.148  31.734  1.00 45.38           O  
ATOM   3577  N   PRO C   6     -26.969  -9.938  29.266  1.00 53.19           N  
ATOM   3578  CA  PRO C   6     -25.547  -9.586  29.250  1.00 53.19           C  
ATOM   3579  C   PRO C   6     -24.641 -10.812  29.281  1.00 53.19           C  
ATOM   3580  CB  PRO C   6     -25.375  -8.750  30.516  1.00 53.19           C  
ATOM   3581  O   PRO C   6     -23.500 -10.742  28.812  1.00 53.19           O  
ATOM   3582  CG  PRO C   6     -26.734  -8.742  31.156  1.00 53.19           C  
ATOM   3583  CD  PRO C   6     -27.656  -9.578  30.328  1.00 53.19           C  
ATOM   3584  N   SER C   7     -25.047 -11.945  29.875  1.00 54.66           N  
ATOM   3585  CA  SER C   7     -24.359 -13.242  29.906  1.00 54.66           C  
ATOM   3586  C   SER C   7     -24.125 -13.781  28.516  1.00 54.66           C  
ATOM   3587  CB  SER C   7     -25.172 -14.242  30.734  1.00 54.66           C  
ATOM   3588  O   SER C   7     -23.156 -14.500  28.266  1.00 54.66           O  
ATOM   3589  OG  SER C   7     -26.391 -14.555  30.094  1.00 54.66           O  
ATOM   3590  N   ASN C   8     -24.969 -13.172  27.516  1.00 66.69           N  
ATOM   3591  CA  ASN C   8     -24.859 -13.719  26.172  1.00 66.69           C  
ATOM   3592  C   ASN C   8     -23.609 -13.203  25.453  1.00 66.69           C  
ATOM   3593  CB  ASN C   8     -26.109 -13.391  25.359  1.00 66.69           C  
ATOM   3594  O   ASN C   8     -22.922 -13.969  24.781  1.00 66.69           O  
ATOM   3595  CG  ASN C   8     -26.766 -14.625  24.766  1.00 66.69           C  
ATOM   3596  ND2 ASN C   8     -27.938 -14.453  24.188  1.00 66.69           N  
ATOM   3597  OD1 ASN C   8     -26.219 -15.727  24.844  1.00 66.69           O  
ATOM   3598  N   MET C   9     -23.234 -11.961  25.750  1.00 76.06           N  
ATOM   3599  CA  MET C   9     -22.031 -11.422  25.094  1.00 76.06           C  
ATOM   3600  C   MET C   9     -20.797 -12.172  25.562  1.00 76.06           C  
ATOM   3601  CB  MET C   9     -21.891  -9.930  25.391  1.00 76.06           C  
ATOM   3602  O   MET C   9     -19.906 -12.469  24.750  1.00 76.06           O  
ATOM   3603  CG  MET C   9     -21.047  -9.188  24.359  1.00 76.06           C  
ATOM   3604  SD  MET C   9     -21.141  -7.367  24.547  1.00 76.06           S  
ATOM   3605  CE  MET C   9     -19.828  -6.855  23.406  1.00 76.06           C  
ATOM   3606  N   SER C  10     -20.766 -12.492  26.859  1.00 82.31           N  
ATOM   3607  CA  SER C  10     -19.625 -13.211  27.406  1.00 82.31           C  
ATOM   3608  C   SER C  10     -19.500 -14.609  26.797  1.00 82.31           C  
ATOM   3609  CB  SER C  10     -19.719 -13.320  28.922  1.00 82.31           C  
ATOM   3610  O   SER C  10     -18.406 -15.047  26.438  1.00 82.31           O  
ATOM   3611  OG  SER C  10     -20.719 -14.250  29.297  1.00 82.31           O  
ATOM   3612  N   LEU C  11     -20.703 -15.219  26.672  1.00 88.25           N  
ATOM   3613  CA  LEU C  11     -20.703 -16.562  26.094  1.00 88.25           C  
ATOM   3614  C   LEU C  11     -20.266 -16.516  24.625  1.00 88.25           C  
ATOM   3615  CB  LEU C  11     -22.094 -17.188  26.188  1.00 88.25           C  
ATOM   3616  O   LEU C  11     -19.500 -17.375  24.188  1.00 88.25           O  
ATOM   3617  CG  LEU C  11     -22.188 -18.672  25.891  1.00 88.25           C  
ATOM   3618  CD1 LEU C  11     -21.547 -19.484  27.000  1.00 88.25           C  
ATOM   3619  CD2 LEU C  11     -23.641 -19.094  25.703  1.00 88.25           C  
ATOM   3620  N   VAL C  12     -20.703 -15.539  23.938  1.00 89.81           N  
ATOM   3621  CA  VAL C  12     -20.344 -15.406  22.531  1.00 89.81           C  
ATOM   3622  C   VAL C  12     -18.844 -15.117  22.406  1.00 89.81           C  
ATOM   3623  CB  VAL C  12     -21.156 -14.289  21.844  1.00 89.81           C  
ATOM   3624  O   VAL C  12     -18.156 -15.719  21.578  1.00 89.81           O  
ATOM   3625  CG1 VAL C  12     -20.672 -14.070  20.406  1.00 89.81           C  
ATOM   3626  CG2 VAL C  12     -22.656 -14.633  21.859  1.00 89.81           C  
ATOM   3627  N   LYS C  13     -18.375 -14.281  23.219  1.00 89.88           N  
ATOM   3628  CA  LYS C  13     -16.953 -13.953  23.234  1.00 89.88           C  
ATOM   3629  C   LYS C  13     -16.109 -15.188  23.500  1.00 89.88           C  
ATOM   3630  CB  LYS C  13     -16.656 -12.867  24.266  1.00 89.88           C  
ATOM   3631  O   LYS C  13     -15.109 -15.422  22.828  1.00 89.88           O  
ATOM   3632  CG  LYS C  13     -15.195 -12.453  24.328  1.00 89.88           C  
ATOM   3633  CD  LYS C  13     -14.977 -11.336  25.328  1.00 89.88           C  
ATOM   3634  CE  LYS C  13     -13.500 -10.977  25.453  1.00 89.88           C  
ATOM   3635  NZ  LYS C  13     -12.961 -10.406  24.188  1.00 89.88           N  
ATOM   3636  N   GLU C  14     -16.500 -15.930  24.500  1.00 93.56           N  
ATOM   3637  CA  GLU C  14     -15.773 -17.156  24.828  1.00 93.56           C  
ATOM   3638  C   GLU C  14     -15.789 -18.141  23.672  1.00 93.56           C  
ATOM   3639  CB  GLU C  14     -16.359 -17.797  26.094  1.00 93.56           C  
ATOM   3640  O   GLU C  14     -14.789 -18.828  23.422  1.00 93.56           O  
ATOM   3641  CG  GLU C  14     -15.992 -17.078  27.375  1.00 93.56           C  
ATOM   3642  CD  GLU C  14     -16.656 -17.688  28.609  1.00 93.56           C  
ATOM   3643  OE1 GLU C  14     -16.500 -17.125  29.719  1.00 93.56           O  
ATOM   3644  OE2 GLU C  14     -17.344 -18.719  28.469  1.00 93.56           O  
ATOM   3645  N   THR C  15     -16.922 -18.203  23.062  1.00 93.75           N  
ATOM   3646  CA  THR C  15     -17.031 -19.094  21.922  1.00 93.75           C  
ATOM   3647  C   THR C  15     -16.047 -18.688  20.828  1.00 93.75           C  
ATOM   3648  CB  THR C  15     -18.469 -19.094  21.344  1.00 93.75           C  
ATOM   3649  O   THR C  15     -15.305 -19.531  20.312  1.00 93.75           O  
ATOM   3650  CG2 THR C  15     -18.562 -19.984  20.109  1.00 93.75           C  
ATOM   3651  OG1 THR C  15     -19.375 -19.562  22.344  1.00 93.75           O  
ATOM   3652  N   VAL C  16     -16.016 -17.438  20.484  1.00 94.50           N  
ATOM   3653  CA  VAL C  16     -15.102 -16.953  19.453  1.00 94.50           C  
ATOM   3654  C   VAL C  16     -13.656 -17.188  19.891  1.00 94.50           C  
ATOM   3655  CB  VAL C  16     -15.328 -15.461  19.156  1.00 94.50           C  
ATOM   3656  O   VAL C  16     -12.828 -17.641  19.094  1.00 94.50           O  
ATOM   3657  CG1 VAL C  16     -14.266 -14.930  18.203  1.00 94.50           C  
ATOM   3658  CG2 VAL C  16     -16.734 -15.234  18.594  1.00 94.50           C  
ATOM   3659  N   ASP C  17     -13.328 -16.922  21.203  1.00 94.81           N  
ATOM   3660  CA  ASP C  17     -12.000 -17.188  21.734  1.00 94.81           C  
ATOM   3661  C   ASP C  17     -11.594 -18.641  21.516  1.00 94.81           C  
ATOM   3662  CB  ASP C  17     -11.938 -16.844  23.219  1.00 94.81           C  
ATOM   3663  O   ASP C  17     -10.492 -18.922  21.047  1.00 94.81           O  
ATOM   3664  CG  ASP C  17     -11.789 -15.352  23.484  1.00 94.81           C  
ATOM   3665  OD1 ASP C  17     -11.391 -14.609  22.562  1.00 94.81           O  
ATOM   3666  OD2 ASP C  17     -12.078 -14.914  24.625  1.00 94.81           O  
ATOM   3667  N   ARG C  18     -12.477 -19.484  21.781  1.00 95.50           N  
ATOM   3668  CA  ARG C  18     -12.195 -20.906  21.672  1.00 95.50           C  
ATOM   3669  C   ARG C  18     -11.977 -21.312  20.219  1.00 95.50           C  
ATOM   3670  CB  ARG C  18     -13.344 -21.719  22.266  1.00 95.50           C  
ATOM   3671  O   ARG C  18     -11.078 -22.094  19.906  1.00 95.50           O  
ATOM   3672  CG  ARG C  18     -13.031 -23.203  22.391  1.00 95.50           C  
ATOM   3673  CD  ARG C  18     -14.234 -24.000  22.906  1.00 95.50           C  
ATOM   3674  NE  ARG C  18     -14.820 -23.375  24.094  1.00 95.50           N  
ATOM   3675  NH1 ARG C  18     -17.000 -23.500  23.344  1.00 95.50           N  
ATOM   3676  NH2 ARG C  18     -16.547 -22.594  25.391  1.00 95.50           N  
ATOM   3677  CZ  ARG C  18     -16.125 -23.156  24.266  1.00 95.50           C  
ATOM   3678  N   LEU C  19     -12.812 -20.781  19.312  1.00 95.50           N  
ATOM   3679  CA  LEU C  19     -12.711 -21.125  17.906  1.00 95.50           C  
ATOM   3680  C   LEU C  19     -11.367 -20.688  17.328  1.00 95.50           C  
ATOM   3681  CB  LEU C  19     -13.852 -20.484  17.109  1.00 95.50           C  
ATOM   3682  O   LEU C  19     -10.742 -21.422  16.562  1.00 95.50           O  
ATOM   3683  CG  LEU C  19     -15.258 -21.047  17.359  1.00 95.50           C  
ATOM   3684  CD1 LEU C  19     -16.297 -20.188  16.656  1.00 95.50           C  
ATOM   3685  CD2 LEU C  19     -15.336 -22.500  16.891  1.00 95.50           C  
ATOM   3686  N   LEU C  20     -10.891 -19.516  17.750  1.00 95.38           N  
ATOM   3687  CA  LEU C  20      -9.711 -18.938  17.109  1.00 95.38           C  
ATOM   3688  C   LEU C  20      -8.438 -19.359  17.844  1.00 95.38           C  
ATOM   3689  CB  LEU C  20      -9.820 -17.406  17.094  1.00 95.38           C  
ATOM   3690  O   LEU C  20      -7.344 -19.312  17.281  1.00 95.38           O  
ATOM   3691  CG  LEU C  20     -10.930 -16.828  16.219  1.00 95.38           C  
ATOM   3692  CD1 LEU C  20     -10.867 -15.305  16.219  1.00 95.38           C  
ATOM   3693  CD2 LEU C  20     -10.836 -17.359  14.797  1.00 95.38           C  
ATOM   3694  N   LYS C  21      -8.625 -19.703  19.094  1.00 93.31           N  
ATOM   3695  CA  LYS C  21      -7.457 -20.141  19.859  1.00 93.31           C  
ATOM   3696  C   LYS C  21      -6.820 -21.375  19.234  1.00 93.31           C  
ATOM   3697  CB  LYS C  21      -7.836 -20.438  21.312  1.00 93.31           C  
ATOM   3698  O   LYS C  21      -7.445 -22.438  19.156  1.00 93.31           O  
ATOM   3699  CG  LYS C  21      -6.645 -20.672  22.234  1.00 93.31           C  
ATOM   3700  CD  LYS C  21      -7.082 -20.844  23.672  1.00 93.31           C  
ATOM   3701  CE  LYS C  21      -5.887 -21.031  24.609  1.00 93.31           C  
ATOM   3702  NZ  LYS C  21      -6.305 -21.156  26.031  1.00 93.31           N  
ATOM   3703  N   GLY C  22      -5.578 -21.281  18.672  1.00 88.31           N  
ATOM   3704  CA  GLY C  22      -4.840 -22.406  18.109  1.00 88.31           C  
ATOM   3705  C   GLY C  22      -5.238 -22.703  16.672  1.00 88.31           C  
ATOM   3706  O   GLY C  22      -4.812 -23.719  16.109  1.00 88.31           O  
ATOM   3707  N   TYR C  23      -6.234 -21.984  16.156  1.00 94.25           N  
ATOM   3708  CA  TYR C  23      -6.605 -22.172  14.758  1.00 94.25           C  
ATOM   3709  C   TYR C  23      -5.398 -22.000  13.844  1.00 94.25           C  
ATOM   3710  CB  TYR C  23      -7.715 -21.203  14.352  1.00 94.25           C  
ATOM   3711  O   TYR C  23      -4.695 -21.000  13.922  1.00 94.25           O  
ATOM   3712  CG  TYR C  23      -8.219 -21.406  12.945  1.00 94.25           C  
ATOM   3713  CD1 TYR C  23      -7.750 -20.625  11.898  1.00 94.25           C  
ATOM   3714  CD2 TYR C  23      -9.172 -22.375  12.664  1.00 94.25           C  
ATOM   3715  CE1 TYR C  23      -8.211 -20.797  10.602  1.00 94.25           C  
ATOM   3716  CE2 TYR C  23      -9.641 -22.578  11.367  1.00 94.25           C  
ATOM   3717  OH  TYR C  23      -9.617 -21.969   9.062  1.00 94.25           O  
ATOM   3718  CZ  TYR C  23      -9.156 -21.781  10.344  1.00 94.25           C  
ATOM   3719  N   ASP C  24      -5.105 -23.000  13.023  1.00 94.19           N  
ATOM   3720  CA  ASP C  24      -3.936 -23.000  12.148  1.00 94.19           C  
ATOM   3721  C   ASP C  24      -4.316 -22.609  10.719  1.00 94.19           C  
ATOM   3722  CB  ASP C  24      -3.258 -24.375  12.148  1.00 94.19           C  
ATOM   3723  O   ASP C  24      -4.844 -23.422   9.961  1.00 94.19           O  
ATOM   3724  CG  ASP C  24      -1.831 -24.328  11.633  1.00 94.19           C  
ATOM   3725  OD1 ASP C  24      -1.461 -23.359  10.938  1.00 94.19           O  
ATOM   3726  OD2 ASP C  24      -1.071 -25.281  11.906  1.00 94.19           O  
ATOM   3727  N   ILE C  25      -3.998 -21.422  10.391  1.00 95.19           N  
ATOM   3728  CA  ILE C  25      -4.387 -20.859   9.102  1.00 95.19           C  
ATOM   3729  C   ILE C  25      -3.520 -21.453   7.992  1.00 95.19           C  
ATOM   3730  CB  ILE C  25      -4.266 -19.312   9.102  1.00 95.19           C  
ATOM   3731  O   ILE C  25      -3.867 -21.375   6.812  1.00 95.19           O  
ATOM   3732  CG1 ILE C  25      -4.793 -18.750   7.777  1.00 95.19           C  
ATOM   3733  CG2 ILE C  25      -2.816 -18.891   9.344  1.00 95.19           C  
ATOM   3734  CD1 ILE C  25      -4.836 -17.219   7.742  1.00 95.19           C  
ATOM   3735  N   ARG C  26      -2.457 -22.125   8.273  1.00 95.31           N  
ATOM   3736  CA  ARG C  26      -1.471 -22.578   7.297  1.00 95.31           C  
ATOM   3737  C   ARG C  26      -1.993 -23.766   6.504  1.00 95.31           C  
ATOM   3738  CB  ARG C  26      -0.157 -22.938   7.988  1.00 95.31           C  
ATOM   3739  O   ARG C  26      -1.512 -24.047   5.406  1.00 95.31           O  
ATOM   3740  CG  ARG C  26       0.512 -21.766   8.695  1.00 95.31           C  
ATOM   3741  CD  ARG C  26       1.684 -22.234   9.555  1.00 95.31           C  
ATOM   3742  NE  ARG C  26       1.247 -23.094  10.648  1.00 95.31           N  
ATOM   3743  NH1 ARG C  26       3.379 -23.594  11.383  1.00 95.31           N  
ATOM   3744  NH2 ARG C  26       1.558 -24.484  12.445  1.00 95.31           N  
ATOM   3745  CZ  ARG C  26       2.062 -23.719  11.492  1.00 95.31           C  
ATOM   3746  N   LEU C  27      -2.988 -24.438   7.090  1.00 94.62           N  
ATOM   3747  CA  LEU C  27      -3.479 -25.672   6.492  1.00 94.62           C  
ATOM   3748  C   LEU C  27      -4.953 -25.562   6.125  1.00 94.62           C  
ATOM   3749  CB  LEU C  27      -3.271 -26.844   7.453  1.00 94.62           C  
ATOM   3750  O   LEU C  27      -5.746 -25.000   6.895  1.00 94.62           O  
ATOM   3751  CG  LEU C  27      -1.821 -27.188   7.805  1.00 94.62           C  
ATOM   3752  CD1 LEU C  27      -1.772 -28.109   9.016  1.00 94.62           C  
ATOM   3753  CD2 LEU C  27      -1.121 -27.844   6.609  1.00 94.62           C  
ATOM   3754  N   ARG C  28      -5.289 -26.094   4.953  1.00 95.94           N  
ATOM   3755  CA  ARG C  28      -6.699 -26.172   4.590  1.00 95.94           C  
ATOM   3756  C   ARG C  28      -7.457 -27.094   5.539  1.00 95.94           C  
ATOM   3757  CB  ARG C  28      -6.855 -26.672   3.148  1.00 95.94           C  
ATOM   3758  O   ARG C  28      -6.852 -27.922   6.230  1.00 95.94           O  
ATOM   3759  CG  ARG C  28      -6.309 -28.062   2.912  1.00 95.94           C  
ATOM   3760  CD  ARG C  28      -7.422 -29.109   2.859  1.00 95.94           C  
ATOM   3761  NE  ARG C  28      -6.918 -30.406   2.447  1.00 95.94           N  
ATOM   3762  NH1 ARG C  28      -8.641 -31.609   3.412  1.00 95.94           N  
ATOM   3763  NH2 ARG C  28      -6.965 -32.719   2.295  1.00 95.94           N  
ATOM   3764  CZ  ARG C  28      -7.512 -31.578   2.719  1.00 95.94           C  
ATOM   3765  N   PRO C  29      -8.805 -26.938   5.570  1.00 95.81           N  
ATOM   3766  CA  PRO C  29      -9.602 -27.812   6.430  1.00 95.81           C  
ATOM   3767  C   PRO C  29      -9.406 -29.281   6.105  1.00 95.81           C  
ATOM   3768  CB  PRO C  29     -11.039 -27.375   6.141  1.00 95.81           C  
ATOM   3769  O   PRO C  29      -9.312 -29.656   4.934  1.00 95.81           O  
ATOM   3770  CG  PRO C  29     -10.922 -25.953   5.688  1.00 95.81           C  
ATOM   3771  CD  PRO C  29      -9.656 -25.812   4.895  1.00 95.81           C  
ATOM   3772  N   ASP C  30      -9.234 -30.109   7.137  1.00 91.06           N  
ATOM   3773  CA  ASP C  30      -9.148 -31.562   7.055  1.00 91.06           C  
ATOM   3774  C   ASP C  30      -8.023 -31.984   6.109  1.00 91.06           C  
ATOM   3775  CB  ASP C  30     -10.477 -32.156   6.594  1.00 91.06           C  
ATOM   3776  O   ASP C  30      -8.234 -32.812   5.223  1.00 91.06           O  
ATOM   3777  CG  ASP C  30     -10.555 -33.656   6.801  1.00 91.06           C  
ATOM   3778  OD1 ASP C  30      -9.797 -34.188   7.633  1.00 91.06           O  
ATOM   3779  OD2 ASP C  30     -11.383 -34.312   6.121  1.00 91.06           O  
ATOM   3780  N   PHE C  31      -6.926 -31.359   6.246  1.00 90.12           N  
ATOM   3781  CA  PHE C  31      -5.785 -31.688   5.402  1.00 90.12           C  
ATOM   3782  C   PHE C  31      -5.465 -33.188   5.488  1.00 90.12           C  
ATOM   3783  CB  PHE C  31      -4.559 -30.875   5.801  1.00 90.12           C  
ATOM   3784  O   PHE C  31      -5.422 -33.750   6.582  1.00 90.12           O  
ATOM   3785  CG  PHE C  31      -3.396 -31.016   4.855  1.00 90.12           C  
ATOM   3786  CD1 PHE C  31      -2.490 -32.062   4.996  1.00 90.12           C  
ATOM   3787  CD2 PHE C  31      -3.213 -30.094   3.822  1.00 90.12           C  
ATOM   3788  CE1 PHE C  31      -1.414 -32.188   4.121  1.00 90.12           C  
ATOM   3789  CE2 PHE C  31      -2.139 -30.219   2.945  1.00 90.12           C  
ATOM   3790  CZ  PHE C  31      -1.241 -31.266   3.098  1.00 90.12           C  
ATOM   3791  N   GLY C  32      -5.129 -33.781   4.375  1.00 84.75           N  
ATOM   3792  CA  GLY C  32      -4.902 -35.219   4.309  1.00 84.75           C  
ATOM   3793  C   GLY C  32      -6.172 -36.000   4.062  1.00 84.75           C  
ATOM   3794  O   GLY C  32      -6.117 -37.188   3.771  1.00 84.75           O  
ATOM   3795  N   GLY C  33      -7.332 -35.375   4.289  1.00 89.25           N  
ATOM   3796  CA  GLY C  33      -8.625 -35.969   3.984  1.00 89.25           C  
ATOM   3797  C   GLY C  33      -9.133 -35.625   2.602  1.00 89.25           C  
ATOM   3798  O   GLY C  33      -8.352 -35.250   1.718  1.00 89.25           O  
ATOM   3799  N   PRO C  34     -10.422 -35.906   2.412  1.00 94.06           N  
ATOM   3800  CA  PRO C  34     -11.016 -35.531   1.127  1.00 94.06           C  
ATOM   3801  C   PRO C  34     -10.891 -34.031   0.826  1.00 94.06           C  
ATOM   3802  CB  PRO C  34     -12.484 -35.938   1.288  1.00 94.06           C  
ATOM   3803  O   PRO C  34     -10.672 -33.219   1.739  1.00 94.06           O  
ATOM   3804  CG  PRO C  34     -12.492 -36.906   2.414  1.00 94.06           C  
ATOM   3805  CD  PRO C  34     -11.344 -36.594   3.332  1.00 94.06           C  
ATOM   3806  N   PRO C  35     -10.914 -33.719  -0.400  1.00 96.62           N  
ATOM   3807  CA  PRO C  35     -10.820 -32.281  -0.770  1.00 96.62           C  
ATOM   3808  C   PRO C  35     -11.930 -31.438  -0.154  1.00 96.62           C  
ATOM   3809  CB  PRO C  35     -10.938 -32.312  -2.297  1.00 96.62           C  
ATOM   3810  O   PRO C  35     -13.039 -31.938   0.075  1.00 96.62           O  
ATOM   3811  CG  PRO C  35     -11.641 -33.594  -2.604  1.00 96.62           C  
ATOM   3812  CD  PRO C  35     -11.281 -34.594  -1.550  1.00 96.62           C  
ATOM   3813  N   VAL C  36     -11.617 -30.234   0.174  1.00 97.94           N  
ATOM   3814  CA  VAL C  36     -12.586 -29.266   0.695  1.00 97.94           C  
ATOM   3815  C   VAL C  36     -13.516 -28.812  -0.426  1.00 97.94           C  
ATOM   3816  CB  VAL C  36     -11.891 -28.047   1.340  1.00 97.94           C  
ATOM   3817  O   VAL C  36     -13.055 -28.312  -1.455  1.00 97.94           O  
ATOM   3818  CG1 VAL C  36     -12.914 -27.094   1.930  1.00 97.94           C  
ATOM   3819  CG2 VAL C  36     -10.898 -28.516   2.414  1.00 97.94           C  
ATOM   3820  N   ALA C  37     -14.812 -29.000  -0.257  1.00 98.50           N  
ATOM   3821  CA  ALA C  37     -15.781 -28.500  -1.228  1.00 98.50           C  
ATOM   3822  C   ALA C  37     -16.062 -27.016  -1.021  1.00 98.50           C  
ATOM   3823  CB  ALA C  37     -17.078 -29.297  -1.130  1.00 98.50           C  
ATOM   3824  O   ALA C  37     -16.562 -26.609   0.031  1.00 98.50           O  
ATOM   3825  N   VAL C  38     -15.781 -26.219  -1.992  1.00 98.62           N  
ATOM   3826  CA  VAL C  38     -16.000 -24.781  -1.923  1.00 98.62           C  
ATOM   3827  C   VAL C  38     -17.125 -24.375  -2.885  1.00 98.62           C  
ATOM   3828  CB  VAL C  38     -14.711 -23.984  -2.248  1.00 98.62           C  
ATOM   3829  O   VAL C  38     -16.953 -24.453  -4.105  1.00 98.62           O  
ATOM   3830  CG1 VAL C  38     -14.961 -22.484  -2.135  1.00 98.62           C  
ATOM   3831  CG2 VAL C  38     -13.578 -24.406  -1.320  1.00 98.62           C  
ATOM   3832  N   GLY C  39     -18.266 -23.938  -2.332  1.00 98.50           N  
ATOM   3833  CA  GLY C  39     -19.391 -23.438  -3.119  1.00 98.50           C  
ATOM   3834  C   GLY C  39     -19.297 -21.969  -3.434  1.00 98.50           C  
ATOM   3835  O   GLY C  39     -18.922 -21.156  -2.572  1.00 98.50           O  
ATOM   3836  N   MET C  40     -19.625 -21.641  -4.645  1.00 97.75           N  
ATOM   3837  CA  MET C  40     -19.453 -20.250  -5.051  1.00 97.75           C  
ATOM   3838  C   MET C  40     -20.750 -19.672  -5.598  1.00 97.75           C  
ATOM   3839  CB  MET C  40     -18.344 -20.125  -6.098  1.00 97.75           C  
ATOM   3840  O   MET C  40     -21.516 -20.375  -6.273  1.00 97.75           O  
ATOM   3841  CG  MET C  40     -16.969 -20.547  -5.594  1.00 97.75           C  
ATOM   3842  SD  MET C  40     -15.656 -20.266  -6.836  1.00 97.75           S  
ATOM   3843  CE  MET C  40     -14.250 -21.047  -5.996  1.00 97.75           C  
ATOM   3844  N   ASN C  41     -21.031 -18.375  -5.270  1.00 96.00           N  
ATOM   3845  CA  ASN C  41     -22.109 -17.547  -5.801  1.00 96.00           C  
ATOM   3846  C   ASN C  41     -21.594 -16.203  -6.309  1.00 96.00           C  
ATOM   3847  CB  ASN C  41     -23.203 -17.328  -4.742  1.00 96.00           C  
ATOM   3848  O   ASN C  41     -20.656 -15.648  -5.750  1.00 96.00           O  
ATOM   3849  CG  ASN C  41     -23.734 -18.641  -4.184  1.00 96.00           C  
ATOM   3850  ND2 ASN C  41     -24.625 -19.281  -4.926  1.00 96.00           N  
ATOM   3851  OD1 ASN C  41     -23.359 -19.062  -3.090  1.00 96.00           O  
ATOM   3852  N   ILE C  42     -22.234 -15.750  -7.352  1.00 95.94           N  
ATOM   3853  CA  ILE C  42     -21.891 -14.430  -7.879  1.00 95.94           C  
ATOM   3854  C   ILE C  42     -23.156 -13.594  -8.023  1.00 95.94           C  
ATOM   3855  CB  ILE C  42     -21.156 -14.539  -9.234  1.00 95.94           C  
ATOM   3856  O   ILE C  42     -24.172 -14.070  -8.562  1.00 95.94           O  
ATOM   3857  CG1 ILE C  42     -19.781 -15.164  -9.047  1.00 95.94           C  
ATOM   3858  CG2 ILE C  42     -21.047 -13.164  -9.898  1.00 95.94           C  
ATOM   3859  CD1 ILE C  42     -19.031 -15.422 -10.344  1.00 95.94           C  
ATOM   3860  N   ASP C  43     -23.234 -12.430  -7.492  1.00 93.50           N  
ATOM   3861  CA  ASP C  43     -24.234 -11.422  -7.793  1.00 93.50           C  
ATOM   3862  C   ASP C  43     -23.625 -10.258  -8.578  1.00 93.50           C  
ATOM   3863  CB  ASP C  43     -24.875 -10.898  -6.504  1.00 93.50           C  
ATOM   3864  O   ASP C  43     -22.781  -9.523  -8.062  1.00 93.50           O  
ATOM   3865  CG  ASP C  43     -25.969  -9.867  -6.754  1.00 93.50           C  
ATOM   3866  OD1 ASP C  43     -26.984 -10.203  -7.398  1.00 93.50           O  
ATOM   3867  OD2 ASP C  43     -25.797  -8.711  -6.309  1.00 93.50           O  
ATOM   3868  N   ILE C  44     -23.953 -10.133  -9.766  1.00 91.81           N  
ATOM   3869  CA  ILE C  44     -23.406  -9.094 -10.617  1.00 91.81           C  
ATOM   3870  C   ILE C  44     -24.078  -7.758 -10.312  1.00 91.81           C  
ATOM   3871  CB  ILE C  44     -23.562  -9.445 -12.117  1.00 91.81           C  
ATOM   3872  O   ILE C  44     -25.281  -7.605 -10.539  1.00 91.81           O  
ATOM   3873  CG1 ILE C  44     -22.891 -10.789 -12.422  1.00 91.81           C  
ATOM   3874  CG2 ILE C  44     -22.969  -8.328 -12.992  1.00 91.81           C  
ATOM   3875  CD1 ILE C  44     -23.047 -11.250 -13.867  1.00 91.81           C  
ATOM   3876  N   ALA C  45     -23.328  -6.863  -9.812  1.00 89.25           N  
ATOM   3877  CA  ALA C  45     -23.844  -5.539  -9.492  1.00 89.25           C  
ATOM   3878  C   ALA C  45     -23.922  -4.660 -10.734  1.00 89.25           C  
ATOM   3879  CB  ALA C  45     -22.984  -4.867  -8.422  1.00 89.25           C  
ATOM   3880  O   ALA C  45     -24.906  -3.943 -10.938  1.00 89.25           O  
ATOM   3881  N   SER C  46     -22.875  -4.676 -11.594  1.00 86.38           N  
ATOM   3882  CA  SER C  46     -22.859  -3.873 -12.812  1.00 86.38           C  
ATOM   3883  C   SER C  46     -21.797  -4.371 -13.789  1.00 86.38           C  
ATOM   3884  CB  SER C  46     -22.609  -2.400 -12.484  1.00 86.38           C  
ATOM   3885  O   SER C  46     -20.859  -5.047 -13.391  1.00 86.38           O  
ATOM   3886  OG  SER C  46     -21.297  -2.217 -11.969  1.00 86.38           O  
ATOM   3887  N   ILE C  47     -22.016  -4.195 -15.031  1.00 85.69           N  
ATOM   3888  CA  ILE C  47     -21.016  -4.281 -16.078  1.00 85.69           C  
ATOM   3889  C   ILE C  47     -20.703  -2.885 -16.609  1.00 85.69           C  
ATOM   3890  CB  ILE C  47     -21.469  -5.207 -17.234  1.00 85.69           C  
ATOM   3891  O   ILE C  47     -21.500  -2.299 -17.344  1.00 85.69           O  
ATOM   3892  CG1 ILE C  47     -21.719  -6.621 -16.703  1.00 85.69           C  
ATOM   3893  CG2 ILE C  47     -20.438  -5.223 -18.359  1.00 85.69           C  
ATOM   3894  CD1 ILE C  47     -22.250  -7.586 -17.766  1.00 85.69           C  
ATOM   3895  N   ASP C  48     -19.672  -2.322 -16.250  1.00 77.38           N  
ATOM   3896  CA  ASP C  48     -19.375  -0.904 -16.406  1.00 77.38           C  
ATOM   3897  C   ASP C  48     -18.828  -0.617 -17.812  1.00 77.38           C  
ATOM   3898  CB  ASP C  48     -18.359  -0.447 -15.352  1.00 77.38           C  
ATOM   3899  O   ASP C  48     -19.109   0.436 -18.391  1.00 77.38           O  
ATOM   3900  CG  ASP C  48     -18.891  -0.567 -13.938  1.00 77.38           C  
ATOM   3901  OD1 ASP C  48     -20.062  -0.215 -13.695  1.00 77.38           O  
ATOM   3902  OD2 ASP C  48     -18.125  -1.017 -13.055  1.00 77.38           O  
ATOM   3903  N   MET C  49     -18.016  -1.490 -18.375  1.00 86.56           N  
ATOM   3904  CA  MET C  49     -17.344  -1.194 -19.641  1.00 86.56           C  
ATOM   3905  C   MET C  49     -17.078  -2.475 -20.422  1.00 86.56           C  
ATOM   3906  CB  MET C  49     -16.031  -0.441 -19.391  1.00 86.56           C  
ATOM   3907  O   MET C  49     -16.750  -3.508 -19.828  1.00 86.56           O  
ATOM   3908  CG  MET C  49     -15.367   0.050 -20.672  1.00 86.56           C  
ATOM   3909  SD  MET C  49     -13.820   0.978 -20.328  1.00 86.56           S  
ATOM   3910  CE  MET C  49     -14.469   2.330 -19.312  1.00 86.56           C  
ATOM   3911  N   VAL C  50     -17.359  -2.445 -21.734  1.00 89.44           N  
ATOM   3912  CA  VAL C  50     -16.922  -3.445 -22.688  1.00 89.44           C  
ATOM   3913  C   VAL C  50     -16.094  -2.777 -23.781  1.00 89.44           C  
ATOM   3914  CB  VAL C  50     -18.109  -4.203 -23.312  1.00 89.44           C  
ATOM   3915  O   VAL C  50     -16.594  -1.919 -24.516  1.00 89.44           O  
ATOM   3916  CG1 VAL C  50     -17.625  -5.273 -24.281  1.00 89.44           C  
ATOM   3917  CG2 VAL C  50     -18.984  -4.820 -22.219  1.00 89.44           C  
ATOM   3918  N   SER C  51     -14.852  -3.199 -23.875  1.00 90.00           N  
ATOM   3919  CA  SER C  51     -13.953  -2.527 -24.812  1.00 90.00           C  
ATOM   3920  C   SER C  51     -13.508  -3.467 -25.922  1.00 90.00           C  
ATOM   3921  CB  SER C  51     -12.727  -1.987 -24.078  1.00 90.00           C  
ATOM   3922  O   SER C  51     -12.734  -4.395 -25.688  1.00 90.00           O  
ATOM   3923  OG  SER C  51     -11.766  -1.496 -24.984  1.00 90.00           O  
ATOM   3924  N   GLU C  52     -13.867  -3.164 -27.156  1.00 87.19           N  
ATOM   3925  CA  GLU C  52     -13.422  -3.930 -28.312  1.00 87.19           C  
ATOM   3926  C   GLU C  52     -11.961  -3.619 -28.641  1.00 87.19           C  
ATOM   3927  CB  GLU C  52     -14.312  -3.643 -29.516  1.00 87.19           C  
ATOM   3928  O   GLU C  52     -11.273  -4.434 -29.266  1.00 87.19           O  
ATOM   3929  CG  GLU C  52     -15.773  -3.990 -29.297  1.00 87.19           C  
ATOM   3930  CD  GLU C  52     -16.703  -3.381 -30.344  1.00 87.19           C  
ATOM   3931  OE1 GLU C  52     -17.938  -3.576 -30.266  1.00 87.19           O  
ATOM   3932  OE2 GLU C  52     -16.188  -2.703 -31.266  1.00 87.19           O  
ATOM   3933  N   VAL C  53     -11.570  -2.482 -28.250  1.00 85.25           N  
ATOM   3934  CA  VAL C  53     -10.211  -2.045 -28.531  1.00 85.25           C  
ATOM   3935  C   VAL C  53      -9.227  -2.803 -27.641  1.00 85.25           C  
ATOM   3936  CB  VAL C  53     -10.047  -0.521 -28.328  1.00 85.25           C  
ATOM   3937  O   VAL C  53      -8.242  -3.361 -28.125  1.00 85.25           O  
ATOM   3938  CG1 VAL C  53      -8.594  -0.101 -28.500  1.00 85.25           C  
ATOM   3939  CG2 VAL C  53     -10.953   0.245 -29.281  1.00 85.25           C  
ATOM   3940  N   ASN C  54      -9.586  -2.922 -26.328  1.00 87.00           N  
ATOM   3941  CA  ASN C  54      -8.688  -3.564 -25.375  1.00 87.00           C  
ATOM   3942  C   ASN C  54      -9.008  -5.051 -25.219  1.00 87.00           C  
ATOM   3943  CB  ASN C  54      -8.758  -2.865 -24.016  1.00 87.00           C  
ATOM   3944  O   ASN C  54      -8.266  -5.781 -24.562  1.00 87.00           O  
ATOM   3945  CG  ASN C  54      -8.180  -1.465 -24.047  1.00 87.00           C  
ATOM   3946  ND2 ASN C  54      -8.797  -0.549 -23.312  1.00 87.00           N  
ATOM   3947  OD1 ASN C  54      -7.188  -1.208 -24.734  1.00 87.00           O  
ATOM   3948  N   MET C  55     -10.133  -5.500 -25.812  1.00 89.38           N  
ATOM   3949  CA  MET C  55     -10.570  -6.891 -25.766  1.00 89.38           C  
ATOM   3950  C   MET C  55     -10.797  -7.336 -24.328  1.00 89.38           C  
ATOM   3951  CB  MET C  55      -9.547  -7.805 -26.438  1.00 89.38           C  
ATOM   3952  O   MET C  55     -10.281  -8.367 -23.906  1.00 89.38           O  
ATOM   3953  CG  MET C  55      -9.422  -7.582 -27.938  1.00 89.38           C  
ATOM   3954  SD  MET C  55     -10.945  -8.047 -28.844  1.00 89.38           S  
ATOM   3955  CE  MET C  55     -10.328  -7.996 -30.547  1.00 89.38           C  
ATOM   3956  N   ASP C  56     -11.570  -6.516 -23.609  1.00 93.31           N  
ATOM   3957  CA  ASP C  56     -11.844  -6.824 -22.219  1.00 93.31           C  
ATOM   3958  C   ASP C  56     -13.180  -6.219 -21.766  1.00 93.31           C  
ATOM   3959  CB  ASP C  56     -10.711  -6.316 -21.312  1.00 93.31           C  
ATOM   3960  O   ASP C  56     -13.852  -5.543 -22.547  1.00 93.31           O  
ATOM   3961  CG  ASP C  56     -10.508  -4.816 -21.406  1.00 93.31           C  
ATOM   3962  OD1 ASP C  56     -11.477  -4.090 -21.734  1.00 93.31           O  
ATOM   3963  OD2 ASP C  56      -9.375  -4.355 -21.156  1.00 93.31           O  
ATOM   3964  N   TYR C  57     -13.680  -6.590 -20.688  1.00 93.19           N  
ATOM   3965  CA  TYR C  57     -14.859  -6.043 -20.047  1.00 93.19           C  
ATOM   3966  C   TYR C  57     -14.625  -5.844 -18.547  1.00 93.19           C  
ATOM   3967  CB  TYR C  57     -16.062  -6.965 -20.250  1.00 93.19           C  
ATOM   3968  O   TYR C  57     -13.773  -6.516 -17.953  1.00 93.19           O  
ATOM   3969  CG  TYR C  57     -15.984  -8.258 -19.484  1.00 93.19           C  
ATOM   3970  CD1 TYR C  57     -15.320  -9.367 -20.016  1.00 93.19           C  
ATOM   3971  CD2 TYR C  57     -16.578  -8.383 -18.234  1.00 93.19           C  
ATOM   3972  CE1 TYR C  57     -15.242 -10.562 -19.312  1.00 93.19           C  
ATOM   3973  CE2 TYR C  57     -16.500  -9.570 -17.516  1.00 93.19           C  
ATOM   3974  OH  TYR C  57     -15.766 -11.836 -17.359  1.00 93.19           O  
ATOM   3975  CZ  TYR C  57     -15.836 -10.656 -18.062  1.00 93.19           C  
ATOM   3976  N   THR C  58     -15.289  -4.891 -17.984  1.00 93.88           N  
ATOM   3977  CA  THR C  58     -15.195  -4.617 -16.562  1.00 93.88           C  
ATOM   3978  C   THR C  58     -16.531  -4.863 -15.859  1.00 93.88           C  
ATOM   3979  CB  THR C  58     -14.742  -3.168 -16.297  1.00 93.88           C  
ATOM   3980  O   THR C  58     -17.578  -4.387 -16.312  1.00 93.88           O  
ATOM   3981  CG2 THR C  58     -14.594  -2.896 -14.805  1.00 93.88           C  
ATOM   3982  OG1 THR C  58     -13.477  -2.947 -16.938  1.00 93.88           O  
ATOM   3983  N   LEU C  59     -16.562  -5.656 -14.844  1.00 92.88           N  
ATOM   3984  CA  LEU C  59     -17.781  -5.902 -14.086  1.00 92.88           C  
ATOM   3985  C   LEU C  59     -17.531  -5.742 -12.586  1.00 92.88           C  
ATOM   3986  CB  LEU C  59     -18.328  -7.305 -14.375  1.00 92.88           C  
ATOM   3987  O   LEU C  59     -16.406  -5.949 -12.117  1.00 92.88           O  
ATOM   3988  CG  LEU C  59     -17.531  -8.477 -13.781  1.00 92.88           C  
ATOM   3989  CD1 LEU C  59     -18.062  -8.820 -12.398  1.00 92.88           C  
ATOM   3990  CD2 LEU C  59     -17.609  -9.688 -14.703  1.00 92.88           C  
ATOM   3991  N   THR C  60     -18.453  -5.246 -11.828  1.00 93.00           N  
ATOM   3992  CA  THR C  60     -18.484  -5.238 -10.367  1.00 93.00           C  
ATOM   3993  C   THR C  60     -19.422  -6.316  -9.844  1.00 93.00           C  
ATOM   3994  CB  THR C  60     -18.922  -3.863  -9.828  1.00 93.00           C  
ATOM   3995  O   THR C  60     -20.547  -6.461 -10.336  1.00 93.00           O  
ATOM   3996  CG2 THR C  60     -18.922  -3.850  -8.305  1.00 93.00           C  
ATOM   3997  OG1 THR C  60     -18.000  -2.861 -10.305  1.00 93.00           O  
ATOM   3998  N   MET C  61     -18.953  -7.105  -8.867  1.00 94.00           N  
ATOM   3999  CA  MET C  61     -19.766  -8.234  -8.406  1.00 94.00           C  
ATOM   4000  C   MET C  61     -19.594  -8.445  -6.906  1.00 94.00           C  
ATOM   4001  CB  MET C  61     -19.375  -9.508  -9.156  1.00 94.00           C  
ATOM   4002  O   MET C  61     -18.625  -7.973  -6.312  1.00 94.00           O  
ATOM   4003  CG  MET C  61     -17.969  -9.984  -8.883  1.00 94.00           C  
ATOM   4004  SD  MET C  61     -17.500 -11.430  -9.914  1.00 94.00           S  
ATOM   4005  CE  MET C  61     -15.773 -11.656  -9.375  1.00 94.00           C  
ATOM   4006  N   TYR C  62     -20.609  -9.047  -6.305  1.00 94.50           N  
ATOM   4007  CA  TYR C  62     -20.484  -9.680  -4.996  1.00 94.50           C  
ATOM   4008  C   TYR C  62     -20.125 -11.156  -5.133  1.00 94.50           C  
ATOM   4009  CB  TYR C  62     -21.781  -9.531  -4.199  1.00 94.50           C  
ATOM   4010  O   TYR C  62     -20.938 -11.961  -5.602  1.00 94.50           O  
ATOM   4011  CG  TYR C  62     -22.203  -8.094  -3.975  1.00 94.50           C  
ATOM   4012  CD1 TYR C  62     -21.750  -7.387  -2.863  1.00 94.50           C  
ATOM   4013  CD2 TYR C  62     -23.031  -7.445  -4.871  1.00 94.50           C  
ATOM   4014  CE1 TYR C  62     -22.125  -6.066  -2.650  1.00 94.50           C  
ATOM   4015  CE2 TYR C  62     -23.422  -6.125  -4.668  1.00 94.50           C  
ATOM   4016  OH  TYR C  62     -23.328  -4.133  -3.352  1.00 94.50           O  
ATOM   4017  CZ  TYR C  62     -22.953  -5.441  -3.557  1.00 94.50           C  
ATOM   4018  N   PHE C  63     -18.906 -11.516  -4.762  1.00 96.50           N  
ATOM   4019  CA  PHE C  63     -18.391 -12.875  -4.887  1.00 96.50           C  
ATOM   4020  C   PHE C  63     -18.422 -13.594  -3.545  1.00 96.50           C  
ATOM   4021  CB  PHE C  63     -16.953 -12.844  -5.434  1.00 96.50           C  
ATOM   4022  O   PHE C  63     -17.797 -13.148  -2.580  1.00 96.50           O  
ATOM   4023  CG  PHE C  63     -16.344 -14.211  -5.621  1.00 96.50           C  
ATOM   4024  CD1 PHE C  63     -15.180 -14.562  -4.961  1.00 96.50           C  
ATOM   4025  CD2 PHE C  63     -16.953 -15.141  -6.461  1.00 96.50           C  
ATOM   4026  CE1 PHE C  63     -14.617 -15.828  -5.133  1.00 96.50           C  
ATOM   4027  CE2 PHE C  63     -16.391 -16.406  -6.641  1.00 96.50           C  
ATOM   4028  CZ  PHE C  63     -15.227 -16.750  -5.973  1.00 96.50           C  
ATOM   4029  N   GLN C  64     -19.156 -14.711  -3.463  1.00 96.44           N  
ATOM   4030  CA  GLN C  64     -19.328 -15.445  -2.209  1.00 96.44           C  
ATOM   4031  C   GLN C  64     -18.750 -16.859  -2.318  1.00 96.44           C  
ATOM   4032  CB  GLN C  64     -20.797 -15.500  -1.804  1.00 96.44           C  
ATOM   4033  O   GLN C  64     -18.938 -17.531  -3.336  1.00 96.44           O  
ATOM   4034  CG  GLN C  64     -21.359 -14.172  -1.332  1.00 96.44           C  
ATOM   4035  CD  GLN C  64     -22.766 -14.289  -0.779  1.00 96.44           C  
ATOM   4036  NE2 GLN C  64     -23.250 -13.219  -0.155  1.00 96.44           N  
ATOM   4037  OE1 GLN C  64     -23.406 -15.328  -0.914  1.00 96.44           O  
ATOM   4038  N   GLN C  65     -18.109 -17.266  -1.361  1.00 97.56           N  
ATOM   4039  CA  GLN C  65     -17.594 -18.625  -1.205  1.00 97.56           C  
ATOM   4040  C   GLN C  65     -18.062 -19.234   0.112  1.00 97.56           C  
ATOM   4041  CB  GLN C  65     -16.062 -18.641  -1.282  1.00 97.56           C  
ATOM   4042  O   GLN C  65     -18.141 -18.547   1.130  1.00 97.56           O  
ATOM   4043  CG  GLN C  65     -15.508 -18.078  -2.586  1.00 97.56           C  
ATOM   4044  CD  GLN C  65     -14.000 -18.016  -2.592  1.00 97.56           C  
ATOM   4045  NE2 GLN C  65     -13.453 -16.953  -1.999  1.00 97.56           N  
ATOM   4046  OE1 GLN C  65     -13.320 -18.891  -3.123  1.00 97.56           O  
ATOM   4047  N   ALA C  66     -18.391 -20.516   0.082  1.00 98.25           N  
ATOM   4048  CA  ALA C  66     -18.797 -21.250   1.271  1.00 98.25           C  
ATOM   4049  C   ALA C  66     -18.078 -22.594   1.355  1.00 98.25           C  
ATOM   4050  CB  ALA C  66     -20.312 -21.453   1.271  1.00 98.25           C  
ATOM   4051  O   ALA C  66     -17.969 -23.312   0.355  1.00 98.25           O  
ATOM   4052  N   TRP C  67     -17.625 -22.906   2.486  1.00 98.50           N  
ATOM   4053  CA  TRP C  67     -17.000 -24.203   2.732  1.00 98.50           C  
ATOM   4054  C   TRP C  67     -17.203 -24.625   4.184  1.00 98.50           C  
ATOM   4055  CB  TRP C  67     -15.516 -24.156   2.393  1.00 98.50           C  
ATOM   4056  O   TRP C  67     -17.625 -23.828   5.020  1.00 98.50           O  
ATOM   4057  CG  TRP C  67     -14.703 -23.297   3.309  1.00 98.50           C  
ATOM   4058  CD1 TRP C  67     -14.000 -23.688   4.414  1.00 98.50           C  
ATOM   4059  CD2 TRP C  67     -14.516 -21.875   3.201  1.00 98.50           C  
ATOM   4060  CE2 TRP C  67     -13.688 -21.484   4.277  1.00 98.50           C  
ATOM   4061  CE3 TRP C  67     -14.969 -20.906   2.299  1.00 98.50           C  
ATOM   4062  NE1 TRP C  67     -13.391 -22.609   5.000  1.00 98.50           N  
ATOM   4063  CH2 TRP C  67     -13.758 -19.219   3.576  1.00 98.50           C  
ATOM   4064  CZ2 TRP C  67     -13.305 -20.156   4.473  1.00 98.50           C  
ATOM   4065  CZ3 TRP C  67     -14.578 -19.578   2.498  1.00 98.50           C  
ATOM   4066  N   ARG C  68     -16.875 -25.875   4.453  1.00 98.31           N  
ATOM   4067  CA  ARG C  68     -16.984 -26.406   5.809  1.00 98.31           C  
ATOM   4068  C   ARG C  68     -15.609 -26.594   6.441  1.00 98.31           C  
ATOM   4069  CB  ARG C  68     -17.734 -27.750   5.801  1.00 98.31           C  
ATOM   4070  O   ARG C  68     -14.719 -27.188   5.840  1.00 98.31           O  
ATOM   4071  CG  ARG C  68     -18.062 -28.266   7.188  1.00 98.31           C  
ATOM   4072  CD  ARG C  68     -19.156 -27.453   7.855  1.00 98.31           C  
ATOM   4073  NE  ARG C  68     -19.594 -28.062   9.117  1.00 98.31           N  
ATOM   4074  NH1 ARG C  68     -19.062 -26.234  10.414  1.00 98.31           N  
ATOM   4075  NH2 ARG C  68     -19.953 -28.109  11.383  1.00 98.31           N  
ATOM   4076  CZ  ARG C  68     -19.531 -27.469  10.305  1.00 98.31           C  
ATOM   4077  N   ASP C  69     -15.438 -26.094   7.605  1.00 97.56           N  
ATOM   4078  CA  ASP C  69     -14.250 -26.281   8.438  1.00 97.56           C  
ATOM   4079  C   ASP C  69     -14.633 -26.719   9.852  1.00 97.56           C  
ATOM   4080  CB  ASP C  69     -13.430 -24.984   8.492  1.00 97.56           C  
ATOM   4081  O   ASP C  69     -15.047 -25.891  10.672  1.00 97.56           O  
ATOM   4082  CG  ASP C  69     -12.047 -25.188   9.102  1.00 97.56           C  
ATOM   4083  OD1 ASP C  69     -11.852 -26.172   9.859  1.00 97.56           O  
ATOM   4084  OD2 ASP C  69     -11.156 -24.359   8.820  1.00 97.56           O  
ATOM   4085  N   LYS C  70     -14.430 -27.922  10.086  1.00 95.88           N  
ATOM   4086  CA  LYS C  70     -14.867 -28.500  11.352  1.00 95.88           C  
ATOM   4087  C   LYS C  70     -14.188 -27.812  12.531  1.00 95.88           C  
ATOM   4088  CB  LYS C  70     -14.570 -30.000  11.383  1.00 95.88           C  
ATOM   4089  O   LYS C  70     -14.727 -27.797  13.641  1.00 95.88           O  
ATOM   4090  CG  LYS C  70     -15.383 -30.812  10.391  1.00 95.88           C  
ATOM   4091  CD  LYS C  70     -15.031 -32.312  10.453  1.00 95.88           C  
ATOM   4092  CE  LYS C  70     -15.766 -33.094   9.383  1.00 95.88           C  
ATOM   4093  NZ  LYS C  70     -15.320 -34.531   9.352  1.00 95.88           N  
ATOM   4094  N   ARG C  71     -12.992 -27.266  12.344  1.00 94.88           N  
ATOM   4095  CA  ARG C  71     -12.273 -26.578  13.414  1.00 94.88           C  
ATOM   4096  C   ARG C  71     -13.047 -25.344  13.875  1.00 94.88           C  
ATOM   4097  CB  ARG C  71     -10.875 -26.172  12.953  1.00 94.88           C  
ATOM   4098  O   ARG C  71     -12.797 -24.812  14.969  1.00 94.88           O  
ATOM   4099  CG  ARG C  71     -10.008 -27.344  12.523  1.00 94.88           C  
ATOM   4100  CD  ARG C  71      -8.695 -26.875  11.898  1.00 94.88           C  
ATOM   4101  NE  ARG C  71      -8.922 -26.141  10.656  1.00 94.88           N  
ATOM   4102  NH1 ARG C  71      -6.707 -25.562  10.359  1.00 94.88           N  
ATOM   4103  NH2 ARG C  71      -8.289 -24.906   8.836  1.00 94.88           N  
ATOM   4104  CZ  ARG C  71      -7.973 -25.547   9.953  1.00 94.88           C  
ATOM   4105  N   LEU C  72     -14.031 -24.891  13.070  1.00 97.38           N  
ATOM   4106  CA  LEU C  72     -14.781 -23.672  13.367  1.00 97.38           C  
ATOM   4107  C   LEU C  72     -16.219 -24.000  13.734  1.00 97.38           C  
ATOM   4108  CB  LEU C  72     -14.750 -22.719  12.180  1.00 97.38           C  
ATOM   4109  O   LEU C  72     -17.094 -23.141  13.664  1.00 97.38           O  
ATOM   4110  CG  LEU C  72     -13.375 -22.172  11.773  1.00 97.38           C  
ATOM   4111  CD1 LEU C  72     -13.484 -21.344  10.500  1.00 97.38           C  
ATOM   4112  CD2 LEU C  72     -12.781 -21.328  12.906  1.00 97.38           C  
ATOM   4113  N   SER C  73     -16.562 -25.203  14.023  1.00 97.19           N  
ATOM   4114  CA  SER C  73     -17.875 -25.594  14.500  1.00 97.19           C  
ATOM   4115  C   SER C  73     -18.062 -25.250  15.977  1.00 97.19           C  
ATOM   4116  CB  SER C  73     -18.109 -27.094  14.281  1.00 97.19           C  
ATOM   4117  O   SER C  73     -17.078 -25.219  16.734  1.00 97.19           O  
ATOM   4118  OG  SER C  73     -17.234 -27.859  15.086  1.00 97.19           O  
ATOM   4119  N   TYR C  74     -19.203 -24.938  16.344  1.00 96.19           N  
ATOM   4120  CA  TYR C  74     -19.547 -24.656  17.734  1.00 96.19           C  
ATOM   4121  C   TYR C  74     -20.984 -25.031  18.031  1.00 96.19           C  
ATOM   4122  CB  TYR C  74     -19.312 -23.172  18.047  1.00 96.19           C  
ATOM   4123  O   TYR C  74     -21.812 -25.094  17.109  1.00 96.19           O  
ATOM   4124  CG  TYR C  74     -20.031 -22.234  17.125  1.00 96.19           C  
ATOM   4125  CD1 TYR C  74     -19.500 -21.875  15.883  1.00 96.19           C  
ATOM   4126  CD2 TYR C  74     -21.266 -21.688  17.484  1.00 96.19           C  
ATOM   4127  CE1 TYR C  74     -20.156 -21.000  15.031  1.00 96.19           C  
ATOM   4128  CE2 TYR C  74     -21.938 -20.828  16.625  1.00 96.19           C  
ATOM   4129  OH  TYR C  74     -22.047 -19.625  14.570  1.00 96.19           O  
ATOM   4130  CZ  TYR C  74     -21.391 -20.484  15.414  1.00 96.19           C  
ATOM   4131  N   ASN C  75     -21.359 -25.312  19.266  1.00 93.25           N  
ATOM   4132  CA  ASN C  75     -22.703 -25.719  19.641  1.00 93.25           C  
ATOM   4133  C   ASN C  75     -23.172 -25.031  20.922  1.00 93.25           C  
ATOM   4134  CB  ASN C  75     -22.766 -27.234  19.812  1.00 93.25           C  
ATOM   4135  O   ASN C  75     -24.281 -25.281  21.406  1.00 93.25           O  
ATOM   4136  CG  ASN C  75     -21.781 -27.750  20.859  1.00 93.25           C  
ATOM   4137  ND2 ASN C  75     -21.750 -29.062  21.047  1.00 93.25           N  
ATOM   4138  OD1 ASN C  75     -21.062 -26.969  21.484  1.00 93.25           O  
ATOM   4139  N   VAL C  76     -22.391 -24.203  21.453  1.00 90.31           N  
ATOM   4140  CA  VAL C  76     -22.719 -23.547  22.719  1.00 90.31           C  
ATOM   4141  C   VAL C  76     -23.797 -22.500  22.500  1.00 90.31           C  
ATOM   4142  CB  VAL C  76     -21.453 -22.906  23.359  1.00 90.31           C  
ATOM   4143  O   VAL C  76     -24.594 -22.234  23.391  1.00 90.31           O  
ATOM   4144  CG1 VAL C  76     -21.797 -22.297  24.719  1.00 90.31           C  
ATOM   4145  CG2 VAL C  76     -20.344 -23.938  23.500  1.00 90.31           C  
ATOM   4146  N   ILE C  77     -23.734 -21.781  21.344  1.00 86.25           N  
ATOM   4147  CA  ILE C  77     -24.750 -20.797  20.984  1.00 86.25           C  
ATOM   4148  C   ILE C  77     -25.391 -21.188  19.641  1.00 86.25           C  
ATOM   4149  CB  ILE C  77     -24.156 -19.375  20.906  1.00 86.25           C  
ATOM   4150  O   ILE C  77     -24.703 -21.703  18.750  1.00 86.25           O  
ATOM   4151  CG1 ILE C  77     -22.969 -19.344  19.938  1.00 86.25           C  
ATOM   4152  CG2 ILE C  77     -23.750 -18.891  22.297  1.00 86.25           C  
ATOM   4153  CD1 ILE C  77     -22.453 -17.938  19.641  1.00 86.25           C  
ATOM   4154  N   PRO C  78     -26.703 -21.047  19.531  1.00 85.69           N  
ATOM   4155  CA  PRO C  78     -27.391 -21.453  18.297  1.00 85.69           C  
ATOM   4156  C   PRO C  78     -27.391 -20.344  17.250  1.00 85.69           C  
ATOM   4157  CB  PRO C  78     -28.812 -21.750  18.781  1.00 85.69           C  
ATOM   4158  O   PRO C  78     -28.234 -20.359  16.344  1.00 85.69           O  
ATOM   4159  CG  PRO C  78     -29.047 -20.812  19.922  1.00 85.69           C  
ATOM   4160  CD  PRO C  78     -27.719 -20.578  20.609  1.00 85.69           C  
ATOM   4161  N   LEU C  79     -26.625 -19.312  17.328  1.00 86.75           N  
ATOM   4162  CA  LEU C  79     -26.625 -18.172  16.422  1.00 86.75           C  
ATOM   4163  C   LEU C  79     -25.453 -18.250  15.445  1.00 86.75           C  
ATOM   4164  CB  LEU C  79     -26.578 -16.859  17.203  1.00 86.75           C  
ATOM   4165  O   LEU C  79     -24.391 -18.781  15.789  1.00 86.75           O  
ATOM   4166  CG  LEU C  79     -27.734 -16.609  18.172  1.00 86.75           C  
ATOM   4167  CD1 LEU C  79     -27.438 -15.398  19.047  1.00 86.75           C  
ATOM   4168  CD2 LEU C  79     -29.047 -16.406  17.406  1.00 86.75           C  
ATOM   4169  N   ASN C  80     -25.719 -17.734  14.203  1.00 91.75           N  
ATOM   4170  CA  ASN C  80     -24.609 -17.484  13.297  1.00 91.75           C  
ATOM   4171  C   ASN C  80     -23.734 -16.328  13.781  1.00 91.75           C  
ATOM   4172  CB  ASN C  80     -25.125 -17.203  11.883  1.00 91.75           C  
ATOM   4173  O   ASN C  80     -24.250 -15.336  14.320  1.00 91.75           O  
ATOM   4174  CG  ASN C  80     -25.938 -18.344  11.320  1.00 91.75           C  
ATOM   4175  ND2 ASN C  80     -26.922 -18.016  10.492  1.00 91.75           N  
ATOM   4176  OD1 ASN C  80     -25.688 -19.516  11.625  1.00 91.75           O  
ATOM   4177  N   LEU C  81     -22.484 -16.469  13.586  1.00 93.88           N  
ATOM   4178  CA  LEU C  81     -21.531 -15.438  14.000  1.00 93.88           C  
ATOM   4179  C   LEU C  81     -21.078 -14.609  12.805  1.00 93.88           C  
ATOM   4180  CB  LEU C  81     -20.328 -16.078  14.688  1.00 93.88           C  
ATOM   4181  O   LEU C  81     -20.281 -15.070  12.000  1.00 93.88           O  
ATOM   4182  CG  LEU C  81     -20.594 -16.766  16.031  1.00 93.88           C  
ATOM   4183  CD1 LEU C  81     -19.359 -17.562  16.469  1.00 93.88           C  
ATOM   4184  CD2 LEU C  81     -20.984 -15.758  17.094  1.00 93.88           C  
ATOM   4185  N   THR C  82     -21.672 -13.422  12.602  1.00 94.38           N  
ATOM   4186  CA  THR C  82     -21.094 -12.445  11.680  1.00 94.38           C  
ATOM   4187  C   THR C  82     -20.016 -11.625  12.359  1.00 94.38           C  
ATOM   4188  CB  THR C  82     -22.188 -11.508  11.125  1.00 94.38           C  
ATOM   4189  O   THR C  82     -20.297 -10.828  13.250  1.00 94.38           O  
ATOM   4190  CG2 THR C  82     -21.625 -10.570  10.062  1.00 94.38           C  
ATOM   4191  OG1 THR C  82     -23.234 -12.289  10.547  1.00 94.38           O  
ATOM   4192  N   LEU C  83     -18.781 -11.781  11.906  1.00 96.12           N  
ATOM   4193  CA  LEU C  83     -17.641 -11.203  12.602  1.00 96.12           C  
ATOM   4194  C   LEU C  83     -17.094 -10.000  11.844  1.00 96.12           C  
ATOM   4195  CB  LEU C  83     -16.531 -12.258  12.773  1.00 96.12           C  
ATOM   4196  O   LEU C  83     -17.469  -9.766  10.695  1.00 96.12           O  
ATOM   4197  CG  LEU C  83     -16.938 -13.539  13.508  1.00 96.12           C  
ATOM   4198  CD1 LEU C  83     -15.781 -14.539  13.484  1.00 96.12           C  
ATOM   4199  CD2 LEU C  83     -17.344 -13.227  14.945  1.00 96.12           C  
ATOM   4200  N   ASP C  84     -16.312  -9.211  12.547  1.00 96.00           N  
ATOM   4201  CA  ASP C  84     -15.578  -8.125  11.914  1.00 96.00           C  
ATOM   4202  C   ASP C  84     -14.750  -8.633  10.742  1.00 96.00           C  
ATOM   4203  CB  ASP C  84     -14.680  -7.418  12.930  1.00 96.00           C  
ATOM   4204  O   ASP C  84     -14.164  -9.719  10.812  1.00 96.00           O  
ATOM   4205  CG  ASP C  84     -14.031  -6.164  12.375  1.00 96.00           C  
ATOM   4206  OD1 ASP C  84     -12.938  -6.258  11.773  1.00 96.00           O  
ATOM   4207  OD2 ASP C  84     -14.609  -5.070  12.547  1.00 96.00           O  
ATOM   4208  N   ASN C  85     -14.648  -7.844   9.703  1.00 94.94           N  
ATOM   4209  CA  ASN C  85     -13.984  -8.250   8.469  1.00 94.94           C  
ATOM   4210  C   ASN C  85     -12.523  -8.617   8.719  1.00 94.94           C  
ATOM   4211  CB  ASN C  85     -14.086  -7.141   7.418  1.00 94.94           C  
ATOM   4212  O   ASN C  85     -11.945  -9.406   7.969  1.00 94.94           O  
ATOM   4213  CG  ASN C  85     -13.250  -5.926   7.766  1.00 94.94           C  
ATOM   4214  ND2 ASN C  85     -13.852  -4.969   8.461  1.00 94.94           N  
ATOM   4215  OD1 ASN C  85     -12.062  -5.848   7.418  1.00 94.94           O  
ATOM   4216  N   ARG C  86     -11.836  -8.070   9.703  1.00 94.88           N  
ATOM   4217  CA  ARG C  86     -10.422  -8.297   9.992  1.00 94.88           C  
ATOM   4218  C   ARG C  86     -10.180  -9.727  10.469  1.00 94.88           C  
ATOM   4219  CB  ARG C  86      -9.930  -7.309  11.055  1.00 94.88           C  
ATOM   4220  O   ARG C  86      -9.055 -10.227  10.406  1.00 94.88           O  
ATOM   4221  CG  ARG C  86      -9.688  -5.906  10.516  1.00 94.88           C  
ATOM   4222  CD  ARG C  86      -9.461  -4.906  11.641  1.00 94.88           C  
ATOM   4223  NE  ARG C  86     -10.695  -4.578  12.336  1.00 94.88           N  
ATOM   4224  NH1 ARG C  86      -9.789  -2.873  13.602  1.00 94.88           N  
ATOM   4225  NH2 ARG C  86     -12.008  -3.410  13.820  1.00 94.88           N  
ATOM   4226  CZ  ARG C  86     -10.828  -3.621  13.250  1.00 94.88           C  
ATOM   4227  N   VAL C  87     -11.219 -10.367  10.875  1.00 96.06           N  
ATOM   4228  CA  VAL C  87     -11.086 -11.750  11.320  1.00 96.06           C  
ATOM   4229  C   VAL C  87     -10.734 -12.641  10.133  1.00 96.06           C  
ATOM   4230  CB  VAL C  87     -12.383 -12.250  12.000  1.00 96.06           C  
ATOM   4231  O   VAL C  87     -10.109 -13.688  10.297  1.00 96.06           O  
ATOM   4232  CG1 VAL C  87     -12.297 -13.742  12.297  1.00 96.06           C  
ATOM   4233  CG2 VAL C  87     -12.648 -11.461  13.281  1.00 96.06           C  
ATOM   4234  N   ALA C  88     -11.148 -12.219   8.945  1.00 95.25           N  
ATOM   4235  CA  ALA C  88     -10.844 -13.000   7.754  1.00 95.25           C  
ATOM   4236  C   ALA C  88      -9.336 -13.219   7.613  1.00 95.25           C  
ATOM   4237  CB  ALA C  88     -11.398 -12.312   6.508  1.00 95.25           C  
ATOM   4238  O   ALA C  88      -8.898 -14.250   7.082  1.00 95.25           O  
ATOM   4239  N   ASP C  89      -8.547 -12.328   8.172  1.00 95.12           N  
ATOM   4240  CA  ASP C  89      -7.090 -12.430   8.094  1.00 95.12           C  
ATOM   4241  C   ASP C  89      -6.562 -13.539   8.992  1.00 95.12           C  
ATOM   4242  CB  ASP C  89      -6.441 -11.094   8.461  1.00 95.12           C  
ATOM   4243  O   ASP C  89      -5.402 -13.945   8.883  1.00 95.12           O  
ATOM   4244  CG  ASP C  89      -6.652 -10.016   7.410  1.00 95.12           C  
ATOM   4245  OD1 ASP C  89      -6.859 -10.359   6.227  1.00 95.12           O  
ATOM   4246  OD2 ASP C  89      -6.609  -8.820   7.770  1.00 95.12           O  
ATOM   4247  N   GLN C  90      -7.375 -14.086   9.820  1.00 95.94           N  
ATOM   4248  CA  GLN C  90      -6.938 -15.086  10.781  1.00 95.94           C  
ATOM   4249  C   GLN C  90      -7.473 -16.469  10.422  1.00 95.94           C  
ATOM   4250  CB  GLN C  90      -7.383 -14.703  12.195  1.00 95.94           C  
ATOM   4251  O   GLN C  90      -7.242 -17.438  11.148  1.00 95.94           O  
ATOM   4252  CG  GLN C  90      -6.816 -13.383  12.680  1.00 95.94           C  
ATOM   4253  CD  GLN C  90      -7.348 -12.977  14.047  1.00 95.94           C  
ATOM   4254  NE2 GLN C  90      -7.676 -11.703  14.203  1.00 95.94           N  
ATOM   4255  OE1 GLN C  90      -7.457 -13.812  14.953  1.00 95.94           O  
ATOM   4256  N   LEU C  91      -8.195 -16.547   9.344  1.00 97.38           N  
ATOM   4257  CA  LEU C  91      -8.805 -17.812   8.938  1.00 97.38           C  
ATOM   4258  C   LEU C  91      -8.266 -18.266   7.586  1.00 97.38           C  
ATOM   4259  CB  LEU C  91     -10.328 -17.672   8.883  1.00 97.38           C  
ATOM   4260  O   LEU C  91      -7.789 -17.438   6.797  1.00 97.38           O  
ATOM   4261  CG  LEU C  91     -11.031 -17.312  10.188  1.00 97.38           C  
ATOM   4262  CD1 LEU C  91     -12.531 -17.172   9.969  1.00 97.38           C  
ATOM   4263  CD2 LEU C  91     -10.734 -18.359  11.258  1.00 97.38           C  
ATOM   4264  N   TRP C  92      -8.281 -19.547   7.406  1.00 97.31           N  
ATOM   4265  CA  TRP C  92      -8.000 -20.078   6.078  1.00 97.31           C  
ATOM   4266  C   TRP C  92      -9.094 -19.688   5.090  1.00 97.31           C  
ATOM   4267  CB  TRP C  92      -7.867 -21.609   6.125  1.00 97.31           C  
ATOM   4268  O   TRP C  92     -10.281 -19.766   5.410  1.00 97.31           O  
ATOM   4269  CG  TRP C  92      -7.590 -22.234   4.793  1.00 97.31           C  
ATOM   4270  CD1 TRP C  92      -6.371 -22.406   4.195  1.00 97.31           C  
ATOM   4271  CD2 TRP C  92      -8.555 -22.797   3.895  1.00 97.31           C  
ATOM   4272  CE2 TRP C  92      -7.852 -23.266   2.768  1.00 97.31           C  
ATOM   4273  CE3 TRP C  92      -9.953 -22.938   3.932  1.00 97.31           C  
ATOM   4274  NE1 TRP C  92      -6.523 -23.016   2.975  1.00 97.31           N  
ATOM   4275  CH2 TRP C  92      -9.859 -24.000   1.748  1.00 97.31           C  
ATOM   4276  CZ2 TRP C  92      -8.492 -23.875   1.686  1.00 97.31           C  
ATOM   4277  CZ3 TRP C  92     -10.586 -23.531   2.855  1.00 97.31           C  
ATOM   4278  N   VAL C  93      -8.750 -19.234   4.012  1.00 97.25           N  
ATOM   4279  CA  VAL C  93      -9.680 -18.938   2.922  1.00 97.25           C  
ATOM   4280  C   VAL C  93      -9.195 -19.609   1.639  1.00 97.25           C  
ATOM   4281  CB  VAL C  93      -9.836 -17.422   2.701  1.00 97.25           C  
ATOM   4282  O   VAL C  93      -7.996 -19.828   1.458  1.00 97.25           O  
ATOM   4283  CG1 VAL C  93     -10.445 -16.750   3.934  1.00 97.25           C  
ATOM   4284  CG2 VAL C  93      -8.484 -16.797   2.361  1.00 97.25           C  
ATOM   4285  N   PRO C  94     -10.102 -20.031   0.734  1.00 97.12           N  
ATOM   4286  CA  PRO C  94      -9.664 -20.609  -0.542  1.00 97.12           C  
ATOM   4287  C   PRO C  94      -8.773 -19.656  -1.342  1.00 97.12           C  
ATOM   4288  CB  PRO C  94     -10.977 -20.875  -1.276  1.00 97.12           C  
ATOM   4289  O   PRO C  94      -8.922 -18.438  -1.235  1.00 97.12           O  
ATOM   4290  CG  PRO C  94     -12.023 -20.875  -0.206  1.00 97.12           C  
ATOM   4291  CD  PRO C  94     -11.594 -19.922   0.872  1.00 97.12           C  
ATOM   4292  N   ASP C  95      -7.875 -20.172  -2.107  1.00 95.94           N  
ATOM   4293  CA  ASP C  95      -6.957 -19.359  -2.887  1.00 95.94           C  
ATOM   4294  C   ASP C  95      -7.492 -19.125  -4.301  1.00 95.94           C  
ATOM   4295  CB  ASP C  95      -5.570 -20.000  -2.945  1.00 95.94           C  
ATOM   4296  O   ASP C  95      -6.746 -19.250  -5.277  1.00 95.94           O  
ATOM   4297  CG  ASP C  95      -5.578 -21.359  -3.611  1.00 95.94           C  
ATOM   4298  OD1 ASP C  95      -6.672 -21.938  -3.805  1.00 95.94           O  
ATOM   4299  OD2 ASP C  95      -4.484 -21.859  -3.945  1.00 95.94           O  
ATOM   4300  N   THR C  96      -8.711 -18.797  -4.379  1.00 96.31           N  
ATOM   4301  CA  THR C  96      -9.398 -18.594  -5.645  1.00 96.31           C  
ATOM   4302  C   THR C  96      -8.883 -17.328  -6.348  1.00 96.31           C  
ATOM   4303  CB  THR C  96     -10.922 -18.469  -5.438  1.00 96.31           C  
ATOM   4304  O   THR C  96      -8.609 -16.328  -5.699  1.00 96.31           O  
ATOM   4305  CG2 THR C  96     -11.664 -18.547  -6.766  1.00 96.31           C  
ATOM   4306  OG1 THR C  96     -11.367 -19.531  -4.586  1.00 96.31           O  
ATOM   4307  N   TYR C  97      -8.734 -17.406  -7.645  1.00 96.12           N  
ATOM   4308  CA  TYR C  97      -8.367 -16.250  -8.453  1.00 96.12           C  
ATOM   4309  C   TYR C  97      -9.125 -16.250  -9.773  1.00 96.12           C  
ATOM   4310  CB  TYR C  97      -6.859 -16.234  -8.711  1.00 96.12           C  
ATOM   4311  O   TYR C  97      -9.781 -17.234 -10.125  1.00 96.12           O  
ATOM   4312  CG  TYR C  97      -6.430 -17.078  -9.875  1.00 96.12           C  
ATOM   4313  CD1 TYR C  97      -6.598 -18.469  -9.852  1.00 96.12           C  
ATOM   4314  CD2 TYR C  97      -5.852 -16.516 -11.008  1.00 96.12           C  
ATOM   4315  CE1 TYR C  97      -6.203 -19.266 -10.922  1.00 96.12           C  
ATOM   4316  CE2 TYR C  97      -5.453 -17.297 -12.086  1.00 96.12           C  
ATOM   4317  OH  TYR C  97      -5.242 -19.453 -13.102  1.00 96.12           O  
ATOM   4318  CZ  TYR C  97      -5.633 -18.672 -12.031  1.00 96.12           C  
ATOM   4319  N   PHE C  98      -9.148 -15.086 -10.445  1.00 96.69           N  
ATOM   4320  CA  PHE C  98      -9.773 -14.945 -11.758  1.00 96.69           C  
ATOM   4321  C   PHE C  98      -8.734 -15.055 -12.867  1.00 96.69           C  
ATOM   4322  CB  PHE C  98     -10.508 -13.609 -11.867  1.00 96.69           C  
ATOM   4323  O   PHE C  98      -7.914 -14.156 -13.047  1.00 96.69           O  
ATOM   4324  CG  PHE C  98     -11.492 -13.367 -10.750  1.00 96.69           C  
ATOM   4325  CD1 PHE C  98     -12.703 -14.039 -10.719  1.00 96.69           C  
ATOM   4326  CD2 PHE C  98     -11.195 -12.461  -9.734  1.00 96.69           C  
ATOM   4327  CE1 PHE C  98     -13.617 -13.812  -9.688  1.00 96.69           C  
ATOM   4328  CE2 PHE C  98     -12.102 -12.234  -8.703  1.00 96.69           C  
ATOM   4329  CZ  PHE C  98     -13.312 -12.914  -8.680  1.00 96.69           C  
ATOM   4330  N   LEU C  99      -8.828 -16.094 -13.602  1.00 94.62           N  
ATOM   4331  CA  LEU C  99      -7.812 -16.500 -14.570  1.00 94.62           C  
ATOM   4332  C   LEU C  99      -7.605 -15.406 -15.617  1.00 94.62           C  
ATOM   4333  CB  LEU C  99      -8.211 -17.812 -15.250  1.00 94.62           C  
ATOM   4334  O   LEU C  99      -6.469 -15.094 -15.977  1.00 94.62           O  
ATOM   4335  CG  LEU C  99      -7.227 -18.359 -16.281  1.00 94.62           C  
ATOM   4336  CD1 LEU C  99      -5.961 -18.859 -15.594  1.00 94.62           C  
ATOM   4337  CD2 LEU C  99      -7.875 -19.469 -17.109  1.00 94.62           C  
ATOM   4338  N   ASN C 100      -8.688 -14.859 -16.156  1.00 93.50           N  
ATOM   4339  CA  ASN C 100      -8.570 -13.891 -17.234  1.00 93.50           C  
ATOM   4340  C   ASN C 100      -8.609 -12.461 -16.719  1.00 93.50           C  
ATOM   4341  CB  ASN C 100      -9.672 -14.109 -18.281  1.00 93.50           C  
ATOM   4342  O   ASN C 100      -9.008 -11.539 -17.438  1.00 93.50           O  
ATOM   4343  CG  ASN C 100     -11.055 -14.141 -17.656  1.00 93.50           C  
ATOM   4344  ND2 ASN C 100     -12.055 -13.711 -18.422  1.00 93.50           N  
ATOM   4345  OD1 ASN C 100     -11.227 -14.539 -16.500  1.00 93.50           O  
ATOM   4346  N   ASP C 101      -8.250 -12.281 -15.547  1.00 93.44           N  
ATOM   4347  CA  ASP C 101      -8.203 -10.953 -14.930  1.00 93.44           C  
ATOM   4348  C   ASP C 101      -7.023 -10.141 -15.453  1.00 93.44           C  
ATOM   4349  CB  ASP C 101      -8.133 -11.070 -13.406  1.00 93.44           C  
ATOM   4350  O   ASP C 101      -5.902 -10.648 -15.531  1.00 93.44           O  
ATOM   4351  CG  ASP C 101      -7.680  -9.789 -12.734  1.00 93.44           C  
ATOM   4352  OD1 ASP C 101      -8.492  -8.844 -12.617  1.00 93.44           O  
ATOM   4353  OD2 ASP C 101      -6.500  -9.711 -12.328  1.00 93.44           O  
ATOM   4354  N   LYS C 102      -7.250  -8.953 -15.883  1.00 91.12           N  
ATOM   4355  CA  LYS C 102      -6.203  -7.992 -16.234  1.00 91.12           C  
ATOM   4356  C   LYS C 102      -5.914  -7.051 -15.062  1.00 91.12           C  
ATOM   4357  CB  LYS C 102      -6.605  -7.188 -17.469  1.00 91.12           C  
ATOM   4358  O   LYS C 102      -4.750  -6.773 -14.758  1.00 91.12           O  
ATOM   4359  CG  LYS C 102      -6.652  -8.008 -18.750  1.00 91.12           C  
ATOM   4360  CD  LYS C 102      -6.918  -7.129 -19.969  1.00 91.12           C  
ATOM   4361  CE  LYS C 102      -6.734  -7.902 -21.266  1.00 91.12           C  
ATOM   4362  NZ  LYS C 102      -6.961  -7.035 -22.453  1.00 91.12           N  
ATOM   4363  N   LYS C 103      -6.957  -6.652 -14.508  1.00 91.25           N  
ATOM   4364  CA  LYS C 103      -6.902  -5.758 -13.352  1.00 91.25           C  
ATOM   4365  C   LYS C 103      -8.133  -5.926 -12.469  1.00 91.25           C  
ATOM   4366  CB  LYS C 103      -6.773  -4.301 -13.805  1.00 91.25           C  
ATOM   4367  O   LYS C 103      -9.266  -5.910 -12.961  1.00 91.25           O  
ATOM   4368  CG  LYS C 103      -6.449  -3.330 -12.680  1.00 91.25           C  
ATOM   4369  CD  LYS C 103      -6.277  -1.909 -13.203  1.00 91.25           C  
ATOM   4370  CE  LYS C 103      -5.973  -0.932 -12.078  1.00 91.25           C  
ATOM   4371  NZ  LYS C 103      -5.824   0.467 -12.578  1.00 91.25           N  
ATOM   4372  N   SER C 104      -7.926  -6.148 -11.180  1.00 93.75           N  
ATOM   4373  CA  SER C 104      -9.023  -6.324 -10.234  1.00 93.75           C  
ATOM   4374  C   SER C 104      -8.688  -5.703  -8.883  1.00 93.75           C  
ATOM   4375  CB  SER C 104      -9.344  -7.809 -10.055  1.00 93.75           C  
ATOM   4376  O   SER C 104      -7.512  -5.496  -8.562  1.00 93.75           O  
ATOM   4377  OG  SER C 104      -9.680  -8.406 -11.297  1.00 93.75           O  
ATOM   4378  N   PHE C 105      -9.703  -5.363  -8.148  1.00 93.62           N  
ATOM   4379  CA  PHE C 105      -9.492  -4.875  -6.789  1.00 93.62           C  
ATOM   4380  C   PHE C 105     -10.711  -5.152  -5.922  1.00 93.62           C  
ATOM   4381  CB  PHE C 105      -9.188  -3.373  -6.801  1.00 93.62           C  
ATOM   4382  O   PHE C 105     -11.828  -5.309  -6.434  1.00 93.62           O  
ATOM   4383  CG  PHE C 105     -10.312  -2.527  -7.336  1.00 93.62           C  
ATOM   4384  CD1 PHE C 105     -10.430  -2.287  -8.695  1.00 93.62           C  
ATOM   4385  CD2 PHE C 105     -11.250  -1.975  -6.473  1.00 93.62           C  
ATOM   4386  CE1 PHE C 105     -11.477  -1.506  -9.195  1.00 93.62           C  
ATOM   4387  CE2 PHE C 105     -12.297  -1.193  -6.965  1.00 93.62           C  
ATOM   4388  CZ  PHE C 105     -12.406  -0.959  -8.328  1.00 93.62           C  
ATOM   4389  N   VAL C 106     -10.484  -5.266  -4.605  1.00 94.38           N  
ATOM   4390  CA  VAL C 106     -11.539  -5.355  -3.604  1.00 94.38           C  
ATOM   4391  C   VAL C 106     -11.922  -3.957  -3.131  1.00 94.38           C  
ATOM   4392  CB  VAL C 106     -11.109  -6.227  -2.402  1.00 94.38           C  
ATOM   4393  O   VAL C 106     -11.055  -3.119  -2.879  1.00 94.38           O  
ATOM   4394  CG1 VAL C 106     -12.195  -6.242  -1.330  1.00 94.38           C  
ATOM   4395  CG2 VAL C 106     -10.781  -7.648  -2.861  1.00 94.38           C  
ATOM   4396  N   HIS C 107     -13.102  -3.723  -3.066  1.00 92.38           N  
ATOM   4397  CA  HIS C 107     -13.547  -2.424  -2.582  1.00 92.38           C  
ATOM   4398  C   HIS C 107     -13.289  -2.270  -1.088  1.00 92.38           C  
ATOM   4399  CB  HIS C 107     -15.039  -2.230  -2.875  1.00 92.38           C  
ATOM   4400  O   HIS C 107     -13.344  -3.248  -0.339  1.00 92.38           O  
ATOM   4401  CG  HIS C 107     -15.336  -1.972  -4.316  1.00 92.38           C  
ATOM   4402  CD2 HIS C 107     -15.453  -2.820  -5.367  1.00 92.38           C  
ATOM   4403  ND1 HIS C 107     -15.555  -0.706  -4.816  1.00 92.38           N  
ATOM   4404  CE1 HIS C 107     -15.789  -0.787  -6.117  1.00 92.38           C  
ATOM   4405  NE2 HIS C 107     -15.734  -2.059  -6.473  1.00 92.38           N  
ATOM   4406  N   GLY C 108     -12.938  -1.046  -0.678  1.00 88.75           N  
ATOM   4407  CA  GLY C 108     -12.680  -0.810   0.734  1.00 88.75           C  
ATOM   4408  C   GLY C 108     -12.289   0.624   1.039  1.00 88.75           C  
ATOM   4409  O   GLY C 108     -11.133   1.005   0.867  1.00 88.75           O  
ATOM   4410  N   VAL C 109     -13.195   1.489   1.347  1.00 85.06           N  
ATOM   4411  CA  VAL C 109     -12.906   2.869   1.726  1.00 85.06           C  
ATOM   4412  C   VAL C 109     -13.117   3.047   3.227  1.00 85.06           C  
ATOM   4413  CB  VAL C 109     -13.781   3.869   0.940  1.00 85.06           C  
ATOM   4414  O   VAL C 109     -12.164   3.311   3.969  1.00 85.06           O  
ATOM   4415  CG1 VAL C 109     -13.477   5.305   1.365  1.00 85.06           C  
ATOM   4416  CG2 VAL C 109     -13.570   3.697  -0.562  1.00 85.06           C  
ATOM   4417  N   THR C 110     -14.336   2.691   3.662  1.00 83.94           N  
ATOM   4418  CA  THR C 110     -14.547   2.736   5.102  1.00 83.94           C  
ATOM   4419  C   THR C 110     -13.914   1.527   5.785  1.00 83.94           C  
ATOM   4420  CB  THR C 110     -16.047   2.791   5.441  1.00 83.94           C  
ATOM   4421  O   THR C 110     -13.102   1.679   6.699  1.00 83.94           O  
ATOM   4422  CG2 THR C 110     -16.703   4.055   4.883  1.00 83.94           C  
ATOM   4423  OG1 THR C 110     -16.703   1.646   4.883  1.00 83.94           O  
ATOM   4424  N   VAL C 111     -14.188   0.376   5.297  1.00 89.44           N  
ATOM   4425  CA  VAL C 111     -13.555  -0.896   5.637  1.00 89.44           C  
ATOM   4426  C   VAL C 111     -13.469  -1.778   4.395  1.00 89.44           C  
ATOM   4427  CB  VAL C 111     -14.328  -1.628   6.758  1.00 89.44           C  
ATOM   4428  O   VAL C 111     -14.180  -1.550   3.412  1.00 89.44           O  
ATOM   4429  CG1 VAL C 111     -14.312  -0.812   8.047  1.00 89.44           C  
ATOM   4430  CG2 VAL C 111     -15.766  -1.908   6.316  1.00 89.44           C  
ATOM   4431  N   LYS C 112     -12.586  -2.730   4.512  1.00 90.56           N  
ATOM   4432  CA  LYS C 112     -12.586  -3.707   3.428  1.00 90.56           C  
ATOM   4433  C   LYS C 112     -13.945  -4.391   3.299  1.00 90.56           C  
ATOM   4434  CB  LYS C 112     -11.492  -4.754   3.652  1.00 90.56           C  
ATOM   4435  O   LYS C 112     -14.562  -4.750   4.305  1.00 90.56           O  
ATOM   4436  CG  LYS C 112     -10.086  -4.242   3.402  1.00 90.56           C  
ATOM   4437  CD  LYS C 112      -9.055  -5.359   3.512  1.00 90.56           C  
ATOM   4438  CE  LYS C 112      -7.641  -4.844   3.277  1.00 90.56           C  
ATOM   4439  NZ  LYS C 112      -6.629  -5.934   3.391  1.00 90.56           N  
ATOM   4440  N   ASN C 113     -14.422  -4.500   2.039  1.00 93.12           N  
ATOM   4441  CA  ASN C 113     -15.719  -5.137   1.812  1.00 93.12           C  
ATOM   4442  C   ASN C 113     -15.594  -6.660   1.805  1.00 93.12           C  
ATOM   4443  CB  ASN C 113     -16.328  -4.648   0.502  1.00 93.12           C  
ATOM   4444  O   ASN C 113     -15.750  -7.293   0.758  1.00 93.12           O  
ATOM   4445  CG  ASN C 113     -16.828  -3.219   0.592  1.00 93.12           C  
ATOM   4446  ND2 ASN C 113     -16.609  -2.580   1.734  1.00 93.12           N  
ATOM   4447  OD1 ASN C 113     -17.422  -2.691  -0.357  1.00 93.12           O  
ATOM   4448  N   ARG C 114     -15.398  -7.090   2.949  1.00 94.25           N  
ATOM   4449  CA  ARG C 114     -15.297  -8.516   3.227  1.00 94.25           C  
ATOM   4450  C   ARG C 114     -16.297  -8.938   4.305  1.00 94.25           C  
ATOM   4451  CB  ARG C 114     -13.875  -8.891   3.656  1.00 94.25           C  
ATOM   4452  O   ARG C 114     -16.438  -8.250   5.316  1.00 94.25           O  
ATOM   4453  CG  ARG C 114     -12.805  -8.500   2.646  1.00 94.25           C  
ATOM   4454  CD  ARG C 114     -11.430  -8.977   3.074  1.00 94.25           C  
ATOM   4455  NE  ARG C 114     -10.992  -8.328   4.309  1.00 94.25           N  
ATOM   4456  NH1 ARG C 114      -8.906  -9.328   4.340  1.00 94.25           N  
ATOM   4457  NH2 ARG C 114      -9.508  -7.875   6.004  1.00 94.25           N  
ATOM   4458  CZ  ARG C 114      -9.805  -8.516   4.883  1.00 94.25           C  
ATOM   4459  N   MET C 115     -17.000  -9.969   4.043  1.00 93.50           N  
ATOM   4460  CA  MET C 115     -17.906 -10.547   5.027  1.00 93.50           C  
ATOM   4461  C   MET C 115     -17.453 -11.953   5.414  1.00 93.50           C  
ATOM   4462  CB  MET C 115     -19.328 -10.578   4.488  1.00 93.50           C  
ATOM   4463  O   MET C 115     -17.188 -12.789   4.543  1.00 93.50           O  
ATOM   4464  CG  MET C 115     -20.344 -11.172   5.461  1.00 93.50           C  
ATOM   4465  SD  MET C 115     -21.875 -11.742   4.621  1.00 93.50           S  
ATOM   4466  CE  MET C 115     -21.250 -13.234   3.799  1.00 93.50           C  
ATOM   4467  N   ILE C 116     -17.438 -12.211   6.680  1.00 96.12           N  
ATOM   4468  CA  ILE C 116     -17.141 -13.539   7.191  1.00 96.12           C  
ATOM   4469  C   ILE C 116     -18.188 -13.945   8.219  1.00 96.12           C  
ATOM   4470  CB  ILE C 116     -15.727 -13.609   7.812  1.00 96.12           C  
ATOM   4471  O   ILE C 116     -18.391 -13.242   9.219  1.00 96.12           O  
ATOM   4472  CG1 ILE C 116     -15.305 -15.070   8.016  1.00 96.12           C  
ATOM   4473  CG2 ILE C 116     -15.680 -12.836   9.133  1.00 96.12           C  
ATOM   4474  CD1 ILE C 116     -13.883 -15.367   7.574  1.00 96.12           C  
ATOM   4475  N   ARG C 117     -18.828 -15.008   7.953  1.00 96.44           N  
ATOM   4476  CA  ARG C 117     -19.875 -15.523   8.828  1.00 96.44           C  
ATOM   4477  C   ARG C 117     -19.656 -17.000   9.125  1.00 96.44           C  
ATOM   4478  CB  ARG C 117     -21.250 -15.305   8.195  1.00 96.44           C  
ATOM   4479  O   ARG C 117     -19.484 -17.797   8.203  1.00 96.44           O  
ATOM   4480  CG  ARG C 117     -22.406 -15.703   9.102  1.00 96.44           C  
ATOM   4481  CD  ARG C 117     -23.750 -15.367   8.469  1.00 96.44           C  
ATOM   4482  NE  ARG C 117     -23.953 -13.922   8.359  1.00 96.44           N  
ATOM   4483  NH1 ARG C 117     -25.797 -14.070   6.980  1.00 96.44           N  
ATOM   4484  NH2 ARG C 117     -25.000 -12.016   7.617  1.00 96.44           N  
ATOM   4485  CZ  ARG C 117     -24.906 -13.336   7.652  1.00 96.44           C  
ATOM   4486  N   LEU C 118     -19.703 -17.344  10.391  1.00 97.12           N  
ATOM   4487  CA  LEU C 118     -19.562 -18.734  10.828  1.00 97.12           C  
ATOM   4488  C   LEU C 118     -20.906 -19.297  11.258  1.00 97.12           C  
ATOM   4489  CB  LEU C 118     -18.562 -18.828  11.984  1.00 97.12           C  
ATOM   4490  O   LEU C 118     -21.672 -18.641  11.977  1.00 97.12           O  
ATOM   4491  CG  LEU C 118     -17.203 -18.141  11.773  1.00 97.12           C  
ATOM   4492  CD1 LEU C 118     -16.312 -18.344  12.992  1.00 97.12           C  
ATOM   4493  CD2 LEU C 118     -16.531 -18.688  10.508  1.00 97.12           C  
ATOM   4494  N   HIS C 119     -21.172 -20.469  10.836  1.00 96.44           N  
ATOM   4495  CA  HIS C 119     -22.359 -21.203  11.266  1.00 96.44           C  
ATOM   4496  C   HIS C 119     -22.000 -22.281  12.273  1.00 96.44           C  
ATOM   4497  CB  HIS C 119     -23.062 -21.812  10.055  1.00 96.44           C  
ATOM   4498  O   HIS C 119     -20.875 -22.781  12.289  1.00 96.44           O  
ATOM   4499  CG  HIS C 119     -23.578 -20.812   9.078  1.00 96.44           C  
ATOM   4500  CD2 HIS C 119     -22.969 -19.781   8.461  1.00 96.44           C  
ATOM   4501  ND1 HIS C 119     -24.891 -20.797   8.641  1.00 96.44           N  
ATOM   4502  CE1 HIS C 119     -25.047 -19.797   7.789  1.00 96.44           C  
ATOM   4503  NE2 HIS C 119     -23.906 -19.156   7.664  1.00 96.44           N  
ATOM   4504  N   PRO C 120     -22.953 -22.688  13.102  1.00 97.00           N  
ATOM   4505  CA  PRO C 120     -22.672 -23.672  14.148  1.00 97.00           C  
ATOM   4506  C   PRO C 120     -22.109 -24.984  13.594  1.00 97.00           C  
ATOM   4507  CB  PRO C 120     -24.047 -23.906  14.789  1.00 97.00           C  
ATOM   4508  O   PRO C 120     -21.281 -25.625  14.242  1.00 97.00           O  
ATOM   4509  CG  PRO C 120     -24.750 -22.594  14.656  1.00 97.00           C  
ATOM   4510  CD  PRO C 120     -24.375 -21.984  13.328  1.00 97.00           C  
ATOM   4511  N   ASP C 121     -22.484 -25.312  12.383  1.00 97.25           N  
ATOM   4512  CA  ASP C 121     -22.078 -26.594  11.828  1.00 97.25           C  
ATOM   4513  C   ASP C 121     -20.672 -26.516  11.227  1.00 97.25           C  
ATOM   4514  CB  ASP C 121     -23.078 -27.062  10.766  1.00 97.25           C  
ATOM   4515  O   ASP C 121     -20.203 -27.469  10.617  1.00 97.25           O  
ATOM   4516  CG  ASP C 121     -23.109 -26.156   9.547  1.00 97.25           C  
ATOM   4517  OD1 ASP C 121     -22.516 -25.062   9.578  1.00 97.25           O  
ATOM   4518  OD2 ASP C 121     -23.734 -26.547   8.539  1.00 97.25           O  
ATOM   4519  N   GLY C 122     -20.016 -25.391  11.258  1.00 97.56           N  
ATOM   4520  CA  GLY C 122     -18.672 -25.219  10.750  1.00 97.56           C  
ATOM   4521  C   GLY C 122     -18.625 -24.578   9.375  1.00 97.56           C  
ATOM   4522  O   GLY C 122     -17.547 -24.344   8.828  1.00 97.56           O  
ATOM   4523  N   THR C 123     -19.812 -24.312   8.875  1.00 98.00           N  
ATOM   4524  CA  THR C 123     -19.844 -23.641   7.578  1.00 98.00           C  
ATOM   4525  C   THR C 123     -19.328 -22.203   7.695  1.00 98.00           C  
ATOM   4526  CB  THR C 123     -21.281 -23.625   6.996  1.00 98.00           C  
ATOM   4527  O   THR C 123     -19.688 -21.484   8.633  1.00 98.00           O  
ATOM   4528  CG2 THR C 123     -21.312 -22.891   5.660  1.00 98.00           C  
ATOM   4529  OG1 THR C 123     -21.734 -24.969   6.805  1.00 98.00           O  
ATOM   4530  N   VAL C 124     -18.438 -21.906   6.820  1.00 98.25           N  
ATOM   4531  CA  VAL C 124     -17.922 -20.547   6.711  1.00 98.25           C  
ATOM   4532  C   VAL C 124     -18.438 -19.891   5.438  1.00 98.25           C  
ATOM   4533  CB  VAL C 124     -16.375 -20.531   6.719  1.00 98.25           C  
ATOM   4534  O   VAL C 124     -18.328 -20.453   4.348  1.00 98.25           O  
ATOM   4535  CG1 VAL C 124     -15.836 -19.109   6.719  1.00 98.25           C  
ATOM   4536  CG2 VAL C 124     -15.836 -21.312   7.926  1.00 98.25           C  
ATOM   4537  N   LEU C 125     -19.062 -18.766   5.535  1.00 97.00           N  
ATOM   4538  CA  LEU C 125     -19.469 -17.922   4.406  1.00 97.00           C  
ATOM   4539  C   LEU C 125     -18.547 -16.719   4.270  1.00 97.00           C  
ATOM   4540  CB  LEU C 125     -20.922 -17.469   4.570  1.00 97.00           C  
ATOM   4541  O   LEU C 125     -18.406 -15.930   5.207  1.00 97.00           O  
ATOM   4542  CG  LEU C 125     -21.562 -16.797   3.350  1.00 97.00           C  
ATOM   4543  CD1 LEU C 125     -21.719 -17.812   2.223  1.00 97.00           C  
ATOM   4544  CD2 LEU C 125     -22.906 -16.188   3.723  1.00 97.00           C  
ATOM   4545  N   TYR C 126     -17.906 -16.594   3.123  1.00 97.06           N  
ATOM   4546  CA  TYR C 126     -16.922 -15.539   2.867  1.00 97.06           C  
ATOM   4547  C   TYR C 126     -17.312 -14.734   1.631  1.00 97.06           C  
ATOM   4548  CB  TYR C 126     -15.523 -16.141   2.693  1.00 97.06           C  
ATOM   4549  O   TYR C 126     -17.344 -15.273   0.521  1.00 97.06           O  
ATOM   4550  CG  TYR C 126     -14.438 -15.102   2.572  1.00 97.06           C  
ATOM   4551  CD1 TYR C 126     -13.484 -15.180   1.557  1.00 97.06           C  
ATOM   4552  CD2 TYR C 126     -14.352 -14.039   3.469  1.00 97.06           C  
ATOM   4553  CE1 TYR C 126     -12.477 -14.227   1.440  1.00 97.06           C  
ATOM   4554  CE2 TYR C 126     -13.352 -13.086   3.363  1.00 97.06           C  
ATOM   4555  OH  TYR C 126     -11.422 -12.234   2.236  1.00 97.06           O  
ATOM   4556  CZ  TYR C 126     -12.422 -13.180   2.346  1.00 97.06           C  
ATOM   4557  N   GLY C 127     -17.609 -13.430   1.848  1.00 95.44           N  
ATOM   4558  CA  GLY C 127     -18.031 -12.570   0.755  1.00 95.44           C  
ATOM   4559  C   GLY C 127     -17.078 -11.430   0.484  1.00 95.44           C  
ATOM   4560  O   GLY C 127     -16.500 -10.852   1.415  1.00 95.44           O  
ATOM   4561  N   LEU C 128     -16.953 -11.102  -0.796  1.00 96.56           N  
ATOM   4562  CA  LEU C 128     -16.125  -9.984  -1.251  1.00 96.56           C  
ATOM   4563  C   LEU C 128     -16.859  -9.156  -2.295  1.00 96.56           C  
ATOM   4564  CB  LEU C 128     -14.805 -10.500  -1.831  1.00 96.56           C  
ATOM   4565  O   LEU C 128     -17.562  -9.703  -3.148  1.00 96.56           O  
ATOM   4566  CG  LEU C 128     -13.891 -11.258  -0.866  1.00 96.56           C  
ATOM   4567  CD1 LEU C 128     -12.883 -12.094  -1.642  1.00 96.56           C  
ATOM   4568  CD2 LEU C 128     -13.188 -10.281   0.072  1.00 96.56           C  
ATOM   4569  N   ARG C 129     -16.719  -7.895  -2.219  1.00 95.81           N  
ATOM   4570  CA  ARG C 129     -17.125  -7.031  -3.326  1.00 95.81           C  
ATOM   4571  C   ARG C 129     -15.938  -6.695  -4.223  1.00 95.81           C  
ATOM   4572  CB  ARG C 129     -17.766  -5.746  -2.801  1.00 95.81           C  
ATOM   4573  O   ARG C 129     -14.977  -6.051  -3.781  1.00 95.81           O  
ATOM   4574  CG  ARG C 129     -18.359  -4.867  -3.887  1.00 95.81           C  
ATOM   4575  CD  ARG C 129     -19.047  -3.641  -3.305  1.00 95.81           C  
ATOM   4576  NE  ARG C 129     -19.641  -2.809  -4.348  1.00 95.81           N  
ATOM   4577  NH1 ARG C 129     -18.266  -0.988  -3.963  1.00 95.81           N  
ATOM   4578  NH2 ARG C 129     -19.875  -0.901  -5.605  1.00 95.81           N  
ATOM   4579  CZ  ARG C 129     -19.266  -1.567  -4.637  1.00 95.81           C  
ATOM   4580  N   ILE C 130     -16.016  -7.070  -5.527  1.00 96.44           N  
ATOM   4581  CA  ILE C 130     -14.852  -7.012  -6.414  1.00 96.44           C  
ATOM   4582  C   ILE C 130     -15.234  -6.312  -7.715  1.00 96.44           C  
ATOM   4583  CB  ILE C 130     -14.297  -8.422  -6.707  1.00 96.44           C  
ATOM   4584  O   ILE C 130     -16.328  -6.527  -8.250  1.00 96.44           O  
ATOM   4585  CG1 ILE C 130     -13.773  -9.070  -5.414  1.00 96.44           C  
ATOM   4586  CG2 ILE C 130     -13.188  -8.359  -7.766  1.00 96.44           C  
ATOM   4587  CD1 ILE C 130     -13.477 -10.555  -5.551  1.00 96.44           C  
ATOM   4588  N   THR C 131     -14.414  -5.461  -8.148  1.00 95.44           N  
ATOM   4589  CA  THR C 131     -14.438  -5.020  -9.539  1.00 95.44           C  
ATOM   4590  C   THR C 131     -13.281  -5.645 -10.320  1.00 95.44           C  
ATOM   4591  CB  THR C 131     -14.359  -3.486  -9.641  1.00 95.44           C  
ATOM   4592  O   THR C 131     -12.125  -5.578  -9.883  1.00 95.44           O  
ATOM   4593  CG2 THR C 131     -14.242  -3.035 -11.094  1.00 95.44           C  
ATOM   4594  OG1 THR C 131     -15.539  -2.916  -9.070  1.00 95.44           O  
ATOM   4595  N   THR C 132     -13.594  -6.312 -11.469  1.00 96.31           N  
ATOM   4596  CA  THR C 132     -12.570  -6.988 -12.258  1.00 96.31           C  
ATOM   4597  C   THR C 132     -12.688  -6.602 -13.734  1.00 96.31           C  
ATOM   4598  CB  THR C 132     -12.672  -8.516 -12.117  1.00 96.31           C  
ATOM   4599  O   THR C 132     -13.789  -6.523 -14.273  1.00 96.31           O  
ATOM   4600  CG2 THR C 132     -13.984  -9.039 -12.703  1.00 96.31           C  
ATOM   4601  OG1 THR C 132     -11.578  -9.133 -12.805  1.00 96.31           O  
ATOM   4602  N   THR C 133     -11.594  -6.227 -14.305  1.00 96.00           N  
ATOM   4603  CA  THR C 133     -11.461  -6.152 -15.758  1.00 96.00           C  
ATOM   4604  C   THR C 133     -10.875  -7.445 -16.312  1.00 96.00           C  
ATOM   4605  CB  THR C 133     -10.578  -4.961 -16.172  1.00 96.00           C  
ATOM   4606  O   THR C 133      -9.727  -7.785 -16.031  1.00 96.00           O  
ATOM   4607  CG2 THR C 133     -10.508  -4.840 -17.703  1.00 96.00           C  
ATOM   4608  OG1 THR C 133     -11.125  -3.752 -15.641  1.00 96.00           O  
ATOM   4609  N   ALA C 134     -11.648  -8.133 -17.016  1.00 95.81           N  
ATOM   4610  CA  ALA C 134     -11.273  -9.453 -17.516  1.00 95.81           C  
ATOM   4611  C   ALA C 134     -11.141  -9.453 -19.031  1.00 95.81           C  
ATOM   4612  CB  ALA C 134     -12.297 -10.500 -17.078  1.00 95.81           C  
ATOM   4613  O   ALA C 134     -11.867  -8.727 -19.719  1.00 95.81           O  
ATOM   4614  N   ALA C 135     -10.188 -10.273 -19.516  1.00 93.00           N  
ATOM   4615  CA  ALA C 135      -9.977 -10.406 -20.953  1.00 93.00           C  
ATOM   4616  C   ALA C 135     -11.148 -11.117 -21.625  1.00 93.00           C  
ATOM   4617  CB  ALA C 135      -8.672 -11.156 -21.234  1.00 93.00           C  
ATOM   4618  O   ALA C 135     -11.719 -12.055 -21.062  1.00 93.00           O  
ATOM   4619  N   CYS C 136     -11.570 -10.680 -22.766  1.00 92.50           N  
ATOM   4620  CA  CYS C 136     -12.594 -11.258 -23.641  1.00 92.50           C  
ATOM   4621  C   CYS C 136     -12.242 -11.031 -25.109  1.00 92.50           C  
ATOM   4622  CB  CYS C 136     -13.961 -10.656 -23.328  1.00 92.50           C  
ATOM   4623  O   CYS C 136     -12.242  -9.898 -25.578  1.00 92.50           O  
ATOM   4624  SG  CYS C 136     -15.289 -11.305 -24.375  1.00 92.50           S  
ATOM   4625  N   MET C 137     -11.852 -12.180 -25.781  1.00 87.31           N  
ATOM   4626  CA  MET C 137     -11.539 -12.086 -27.203  1.00 87.31           C  
ATOM   4627  C   MET C 137     -12.820 -11.961 -28.031  1.00 87.31           C  
ATOM   4628  CB  MET C 137     -10.750 -13.312 -27.656  1.00 87.31           C  
ATOM   4629  O   MET C 137     -13.484 -12.953 -28.312  1.00 87.31           O  
ATOM   4630  CG  MET C 137      -9.367 -13.422 -27.031  1.00 87.31           C  
ATOM   4631  SD  MET C 137      -8.281 -12.016 -27.484  1.00 87.31           S  
ATOM   4632  CE  MET C 137      -7.785 -12.523 -29.156  1.00 87.31           C  
ATOM   4633  N   MET C 138     -13.117 -10.727 -28.438  1.00 87.38           N  
ATOM   4634  CA  MET C 138     -14.352 -10.438 -29.156  1.00 87.38           C  
ATOM   4635  C   MET C 138     -14.133 -10.555 -30.656  1.00 87.38           C  
ATOM   4636  CB  MET C 138     -14.859  -9.031 -28.812  1.00 87.38           C  
ATOM   4637  O   MET C 138     -13.086 -10.156 -31.188  1.00 87.38           O  
ATOM   4638  CG  MET C 138     -15.375  -8.906 -27.391  1.00 87.38           C  
ATOM   4639  SD  MET C 138     -15.906  -7.199 -26.984  1.00 87.38           S  
ATOM   4640  CE  MET C 138     -14.453  -6.629 -26.047  1.00 87.38           C  
ATOM   4641  N   ASP C 139     -15.055 -11.227 -31.328  1.00 85.88           N  
ATOM   4642  CA  ASP C 139     -15.055 -11.359 -32.781  1.00 85.88           C  
ATOM   4643  C   ASP C 139     -15.820 -10.219 -33.438  1.00 85.88           C  
ATOM   4644  CB  ASP C 139     -15.664 -12.703 -33.188  1.00 85.88           C  
ATOM   4645  O   ASP C 139     -17.047 -10.148 -33.344  1.00 85.88           O  
ATOM   4646  CG  ASP C 139     -15.555 -12.969 -34.688  1.00 85.88           C  
ATOM   4647  OD1 ASP C 139     -15.078 -12.086 -35.438  1.00 85.88           O  
ATOM   4648  OD2 ASP C 139     -15.961 -14.070 -35.125  1.00 85.88           O  
ATOM   4649  N   LEU C 140     -15.062  -9.414 -34.188  1.00 84.12           N  
ATOM   4650  CA  LEU C 140     -15.672  -8.195 -34.688  1.00 84.12           C  
ATOM   4651  C   LEU C 140     -16.031  -8.352 -36.156  1.00 84.12           C  
ATOM   4652  CB  LEU C 140     -14.734  -7.004 -34.500  1.00 84.12           C  
ATOM   4653  O   LEU C 140     -16.344  -7.367 -36.844  1.00 84.12           O  
ATOM   4654  CG  LEU C 140     -14.320  -6.691 -33.062  1.00 84.12           C  
ATOM   4655  CD1 LEU C 140     -13.320  -5.543 -33.031  1.00 84.12           C  
ATOM   4656  CD2 LEU C 140     -15.547  -6.363 -32.219  1.00 84.12           C  
ATOM   4657  N   ARG C 141     -16.062  -9.594 -36.719  1.00 81.88           N  
ATOM   4658  CA  ARG C 141     -16.344  -9.820 -38.156  1.00 81.88           C  
ATOM   4659  C   ARG C 141     -17.750  -9.352 -38.531  1.00 81.88           C  
ATOM   4660  CB  ARG C 141     -16.172 -11.297 -38.500  1.00 81.88           C  
ATOM   4661  O   ARG C 141     -17.969  -8.820 -39.625  1.00 81.88           O  
ATOM   4662  CG  ARG C 141     -14.727 -11.750 -38.594  1.00 81.88           C  
ATOM   4663  CD  ARG C 141     -14.617 -13.242 -38.844  1.00 81.88           C  
ATOM   4664  NE  ARG C 141     -14.953 -14.031 -37.656  1.00 81.88           N  
ATOM   4665  NH1 ARG C 141     -14.602 -16.078 -38.656  1.00 81.88           N  
ATOM   4666  NH2 ARG C 141     -15.258 -15.969 -36.469  1.00 81.88           N  
ATOM   4667  CZ  ARG C 141     -14.938 -15.359 -37.594  1.00 81.88           C  
ATOM   4668  N   ARG C 142     -18.719  -9.461 -37.688  1.00 77.69           N  
ATOM   4669  CA  ARG C 142     -20.094  -9.078 -37.969  1.00 77.69           C  
ATOM   4670  C   ARG C 142     -20.469  -7.801 -37.219  1.00 77.69           C  
ATOM   4671  CB  ARG C 142     -21.062 -10.203 -37.562  1.00 77.69           C  
ATOM   4672  O   ARG C 142     -21.641  -7.598 -36.844  1.00 77.69           O  
ATOM   4673  CG  ARG C 142     -20.891 -11.461 -38.406  1.00 77.69           C  
ATOM   4674  CD  ARG C 142     -21.969 -12.500 -38.094  1.00 77.69           C  
ATOM   4675  NE  ARG C 142     -21.828 -13.688 -38.938  1.00 77.69           N  
ATOM   4676  NH1 ARG C 142     -23.734 -14.719 -38.125  1.00 77.69           N  
ATOM   4677  NH2 ARG C 142     -22.453 -15.750 -39.719  1.00 77.69           N  
ATOM   4678  CZ  ARG C 142     -22.672 -14.719 -38.938  1.00 77.69           C  
ATOM   4679  N   TYR C 143     -19.500  -7.000 -36.875  1.00 78.44           N  
ATOM   4680  CA  TYR C 143     -19.766  -5.723 -36.219  1.00 78.44           C  
ATOM   4681  C   TYR C 143     -20.672  -4.848 -37.062  1.00 78.44           C  
ATOM   4682  CB  TYR C 143     -18.453  -4.988 -35.938  1.00 78.44           C  
ATOM   4683  O   TYR C 143     -20.484  -4.746 -38.281  1.00 78.44           O  
ATOM   4684  CG  TYR C 143     -18.625  -3.688 -35.188  1.00 78.44           C  
ATOM   4685  CD1 TYR C 143     -18.844  -2.492 -35.875  1.00 78.44           C  
ATOM   4686  CD2 TYR C 143     -18.594  -3.648 -33.812  1.00 78.44           C  
ATOM   4687  CE1 TYR C 143     -19.000  -1.291 -35.219  1.00 78.44           C  
ATOM   4688  CE2 TYR C 143     -18.766  -2.453 -33.125  1.00 78.44           C  
ATOM   4689  OH  TYR C 143     -19.125  -0.095 -33.156  1.00 78.44           O  
ATOM   4690  CZ  TYR C 143     -18.969  -1.282 -33.812  1.00 78.44           C  
ATOM   4691  N   PRO C 144     -21.750  -4.242 -36.562  1.00 80.31           N  
ATOM   4692  CA  PRO C 144     -22.078  -4.164 -35.125  1.00 80.31           C  
ATOM   4693  C   PRO C 144     -23.156  -5.160 -34.719  1.00 80.31           C  
ATOM   4694  CB  PRO C 144     -22.578  -2.725 -34.969  1.00 80.31           C  
ATOM   4695  O   PRO C 144     -23.750  -5.027 -33.656  1.00 80.31           O  
ATOM   4696  CG  PRO C 144     -23.172  -2.369 -36.281  1.00 80.31           C  
ATOM   4697  CD  PRO C 144     -22.422  -3.113 -37.375  1.00 80.31           C  
ATOM   4698  N   LEU C 145     -23.562  -6.113 -35.594  1.00 77.38           N  
ATOM   4699  CA  LEU C 145     -24.625  -7.078 -35.344  1.00 77.38           C  
ATOM   4700  C   LEU C 145     -24.062  -8.328 -34.688  1.00 77.38           C  
ATOM   4701  CB  LEU C 145     -25.344  -7.453 -36.656  1.00 77.38           C  
ATOM   4702  O   LEU C 145     -24.734  -9.359 -34.625  1.00 77.38           O  
ATOM   4703  CG  LEU C 145     -26.109  -6.328 -37.344  1.00 77.38           C  
ATOM   4704  CD1 LEU C 145     -26.516  -6.762 -38.750  1.00 77.38           C  
ATOM   4705  CD2 LEU C 145     -27.328  -5.922 -36.531  1.00 77.38           C  
ATOM   4706  N   ASP C 146     -22.859  -8.180 -34.156  1.00 80.44           N  
ATOM   4707  CA  ASP C 146     -22.172  -9.344 -33.625  1.00 80.44           C  
ATOM   4708  C   ASP C 146     -22.625  -9.641 -32.188  1.00 80.44           C  
ATOM   4709  CB  ASP C 146     -20.656  -9.141 -33.688  1.00 80.44           C  
ATOM   4710  O   ASP C 146     -23.203  -8.781 -31.531  1.00 80.44           O  
ATOM   4711  CG  ASP C 146     -20.219  -7.832 -33.062  1.00 80.44           C  
ATOM   4712  OD1 ASP C 146     -20.875  -6.793 -33.281  1.00 80.44           O  
ATOM   4713  OD2 ASP C 146     -19.203  -7.836 -32.312  1.00 80.44           O  
ATOM   4714  N   GLU C 147     -22.609 -10.852 -31.859  1.00 86.56           N  
ATOM   4715  CA  GLU C 147     -22.719 -11.336 -30.500  1.00 86.56           C  
ATOM   4716  C   GLU C 147     -21.359 -11.781 -29.953  1.00 86.56           C  
ATOM   4717  CB  GLU C 147     -23.719 -12.500 -30.406  1.00 86.56           C  
ATOM   4718  O   GLU C 147     -20.547 -12.367 -30.688  1.00 86.56           O  
ATOM   4719  CG  GLU C 147     -25.141 -12.102 -30.750  1.00 86.56           C  
ATOM   4720  CD  GLU C 147     -26.125 -13.258 -30.656  1.00 86.56           C  
ATOM   4721  OE1 GLU C 147     -27.344 -13.039 -30.828  1.00 86.56           O  
ATOM   4722  OE2 GLU C 147     -25.672 -14.398 -30.406  1.00 86.56           O  
ATOM   4723  N   GLN C 148     -21.094 -11.305 -28.828  1.00 90.25           N  
ATOM   4724  CA  GLN C 148     -19.812 -11.648 -28.203  1.00 90.25           C  
ATOM   4725  C   GLN C 148     -20.000 -12.578 -27.016  1.00 90.25           C  
ATOM   4726  CB  GLN C 148     -19.078 -10.383 -27.766  1.00 90.25           C  
ATOM   4727  O   GLN C 148     -20.953 -12.422 -26.250  1.00 90.25           O  
ATOM   4728  CG  GLN C 148     -18.891  -9.352 -28.875  1.00 90.25           C  
ATOM   4729  CD  GLN C 148     -18.016  -9.852 -30.016  1.00 90.25           C  
ATOM   4730  NE2 GLN C 148     -18.219  -9.305 -31.203  1.00 90.25           N  
ATOM   4731  OE1 GLN C 148     -17.172 -10.727 -29.812  1.00 90.25           O  
ATOM   4732  N   ASN C 149     -19.219 -13.594 -26.906  1.00 92.31           N  
ATOM   4733  CA  ASN C 149     -19.203 -14.477 -25.750  1.00 92.31           C  
ATOM   4734  C   ASN C 149     -18.031 -14.180 -24.828  1.00 92.31           C  
ATOM   4735  CB  ASN C 149     -19.188 -15.945 -26.188  1.00 92.31           C  
ATOM   4736  O   ASN C 149     -16.875 -14.297 -25.250  1.00 92.31           O  
ATOM   4737  CG  ASN C 149     -19.453 -16.906 -25.047  1.00 92.31           C  
ATOM   4738  ND2 ASN C 149     -18.594 -17.906 -24.891  1.00 92.31           N  
ATOM   4739  OD1 ASN C 149     -20.438 -16.750 -24.312  1.00 92.31           O  
ATOM   4740  N   CYS C 150     -18.344 -13.711 -23.734  1.00 93.44           N  
ATOM   4741  CA  CYS C 150     -17.312 -13.453 -22.734  1.00 93.44           C  
ATOM   4742  C   CYS C 150     -17.469 -14.383 -21.547  1.00 93.44           C  
ATOM   4743  CB  CYS C 150     -17.359 -11.992 -22.281  1.00 93.44           C  
ATOM   4744  O   CYS C 150     -18.547 -14.945 -21.328  1.00 93.44           O  
ATOM   4745  SG  CYS C 150     -16.938 -10.805 -23.578  1.00 93.44           S  
ATOM   4746  N   THR C 151     -16.344 -14.602 -20.844  1.00 96.19           N  
ATOM   4747  CA  THR C 151     -16.375 -15.523 -19.719  1.00 96.19           C  
ATOM   4748  C   THR C 151     -15.680 -14.914 -18.500  1.00 96.19           C  
ATOM   4749  CB  THR C 151     -15.703 -16.859 -20.078  1.00 96.19           C  
ATOM   4750  O   THR C 151     -14.898 -13.977 -18.625  1.00 96.19           O  
ATOM   4751  CG2 THR C 151     -16.344 -17.484 -21.312  1.00 96.19           C  
ATOM   4752  OG1 THR C 151     -14.312 -16.641 -20.328  1.00 96.19           O  
ATOM   4753  N   LEU C 152     -16.078 -15.312 -17.359  1.00 96.56           N  
ATOM   4754  CA  LEU C 152     -15.328 -15.172 -16.109  1.00 96.56           C  
ATOM   4755  C   LEU C 152     -14.844 -16.531 -15.617  1.00 96.56           C  
ATOM   4756  CB  LEU C 152     -16.188 -14.492 -15.039  1.00 96.56           C  
ATOM   4757  O   LEU C 152     -15.648 -17.391 -15.289  1.00 96.56           O  
ATOM   4758  CG  LEU C 152     -15.477 -14.125 -13.734  1.00 96.56           C  
ATOM   4759  CD1 LEU C 152     -14.438 -13.031 -13.984  1.00 96.56           C  
ATOM   4760  CD2 LEU C 152     -16.484 -13.688 -12.688  1.00 96.56           C  
ATOM   4761  N   GLU C 153     -13.531 -16.656 -15.602  1.00 97.06           N  
ATOM   4762  CA  GLU C 153     -12.922 -17.938 -15.250  1.00 97.06           C  
ATOM   4763  C   GLU C 153     -12.391 -17.922 -13.820  1.00 97.06           C  
ATOM   4764  CB  GLU C 153     -11.797 -18.281 -16.219  1.00 97.06           C  
ATOM   4765  O   GLU C 153     -11.555 -17.094 -13.469  1.00 97.06           O  
ATOM   4766  CG  GLU C 153     -12.211 -18.250 -17.688  1.00 97.06           C  
ATOM   4767  CD  GLU C 153     -13.156 -19.375 -18.062  1.00 97.06           C  
ATOM   4768  OE1 GLU C 153     -13.984 -19.203 -18.984  1.00 97.06           O  
ATOM   4769  OE2 GLU C 153     -13.070 -20.453 -17.438  1.00 97.06           O  
ATOM   4770  N   ILE C 154     -12.852 -18.844 -12.969  1.00 97.44           N  
ATOM   4771  CA  ILE C 154     -12.461 -18.938 -11.562  1.00 97.44           C  
ATOM   4772  C   ILE C 154     -11.695 -20.234 -11.328  1.00 97.44           C  
ATOM   4773  CB  ILE C 154     -13.695 -18.859 -10.633  1.00 97.44           C  
ATOM   4774  O   ILE C 154     -12.195 -21.312 -11.641  1.00 97.44           O  
ATOM   4775  CG1 ILE C 154     -14.562 -17.656 -10.992  1.00 97.44           C  
ATOM   4776  CG2 ILE C 154     -13.258 -18.797  -9.164  1.00 97.44           C  
ATOM   4777  CD1 ILE C 154     -15.953 -17.672 -10.367  1.00 97.44           C  
ATOM   4778  N   GLU C 155     -10.547 -20.109 -10.727  1.00 96.88           N  
ATOM   4779  CA  GLU C 155      -9.695 -21.281 -10.539  1.00 96.88           C  
ATOM   4780  C   GLU C 155      -8.977 -21.219  -9.195  1.00 96.88           C  
ATOM   4781  CB  GLU C 155      -8.672 -21.391 -11.672  1.00 96.88           C  
ATOM   4782  O   GLU C 155      -8.898 -20.172  -8.570  1.00 96.88           O  
ATOM   4783  CG  GLU C 155      -7.934 -22.719 -11.703  1.00 96.88           C  
ATOM   4784  CD  GLU C 155      -7.008 -22.875 -12.898  1.00 96.88           C  
ATOM   4785  OE1 GLU C 155      -5.797 -22.578 -12.766  1.00 96.88           O  
ATOM   4786  OE2 GLU C 155      -7.496 -23.281 -13.977  1.00 96.88           O  
ATOM   4787  N   SER C 156      -8.562 -22.391  -8.734  1.00 95.75           N  
ATOM   4788  CA  SER C 156      -7.660 -22.453  -7.594  1.00 95.75           C  
ATOM   4789  C   SER C 156      -6.215 -22.203  -8.023  1.00 95.75           C  
ATOM   4790  CB  SER C 156      -7.770 -23.812  -6.891  1.00 95.75           C  
ATOM   4791  O   SER C 156      -5.781 -22.703  -9.062  1.00 95.75           O  
ATOM   4792  OG  SER C 156      -6.758 -23.938  -5.906  1.00 95.75           O  
ATOM   4793  N   TYR C 157      -5.516 -21.500  -7.250  1.00 93.19           N  
ATOM   4794  CA  TYR C 157      -4.164 -21.156  -7.672  1.00 93.19           C  
ATOM   4795  C   TYR C 157      -3.172 -22.234  -7.270  1.00 93.19           C  
ATOM   4796  CB  TYR C 157      -3.742 -19.812  -7.078  1.00 93.19           C  
ATOM   4797  O   TYR C 157      -2.379 -22.703  -8.094  1.00 93.19           O  
ATOM   4798  CG  TYR C 157      -2.438 -19.281  -7.625  1.00 93.19           C  
ATOM   4799  CD1 TYR C 157      -1.281 -19.281  -6.852  1.00 93.19           C  
ATOM   4800  CD2 TYR C 157      -2.361 -18.781  -8.922  1.00 93.19           C  
ATOM   4801  CE1 TYR C 157      -0.079 -18.797  -7.352  1.00 93.19           C  
ATOM   4802  CE2 TYR C 157      -1.163 -18.297  -9.438  1.00 93.19           C  
ATOM   4803  OH  TYR C 157       1.159 -17.828  -9.148  1.00 93.19           O  
ATOM   4804  CZ  TYR C 157      -0.029 -18.312  -8.641  1.00 93.19           C  
ATOM   4805  N   GLY C 158      -3.193 -22.609  -6.039  1.00 92.31           N  
ATOM   4806  CA  GLY C 158      -2.178 -23.531  -5.555  1.00 92.31           C  
ATOM   4807  C   GLY C 158      -2.730 -24.906  -5.227  1.00 92.31           C  
ATOM   4808  O   GLY C 158      -2.014 -25.906  -5.312  1.00 92.31           O  
ATOM   4809  N   TYR C 159      -3.955 -25.016  -4.855  1.00 95.31           N  
ATOM   4810  CA  TYR C 159      -4.547 -26.281  -4.422  1.00 95.31           C  
ATOM   4811  C   TYR C 159      -5.031 -27.094  -5.617  1.00 95.31           C  
ATOM   4812  CB  TYR C 159      -5.707 -26.031  -3.455  1.00 95.31           C  
ATOM   4813  O   TYR C 159      -5.789 -26.594  -6.449  1.00 95.31           O  
ATOM   4814  CG  TYR C 159      -5.285 -25.375  -2.160  1.00 95.31           C  
ATOM   4815  CD1 TYR C 159      -4.551 -26.078  -1.210  1.00 95.31           C  
ATOM   4816  CD2 TYR C 159      -5.625 -24.062  -1.880  1.00 95.31           C  
ATOM   4817  CE1 TYR C 159      -4.164 -25.484  -0.013  1.00 95.31           C  
ATOM   4818  CE2 TYR C 159      -5.246 -23.453  -0.687  1.00 95.31           C  
ATOM   4819  OH  TYR C 159      -4.133 -23.578   1.422  1.00 95.31           O  
ATOM   4820  CZ  TYR C 159      -4.516 -24.172   0.239  1.00 95.31           C  
ATOM   4821  N   THR C 160      -4.652 -28.359  -5.691  1.00 94.88           N  
ATOM   4822  CA  THR C 160      -5.117 -29.281  -6.730  1.00 94.88           C  
ATOM   4823  C   THR C 160      -6.461 -29.891  -6.352  1.00 94.88           C  
ATOM   4824  CB  THR C 160      -4.094 -30.391  -6.992  1.00 94.88           C  
ATOM   4825  O   THR C 160      -6.988 -29.625  -5.270  1.00 94.88           O  
ATOM   4826  CG2 THR C 160      -2.705 -29.828  -7.258  1.00 94.88           C  
ATOM   4827  OG1 THR C 160      -4.031 -31.250  -5.844  1.00 94.88           O  
ATOM   4828  N   THR C 161      -6.965 -30.703  -7.234  1.00 95.94           N  
ATOM   4829  CA  THR C 161      -8.242 -31.359  -6.996  1.00 95.94           C  
ATOM   4830  C   THR C 161      -8.133 -32.344  -5.836  1.00 95.94           C  
ATOM   4831  CB  THR C 161      -8.734 -32.094  -8.258  1.00 95.94           C  
ATOM   4832  O   THR C 161      -9.148 -32.812  -5.309  1.00 95.94           O  
ATOM   4833  CG2 THR C 161      -9.086 -31.125  -9.367  1.00 95.94           C  
ATOM   4834  OG1 THR C 161      -7.695 -32.969  -8.727  1.00 95.94           O  
ATOM   4835  N   ASP C 162      -6.941 -32.656  -5.410  1.00 92.62           N  
ATOM   4836  CA  ASP C 162      -6.758 -33.469  -4.219  1.00 92.62           C  
ATOM   4837  C   ASP C 162      -7.043 -32.656  -2.951  1.00 92.62           C  
ATOM   4838  CB  ASP C 162      -5.336 -34.031  -4.172  1.00 92.62           C  
ATOM   4839  O   ASP C 162      -7.305 -33.250  -1.893  1.00 92.62           O  
ATOM   4840  CG  ASP C 162      -5.055 -35.031  -5.293  1.00 92.62           C  
ATOM   4841  OD1 ASP C 162      -6.012 -35.594  -5.852  1.00 92.62           O  
ATOM   4842  OD2 ASP C 162      -3.865 -35.219  -5.621  1.00 92.62           O  
ATOM   4843  N   ASP C 163      -6.969 -31.359  -3.041  1.00 95.19           N  
ATOM   4844  CA  ASP C 163      -7.094 -30.500  -1.865  1.00 95.19           C  
ATOM   4845  C   ASP C 163      -8.430 -29.750  -1.866  1.00 95.19           C  
ATOM   4846  CB  ASP C 163      -5.938 -29.500  -1.804  1.00 95.19           C  
ATOM   4847  O   ASP C 163      -8.984 -29.469  -0.804  1.00 95.19           O  
ATOM   4848  CG  ASP C 163      -4.633 -30.125  -1.349  1.00 95.19           C  
ATOM   4849  OD1 ASP C 163      -4.590 -30.703  -0.244  1.00 95.19           O  
ATOM   4850  OD2 ASP C 163      -3.637 -30.031  -2.100  1.00 95.19           O  
ATOM   4851  N   ILE C 164      -8.852 -29.359  -3.021  1.00 97.00           N  
ATOM   4852  CA  ILE C 164     -10.031 -28.500  -3.076  1.00 97.00           C  
ATOM   4853  C   ILE C 164     -10.883 -28.875  -4.285  1.00 97.00           C  
ATOM   4854  CB  ILE C 164      -9.641 -27.016  -3.137  1.00 97.00           C  
ATOM   4855  O   ILE C 164     -10.367 -29.344  -5.301  1.00 97.00           O  
ATOM   4856  CG1 ILE C 164     -10.812 -26.141  -2.699  1.00 97.00           C  
ATOM   4857  CG2 ILE C 164      -9.164 -26.641  -4.543  1.00 97.00           C  
ATOM   4858  CD1 ILE C 164     -10.422 -24.703  -2.365  1.00 97.00           C  
ATOM   4859  N   GLU C 165     -12.211 -28.750  -4.180  1.00 97.75           N  
ATOM   4860  CA  GLU C 165     -13.172 -28.875  -5.266  1.00 97.75           C  
ATOM   4861  C   GLU C 165     -14.102 -27.656  -5.312  1.00 97.75           C  
ATOM   4862  CB  GLU C 165     -13.984 -30.156  -5.129  1.00 97.75           C  
ATOM   4863  O   GLU C 165     -14.477 -27.125  -4.270  1.00 97.75           O  
ATOM   4864  CG  GLU C 165     -14.875 -30.188  -3.895  1.00 97.75           C  
ATOM   4865  CD  GLU C 165     -15.602 -31.516  -3.711  1.00 97.75           C  
ATOM   4866  OE1 GLU C 165     -16.438 -31.625  -2.789  1.00 97.75           O  
ATOM   4867  OE2 GLU C 165     -15.320 -32.469  -4.492  1.00 97.75           O  
ATOM   4868  N   PHE C 166     -14.391 -27.266  -6.480  1.00 98.31           N  
ATOM   4869  CA  PHE C 166     -15.266 -26.109  -6.660  1.00 98.31           C  
ATOM   4870  C   PHE C 166     -16.625 -26.547  -7.191  1.00 98.31           C  
ATOM   4871  CB  PHE C 166     -14.633 -25.094  -7.609  1.00 98.31           C  
ATOM   4872  O   PHE C 166     -16.734 -27.531  -7.930  1.00 98.31           O  
ATOM   4873  CG  PHE C 166     -13.461 -24.359  -7.016  1.00 98.31           C  
ATOM   4874  CD1 PHE C 166     -13.203 -24.422  -5.648  1.00 98.31           C  
ATOM   4875  CD2 PHE C 166     -12.609 -23.609  -7.820  1.00 98.31           C  
ATOM   4876  CE1 PHE C 166     -12.117 -23.734  -5.098  1.00 98.31           C  
ATOM   4877  CE2 PHE C 166     -11.523 -22.938  -7.277  1.00 98.31           C  
ATOM   4878  CZ  PHE C 166     -11.281 -23.000  -5.914  1.00 98.31           C  
ATOM   4879  N   TYR C 167     -17.672 -25.859  -6.844  1.00 98.25           N  
ATOM   4880  CA  TYR C 167     -18.984 -26.062  -7.441  1.00 98.25           C  
ATOM   4881  C   TYR C 167     -19.828 -24.797  -7.352  1.00 98.25           C  
ATOM   4882  CB  TYR C 167     -19.703 -27.234  -6.758  1.00 98.25           C  
ATOM   4883  O   TYR C 167     -19.547 -23.922  -6.543  1.00 98.25           O  
ATOM   4884  CG  TYR C 167     -20.094 -26.938  -5.328  1.00 98.25           C  
ATOM   4885  CD1 TYR C 167     -19.188 -27.109  -4.285  1.00 98.25           C  
ATOM   4886  CD2 TYR C 167     -21.375 -26.500  -5.016  1.00 98.25           C  
ATOM   4887  CE1 TYR C 167     -19.547 -26.844  -2.969  1.00 98.25           C  
ATOM   4888  CE2 TYR C 167     -21.750 -26.234  -3.701  1.00 98.25           C  
ATOM   4889  OH  TYR C 167     -21.188 -26.156  -1.383  1.00 98.25           O  
ATOM   4890  CZ  TYR C 167     -20.828 -26.406  -2.686  1.00 98.25           C  
ATOM   4891  N   TRP C 168     -20.781 -24.703  -8.219  1.00 98.19           N  
ATOM   4892  CA  TRP C 168     -21.750 -23.609  -8.180  1.00 98.19           C  
ATOM   4893  C   TRP C 168     -22.797 -23.859  -7.109  1.00 98.19           C  
ATOM   4894  CB  TRP C 168     -22.406 -23.422  -9.547  1.00 98.19           C  
ATOM   4895  O   TRP C 168     -23.641 -24.750  -7.250  1.00 98.19           O  
ATOM   4896  CG  TRP C 168     -21.484 -22.953 -10.617  1.00 98.19           C  
ATOM   4897  CD1 TRP C 168     -21.031 -23.656 -11.695  1.00 98.19           C  
ATOM   4898  CD2 TRP C 168     -20.875 -21.656 -10.711  1.00 98.19           C  
ATOM   4899  CE2 TRP C 168     -20.078 -21.656 -11.875  1.00 98.19           C  
ATOM   4900  CE3 TRP C 168     -20.938 -20.500  -9.930  1.00 98.19           C  
ATOM   4901  NE1 TRP C 168     -20.188 -22.891 -12.461  1.00 98.19           N  
ATOM   4902  CH2 TRP C 168     -19.422 -19.406 -11.484  1.00 98.19           C  
ATOM   4903  CZ2 TRP C 168     -19.344 -20.531 -12.273  1.00 98.19           C  
ATOM   4904  CZ3 TRP C 168     -20.203 -19.391 -10.320  1.00 98.19           C  
ATOM   4905  N   ARG C 169     -22.766 -23.094  -6.090  1.00 96.69           N  
ATOM   4906  CA  ARG C 169     -23.688 -23.250  -4.969  1.00 96.69           C  
ATOM   4907  C   ARG C 169     -25.078 -22.766  -5.328  1.00 96.69           C  
ATOM   4908  CB  ARG C 169     -23.172 -22.516  -3.734  1.00 96.69           C  
ATOM   4909  O   ARG C 169     -25.266 -21.578  -5.609  1.00 96.69           O  
ATOM   4910  CG  ARG C 169     -23.984 -22.766  -2.475  1.00 96.69           C  
ATOM   4911  CD  ARG C 169     -23.359 -22.094  -1.261  1.00 96.69           C  
ATOM   4912  NE  ARG C 169     -24.219 -22.219  -0.081  1.00 96.69           N  
ATOM   4913  NH1 ARG C 169     -24.453 -19.953   0.264  1.00 96.69           N  
ATOM   4914  NH2 ARG C 169     -25.469 -21.438   1.673  1.00 96.69           N  
ATOM   4915  CZ  ARG C 169     -24.703 -21.203   0.616  1.00 96.69           C  
ATOM   4916  N   GLY C 170     -25.984 -23.594  -5.312  1.00 93.88           N  
ATOM   4917  CA  GLY C 170     -27.328 -23.281  -5.730  1.00 93.88           C  
ATOM   4918  C   GLY C 170     -27.594 -23.578  -7.191  1.00 93.88           C  
ATOM   4919  O   GLY C 170     -28.641 -23.219  -7.730  1.00 93.88           O  
ATOM   4920  N   ASP C 171     -26.641 -24.109  -7.875  1.00 94.19           N  
ATOM   4921  CA  ASP C 171     -26.750 -24.547  -9.258  1.00 94.19           C  
ATOM   4922  C   ASP C 171     -27.062 -23.375 -10.188  1.00 94.19           C  
ATOM   4923  CB  ASP C 171     -27.812 -25.641  -9.398  1.00 94.19           C  
ATOM   4924  O   ASP C 171     -26.297 -22.422 -10.266  1.00 94.19           O  
ATOM   4925  CG  ASP C 171     -27.484 -26.891  -8.609  1.00 94.19           C  
ATOM   4926  OD1 ASP C 171     -26.344 -27.375  -8.688  1.00 94.19           O  
ATOM   4927  OD2 ASP C 171     -28.391 -27.406  -7.906  1.00 94.19           O  
ATOM   4928  N   ASP C 172     -28.219 -23.453 -10.758  1.00 90.12           N  
ATOM   4929  CA  ASP C 172     -28.578 -22.438 -11.758  1.00 90.12           C  
ATOM   4930  C   ASP C 172     -28.828 -21.094 -11.102  1.00 90.12           C  
ATOM   4931  CB  ASP C 172     -29.797 -22.891 -12.562  1.00 90.12           C  
ATOM   4932  O   ASP C 172     -28.844 -20.062 -11.773  1.00 90.12           O  
ATOM   4933  CG  ASP C 172     -29.516 -24.078 -13.469  1.00 90.12           C  
ATOM   4934  OD1 ASP C 172     -28.359 -24.250 -13.914  1.00 90.12           O  
ATOM   4935  OD2 ASP C 172     -30.453 -24.844 -13.734  1.00 90.12           O  
ATOM   4936  N   ASN C 173     -28.984 -21.094  -9.867  1.00 91.44           N  
ATOM   4937  CA  ASN C 173     -29.266 -19.859  -9.156  1.00 91.44           C
[truncated: 316,711 more chars]
