# Supplementary material for: Modular Structure and Polymerization Status of GABAA Receptors Illustrated with EM Analysis and AlphaFold2 Prediction
Source: Int J Mol Sci. 2024 Sep 21;25(18):10142. doi: 10.3390/ijms251810142 (PMC11432007; doi:10.3390/ijms251810142)
Supplement: Supplementary file 1 [file ijms-25-10142-s001.zip › AlphaFold2 PDB files/beta2 Homo-pentamer PDB/b2Homopentamer_rank_005_alphafold2_multimer_v3.pdb]

MODEL     1                                                                     
ATOM      1  N   GLN A   1      44.250 -14.359  14.000  1.00 30.36           N  
ATOM      2  CA  GLN A   1      43.312 -15.406  13.602  1.00 30.36           C  
ATOM      3  C   GLN A   1      42.562 -15.016  12.336  1.00 30.36           C  
ATOM      4  CB  GLN A   1      42.312 -15.695  14.734  1.00 30.36           C  
ATOM      5  O   GLN A   1      42.156 -13.867  12.172  1.00 30.36           O  
ATOM      6  CG  GLN A   1      42.781 -16.766  15.703  1.00 30.36           C  
ATOM      7  CD  GLN A   1      41.719 -17.203  16.672  1.00 30.36           C  
ATOM      8  NE2 GLN A   1      41.969 -18.297  17.375  1.00 30.36           N  
ATOM      9  OE1 GLN A   1      40.656 -16.578  16.766  1.00 30.36           O  
ATOM     10  N   SER A   2      42.625 -15.766  11.211  1.00 35.28           N  
ATOM     11  CA  SER A   2      42.250 -15.477   9.828  1.00 35.28           C  
ATOM     12  C   SER A   2      40.781 -15.094   9.719  1.00 35.28           C  
ATOM     13  CB  SER A   2      42.562 -16.672   8.930  1.00 35.28           C  
ATOM     14  O   SER A   2      39.938 -15.719  10.352  1.00 35.28           O  
ATOM     15  OG  SER A   2      41.344 -17.297   8.516  1.00 35.28           O  
ATOM     16  N   VAL A   3      40.344 -13.938   9.375  1.00 41.88           N  
ATOM     17  CA  VAL A   3      39.031 -13.344   9.172  1.00 41.88           C  
ATOM     18  C   VAL A   3      38.125 -14.328   8.438  1.00 41.88           C  
ATOM     19  CB  VAL A   3      39.125 -12.016   8.383  1.00 41.88           C  
ATOM     20  O   VAL A   3      36.906 -14.125   8.352  1.00 41.88           O  
ATOM     21  CG1 VAL A   3      37.781 -11.273   8.422  1.00 41.88           C  
ATOM     22  CG2 VAL A   3      40.250 -11.141   8.945  1.00 41.88           C  
ATOM     23  N   ASN A   4      38.719 -15.359   7.715  1.00 40.69           N  
ATOM     24  CA  ASN A   4      38.062 -16.297   6.793  1.00 40.69           C  
ATOM     25  C   ASN A   4      37.500 -17.500   7.531  1.00 40.69           C  
ATOM     26  CB  ASN A   4      39.062 -16.750   5.711  1.00 40.69           C  
ATOM     27  O   ASN A   4      37.312 -18.562   6.938  1.00 40.69           O  
ATOM     28  CG  ASN A   4      39.250 -15.711   4.625  1.00 40.69           C  
ATOM     29  ND2 ASN A   4      40.312 -15.852   3.846  1.00 40.69           N  
ATOM     30  OD1 ASN A   4      38.438 -14.781   4.484  1.00 40.69           O  
ATOM     31  N   ASP A   5      37.688 -17.781   8.906  1.00 47.16           N  
ATOM     32  CA  ASP A   5      37.250 -18.984   9.609  1.00 47.16           C  
ATOM     33  C   ASP A   5      35.719 -19.000   9.734  1.00 47.16           C  
ATOM     34  CB  ASP A   5      37.875 -19.062  10.992  1.00 47.16           C  
ATOM     35  O   ASP A   5      35.094 -17.969   9.945  1.00 47.16           O  
ATOM     36  CG  ASP A   5      37.875 -20.469  11.562  1.00 47.16           C  
ATOM     37  OD1 ASP A   5      37.156 -21.344  11.039  1.00 47.16           O  
ATOM     38  OD2 ASP A   5      38.625 -20.703  12.547  1.00 47.16           O  
ATOM     39  N   PRO A   6      34.969 -20.109   9.367  1.00 50.22           N  
ATOM     40  CA  PRO A   6      33.562 -20.375   9.648  1.00 50.22           C  
ATOM     41  C   PRO A   6      33.094 -19.781  10.977  1.00 50.22           C  
ATOM     42  CB  PRO A   6      33.500 -21.891   9.680  1.00 50.22           C  
ATOM     43  O   PRO A   6      31.891 -19.656  11.219  1.00 50.22           O  
ATOM     44  CG  PRO A   6      34.906 -22.344   9.500  1.00 50.22           C  
ATOM     45  CD  PRO A   6      35.781 -21.141   9.344  1.00 50.22           C  
ATOM     46  N   SER A   7      33.969 -19.656  12.094  1.00 53.16           N  
ATOM     47  CA  SER A   7      33.875 -19.078  13.430  1.00 53.16           C  
ATOM     48  C   SER A   7      33.406 -17.625  13.367  1.00 53.16           C  
ATOM     49  CB  SER A   7      35.219 -19.156  14.156  1.00 53.16           C  
ATOM     50  O   SER A   7      32.938 -17.078  14.367  1.00 53.16           O  
ATOM     51  OG  SER A   7      36.188 -18.359  13.508  1.00 53.16           O  
ATOM     52  N   ASN A   8      33.375 -16.969  12.086  1.00 68.69           N  
ATOM     53  CA  ASN A   8      33.188 -15.547  11.867  1.00 68.69           C  
ATOM     54  C   ASN A   8      31.703 -15.180  11.805  1.00 68.69           C  
ATOM     55  CB  ASN A   8      33.875 -15.094  10.586  1.00 68.69           C  
ATOM     56  O   ASN A   8      31.281 -14.148  12.336  1.00 68.69           O  
ATOM     57  CG  ASN A   8      35.062 -14.180  10.852  1.00 68.69           C  
ATOM     58  ND2 ASN A   8      35.875 -13.922   9.828  1.00 68.69           N  
ATOM     59  OD1 ASN A   8      35.250 -13.711  11.977  1.00 68.69           O  
ATOM     60  N   MET A   9      30.859 -16.203  11.484  1.00 78.75           N  
ATOM     61  CA  MET A   9      29.453 -15.867  11.383  1.00 78.75           C  
ATOM     62  C   MET A   9      28.828 -15.648  12.758  1.00 78.75           C  
ATOM     63  CB  MET A   9      28.688 -16.969  10.633  1.00 78.75           C  
ATOM     64  O   MET A   9      28.047 -14.727  12.953  1.00 78.75           O  
ATOM     65  CG  MET A   9      27.281 -16.562  10.234  1.00 78.75           C  
ATOM     66  SD  MET A   9      26.578 -17.656   8.922  1.00 78.75           S  
ATOM     67  CE  MET A   9      25.078 -16.719   8.500  1.00 78.75           C  
ATOM     68  N   SER A  10      29.266 -16.531  13.734  1.00 84.12           N  
ATOM     69  CA  SER A  10      28.750 -16.391  15.086  1.00 84.12           C  
ATOM     70  C   SER A  10      29.156 -15.070  15.711  1.00 84.12           C  
ATOM     71  CB  SER A  10      29.219 -17.547  15.961  1.00 84.12           C  
ATOM     72  O   SER A  10      28.359 -14.414  16.375  1.00 84.12           O  
ATOM     73  OG  SER A  10      30.625 -17.531  16.109  1.00 84.12           O  
ATOM     74  N   LEU A  11      30.422 -14.805  15.391  1.00 87.94           N  
ATOM     75  CA  LEU A  11      30.922 -13.547  15.930  1.00 87.94           C  
ATOM     76  C   LEU A  11      30.203 -12.352  15.312  1.00 87.94           C  
ATOM     77  CB  LEU A  11      32.438 -13.422  15.680  1.00 87.94           C  
ATOM     78  O   LEU A  11      29.875 -11.391  16.000  1.00 87.94           O  
ATOM     79  CG  LEU A  11      33.125 -12.250  16.359  1.00 87.94           C  
ATOM     80  CD1 LEU A  11      33.125 -12.430  17.875  1.00 87.94           C  
ATOM     81  CD2 LEU A  11      34.562 -12.102  15.836  1.00 87.94           C  
ATOM     82  N   VAL A  12      29.953 -12.484  14.070  1.00 90.06           N  
ATOM     83  CA  VAL A  12      29.281 -11.391  13.383  1.00 90.06           C  
ATOM     84  C   VAL A  12      27.828 -11.281  13.867  1.00 90.06           C  
ATOM     85  CB  VAL A  12      29.312 -11.586  11.844  1.00 90.06           C  
ATOM     86  O   VAL A  12      27.344 -10.188  14.141  1.00 90.06           O  
ATOM     87  CG1 VAL A  12      28.500 -10.492  11.148  1.00 90.06           C  
ATOM     88  CG2 VAL A  12      30.750 -11.594  11.344  1.00 90.06           C  
ATOM     89  N   LYS A  13      27.219 -12.398  14.008  1.00 91.19           N  
ATOM     90  CA  LYS A  13      25.844 -12.414  14.516  1.00 91.19           C  
ATOM     91  C   LYS A  13      25.766 -11.797  15.906  1.00 91.19           C  
ATOM     92  CB  LYS A  13      25.297 -13.844  14.539  1.00 91.19           C  
ATOM     93  O   LYS A  13      24.875 -10.992  16.188  1.00 91.19           O  
ATOM     94  CG  LYS A  13      23.875 -13.945  15.031  1.00 91.19           C  
ATOM     95  CD  LYS A  13      23.359 -15.383  14.961  1.00 91.19           C  
ATOM     96  CE  LYS A  13      21.953 -15.508  15.555  1.00 91.19           C  
ATOM     97  NZ  LYS A  13      21.141 -14.289  15.297  1.00 91.19           N  
ATOM     98  N   GLU A  14      26.656 -12.164  16.750  1.00 92.94           N  
ATOM     99  CA  GLU A  14      26.688 -11.625  18.109  1.00 92.94           C  
ATOM    100  C   GLU A  14      26.922 -10.117  18.094  1.00 92.94           C  
ATOM    101  CB  GLU A  14      27.766 -12.320  18.938  1.00 92.94           C  
ATOM    102  O   GLU A  14      26.344  -9.383  18.906  1.00 92.94           O  
ATOM    103  CG  GLU A  14      27.391 -13.719  19.391  1.00 92.94           C  
ATOM    104  CD  GLU A  14      28.500 -14.414  20.172  1.00 92.94           C  
ATOM    105  OE1 GLU A  14      28.344 -15.609  20.500  1.00 92.94           O  
ATOM    106  OE2 GLU A  14      29.531 -13.758  20.453  1.00 92.94           O  
ATOM    107  N   THR A  15      27.812  -9.727  17.203  1.00 93.75           N  
ATOM    108  CA  THR A  15      28.078  -8.305  17.078  1.00 93.75           C  
ATOM    109  C   THR A  15      26.812  -7.543  16.688  1.00 93.75           C  
ATOM    110  CB  THR A  15      29.188  -8.023  16.047  1.00 93.75           C  
ATOM    111  O   THR A  15      26.469  -6.539  17.312  1.00 93.75           O  
ATOM    112  CG2 THR A  15      29.422  -6.527  15.883  1.00 93.75           C  
ATOM    113  OG1 THR A  15      30.406  -8.648  16.484  1.00 93.75           O  
ATOM    114  N   VAL A  16      26.109  -8.078  15.719  1.00 94.81           N  
ATOM    115  CA  VAL A  16      24.891  -7.426  15.258  1.00 94.81           C  
ATOM    116  C   VAL A  16      23.844  -7.449  16.359  1.00 94.81           C  
ATOM    117  CB  VAL A  16      24.344  -8.094  13.977  1.00 94.81           C  
ATOM    118  O   VAL A  16      23.156  -6.453  16.594  1.00 94.81           O  
ATOM    119  CG1 VAL A  16      22.984  -7.504  13.609  1.00 94.81           C  
ATOM    120  CG2 VAL A  16      25.328  -7.945  12.820  1.00 94.81           C  
ATOM    121  N   ASP A  17      23.750  -8.586  17.109  1.00 95.62           N  
ATOM    122  CA  ASP A  17      22.828  -8.680  18.234  1.00 95.62           C  
ATOM    123  C   ASP A  17      23.125  -7.594  19.266  1.00 95.62           C  
ATOM    124  CB  ASP A  17      22.906 -10.062  18.891  1.00 95.62           C  
ATOM    125  O   ASP A  17      22.203  -6.930  19.750  1.00 95.62           O  
ATOM    126  CG  ASP A  17      22.203 -11.133  18.078  1.00 95.62           C  
ATOM    127  OD1 ASP A  17      21.406 -10.797  17.188  1.00 95.62           O  
ATOM    128  OD2 ASP A  17      22.438 -12.328  18.359  1.00 95.62           O  
ATOM    129  N   ARG A  18      24.312  -7.414  19.500  1.00 95.31           N  
ATOM    130  CA  ARG A  18      24.703  -6.438  20.516  1.00 95.31           C  
ATOM    131  C   ARG A  18      24.391  -5.020  20.062  1.00 95.31           C  
ATOM    132  CB  ARG A  18      26.203  -6.570  20.828  1.00 95.31           C  
ATOM    133  O   ARG A  18      23.922  -4.199  20.844  1.00 95.31           O  
ATOM    134  CG  ARG A  18      26.656  -5.734  22.016  1.00 95.31           C  
ATOM    135  CD  ARG A  18      28.172  -5.809  22.203  1.00 95.31           C  
ATOM    136  NE  ARG A  18      28.688  -7.121  21.844  1.00 95.31           N  
ATOM    137  NH1 ARG A  18      30.094  -6.328  20.203  1.00 95.31           N  
ATOM    138  NH2 ARG A  18      30.016  -8.570  20.641  1.00 95.31           N  
ATOM    139  CZ  ARG A  18      29.594  -7.340  20.891  1.00 95.31           C  
ATOM    140  N   LEU A  19      24.688  -4.742  18.797  1.00 96.19           N  
ATOM    141  CA  LEU A  19      24.469  -3.404  18.250  1.00 96.19           C  
ATOM    142  C   LEU A  19      22.984  -3.039  18.297  1.00 96.19           C  
ATOM    143  CB  LEU A  19      24.984  -3.311  16.812  1.00 96.19           C  
ATOM    144  O   LEU A  19      22.641  -1.897  18.609  1.00 96.19           O  
ATOM    145  CG  LEU A  19      26.500  -3.412  16.641  1.00 96.19           C  
ATOM    146  CD1 LEU A  19      26.844  -3.467  15.148  1.00 96.19           C  
ATOM    147  CD2 LEU A  19      27.203  -2.240  17.312  1.00 96.19           C  
ATOM    148  N   LEU A  20      22.094  -4.027  18.047  1.00 96.31           N  
ATOM    149  CA  LEU A  20      20.688  -3.715  17.891  1.00 96.31           C  
ATOM    150  C   LEU A  20      19.922  -3.904  19.203  1.00 96.31           C  
ATOM    151  CB  LEU A  20      20.062  -4.594  16.797  1.00 96.31           C  
ATOM    152  O   LEU A  20      18.812  -3.398  19.359  1.00 96.31           O  
ATOM    153  CG  LEU A  20      20.578  -4.371  15.375  1.00 96.31           C  
ATOM    154  CD1 LEU A  20      19.828  -5.270  14.391  1.00 96.31           C  
ATOM    155  CD2 LEU A  20      20.438  -2.906  14.977  1.00 96.31           C  
ATOM    156  N   LYS A  21      20.547  -4.594  20.109  1.00 94.31           N  
ATOM    157  CA  LYS A  21      19.891  -4.789  21.391  1.00 94.31           C  
ATOM    158  C   LYS A  21      19.719  -3.465  22.125  1.00 94.31           C  
ATOM    159  CB  LYS A  21      20.672  -5.777  22.250  1.00 94.31           C  
ATOM    160  O   LYS A  21      20.703  -2.836  22.516  1.00 94.31           O  
ATOM    161  CG  LYS A  21      19.969  -6.172  23.547  1.00 94.31           C  
ATOM    162  CD  LYS A  21      20.750  -7.230  24.312  1.00 94.31           C  
ATOM    163  CE  LYS A  21      20.031  -7.652  25.578  1.00 94.31           C  
ATOM    164  NZ  LYS A  21      20.766  -8.734  26.297  1.00 94.31           N  
ATOM    165  N   GLY A  22      18.500  -2.990  22.281  1.00 90.19           N  
ATOM    166  CA  GLY A  22      18.188  -1.771  23.016  1.00 90.19           C  
ATOM    167  C   GLY A  22      18.422  -0.512  22.188  1.00 90.19           C  
ATOM    168  O   GLY A  22      18.359   0.598  22.719  1.00 90.19           O  
ATOM    169  N   TYR A  23      18.812  -0.697  20.969  1.00 94.81           N  
ATOM    170  CA  TYR A  23      18.984   0.471  20.109  1.00 94.81           C  
ATOM    171  C   TYR A  23      17.688   1.269  20.016  1.00 94.81           C  
ATOM    172  CB  TYR A  23      19.438   0.050  18.719  1.00 94.81           C  
ATOM    173  O   TYR A  23      16.641   0.723  19.656  1.00 94.81           O  
ATOM    174  CG  TYR A  23      19.703   1.211  17.781  1.00 94.81           C  
ATOM    175  CD1 TYR A  23      18.719   1.664  16.906  1.00 94.81           C  
ATOM    176  CD2 TYR A  23      20.938   1.857  17.781  1.00 94.81           C  
ATOM    177  CE1 TYR A  23      18.953   2.732  16.047  1.00 94.81           C  
ATOM    178  CE2 TYR A  23      21.172   2.928  16.922  1.00 94.81           C  
ATOM    179  OH  TYR A  23      20.422   4.414  15.219  1.00 94.81           O  
ATOM    180  CZ  TYR A  23      20.188   3.357  16.062  1.00 94.81           C  
ATOM    181  N   ASP A  24      17.719   2.541  20.359  1.00 94.06           N  
ATOM    182  CA  ASP A  24      16.531   3.387  20.422  1.00 94.06           C  
ATOM    183  C   ASP A  24      16.406   4.230  19.156  1.00 94.06           C  
ATOM    184  CB  ASP A  24      16.578   4.293  21.641  1.00 94.06           C  
ATOM    185  O   ASP A  24      17.094   5.238  19.000  1.00 94.06           O  
ATOM    186  CG  ASP A  24      15.227   4.891  22.000  1.00 94.06           C  
ATOM    187  OD1 ASP A  24      14.320   4.887  21.125  1.00 94.06           O  
ATOM    188  OD2 ASP A  24      15.062   5.375  23.141  1.00 94.06           O  
ATOM    189  N   ILE A  25      15.484   3.848  18.344  1.00 95.00           N  
ATOM    190  CA  ILE A  25      15.305   4.484  17.047  1.00 95.00           C  
ATOM    191  C   ILE A  25      14.625   5.840  17.219  1.00 95.00           C  
ATOM    192  CB  ILE A  25      14.469   3.594  16.094  1.00 95.00           C  
ATOM    193  O   ILE A  25      14.625   6.664  16.297  1.00 95.00           O  
ATOM    194  CG1 ILE A  25      13.016   3.510  16.562  1.00 95.00           C  
ATOM    195  CG2 ILE A  25      15.094   2.197  15.977  1.00 95.00           C  
ATOM    196  CD1 ILE A  25      12.086   2.777  15.609  1.00 95.00           C  
ATOM    197  N   ARG A  26      14.070   6.160  18.391  1.00 95.56           N  
ATOM    198  CA  ARG A  26      13.250   7.344  18.609  1.00 95.56           C  
ATOM    199  C   ARG A  26      14.102   8.602  18.688  1.00 95.56           C  
ATOM    200  CB  ARG A  26      12.414   7.195  19.875  1.00 95.56           C  
ATOM    201  O   ARG A  26      13.617   9.703  18.438  1.00 95.56           O  
ATOM    202  CG  ARG A  26      11.461   6.012  19.859  1.00 95.56           C  
ATOM    203  CD  ARG A  26      10.844   5.754  21.219  1.00 95.56           C  
ATOM    204  NE  ARG A  26      11.859   5.355  22.203  1.00 95.56           N  
ATOM    205  NH1 ARG A  26      10.383   5.184  23.969  1.00 95.56           N  
ATOM    206  NH2 ARG A  26      12.609   4.742  24.281  1.00 95.56           N  
ATOM    207  CZ  ARG A  26      11.609   5.094  23.484  1.00 95.56           C  
ATOM    208  N   LEU A  27      15.352   8.367  18.984  1.00 94.62           N  
ATOM    209  CA  LEU A  27      16.234   9.492  19.250  1.00 94.62           C  
ATOM    210  C   LEU A  27      17.391   9.531  18.250  1.00 94.62           C  
ATOM    211  CB  LEU A  27      16.797   9.430  20.672  1.00 94.62           C  
ATOM    212  O   LEU A  27      18.000   8.500  17.953  1.00 94.62           O  
ATOM    213  CG  LEU A  27      15.766   9.523  21.797  1.00 94.62           C  
ATOM    214  CD1 LEU A  27      16.391   9.102  23.125  1.00 94.62           C  
ATOM    215  CD2 LEU A  27      15.203  10.938  21.906  1.00 94.62           C  
ATOM    216  N   ARG A  28      17.625  10.773  17.766  1.00 95.56           N  
ATOM    217  CA  ARG A  28      18.812  10.930  16.922  1.00 95.56           C  
ATOM    218  C   ARG A  28      20.078  10.641  17.703  1.00 95.56           C  
ATOM    219  CB  ARG A  28      18.859  12.336  16.328  1.00 95.56           C  
ATOM    220  O   ARG A  28      20.094  10.703  18.938  1.00 95.56           O  
ATOM    221  CG  ARG A  28      19.016  13.438  17.375  1.00 95.56           C  
ATOM    222  CD  ARG A  28      20.281  14.258  17.141  1.00 95.56           C  
ATOM    223  NE  ARG A  28      20.484  15.242  18.188  1.00 95.56           N  
ATOM    224  NH1 ARG A  28      22.781  15.031  18.250  1.00 95.56           N  
ATOM    225  NH2 ARG A  28      21.734  16.500  19.656  1.00 95.56           N  
ATOM    226  CZ  ARG A  28      21.672  15.586  18.703  1.00 95.56           C  
ATOM    227  N   PRO A  29      21.172  10.281  16.953  1.00 95.38           N  
ATOM    228  CA  PRO A  29      22.438  10.008  17.641  1.00 95.38           C  
ATOM    229  C   PRO A  29      22.906  11.172  18.500  1.00 95.38           C  
ATOM    230  CB  PRO A  29      23.406   9.758  16.484  1.00 95.38           C  
ATOM    231  O   PRO A  29      22.766  12.336  18.109  1.00 95.38           O  
ATOM    232  CG  PRO A  29      22.547   9.344  15.336  1.00 95.38           C  
ATOM    233  CD  PRO A  29      21.234  10.055  15.445  1.00 95.38           C  
ATOM    234  N   ASP A  30      23.297  10.859  19.719  1.00 90.88           N  
ATOM    235  CA  ASP A  30      23.891  11.805  20.672  1.00 90.88           C  
ATOM    236  C   ASP A  30      22.938  12.977  20.938  1.00 90.88           C  
ATOM    237  CB  ASP A  30      25.234  12.328  20.141  1.00 90.88           C  
ATOM    238  O   ASP A  30      23.359  14.133  20.922  1.00 90.88           O  
ATOM    239  CG  ASP A  30      26.312  11.266  20.094  1.00 90.88           C  
ATOM    240  OD1 ASP A  30      26.203  10.266  20.844  1.00 90.88           O  
ATOM    241  OD2 ASP A  30      27.266  11.430  19.312  1.00 90.88           O  
ATOM    242  N   PHE A  31      21.781  12.625  21.125  1.00 89.69           N  
ATOM    243  CA  PHE A  31      20.781  13.648  21.406  1.00 89.69           C  
ATOM    244  C   PHE A  31      21.234  14.508  22.594  1.00 89.69           C  
ATOM    245  CB  PHE A  31      19.422  13.016  21.703  1.00 89.69           C  
ATOM    246  O   PHE A  31      21.688  13.992  23.609  1.00 89.69           O  
ATOM    247  CG  PHE A  31      18.297  14.016  21.797  1.00 89.69           C  
ATOM    248  CD1 PHE A  31      18.031  14.672  22.984  1.00 89.69           C  
ATOM    249  CD2 PHE A  31      17.516  14.289  20.688  1.00 89.69           C  
ATOM    250  CE1 PHE A  31      16.984  15.586  23.078  1.00 89.69           C  
ATOM    251  CE2 PHE A  31      16.469  15.211  20.766  1.00 89.69           C  
ATOM    252  CZ  PHE A  31      16.203  15.859  21.969  1.00 89.69           C  
ATOM    253  N   GLY A  32      20.984  15.797  22.484  1.00 82.75           N  
ATOM    254  CA  GLY A  32      21.438  16.750  23.484  1.00 82.75           C  
ATOM    255  C   GLY A  32      22.828  17.281  23.234  1.00 82.75           C  
ATOM    256  O   GLY A  32      23.234  18.266  23.828  1.00 82.75           O  
ATOM    257  N   GLY A  33      23.578  16.594  22.359  1.00 87.62           N  
ATOM    258  CA  GLY A  33      24.875  17.047  21.938  1.00 87.62           C  
ATOM    259  C   GLY A  33      24.844  17.844  20.641  1.00 87.62           C  
ATOM    260  O   GLY A  33      23.812  18.422  20.297  1.00 87.62           O  
ATOM    261  N   PRO A  34      26.047  17.953  20.094  1.00 92.88           N  
ATOM    262  CA  PRO A  34      26.094  18.672  18.828  1.00 92.88           C  
ATOM    263  C   PRO A  34      25.219  18.016  17.750  1.00 92.88           C  
ATOM    264  CB  PRO A  34      27.562  18.609  18.438  1.00 92.88           C  
ATOM    265  O   PRO A  34      24.875  16.844  17.859  1.00 92.88           O  
ATOM    266  CG  PRO A  34      28.281  18.312  19.719  1.00 92.88           C  
ATOM    267  CD  PRO A  34      27.359  17.547  20.609  1.00 92.88           C  
ATOM    268  N   PRO A  35      24.797  18.797  16.812  1.00 96.38           N  
ATOM    269  CA  PRO A  35      23.984  18.234  15.727  1.00 96.38           C  
ATOM    270  C   PRO A  35      24.703  17.094  14.992  1.00 96.38           C  
ATOM    271  CB  PRO A  35      23.766  19.422  14.797  1.00 96.38           C  
ATOM    272  O   PRO A  35      25.938  17.094  14.906  1.00 96.38           O  
ATOM    273  CG  PRO A  35      24.875  20.359  15.086  1.00 96.38           C  
ATOM    274  CD  PRO A  35      25.266  20.203  16.531  1.00 96.38           C  
ATOM    275  N   VAL A  36      23.953  16.156  14.555  1.00 97.69           N  
ATOM    276  CA  VAL A  36      24.484  15.062  13.734  1.00 97.69           C  
ATOM    277  C   VAL A  36      24.797  15.570  12.336  1.00 97.69           C  
ATOM    278  CB  VAL A  36      23.500  13.883  13.664  1.00 97.69           C  
ATOM    279  O   VAL A  36      23.938  16.141  11.664  1.00 97.69           O  
ATOM    280  CG1 VAL A  36      24.062  12.742  12.820  1.00 97.69           C  
ATOM    281  CG2 VAL A  36      23.156  13.391  15.070  1.00 97.69           C  
ATOM    282  N   ALA A  37      26.047  15.391  11.898  1.00 98.44           N  
ATOM    283  CA  ALA A  37      26.438  15.758  10.539  1.00 98.44           C  
ATOM    284  C   ALA A  37      26.062  14.664   9.547  1.00 98.44           C  
ATOM    285  CB  ALA A  37      27.938  16.062  10.469  1.00 98.44           C  
ATOM    286  O   ALA A  37      26.562  13.539   9.641  1.00 98.44           O  
ATOM    287  N   VAL A  38      25.188  14.961   8.625  1.00 98.69           N  
ATOM    288  CA  VAL A  38      24.766  14.008   7.613  1.00 98.69           C  
ATOM    289  C   VAL A  38      25.344  14.391   6.254  1.00 98.69           C  
ATOM    290  CB  VAL A  38      23.219  13.922   7.523  1.00 98.69           C  
ATOM    291  O   VAL A  38      25.000  15.438   5.699  1.00 98.69           O  
ATOM    292  CG1 VAL A  38      22.797  12.891   6.484  1.00 98.69           C  
ATOM    293  CG2 VAL A  38      22.625  13.586   8.891  1.00 98.69           C  
ATOM    294  N   GLY A  39      26.250  13.523   5.703  1.00 98.62           N  
ATOM    295  CA  GLY A  39      26.844  13.727   4.391  1.00 98.62           C  
ATOM    296  C   GLY A  39      26.016  13.133   3.268  1.00 98.62           C  
ATOM    297  O   GLY A  39      25.547  11.992   3.371  1.00 98.62           O  
ATOM    298  N   MET A  40      25.891  13.938   2.219  1.00 97.94           N  
ATOM    299  CA  MET A  40      25.047  13.508   1.105  1.00 97.94           C  
ATOM    300  C   MET A  40      25.891  13.281  -0.151  1.00 97.94           C  
ATOM    301  CB  MET A  40      23.953  14.531   0.828  1.00 97.94           C  
ATOM    302  O   MET A  40      26.781  14.078  -0.460  1.00 97.94           O  
ATOM    303  CG  MET A  40      23.078  14.828   2.031  1.00 97.94           C  
ATOM    304  SD  MET A  40      21.984  13.422   2.469  1.00 97.94           S  
ATOM    305  CE  MET A  40      21.125  14.109   3.916  1.00 97.94           C  
ATOM    306  N   ASN A  41      25.625  12.133  -0.832  1.00 97.31           N  
ATOM    307  CA  ASN A  41      26.109  11.852  -2.180  1.00 97.31           C  
ATOM    308  C   ASN A  41      24.953  11.508  -3.123  1.00 97.31           C  
ATOM    309  CB  ASN A  41      27.125  10.711  -2.156  1.00 97.31           C  
ATOM    310  O   ASN A  41      24.016  10.812  -2.738  1.00 97.31           O  
ATOM    311  CG  ASN A  41      28.375  11.062  -1.354  1.00 97.31           C  
ATOM    312  ND2 ASN A  41      29.281  11.812  -1.962  1.00 97.31           N  
ATOM    313  OD1 ASN A  41      28.500  10.656  -0.195  1.00 97.31           O  
ATOM    314  N   ILE A  42      25.047  12.062  -4.359  1.00 97.38           N  
ATOM    315  CA  ILE A  42      24.047  11.750  -5.375  1.00 97.38           C  
ATOM    316  C   ILE A  42      24.734  11.242  -6.641  1.00 97.38           C  
ATOM    317  CB  ILE A  42      23.172  12.977  -5.703  1.00 97.38           C  
ATOM    318  O   ILE A  42      25.656  11.883  -7.148  1.00 97.38           O  
ATOM    319  CG1 ILE A  42      22.375  13.414  -4.461  1.00 97.38           C  
ATOM    320  CG2 ILE A  42      22.219  12.672  -6.871  1.00 97.38           C  
ATOM    321  CD1 ILE A  42      21.516  14.656  -4.676  1.00 97.38           C  
ATOM    322  N   ASP A  43      24.359  10.070  -7.070  1.00 95.19           N  
ATOM    323  CA  ASP A  43      24.703   9.609  -8.406  1.00 95.19           C  
ATOM    324  C   ASP A  43      23.484   9.641  -9.336  1.00 95.19           C  
ATOM    325  CB  ASP A  43      25.281   8.195  -8.352  1.00 95.19           C  
ATOM    326  O   ASP A  43      22.500   8.938  -9.102  1.00 95.19           O  
ATOM    327  CG  ASP A  43      25.734   7.684  -9.711  1.00 95.19           C  
ATOM    328  OD1 ASP A  43      25.031   6.820 -10.297  1.00 95.19           O  
ATOM    329  OD2 ASP A  43      26.781   8.148 -10.211  1.00 95.19           O  
ATOM    330  N   ILE A  44      23.562  10.477 -10.281  1.00 95.12           N  
ATOM    331  CA  ILE A  44      22.422  10.641 -11.188  1.00 95.12           C  
ATOM    332  C   ILE A  44      22.438   9.539 -12.242  1.00 95.12           C  
ATOM    333  CB  ILE A  44      22.438  12.031 -11.859  1.00 95.12           C  
ATOM    334  O   ILE A  44      23.359   9.477 -13.062  1.00 95.12           O  
ATOM    335  CG1 ILE A  44      22.484  13.141 -10.797  1.00 95.12           C  
ATOM    336  CG2 ILE A  44      21.203  12.203 -12.758  1.00 95.12           C  
ATOM    337  CD1 ILE A  44      22.594  14.547 -11.375  1.00 95.12           C  
ATOM    338  N   ALA A  45      21.375   8.750 -12.203  1.00 90.81           N  
ATOM    339  CA  ALA A  45      21.266   7.668 -13.180  1.00 90.81           C  
ATOM    340  C   ALA A  45      20.688   8.180 -14.500  1.00 90.81           C  
ATOM    341  CB  ALA A  45      20.391   6.547 -12.625  1.00 90.81           C  
ATOM    342  O   ALA A  45      21.141   7.777 -15.578  1.00 90.81           O  
ATOM    343  N   SER A  46      19.688   9.055 -14.406  1.00 88.31           N  
ATOM    344  CA  SER A  46      19.078   9.594 -15.609  1.00 88.31           C  
ATOM    345  C   SER A  46      18.203  10.797 -15.297  1.00 88.31           C  
ATOM    346  CB  SER A  46      18.266   8.523 -16.328  1.00 88.31           C  
ATOM    347  O   SER A  46      17.750  10.969 -14.156  1.00 88.31           O  
ATOM    348  OG  SER A  46      17.172   8.117 -15.523  1.00 88.31           O  
ATOM    349  N   ILE A  47      18.078  11.664 -16.250  1.00 89.69           N  
ATOM    350  CA  ILE A  47      17.016  12.656 -16.297  1.00 89.69           C  
ATOM    351  C   ILE A  47      16.031  12.297 -17.422  1.00 89.69           C  
ATOM    352  CB  ILE A  47      17.578  14.078 -16.516  1.00 89.69           C  
ATOM    353  O   ILE A  47      16.344  12.484 -18.594  1.00 89.69           O  
ATOM    354  CG1 ILE A  47      18.484  14.477 -15.352  1.00 89.69           C  
ATOM    355  CG2 ILE A  47      16.438  15.086 -16.688  1.00 89.69           C  
ATOM    356  CD1 ILE A  47      19.094  15.867 -15.484  1.00 89.69           C  
ATOM    357  N   ASP A  48      14.922  11.859 -17.031  1.00 81.88           N  
ATOM    358  CA  ASP A  48      14.016  11.188 -17.969  1.00 81.88           C  
ATOM    359  C   ASP A  48      13.141  12.195 -18.719  1.00 81.88           C  
ATOM    360  CB  ASP A  48      13.133  10.188 -17.219  1.00 81.88           C  
ATOM    361  O   ASP A  48      12.750  11.953 -19.859  1.00 81.88           O  
ATOM    362  CG  ASP A  48      13.930   9.070 -16.562  1.00 81.88           C  
ATOM    363  OD1 ASP A  48      14.883   8.562 -17.172  1.00 81.88           O  
ATOM    364  OD2 ASP A  48      13.586   8.695 -15.414  1.00 81.88           O  
ATOM    365  N   MET A  49      12.867  13.258 -18.047  1.00 87.69           N  
ATOM    366  CA  MET A  49      11.938  14.203 -18.656  1.00 87.69           C  
ATOM    367  C   MET A  49      12.141  15.609 -18.109  1.00 87.69           C  
ATOM    368  CB  MET A  49      10.492  13.758 -18.453  1.00 87.69           C  
ATOM    369  O   MET A  49      12.391  15.773 -16.906  1.00 87.69           O  
ATOM    370  CG  MET A  49       9.477  14.586 -19.219  1.00 87.69           C  
ATOM    371  SD  MET A  49       7.750  14.008 -18.938  1.00 87.69           S  
ATOM    372  CE  MET A  49       7.844  12.352 -19.672  1.00 87.69           C  
ATOM    373  N   VAL A  50      12.109  16.594 -19.078  1.00 92.12           N  
ATOM    374  CA  VAL A  50      11.969  18.000 -18.750  1.00 92.12           C  
ATOM    375  C   VAL A  50      10.703  18.578 -19.391  1.00 92.12           C  
ATOM    376  CB  VAL A  50      13.203  18.812 -19.188  1.00 92.12           C  
ATOM    377  O   VAL A  50      10.609  18.641 -20.609  1.00 92.12           O  
ATOM    378  CG1 VAL A  50      13.062  20.281 -18.781  1.00 92.12           C  
ATOM    379  CG2 VAL A  50      14.484  18.219 -18.609  1.00 92.12           C  
ATOM    380  N   SER A  51       9.789  19.000 -18.531  1.00 91.12           N  
ATOM    381  CA  SER A  51       8.484  19.406 -19.047  1.00 91.12           C  
ATOM    382  C   SER A  51       8.234  20.891 -18.844  1.00 91.12           C  
ATOM    383  CB  SER A  51       7.375  18.594 -18.391  1.00 91.12           C  
ATOM    384  O   SER A  51       8.008  21.328 -17.719  1.00 91.12           O  
ATOM    385  OG  SER A  51       6.102  19.031 -18.828  1.00 91.12           O  
ATOM    386  N   GLU A  52       8.125  21.609 -19.969  1.00 89.44           N  
ATOM    387  CA  GLU A  52       7.809  23.031 -19.906  1.00 89.44           C  
ATOM    388  C   GLU A  52       6.332  23.250 -19.594  1.00 89.44           C  
ATOM    389  CB  GLU A  52       8.180  23.734 -21.219  1.00 89.44           C  
ATOM    390  O   GLU A  52       5.949  24.312 -19.078  1.00 89.44           O  
ATOM    391  CG  GLU A  52       9.664  23.641 -21.562  1.00 89.44           C  
ATOM    392  CD  GLU A  52       9.969  24.031 -23.000  1.00 89.44           C  
ATOM    393  OE1 GLU A  52      11.156  24.016 -23.391  1.00 89.44           O  
ATOM    394  OE2 GLU A  52       9.008  24.328 -23.750  1.00 89.44           O  
ATOM    395  N   VAL A  53       5.566  22.281 -19.969  1.00 84.94           N  
ATOM    396  CA  VAL A  53       4.125  22.391 -19.750  1.00 84.94           C  
ATOM    397  C   VAL A  53       3.805  22.234 -18.266  1.00 84.94           C  
ATOM    398  CB  VAL A  53       3.352  21.344 -20.578  1.00 84.94           C  
ATOM    399  O   VAL A  53       3.047  23.031 -17.703  1.00 84.94           O  
ATOM    400  CG1 VAL A  53       1.867  21.359 -20.219  1.00 84.94           C  
ATOM    401  CG2 VAL A  53       3.543  21.594 -22.078  1.00 84.94           C  
ATOM    402  N   ASN A  54       4.496  21.281 -17.625  1.00 85.06           N  
ATOM    403  CA  ASN A  54       4.191  20.984 -16.219  1.00 85.06           C  
ATOM    404  C   ASN A  54       5.156  21.719 -15.281  1.00 85.06           C  
ATOM    405  CB  ASN A  54       4.227  19.484 -15.961  1.00 85.06           C  
ATOM    406  O   ASN A  54       4.980  21.672 -14.062  1.00 85.06           O  
ATOM    407  CG  ASN A  54       3.127  18.734 -16.688  1.00 85.06           C  
ATOM    408  ND2 ASN A  54       3.459  17.562 -17.234  1.00 85.06           N  
ATOM    409  OD1 ASN A  54       1.990  19.203 -16.766  1.00 85.06           O  
ATOM    410  N   MET A  55       6.141  22.375 -15.812  1.00 89.06           N  
ATOM    411  CA  MET A  55       7.156  23.109 -15.070  1.00 89.06           C  
ATOM    412  C   MET A  55       7.840  22.203 -14.039  1.00 89.06           C  
ATOM    413  CB  MET A  55       6.539  24.312 -14.367  1.00 89.06           C  
ATOM    414  O   MET A  55       7.914  22.547 -12.859  1.00 89.06           O  
ATOM    415  CG  MET A  55       6.070  25.406 -15.328  1.00 89.06           C  
ATOM    416  SD  MET A  55       7.457  26.172 -16.250  1.00 89.06           S  
ATOM    417  CE  MET A  55       6.602  27.594 -17.000  1.00 89.06           C  
ATOM    418  N   ASP A  56       8.312  21.109 -14.578  1.00 93.94           N  
ATOM    419  CA  ASP A  56       9.000  20.141 -13.719  1.00 93.94           C  
ATOM    420  C   ASP A  56       9.977  19.297 -14.516  1.00 93.94           C  
ATOM    421  CB  ASP A  56       7.988  19.250 -12.992  1.00 93.94           C  
ATOM    422  O   ASP A  56      10.078  19.438 -15.742  1.00 93.94           O  
ATOM    423  CG  ASP A  56       7.109  18.469 -13.945  1.00 93.94           C  
ATOM    424  OD1 ASP A  56       7.574  18.109 -15.055  1.00 93.94           O  
ATOM    425  OD2 ASP A  56       5.945  18.188 -13.586  1.00 93.94           O  
ATOM    426  N   TYR A  57      10.828  18.594 -13.883  1.00 95.12           N  
ATOM    427  CA  TYR A  57      11.719  17.609 -14.492  1.00 95.12           C  
ATOM    428  C   TYR A  57      11.812  16.359 -13.633  1.00 95.12           C  
ATOM    429  CB  TYR A  57      13.117  18.203 -14.688  1.00 95.12           C  
ATOM    430  O   TYR A  57      11.664  16.406 -12.414  1.00 95.12           O  
ATOM    431  CG  TYR A  57      13.906  18.344 -13.406  1.00 95.12           C  
ATOM    432  CD1 TYR A  57      13.594  19.344 -12.484  1.00 95.12           C  
ATOM    433  CD2 TYR A  57      14.961  17.500 -13.125  1.00 95.12           C  
ATOM    434  CE1 TYR A  57      14.320  19.484 -11.305  1.00 95.12           C  
ATOM    435  CE2 TYR A  57      15.695  17.625 -11.945  1.00 95.12           C  
ATOM    436  OH  TYR A  57      16.094  18.750  -9.883  1.00 95.12           O  
ATOM    437  CZ  TYR A  57      15.367  18.609 -11.047  1.00 95.12           C  
ATOM    438  N   THR A  58      11.977  15.211 -14.234  1.00 94.88           N  
ATOM    439  CA  THR A  58      12.031  13.922 -13.562  1.00 94.88           C  
ATOM    440  C   THR A  58      13.438  13.328 -13.648  1.00 94.88           C  
ATOM    441  CB  THR A  58      11.016  12.938 -14.156  1.00 94.88           C  
ATOM    442  O   THR A  58      14.016  13.242 -14.734  1.00 94.88           O  
ATOM    443  CG2 THR A  58      11.047  11.602 -13.414  1.00 94.88           C  
ATOM    444  OG1 THR A  58       9.703  13.492 -14.062  1.00 94.88           O  
ATOM    445  N   LEU A  59      14.000  12.977 -12.508  1.00 94.88           N  
ATOM    446  CA  LEU A  59      15.312  12.344 -12.516  1.00 94.88           C  
ATOM    447  C   LEU A  59      15.312  11.078 -11.664  1.00 94.88           C  
ATOM    448  CB  LEU A  59      16.375  13.312 -12.016  1.00 94.88           C  
ATOM    449  O   LEU A  59      14.578  10.992 -10.680  1.00 94.88           O  
ATOM    450  CG  LEU A  59      16.406  13.578 -10.508  1.00 94.88           C  
ATOM    451  CD1 LEU A  59      17.812  13.898 -10.047  1.00 94.88           C  
ATOM    452  CD2 LEU A  59      15.445  14.711 -10.148  1.00 94.88           C  
ATOM    453  N   THR A  60      16.031  10.062 -11.992  1.00 94.00           N  
ATOM    454  CA  THR A  60      16.344   8.875 -11.211  1.00 94.00           C  
ATOM    455  C   THR A  60      17.766   8.961 -10.656  1.00 94.00           C  
ATOM    456  CB  THR A  60      16.203   7.594 -12.047  1.00 94.00           C  
ATOM    457  O   THR A  60      18.703   9.289 -11.383  1.00 94.00           O  
ATOM    458  CG2 THR A  60      16.531   6.355 -11.219  1.00 94.00           C  
ATOM    459  OG1 THR A  60      14.852   7.492 -12.516  1.00 94.00           O  
ATOM    460  N   MET A  61      17.906   8.703  -9.352  1.00 95.50           N  
ATOM    461  CA  MET A  61      19.219   8.898  -8.734  1.00 95.50           C  
ATOM    462  C   MET A  61      19.469   7.840  -7.660  1.00 95.50           C  
ATOM    463  CB  MET A  61      19.312  10.297  -8.117  1.00 95.50           C  
ATOM    464  O   MET A  61      18.531   7.230  -7.148  1.00 95.50           O  
ATOM    465  CG  MET A  61      18.344  10.531  -6.973  1.00 95.50           C  
ATOM    466  SD  MET A  61      18.359  12.281  -6.402  1.00 95.50           S  
ATOM    467  CE  MET A  61      16.969  12.234  -5.230  1.00 95.50           C  
ATOM    468  N   TYR A  62      20.734   7.578  -7.402  1.00 95.44           N  
ATOM    469  CA  TYR A  62      21.203   6.914  -6.188  1.00 95.44           C  
ATOM    470  C   TYR A  62      21.562   7.934  -5.109  1.00 95.44           C  
ATOM    471  CB  TYR A  62      22.406   6.027  -6.484  1.00 95.44           C  
ATOM    472  O   TYR A  62      22.547   8.648  -5.230  1.00 95.44           O  
ATOM    473  CG  TYR A  62      22.156   4.992  -7.551  1.00 95.44           C  
ATOM    474  CD1 TYR A  62      21.656   3.732  -7.227  1.00 95.44           C  
ATOM    475  CD2 TYR A  62      22.422   5.270  -8.891  1.00 95.44           C  
ATOM    476  CE1 TYR A  62      21.422   2.775  -8.211  1.00 95.44           C  
ATOM    477  CE2 TYR A  62      22.188   4.320  -9.883  1.00 95.44           C  
ATOM    478  OH  TYR A  62      21.469   2.135 -10.508  1.00 95.44           O  
ATOM    479  CZ  TYR A  62      21.688   3.078  -9.531  1.00 95.44           C  
ATOM    480  N   PHE A  63      20.734   7.984  -4.129  1.00 97.25           N  
ATOM    481  CA  PHE A  63      20.844   8.969  -3.057  1.00 97.25           C  
ATOM    482  C   PHE A  63      21.453   8.336  -1.805  1.00 97.25           C  
ATOM    483  CB  PHE A  63      19.484   9.570  -2.736  1.00 97.25           C  
ATOM    484  O   PHE A  63      20.828   7.457  -1.193  1.00 97.25           O  
ATOM    485  CG  PHE A  63      19.531  10.664  -1.699  1.00 97.25           C  
ATOM    486  CD1 PHE A  63      18.891  10.508  -0.473  1.00 97.25           C  
ATOM    487  CD2 PHE A  63      20.203  11.852  -1.951  1.00 97.25           C  
ATOM    488  CE1 PHE A  63      18.938  11.508   0.488  1.00 97.25           C  
ATOM    489  CE2 PHE A  63      20.250  12.859  -0.996  1.00 97.25           C  
ATOM    490  CZ  PHE A  63      19.625  12.688   0.223  1.00 97.25           C  
ATOM    491  N   GLN A  64      22.656   8.797  -1.380  1.00 97.00           N  
ATOM    492  CA  GLN A  64      23.359   8.211  -0.243  1.00 97.00           C  
ATOM    493  C   GLN A  64      23.516   9.227   0.888  1.00 97.00           C  
ATOM    494  CB  GLN A  64      24.734   7.695  -0.672  1.00 97.00           C  
ATOM    495  O   GLN A  64      23.891  10.375   0.652  1.00 97.00           O  
ATOM    496  CG  GLN A  64      25.438   6.859   0.391  1.00 97.00           C  
ATOM    497  CD  GLN A  64      26.781   6.344  -0.066  1.00 97.00           C  
ATOM    498  NE2 GLN A  64      27.406   5.508   0.758  1.00 97.00           N  
ATOM    499  OE1 GLN A  64      27.266   6.691  -1.150  1.00 97.00           O  
ATOM    500  N   GLN A  65      23.234   8.773   2.031  1.00 98.00           N  
ATOM    501  CA  GLN A  65      23.438   9.547   3.252  1.00 98.00           C  
ATOM    502  C   GLN A  65      24.406   8.836   4.199  1.00 98.00           C  
ATOM    503  CB  GLN A  65      22.109   9.812   3.955  1.00 98.00           C  
ATOM    504  O   GLN A  65      24.344   7.609   4.344  1.00 98.00           O  
ATOM    505  CG  GLN A  65      21.094  10.531   3.084  1.00 98.00           C  
ATOM    506  CD  GLN A  65      19.734  10.680   3.764  1.00 98.00           C  
ATOM    507  NE2 GLN A  65      18.906   9.648   3.666  1.00 98.00           N  
ATOM    508  OE1 GLN A  65      19.453  11.719   4.371  1.00 98.00           O  
ATOM    509  N   ALA A  66      25.328   9.617   4.785  1.00 98.31           N  
ATOM    510  CA  ALA A  66      26.297   9.078   5.746  1.00 98.31           C  
ATOM    511  C   ALA A  66      26.281   9.883   7.039  1.00 98.31           C  
ATOM    512  CB  ALA A  66      27.688   9.055   5.137  1.00 98.31           C  
ATOM    513  O   ALA A  66      26.359  11.117   7.008  1.00 98.31           O  
ATOM    514  N   TRP A  67      26.188   9.227   8.133  1.00 98.56           N  
ATOM    515  CA  TRP A  67      26.312   9.875   9.438  1.00 98.56           C  
ATOM    516  C   TRP A  67      26.953   8.938  10.445  1.00 98.56           C  
ATOM    517  CB  TRP A  67      24.938  10.320   9.945  1.00 98.56           C  
ATOM    518  O   TRP A  67      27.125   7.746  10.188  1.00 98.56           O  
ATOM    519  CG  TRP A  67      24.016   9.188  10.289  1.00 98.56           C  
ATOM    520  CD1 TRP A  67      23.797   8.648  11.531  1.00 98.56           C  
ATOM    521  CD2 TRP A  67      23.188   8.461   9.383  1.00 98.56           C  
ATOM    522  CE2 TRP A  67      22.500   7.488  10.141  1.00 98.56           C  
ATOM    523  CE3 TRP A  67      22.953   8.531   8.008  1.00 98.56           C  
ATOM    524  NE1 TRP A  67      22.891   7.625  11.445  1.00 98.56           N  
ATOM    525  CH2 TRP A  67      21.375   6.684   8.211  1.00 98.56           C  
ATOM    526  CZ2 TRP A  67      21.594   6.594   9.570  1.00 98.56           C  
ATOM    527  CZ3 TRP A  67      22.047   7.637   7.434  1.00 98.56           C  
ATOM    528  N   ARG A  68      27.328   9.500  11.578  1.00 98.25           N  
ATOM    529  CA  ARG A  68      27.969   8.711  12.625  1.00 98.25           C  
ATOM    530  C   ARG A  68      27.016   8.500  13.805  1.00 98.25           C  
ATOM    531  CB  ARG A  68      29.266   9.375  13.102  1.00 98.25           C  
ATOM    532  O   ARG A  68      26.438   9.461  14.320  1.00 98.25           O  
ATOM    533  CG  ARG A  68      30.094   8.508  14.023  1.00 98.25           C  
ATOM    534  CD  ARG A  68      31.484   9.102  14.250  1.00 98.25           C  
ATOM    535  NE  ARG A  68      32.312   8.227  15.070  1.00 98.25           N  
ATOM    536  NH1 ARG A  68      34.094   9.695  15.195  1.00 98.25           N  
ATOM    537  NH2 ARG A  68      34.219   7.656  16.234  1.00 98.25           N  
ATOM    538  CZ  ARG A  68      33.531   8.531  15.500  1.00 98.25           C  
ATOM    539  N   ASP A  69      26.844   7.266  14.211  1.00 97.25           N  
ATOM    540  CA  ASP A  69      26.094   6.863  15.391  1.00 97.25           C  
ATOM    541  C   ASP A  69      26.922   5.941  16.281  1.00 97.25           C  
ATOM    542  CB  ASP A  69      24.797   6.168  14.992  1.00 97.25           C  
ATOM    543  O   ASP A  69      27.062   4.750  16.000  1.00 97.25           O  
ATOM    544  CG  ASP A  69      23.828   6.004  16.141  1.00 97.25           C  
ATOM    545  OD1 ASP A  69      24.266   5.957  17.312  1.00 97.25           O  
ATOM    546  OD2 ASP A  69      22.609   5.914  15.891  1.00 97.25           O  
ATOM    547  N   LYS A  70      27.375   6.488  17.344  1.00 95.69           N  
ATOM    548  CA  LYS A  70      28.297   5.766  18.219  1.00 95.69           C  
ATOM    549  C   LYS A  70      27.656   4.496  18.766  1.00 95.69           C  
ATOM    550  CB  LYS A  70      28.750   6.664  19.375  1.00 95.69           C  
ATOM    551  O   LYS A  70      28.344   3.549  19.141  1.00 95.69           O  
ATOM    552  CG  LYS A  70      29.625   7.828  18.953  1.00 95.69           C  
ATOM    553  CD  LYS A  70      30.047   8.688  20.141  1.00 95.69           C  
ATOM    554  CE  LYS A  70      30.844   9.898  19.703  1.00 95.69           C  
ATOM    555  NZ  LYS A  70      31.109  10.828  20.844  1.00 95.69           N  
ATOM    556  N   ARG A  71      26.312   4.418  18.875  1.00 95.00           N  
ATOM    557  CA  ARG A  71      25.609   3.232  19.375  1.00 95.00           C  
ATOM    558  C   ARG A  71      25.828   2.047  18.438  1.00 95.00           C  
ATOM    559  CB  ARG A  71      24.125   3.512  19.531  1.00 95.00           C  
ATOM    560  O   ARG A  71      25.609   0.896  18.828  1.00 95.00           O  
ATOM    561  CG  ARG A  71      23.797   4.637  20.500  1.00 95.00           C  
ATOM    562  CD  ARG A  71      22.328   4.988  20.500  1.00 95.00           C  
ATOM    563  NE  ARG A  71      21.922   5.586  19.234  1.00 95.00           N  
ATOM    564  NH1 ARG A  71      19.688   5.797  19.797  1.00 95.00           N  
ATOM    565  NH2 ARG A  71      20.422   6.488  17.734  1.00 95.00           N  
ATOM    566  CZ  ARG A  71      20.672   5.957  18.922  1.00 95.00           C  
ATOM    567  N   LEU A  72      26.328   2.350  17.203  1.00 97.50           N  
ATOM    568  CA  LEU A  72      26.484   1.307  16.203  1.00 97.50           C  
ATOM    569  C   LEU A  72      27.953   1.043  15.922  1.00 97.50           C  
ATOM    570  CB  LEU A  72      25.766   1.698  14.906  1.00 97.50           C  
ATOM    571  O   LEU A  72      28.297   0.475  14.883  1.00 97.50           O  
ATOM    572  CG  LEU A  72      24.250   1.892  15.000  1.00 97.50           C  
ATOM    573  CD1 LEU A  72      23.703   2.410  13.680  1.00 97.50           C  
ATOM    574  CD2 LEU A  72      23.562   0.586  15.398  1.00 97.50           C  
ATOM    575  N   SER A  73      28.812   1.502  16.781  1.00 97.12           N  
ATOM    576  CA  SER A  73      30.250   1.211  16.672  1.00 97.12           C  
ATOM    577  C   SER A  73      30.562  -0.188  17.172  1.00 97.12           C  
ATOM    578  CB  SER A  73      31.062   2.246  17.438  1.00 97.12           C  
ATOM    579  O   SER A  73      29.906  -0.695  18.078  1.00 97.12           O  
ATOM    580  OG  SER A  73      30.875   2.115  18.828  1.00 97.12           O  
ATOM    581  N   TYR A  74      31.500  -0.801  16.547  1.00 96.00           N  
ATOM    582  CA  TYR A  74      31.953  -2.121  16.969  1.00 96.00           C  
ATOM    583  C   TYR A  74      33.438  -2.299  16.672  1.00 96.00           C  
ATOM    584  CB  TYR A  74      31.141  -3.217  16.266  1.00 96.00           C  
ATOM    585  O   TYR A  74      34.000  -1.619  15.797  1.00 96.00           O  
ATOM    586  CG  TYR A  74      31.125  -3.090  14.758  1.00 96.00           C  
ATOM    587  CD1 TYR A  74      30.219  -2.252  14.125  1.00 96.00           C  
ATOM    588  CD2 TYR A  74      32.031  -3.809  13.969  1.00 96.00           C  
ATOM    589  CE1 TYR A  74      30.203  -2.133  12.734  1.00 96.00           C  
ATOM    590  CE2 TYR A  74      32.000  -3.699  12.586  1.00 96.00           C  
ATOM    591  OH  TYR A  74      31.078  -2.746  10.609  1.00 96.00           O  
ATOM    592  CZ  TYR A  74      31.094  -2.859  11.977  1.00 96.00           C  
ATOM    593  N   ASN A  75      34.125  -3.197  17.375  1.00 92.69           N  
ATOM    594  CA  ASN A  75      35.562  -3.406  17.203  1.00 92.69           C  
ATOM    595  C   ASN A  75      35.906  -4.891  17.188  1.00 92.69           C  
ATOM    596  CB  ASN A  75      36.344  -2.691  18.312  1.00 92.69           C  
ATOM    597  O   ASN A  75      37.062  -5.254  16.953  1.00 92.69           O  
ATOM    598  CG  ASN A  75      35.938  -3.148  19.703  1.00 92.69           C  
ATOM    599  ND2 ASN A  75      36.531  -2.520  20.719  1.00 92.69           N  
ATOM    600  OD1 ASN A  75      35.125  -4.062  19.859  1.00 92.69           O  
ATOM    601  N   VAL A  76      34.938  -5.742  17.312  1.00 86.81           N  
ATOM    602  CA  VAL A  76      35.188  -7.176  17.406  1.00 86.81           C  
ATOM    603  C   VAL A  76      35.531  -7.723  16.016  1.00 86.81           C  
ATOM    604  CB  VAL A  76      34.000  -7.938  18.000  1.00 86.81           C  
ATOM    605  O   VAL A  76      36.344  -8.641  15.883  1.00 86.81           O  
ATOM    606  CG1 VAL A  76      34.312  -9.430  18.109  1.00 86.81           C  
ATOM    607  CG2 VAL A  76      33.625  -7.363  19.359  1.00 86.81           C  
ATOM    608  N   ILE A  77      34.844  -7.164  14.961  1.00 84.75           N  
ATOM    609  CA  ILE A  77      35.125  -7.590  13.586  1.00 84.75           C  
ATOM    610  C   ILE A  77      35.656  -6.414  12.781  1.00 84.75           C  
ATOM    611  CB  ILE A  77      33.844  -8.156  12.914  1.00 84.75           C  
ATOM    612  O   ILE A  77      35.156  -5.297  12.875  1.00 84.75           O  
ATOM    613  CG1 ILE A  77      32.688  -7.176  13.078  1.00 84.75           C  
ATOM    614  CG2 ILE A  77      33.500  -9.523  13.500  1.00 84.75           C  
ATOM    615  CD1 ILE A  77      31.438  -7.559  12.289  1.00 84.75           C  
ATOM    616  N   PRO A  78      36.812  -6.680  12.086  1.00 82.12           N  
ATOM    617  CA  PRO A  78      37.438  -5.582  11.328  1.00 82.12           C  
ATOM    618  C   PRO A  78      36.750  -5.348   9.977  1.00 82.12           C  
ATOM    619  CB  PRO A  78      38.875  -6.039  11.156  1.00 82.12           C  
ATOM    620  O   PRO A  78      37.438  -4.918   9.023  1.00 82.12           O  
ATOM    621  CG  PRO A  78      38.812  -7.531  11.047  1.00 82.12           C  
ATOM    622  CD  PRO A  78      37.656  -8.000  11.883  1.00 82.12           C  
ATOM    623  N   LEU A  79      35.531  -5.730   9.719  1.00 85.69           N  
ATOM    624  CA  LEU A  79      34.844  -5.602   8.438  1.00 85.69           C  
ATOM    625  C   LEU A  79      33.625  -4.703   8.562  1.00 85.69           C  
ATOM    626  CB  LEU A  79      34.438  -6.980   7.914  1.00 85.69           C  
ATOM    627  O   LEU A  79      33.062  -4.574   9.641  1.00 85.69           O  
ATOM    628  CG  LEU A  79      35.562  -7.992   7.703  1.00 85.69           C  
ATOM    629  CD1 LEU A  79      35.000  -9.383   7.438  1.00 85.69           C  
ATOM    630  CD2 LEU A  79      36.469  -7.555   6.555  1.00 85.69           C  
ATOM    631  N   ASN A  80      33.375  -4.016   7.410  1.00 90.75           N  
ATOM    632  CA  ASN A  80      32.094  -3.340   7.320  1.00 90.75           C  
ATOM    633  C   ASN A  80      30.953  -4.336   7.242  1.00 90.75           C  
ATOM    634  CB  ASN A  80      32.062  -2.400   6.109  1.00 90.75           C  
ATOM    635  O   ASN A  80      31.094  -5.422   6.680  1.00 90.75           O  
ATOM    636  CG  ASN A  80      33.125  -1.321   6.184  1.00 90.75           C  
ATOM    637  ND2 ASN A  80      33.625  -0.893   5.027  1.00 90.75           N  
ATOM    638  OD1 ASN A  80      33.500  -0.878   7.270  1.00 90.75           O  
ATOM    639  N   LEU A  81      29.891  -3.945   7.832  1.00 93.31           N  
ATOM    640  CA  LEU A  81      28.703  -4.801   7.844  1.00 93.31           C  
ATOM    641  C   LEU A  81      27.656  -4.289   6.867  1.00 93.31           C  
ATOM    642  CB  LEU A  81      28.109  -4.883   9.250  1.00 93.31           C  
ATOM    643  O   LEU A  81      27.016  -3.260   7.113  1.00 93.31           O  
ATOM    644  CG  LEU A  81      28.969  -5.570  10.312  1.00 93.31           C  
ATOM    645  CD1 LEU A  81      28.391  -5.352  11.703  1.00 93.31           C  
ATOM    646  CD2 LEU A  81      29.109  -7.062  10.008  1.00 93.31           C  
ATOM    647  N   THR A  82      27.578  -4.941   5.699  1.00 94.06           N  
ATOM    648  CA  THR A  82      26.422  -4.707   4.840  1.00 94.06           C  
ATOM    649  C   THR A  82      25.250  -5.609   5.246  1.00 94.06           C  
ATOM    650  CB  THR A  82      26.766  -4.941   3.359  1.00 94.06           C  
ATOM    651  O   THR A  82      25.344  -6.832   5.145  1.00 94.06           O  
ATOM    652  CG2 THR A  82      25.594  -4.566   2.457  1.00 94.06           C  
ATOM    653  OG1 THR A  82      27.906  -4.141   3.006  1.00 94.06           O  
ATOM    654  N   LEU A  83      24.156  -4.969   5.664  1.00 95.56           N  
ATOM    655  CA  LEU A  83      23.047  -5.711   6.250  1.00 95.56           C  
ATOM    656  C   LEU A  83      21.844  -5.730   5.305  1.00 95.56           C  
ATOM    657  CB  LEU A  83      22.641  -5.098   7.590  1.00 95.56           C  
ATOM    658  O   LEU A  83      21.812  -4.984   4.324  1.00 95.56           O  
ATOM    659  CG  LEU A  83      23.734  -4.980   8.648  1.00 95.56           C  
ATOM    660  CD1 LEU A  83      23.219  -4.227   9.867  1.00 95.56           C  
ATOM    661  CD2 LEU A  83      24.250  -6.359   9.039  1.00 95.56           C  
ATOM    662  N   ASP A  84      20.953  -6.641   5.605  1.00 95.38           N  
ATOM    663  CA  ASP A  84      19.688  -6.719   4.891  1.00 95.38           C  
ATOM    664  C   ASP A  84      18.938  -5.391   4.953  1.00 95.38           C  
ATOM    665  CB  ASP A  84      18.828  -7.840   5.457  1.00 95.38           C  
ATOM    666  O   ASP A  84      18.953  -4.711   5.984  1.00 95.38           O  
ATOM    667  CG  ASP A  84      17.562  -8.078   4.648  1.00 95.38           C  
ATOM    668  OD1 ASP A  84      16.531  -7.410   4.902  1.00 95.38           O  
ATOM    669  OD2 ASP A  84      17.594  -8.953   3.750  1.00 95.38           O  
ATOM    670  N   ASN A  85      18.250  -5.094   3.807  1.00 94.31           N  
ATOM    671  CA  ASN A  85      17.609  -3.797   3.676  1.00 94.31           C  
ATOM    672  C   ASN A  85      16.547  -3.588   4.762  1.00 94.31           C  
ATOM    673  CB  ASN A  85      16.969  -3.646   2.289  1.00 94.31           C  
ATOM    674  O   ASN A  85      16.250  -2.451   5.129  1.00 94.31           O  
ATOM    675  CG  ASN A  85      15.828  -4.613   2.059  1.00 94.31           C  
ATOM    676  ND2 ASN A  85      16.125  -5.727   1.399  1.00 94.31           N  
ATOM    677  OD1 ASN A  85      14.695  -4.355   2.469  1.00 94.31           O  
ATOM    678  N   ARG A  86      16.000  -4.641   5.363  1.00 94.56           N  
ATOM    679  CA  ARG A  86      14.938  -4.559   6.363  1.00 94.56           C  
ATOM    680  C   ARG A  86      15.484  -4.039   7.691  1.00 94.56           C  
ATOM    681  CB  ARG A  86      14.281  -5.922   6.562  1.00 94.56           C  
ATOM    682  O   ARG A  86      14.719  -3.586   8.547  1.00 94.56           O  
ATOM    683  CG  ARG A  86      13.336  -6.320   5.438  1.00 94.56           C  
ATOM    684  CD  ARG A  86      12.914  -7.777   5.551  1.00 94.56           C  
ATOM    685  NE  ARG A  86      13.992  -8.688   5.164  1.00 94.56           N  
ATOM    686  NH1 ARG A  86      12.695 -10.602   5.277  1.00 94.56           N  
ATOM    687  NH2 ARG A  86      14.906 -10.734   4.684  1.00 94.56           N  
ATOM    688  CZ  ARG A  86      13.859 -10.008   5.043  1.00 94.56           C  
ATOM    689  N   VAL A  87      16.766  -4.012   7.809  1.00 95.94           N  
ATOM    690  CA  VAL A  87      17.375  -3.510   9.031  1.00 95.94           C  
ATOM    691  C   VAL A  87      17.188  -1.996   9.125  1.00 95.94           C  
ATOM    692  CB  VAL A  87      18.875  -3.867   9.102  1.00 95.94           C  
ATOM    693  O   VAL A  87      17.234  -1.422  10.211  1.00 95.94           O  
ATOM    694  CG1 VAL A  87      19.531  -3.186  10.297  1.00 95.94           C  
ATOM    695  CG2 VAL A  87      19.062  -5.383   9.180  1.00 95.94           C  
ATOM    696  N   ALA A  88      16.984  -1.376   7.961  1.00 95.06           N  
ATOM    697  CA  ALA A  88      16.766   0.068   7.949  1.00 95.06           C  
ATOM    698  C   ALA A  88      15.570   0.452   8.828  1.00 95.06           C  
ATOM    699  CB  ALA A  88      16.547   0.563   6.520  1.00 95.06           C  
ATOM    700  O   ALA A  88      15.562   1.526   9.430  1.00 95.06           O  
ATOM    701  N   ASP A  89      14.625  -0.479   9.031  1.00 94.88           N  
ATOM    702  CA  ASP A  89      13.430  -0.203   9.828  1.00 94.88           C  
ATOM    703  C   ASP A  89      13.750  -0.229  11.320  1.00 94.88           C  
ATOM    704  CB  ASP A  89      12.328  -1.212   9.508  1.00 94.88           C  
ATOM    705  O   ASP A  89      12.938   0.196  12.148  1.00 94.88           O  
ATOM    706  CG  ASP A  89      11.758  -1.050   8.109  1.00 94.88           C  
ATOM    707  OD1 ASP A  89      11.781   0.078   7.574  1.00 94.88           O  
ATOM    708  OD2 ASP A  89      11.289  -2.059   7.543  1.00 94.88           O  
ATOM    709  N   GLN A  90      14.969  -0.613  11.641  1.00 96.25           N  
ATOM    710  CA  GLN A  90      15.344  -0.737  13.039  1.00 96.25           C  
ATOM    711  C   GLN A  90      16.375   0.313  13.430  1.00 96.25           C  
ATOM    712  CB  GLN A  90      15.883  -2.139  13.336  1.00 96.25           C  
ATOM    713  O   GLN A  90      16.891   0.305  14.547  1.00 96.25           O  
ATOM    714  CG  GLN A  90      14.875  -3.250  13.070  1.00 96.25           C  
ATOM    715  CD  GLN A  90      15.469  -4.637  13.258  1.00 96.25           C  
ATOM    716  NE2 GLN A  90      15.016  -5.586  12.445  1.00 96.25           N  
ATOM    717  OE1 GLN A  90      16.328  -4.848  14.125  1.00 96.25           O  
ATOM    718  N   LEU A  91      16.703   1.228  12.492  1.00 97.38           N  
ATOM    719  CA  LEU A  91      17.703   2.246  12.750  1.00 97.38           C  
ATOM    720  C   LEU A  91      17.109   3.646  12.625  1.00 97.38           C  
ATOM    721  CB  LEU A  91      18.891   2.086  11.789  1.00 97.38           C  
ATOM    722  O   LEU A  91      16.141   3.848  11.906  1.00 97.38           O  
ATOM    723  CG  LEU A  91      19.641   0.755  11.852  1.00 97.38           C  
ATOM    724  CD1 LEU A  91      20.750   0.729  10.812  1.00 97.38           C  
ATOM    725  CD2 LEU A  91      20.188   0.517  13.250  1.00 97.38           C  
ATOM    726  N   TRP A  92      17.703   4.539  13.383  1.00 97.25           N  
ATOM    727  CA  TRP A  92      17.438   5.945  13.117  1.00 97.25           C  
ATOM    728  C   TRP A  92      18.016   6.367  11.773  1.00 97.25           C  
ATOM    729  CB  TRP A  92      18.000   6.828  14.234  1.00 97.25           C  
ATOM    730  O   TRP A  92      19.156   6.031  11.445  1.00 97.25           O  
ATOM    731  CG  TRP A  92      17.781   8.297  14.023  1.00 97.25           C  
ATOM    732  CD1 TRP A  92      16.703   9.031  14.414  1.00 97.25           C  
ATOM    733  CD2 TRP A  92      18.672   9.203  13.359  1.00 97.25           C  
ATOM    734  CE2 TRP A  92      18.062  10.477  13.391  1.00 97.25           C  
ATOM    735  CE3 TRP A  92      19.922   9.070  12.750  1.00 97.25           C  
ATOM    736  NE1 TRP A  92      16.859  10.344  14.039  1.00 97.25           N  
ATOM    737  CH2 TRP A  92      19.891  11.445  12.234  1.00 97.25           C  
ATOM    738  CZ2 TRP A  92      18.672  11.609  12.828  1.00 97.25           C  
ATOM    739  CZ3 TRP A  92      20.516  10.195  12.188  1.00 97.25           C  
ATOM    740  N   VAL A  93      17.234   6.957  11.000  1.00 97.31           N  
ATOM    741  CA  VAL A  93      17.703   7.539   9.742  1.00 97.31           C  
ATOM    742  C   VAL A  93      17.297   9.008   9.672  1.00 97.31           C  
ATOM    743  CB  VAL A  93      17.141   6.773   8.523  1.00 97.31           C  
ATOM    744  O   VAL A  93      16.297   9.414  10.258  1.00 97.31           O  
ATOM    745  CG1 VAL A  93      17.625   5.324   8.523  1.00 97.31           C  
ATOM    746  CG2 VAL A  93      15.617   6.824   8.516  1.00 97.31           C  
ATOM    747  N   PRO A  94      18.062   9.859   8.992  1.00 97.31           N  
ATOM    748  CA  PRO A  94      17.672  11.258   8.844  1.00 97.31           C  
ATOM    749  C   PRO A  94      16.297  11.422   8.180  1.00 97.31           C  
ATOM    750  CB  PRO A  94      18.781  11.852   7.973  1.00 97.31           C  
ATOM    751  O   PRO A  94      15.906  10.594   7.359  1.00 97.31           O  
ATOM    752  CG  PRO A  94      19.922  10.906   8.133  1.00 97.31           C  
ATOM    753  CD  PRO A  94      19.391   9.523   8.336  1.00 97.31           C  
ATOM    754  N   ASP A  95      15.609  12.469   8.508  1.00 96.19           N  
ATOM    755  CA  ASP A  95      14.289  12.711   7.938  1.00 96.19           C  
ATOM    756  C   ASP A  95      14.375  13.625   6.719  1.00 96.19           C  
ATOM    757  CB  ASP A  95      13.352  13.312   8.984  1.00 96.19           C  
ATOM    758  O   ASP A  95      13.547  14.531   6.555  1.00 96.19           O  
ATOM    759  CG  ASP A  95      13.828  14.656   9.500  1.00 96.19           C  
ATOM    760  OD1 ASP A  95      15.000  15.023   9.266  1.00 96.19           O  
ATOM    761  OD2 ASP A  95      13.023  15.359  10.156  1.00 96.19           O  
ATOM    762  N   THR A  96      15.297  13.305   5.891  1.00 97.25           N  
ATOM    763  CA  THR A  96      15.555  14.094   4.691  1.00 97.25           C  
ATOM    764  C   THR A  96      14.383  14.008   3.721  1.00 97.25           C  
ATOM    765  CB  THR A  96      16.844  13.633   3.988  1.00 97.25           C  
ATOM    766  O   THR A  96      13.805  12.930   3.529  1.00 97.25           O  
ATOM    767  CG2 THR A  96      17.219  14.578   2.848  1.00 97.25           C  
ATOM    768  OG1 THR A  96      17.922  13.602   4.938  1.00 97.25           O  
ATOM    769  N   TYR A  97      14.047  15.188   3.098  1.00 96.50           N  
ATOM    770  CA  TYR A  97      13.039  15.203   2.049  1.00 96.50           C  
ATOM    771  C   TYR A  97      13.438  16.141   0.921  1.00 96.50           C  
ATOM    772  CB  TYR A  97      11.680  15.609   2.619  1.00 96.50           C  
ATOM    773  O   TYR A  97      14.391  16.922   1.056  1.00 96.50           O  
ATOM    774  CG  TYR A  97      11.508  17.094   2.783  1.00 96.50           C  
ATOM    775  CD1 TYR A  97      12.344  17.828   3.633  1.00 96.50           C  
ATOM    776  CD2 TYR A  97      10.523  17.781   2.092  1.00 96.50           C  
ATOM    777  CE1 TYR A  97      12.195  19.203   3.789  1.00 96.50           C  
ATOM    778  CE2 TYR A  97      10.359  19.156   2.242  1.00 96.50           C  
ATOM    779  OH  TYR A  97      11.047  21.219   3.242  1.00 96.50           O  
ATOM    780  CZ  TYR A  97      11.203  19.859   3.090  1.00 96.50           C  
ATOM    781  N   PHE A  98      12.734  15.992  -0.228  1.00 96.44           N  
ATOM    782  CA  PHE A  98      12.922  16.891  -1.366  1.00 96.44           C  
ATOM    783  C   PHE A  98      11.828  17.938  -1.410  1.00 96.44           C  
ATOM    784  CB  PHE A  98      12.938  16.094  -2.676  1.00 96.44           C  
ATOM    785  O   PHE A  98      10.664  17.641  -1.694  1.00 96.44           O  
ATOM    786  CG  PHE A  98      13.945  14.969  -2.697  1.00 96.44           C  
ATOM    787  CD1 PHE A  98      15.305  15.242  -2.676  1.00 96.44           C  
ATOM    788  CD2 PHE A  98      13.523  13.648  -2.736  1.00 96.44           C  
ATOM    789  CE1 PHE A  98      16.234  14.211  -2.695  1.00 96.44           C  
ATOM    790  CE2 PHE A  98      14.453  12.609  -2.756  1.00 96.44           C  
ATOM    791  CZ  PHE A  98      15.812  12.891  -2.736  1.00 96.44           C  
ATOM    792  N   LEU A  99      12.289  19.156  -1.206  1.00 94.19           N  
ATOM    793  CA  LEU A  99      11.375  20.266  -1.006  1.00 94.19           C  
ATOM    794  C   LEU A  99      10.508  20.484  -2.242  1.00 94.19           C  
ATOM    795  CB  LEU A  99      12.141  21.547  -0.677  1.00 94.19           C  
ATOM    796  O   LEU A  99       9.305  20.750  -2.127  1.00 94.19           O  
ATOM    797  CG  LEU A  99      11.797  22.234   0.652  1.00 94.19           C  
ATOM    798  CD1 LEU A  99      12.594  21.594   1.789  1.00 94.19           C  
ATOM    799  CD2 LEU A  99      12.070  23.734   0.574  1.00 94.19           C  
ATOM    800  N   ASN A 100      11.047  20.453  -3.367  1.00 92.12           N  
ATOM    801  CA  ASN A 100      10.297  20.750  -4.582  1.00 92.12           C  
ATOM    802  C   ASN A 100       9.828  19.469  -5.281  1.00 92.12           C  
ATOM    803  CB  ASN A 100      11.141  21.594  -5.539  1.00 92.12           C  
ATOM    804  O   ASN A 100       9.641  19.469  -6.500  1.00 92.12           O  
ATOM    805  CG  ASN A 100      12.508  21.000  -5.801  1.00 92.12           C  
ATOM    806  ND2 ASN A 100      13.047  21.250  -6.992  1.00 92.12           N  
ATOM    807  OD1 ASN A 100      13.078  20.312  -4.945  1.00 92.12           O  
ATOM    808  N   ASP A 101       9.633  18.484  -4.523  1.00 92.88           N  
ATOM    809  CA  ASP A 101       9.148  17.203  -5.043  1.00 92.88           C  
ATOM    810  C   ASP A 101       7.648  17.266  -5.316  1.00 92.88           C  
ATOM    811  CB  ASP A 101       9.469  16.062  -4.066  1.00 92.88           C  
ATOM    812  O   ASP A 101       6.867  17.656  -4.445  1.00 92.88           O  
ATOM    813  CG  ASP A 101       8.828  14.750  -4.465  1.00 92.88           C  
ATOM    814  OD1 ASP A 101       8.008  14.211  -3.689  1.00 92.88           O  
ATOM    815  OD2 ASP A 101       9.148  14.242  -5.562  1.00 92.88           O  
ATOM    816  N   LYS A 102       7.258  16.953  -6.488  1.00 88.44           N  
ATOM    817  CA  LYS A 102       5.852  16.781  -6.832  1.00 88.44           C  
ATOM    818  C   LYS A 102       5.414  15.320  -6.648  1.00 88.44           C  
ATOM    819  CB  LYS A 102       5.594  17.219  -8.273  1.00 88.44           C  
ATOM    820  O   LYS A 102       4.328  15.055  -6.133  1.00 88.44           O  
ATOM    821  CG  LYS A 102       5.734  18.719  -8.484  1.00 88.44           C  
ATOM    822  CD  LYS A 102       5.320  19.125  -9.898  1.00 88.44           C  
ATOM    823  CE  LYS A 102       5.184  20.641 -10.031  1.00 88.44           C  
ATOM    824  NZ  LYS A 102       4.750  21.031 -11.406  1.00 88.44           N  
ATOM    825  N   LYS A 103       6.199  14.477  -7.059  1.00 89.56           N  
ATOM    826  CA  LYS A 103       5.980  13.039  -6.965  1.00 89.56           C  
ATOM    827  C   LYS A 103       7.305  12.281  -6.941  1.00 89.56           C  
ATOM    828  CB  LYS A 103       5.117  12.547  -8.125  1.00 89.56           C  
ATOM    829  O   LYS A 103       8.211  12.578  -7.723  1.00 89.56           O  
ATOM    830  CG  LYS A 103       4.660  11.102  -7.992  1.00 89.56           C  
ATOM    831  CD  LYS A 103       3.783  10.680  -9.164  1.00 89.56           C  
ATOM    832  CE  LYS A 103       3.326   9.234  -9.039  1.00 89.56           C  
ATOM    833  NZ  LYS A 103       2.490   8.812 -10.195  1.00 89.56           N  
ATOM    834  N   SER A 104       7.449  11.359  -6.000  1.00 93.69           N  
ATOM    835  CA  SER A 104       8.664  10.555  -5.898  1.00 93.69           C  
ATOM    836  C   SER A 104       8.352   9.141  -5.418  1.00 93.69           C  
ATOM    837  CB  SER A 104       9.664  11.219  -4.953  1.00 93.69           C  
ATOM    838  O   SER A 104       7.305   8.906  -4.809  1.00 93.69           O  
ATOM    839  OG  SER A 104      10.109  12.461  -5.477  1.00 93.69           O  
ATOM    840  N   PHE A 105       9.211   8.195  -5.750  1.00 93.06           N  
ATOM    841  CA  PHE A 105       9.094   6.852  -5.203  1.00 93.06           C  
ATOM    842  C   PHE A 105      10.469   6.195  -5.094  1.00 93.06           C  
ATOM    843  CB  PHE A 105       8.172   5.992  -6.070  1.00 93.06           C  
ATOM    844  O   PHE A 105      11.398   6.559  -5.820  1.00 93.06           O  
ATOM    845  CG  PHE A 105       8.688   5.758  -7.465  1.00 93.06           C  
ATOM    846  CD1 PHE A 105       8.398   6.652  -8.492  1.00 93.06           C  
ATOM    847  CD2 PHE A 105       9.469   4.645  -7.750  1.00 93.06           C  
ATOM    848  CE1 PHE A 105       8.883   6.441  -9.781  1.00 93.06           C  
ATOM    849  CE2 PHE A 105       9.945   4.422  -9.039  1.00 93.06           C  
ATOM    850  CZ  PHE A 105       9.648   5.320 -10.055  1.00 93.06           C  
ATOM    851  N   VAL A 106      10.625   5.254  -4.062  1.00 94.31           N  
ATOM    852  CA  VAL A 106      11.797   4.398  -3.926  1.00 94.31           C  
ATOM    853  C   VAL A 106      11.617   3.137  -4.766  1.00 94.31           C  
ATOM    854  CB  VAL A 106      12.055   4.023  -2.449  1.00 94.31           C  
ATOM    855  O   VAL A 106      10.570   2.490  -4.711  1.00 94.31           O  
ATOM    856  CG1 VAL A 106      13.242   3.070  -2.334  1.00 94.31           C  
ATOM    857  CG2 VAL A 106      12.297   5.281  -1.613  1.00 94.31           C  
ATOM    858  N   HIS A 107      12.578   2.895  -5.492  1.00 92.94           N  
ATOM    859  CA  HIS A 107      12.516   1.684  -6.305  1.00 92.94           C  
ATOM    860  C   HIS A 107      12.586   0.433  -5.434  1.00 92.94           C  
ATOM    861  CB  HIS A 107      13.648   1.674  -7.332  1.00 92.94           C  
ATOM    862  O   HIS A 107      13.266   0.425  -4.402  1.00 92.94           O  
ATOM    863  CG  HIS A 107      13.453   2.645  -8.453  1.00 92.94           C  
ATOM    864  CD2 HIS A 107      13.641   3.984  -8.516  1.00 92.94           C  
ATOM    865  ND1 HIS A 107      13.000   2.262  -9.695  1.00 92.94           N  
ATOM    866  CE1 HIS A 107      12.922   3.328 -10.477  1.00 92.94           C  
ATOM    867  NE2 HIS A 107      13.305   4.387  -9.781  1.00 92.94           N  
ATOM    868  N   GLY A 108      11.867  -0.627  -5.805  1.00 89.56           N  
ATOM    869  CA  GLY A 108      11.875  -1.872  -5.051  1.00 89.56           C  
ATOM    870  C   GLY A 108      10.945  -2.922  -5.625  1.00 89.56           C  
ATOM    871  O   GLY A 108       9.805  -3.068  -5.164  1.00 89.56           O  
ATOM    872  N   VAL A 109      11.258  -3.713  -6.590  1.00 85.44           N  
ATOM    873  CA  VAL A 109      10.398  -4.762  -7.129  1.00 85.44           C  
ATOM    874  C   VAL A 109      10.758  -6.102  -6.496  1.00 85.44           C  
ATOM    875  CB  VAL A 109      10.508  -4.852  -8.664  1.00 85.44           C  
ATOM    876  O   VAL A 109       9.898  -6.777  -5.926  1.00 85.44           O  
ATOM    877  CG1 VAL A 109       9.680  -6.016  -9.203  1.00 85.44           C  
ATOM    878  CG2 VAL A 109      10.070  -3.537  -9.312  1.00 85.44           C  
ATOM    879  N   THR A 110      12.070  -6.371  -6.473  1.00 87.88           N  
ATOM    880  CA  THR A 110      12.469  -7.598  -5.789  1.00 87.88           C  
ATOM    881  C   THR A 110      12.578  -7.367  -4.285  1.00 87.88           C  
ATOM    882  CB  THR A 110      13.805  -8.141  -6.332  1.00 87.88           C  
ATOM    883  O   THR A 110      12.023  -8.133  -3.490  1.00 87.88           O  
ATOM    884  CG2 THR A 110      13.703  -8.453  -7.820  1.00 87.88           C  
ATOM    885  OG1 THR A 110      14.828  -7.152  -6.129  1.00 87.88           O  
ATOM    886  N   VAL A 111      13.242  -6.371  -3.922  1.00 91.06           N  
ATOM    887  CA  VAL A 111      13.328  -5.820  -2.572  1.00 91.06           C  
ATOM    888  C   VAL A 111      13.445  -4.301  -2.641  1.00 91.06           C  
ATOM    889  CB  VAL A 111      14.531  -6.414  -1.796  1.00 91.06           C  
ATOM    890  O   VAL A 111      13.805  -3.744  -3.682  1.00 91.06           O  
ATOM    891  CG1 VAL A 111      14.383  -7.926  -1.643  1.00 91.06           C  
ATOM    892  CG2 VAL A 111      15.844  -6.070  -2.500  1.00 91.06           C  
ATOM    893  N   LYS A 112      13.125  -3.672  -1.522  1.00 90.50           N  
ATOM    894  CA  LYS A 112      13.359  -2.230  -1.507  1.00 90.50           C  
ATOM    895  C   LYS A 112      14.836  -1.913  -1.716  1.00 90.50           C  
ATOM    896  CB  LYS A 112      12.875  -1.621  -0.191  1.00 90.50           C  
ATOM    897  O   LYS A 112      15.711  -2.580  -1.149  1.00 90.50           O  
ATOM    898  CG  LYS A 112      11.359  -1.609  -0.036  1.00 90.50           C  
ATOM    899  CD  LYS A 112      10.938  -0.878   1.230  1.00 90.50           C  
ATOM    900  CE  LYS A 112       9.422  -0.851   1.379  1.00 90.50           C  
ATOM    901  NZ  LYS A 112       9.000  -0.158   2.633  1.00 90.50           N  
ATOM    902  N   ASN A 113      15.039  -0.894  -2.592  1.00 92.75           N  
ATOM    903  CA  ASN A 113      16.422  -0.499  -2.842  1.00 92.75           C  
ATOM    904  C   ASN A 113      16.953   0.421  -1.744  1.00 92.75           C  
ATOM    905  CB  ASN A 113      16.547   0.178  -4.207  1.00 92.75           C  
ATOM    906  O   ASN A 113      17.094   1.627  -1.953  1.00 92.75           O  
ATOM    907  CG  ASN A 113      16.328  -0.782  -5.359  1.00 92.75           C  
ATOM    908  ND2 ASN A 113      16.031  -2.035  -5.035  1.00 92.75           N  
ATOM    909  OD1 ASN A 113      16.422  -0.402  -6.527  1.00 92.75           O  
ATOM    910  N   ARG A 114      17.203  -0.281  -0.667  1.00 95.00           N  
ATOM    911  CA  ARG A 114      17.797   0.341   0.508  1.00 95.00           C  
ATOM    912  C   ARG A 114      19.094  -0.366   0.903  1.00 95.00           C  
ATOM    913  CB  ARG A 114      16.812   0.333   1.682  1.00 95.00           C  
ATOM    914  O   ARG A 114      19.109  -1.588   1.068  1.00 95.00           O  
ATOM    915  CG  ARG A 114      15.484   0.993   1.374  1.00 95.00           C  
ATOM    916  CD  ARG A 114      14.594   1.075   2.607  1.00 95.00           C  
ATOM    917  NE  ARG A 114      14.133  -0.245   3.029  1.00 95.00           N  
ATOM    918  NH1 ARG A 114      12.789   0.542   4.734  1.00 95.00           N  
ATOM    919  NH2 ARG A 114      12.938  -1.710   4.328  1.00 95.00           N  
ATOM    920  CZ  ARG A 114      13.289  -0.468   4.031  1.00 95.00           C  
ATOM    921  N   MET A 115      20.094   0.412   0.975  1.00 94.75           N  
ATOM    922  CA  MET A 115      21.375  -0.141   1.408  1.00 94.75           C  
ATOM    923  C   MET A 115      21.766   0.404   2.777  1.00 94.75           C  
ATOM    924  CB  MET A 115      22.469   0.172   0.387  1.00 94.75           C  
ATOM    925  O   MET A 115      21.797   1.618   2.984  1.00 94.75           O  
ATOM    926  CG  MET A 115      23.844  -0.381   0.764  1.00 94.75           C  
ATOM    927  SD  MET A 115      25.203   0.358  -0.228  1.00 94.75           S  
ATOM    928  CE  MET A 115      25.391   1.946   0.628  1.00 94.75           C  
ATOM    929  N   ILE A 116      22.047  -0.497   3.689  1.00 96.00           N  
ATOM    930  CA  ILE A 116      22.562  -0.140   5.004  1.00 96.00           C  
ATOM    931  C   ILE A 116      23.922  -0.795   5.215  1.00 96.00           C  
ATOM    932  CB  ILE A 116      21.594  -0.556   6.129  1.00 96.00           C  
ATOM    933  O   ILE A 116      24.047  -2.021   5.180  1.00 96.00           O  
ATOM    934  CG1 ILE A 116      20.266   0.202   5.996  1.00 96.00           C  
ATOM    935  CG2 ILE A 116      22.219  -0.317   7.504  1.00 96.00           C  
ATOM    936  CD1 ILE A 116      20.359   1.678   6.359  1.00 96.00           C  
ATOM    937  N   ARG A 117      24.891   0.031   5.430  1.00 96.25           N  
ATOM    938  CA  ARG A 117      26.234  -0.444   5.727  1.00 96.25           C  
ATOM    939  C   ARG A 117      26.797   0.239   6.969  1.00 96.25           C  
ATOM    940  CB  ARG A 117      27.172  -0.205   4.531  1.00 96.25           C  
ATOM    941  O   ARG A 117      26.828   1.469   7.043  1.00 96.25           O  
ATOM    942  CG  ARG A 117      28.547  -0.798   4.703  1.00 96.25           C  
ATOM    943  CD  ARG A 117      29.359  -0.741   3.410  1.00 96.25           C  
ATOM    944  NE  ARG A 117      28.766  -1.591   2.377  1.00 96.25           N  
ATOM    945  NH1 ARG A 117      29.984  -0.658   0.640  1.00 96.25           N  
ATOM    946  NH2 ARG A 117      28.484  -2.354   0.229  1.00 96.25           N  
ATOM    947  CZ  ARG A 117      29.078  -1.532   1.084  1.00 96.25           C  
ATOM    948  N   LEU A 118      27.203  -0.606   7.902  1.00 96.81           N  
ATOM    949  CA  LEU A 118      27.797  -0.104   9.141  1.00 96.81           C  
ATOM    950  C   LEU A 118      29.312  -0.245   9.117  1.00 96.81           C  
ATOM    951  CB  LEU A 118      27.219  -0.847  10.352  1.00 96.81           C  
ATOM    952  O   LEU A 118      29.844  -1.289   8.719  1.00 96.81           O  
ATOM    953  CG  LEU A 118      25.703  -0.892  10.453  1.00 96.81           C  
ATOM    954  CD1 LEU A 118      25.266  -1.642  11.711  1.00 96.81           C  
ATOM    955  CD2 LEU A 118      25.125   0.519  10.445  1.00 96.81           C  
ATOM    956  N   HIS A 119      29.984   0.816   9.523  1.00 96.12           N  
ATOM    957  CA  HIS A 119      31.422   0.795   9.688  1.00 96.12           C  
ATOM    958  C   HIS A 119      31.812   0.680  11.156  1.00 96.12           C  
ATOM    959  CB  HIS A 119      32.062   2.051   9.078  1.00 96.12           C  
ATOM    960  O   HIS A 119      31.062   1.093  12.039  1.00 96.12           O  
ATOM    961  CG  HIS A 119      31.891   2.146   7.594  1.00 96.12           C  
ATOM    962  CD2 HIS A 119      32.781   2.090   6.586  1.00 96.12           C  
ATOM    963  ND1 HIS A 119      30.656   2.326   6.996  1.00 96.12           N  
ATOM    964  CE1 HIS A 119      30.812   2.375   5.684  1.00 96.12           C  
ATOM    965  NE2 HIS A 119      32.094   2.234   5.410  1.00 96.12           N  
ATOM    966  N   PRO A 120      32.938   0.123  11.438  1.00 96.19           N  
ATOM    967  CA  PRO A 120      33.375  -0.104  12.820  1.00 96.19           C  
ATOM    968  C   PRO A 120      33.344   1.170  13.664  1.00 96.19           C  
ATOM    969  CB  PRO A 120      34.812  -0.635  12.680  1.00 96.19           C  
ATOM    970  O   PRO A 120      33.062   1.116  14.867  1.00 96.19           O  
ATOM    971  CG  PRO A 120      34.781  -1.403  11.391  1.00 96.19           C  
ATOM    972  CD  PRO A 120      33.906  -0.679  10.406  1.00 96.19           C  
ATOM    973  N   ASP A 121      33.531   2.332  13.039  1.00 96.56           N  
ATOM    974  CA  ASP A 121      33.594   3.572  13.805  1.00 96.56           C  
ATOM    975  C   ASP A 121      32.219   4.145  14.055  1.00 96.56           C  
ATOM    976  CB  ASP A 121      34.469   4.602  13.078  1.00 96.56           C  
ATOM    977  O   ASP A 121      32.062   5.242  14.594  1.00 96.56           O  
ATOM    978  CG  ASP A 121      33.875   5.074  11.766  1.00 96.56           C  
ATOM    979  OD1 ASP A 121      32.844   4.500  11.328  1.00 96.56           O  
ATOM    980  OD2 ASP A 121      34.406   6.027  11.172  1.00 96.56           O  
ATOM    981  N   GLY A 122      31.172   3.477  13.648  1.00 97.25           N  
ATOM    982  CA  GLY A 122      29.797   3.896  13.875  1.00 97.25           C  
ATOM    983  C   GLY A 122      29.188   4.621  12.688  1.00 97.25           C  
ATOM    984  O   GLY A 122      28.031   5.035  12.727  1.00 97.25           O  
ATOM    985  N   THR A 123      30.031   4.730  11.664  1.00 97.81           N  
ATOM    986  CA  THR A 123      29.500   5.355  10.461  1.00 97.81           C  
ATOM    987  C   THR A 123      28.438   4.465   9.805  1.00 97.81           C  
ATOM    988  CB  THR A 123      30.609   5.664   9.445  1.00 97.81           C  
ATOM    989  O   THR A 123      28.656   3.260   9.656  1.00 97.81           O  
ATOM    990  CG2 THR A 123      30.047   6.285   8.172  1.00 97.81           C  
ATOM    991  OG1 THR A 123      31.547   6.578  10.031  1.00 97.81           O  
ATOM    992  N   VAL A 124      27.312   5.105   9.539  1.00 98.25           N  
ATOM    993  CA  VAL A 124      26.219   4.434   8.828  1.00 98.25           C  
ATOM    994  C   VAL A 124      26.109   5.004   7.414  1.00 98.25           C  
ATOM    995  CB  VAL A 124      24.875   4.574   9.570  1.00 98.25           C  
ATOM    996  O   VAL A 124      26.000   6.219   7.234  1.00 98.25           O  
ATOM    997  CG1 VAL A 124      23.781   3.787   8.859  1.00 98.25           C  
ATOM    998  CG2 VAL A 124      25.016   4.113  11.023  1.00 98.25           C  
ATOM    999  N   LEU A 125      26.203   4.133   6.445  1.00 97.25           N  
ATOM   1000  CA  LEU A 125      25.891   4.480   5.062  1.00 97.25           C  
ATOM   1001  C   LEU A 125      24.516   3.961   4.660  1.00 97.25           C  
ATOM   1002  CB  LEU A 125      26.969   3.912   4.121  1.00 97.25           C  
ATOM   1003  O   LEU A 125      24.266   2.758   4.734  1.00 97.25           O  
ATOM   1004  CG  LEU A 125      27.000   4.488   2.705  1.00 97.25           C  
ATOM   1005  CD1 LEU A 125      27.406   5.953   2.738  1.00 97.25           C  
ATOM   1006  CD2 LEU A 125      27.938   3.678   1.819  1.00 97.25           C  
ATOM   1007  N   TYR A 126      23.703   4.938   4.289  1.00 97.38           N  
ATOM   1008  CA  TYR A 126      22.328   4.633   3.932  1.00 97.38           C  
ATOM   1009  C   TYR A 126      22.016   5.117   2.521  1.00 97.38           C  
ATOM   1010  CB  TYR A 126      21.359   5.270   4.934  1.00 97.38           C  
ATOM   1011  O   TYR A 126      21.969   6.320   2.268  1.00 97.38           O  
ATOM   1012  CG  TYR A 126      19.906   4.945   4.664  1.00 97.38           C  
ATOM   1013  CD1 TYR A 126      18.922   5.918   4.805  1.00 97.38           C  
ATOM   1014  CD2 TYR A 126      19.531   3.670   4.270  1.00 97.38           C  
ATOM   1015  CE1 TYR A 126      17.578   5.625   4.562  1.00 97.38           C  
ATOM   1016  CE2 TYR A 126      18.188   3.365   4.023  1.00 97.38           C  
ATOM   1017  OH  TYR A 126      15.906   4.051   3.930  1.00 97.38           O  
ATOM   1018  CZ  TYR A 126      17.234   4.348   4.172  1.00 97.38           C  
ATOM   1019  N   GLY A 127      21.734   4.074   1.617  1.00 95.62           N  
ATOM   1020  CA  GLY A 127      21.484   4.398   0.222  1.00 95.62           C  
ATOM   1021  C   GLY A 127      20.078   4.027  -0.232  1.00 95.62           C  
ATOM   1022  O   GLY A 127      19.547   2.982   0.153  1.00 95.62           O  
ATOM   1023  N   LEU A 128      19.562   4.973  -1.090  1.00 96.69           N  
ATOM   1024  CA  LEU A 128      18.250   4.762  -1.720  1.00 96.69           C  
ATOM   1025  C   LEU A 128      18.344   5.004  -3.223  1.00 96.69           C  
ATOM   1026  CB  LEU A 128      17.203   5.680  -1.098  1.00 96.69           C  
ATOM   1027  O   LEU A 128      19.047   5.902  -3.674  1.00 96.69           O  
ATOM   1028  CG  LEU A 128      16.969   5.523   0.405  1.00 96.69           C  
ATOM   1029  CD1 LEU A 128      16.188   6.715   0.947  1.00 96.69           C  
ATOM   1030  CD2 LEU A 128      16.234   4.219   0.700  1.00 96.69           C  
ATOM   1031  N   ARG A 129      17.641   4.180  -3.949  1.00 95.81           N  
ATOM   1032  CA  ARG A 129      17.391   4.516  -5.348  1.00 95.81           C  
ATOM   1033  C   ARG A 129      16.031   5.164  -5.523  1.00 95.81           C  
ATOM   1034  CB  ARG A 129      17.500   3.266  -6.227  1.00 95.81           C  
ATOM   1035  O   ARG A 129      15.000   4.543  -5.254  1.00 95.81           O  
ATOM   1036  CG  ARG A 129      17.438   3.553  -7.715  1.00 95.81           C  
ATOM   1037  CD  ARG A 129      17.484   2.273  -8.539  1.00 95.81           C  
ATOM   1038  NE  ARG A 129      17.375   2.549  -9.969  1.00 95.81           N  
ATOM   1039  NH1 ARG A 129      16.656   0.424 -10.523  1.00 95.81           N  
ATOM   1040  NH2 ARG A 129      16.906   2.020 -12.156  1.00 95.81           N  
ATOM   1041  CZ  ARG A 129      16.969   1.663 -10.883  1.00 95.81           C  
ATOM   1042  N   ILE A 130      16.047   6.422  -6.043  1.00 96.50           N  
ATOM   1043  CA  ILE A 130      14.836   7.230  -6.043  1.00 96.50           C  
ATOM   1044  C   ILE A 130      14.602   7.812  -7.438  1.00 96.50           C  
ATOM   1045  CB  ILE A 130      14.914   8.359  -4.996  1.00 96.50           C  
ATOM   1046  O   ILE A 130      15.547   8.258  -8.094  1.00 96.50           O  
ATOM   1047  CG1 ILE A 130      15.016   7.777  -3.582  1.00 96.50           C  
ATOM   1048  CG2 ILE A 130      13.703   9.297  -5.117  1.00 96.50           C  
ATOM   1049  CD1 ILE A 130      15.406   8.797  -2.518  1.00 96.50           C  
ATOM   1050  N   THR A 131      13.391   7.758  -7.867  1.00 95.00           N  
ATOM   1051  CA  THR A 131      12.945   8.625  -8.953  1.00 95.00           C  
ATOM   1052  C   THR A 131      12.062   9.750  -8.414  1.00 95.00           C  
ATOM   1053  CB  THR A 131      12.164   7.828 -10.016  1.00 95.00           C  
ATOM   1054  O   THR A 131      11.125   9.508  -7.652  1.00 95.00           O  
ATOM   1055  CG2 THR A 131      11.562   8.758 -11.062  1.00 95.00           C  
ATOM   1056  OG1 THR A 131      13.055   6.910 -10.664  1.00 95.00           O  
ATOM   1057  N   THR A 132      12.406  10.984  -8.750  1.00 96.38           N  
ATOM   1058  CA  THR A 132      11.656  12.148  -8.273  1.00 96.38           C  
ATOM   1059  C   THR A 132      11.328  13.094  -9.430  1.00 96.38           C  
ATOM   1060  CB  THR A 132      12.438  12.906  -7.188  1.00 96.38           C  
ATOM   1061  O   THR A 132      12.164  13.320 -10.305  1.00 96.38           O  
ATOM   1062  CG2 THR A 132      13.711  13.523  -7.754  1.00 96.38           C  
ATOM   1063  OG1 THR A 132      11.609  13.945  -6.648  1.00 96.38           O  
ATOM   1064  N   THR A 133      10.094  13.531  -9.500  1.00 96.00           N  
ATOM   1065  CA  THR A 133       9.695  14.672 -10.320  1.00 96.00           C  
ATOM   1066  C   THR A 133       9.680  15.953  -9.492  1.00 96.00           C  
ATOM   1067  CB  THR A 133       8.312  14.453 -10.945  1.00 96.00           C  
ATOM   1068  O   THR A 133       8.852  16.109  -8.594  1.00 96.00           O  
ATOM   1069  CG2 THR A 133       7.918  15.625 -11.844  1.00 96.00           C  
ATOM   1070  OG1 THR A 133       8.336  13.250 -11.734  1.00 96.00           O  
ATOM   1071  N   ALA A 134      10.602  16.797  -9.836  1.00 96.19           N  
ATOM   1072  CA  ALA A 134      10.773  18.031  -9.070  1.00 96.19           C  
ATOM   1073  C   ALA A 134      10.273  19.234  -9.852  1.00 96.19           C  
ATOM   1074  CB  ALA A 134      12.242  18.219  -8.703  1.00 96.19           C  
ATOM   1075  O   ALA A 134      10.453  19.312 -11.070  1.00 96.19           O  
ATOM   1076  N   ALA A 135       9.672  20.172  -9.102  1.00 92.19           N  
ATOM   1077  CA  ALA A 135       9.211  21.406  -9.711  1.00 92.19           C  
ATOM   1078  C   ALA A 135      10.391  22.250 -10.203  1.00 92.19           C  
ATOM   1079  CB  ALA A 135       8.375  22.219  -8.719  1.00 92.19           C  
ATOM   1080  O   ALA A 135      11.414  22.344  -9.531  1.00 92.19           O  
ATOM   1081  N   CYS A 136      10.250  22.734 -11.383  1.00 93.25           N  
ATOM   1082  CA  CYS A 136      11.211  23.641 -12.016  1.00 93.25           C  
ATOM   1083  C   CYS A 136      10.500  24.703 -12.836  1.00 93.25           C  
ATOM   1084  CB  CYS A 136      12.172  22.844 -12.898  1.00 93.25           C  
ATOM   1085  O   CYS A 136       9.961  24.406 -13.906  1.00 93.25           O  
ATOM   1086  SG  CYS A 136      13.375  23.891 -13.766  1.00 93.25           S  
ATOM   1087  N   MET A 137      10.516  26.000 -12.281  1.00 87.94           N  
ATOM   1088  CA  MET A 137       9.891  27.109 -12.992  1.00 87.94           C  
ATOM   1089  C   MET A 137      10.781  27.609 -14.117  1.00 87.94           C  
ATOM   1090  CB  MET A 137       9.578  28.250 -12.023  1.00 87.94           C  
ATOM   1091  O   MET A 137      11.680  28.422 -13.898  1.00 87.94           O  
ATOM   1092  CG  MET A 137       8.547  27.906 -10.961  1.00 87.94           C  
ATOM   1093  SD  MET A 137       6.945  27.375 -11.680  1.00 87.94           S  
ATOM   1094  CE  MET A 137       6.375  28.953 -12.375  1.00 87.94           C  
ATOM   1095  N   MET A 138      10.484  27.141 -15.344  1.00 90.31           N  
ATOM   1096  CA  MET A 138      11.320  27.453 -16.500  1.00 90.31           C  
ATOM   1097  C   MET A 138      10.891  28.781 -17.125  1.00 90.31           C  
ATOM   1098  CB  MET A 138      11.258  26.344 -17.547  1.00 90.31           C  
ATOM   1099  O   MET A 138       9.703  29.078 -17.203  1.00 90.31           O  
ATOM   1100  CG  MET A 138      12.000  25.078 -17.125  1.00 90.31           C  
ATOM   1101  SD  MET A 138      11.805  23.719 -18.344  1.00 90.31           S  
ATOM   1102  CE  MET A 138      10.367  22.859 -17.641  1.00 90.31           C  
ATOM   1103  N   ASP A 139      11.883  29.531 -17.531  1.00 88.75           N  
ATOM   1104  CA  ASP A 139      11.672  30.797 -18.219  1.00 88.75           C  
ATOM   1105  C   ASP A 139      11.742  30.625 -19.734  1.00 88.75           C  
ATOM   1106  CB  ASP A 139      12.711  31.828 -17.766  1.00 88.75           C  
ATOM   1107  O   ASP A 139      12.828  30.438 -20.297  1.00 88.75           O  
ATOM   1108  CG  ASP A 139      12.445  33.219 -18.328  1.00 88.75           C  
ATOM   1109  OD1 ASP A 139      11.508  33.375 -19.141  1.00 88.75           O  
ATOM   1110  OD2 ASP A 139      13.188  34.156 -17.969  1.00 88.75           O  
ATOM   1111  N   LEU A 140      10.531  30.828 -20.359  1.00 88.88           N  
ATOM   1112  CA  LEU A 140      10.461  30.500 -21.766  1.00 88.88           C  
ATOM   1113  C   LEU A 140      10.508  31.766 -22.625  1.00 88.88           C  
ATOM   1114  CB  LEU A 140       9.188  29.703 -22.078  1.00 88.88           C  
ATOM   1115  O   LEU A 140      10.242  31.703 -23.828  1.00 88.88           O  
ATOM   1116  CG  LEU A 140       9.031  28.375 -21.344  1.00 88.88           C  
ATOM   1117  CD1 LEU A 140       7.691  27.734 -21.688  1.00 88.88           C  
ATOM   1118  CD2 LEU A 140      10.180  27.438 -21.703  1.00 88.88           C  
ATOM   1119  N   ARG A 141      10.953  32.875 -22.094  1.00 87.12           N  
ATOM   1120  CA  ARG A 141      10.977  34.125 -22.828  1.00 87.12           C  
ATOM   1121  C   ARG A 141      11.945  34.062 -24.000  1.00 87.12           C  
ATOM   1122  CB  ARG A 141      11.359  35.281 -21.891  1.00 87.12           C  
ATOM   1123  O   ARG A 141      11.695  34.688 -25.047  1.00 87.12           O  
ATOM   1124  CG  ARG A 141      10.250  35.688 -20.922  1.00 87.12           C  
ATOM   1125  CD  ARG A 141      10.703  36.812 -20.000  1.00 87.12           C  
ATOM   1126  NE  ARG A 141      11.703  36.344 -19.047  1.00 87.12           N  
ATOM   1127  NH1 ARG A 141      12.070  38.438 -18.109  1.00 87.12           N  
ATOM   1128  NH2 ARG A 141      13.227  36.594 -17.344  1.00 87.12           N  
ATOM   1129  CZ  ARG A 141      12.328  37.125 -18.156  1.00 87.12           C  
ATOM   1130  N   ARG A 142      12.945  33.406 -23.859  1.00 88.25           N  
ATOM   1131  CA  ARG A 142      13.945  33.312 -24.922  1.00 88.25           C  
ATOM   1132  C   ARG A 142      13.836  31.969 -25.656  1.00 88.25           C  
ATOM   1133  CB  ARG A 142      15.352  33.469 -24.344  1.00 88.25           C  
ATOM   1134  O   ARG A 142      14.836  31.469 -26.188  1.00 88.25           O  
ATOM   1135  CG  ARG A 142      15.609  34.844 -23.750  1.00 88.25           C  
ATOM   1136  CD  ARG A 142      17.047  35.000 -23.281  1.00 88.25           C  
ATOM   1137  NE  ARG A 142      17.312  36.344 -22.766  1.00 88.25           N  
ATOM   1138  NH1 ARG A 142      19.562  36.000 -22.438  1.00 88.25           N  
ATOM   1139  NH2 ARG A 142      18.625  38.031 -21.906  1.00 88.25           N  
ATOM   1140  CZ  ARG A 142      18.500  36.781 -22.375  1.00 88.25           C  
ATOM   1141  N   TYR A 143      12.766  31.438 -25.594  1.00 85.50           N  
ATOM   1142  CA  TYR A 143      12.562  30.203 -26.344  1.00 85.50           C  
ATOM   1143  C   TYR A 143      12.805  30.422 -27.844  1.00 85.50           C  
ATOM   1144  CB  TYR A 143      11.148  29.656 -26.125  1.00 85.50           C  
ATOM   1145  O   TYR A 143      12.336  31.422 -28.406  1.00 85.50           O  
ATOM   1146  CG  TYR A 143      10.875  28.359 -26.844  1.00 85.50           C  
ATOM   1147  CD1 TYR A 143      10.336  28.359 -28.125  1.00 85.50           C  
ATOM   1148  CD2 TYR A 143      11.156  27.141 -26.250  1.00 85.50           C  
ATOM   1149  CE1 TYR A 143      10.078  27.172 -28.797  1.00 85.50           C  
ATOM   1150  CE2 TYR A 143      10.906  25.938 -26.906  1.00 85.50           C  
ATOM   1151  OH  TYR A 143      10.109  24.781 -28.844  1.00 85.50           O  
ATOM   1152  CZ  TYR A 143      10.367  25.969 -28.188  1.00 85.50           C  
ATOM   1153  N   PRO A 144      13.625  29.531 -28.531  1.00 87.06           N  
ATOM   1154  CA  PRO A 144      14.172  28.250 -28.062  1.00 87.06           C  
ATOM   1155  C   PRO A 144      15.625  28.359 -27.625  1.00 87.06           C  
ATOM   1156  CB  PRO A 144      14.039  27.344 -29.297  1.00 87.06           C  
ATOM   1157  O   PRO A 144      16.328  27.344 -27.516  1.00 87.06           O  
ATOM   1158  CG  PRO A 144      14.203  28.250 -30.469  1.00 87.06           C  
ATOM   1159  CD  PRO A 144      13.641  29.594 -30.094  1.00 87.06           C  
ATOM   1160  N   LEU A 145      16.141  29.625 -27.438  1.00 86.56           N  
ATOM   1161  CA  LEU A 145      17.516  29.844 -26.984  1.00 86.56           C  
ATOM   1162  C   LEU A 145      17.578  30.000 -25.469  1.00 86.56           C  
ATOM   1163  CB  LEU A 145      18.109  31.062 -27.672  1.00 86.56           C  
ATOM   1164  O   LEU A 145      18.484  30.641 -24.953  1.00 86.56           O  
ATOM   1165  CG  LEU A 145      18.281  30.984 -29.203  1.00 86.56           C  
ATOM   1166  CD1 LEU A 145      18.672  32.344 -29.766  1.00 86.56           C  
ATOM   1167  CD2 LEU A 145      19.312  29.922 -29.562  1.00 86.56           C  
ATOM   1168  N   ASP A 146      16.672  29.469 -24.828  1.00 88.00           N  
ATOM   1169  CA  ASP A 146      16.531  29.703 -23.391  1.00 88.00           C  
ATOM   1170  C   ASP A 146      17.438  28.766 -22.594  1.00 88.00           C  
ATOM   1171  CB  ASP A 146      15.086  29.516 -22.953  1.00 88.00           C  
ATOM   1172  O   ASP A 146      17.812  27.688 -23.094  1.00 88.00           O  
ATOM   1173  CG  ASP A 146      14.508  28.172 -23.344  1.00 88.00           C  
ATOM   1174  OD1 ASP A 146      14.422  27.875 -24.562  1.00 88.00           O  
ATOM   1175  OD2 ASP A 146      14.133  27.406 -22.438  1.00 88.00           O  
ATOM   1176  N   GLU A 147      17.875  29.281 -21.500  1.00 91.56           N  
ATOM   1177  CA  GLU A 147      18.547  28.516 -20.453  1.00 91.56           C  
ATOM   1178  C   GLU A 147      17.672  28.391 -19.203  1.00 91.56           C  
ATOM   1179  CB  GLU A 147      19.891  29.156 -20.094  1.00 91.56           C  
ATOM   1180  O   GLU A 147      16.984  29.344 -18.828  1.00 91.56           O  
ATOM   1181  CG  GLU A 147      20.891  29.188 -21.234  1.00 91.56           C  
ATOM   1182  CD  GLU A 147      22.234  29.797 -20.859  1.00 91.56           C  
ATOM   1183  OE1 GLU A 147      23.188  29.703 -21.656  1.00 91.56           O  
ATOM   1184  OE2 GLU A 147      22.328  30.359 -19.750  1.00 91.56           O  
ATOM   1185  N   GLN A 148      17.656  27.219 -18.750  1.00 93.62           N  
ATOM   1186  CA  GLN A 148      16.828  26.953 -17.578  1.00 93.62           C  
ATOM   1187  C   GLN A 148      17.672  26.547 -16.375  1.00 93.62           C  
ATOM   1188  CB  GLN A 148      15.789  25.875 -17.875  1.00 93.62           C  
ATOM   1189  O   GLN A 148      18.719  25.906 -16.531  1.00 93.62           O  
ATOM   1190  CG  GLN A 148      14.961  26.156 -19.125  1.00 93.62           C  
ATOM   1191  CD  GLN A 148      14.164  27.438 -19.031  1.00 93.62           C  
ATOM   1192  NE2 GLN A 148      13.883  28.047 -20.188  1.00 93.62           N  
ATOM   1193  OE1 GLN A 148      13.812  27.891 -17.938  1.00 93.62           O  
ATOM   1194  N   ASN A 149      17.297  26.984 -15.258  1.00 94.81           N  
ATOM   1195  CA  ASN A 149      17.891  26.547 -14.000  1.00 94.81           C  
ATOM   1196  C   ASN A 149      16.922  25.672 -13.203  1.00 94.81           C  
ATOM   1197  CB  ASN A 149      18.312  27.750 -13.164  1.00 94.81           C  
ATOM   1198  O   ASN A 149      15.906  26.156 -12.703  1.00 94.81           O  
ATOM   1199  CG  ASN A 149      19.328  27.391 -12.086  1.00 94.81           C  
ATOM   1200  ND2 ASN A 149      19.938  28.391 -11.477  1.00 94.81           N  
ATOM   1201  OD1 ASN A 149      19.547  26.203 -11.805  1.00 94.81           O  
ATOM   1202  N   CYS A 150      17.266  24.406 -13.148  1.00 95.75           N  
ATOM   1203  CA  CYS A 150      16.469  23.469 -12.383  1.00 95.75           C  
ATOM   1204  C   CYS A 150      17.219  22.953 -11.172  1.00 95.75           C  
ATOM   1205  CB  CYS A 150      16.031  22.297 -13.266  1.00 95.75           C  
ATOM   1206  O   CYS A 150      18.391  22.562 -11.281  1.00 95.75           O  
ATOM   1207  SG  CYS A 150      14.914  22.766 -14.602  1.00 95.75           S  
ATOM   1208  N   THR A 151      16.531  22.938 -10.039  1.00 97.19           N  
ATOM   1209  CA  THR A 151      17.219  22.594  -8.797  1.00 97.19           C  
ATOM   1210  C   THR A 151      16.562  21.375  -8.141  1.00 97.19           C  
ATOM   1211  CB  THR A 151      17.219  23.766  -7.809  1.00 97.19           C  
ATOM   1212  O   THR A 151      15.398  21.078  -8.398  1.00 97.19           O  
ATOM   1213  CG2 THR A 151      17.844  25.016  -8.438  1.00 97.19           C  
ATOM   1214  OG1 THR A 151      15.875  24.062  -7.422  1.00 97.19           O  
ATOM   1215  N   LEU A 152      17.344  20.594  -7.441  1.00 97.62           N  
ATOM   1216  CA  LEU A 152      16.891  19.625  -6.441  1.00 97.62           C  
ATOM   1217  C   LEU A 152      17.203  20.125  -5.031  1.00 97.62           C  
ATOM   1218  CB  LEU A 152      17.547  18.266  -6.668  1.00 97.62           C  
ATOM   1219  O   LEU A 152      18.359  20.312  -4.676  1.00 97.62           O  
ATOM   1220  CG  LEU A 152      17.078  17.125  -5.766  1.00 97.62           C  
ATOM   1221  CD1 LEU A 152      15.625  16.766  -6.078  1.00 97.62           C  
ATOM   1222  CD2 LEU A 152      17.969  15.906  -5.930  1.00 97.62           C  
ATOM   1223  N   GLU A 153      16.125  20.359  -4.273  1.00 97.50           N  
ATOM   1224  CA  GLU A 153      16.266  20.938  -2.939  1.00 97.50           C  
ATOM   1225  C   GLU A 153      16.109  19.875  -1.858  1.00 97.50           C  
ATOM   1226  CB  GLU A 153      15.234  22.047  -2.723  1.00 97.50           C  
ATOM   1227  O   GLU A 153      15.062  19.234  -1.744  1.00 97.50           O  
ATOM   1228  CG  GLU A 153      15.266  23.141  -3.791  1.00 97.50           C  
ATOM   1229  CD  GLU A 153      16.531  23.984  -3.738  1.00 97.50           C  
ATOM   1230  OE1 GLU A 153      17.031  24.391  -4.809  1.00 97.50           O  
ATOM   1231  OE2 GLU A 153      17.000  24.266  -2.615  1.00 97.50           O  
ATOM   1232  N   ILE A 154      17.156  19.656  -1.062  1.00 98.00           N  
ATOM   1233  CA  ILE A 154      17.219  18.641  -0.012  1.00 98.00           C  
ATOM   1234  C   ILE A 154      17.219  19.328   1.357  1.00 98.00           C  
ATOM   1235  CB  ILE A 154      18.469  17.750  -0.167  1.00 98.00           C  
ATOM   1236  O   ILE A 154      18.094  20.156   1.643  1.00 98.00           O  
ATOM   1237  CG1 ILE A 154      18.578  17.219  -1.604  1.00 98.00           C  
ATOM   1238  CG2 ILE A 154      18.422  16.594   0.837  1.00 98.00           C  
ATOM   1239  CD1 ILE A 154      19.922  16.609  -1.941  1.00 98.00           C  
ATOM   1240  N   GLU A 155      16.281  18.953   2.205  1.00 97.25           N  
ATOM   1241  CA  GLU A 155      16.156  19.609   3.500  1.00 97.25           C  
ATOM   1242  C   GLU A 155      15.758  18.609   4.590  1.00 97.25           C  
ATOM   1243  CB  GLU A 155      15.133  20.750   3.424  1.00 97.25           C  
ATOM   1244  O   GLU A 155      15.289  17.516   4.293  1.00 97.25           O  
ATOM   1245  CG  GLU A 155      15.133  21.656   4.645  1.00 97.25           C  
ATOM   1246  CD  GLU A 155      14.266  22.891   4.473  1.00 97.25           C  
ATOM   1247  OE1 GLU A 155      13.164  22.953   5.059  1.00 97.25           O  
ATOM   1248  OE2 GLU A 155      14.695  23.812   3.744  1.00 97.25           O  
ATOM   1249  N   SER A 156      16.047  18.953   5.820  1.00 96.25           N  
ATOM   1250  CA  SER A 156      15.516  18.203   6.957  1.00 96.25           C  
ATOM   1251  C   SER A 156      14.078  18.625   7.262  1.00 96.25           C  
ATOM   1252  CB  SER A 156      16.391  18.422   8.195  1.00 96.25           C  
ATOM   1253  O   SER A 156      13.750  19.812   7.215  1.00 96.25           O  
ATOM   1254  OG  SER A 156      15.781  17.828   9.344  1.00 96.25           O  
ATOM   1255  N   TYR A 157      13.305  17.766   7.621  1.00 94.56           N  
ATOM   1256  CA  TYR A 157      11.891  18.094   7.781  1.00 94.56           C  
ATOM   1257  C   TYR A 157      11.586  18.531   9.211  1.00 94.56           C  
ATOM   1258  CB  TYR A 157      11.016  16.891   7.406  1.00 94.56           C  
ATOM   1259  O   TYR A 157      11.023  19.594   9.438  1.00 94.56           O  
ATOM   1260  CG  TYR A 157       9.539  17.172   7.465  1.00 94.56           C  
ATOM   1261  CD1 TYR A 157       8.742  16.625   8.469  1.00 94.56           C  
ATOM   1262  CD2 TYR A 157       8.930  17.984   6.516  1.00 94.56           C  
ATOM   1263  CE1 TYR A 157       7.375  16.875   8.523  1.00 94.56           C  
ATOM   1264  CE2 TYR A 157       7.562  18.234   6.562  1.00 94.56           C  
ATOM   1265  OH  TYR A 157       5.445  17.938   7.621  1.00 94.56           O  
ATOM   1266  CZ  TYR A 157       6.797  17.688   7.570  1.00 94.56           C  
ATOM   1267  N   GLY A 158      11.992  17.672  10.102  1.00 92.12           N  
ATOM   1268  CA  GLY A 158      11.594  17.938  11.477  1.00 92.12           C  
ATOM   1269  C   GLY A 158      12.734  18.422  12.336  1.00 92.12           C  
ATOM   1270  O   GLY A 158      12.516  19.125  13.336  1.00 92.12           O  
ATOM   1271  N   TYR A 159      13.945  18.125  11.992  1.00 95.50           N  
ATOM   1272  CA  TYR A 159      15.102  18.484  12.812  1.00 95.50           C  
ATOM   1273  C   TYR A 159      15.664  19.844  12.391  1.00 95.50           C  
ATOM   1274  CB  TYR A 159      16.188  17.422  12.703  1.00 95.50           C  
ATOM   1275  O   TYR A 159      15.938  20.062  11.211  1.00 95.50           O  
ATOM   1276  CG  TYR A 159      15.766  16.062  13.234  1.00 95.50           C  
ATOM   1277  CD1 TYR A 159      15.633  15.844  14.602  1.00 95.50           C  
ATOM   1278  CD2 TYR A 159      15.492  15.016  12.367  1.00 95.50           C  
ATOM   1279  CE1 TYR A 159      15.242  14.602  15.102  1.00 95.50           C  
ATOM   1280  CE2 TYR A 159      15.102  13.766  12.852  1.00 95.50           C  
ATOM   1281  OH  TYR A 159      14.594  12.344  14.695  1.00 95.50           O  
ATOM   1282  CZ  TYR A 159      14.977  13.578  14.219  1.00 95.50           C  
ATOM   1283  N   THR A 160      15.875  20.703  13.359  1.00 95.00           N  
ATOM   1284  CA  THR A 160      16.516  21.984  13.109  1.00 95.00           C  
ATOM   1285  C   THR A 160      18.031  21.828  13.070  1.00 95.00           C  
ATOM   1286  CB  THR A 160      16.141  23.016  14.172  1.00 95.00           C  
ATOM   1287  O   THR A 160      18.562  20.734  13.305  1.00 95.00           O  
ATOM   1288  CG2 THR A 160      14.617  23.125  14.320  1.00 95.00           C  
ATOM   1289  OG1 THR A 160      16.703  22.641  15.430  1.00 95.00           O  
ATOM   1290  N   THR A 161      18.719  22.953  12.820  1.00 96.38           N  
ATOM   1291  CA  THR A 161      20.172  22.938  12.758  1.00 96.38           C  
ATOM   1292  C   THR A 161      20.766  22.656  14.133  1.00 96.38           C  
ATOM   1293  CB  THR A 161      20.719  24.281  12.219  1.00 96.38           C  
ATOM   1294  O   THR A 161      21.953  22.359  14.250  1.00 96.38           O  
ATOM   1295  CG2 THR A 161      20.328  24.484  10.758  1.00 96.38           C  
ATOM   1296  OG1 THR A 161      20.188  25.344  13.000  1.00 96.38           O  
ATOM   1297  N   ASP A 162      19.906  22.703  15.141  1.00 92.44           N  
ATOM   1298  CA  ASP A 162      20.375  22.297  16.469  1.00 92.44           C  
ATOM   1299  C   ASP A 162      20.500  20.781  16.562  1.00 92.44           C  
ATOM   1300  CB  ASP A 162      19.438  22.812  17.547  1.00 92.44           C  
ATOM   1301  O   ASP A 162      21.188  20.266  17.453  1.00 92.44           O  
ATOM   1302  CG  ASP A 162      19.438  24.328  17.656  1.00 92.44           C  
ATOM   1303  OD1 ASP A 162      20.406  24.984  17.219  1.00 92.44           O  
ATOM   1304  OD2 ASP A 162      18.438  24.891  18.172  1.00 92.44           O  
ATOM   1305  N   ASP A 163      19.844  20.031  15.688  1.00 94.94           N  
ATOM   1306  CA  ASP A 163      19.812  18.562  15.773  1.00 94.94           C  
ATOM   1307  C   ASP A 163      20.578  17.938  14.617  1.00 94.94           C  
ATOM   1308  CB  ASP A 163      18.359  18.062  15.781  1.00 94.94           C  
ATOM   1309  O   ASP A 163      21.141  16.844  14.766  1.00 94.94           O  
ATOM   1310  CG  ASP A 163      17.656  18.328  17.094  1.00 94.94           C  
ATOM   1311  OD1 ASP A 163      18.094  17.797  18.141  1.00 94.94           O  
ATOM   1312  OD2 ASP A 163      16.641  19.062  17.094  1.00 94.94           O  
ATOM   1313  N   ILE A 164      20.500  18.562  13.453  1.00 97.38           N  
ATOM   1314  CA  ILE A 164      21.078  17.922  12.273  1.00 97.38           C  
ATOM   1315  C   ILE A 164      21.719  18.984  11.375  1.00 97.38           C  
ATOM   1316  CB  ILE A 164      20.016  17.125  11.492  1.00 97.38           C  
ATOM   1317  O   ILE A 164      21.250  20.109  11.305  1.00 97.38           O  
ATOM   1318  CG1 ILE A 164      20.688  16.109  10.562  1.00 97.38           C  
ATOM   1319  CG2 ILE A 164      19.109  18.078  10.695  1.00 97.38           C  
ATOM   1320  CD1 ILE A 164      19.734  15.070   9.984  1.00 97.38           C  
ATOM   1321  N   GLU A 165      22.828  18.625  10.734  1.00 98.19           N  
ATOM   1322  CA  GLU A 165      23.484  19.406   9.695  1.00 98.19           C  
ATOM   1323  C   GLU A 165      23.719  18.578   8.438  1.00 98.19           C  
ATOM   1324  CB  GLU A 165      24.812  19.969  10.219  1.00 98.19           C  
ATOM   1325  O   GLU A 165      24.062  17.391   8.523  1.00 98.19           O  
ATOM   1326  CG  GLU A 165      24.656  21.047  11.273  1.00 98.19           C  
ATOM   1327  CD  GLU A 165      25.984  21.594  11.781  1.00 98.19           C  
ATOM   1328  OE1 GLU A 165      25.984  22.578  12.547  1.00 98.19           O  
ATOM   1329  OE2 GLU A 165      27.031  21.031  11.398  1.00 98.19           O  
ATOM   1330  N   PHE A 166      23.500  19.266   7.316  1.00 98.62           N  
ATOM   1331  CA  PHE A 166      23.734  18.609   6.035  1.00 98.62           C  
ATOM   1332  C   PHE A 166      24.984  19.141   5.355  1.00 98.62           C  
ATOM   1333  CB  PHE A 166      22.516  18.781   5.117  1.00 98.62           C  
ATOM   1334  O   PHE A 166      25.297  20.328   5.473  1.00 98.62           O  
ATOM   1335  CG  PHE A 166      21.297  18.016   5.570  1.00 98.62           C  
ATOM   1336  CD1 PHE A 166      21.391  17.078   6.590  1.00 98.62           C  
ATOM   1337  CD2 PHE A 166      20.062  18.250   4.973  1.00 98.62           C  
ATOM   1338  CE1 PHE A 166      20.266  16.375   7.008  1.00 98.62           C  
ATOM   1339  CE2 PHE A 166      18.938  17.547   5.387  1.00 98.62           C  
ATOM   1340  CZ  PHE A 166      19.031  16.609   6.402  1.00 98.62           C  
ATOM   1341  N   TYR A 167      25.672  18.297   4.660  1.00 98.62           N  
ATOM   1342  CA  TYR A 167      26.781  18.750   3.836  1.00 98.62           C  
ATOM   1343  C   TYR A 167      26.984  17.828   2.641  1.00 98.62           C  
ATOM   1344  CB  TYR A 167      28.062  18.828   4.660  1.00 98.62           C  
ATOM   1345  O   TYR A 167      26.531  16.688   2.652  1.00 98.62           O  
ATOM   1346  CG  TYR A 167      28.578  17.469   5.113  1.00 98.62           C  
ATOM   1347  CD1 TYR A 167      28.062  16.859   6.254  1.00 98.62           C  
ATOM   1348  CD2 TYR A 167      29.578  16.812   4.402  1.00 98.62           C  
ATOM   1349  CE1 TYR A 167      28.531  15.617   6.676  1.00 98.62           C  
ATOM   1350  CE2 TYR A 167      30.047  15.570   4.812  1.00 98.62           C  
ATOM   1351  OH  TYR A 167      29.984  13.758   6.359  1.00 98.62           O  
ATOM   1352  CZ  TYR A 167      29.516  14.984   5.949  1.00 98.62           C  
ATOM   1353  N   TRP A 168      27.594  18.359   1.619  1.00 98.56           N  
ATOM   1354  CA  TRP A 168      27.984  17.562   0.457  1.00 98.56           C  
ATOM   1355  C   TRP A 168      29.234  16.734   0.747  1.00 98.56           C  
ATOM   1356  CB  TRP A 168      28.219  18.453  -0.759  1.00 98.56           C  
ATOM   1357  O   TRP A 168      30.328  17.281   0.872  1.00 98.56           O  
ATOM   1358  CG  TRP A 168      26.984  19.156  -1.244  1.00 98.56           C  
ATOM   1359  CD1 TRP A 168      26.703  20.500  -1.150  1.00 98.56           C  
ATOM   1360  CD2 TRP A 168      25.859  18.562  -1.896  1.00 98.56           C  
ATOM   1361  CE2 TRP A 168      24.938  19.594  -2.170  1.00 98.56           C  
ATOM   1362  CE3 TRP A 168      25.547  17.250  -2.275  1.00 98.56           C  
ATOM   1363  NE1 TRP A 168      25.484  20.766  -1.706  1.00 98.56           N  
ATOM   1364  CH2 TRP A 168      23.438  18.062  -3.168  1.00 98.56           C  
ATOM   1365  CZ2 TRP A 168      23.719  19.359  -2.807  1.00 98.56           C  
ATOM   1366  CZ3 TRP A 168      24.328  17.016  -2.910  1.00 98.56           C  
ATOM   1367  N   ARG A 169      29.047  15.453   0.857  1.00 97.50           N  
ATOM   1368  CA  ARG A 169      30.141  14.562   1.212  1.00 97.50           C  
ATOM   1369  C   ARG A 169      31.094  14.367   0.034  1.00 97.50           C  
ATOM   1370  CB  ARG A 169      29.609  13.211   1.686  1.00 97.50           C  
ATOM   1371  O   ARG A 169      30.703  13.805  -0.993  1.00 97.50           O  
ATOM   1372  CG  ARG A 169      30.688  12.281   2.230  1.00 97.50           C  
ATOM   1373  CD  ARG A 169      30.094  11.000   2.791  1.00 97.50           C  
ATOM   1374  NE  ARG A 169      31.125  10.062   3.225  1.00 97.50           N  
ATOM   1375  NH1 ARG A 169      30.844   8.609   1.450  1.00 97.50           N  
ATOM   1376  NH2 ARG A 169      32.406   8.172   3.062  1.00 97.50           N  
ATOM   1377  CZ  ARG A 169      31.453   8.953   2.578  1.00 97.50           C  
ATOM   1378  N   GLY A 170      32.312  14.836   0.186  1.00 95.75           N  
ATOM   1379  CA  GLY A 170      33.281  14.812  -0.884  1.00 95.75           C  
ATOM   1380  C   GLY A 170      33.312  16.078  -1.713  1.00 95.75           C  
ATOM   1381  O   GLY A 170      33.906  16.109  -2.789  1.00 95.75           O  
ATOM   1382  N   ASP A 171      32.594  17.062  -1.305  1.00 95.06           N  
ATOM   1383  CA  ASP A 171      32.562  18.391  -1.928  1.00 95.06           C  
ATOM   1384  C   ASP A 171      32.156  18.297  -3.393  1.00 95.06           C  
ATOM   1385  CB  ASP A 171      33.938  19.062  -1.819  1.00 95.06           C  
ATOM   1386  O   ASP A 171      31.062  17.781  -3.697  1.00 95.06           O  
ATOM   1387  CG  ASP A 171      34.375  19.312  -0.384  1.00 95.06           C  
ATOM   1388  OD1 ASP A 171      33.562  19.891   0.396  1.00 95.06           O  
ATOM   1389  OD2 ASP A 171      35.500  18.938  -0.029  1.00 95.06           O  
ATOM   1390  N   ASP A 172      33.031  18.609  -4.223  1.00 91.31           N  
ATOM   1391  CA  ASP A 172      32.688  18.672  -5.641  1.00 91.31           C  
ATOM   1392  C   ASP A 172      32.469  17.281  -6.207  1.00 91.31           C  
ATOM   1393  CB  ASP A 172      33.812  19.375  -6.438  1.00 91.31           C  
ATOM   1394  O   ASP A 172      31.859  17.125  -7.273  1.00 91.31           O  
ATOM   1395  CG  ASP A 172      33.875  20.859  -6.148  1.00 91.31           C  
ATOM   1396  OD1 ASP A 172      32.875  21.453  -5.676  1.00 91.31           O  
ATOM   1397  OD2 ASP A 172      34.938  21.469  -6.398  1.00 91.31           O  
ATOM   1398  N   ASN A 173      32.875  16.328  -5.477  1.00 93.06           N  
ATOM   1399  CA  ASN A 173      32.719  14.961  -5.953  1.00 93.06           C  
ATOM   1400  C   ASN A 173      31.469  14.305  -5.367  1.00 93.06           C  
ATOM   1401  CB  ASN A 173      33.938  14.125  -5.629  1.00 93.06           C  
ATOM   1402  O   ASN A 173      31.250  13.102  -5.543  1.00 93.06           O  
ATOM   1403  CG  ASN A 173      35.188  14.641  -6.324  1.00 93.06           C  
ATOM   1404  ND2 ASN A 173      36.281  14.758  -5.578  1.00 93.06           N  
ATOM   1405  OD1 ASN A 173      35.188  14.938  -7.523  1.00 93.06           O  
ATOM   1406  N   ALA A 174      30.625  15.102  -4.652  1.00 97.12           N  
ATOM   1407  CA  ALA A 174      29.438  14.562  -4.000  1.00 97.12           C  
ATOM   1408  C   ALA A 174      28.375  14.148  -5.027  1.00 97.12           C  
ATOM   1409  CB  ALA A 174      28.844  15.586  -3.033  1.00 97.12           C  
ATOM   1410  O   ALA A 174      27.516  13.328  -4.738  1.00 97.12           O  
ATOM   1411  N   VAL A 175      28.500  14.758  -6.211  1.00 97.00           N  
ATOM   1412  CA  VAL A 175      27.531  14.445  -7.258  1.00 97.00           C  
ATOM   1413  C   VAL A 175      28.250  13.812  -8.453  1.00 97.00           C  
ATOM   1414  CB  VAL A 175      26.750  15.695  -7.711  1.00 97.00           C  
ATOM   1415  O   VAL A 175      29.234  14.352  -8.945  1.00 97.00           O  
ATOM   1416  CG1 VAL A 175      25.828  15.359  -8.875  1.00 97.00           C  
ATOM   1417  CG2 VAL A 175      25.953  16.281  -6.543  1.00 97.00           C  
ATOM   1418  N   THR A 176      27.766  12.641  -8.906  1.00 94.44           N  
ATOM   1419  CA  THR A 176      28.328  11.930 -10.039  1.00 94.44           C  
ATOM   1420  C   THR A 176      27.250  11.570 -11.055  1.00 94.44           C  
ATOM   1421  CB  THR A 176      29.062  10.648  -9.594  1.00 94.44           C  
ATOM   1422  O   THR A 176      26.062  11.758 -10.789  1.00 94.44           O  
ATOM   1423  CG2 THR A 176      30.203  10.969  -8.633  1.00 94.44           C  
ATOM   1424  OG1 THR A 176      28.125   9.781  -8.930  1.00 94.44           O  
ATOM   1425  N   GLY A 177      27.625  11.188 -12.242  1.00 92.50           N  
ATOM   1426  CA  GLY A 177      26.719  10.703 -13.273  1.00 92.50           C  
ATOM   1427  C   GLY A 177      26.266  11.797 -14.219  1.00 92.50           C  
ATOM   1428  O   GLY A 177      25.641  11.516 -15.250  1.00 92.50           O  
ATOM   1429  N   VAL A 178      26.609  13.047 -13.953  1.00 92.69           N  
ATOM   1430  CA  VAL A 178      26.109  14.180 -14.727  1.00 92.69           C  
ATOM   1431  C   VAL A 178      26.625  14.094 -16.156  1.00 92.69           C  
ATOM   1432  CB  VAL A 178      26.516  15.523 -14.094  1.00 92.69           C  
ATOM   1433  O   VAL A 178      25.891  14.352 -17.109  1.00 92.69           O  
ATOM   1434  CG1 VAL A 178      26.031  16.688 -14.945  1.00 92.69           C  
ATOM   1435  CG2 VAL A 178      25.969  15.633 -12.672  1.00 92.69           C  
ATOM   1436  N   THR A 179      27.844  13.664 -16.391  1.00 88.19           N  
ATOM   1437  CA  THR A 179      28.469  13.672 -17.703  1.00 88.19           C  
ATOM   1438  C   THR A 179      27.891  12.570 -18.594  1.00 88.19           C  
ATOM   1439  CB  THR A 179      30.000  13.484 -17.594  1.00 88.19           C  
ATOM   1440  O   THR A 179      28.047  12.609 -19.812  1.00 88.19           O  
ATOM   1441  CG2 THR A 179      30.641  14.625 -16.797  1.00 88.19           C  
ATOM   1442  OG1 THR A 179      30.266  12.242 -16.922  1.00 88.19           O  
ATOM   1443  N   LYS A 180      27.188  11.672 -18.016  1.00 84.75           N  
ATOM   1444  CA  LYS A 180      26.672  10.547 -18.781  1.00 84.75           C  
ATOM   1445  C   LYS A 180      25.219  10.758 -19.172  1.00 84.75           C  
ATOM   1446  CB  LYS A 180      26.828   9.242 -17.984  1.00 84.75           C  
ATOM   1447  O   LYS A 180      24.641   9.953 -19.906  1.00 84.75           O  
ATOM   1448  CG  LYS A 180      28.266   8.875 -17.656  1.00 84.75           C  
ATOM   1449  CD  LYS A 180      28.344   7.605 -16.828  1.00 84.75           C  
ATOM   1450  CE  LYS A 180      29.766   7.305 -16.391  1.00 84.75           C  
ATOM   1451  NZ  LYS A 180      29.828   6.133 -15.461  1.00 84.75           N  
ATOM   1452  N   ILE A 181      24.672  11.859 -18.719  1.00 86.88           N  
ATOM   1453  CA  ILE A 181      23.250  12.078 -18.938  1.00 86.88           C  
ATOM   1454  C   ILE A 181      23.000  12.555 -20.359  1.00 86.88           C  
ATOM   1455  CB  ILE A 181      22.672  13.102 -17.922  1.00 86.88           C  
ATOM   1456  O   ILE A 181      23.688  13.461 -20.844  1.00 86.88           O  
ATOM   1457  CG1 ILE A 181      22.828  12.578 -16.484  1.00 86.88           C  
ATOM   1458  CG2 ILE A 181      21.219  13.422 -18.234  1.00 86.88           C  
ATOM   1459  CD1 ILE A 181      22.500  13.609 -15.414  1.00 86.88           C  
ATOM   1460  N   GLU A 182      22.109  11.844 -21.031  1.00 78.75           N  
ATOM   1461  CA  GLU A 182      21.641  12.258 -22.344  1.00 78.75           C  
ATOM   1462  C   GLU A 182      20.188  12.734 -22.297  1.00 78.75           C  
ATOM   1463  CB  GLU A 182      21.781  11.109 -23.359  1.00 78.75           C  
ATOM   1464  O   GLU A 182      19.312  11.992 -21.859  1.00 78.75           O  
ATOM   1465  CG  GLU A 182      23.234  10.711 -23.625  1.00 78.75           C  
ATOM   1466  CD  GLU A 182      23.359   9.609 -24.672  1.00 78.75           C  
ATOM   1467  OE1 GLU A 182      24.500   9.266 -25.047  1.00 78.75           O  
ATOM   1468  OE2 GLU A 182      22.312   9.078 -25.094  1.00 78.75           O  
ATOM   1469  N   LEU A 183      20.016  14.023 -22.672  1.00 82.06           N  
ATOM   1470  CA  LEU A 183      18.672  14.594 -22.750  1.00 82.06           C  
ATOM   1471  C   LEU A 183      18.281  14.875 -24.188  1.00 82.06           C  
ATOM   1472  CB  LEU A 183      18.594  15.875 -21.922  1.00 82.06           C  
ATOM   1473  O   LEU A 183      19.078  15.430 -24.953  1.00 82.06           O  
ATOM   1474  CG  LEU A 183      18.750  15.719 -20.406  1.00 82.06           C  
ATOM   1475  CD1 LEU A 183      19.125  17.062 -19.766  1.00 82.06           C  
ATOM   1476  CD2 LEU A 183      17.469  15.172 -19.781  1.00 82.06           C  
ATOM   1477  N   PRO A 184      17.188  14.469 -24.672  1.00 75.38           N  
ATOM   1478  CA  PRO A 184      16.797  14.695 -26.062  1.00 75.38           C  
ATOM   1479  C   PRO A 184      16.703  16.172 -26.422  1.00 75.38           C  
ATOM   1480  CB  PRO A 184      15.406  14.039 -26.156  1.00 75.38           C  
ATOM   1481  O   PRO A 184      17.094  16.578 -27.531  1.00 75.38           O  
ATOM   1482  CG  PRO A 184      15.367  13.086 -25.000  1.00 75.38           C  
ATOM   1483  CD  PRO A 184      16.297  13.586 -23.938  1.00 75.38           C  
ATOM   1484  N   GLN A 185      16.250  17.031 -25.562  1.00 82.06           N  
ATOM   1485  CA  GLN A 185      15.961  18.406 -25.953  1.00 82.06           C  
ATOM   1486  C   GLN A 185      16.828  19.391 -25.172  1.00 82.06           C  
ATOM   1487  CB  GLN A 185      14.477  18.719 -25.734  1.00 82.06           C  
ATOM   1488  O   GLN A 185      16.781  20.594 -25.406  1.00 82.06           O  
ATOM   1489  CG  GLN A 185      13.547  17.984 -26.688  1.00 82.06           C  
ATOM   1490  CD  GLN A 185      12.094  18.359 -26.500  1.00 82.06           C  
ATOM   1491  NE2 GLN A 185      11.227  17.828 -27.359  1.00 82.06           N  
ATOM   1492  OE1 GLN A 185      11.742  19.109 -25.578  1.00 82.06           O  
ATOM   1493  N   PHE A 186      17.656  18.953 -24.312  1.00 89.19           N  
ATOM   1494  CA  PHE A 186      18.453  19.844 -23.469  1.00 89.19           C  
ATOM   1495  C   PHE A 186      19.875  19.312 -23.328  1.00 89.19           C  
ATOM   1496  CB  PHE A 186      17.812  20.016 -22.094  1.00 89.19           C  
ATOM   1497  O   PHE A 186      20.125  18.125 -23.578  1.00 89.19           O  
ATOM   1498  CG  PHE A 186      16.562  20.859 -22.109  1.00 89.19           C  
ATOM   1499  CD1 PHE A 186      16.641  22.234 -21.938  1.00 89.19           C  
ATOM   1500  CD2 PHE A 186      15.320  20.281 -22.297  1.00 89.19           C  
ATOM   1501  CE1 PHE A 186      15.484  23.031 -21.953  1.00 89.19           C  
ATOM   1502  CE2 PHE A 186      14.164  21.062 -22.312  1.00 89.19           C  
ATOM   1503  CZ  PHE A 186      14.250  22.422 -22.141  1.00 89.19           C  
ATOM   1504  N   SER A 187      20.766  20.172 -23.016  1.00 90.69           N  
ATOM   1505  CA  SER A 187      22.109  19.844 -22.547  1.00 90.69           C  
ATOM   1506  C   SER A 187      22.375  20.469 -21.172  1.00 90.69           C  
ATOM   1507  CB  SER A 187      23.172  20.312 -23.547  1.00 90.69           C  
ATOM   1508  O   SER A 187      21.953  21.594 -20.906  1.00 90.69           O  
ATOM   1509  OG  SER A 187      23.016  19.641 -24.781  1.00 90.69           O  
ATOM   1510  N   ILE A 188      23.047  19.656 -20.344  1.00 93.62           N  
ATOM   1511  CA  ILE A 188      23.469  20.203 -19.078  1.00 93.62           C  
ATOM   1512  C   ILE A 188      24.797  20.953 -19.250  1.00 93.62           C  
ATOM   1513  CB  ILE A 188      23.625  19.094 -18.000  1.00 93.62           C  
ATOM   1514  O   ILE A 188      25.828  20.328 -19.531  1.00 93.62           O  
ATOM   1515  CG1 ILE A 188      22.312  18.328 -17.844  1.00 93.62           C  
ATOM   1516  CG2 ILE A 188      24.062  19.703 -16.656  1.00 93.62           C  
ATOM   1517  CD1 ILE A 188      22.422  17.094 -16.953  1.00 93.62           C  
ATOM   1518  N   VAL A 189      24.750  22.250 -19.078  1.00 93.25           N  
ATOM   1519  CA  VAL A 189      25.922  23.078 -19.312  1.00 93.25           C  
ATOM   1520  C   VAL A 189      26.750  23.172 -18.031  1.00 93.25           C  
ATOM   1521  CB  VAL A 189      25.531  24.500 -19.781  1.00 93.25           C  
ATOM   1522  O   VAL A 189      27.984  23.297 -18.094  1.00 93.25           O  
ATOM   1523  CG1 VAL A 189      26.766  25.344 -20.078  1.00 93.25           C  
ATOM   1524  CG2 VAL A 189      24.625  24.422 -21.016  1.00 93.25           C  
ATOM   1525  N   ASP A 190      26.062  23.172 -16.938  1.00 93.62           N  
ATOM   1526  CA  ASP A 190      26.734  23.297 -15.641  1.00 93.62           C  
ATOM   1527  C   ASP A 190      25.828  22.828 -14.508  1.00 93.62           C  
ATOM   1528  CB  ASP A 190      27.156  24.750 -15.398  1.00 93.62           C  
ATOM   1529  O   ASP A 190      24.609  22.656 -14.695  1.00 93.62           O  
ATOM   1530  CG  ASP A 190      28.250  24.875 -14.344  1.00 93.62           C  
ATOM   1531  OD1 ASP A 190      28.828  23.844 -13.938  1.00 93.62           O  
ATOM   1532  OD2 ASP A 190      28.531  26.016 -13.914  1.00 93.62           O  
ATOM   1533  N   TYR A 191      26.500  22.453 -13.430  1.00 96.12           N  
ATOM   1534  CA  TYR A 191      25.750  22.188 -12.219  1.00 96.12           C  
ATOM   1535  C   TYR A 191      26.469  22.734 -10.992  1.00 96.12           C  
ATOM   1536  CB  TYR A 191      25.484  20.688 -12.047  1.00 96.12           C  
ATOM   1537  O   TYR A 191      27.703  22.844 -10.984  1.00 96.12           O  
ATOM   1538  CG  TYR A 191      26.734  19.891 -11.734  1.00 96.12           C  
ATOM   1539  CD1 TYR A 191      27.594  19.484 -12.750  1.00 96.12           C  
ATOM   1540  CD2 TYR A 191      27.047  19.562 -10.422  1.00 96.12           C  
ATOM   1541  CE1 TYR A 191      28.734  18.750 -12.461  1.00 96.12           C  
ATOM   1542  CE2 TYR A 191      28.188  18.828 -10.125  1.00 96.12           C  
ATOM   1543  OH  TYR A 191      30.156  17.703 -10.859  1.00 96.12           O  
ATOM   1544  CZ  TYR A 191      29.031  18.422 -11.148  1.00 96.12           C  
ATOM   1545  N   LYS A 192      25.719  23.172 -10.008  1.00 97.12           N  
ATOM   1546  CA  LYS A 192      26.281  23.781  -8.805  1.00 97.12           C  
ATOM   1547  C   LYS A 192      25.719  23.109  -7.547  1.00 97.12           C  
ATOM   1548  CB  LYS A 192      25.984  25.281  -8.766  1.00 97.12           C  
ATOM   1549  O   LYS A 192      24.547  22.750  -7.496  1.00 97.12           O  
ATOM   1550  CG  LYS A 192      26.703  26.078  -9.844  1.00 97.12           C  
ATOM   1551  CD  LYS A 192      26.422  27.562  -9.719  1.00 97.12           C  
ATOM   1552  CE  LYS A 192      27.109  28.359 -10.820  1.00 97.12           C  
ATOM   1553  NZ  LYS A 192      26.828  29.828 -10.719  1.00 97.12           N  
ATOM   1554  N   LEU A 193      26.641  22.922  -6.570  1.00 98.19           N  
ATOM   1555  CA  LEU A 193      26.266  22.438  -5.246  1.00 98.19           C  
ATOM   1556  C   LEU A 193      26.203  23.578  -4.242  1.00 98.19           C  
ATOM   1557  CB  LEU A 193      27.250  21.375  -4.766  1.00 98.19           C  
ATOM   1558  O   LEU A 193      27.203  24.281  -4.035  1.00 98.19           O  
ATOM   1559  CG  LEU A 193      27.547  20.234  -5.746  1.00 98.19           C  
ATOM   1560  CD1 LEU A 193      28.516  19.234  -5.117  1.00 98.19           C  
ATOM   1561  CD2 LEU A 193      26.266  19.531  -6.164  1.00 98.19           C  
ATOM   1562  N   ILE A 194      25.047  23.781  -3.672  1.00 97.81           N  
ATOM   1563  CA  ILE A 194      24.859  24.906  -2.764  1.00 97.81           C  
ATOM   1564  C   ILE A 194      24.453  24.391  -1.384  1.00 97.81           C  
ATOM   1565  CB  ILE A 194      23.797  25.891  -3.303  1.00 97.81           C  
ATOM   1566  O   ILE A 194      23.641  23.469  -1.273  1.00 97.81           O  
ATOM   1567  CG1 ILE A 194      24.219  26.453  -4.664  1.00 97.81           C  
ATOM   1568  CG2 ILE A 194      23.531  27.016  -2.299  1.00 97.81           C  
ATOM   1569  CD1 ILE A 194      23.094  27.094  -5.453  1.00 97.81           C  
ATOM   1570  N   THR A 195      25.031  24.922  -0.326  1.00 97.69           N  
ATOM   1571  CA  THR A 195      24.672  24.672   1.061  1.00 97.69           C  
ATOM   1572  C   THR A 195      24.125  25.938   1.715  1.00 97.69           C  
ATOM   1573  CB  THR A 195      25.859  24.141   1.874  1.00 97.69           C  
ATOM   1574  O   THR A 195      24.750  26.984   1.653  1.00 97.69           O  
ATOM   1575  CG2 THR A 195      25.453  23.797   3.303  1.00 97.69           C  
ATOM   1576  OG1 THR A 195      26.375  22.953   1.244  1.00 97.69           O  
ATOM   1577  N   LYS A 196      22.906  25.875   2.297  1.00 96.31           N  
ATOM   1578  CA  LYS A 196      22.344  27.031   2.971  1.00 96.31           C  
ATOM   1579  C   LYS A 196      21.516  26.625   4.180  1.00 96.31           C  
ATOM   1580  CB  LYS A 196      21.500  27.859   2.004  1.00 96.31           C  
ATOM   1581  O   LYS A 196      21.312  25.438   4.430  1.00 96.31           O  
ATOM   1582  CG  LYS A 196      20.312  27.109   1.424  1.00 96.31           C  
ATOM   1583  CD  LYS A 196      19.609  27.922   0.342  1.00 96.31           C  
ATOM   1584  CE  LYS A 196      18.484  27.125  -0.299  1.00 96.31           C  
ATOM   1585  NZ  LYS A 196      17.844  27.891  -1.419  1.00 96.31           N  
ATOM   1586  N   LYS A 197      21.203  27.594   4.996  1.00 95.94           N  
ATOM   1587  CA  LYS A 197      20.281  27.469   6.125  1.00 95.94           C  
ATOM   1588  C   LYS A 197      19.031  28.328   5.914  1.00 95.94           C  
ATOM   1589  CB  LYS A 197      20.984  27.875   7.426  1.00 95.94           C  
ATOM   1590  O   LYS A 197      19.141  29.484   5.504  1.00 95.94           O  
ATOM   1591  CG  LYS A 197      20.156  27.641   8.680  1.00 95.94           C  
ATOM   1592  CD  LYS A 197      20.906  28.031   9.938  1.00 95.94           C  
ATOM   1593  CE  LYS A 197      20.016  27.953  11.172  1.00 95.94           C  
ATOM   1594  NZ  LYS A 197      20.750  28.391  12.406  1.00 95.94           N  
ATOM   1595  N   VAL A 198      17.906  27.688   6.090  1.00 93.25           N  
ATOM   1596  CA  VAL A 198      16.656  28.422   5.922  1.00 93.25           C  
ATOM   1597  C   VAL A 198      15.984  28.594   7.277  1.00 93.25           C  
ATOM   1598  CB  VAL A 198      15.711  27.719   4.938  1.00 93.25           C  
ATOM   1599  O   VAL A 198      15.875  27.656   8.055  1.00 93.25           O  
ATOM   1600  CG1 VAL A 198      14.469  28.562   4.676  1.00 93.25           C  
ATOM   1601  CG2 VAL A 198      16.438  27.391   3.631  1.00 93.25           C  
ATOM   1602  N   VAL A 199      15.445  29.781   7.496  1.00 90.69           N  
ATOM   1603  CA  VAL A 199      14.883  30.109   8.805  1.00 90.69           C  
ATOM   1604  C   VAL A 199      13.359  30.203   8.703  1.00 90.69           C  
ATOM   1605  CB  VAL A 199      15.461  31.422   9.352  1.00 90.69           C  
ATOM   1606  O   VAL A 199      12.828  30.906   7.844  1.00 90.69           O  
ATOM   1607  CG1 VAL A 199      14.852  31.750  10.719  1.00 90.69           C  
ATOM   1608  CG2 VAL A 199      16.984  31.344   9.453  1.00 90.69           C  
ATOM   1609  N   PHE A 200      12.680  29.359   9.523  1.00 81.12           N  
ATOM   1610  CA  PHE A 200      11.234  29.422   9.711  1.00 81.12           C  
ATOM   1611  C   PHE A 200      10.891  29.797  11.148  1.00 81.12           C  
ATOM   1612  CB  PHE A 200      10.586  28.078   9.344  1.00 81.12           C  
ATOM   1613  O   PHE A 200      11.781  29.969  11.977  1.00 81.12           O  
ATOM   1614  CG  PHE A 200      10.836  27.656   7.922  1.00 81.12           C  
ATOM   1615  CD1 PHE A 200      10.062  28.141   6.883  1.00 81.12           C  
ATOM   1616  CD2 PHE A 200      11.852  26.750   7.629  1.00 81.12           C  
ATOM   1617  CE1 PHE A 200      10.289  27.750   5.566  1.00 81.12           C  
ATOM   1618  CE2 PHE A 200      12.094  26.344   6.320  1.00 81.12           C  
ATOM   1619  CZ  PHE A 200      11.312  26.844   5.289  1.00 81.12           C  
ATOM   1620  N   SER A 201       9.570  29.953  11.422  1.00 75.69           N  
ATOM   1621  CA  SER A 201       9.133  30.250  12.781  1.00 75.69           C  
ATOM   1622  C   SER A 201       9.438  29.094  13.727  1.00 75.69           C  
ATOM   1623  CB  SER A 201       7.629  30.547  12.797  1.00 75.69           C  
ATOM   1624  O   SER A 201       9.625  29.312  14.930  1.00 75.69           O  
ATOM   1625  OG  SER A 201       6.887  29.453  12.312  1.00 75.69           O  
ATOM   1626  N   THR A 202       9.641  27.922  13.141  1.00 77.75           N  
ATOM   1627  CA  THR A 202       9.859  26.734  13.961  1.00 77.75           C  
ATOM   1628  C   THR A 202      11.344  26.484  14.156  1.00 77.75           C  
ATOM   1629  CB  THR A 202       9.203  25.500  13.328  1.00 77.75           C  
ATOM   1630  O   THR A 202      11.734  25.594  14.922  1.00 77.75           O  
ATOM   1631  CG2 THR A 202       7.684  25.641  13.281  1.00 77.75           C  
ATOM   1632  OG1 THR A 202       9.695  25.328  11.992  1.00 77.75           O  
ATOM   1633  N   GLY A 203      12.211  27.234  13.477  1.00 86.19           N  
ATOM   1634  CA  GLY A 203      13.648  27.078  13.594  1.00 86.19           C  
ATOM   1635  C   GLY A 203      14.367  27.203  12.258  1.00 86.19           C  
ATOM   1636  O   GLY A 203      13.789  27.656  11.273  1.00 86.19           O  
ATOM   1637  N   SER A 204      15.656  26.891  12.422  1.00 94.75           N  
ATOM   1638  CA  SER A 204      16.500  26.891  11.227  1.00 94.75           C  
ATOM   1639  C   SER A 204      16.734  25.469  10.719  1.00 94.75           C  
ATOM   1640  CB  SER A 204      17.828  27.578  11.516  1.00 94.75           C  
ATOM   1641  O   SER A 204      16.969  24.562  11.516  1.00 94.75           O  
ATOM   1642  OG  SER A 204      17.625  28.922  11.906  1.00 94.75           O  
ATOM   1643  N   TYR A 205      16.625  25.359   9.430  1.00 96.44           N  
ATOM   1644  CA  TYR A 205      16.781  24.031   8.828  1.00 96.44           C  
ATOM   1645  C   TYR A 205      17.875  24.031   7.773  1.00 96.44           C  
ATOM   1646  CB  TYR A 205      15.453  23.594   8.195  1.00 96.44           C  
ATOM   1647  O   TYR A 205      18.031  25.000   7.016  1.00 96.44           O  
ATOM   1648  CG  TYR A 205      14.336  23.406   9.188  1.00 96.44           C  
ATOM   1649  CD1 TYR A 205      14.023  22.156   9.703  1.00 96.44           C  
ATOM   1650  CD2 TYR A 205      13.586  24.500   9.617  1.00 96.44           C  
ATOM   1651  CE1 TYR A 205      12.992  21.984  10.617  1.00 96.44           C  
ATOM   1652  CE2 TYR A 205      12.547  24.344  10.539  1.00 96.44           C  
ATOM   1653  OH  TYR A 205      11.242  22.922  11.938  1.00 96.44           O  
ATOM   1654  CZ  TYR A 205      12.258  23.094  11.031  1.00 96.44           C  
ATOM   1655  N   PRO A 206      18.703  22.984   7.770  1.00 97.56           N  
ATOM   1656  CA  PRO A 206      19.719  22.875   6.734  1.00 97.56           C  
ATOM   1657  C   PRO A 206      19.141  22.516   5.363  1.00 97.56           C  
ATOM   1658  CB  PRO A 206      20.641  21.766   7.250  1.00 97.56           C  
ATOM   1659  O   PRO A 206      18.219  21.703   5.273  1.00 97.56           O  
ATOM   1660  CG  PRO A 206      19.719  20.828   7.988  1.00 97.56           C  
ATOM   1661  CD  PRO A 206      18.641  21.641   8.633  1.00 97.56           C  
ATOM   1662  N   ARG A 207      19.719  23.156   4.375  1.00 97.88           N  
ATOM   1663  CA  ARG A 207      19.281  22.875   3.010  1.00 97.88           C  
ATOM   1664  C   ARG A 207      20.469  22.750   2.066  1.00 97.88           C  
ATOM   1665  CB  ARG A 207      18.328  23.969   2.518  1.00 97.88           C  
ATOM   1666  O   ARG A 207      21.375  23.594   2.082  1.00 97.88           O  
ATOM   1667  CG  ARG A 207      17.797  23.734   1.117  1.00 97.88           C  
ATOM   1668  CD  ARG A 207      16.812  24.828   0.701  1.00 97.88           C  
ATOM   1669  NE  ARG A 207      15.602  24.812   1.519  1.00 97.88           N  
ATOM   1670  NH1 ARG A 207      14.680  26.703   0.572  1.00 97.88           N  
ATOM   1671  NH2 ARG A 207      13.562  25.594   2.230  1.00 97.88           N  
ATOM   1672  CZ  ARG A 207      14.617  25.703   1.438  1.00 97.88           C  
ATOM   1673  N   LEU A 208      20.484  21.609   1.306  1.00 98.50           N  
ATOM   1674  CA  LEU A 208      21.391  21.438   0.177  1.00 98.50           C  
ATOM   1675  C   LEU A 208      20.641  21.594  -1.146  1.00 98.50           C  
ATOM   1676  CB  LEU A 208      22.078  20.078   0.242  1.00 98.50           C  
ATOM   1677  O   LEU A 208      19.516  21.109  -1.284  1.00 98.50           O  
ATOM   1678  CG  LEU A 208      22.875  19.781   1.516  1.00 98.50           C  
ATOM   1679  CD1 LEU A 208      23.516  18.391   1.424  1.00 98.50           C  
ATOM   1680  CD2 LEU A 208      23.922  20.844   1.758  1.00 98.50           C  
ATOM   1681  N   SER A 209      21.266  22.297  -2.070  1.00 98.25           N  
ATOM   1682  CA  SER A 209      20.672  22.484  -3.385  1.00 98.25           C  
ATOM   1683  C   SER A 209      21.609  22.031  -4.496  1.00 98.25           C  
ATOM   1684  CB  SER A 209      20.297  23.953  -3.596  1.00 98.25           C  
ATOM   1685  O   SER A 209      22.781  22.406  -4.512  1.00 98.25           O  
ATOM   1686  OG  SER A 209      19.312  24.359  -2.658  1.00 98.25           O  
ATOM   1687  N   LEU A 210      21.125  21.156  -5.301  1.00 98.19           N  
ATOM   1688  CA  LEU A 210      21.781  20.797  -6.559  1.00 98.19           C  
ATOM   1689  C   LEU A 210      21.109  21.500  -7.734  1.00 98.19           C  
ATOM   1690  CB  LEU A 210      21.750  19.281  -6.773  1.00 98.19           C  
ATOM   1691  O   LEU A 210      19.953  21.234  -8.047  1.00 98.19           O  
ATOM   1692  CG  LEU A 210      22.250  18.781  -8.125  1.00 98.19           C  
ATOM   1693  CD1 LEU A 210      23.703  19.219  -8.359  1.00 98.19           C  
ATOM   1694  CD2 LEU A 210      22.141  17.266  -8.219  1.00 98.19           C  
ATOM   1695  N   SER A 211      21.844  22.438  -8.391  1.00 97.19           N  
ATOM   1696  CA  SER A 211      21.281  23.250  -9.469  1.00 97.19           C  
ATOM   1697  C   SER A 211      21.875  22.828 -10.820  1.00 97.19           C  
ATOM   1698  CB  SER A 211      21.547  24.734  -9.219  1.00 97.19           C  
ATOM   1699  O   SER A 211      23.094  22.812 -10.992  1.00 97.19           O  
ATOM   1700  OG  SER A 211      21.016  25.516 -10.273  1.00 97.19           O  
ATOM   1701  N   PHE A 212      20.984  22.500 -11.719  1.00 96.38           N  
ATOM   1702  CA  PHE A 212      21.391  22.219 -13.094  1.00 96.38           C  
ATOM   1703  C   PHE A 212      21.125  23.406 -14.000  1.00 96.38           C  
ATOM   1704  CB  PHE A 212      20.656  20.969 -13.617  1.00 96.38           C  
ATOM   1705  O   PHE A 212      20.031  23.969 -13.992  1.00 96.38           O  
ATOM   1706  CG  PHE A 212      20.922  19.734 -12.812  1.00 96.38           C  
ATOM   1707  CD1 PHE A 212      22.125  19.047 -12.938  1.00 96.38           C  
ATOM   1708  CD2 PHE A 212      19.969  19.234 -11.945  1.00 96.38           C  
ATOM   1709  CE1 PHE A 212      22.375  17.891 -12.195  1.00 96.38           C  
ATOM   1710  CE2 PHE A 212      20.203  18.078 -11.195  1.00 96.38           C  
ATOM   1711  CZ  PHE A 212      21.406  17.406 -11.328  1.00 96.38           C  
ATOM   1712  N   LYS A 213      22.094  23.750 -14.750  1.00 95.88           N  
ATOM   1713  CA  LYS A 213      21.891  24.688 -15.859  1.00 95.88           C  
ATOM   1714  C   LYS A 213      21.672  23.953 -17.172  1.00 95.88           C  
ATOM   1715  CB  LYS A 213      23.094  25.641 -15.984  1.00 95.88           C  
ATOM   1716  O   LYS A 213      22.594  23.344 -17.703  1.00 95.88           O  
ATOM   1717  CG  LYS A 213      22.844  26.828 -16.906  1.00 95.88           C  
ATOM   1718  CD  LYS A 213      24.016  27.797 -16.875  1.00 95.88           C  
ATOM   1719  CE  LYS A 213      23.734  29.047 -17.719  1.00 95.88           C  
ATOM   1720  NZ  LYS A 213      24.844  30.031 -17.641  1.00 95.88           N  
ATOM   1721  N   LEU A 214      20.422  24.094 -17.625  1.00 94.25           N  
ATOM   1722  CA  LEU A 214      20.031  23.375 -18.844  1.00 94.25           C  
ATOM   1723  C   LEU A 214      19.938  24.344 -20.016  1.00 94.25           C  
ATOM   1724  CB  LEU A 214      18.703  22.656 -18.641  1.00 94.25           C  
ATOM   1725  O   LEU A 214      19.375  25.438 -19.891  1.00 94.25           O  
ATOM   1726  CG  LEU A 214      18.625  21.734 -17.422  1.00 94.25           C  
ATOM   1727  CD1 LEU A 214      17.203  21.172 -17.281  1.00 94.25           C  
ATOM   1728  CD2 LEU A 214      19.641  20.594 -17.531  1.00 94.25           C  
ATOM   1729  N   LYS A 215      20.500  23.906 -21.109  1.00 92.56           N  
ATOM   1730  CA  LYS A 215      20.375  24.672 -22.359  1.00 92.56           C  
ATOM   1731  C   LYS A 215      19.641  23.859 -23.422  1.00 92.56           C  
ATOM   1732  CB  LYS A 215      21.750  25.078 -22.875  1.00 92.56           C  
ATOM   1733  O   LYS A 215      19.953  22.688 -23.641  1.00 92.56           O  
ATOM   1734  CG  LYS A 215      21.703  26.000 -24.078  1.00 92.56           C  
ATOM   1735  CD  LYS A 215      23.109  26.438 -24.516  1.00 92.56           C  
ATOM   1736  CE  LYS A 215      23.062  27.359 -25.719  1.00 92.56           C  
ATOM   1737  NZ  LYS A 215      24.422  27.812 -26.125  1.00 92.56           N  
ATOM   1738  N   ARG A 216      18.609  24.469 -23.969  1.00 90.56           N  
ATOM   1739  CA  ARG A 216      17.844  23.781 -25.000  1.00 90.56           C  
ATOM   1740  C   ARG A 216      18.672  23.609 -26.266  1.00 90.56           C  
ATOM   1741  CB  ARG A 216      16.562  24.547 -25.328  1.00 90.56           C  
ATOM   1742  O   ARG A 216      19.359  24.531 -26.703  1.00 90.56           O  
ATOM   1743  CG  ARG A 216      15.570  23.781 -26.172  1.00 90.56           C  
ATOM   1744  CD  ARG A 216      14.328  24.594 -26.484  1.00 90.56           C  
ATOM   1745  NE  ARG A 216      13.625  24.984 -25.266  1.00 90.56           N  
ATOM   1746  NH1 ARG A 216      12.336  23.078 -25.156  1.00 90.56           N  
ATOM   1747  NH2 ARG A 216      12.117  24.703 -23.547  1.00 90.56           N  
ATOM   1748  CZ  ARG A 216      12.695  24.250 -24.656  1.00 90.56           C  
ATOM   1749  N   ASN A 217      18.562  22.375 -26.812  1.00 85.56           N  
ATOM   1750  CA  ASN A 217      19.266  22.109 -28.047  1.00 85.56           C  
ATOM   1751  C   ASN A 217      18.484  22.625 -29.266  1.00 85.56           C  
ATOM   1752  CB  ASN A 217      19.531  20.609 -28.203  1.00 85.56           C  
ATOM   1753  O   ASN A 217      17.266  22.516 -29.312  1.00 85.56           O  
ATOM   1754  CG  ASN A 217      20.406  20.062 -27.078  1.00 85.56           C  
ATOM   1755  ND2 ASN A 217      20.188  18.797 -26.719  1.00 85.56           N  
ATOM   1756  OD1 ASN A 217      21.266  20.766 -26.547  1.00 85.56           O  
ATOM   1757  N   ILE A 218      19.031  23.484 -29.984  1.00 76.69           N  
ATOM   1758  CA  ILE A 218      18.406  23.969 -31.203  1.00 76.69           C  
ATOM   1759  C   ILE A 218      18.547  22.938 -32.312  1.00 76.69           C  
ATOM   1760  CB  ILE A 218      19.016  25.312 -31.656  1.00 76.69           C  
ATOM   1761  O   ILE A 218      19.641  22.453 -32.594  1.00 76.69           O  
ATOM   1762  CG1 ILE A 218      18.938  26.344 -30.531  1.00 76.69           C  
ATOM   1763  CG2 ILE A 218      18.312  25.828 -32.906  1.00 76.69           C  
ATOM   1764  CD1 ILE A 218      19.578  27.688 -30.859  1.00 76.69           C  
ATOM   1765  N   GLY A 219      17.453  22.000 -32.375  1.00 56.75           N  
ATOM   1766  CA  GLY A 219      17.469  21.094 -33.531  1.00 56.75           C  
ATOM   1767  C   GLY A 219      18.109  21.719 -34.750  1.00 56.75           C  
ATOM   1768  O   GLY A 219      18.234  22.938 -34.844  1.00 56.75           O  
TER    1769      GLY A 219                                                      
ATOM   1770  N   GLN B   1      24.281  21.547  36.000  1.00 30.11           N  
ATOM   1771  CA  GLN B   1      24.984  20.516  35.281  1.00 30.11           C  
ATOM   1772  C   GLN B   1      24.781  20.672  33.750  1.00 30.11           C  
ATOM   1773  CB  GLN B   1      24.531  19.125  35.719  1.00 30.11           C  
ATOM   1774  O   GLN B   1      23.672  20.953  33.312  1.00 30.11           O  
ATOM   1775  CG  GLN B   1      25.344  18.562  36.875  1.00 30.11           C  
ATOM   1776  CD  GLN B   1      25.000  17.109  37.188  1.00 30.11           C  
ATOM   1777  NE2 GLN B   1      25.812  16.469  38.031  1.00 30.11           N  
ATOM   1778  OE1 GLN B   1      24.016  16.578  36.656  1.00 30.11           O  
ATOM   1779  N   SER B   2      25.828  20.875  32.938  1.00 34.84           N  
ATOM   1780  CA  SER B   2      25.875  21.328  31.547  1.00 34.84           C  
ATOM   1781  C   SER B   2      25.078  20.406  30.641  1.00 34.84           C  
ATOM   1782  CB  SER B   2      27.328  21.391  31.062  1.00 34.84           C  
ATOM   1783  O   SER B   2      25.125  19.188  30.797  1.00 34.84           O  
ATOM   1784  OG  SER B   2      27.672  20.250  30.312  1.00 34.84           O  
ATOM   1785  N   VAL B   3      24.031  20.766  29.969  1.00 41.47           N  
ATOM   1786  CA  VAL B   3      23.094  20.094  29.062  1.00 41.47           C  
ATOM   1787  C   VAL B   3      23.859  19.234  28.062  1.00 41.47           C  
ATOM   1788  CB  VAL B   3      22.219  21.125  28.297  1.00 41.47           C  
ATOM   1789  O   VAL B   3      23.281  18.406  27.359  1.00 41.47           O  
ATOM   1790  CG1 VAL B   3      21.094  20.422  27.547  1.00 41.47           C  
ATOM   1791  CG2 VAL B   3      21.656  22.172  29.266  1.00 41.47           C  
ATOM   1792  N   ASN B   4      25.234  19.484  27.875  1.00 40.44           N  
ATOM   1793  CA  ASN B   4      26.094  18.922  26.844  1.00 40.44           C  
ATOM   1794  C   ASN B   4      26.734  17.609  27.297  1.00 40.44           C  
ATOM   1795  CB  ASN B   4      27.188  19.922  26.453  1.00 40.44           C  
ATOM   1796  O   ASN B   4      27.781  17.219  26.812  1.00 40.44           O  
ATOM   1797  CG  ASN B   4      26.672  21.000  25.516  1.00 40.44           C  
ATOM   1798  ND2 ASN B   4      27.422  22.094  25.406  1.00 40.44           N  
ATOM   1799  OD1 ASN B   4      25.609  20.859  24.906  1.00 40.44           O  
ATOM   1800  N   ASP B   5      26.578  17.031  28.594  1.00 47.00           N  
ATOM   1801  CA  ASP B   5      27.250  15.828  29.094  1.00 47.00           C  
ATOM   1802  C   ASP B   5      26.719  14.578  28.406  1.00 47.00           C  
ATOM   1803  CB  ASP B   5      27.109  15.719  30.609  1.00 47.00           C  
ATOM   1804  O   ASP B   5      25.500  14.461  28.188  1.00 47.00           O  
ATOM   1805  CG  ASP B   5      28.156  14.820  31.234  1.00 47.00           C  
ATOM   1806  OD1 ASP B   5      28.828  14.062  30.516  1.00 47.00           O  
ATOM   1807  OD2 ASP B   5      28.297  14.875  32.469  1.00 47.00           O  
ATOM   1808  N   PRO B   6      27.547  13.664  27.797  1.00 50.31           N  
ATOM   1809  CA  PRO B   6      27.203  12.312  27.344  1.00 50.31           C  
ATOM   1810  C   PRO B   6      26.094  11.672  28.188  1.00 50.31           C  
ATOM   1811  CB  PRO B   6      28.516  11.539  27.484  1.00 50.31           C  
ATOM   1812  O   PRO B   6      25.469  10.703  27.750  1.00 50.31           O  
ATOM   1813  CG  PRO B   6      29.469  12.516  28.094  1.00 50.31           C  
ATOM   1814  CD  PRO B   6      28.750  13.828  28.281  1.00 50.31           C  
ATOM   1815  N   SER B   7      25.953  11.945  29.578  1.00 53.31           N  
ATOM   1816  CA  SER B   7      24.984  11.602  30.609  1.00 53.31           C  
ATOM   1817  C   SER B   7      23.562  11.953  30.188  1.00 53.31           C  
ATOM   1818  CB  SER B   7      25.328  12.312  31.922  1.00 53.31           C  
ATOM   1819  O   SER B   7      22.594  11.406  30.719  1.00 53.31           O  
ATOM   1820  OG  SER B   7      25.156  13.711  31.781  1.00 53.31           O  
ATOM   1821  N   ASN B   8      23.406  12.773  29.000  1.00 68.25           N  
ATOM   1822  CA  ASN B   8      22.141  13.367  28.609  1.00 68.25           C  
ATOM   1823  C   ASN B   8      21.328  12.414  27.734  1.00 68.25           C  
ATOM   1824  CB  ASN B   8      22.375  14.680  27.859  1.00 68.25           C  
ATOM   1825  O   ASN B   8      20.109  12.305  27.906  1.00 68.25           O  
ATOM   1826  CG  ASN B   8      21.906  15.891  28.641  1.00 68.25           C  
ATOM   1827  ND2 ASN B   8      22.250  17.078  28.156  1.00 68.25           N  
ATOM   1828  OD1 ASN B   8      21.250  15.758  29.672  1.00 68.25           O  
ATOM   1829  N   MET B   9      22.047  11.445  27.078  1.00 78.62           N  
ATOM   1830  CA  MET B   9      21.281  10.547  26.203  1.00 78.62           C  
ATOM   1831  C   MET B   9      20.500   9.531  27.031  1.00 78.62           C  
ATOM   1832  CB  MET B   9      22.219   9.828  25.234  1.00 78.62           C  
ATOM   1833  O   MET B   9      19.344   9.234  26.703  1.00 78.62           O  
ATOM   1834  CG  MET B   9      21.500   9.102  24.109  1.00 78.62           C  
ATOM   1835  SD  MET B   9      22.578   8.820  22.656  1.00 78.62           S  
ATOM   1836  CE  MET B   9      21.359   8.141  21.484  1.00 78.62           C  
ATOM   1837  N   SER B  10      21.156   9.031  28.125  1.00 83.88           N  
ATOM   1838  CA  SER B  10      20.484   8.062  28.969  1.00 83.88           C  
ATOM   1839  C   SER B  10      19.250   8.680  29.641  1.00 83.88           C  
ATOM   1840  CB  SER B  10      21.438   7.520  30.047  1.00 83.88           C  
ATOM   1841  O   SER B  10      18.203   8.031  29.734  1.00 83.88           O  
ATOM   1842  OG  SER B  10      21.828   8.555  30.922  1.00 83.88           O  
ATOM   1843  N   LEU B  11      19.516   9.906  30.031  1.00 87.88           N  
ATOM   1844  CA  LEU B  11      18.422  10.602  30.688  1.00 87.88           C  
ATOM   1845  C   LEU B  11      17.281  10.844  29.703  1.00 87.88           C  
ATOM   1846  CB  LEU B  11      18.891  11.930  31.266  1.00 87.88           C  
ATOM   1847  O   LEU B  11      16.109  10.688  30.047  1.00 87.88           O  
ATOM   1848  CG  LEU B  11      17.891  12.672  32.156  1.00 87.88           C  
ATOM   1849  CD1 LEU B  11      17.641  11.898  33.438  1.00 87.88           C  
ATOM   1850  CD2 LEU B  11      18.375  14.086  32.469  1.00 87.88           C  
ATOM   1851  N   VAL B  12      17.656  11.164  28.516  1.00 89.88           N  
ATOM   1852  CA  VAL B  12      16.641  11.438  27.516  1.00 89.88           C  
ATOM   1853  C   VAL B  12      15.914  10.141  27.141  1.00 89.88           C  
ATOM   1854  CB  VAL B  12      17.250  12.078  26.250  1.00 89.88           C  
ATOM   1855  O   VAL B  12      14.680  10.117  27.047  1.00 89.88           O  
ATOM   1856  CG1 VAL B  12      16.188  12.250  25.156  1.00 89.88           C  
ATOM   1857  CG2 VAL B  12      17.891  13.422  26.594  1.00 89.88           C  
ATOM   1858  N   LYS B  13      16.672   9.109  27.000  1.00 91.06           N  
ATOM   1859  CA  LYS B  13      16.078   7.812  26.703  1.00 91.06           C  
ATOM   1860  C   LYS B  13      15.102   7.383  27.797  1.00 91.06           C  
ATOM   1861  CB  LYS B  13      17.172   6.754  26.531  1.00 91.06           C  
ATOM   1862  O   LYS B  13      13.992   6.918  27.500  1.00 91.06           O  
ATOM   1863  CG  LYS B  13      16.641   5.375  26.172  1.00 91.06           C  
ATOM   1864  CD  LYS B  13      17.766   4.383  25.938  1.00 91.06           C  
ATOM   1865  CE  LYS B  13      17.234   2.979  25.672  1.00 91.06           C  
ATOM   1866  NZ  LYS B  13      17.688   2.463  24.344  1.00 91.06           N  
ATOM   1867  N   GLU B  14      15.484   7.527  29.000  1.00 92.75           N  
ATOM   1868  CA  GLU B  14      14.625   7.164  30.125  1.00 92.75           C  
ATOM   1869  C   GLU B  14      13.359   8.008  30.141  1.00 92.75           C  
ATOM   1870  CB  GLU B  14      15.383   7.320  31.438  1.00 92.75           C  
ATOM   1871  O   GLU B  14      12.281   7.512  30.453  1.00 92.75           O  
ATOM   1872  CG  GLU B  14      16.391   6.211  31.703  1.00 92.75           C  
ATOM   1873  CD  GLU B  14      17.172   6.406  33.000  1.00 92.75           C  
ATOM   1874  OE1 GLU B  14      18.094   5.609  33.281  1.00 92.75           O  
ATOM   1875  OE2 GLU B  14      16.859   7.363  33.750  1.00 92.75           O  
ATOM   1876  N   THR B  15      13.578   9.281  29.828  1.00 93.81           N  
ATOM   1877  CA  THR B  15      12.414  10.164  29.781  1.00 93.81           C  
ATOM   1878  C   THR B  15      11.422   9.695  28.734  1.00 93.81           C  
ATOM   1879  CB  THR B  15      12.836  11.617  29.484  1.00 93.81           C  
ATOM   1880  O   THR B  15      10.227   9.578  29.000  1.00 93.81           O  
ATOM   1881  CG2 THR B  15      11.617  12.531  29.391  1.00 93.81           C  
ATOM   1882  OG1 THR B  15      13.688  12.086  30.547  1.00 93.81           O  
ATOM   1883  N   VAL B  16      11.938   9.367  27.578  1.00 94.94           N  
ATOM   1884  CA  VAL B  16      11.062   8.922  26.484  1.00 94.94           C  
ATOM   1885  C   VAL B  16      10.414   7.586  26.859  1.00 94.94           C  
ATOM   1886  CB  VAL B  16      11.836   8.781  25.156  1.00 94.94           C  
ATOM   1887  O   VAL B  16       9.227   7.379  26.625  1.00 94.94           O  
ATOM   1888  CG1 VAL B  16      10.953   8.156  24.078  1.00 94.94           C  
ATOM   1889  CG2 VAL B  16      12.359  10.141  24.703  1.00 94.94           C  
ATOM   1890  N   ASP B  17      11.195   6.680  27.516  1.00 95.62           N  
ATOM   1891  CA  ASP B  17      10.648   5.410  27.984  1.00 95.62           C  
ATOM   1892  C   ASP B  17       9.477   5.629  28.938  1.00 95.62           C  
ATOM   1893  CB  ASP B  17      11.734   4.570  28.656  1.00 95.62           C  
ATOM   1894  O   ASP B  17       8.438   4.984  28.812  1.00 95.62           O  
ATOM   1895  CG  ASP B  17      12.680   3.918  27.656  1.00 95.62           C  
ATOM   1896  OD1 ASP B  17      12.359   3.867  26.453  1.00 95.62           O  
ATOM   1897  OD2 ASP B  17      13.758   3.447  28.094  1.00 95.62           O  
ATOM   1898  N   ARG B  18       9.656   6.527  29.766  1.00 95.38           N  
ATOM   1899  CA  ARG B  18       8.633   6.801  30.766  1.00 95.38           C  
ATOM   1900  C   ARG B  18       7.383   7.387  30.125  1.00 95.38           C  
ATOM   1901  CB  ARG B  18       9.164   7.758  31.844  1.00 95.38           C  
ATOM   1902  O   ARG B  18       6.262   7.012  30.484  1.00 95.38           O  
ATOM   1903  CG  ARG B  18       8.234   7.938  33.031  1.00 95.38           C  
ATOM   1904  CD  ARG B  18       8.781   8.945  34.031  1.00 95.38           C  
ATOM   1905  NE  ARG B  18      10.016   9.570  33.562  1.00 95.38           N  
ATOM   1906  NH1 ARG B  18       9.133  11.703  33.438  1.00 95.38           N  
ATOM   1907  NH2 ARG B  18      11.320  11.320  32.844  1.00 95.38           N  
ATOM   1908  CZ  ARG B  18      10.156  10.859  33.281  1.00 95.38           C  
ATOM   1909  N   LEU B  19       7.586   8.312  29.203  1.00 96.19           N  
ATOM   1910  CA  LEU B  19       6.461   8.977  28.547  1.00 96.19           C  
ATOM   1911  C   LEU B  19       5.617   7.969  27.766  1.00 96.19           C  
ATOM   1912  CB  LEU B  19       6.957  10.078  27.609  1.00 96.19           C  
ATOM   1913  O   LEU B  19       4.391   8.055  27.750  1.00 96.19           O  
ATOM   1914  CG  LEU B  19       7.613  11.289  28.266  1.00 96.19           C  
ATOM   1915  CD1 LEU B  19       8.195  12.219  27.203  1.00 96.19           C  
ATOM   1916  CD2 LEU B  19       6.605  12.031  29.141  1.00 96.19           C  
ATOM   1917  N   LEU B  20       6.277   6.965  27.141  1.00 96.31           N  
ATOM   1918  CA  LEU B  20       5.566   6.082  26.219  1.00 96.31           C  
ATOM   1919  C   LEU B  20       5.105   4.812  26.938  1.00 96.31           C  
ATOM   1920  CB  LEU B  20       6.453   5.715  25.031  1.00 96.31           C  
ATOM   1921  O   LEU B  20       4.230   4.102  26.438  1.00 96.31           O  
ATOM   1922  CG  LEU B  20       6.836   6.863  24.094  1.00 96.31           C  
ATOM   1923  CD1 LEU B  20       7.672   6.344  22.922  1.00 96.31           C  
ATOM   1924  CD2 LEU B  20       5.590   7.578  23.578  1.00 96.31           C  
ATOM   1925  N   LYS B  21       5.688   4.566  28.078  1.00 94.38           N  
ATOM   1926  CA  LYS B  21       5.273   3.381  28.812  1.00 94.38           C  
ATOM   1927  C   LYS B  21       3.822   3.492  29.266  1.00 94.38           C  
ATOM   1928  CB  LYS B  21       6.184   3.164  30.031  1.00 94.38           C  
ATOM   1929  O   LYS B  21       3.482   4.355  30.078  1.00 94.38           O  
ATOM   1930  CG  LYS B  21       5.938   1.854  30.766  1.00 94.38           C  
ATOM   1931  CD  LYS B  21       6.938   1.648  31.891  1.00 94.38           C  
ATOM   1932  CE  LYS B  21       6.719   0.318  32.594  1.00 94.38           C  
ATOM   1933  NZ  LYS B  21       7.738   0.082  33.656  1.00 94.38           N  
ATOM   1934  N   GLY B  22       2.939   2.688  28.703  1.00 90.31           N  
ATOM   1935  CA  GLY B  22       1.536   2.648  29.078  1.00 90.31           C  
ATOM   1936  C   GLY B  22       0.714   3.754  28.453  1.00 90.31           C  
ATOM   1937  O   GLY B  22      -0.452   3.947  28.797  1.00 90.31           O  
ATOM   1938  N   TYR B  23       1.349   4.539  27.641  1.00 94.94           N  
ATOM   1939  CA  TYR B  23       0.598   5.574  26.938  1.00 94.94           C  
ATOM   1940  C   TYR B  23      -0.529   4.965  26.109  1.00 94.94           C  
ATOM   1941  CB  TYR B  23       1.525   6.391  26.031  1.00 94.94           C  
ATOM   1942  O   TYR B  23      -0.296   4.074  25.281  1.00 94.94           O  
ATOM   1943  CG  TYR B  23       0.832   7.523  25.312  1.00 94.94           C  
ATOM   1944  CD1 TYR B  23       0.329   7.355  24.031  1.00 94.94           C  
ATOM   1945  CD2 TYR B  23       0.677   8.766  25.922  1.00 94.94           C  
ATOM   1946  CE1 TYR B  23      -0.309   8.398  23.359  1.00 94.94           C  
ATOM   1947  CE2 TYR B  23       0.041   9.812  25.266  1.00 94.94           C  
ATOM   1948  OH  TYR B  23      -1.080  10.656  23.328  1.00 94.94           O  
ATOM   1949  CZ  TYR B  23      -0.449   9.617  23.984  1.00 94.94           C  
ATOM   1950  N   ASP B  24      -1.745   5.391  26.328  1.00 94.12           N  
ATOM   1951  CA  ASP B  24      -2.922   4.816  25.688  1.00 94.12           C  
ATOM   1952  C   ASP B  24      -3.357   5.660  24.500  1.00 94.12           C  
ATOM   1953  CB  ASP B  24      -4.074   4.688  26.688  1.00 94.12           C  
ATOM   1954  O   ASP B  24      -3.984   6.711  24.656  1.00 94.12           O  
ATOM   1955  CG  ASP B  24      -5.164   3.746  26.219  1.00 94.12           C  
ATOM   1956  OD1 ASP B  24      -5.223   3.436  25.000  1.00 94.12           O  
ATOM   1957  OD2 ASP B  24      -5.980   3.311  27.062  1.00 94.12           O  
ATOM   1958  N   ILE B  25      -3.100   5.160  23.344  1.00 95.06           N  
ATOM   1959  CA  ILE B  25      -3.359   5.891  22.109  1.00 95.06           C  
ATOM   1960  C   ILE B  25      -4.855   5.887  21.812  1.00 95.06           C  
ATOM   1961  CB  ILE B  25      -2.574   5.293  20.922  1.00 95.06           C  
ATOM   1962  O   ILE B  25      -5.336   6.664  20.969  1.00 95.06           O  
ATOM   1963  CG1 ILE B  25      -3.121   3.906  20.562  1.00 95.06           C  
ATOM   1964  CG2 ILE B  25      -1.078   5.227  21.234  1.00 95.06           C  
ATOM   1965  CD1 ILE B  25      -2.514   3.309  19.297  1.00 95.06           C  
ATOM   1966  N   ARG B  26      -5.668   5.062  22.484  1.00 95.62           N  
ATOM   1967  CA  ARG B  26      -7.074   4.848  22.156  1.00 95.62           C  
ATOM   1968  C   ARG B  26      -7.930   6.027  22.594  1.00 95.62           C  
ATOM   1969  CB  ARG B  26      -7.586   3.555  22.781  1.00 95.62           C  
ATOM   1970  O   ARG B  26      -9.016   6.254  22.062  1.00 95.62           O  
ATOM   1971  CG  ARG B  26      -6.844   2.309  22.344  1.00 95.62           C  
ATOM   1972  CD  ARG B  26      -7.207   1.096  23.188  1.00 95.62           C  
ATOM   1973  NE  ARG B  26      -6.785   1.259  24.578  1.00 95.62           N  
ATOM   1974  NH1 ARG B  26      -7.633  -0.771  25.281  1.00 95.62           N  
ATOM   1975  NH2 ARG B  26      -6.570   0.618  26.766  1.00 95.62           N  
ATOM   1976  CZ  ARG B  26      -6.996   0.368  25.531  1.00 95.62           C  
ATOM   1977  N   LEU B  27      -7.379   6.754  23.531  1.00 94.69           N  
ATOM   1978  CA  LEU B  27      -8.164   7.812  24.156  1.00 94.69           C  
ATOM   1979  C   LEU B  27      -7.527   9.180  23.922  1.00 94.69           C  
ATOM   1980  CB  LEU B  27      -8.320   7.555  25.656  1.00 94.69           C  
ATOM   1981  O   LEU B  27      -6.316   9.336  24.078  1.00 94.69           O  
ATOM   1982  CG  LEU B  27      -9.070   6.281  26.047  1.00 94.69           C  
ATOM   1983  CD1 LEU B  27      -8.852   5.977  27.531  1.00 94.69           C  
ATOM   1984  CD2 LEU B  27     -10.555   6.422  25.750  1.00 94.69           C  
ATOM   1985  N   ARG B  28      -8.430  10.117  23.562  1.00 95.62           N  
ATOM   1986  CA  ARG B  28      -7.934  11.484  23.469  1.00 95.62           C  
ATOM   1987  C   ARG B  28      -7.469  11.992  24.828  1.00 95.62           C  
ATOM   1988  CB  ARG B  28      -9.008  12.414  22.906  1.00 95.62           C  
ATOM   1989  O   ARG B  28      -7.871  11.461  25.875  1.00 95.62           O  
ATOM   1990  CG  ARG B  28     -10.242  12.539  23.781  1.00 95.62           C  
ATOM   1991  CD  ARG B  28     -10.445  13.961  24.281  1.00 95.62           C  
ATOM   1992  NE  ARG B  28     -11.555  14.055  25.219  1.00 95.62           N  
ATOM   1993  NH1 ARG B  28     -10.570  15.680  26.547  1.00 95.62           N  
ATOM   1994  NH2 ARG B  28     -12.656  14.875  27.062  1.00 95.62           N  
ATOM   1995  CZ  ARG B  28     -11.594  14.867  26.281  1.00 95.62           C  
ATOM   1996  N   PRO B  29      -6.570  13.016  24.797  1.00 95.38           N  
ATOM   1997  CA  PRO B  29      -6.086  13.562  26.062  1.00 95.38           C  
ATOM   1998  C   PRO B  29      -7.219  14.031  26.984  1.00 95.38           C  
ATOM   1999  CB  PRO B  29      -5.207  14.742  25.641  1.00 95.38           C  
ATOM   2000  O   PRO B  29      -8.195  14.625  26.500  1.00 95.38           O  
ATOM   2001  CG  PRO B  29      -4.801  14.414  24.234  1.00 95.38           C  
ATOM   2002  CD  PRO B  29      -5.914  13.656  23.578  1.00 95.38           C  
ATOM   2003  N   ASP B  30      -7.148  13.648  28.234  1.00 91.00           N  
ATOM   2004  CA  ASP B  30      -8.070  14.078  29.281  1.00 91.00           C  
ATOM   2005  C   ASP B  30      -9.508  13.727  28.938  1.00 91.00           C  
ATOM   2006  CB  ASP B  30      -7.938  15.586  29.531  1.00 91.00           C  
ATOM   2007  O   ASP B  30     -10.406  14.562  29.062  1.00 91.00           O  
ATOM   2008  CG  ASP B  30      -6.602  15.977  30.125  1.00 91.00           C  
ATOM   2009  OD1 ASP B  30      -5.941  15.117  30.766  1.00 91.00           O  
ATOM   2010  OD2 ASP B  30      -6.203  17.156  29.984  1.00 91.00           O  
ATOM   2011  N   PHE B  31      -9.641  12.594  28.484  1.00 89.75           N  
ATOM   2012  CA  PHE B  31     -10.977  12.141  28.125  1.00 89.75           C  
ATOM   2013  C   PHE B  31     -11.938  12.320  29.297  1.00 89.75           C  
ATOM   2014  CB  PHE B  31     -10.945  10.672  27.688  1.00 89.75           C  
ATOM   2015  O   PHE B  31     -11.602  11.992  30.438  1.00 89.75           O  
ATOM   2016  CG  PHE B  31     -12.242  10.195  27.094  1.00 89.75           C  
ATOM   2017  CD1 PHE B  31     -13.266   9.727  27.906  1.00 89.75           C  
ATOM   2018  CD2 PHE B  31     -12.438  10.203  25.719  1.00 89.75           C  
ATOM   2019  CE1 PHE B  31     -14.469   9.281  27.359  1.00 89.75           C  
ATOM   2020  CE2 PHE B  31     -13.633   9.758  25.172  1.00 89.75           C  
ATOM   2021  CZ  PHE B  31     -14.648   9.297  25.984  1.00 89.75           C  
ATOM   2022  N   GLY B  32     -13.125  12.750  28.984  1.00 83.00           N  
ATOM   2023  CA  GLY B  32     -14.109  13.047  30.000  1.00 83.00           C  
ATOM   2024  C   GLY B  32     -14.047  14.484  30.500  1.00 83.00           C  
ATOM   2025  O   GLY B  32     -14.977  14.953  31.156  1.00 83.00           O  
ATOM   2026  N   GLY B  33     -12.938  15.148  30.219  1.00 87.69           N  
ATOM   2027  CA  GLY B  33     -12.781  16.562  30.531  1.00 87.69           C  
ATOM   2028  C   GLY B  33     -13.133  17.469  29.359  1.00 87.69           C  
ATOM   2029  O   GLY B  33     -13.906  17.078  28.484  1.00 87.69           O  
ATOM   2030  N   PRO B  34     -12.695  18.703  29.547  1.00 92.81           N  
ATOM   2031  CA  PRO B  34     -12.953  19.625  28.438  1.00 92.81           C  
ATOM   2032  C   PRO B  34     -12.352  19.156  27.125  1.00 92.81           C  
ATOM   2033  CB  PRO B  34     -12.297  20.922  28.906  1.00 92.81           C  
ATOM   2034  O   PRO B  34     -11.445  18.328  27.109  1.00 92.81           O  
ATOM   2035  CG  PRO B  34     -12.148  20.766  30.391  1.00 92.81           C  
ATOM   2036  CD  PRO B  34     -12.031  19.312  30.703  1.00 92.81           C  
ATOM   2037  N   PRO B  35     -12.930  19.594  26.047  1.00 96.38           N  
ATOM   2038  CA  PRO B  35     -12.375  19.219  24.734  1.00 96.38           C  
ATOM   2039  C   PRO B  35     -10.914  19.625  24.578  1.00 96.38           C  
ATOM   2040  CB  PRO B  35     -13.266  19.984  23.750  1.00 96.38           C  
ATOM   2041  O   PRO B  35     -10.469  20.609  25.172  1.00 96.38           O  
ATOM   2042  CG  PRO B  35     -13.812  21.141  24.531  1.00 96.38           C  
ATOM   2043  CD  PRO B  35     -13.953  20.703  25.969  1.00 96.38           C  
ATOM   2044  N   VAL B  36     -10.203  18.828  23.891  1.00 97.69           N  
ATOM   2045  CA  VAL B  36      -8.812  19.141  23.547  1.00 97.69           C  
ATOM   2046  C   VAL B  36      -8.766  20.250  22.500  1.00 97.69           C  
ATOM   2047  CB  VAL B  36      -8.062  17.891  23.047  1.00 97.69           C  
ATOM   2048  O   VAL B  36      -9.391  20.141  21.453  1.00 97.69           O  
ATOM   2049  CG1 VAL B  36      -6.613  18.234  22.703  1.00 97.69           C  
ATOM   2050  CG2 VAL B  36      -8.117  16.781  24.078  1.00 97.69           C  
ATOM   2051  N   ALA B  37      -8.047  21.344  22.812  1.00 98.50           N  
ATOM   2052  CA  ALA B  37      -7.867  22.422  21.844  1.00 98.50           C  
ATOM   2053  C   ALA B  37      -6.727  22.109  20.875  1.00 98.50           C  
ATOM   2054  CB  ALA B  37      -7.605  23.734  22.562  1.00 98.50           C  
ATOM   2055  O   ALA B  37      -5.578  21.953  21.297  1.00 98.50           O  
ATOM   2056  N   VAL B  38      -7.035  21.969  19.609  1.00 98.69           N  
ATOM   2057  CA  VAL B  38      -6.031  21.688  18.594  1.00 98.69           C  
ATOM   2058  C   VAL B  38      -5.793  22.922  17.734  1.00 98.69           C  
ATOM   2059  CB  VAL B  38      -6.453  20.500  17.703  1.00 98.69           C  
ATOM   2060  O   VAL B  38      -6.691  23.375  17.016  1.00 98.69           O  
ATOM   2061  CG1 VAL B  38      -5.379  20.188  16.672  1.00 98.69           C  
ATOM   2062  CG2 VAL B  38      -6.742  19.266  18.562  1.00 98.69           C  
ATOM   2063  N   GLY B  39      -4.551  23.500  17.812  1.00 98.56           N  
ATOM   2064  CA  GLY B  39      -4.156  24.641  17.000  1.00 98.56           C  
ATOM   2065  C   GLY B  39      -3.588  24.250  15.648  1.00 98.56           C  
ATOM   2066  O   GLY B  39      -2.766  23.328  15.562  1.00 98.56           O  
ATOM   2067  N   MET B  40      -4.051  25.000  14.648  1.00 97.88           N  
ATOM   2068  CA  MET B  40      -3.631  24.656  13.297  1.00 97.88           C  
ATOM   2069  C   MET B  40      -2.793  25.781  12.695  1.00 97.88           C  
ATOM   2070  CB  MET B  40      -4.848  24.391  12.406  1.00 97.88           C  
ATOM   2071  O   MET B  40      -3.123  26.969  12.852  1.00 97.88           O  
ATOM   2072  CG  MET B  40      -5.746  23.281  12.930  1.00 97.88           C  
ATOM   2073  SD  MET B  40      -4.973  21.625  12.797  1.00 97.88           S  
ATOM   2074  CE  MET B  40      -6.285  20.594  13.523  1.00 97.88           C  
ATOM   2075  N   ASN B  41      -1.659  25.391  12.055  1.00 97.12           N  
ATOM   2076  CA  ASN B  41      -0.858  26.266  11.195  1.00 97.12           C  
ATOM   2077  C   ASN B  41      -0.671  25.656   9.812  1.00 97.12           C  
ATOM   2078  CB  ASN B  41       0.501  26.547  11.836  1.00 97.12           C  
ATOM   2079  O   ASN B  41      -0.476  24.438   9.680  1.00 97.12           O  
ATOM   2080  CG  ASN B  41       0.380  27.281  13.156  1.00 97.12           C  
ATOM   2081  ND2 ASN B  41       0.176  28.594  13.086  1.00 97.12           N  
ATOM   2082  OD1 ASN B  41       0.470  26.688  14.234  1.00 97.12           O  
ATOM   2083  N   ILE B  42      -0.789  26.516   8.781  1.00 97.25           N  
ATOM   2084  CA  ILE B  42      -0.558  26.078   7.410  1.00 97.25           C  
ATOM   2085  C   ILE B  42       0.490  26.969   6.746  1.00 97.25           C  
ATOM   2086  CB  ILE B  42      -1.865  26.078   6.586  1.00 97.25           C  
ATOM   2087  O   ILE B  42       0.371  28.188   6.766  1.00 97.25           O  
ATOM   2088  CG1 ILE B  42      -2.873  25.094   7.176  1.00 97.25           C  
ATOM   2089  CG2 ILE B  42      -1.578  25.750   5.117  1.00 97.25           C  
ATOM   2090  CD1 ILE B  42      -4.215  25.062   6.457  1.00 97.25           C  
ATOM   2091  N   ASP B  43       1.532  26.359   6.266  1.00 95.00           N  
ATOM   2092  CA  ASP B  43       2.447  27.047   5.355  1.00 95.00           C  
ATOM   2093  C   ASP B  43       2.271  26.531   3.924  1.00 95.00           C  
ATOM   2094  CB  ASP B  43       3.896  26.844   5.809  1.00 95.00           C  
ATOM   2095  O   ASP B  43       2.510  25.359   3.641  1.00 95.00           O  
ATOM   2096  CG  ASP B  43       4.895  27.594   4.934  1.00 95.00           C  
ATOM   2097  OD1 ASP B  43       5.602  26.938   4.129  1.00 95.00           O  
ATOM   2098  OD2 ASP B  43       4.977  28.828   5.051  1.00 95.00           O  
ATOM   2099  N   ILE B  44       1.815  27.391   3.111  1.00 95.06           N  
ATOM   2100  CA  ILE B  44       1.544  27.000   1.732  1.00 95.06           C  
ATOM   2101  C   ILE B  44       2.840  27.016   0.926  1.00 95.06           C  
ATOM   2102  CB  ILE B  44       0.494  27.922   1.078  1.00 95.06           C  
ATOM   2103  O   ILE B  44       3.443  28.078   0.731  1.00 95.06           O  
ATOM   2104  CG1 ILE B  44      -0.782  27.969   1.927  1.00 95.06           C  
ATOM   2105  CG2 ILE B  44       0.186  27.469  -0.351  1.00 95.06           C  
ATOM   2106  CD1 ILE B  44      -1.834  28.938   1.415  1.00 95.06           C  
ATOM   2107  N   ALA B  45       3.182  25.828   0.439  1.00 91.00           N  
ATOM   2108  CA  ALA B  45       4.391  25.719  -0.371  1.00 91.00           C  
ATOM   2109  C   ALA B  45       4.117  26.094  -1.822  1.00 91.00           C  
ATOM   2110  CB  ALA B  45       4.941  24.297  -0.296  1.00 91.00           C  
ATOM   2111  O   ALA B  45       4.938  26.766  -2.459  1.00 91.00           O  
ATOM   2112  N   SER B  46       2.975  25.672  -2.342  1.00 88.56           N  
ATOM   2113  CA  SER B  46       2.627  25.984  -3.723  1.00 88.56           C  
ATOM   2114  C   SER B  46       1.161  25.688  -4.008  1.00 88.56           C  
ATOM   2115  CB  SER B  46       3.518  25.219  -4.691  1.00 88.56           C  
ATOM   2116  O   SER B  46       0.536  24.891  -3.297  1.00 88.56           O  
ATOM   2117  OG  SER B  46       3.289  23.812  -4.574  1.00 88.56           O  
ATOM   2118  N   ILE B  47       0.612  26.406  -4.926  1.00 89.88           N  
ATOM   2119  CA  ILE B  47      -0.620  26.031  -5.613  1.00 89.88           C  
ATOM   2120  C   ILE B  47      -0.307  25.625  -7.055  1.00 89.88           C  
ATOM   2121  CB  ILE B  47      -1.650  27.188  -5.590  1.00 89.88           C  
ATOM   2122  O   ILE B  47      -0.042  26.484  -7.898  1.00 89.88           O  
ATOM   2123  CG1 ILE B  47      -2.037  27.531  -4.145  1.00 89.88           C  
ATOM   2124  CG2 ILE B  47      -2.887  26.812  -6.414  1.00 89.88           C  
ATOM   2125  CD1 ILE B  47      -3.043  28.656  -4.027  1.00 89.88           C  
ATOM   2126  N   ASP B  48      -0.405  24.391  -7.309  1.00 81.94           N  
ATOM   2127  CA  ASP B  48       0.157  23.828  -8.531  1.00 81.94           C  
ATOM   2128  C   ASP B  48      -0.828  23.938  -9.688  1.00 81.94           C  
ATOM   2129  CB  ASP B  48       0.550  22.359  -8.305  1.00 81.94           C  
ATOM   2130  O   ASP B  48      -0.420  24.047 -10.852  1.00 81.94           O  
ATOM   2131  CG  ASP B  48       1.638  22.188  -7.262  1.00 81.94           C  
ATOM   2132  OD1 ASP B  48       2.594  23.000  -7.238  1.00 81.94           O  
ATOM   2133  OD2 ASP B  48       1.540  21.250  -6.453  1.00 81.94           O  
ATOM   2134  N   MET B  49      -2.059  23.875  -9.352  1.00 87.62           N  
ATOM   2135  CA  MET B  49      -3.045  23.844 -10.430  1.00 87.62           C  
ATOM   2136  C   MET B  49      -4.395  24.359  -9.938  1.00 87.62           C  
ATOM   2137  CB  MET B  49      -3.195  22.438 -10.992  1.00 87.62           C  
ATOM   2138  O   MET B  49      -4.797  24.078  -8.812  1.00 87.62           O  
ATOM   2139  CG  MET B  49      -4.055  22.359 -12.242  1.00 87.62           C  
ATOM   2140  SD  MET B  49      -4.199  20.641 -12.891  1.00 87.62           S  
ATOM   2141  CE  MET B  49      -2.471  20.344 -13.359  1.00 87.62           C  
ATOM   2142  N   VAL B  50      -5.012  25.219 -10.844  1.00 92.00           N  
ATOM   2143  CA  VAL B  50      -6.422  25.578 -10.727  1.00 92.00           C  
ATOM   2144  C   VAL B  50      -7.176  25.141 -11.977  1.00 92.00           C  
ATOM   2145  CB  VAL B  50      -6.602  27.094 -10.492  1.00 92.00           C  
ATOM   2146  O   VAL B  50      -6.922  25.656 -13.070  1.00 92.00           O  
ATOM   2147  CG1 VAL B  50      -8.078  27.438 -10.320  1.00 92.00           C  
ATOM   2148  CG2 VAL B  50      -5.797  27.547  -9.273  1.00 92.00           C  
ATOM   2149  N   SER B  51      -8.125  24.234 -11.766  1.00 90.88           N  
ATOM   2150  CA  SER B  51      -8.773  23.625 -12.930  1.00 90.88           C  
ATOM   2151  C   SER B  51     -10.250  23.984 -12.984  1.00 90.88           C  
ATOM   2152  CB  SER B  51      -8.602  22.109 -12.914  1.00 90.88           C  
ATOM   2153  O   SER B  51     -11.047  23.500 -12.188  1.00 90.88           O  
ATOM   2154  OG  SER B  51      -9.312  21.516 -13.992  1.00 90.88           O  
ATOM   2155  N   GLU B  52     -10.625  24.734 -14.047  1.00 89.19           N  
ATOM   2156  CA  GLU B  52     -12.031  25.078 -14.258  1.00 89.19           C  
ATOM   2157  C   GLU B  52     -12.820  23.875 -14.797  1.00 89.19           C  
ATOM   2158  CB  GLU B  52     -12.164  26.266 -15.211  1.00 89.19           C  
ATOM   2159  O   GLU B  52     -14.039  23.797 -14.617  1.00 89.19           O  
ATOM   2160  CG  GLU B  52     -11.484  27.531 -14.703  1.00 89.19           C  
ATOM   2161  CD  GLU B  52     -11.305  28.578 -15.789  1.00 89.19           C  
ATOM   2162  OE1 GLU B  52     -10.773  29.672 -15.484  1.00 89.19           O  
ATOM   2163  OE2 GLU B  52     -11.695  28.312 -16.938  1.00 89.19           O  
ATOM   2164  N   VAL B  53     -12.102  23.031 -15.461  1.00 84.81           N  
ATOM   2165  CA  VAL B  53     -12.750  21.875 -16.062  1.00 84.81           C  
ATOM   2166  C   VAL B  53     -13.133  20.875 -14.969  1.00 84.81           C  
ATOM   2167  CB  VAL B  53     -11.836  21.188 -17.109  1.00 84.81           C  
ATOM   2168  O   VAL B  53     -14.258  20.375 -14.953  1.00 84.81           O  
ATOM   2169  CG1 VAL B  53     -12.453  19.875 -17.594  1.00 84.81           C  
ATOM   2170  CG2 VAL B  53     -11.578  22.125 -18.281  1.00 84.81           C  
ATOM   2171  N   ASN B  54     -12.219  20.703 -13.992  1.00 84.88           N  
ATOM   2172  CA  ASN B  54     -12.461  19.703 -12.953  1.00 84.88           C  
ATOM   2173  C   ASN B  54     -13.055  20.344 -11.695  1.00 84.88           C  
ATOM   2174  CB  ASN B  54     -11.172  18.969 -12.617  1.00 84.88           C  
ATOM   2175  O   ASN B  54     -13.422  19.641 -10.750  1.00 84.88           O  
ATOM   2176  CG  ASN B  54     -10.664  18.125 -13.766  1.00 84.88           C  
ATOM   2177  ND2 ASN B  54      -9.359  18.109 -13.977  1.00 84.88           N  
ATOM   2178  OD1 ASN B  54     -11.453  17.469 -14.469  1.00 84.88           O  
ATOM   2179  N   MET B  55     -13.164  21.625 -11.656  1.00 89.00           N  
ATOM   2180  CA  MET B  55     -13.688  22.391 -10.531  1.00 89.00           C  
ATOM   2181  C   MET B  55     -12.945  22.062  -9.242  1.00 89.00           C  
ATOM   2182  CB  MET B  55     -15.188  22.125 -10.352  1.00 89.00           C  
ATOM   2183  O   MET B  55     -13.562  21.734  -8.227  1.00 89.00           O  
ATOM   2184  CG  MET B  55     -16.047  22.672 -11.477  1.00 89.00           C  
ATOM   2185  SD  MET B  55     -16.000  24.516 -11.570  1.00 89.00           S  
ATOM   2186  CE  MET B  55     -17.344  24.797 -12.750  1.00 89.00           C  
ATOM   2187  N   ASP B  56     -11.633  22.188  -9.375  1.00 93.88           N  
ATOM   2188  CA  ASP B  56     -10.789  21.906  -8.219  1.00 93.88           C  
ATOM   2189  C   ASP B  56      -9.461  22.656  -8.312  1.00 93.88           C  
ATOM   2190  CB  ASP B  56     -10.531  20.406  -8.094  1.00 93.88           C  
ATOM   2191  O   ASP B  56      -9.211  23.375  -9.297  1.00 93.88           O  
ATOM   2192  CG  ASP B  56      -9.844  19.828  -9.312  1.00 93.88           C  
ATOM   2193  OD1 ASP B  56      -9.055  20.531  -9.969  1.00 93.88           O  
ATOM   2194  OD2 ASP B  56     -10.086  18.641  -9.609  1.00 93.88           O  
ATOM   2195  N   TYR B  57      -8.727  22.734  -7.281  1.00 95.06           N  
ATOM   2196  CA  TYR B  57      -7.367  23.266  -7.250  1.00 95.06           C  
ATOM   2197  C   TYR B  57      -6.453  22.406  -6.398  1.00 95.06           C  
ATOM   2198  CB  TYR B  57      -7.375  24.703  -6.707  1.00 95.06           C  
ATOM   2199  O   TYR B  57      -6.906  21.734  -5.461  1.00 95.06           O  
ATOM   2200  CG  TYR B  57      -7.598  24.797  -5.219  1.00 95.06           C  
ATOM   2201  CD1 TYR B  57      -8.859  24.562  -4.672  1.00 95.06           C  
ATOM   2202  CD2 TYR B  57      -6.551  25.094  -4.355  1.00 95.06           C  
ATOM   2203  CE1 TYR B  57      -9.078  24.641  -3.299  1.00 95.06           C  
ATOM   2204  CE2 TYR B  57      -6.754  25.172  -2.980  1.00 95.06           C  
ATOM   2205  OH  TYR B  57      -8.219  25.031  -1.104  1.00 95.06           O  
ATOM   2206  CZ  TYR B  57      -8.016  24.953  -2.463  1.00 95.06           C  
ATOM   2207  N   THR B  58      -5.203  22.297  -6.742  1.00 94.81           N  
ATOM   2208  CA  THR B  58      -4.219  21.469  -6.059  1.00 94.81           C  
ATOM   2209  C   THR B  58      -3.188  22.344  -5.340  1.00 94.81           C  
ATOM   2210  CB  THR B  58      -3.502  20.531  -7.043  1.00 94.81           C  
ATOM   2211  O   THR B  58      -2.604  23.250  -5.941  1.00 94.81           O  
ATOM   2212  CG2 THR B  58      -2.510  19.625  -6.316  1.00 94.81           C  
ATOM   2213  OG1 THR B  58      -4.477  19.719  -7.707  1.00 94.81           O  
ATOM   2214  N   LEU B  59      -3.014  22.094  -4.059  1.00 94.94           N  
ATOM   2215  CA  LEU B  59      -2.002  22.844  -3.318  1.00 94.94           C  
ATOM   2216  C   LEU B  59      -1.113  21.906  -2.516  1.00 94.94           C  
ATOM   2217  CB  LEU B  59      -2.662  23.859  -2.383  1.00 94.94           C  
ATOM   2218  O   LEU B  59      -1.565  20.844  -2.070  1.00 94.94           O  
ATOM   2219  CG  LEU B  59      -3.322  23.297  -1.125  1.00 94.94           C  
ATOM   2220  CD1 LEU B  59      -3.252  24.312   0.012  1.00 94.94           C  
ATOM   2221  CD2 LEU B  59      -4.770  22.906  -1.410  1.00 94.94           C  
ATOM   2222  N   THR B  60       0.136  22.172  -2.348  1.00 94.12           N  
ATOM   2223  CA  THR B  60       1.082  21.531  -1.435  1.00 94.12           C  
ATOM   2224  C   THR B  60       1.328  22.422  -0.214  1.00 94.12           C  
ATOM   2225  CB  THR B  60       2.420  21.234  -2.135  1.00 94.12           C  
ATOM   2226  O   THR B  60       1.559  23.625  -0.348  1.00 94.12           O  
ATOM   2227  CG2 THR B  60       3.406  20.578  -1.180  1.00 94.12           C  
ATOM   2228  OG1 THR B  60       2.188  20.359  -3.246  1.00 94.12           O  
ATOM   2229  N   MET B  61       1.237  21.828   0.979  1.00 95.44           N  
ATOM   2230  CA  MET B  61       1.326  22.641   2.189  1.00 95.44           C  
ATOM   2231  C   MET B  61       2.055  21.875   3.299  1.00 95.44           C  
ATOM   2232  CB  MET B  61      -0.067  23.047   2.666  1.00 95.44           C  
ATOM   2233  O   MET B  61       2.127  20.656   3.273  1.00 95.44           O  
ATOM   2234  CG  MET B  61      -0.938  21.875   3.100  1.00 95.44           C  
ATOM   2235  SD  MET B  61      -2.664  22.391   3.461  1.00 95.44           S  
ATOM   2236  CE  MET B  61      -3.430  20.750   3.705  1.00 95.44           C  
ATOM   2237  N   TYR B  62       2.643  22.625   4.203  1.00 95.38           N  
ATOM   2238  CA  TYR B  62       3.045  22.141   5.516  1.00 95.38           C  
ATOM   2239  C   TYR B  62       1.943  22.359   6.543  1.00 95.38           C  
ATOM   2240  CB  TYR B  62       4.336  22.828   5.977  1.00 95.38           C  
ATOM   2241  O   TYR B  62       1.667  23.500   6.926  1.00 95.38           O  
ATOM   2242  CG  TYR B  62       5.484  22.656   5.008  1.00 95.38           C  
ATOM   2243  CD1 TYR B  62       6.352  21.578   5.105  1.00 95.38           C  
ATOM   2244  CD2 TYR B  62       5.707  23.594   4.000  1.00 95.38           C  
ATOM   2245  CE1 TYR B  62       7.414  21.422   4.219  1.00 95.38           C  
ATOM   2246  CE2 TYR B  62       6.766  23.453   3.109  1.00 95.38           C  
ATOM   2247  OH  TYR B  62       8.656  22.219   2.346  1.00 95.38           O  
ATOM   2248  CZ  TYR B  62       7.609  22.359   3.227  1.00 95.38           C  
ATOM   2249  N   PHE B  63       1.353  21.297   6.941  1.00 97.12           N  
ATOM   2250  CA  PHE B  63       0.204  21.328   7.840  1.00 97.12           C  
ATOM   2251  C   PHE B  63       0.615  20.938   9.258  1.00 97.12           C  
ATOM   2252  CB  PHE B  63      -0.895  20.391   7.340  1.00 97.12           C  
ATOM   2253  O   PHE B  63       1.021  19.797   9.500  1.00 97.12           O  
ATOM   2254  CG  PHE B  63      -2.152  20.422   8.164  1.00 97.12           C  
ATOM   2255  CD1 PHE B  63      -2.564  19.312   8.883  1.00 97.12           C  
ATOM   2256  CD2 PHE B  63      -2.920  21.578   8.227  1.00 97.12           C  
ATOM   2257  CE1 PHE B  63      -3.729  19.344   9.648  1.00 97.12           C  
ATOM   2258  CE2 PHE B  63      -4.086  21.625   8.992  1.00 97.12           C  
ATOM   2259  CZ  PHE B  63      -4.488  20.500   9.695  1.00 97.12           C  
ATOM   2260  N   GLN B  64       0.482  21.891  10.227  1.00 96.88           N  
ATOM   2261  CA  GLN B  64       0.918  21.656  11.602  1.00 96.88           C  
ATOM   2262  C   GLN B  64      -0.261  21.703  12.570  1.00 96.88           C  
ATOM   2263  CB  GLN B  64       1.973  22.688  12.008  1.00 96.88           C  
ATOM   2264  O   GLN B  64      -1.097  22.609  12.492  1.00 96.88           O  
ATOM   2265  CG  GLN B  64       2.660  22.375  13.328  1.00 96.88           C  
ATOM   2266  CD  GLN B  64       3.719  23.391  13.703  1.00 96.88           C  
ATOM   2267  NE2 GLN B  64       4.539  23.062  14.695  1.00 96.88           N  
ATOM   2268  OE1 GLN B  64       3.801  24.469  13.094  1.00 96.88           O  
ATOM   2269  N   GLN B  65      -0.278  20.766  13.414  1.00 97.94           N  
ATOM   2270  CA  GLN B  65      -1.248  20.703  14.508  1.00 97.94           C  
ATOM   2271  C   GLN B  65      -0.552  20.703  15.867  1.00 97.94           C  
ATOM   2272  CB  GLN B  65      -2.137  19.469  14.375  1.00 97.94           C  
ATOM   2273  O   GLN B  65       0.490  20.062  16.031  1.00 97.94           O  
ATOM   2274  CG  GLN B  65      -2.877  19.391  13.039  1.00 97.94           C  
ATOM   2275  CD  GLN B  65      -3.666  18.094  12.891  1.00 97.94           C  
ATOM   2276  NE2 GLN B  65      -2.996  17.047  12.438  1.00 97.94           N  
ATOM   2277  OE1 GLN B  65      -4.867  18.062  13.172  1.00 97.94           O  
ATOM   2278  N   ALA B  66      -1.110  21.500  16.797  1.00 98.31           N  
ATOM   2279  CA  ALA B  66      -0.575  21.562  18.156  1.00 98.31           C  
ATOM   2280  C   ALA B  66      -1.670  21.328  19.203  1.00 98.31           C  
ATOM   2281  CB  ALA B  66       0.088  22.922  18.406  1.00 98.31           C  
ATOM   2282  O   ALA B  66      -2.744  21.922  19.125  1.00 98.31           O  
ATOM   2283  N   TRP B  67      -1.424  20.469  20.109  1.00 98.56           N  
ATOM   2284  CA  TRP B  67      -2.330  20.250  21.234  1.00 98.56           C  
ATOM   2285  C   TRP B  67      -1.558  19.875  22.500  1.00 98.56           C  
ATOM   2286  CB  TRP B  67      -3.344  19.141  20.906  1.00 98.56           C  
ATOM   2287  O   TRP B  67      -0.356  19.609  22.438  1.00 98.56           O  
ATOM   2288  CG  TRP B  67      -2.738  17.781  20.781  1.00 98.56           C  
ATOM   2289  CD1 TRP B  67      -2.674  16.812  21.750  1.00 98.56           C  
ATOM   2290  CD2 TRP B  67      -2.107  17.219  19.625  1.00 98.56           C  
ATOM   2291  CE2 TRP B  67      -1.685  15.922  19.953  1.00 98.56           C  
ATOM   2292  CE3 TRP B  67      -1.859  17.703  18.328  1.00 98.56           C  
ATOM   2293  NE1 TRP B  67      -2.041  15.695  21.250  1.00 98.56           N  
ATOM   2294  CH2 TRP B  67      -0.796  15.586  17.781  1.00 98.56           C  
ATOM   2295  CZ2 TRP B  67      -1.025  15.094  19.047  1.00 98.56           C  
ATOM   2296  CZ3 TRP B  67      -1.204  16.875  17.422  1.00 98.56           C  
ATOM   2297  N   ARG B  68      -2.256  19.906  23.609  1.00 98.25           N  
ATOM   2298  CA  ARG B  68      -1.626  19.562  24.891  1.00 98.25           C  
ATOM   2299  C   ARG B  68      -2.102  18.203  25.391  1.00 98.25           C  
ATOM   2300  CB  ARG B  68      -1.916  20.641  25.938  1.00 98.25           C  
ATOM   2301  O   ARG B  68      -3.305  17.953  25.438  1.00 98.25           O  
ATOM   2302  CG  ARG B  68      -1.107  20.500  27.203  1.00 98.25           C  
ATOM   2303  CD  ARG B  68      -1.232  21.719  28.109  1.00 98.25           C  
ATOM   2304  NE  ARG B  68      -0.398  21.609  29.297  1.00 98.25           N  
ATOM   2305  NH1 ARG B  68      -1.146  23.562  30.266  1.00 98.25           N  
ATOM   2306  NH2 ARG B  68       0.422  22.281  31.328  1.00 98.25           N  
ATOM   2307  CZ  ARG B  68      -0.376  22.484  30.297  1.00 98.25           C  
ATOM   2308  N   ASP B  69      -1.158  17.344  25.734  1.00 97.25           N  
ATOM   2309  CA  ASP B  69      -1.392  16.047  26.359  1.00 97.25           C  
ATOM   2310  C   ASP B  69      -0.539  15.875  27.609  1.00 97.25           C  
ATOM   2311  CB  ASP B  69      -1.100  14.914  25.359  1.00 97.25           C  
ATOM   2312  O   ASP B  69       0.657  15.594  27.516  1.00 97.25           O  
ATOM   2313  CG  ASP B  69      -1.606  13.562  25.828  1.00 97.25           C  
ATOM   2314  OD1 ASP B  69      -1.746  13.359  27.062  1.00 97.25           O  
ATOM   2315  OD2 ASP B  69      -1.866  12.695  24.969  1.00 97.25           O  
ATOM   2316  N   LYS B  70      -1.181  15.984  28.703  1.00 95.62           N  
ATOM   2317  CA  LYS B  70      -0.473  15.969  29.984  1.00 95.62           C  
ATOM   2318  C   LYS B  70       0.290  14.664  30.188  1.00 95.62           C  
ATOM   2319  CB  LYS B  70      -1.451  16.188  31.141  1.00 95.62           C  
ATOM   2320  O   LYS B  70       1.275  14.617  30.922  1.00 95.62           O  
ATOM   2321  CG  LYS B  70      -2.072  17.578  31.172  1.00 95.62           C  
ATOM   2322  CD  LYS B  70      -3.037  17.719  32.344  1.00 95.62           C  
ATOM   2323  CE  LYS B  70      -3.732  19.078  32.344  1.00 95.62           C  
ATOM   2324  NZ  LYS B  70      -4.805  19.172  33.375  1.00 95.62           N  
ATOM   2325  N   ARG B  71      -0.123  13.539  29.547  1.00 94.94           N  
ATOM   2326  CA  ARG B  71       0.565  12.258  29.672  1.00 94.94           C  
ATOM   2327  C   ARG B  71       1.965  12.336  29.062  1.00 94.94           C  
ATOM   2328  CB  ARG B  71      -0.241  11.156  28.984  1.00 94.94           C  
ATOM   2329  O   ARG B  71       2.814  11.492  29.359  1.00 94.94           O  
ATOM   2330  CG  ARG B  71      -1.630  10.953  29.578  1.00 94.94           C  
ATOM   2331  CD  ARG B  71      -2.449   9.961  28.766  1.00 94.94           C  
ATOM   2332  NE  ARG B  71      -2.766  10.492  27.438  1.00 94.94           N  
ATOM   2333  NH1 ARG B  71      -3.885   8.594  26.719  1.00 94.94           N  
ATOM   2334  NH2 ARG B  71      -3.672  10.398  25.328  1.00 94.94           N  
ATOM   2335  CZ  ARG B  71      -3.439   9.828  26.500  1.00 94.94           C  
ATOM   2336  N   LEU B  72       2.209  13.406  28.281  1.00 97.50           N  
ATOM   2337  CA  LEU B  72       3.484  13.531  27.594  1.00 97.50           C  
ATOM   2338  C   LEU B  72       4.301  14.688  28.156  1.00 97.50           C  
ATOM   2339  CB  LEU B  72       3.256  13.742  26.094  1.00 97.50           C  
ATOM   2340  O   LEU B  72       5.227  15.180  27.516  1.00 97.50           O  
ATOM   2341  CG  LEU B  72       2.539  12.617  25.344  1.00 97.50           C  
ATOM   2342  CD1 LEU B  72       2.266  13.023  23.906  1.00 97.50           C  
ATOM   2343  CD2 LEU B  72       3.361  11.336  25.406  1.00 97.50           C  
ATOM   2344  N   SER B  73       3.939  15.156  29.328  1.00 97.12           N  
ATOM   2345  CA  SER B  73       4.719  16.188  30.000  1.00 97.12           C  
ATOM   2346  C   SER B  73       5.941  15.594  30.688  1.00 97.12           C  
ATOM   2347  CB  SER B  73       3.854  16.922  31.016  1.00 97.12           C  
ATOM   2348  O   SER B  73       5.914  14.438  31.125  1.00 97.12           O  
ATOM   2349  OG  SER B  73       3.502  16.078  32.094  1.00 97.12           O  
ATOM   2350  N   TYR B  74       6.980  16.328  30.703  1.00 96.06           N  
ATOM   2351  CA  TYR B  74       8.203  15.922  31.391  1.00 96.06           C  
ATOM   2352  C   TYR B  74       8.953  17.125  31.938  1.00 96.06           C  
ATOM   2353  CB  TYR B  74       9.109  15.133  30.438  1.00 96.06           C  
ATOM   2354  O   TYR B  74       8.773  18.250  31.453  1.00 96.06           O  
ATOM   2355  CG  TYR B  74       9.414  15.867  29.141  1.00 96.06           C  
ATOM   2356  CD1 TYR B  74       8.539  15.812  28.062  1.00 96.06           C  
ATOM   2357  CD2 TYR B  74      10.586  16.609  29.000  1.00 96.06           C  
ATOM   2358  CE1 TYR B  74       8.812  16.484  26.875  1.00 96.06           C  
ATOM   2359  CE2 TYR B  74      10.875  17.281  27.828  1.00 96.06           C  
ATOM   2360  OH  TYR B  74      10.266  17.875  25.594  1.00 96.06           O  
ATOM   2361  CZ  TYR B  74       9.984  17.219  26.766  1.00 96.06           C  
ATOM   2362  N   ASN B  75       9.797  16.938  32.969  1.00 92.81           N  
ATOM   2363  CA  ASN B  75      10.516  18.031  33.594  1.00 92.81           C  
ATOM   2364  C   ASN B  75      11.977  17.656  33.844  1.00 92.81           C  
ATOM   2365  CB  ASN B  75       9.836  18.438  34.906  1.00 92.81           C  
ATOM   2366  O   ASN B  75      12.758  18.500  34.281  1.00 92.81           O  
ATOM   2367  CG  ASN B  75       9.719  17.297  35.875  1.00 92.81           C  
ATOM   2368  ND2 ASN B  75       9.070  17.547  37.000  1.00 92.81           N  
ATOM   2369  OD1 ASN B  75      10.211  16.188  35.625  1.00 92.81           O  
ATOM   2370  N   VAL B  76      12.383  16.484  33.500  1.00 86.88           N  
ATOM   2371  CA  VAL B  76      13.734  16.031  33.812  1.00 86.88           C  
ATOM   2372  C   VAL B  76      14.734  16.672  32.844  1.00 86.88           C  
ATOM   2373  CB  VAL B  76      13.836  14.484  33.719  1.00 86.88           C  
ATOM   2374  O   VAL B  76      15.875  16.953  33.250  1.00 86.88           O  
ATOM   2375  CG1 VAL B  76      15.250  14.016  34.062  1.00 86.88           C  
ATOM   2376  CG2 VAL B  76      12.812  13.820  34.625  1.00 86.88           C  
ATOM   2377  N   ILE B  77      14.297  16.875  31.562  1.00 84.88           N  
ATOM   2378  CA  ILE B  77      15.156  17.531  30.578  1.00 84.88           C  
ATOM   2379  C   ILE B  77      14.516  18.828  30.109  1.00 84.88           C  
ATOM   2380  CB  ILE B  77      15.414  16.594  29.359  1.00 84.88           C  
ATOM   2381  O   ILE B  77      13.312  18.891  29.844  1.00 84.88           O  
ATOM   2382  CG1 ILE B  77      14.094  16.062  28.812  1.00 84.88           C  
ATOM   2383  CG2 ILE B  77      16.359  15.461  29.750  1.00 84.88           C  
ATOM   2384  CD1 ILE B  77      14.234  15.289  27.500  1.00 84.88           C  
ATOM   2385  N   PRO B  78      15.344  19.938  30.156  1.00 82.19           N  
ATOM   2386  CA  PRO B  78      14.781  21.234  29.781  1.00 82.19           C  
ATOM   2387  C   PRO B  78      14.734  21.438  28.266  1.00 82.19           C  
ATOM   2388  CB  PRO B  78      15.734  22.234  30.438  1.00 82.19           C  
ATOM   2389  O   PRO B  78      14.867  22.562  27.797  1.00 82.19           O  
ATOM   2390  CG  PRO B  78      17.078  21.562  30.406  1.00 82.19           C  
ATOM   2391  CD  PRO B  78      16.859  20.078  30.516  1.00 82.19           C  
ATOM   2392  N   LEU B  79      14.719  20.438  27.422  1.00 85.62           N  
ATOM   2393  CA  LEU B  79      14.734  20.562  25.969  1.00 85.62           C  
ATOM   2394  C   LEU B  79      13.477  19.953  25.359  1.00 85.62           C  
ATOM   2395  CB  LEU B  79      15.977  19.875  25.391  1.00 85.62           C  
ATOM   2396  O   LEU B  79      12.859  19.062  25.953  1.00 85.62           O  
ATOM   2397  CG  LEU B  79      17.328  20.391  25.875  1.00 85.62           C  
ATOM   2398  CD1 LEU B  79      18.453  19.469  25.438  1.00 85.62           C  
ATOM   2399  CD2 LEU B  79      17.562  21.812  25.375  1.00 85.62           C  
ATOM   2400  N   ASN B  80      13.117  20.578  24.203  1.00 90.81           N  
ATOM   2401  CA  ASN B  80      12.094  19.922  23.406  1.00 90.81           C  
ATOM   2402  C   ASN B  80      12.617  18.625  22.797  1.00 90.81           C  
ATOM   2403  CB  ASN B  80      11.586  20.859  22.312  1.00 90.81           C  
ATOM   2404  O   ASN B  80      13.805  18.516  22.469  1.00 90.81           O  
ATOM   2405  CG  ASN B  80      10.961  22.125  22.859  1.00 90.81           C  
ATOM   2406  ND2 ASN B  80      11.078  23.219  22.125  1.00 90.81           N  
ATOM   2407  OD1 ASN B  80      10.383  22.109  23.953  1.00 90.81           O  
ATOM   2408  N   LEU B  81      11.727  17.703  22.703  1.00 93.38           N  
ATOM   2409  CA  LEU B  81      12.094  16.406  22.125  1.00 93.38           C  
ATOM   2410  C   LEU B  81      11.555  16.266  20.719  1.00 93.38           C  
ATOM   2411  CB  LEU B  81      11.562  15.273  23.016  1.00 93.38           C  
ATOM   2412  O   LEU B  81      10.344  16.125  20.516  1.00 93.38           O  
ATOM   2413  CG  LEU B  81      12.172  15.148  24.406  1.00 93.38           C  
ATOM   2414  CD1 LEU B  81      11.383  14.156  25.250  1.00 93.38           C  
ATOM   2415  CD2 LEU B  81      13.633  14.734  24.312  1.00 93.38           C  
ATOM   2416  N   THR B  82      12.461  16.453  19.734  1.00 94.06           N  
ATOM   2417  CA  THR B  82      12.102  16.047  18.375  1.00 94.06           C  
ATOM   2418  C   THR B  82      12.398  14.570  18.156  1.00 94.06           C  
ATOM   2419  CB  THR B  82      12.852  16.891  17.328  1.00 94.06           C  
ATOM   2420  O   THR B  82      13.555  14.141  18.219  1.00 94.06           O  
ATOM   2421  CG2 THR B  82      12.375  16.562  15.922  1.00 94.06           C  
ATOM   2422  OG1 THR B  82      12.617  18.281  17.594  1.00 94.06           O  
ATOM   2423  N   LEU B  83      11.336  13.797  17.859  1.00 95.69           N  
ATOM   2424  CA  LEU B  83      11.461  12.344  17.797  1.00 95.69           C  
ATOM   2425  C   LEU B  83      11.336  11.844  16.375  1.00 95.69           C  
ATOM   2426  CB  LEU B  83      10.391  11.688  18.688  1.00 95.69           C  
ATOM   2427  O   LEU B  83      10.922  12.586  15.477  1.00 95.69           O  
ATOM   2428  CG  LEU B  83      10.367  12.109  20.156  1.00 95.69           C  
ATOM   2429  CD1 LEU B  83       9.180  11.477  20.859  1.00 95.69           C  
ATOM   2430  CD2 LEU B  83      11.672  11.727  20.844  1.00 95.69           C  
ATOM   2431  N   ASP B  84      11.773  10.625  16.219  1.00 95.50           N  
ATOM   2432  CA  ASP B  84      11.617   9.938  14.938  1.00 95.50           C  
ATOM   2433  C   ASP B  84      10.156   9.906  14.508  1.00 95.50           C  
ATOM   2434  CB  ASP B  84      12.172   8.516  15.023  1.00 95.50           C  
ATOM   2435  O   ASP B  84       9.258   9.734  15.344  1.00 95.50           O  
ATOM   2436  CG  ASP B  84      12.188   7.801  13.688  1.00 95.50           C  
ATOM   2437  OD1 ASP B  84      11.172   7.180  13.312  1.00 95.50           O  
ATOM   2438  OD2 ASP B  84      13.227   7.855  12.992  1.00 95.50           O  
ATOM   2439  N   ASN B  85       9.969  10.023  13.148  1.00 94.38           N  
ATOM   2440  CA  ASN B  85       8.617  10.141  12.617  1.00 94.38           C  
ATOM   2441  C   ASN B  85       7.766   8.922  12.953  1.00 94.38           C  
ATOM   2442  CB  ASN B  85       8.656  10.359  11.102  1.00 94.38           C  
ATOM   2443  O   ASN B  85       6.539   9.016  13.039  1.00 94.38           O  
ATOM   2444  CG  ASN B  85       9.188   9.148  10.352  1.00 94.38           C  
ATOM   2445  ND2 ASN B  85      10.461   9.203   9.977  1.00 94.38           N  
ATOM   2446  OD1 ASN B  85       8.461   8.188  10.109  1.00 94.38           O  
ATOM   2447  N   ARG B  86       8.344   7.766  13.234  1.00 94.62           N  
ATOM   2448  CA  ARG B  86       7.625   6.527  13.508  1.00 94.62           C  
ATOM   2449  C   ARG B  86       6.969   6.566  14.891  1.00 94.62           C  
ATOM   2450  CB  ARG B  86       8.562   5.324  13.414  1.00 94.62           C  
ATOM   2451  O   ARG B  86       6.062   5.781  15.172  1.00 94.62           O  
ATOM   2452  CG  ARG B  86       8.914   4.934  11.984  1.00 94.62           C  
ATOM   2453  CD  ARG B  86      10.039   3.910  11.945  1.00 94.62           C  
ATOM   2454  NE  ARG B  86      11.336   4.520  12.234  1.00 94.62           N  
ATOM   2455  NH1 ARG B  86      12.570   2.625  11.750  1.00 94.62           N  
ATOM   2456  NH2 ARG B  86      13.625   4.543  12.430  1.00 94.62           N  
ATOM   2457  CZ  ARG B  86      12.508   3.895  12.141  1.00 94.62           C  
ATOM   2458  N   VAL B  87       7.355   7.504  15.672  1.00 96.06           N  
ATOM   2459  CA  VAL B  87       6.762   7.648  17.000  1.00 96.06           C  
ATOM   2460  C   VAL B  87       5.316   8.125  16.875  1.00 96.06           C  
ATOM   2461  CB  VAL B  87       7.570   8.625  17.875  1.00 96.06           C  
ATOM   2462  O   VAL B  87       4.504   7.906  17.766  1.00 96.06           O  
ATOM   2463  CG1 VAL B  87       6.844   8.898  19.188  1.00 96.06           C  
ATOM   2464  CG2 VAL B  87       8.969   8.070  18.141  1.00 96.06           C  
ATOM   2465  N   ALA B  88       5.023   8.773  15.742  1.00 95.12           N  
ATOM   2466  CA  ALA B  88       3.656   9.242  15.523  1.00 95.12           C  
ATOM   2467  C   ALA B  88       2.660   8.086  15.602  1.00 95.12           C  
ATOM   2468  CB  ALA B  88       3.547   9.945  14.172  1.00 95.12           C  
ATOM   2469  O   ALA B  88       1.521   8.273  16.031  1.00 95.12           O  
ATOM   2470  N   ASP B  89       3.109   6.855  15.328  1.00 94.94           N  
ATOM   2471  CA  ASP B  89       2.230   5.688  15.344  1.00 94.94           C  
ATOM   2472  C   ASP B  89       1.940   5.242  16.781  1.00 94.94           C  
ATOM   2473  CB  ASP B  89       2.852   4.539  14.547  1.00 94.94           C  
ATOM   2474  O   ASP B  89       1.047   4.422  17.000  1.00 94.94           O  
ATOM   2475  CG  ASP B  89       2.914   4.816  13.055  1.00 94.94           C  
ATOM   2476  OD1 ASP B  89       2.064   5.574  12.539  1.00 94.94           O  
ATOM   2477  OD2 ASP B  89       3.818   4.270  12.391  1.00 94.94           O  
ATOM   2478  N   GLN B  90       2.613   5.863  17.719  1.00 96.31           N  
ATOM   2479  CA  GLN B  90       2.455   5.457  19.109  1.00 96.31           C  
ATOM   2480  C   GLN B  90       1.754   6.539  19.922  1.00 96.31           C  
ATOM   2481  CB  GLN B  90       3.812   5.129  19.734  1.00 96.31           C  
ATOM   2482  O   GLN B  90       1.621   6.418  21.141  1.00 96.31           O  
ATOM   2483  CG  GLN B  90       4.543   3.982  19.047  1.00 96.31           C  
ATOM   2484  CD  GLN B  90       5.938   3.760  19.594  1.00 96.31           C  
ATOM   2485  NE2 GLN B  90       6.895   3.506  18.703  1.00 96.31           N  
ATOM   2486  OE1 GLN B  90       6.156   3.814  20.812  1.00 96.31           O  
ATOM   2487  N   LEU B  91       1.297   7.605  19.250  1.00 97.44           N  
ATOM   2488  CA  LEU B  91       0.651   8.719  19.938  1.00 97.44           C  
ATOM   2489  C   LEU B  91      -0.768   8.930  19.422  1.00 97.44           C  
ATOM   2490  CB  LEU B  91       1.466  10.000  19.766  1.00 97.44           C  
ATOM   2491  O   LEU B  91      -1.073   8.586  18.281  1.00 97.44           O  
ATOM   2492  CG  LEU B  91       2.896   9.969  20.312  1.00 97.44           C  
ATOM   2493  CD1 LEU B  91       3.594  11.297  20.031  1.00 97.44           C  
ATOM   2494  CD2 LEU B  91       2.900   9.656  21.797  1.00 97.44           C  
ATOM   2495  N   TRP B  92      -1.573   9.438  20.312  1.00 97.25           N  
ATOM   2496  CA  TRP B  92      -2.852   9.961  19.859  1.00 97.25           C  
ATOM   2497  C   TRP B  92      -2.650  11.211  19.000  1.00 97.25           C  
ATOM   2498  CB  TRP B  92      -3.766  10.281  21.031  1.00 97.25           C  
ATOM   2499  O   TRP B  92      -1.872  12.094  19.359  1.00 97.25           O  
ATOM   2500  CG  TRP B  92      -5.098  10.859  20.641  1.00 97.25           C  
ATOM   2501  CD1 TRP B  92      -6.234  10.164  20.344  1.00 97.25           C  
ATOM   2502  CD2 TRP B  92      -5.422  12.242  20.500  1.00 97.25           C  
ATOM   2503  CE2 TRP B  92      -6.777  12.312  20.125  1.00 97.25           C  
ATOM   2504  CE3 TRP B  92      -4.699  13.430  20.672  1.00 97.25           C  
ATOM   2505  NE1 TRP B  92      -7.250  11.031  20.031  1.00 97.25           N  
ATOM   2506  CH2 TRP B  92      -6.695  14.680  20.062  1.00 97.25           C  
ATOM   2507  CZ2 TRP B  92      -7.426  13.531  19.891  1.00 97.25           C  
ATOM   2508  CZ3 TRP B  92      -5.348  14.641  20.453  1.00 97.25           C  
ATOM   2509  N   VAL B  93      -3.223  11.211  17.891  1.00 97.38           N  
ATOM   2510  CA  VAL B  93      -3.225  12.398  17.031  1.00 97.38           C  
ATOM   2511  C   VAL B  93      -4.660  12.766  16.656  1.00 97.38           C  
ATOM   2512  CB  VAL B  93      -2.381  12.188  15.758  1.00 97.38           C  
ATOM   2513  O   VAL B  93      -5.531  11.898  16.594  1.00 97.38           O  
ATOM   2514  CG1 VAL B  93      -0.917  11.930  16.109  1.00 97.38           C  
ATOM   2515  CG2 VAL B  93      -2.941  11.023  14.938  1.00 97.38           C  
ATOM   2516  N   PRO B  94      -4.957  14.047  16.438  1.00 97.31           N  
ATOM   2517  CA  PRO B  94      -6.305  14.422  16.016  1.00 97.31           C  
ATOM   2518  C   PRO B  94      -6.727  13.742  14.719  1.00 97.31           C  
ATOM   2519  CB  PRO B  94      -6.207  15.938  15.836  1.00 97.31           C  
ATOM   2520  O   PRO B  94      -5.883  13.438  13.875  1.00 97.31           O  
ATOM   2521  CG  PRO B  94      -5.020  16.344  16.641  1.00 97.31           C  
ATOM   2522  CD  PRO B  94      -4.020  15.227  16.625  1.00 97.31           C  
ATOM   2523  N   ASP B  95      -7.996  13.523  14.555  1.00 96.19           N  
ATOM   2524  CA  ASP B  95      -8.492  12.867  13.352  1.00 96.19           C  
ATOM   2525  C   ASP B  95      -8.945  13.891  12.312  1.00 96.19           C  
ATOM   2526  CB  ASP B  95      -9.648  11.922  13.695  1.00 96.19           C  
ATOM   2527  O   ASP B  95      -9.984  13.711  11.672  1.00 96.19           O  
ATOM   2528  CG  ASP B  95     -10.844  12.648  14.297  1.00 96.19           C  
ATOM   2529  OD1 ASP B  95     -10.703  13.820  14.703  1.00 96.19           O  
ATOM   2530  OD2 ASP B  95     -11.930  12.031  14.375  1.00 96.19           O  
ATOM   2531  N   THR B  96      -8.102  14.836  12.125  1.00 97.25           N  
ATOM   2532  CA  THR B  96      -8.383  15.930  11.203  1.00 97.25           C  
ATOM   2533  C   THR B  96      -8.422  15.422   9.758  1.00 97.25           C  
ATOM   2534  CB  THR B  96      -7.336  17.047  11.320  1.00 97.25           C  
ATOM   2535  O   THR B  96      -7.602  14.594   9.367  1.00 97.25           O  
ATOM   2536  CG2 THR B  96      -7.738  18.266  10.500  1.00 97.25           C  
ATOM   2537  OG1 THR B  96      -7.215  17.438  12.703  1.00 97.25           O  
ATOM   2538  N   TYR B  97      -9.422  15.961   8.977  1.00 96.50           N  
ATOM   2539  CA  TYR B  97      -9.477  15.664   7.551  1.00 96.50           C  
ATOM   2540  C   TYR B  97      -9.867  16.906   6.750  1.00 96.50           C  
ATOM   2541  CB  TYR B  97     -10.461  14.523   7.277  1.00 96.50           C  
ATOM   2542  O   TYR B  97     -10.281  17.906   7.320  1.00 96.50           O  
ATOM   2543  CG  TYR B  97     -11.906  14.969   7.238  1.00 96.50           C  
ATOM   2544  CD1 TYR B  97     -12.508  15.547   8.359  1.00 96.50           C  
ATOM   2545  CD2 TYR B  97     -12.664  14.812   6.086  1.00 96.50           C  
ATOM   2546  CE1 TYR B  97     -13.836  15.953   8.328  1.00 96.50           C  
ATOM   2547  CE2 TYR B  97     -14.000  15.219   6.047  1.00 96.50           C  
ATOM   2548  OH  TYR B  97     -15.891  16.188   7.133  1.00 96.50           O  
ATOM   2549  CZ  TYR B  97     -14.570  15.789   7.168  1.00 96.50           C  
ATOM   2550  N   PHE B  98      -9.633  16.812   5.426  1.00 96.44           N  
ATOM   2551  CA  PHE B  98     -10.047  17.859   4.508  1.00 96.44           C  
ATOM   2552  C   PHE B  98     -11.359  17.500   3.816  1.00 96.44           C  
ATOM   2553  CB  PHE B  98      -8.961  18.125   3.465  1.00 96.44           C  
ATOM   2554  O   PHE B  98     -11.391  16.594   2.982  1.00 96.44           O  
ATOM   2555  CG  PHE B  98      -7.609  18.438   4.059  1.00 96.44           C  
ATOM   2556  CD1 PHE B  98      -7.402  19.609   4.781  1.00 96.44           C  
ATOM   2557  CD2 PHE B  98      -6.551  17.547   3.896  1.00 96.44           C  
ATOM   2558  CE1 PHE B  98      -6.156  19.891   5.332  1.00 96.44           C  
ATOM   2559  CE2 PHE B  98      -5.305  17.828   4.445  1.00 96.44           C  
ATOM   2560  CZ  PHE B  98      -5.105  19.000   5.160  1.00 96.44           C  
ATOM   2561  N   LEU B  99     -12.352  18.312   4.148  1.00 94.31           N  
ATOM   2562  CA  LEU B  99     -13.719  17.984   3.750  1.00 94.31           C  
ATOM   2563  C   LEU B  99     -13.852  17.984   2.232  1.00 94.31           C  
ATOM   2564  CB  LEU B  99     -14.703  19.000   4.355  1.00 94.31           C  
ATOM   2565  O   LEU B  99     -14.523  17.109   1.671  1.00 94.31           O  
ATOM   2566  CG  LEU B  99     -15.586  18.484   5.488  1.00 94.31           C  
ATOM   2567  CD1 LEU B  99     -14.836  18.516   6.812  1.00 94.31           C  
ATOM   2568  CD2 LEU B  99     -16.875  19.297   5.574  1.00 94.31           C  
ATOM   2569  N   ASN B 100     -13.312  18.891   1.580  1.00 92.19           N  
ATOM   2570  CA  ASN B 100     -13.484  19.000   0.135  1.00 92.19           C  
ATOM   2571  C   ASN B 100     -12.297  18.391  -0.616  1.00 92.19           C  
ATOM   2572  CB  ASN B 100     -13.688  20.453  -0.275  1.00 92.19           C  
ATOM   2573  O   ASN B 100     -12.008  18.797  -1.743  1.00 92.19           O  
ATOM   2574  CG  ASN B 100     -12.609  21.375   0.272  1.00 92.19           C  
ATOM   2575  ND2 ASN B 100     -12.305  22.438  -0.458  1.00 92.19           N  
ATOM   2576  OD1 ASN B 100     -12.047  21.125   1.343  1.00 92.19           O  
ATOM   2577  N   ASP B 101     -11.688  17.469  -0.020  1.00 92.88           N  
ATOM   2578  CA  ASP B 101     -10.562  16.766  -0.631  1.00 92.88           C  
ATOM   2579  C   ASP B 101     -11.039  15.750  -1.671  1.00 92.88           C  
ATOM   2580  CB  ASP B 101      -9.719  16.062   0.437  1.00 92.88           C  
ATOM   2581  O   ASP B 101     -11.906  14.922  -1.384  1.00 92.88           O  
ATOM   2582  CG  ASP B 101      -8.633  15.188  -0.149  1.00 92.88           C  
ATOM   2583  OD1 ASP B 101      -8.633  13.961   0.099  1.00 92.88           O  
ATOM   2584  OD2 ASP B 101      -7.758  15.719  -0.862  1.00 92.88           O  
ATOM   2585  N   LYS B 102     -10.562  15.867  -2.850  1.00 88.44           N  
ATOM   2586  CA  LYS B 102     -10.781  14.859  -3.885  1.00 88.44           C  
ATOM   2587  C   LYS B 102      -9.680  13.805  -3.869  1.00 88.44           C  
ATOM   2588  CB  LYS B 102     -10.859  15.516  -5.266  1.00 88.44           C  
ATOM   2589  O   LYS B 102      -9.953  12.609  -4.000  1.00 88.44           O  
ATOM   2590  CG  LYS B 102     -12.094  16.375  -5.469  1.00 88.44           C  
ATOM   2591  CD  LYS B 102     -12.188  16.891  -6.902  1.00 88.44           C  
ATOM   2592  CE  LYS B 102     -13.562  17.484  -7.195  1.00 88.44           C  
ATOM   2593  NZ  LYS B 102     -13.664  17.969  -8.609  1.00 88.44           N  
ATOM   2594  N   LYS B 103      -8.539  14.234  -3.734  1.00 89.56           N  
ATOM   2595  CA  LYS B 103      -7.352  13.391  -3.680  1.00 89.56           C  
ATOM   2596  C   LYS B 103      -6.230  14.070  -2.900  1.00 89.56           C  
ATOM   2597  CB  LYS B 103      -6.871  13.039  -5.090  1.00 89.56           C  
ATOM   2598  O   LYS B 103      -5.961  15.258  -3.102  1.00 89.56           O  
ATOM   2599  CG  LYS B 103      -5.766  11.992  -5.125  1.00 89.56           C  
ATOM   2600  CD  LYS B 103      -5.355  11.672  -6.555  1.00 89.56           C  
ATOM   2601  CE  LYS B 103      -4.246  10.625  -6.594  1.00 89.56           C  
ATOM   2602  NZ  LYS B 103      -3.814  10.328  -7.992  1.00 89.56           N  
ATOM   2603  N   SER B 104      -5.621  13.359  -1.975  1.00 93.69           N  
ATOM   2604  CA  SER B 104      -4.520  13.898  -1.185  1.00 93.69           C  
ATOM   2605  C   SER B 104      -3.494  12.820  -0.854  1.00 93.69           C  
ATOM   2606  CB  SER B 104      -5.043  14.523   0.106  1.00 93.69           C  
ATOM   2607  O   SER B 104      -3.807  11.625  -0.886  1.00 93.69           O  
ATOM   2608  OG  SER B 104      -5.852  15.656  -0.177  1.00 93.69           O  
ATOM   2609  N   PHE B 105      -2.262  13.227  -0.608  1.00 93.06           N  
ATOM   2610  CA  PHE B 105      -1.248  12.297  -0.121  1.00 93.06           C  
ATOM   2611  C   PHE B 105      -0.227  13.023   0.750  1.00 93.06           C  
ATOM   2612  CB  PHE B 105      -0.543  11.602  -1.292  1.00 93.06           C  
ATOM   2613  O   PHE B 105      -0.034  14.227   0.615  1.00 93.06           O  
ATOM   2614  CG  PHE B 105       0.234  12.547  -2.174  1.00 93.06           C  
ATOM   2615  CD1 PHE B 105      -0.380  13.180  -3.246  1.00 93.06           C  
ATOM   2616  CD2 PHE B 105       1.579  12.789  -1.931  1.00 93.06           C  
ATOM   2617  CE1 PHE B 105       0.336  14.055  -4.062  1.00 93.06           C  
ATOM   2618  CE2 PHE B 105       2.301  13.664  -2.744  1.00 93.06           C  
ATOM   2619  CZ  PHE B 105       1.679  14.289  -3.811  1.00 93.06           C  
ATOM   2620  N   VAL B 106       0.379  12.242   1.767  1.00 94.38           N  
ATOM   2621  CA  VAL B 106       1.503  12.719   2.570  1.00 94.38           C  
ATOM   2622  C   VAL B 106       2.814  12.414   1.852  1.00 94.38           C  
ATOM   2623  CB  VAL B 106       1.503  12.078   3.977  1.00 94.38           C  
ATOM   2624  O   VAL B 106       3.027  11.297   1.381  1.00 94.38           O  
ATOM   2625  CG1 VAL B 106       2.729  12.523   4.773  1.00 94.38           C  
ATOM   2626  CG2 VAL B 106       0.219  12.430   4.723  1.00 94.38           C  
ATOM   2627  N   HIS B 107       3.568  13.367   1.771  1.00 92.94           N  
ATOM   2628  CA  HIS B 107       4.867  13.172   1.139  1.00 92.94           C  
ATOM   2629  C   HIS B 107       5.766  12.281   1.993  1.00 92.94           C  
ATOM   2630  CB  HIS B 107       5.551  14.516   0.880  1.00 92.94           C  
ATOM   2631  O   HIS B 107       5.699  12.328   3.225  1.00 92.94           O  
ATOM   2632  CG  HIS B 107       4.926  15.297  -0.229  1.00 92.94           C  
ATOM   2633  CD2 HIS B 107       3.807  16.062  -0.259  1.00 92.94           C  
ATOM   2634  ND1 HIS B 107       5.465  15.359  -1.496  1.00 92.94           N  
ATOM   2635  CE1 HIS B 107       4.703  16.125  -2.260  1.00 92.94           C  
ATOM   2636  NE2 HIS B 107       3.689  16.562  -1.532  1.00 92.94           N  
ATOM   2637  N   GLY B 108       6.594  11.430   1.392  1.00 89.56           N  
ATOM   2638  CA  GLY B 108       7.477  10.547   2.139  1.00 89.56           C  
ATOM   2639  C   GLY B 108       8.281   9.617   1.253  1.00 89.56           C  
ATOM   2640  O   GLY B 108       8.094   8.398   1.297  1.00 89.56           O  
ATOM   2641  N   VAL B 109       9.305   9.984   0.539  1.00 85.62           N  
ATOM   2642  CA  VAL B 109      10.109   9.102  -0.302  1.00 85.62           C  
ATOM   2643  C   VAL B 109      11.258   8.516   0.515  1.00 85.62           C  
ATOM   2644  CB  VAL B 109      10.656   9.844  -1.541  1.00 85.62           C  
ATOM   2645  O   VAL B 109      11.422   7.293   0.578  1.00 85.62           O  
ATOM   2646  CG1 VAL B 109      11.578   8.930  -2.350  1.00 85.62           C  
ATOM   2647  CG2 VAL B 109       9.508  10.359  -2.408  1.00 85.62           C  
ATOM   2648  N   THR B 110      11.945   9.391   1.264  1.00 88.00           N  
ATOM   2649  CA  THR B 110      12.984   8.859   2.133  1.00 88.00           C  
ATOM   2650  C   THR B 110      12.398   8.359   3.447  1.00 88.00           C  
ATOM   2651  CB  THR B 110      14.070   9.914   2.422  1.00 88.00           C  
ATOM   2652  O   THR B 110      12.672   7.234   3.873  1.00 88.00           O  
ATOM   2653  CG2 THR B 110      14.734  10.391   1.134  1.00 88.00           C  
ATOM   2654  OG1 THR B 110      13.469  11.039   3.076  1.00 88.00           O  
ATOM   2655  N   VAL B 111      11.633   9.133   4.039  1.00 91.06           N  
ATOM   2656  CA  VAL B 111      10.789   8.828   5.191  1.00 91.06           C  
ATOM   2657  C   VAL B 111       9.484   9.617   5.102  1.00 91.06           C  
ATOM   2658  CB  VAL B 111      11.508   9.141   6.520  1.00 91.06           C  
ATOM   2659  O   VAL B 111       9.414  10.625   4.398  1.00 91.06           O  
ATOM   2660  CG1 VAL B 111      12.766   8.273   6.672  1.00 91.06           C  
ATOM   2661  CG2 VAL B 111      11.867  10.617   6.598  1.00 91.06           C  
ATOM   2662  N   LYS B 112       8.492   9.125   5.828  1.00 90.44           N  
ATOM   2663  CA  LYS B 112       7.277   9.938   5.875  1.00 90.44           C  
ATOM   2664  C   LYS B 112       7.555  11.312   6.465  1.00 90.44           C  
ATOM   2665  CB  LYS B 112       6.191   9.227   6.688  1.00 90.44           C  
ATOM   2666  O   LYS B 112       8.289  11.438   7.449  1.00 90.44           O  
ATOM   2667  CG  LYS B 112       5.621   7.992   6.008  1.00 90.44           C  
ATOM   2668  CD  LYS B 112       4.461   7.402   6.805  1.00 90.44           C  
ATOM   2669  CE  LYS B 112       3.879   6.172   6.117  1.00 90.44           C  
ATOM   2670  NZ  LYS B 112       2.762   5.574   6.906  1.00 90.44           N  
ATOM   2671  N   ASN B 113       6.949  12.312   5.766  1.00 92.81           N  
ATOM   2672  CA  ASN B 113       7.137  13.672   6.270  1.00 92.81           C  
ATOM   2673  C   ASN B 113       6.176  13.977   7.418  1.00 92.81           C  
ATOM   2674  CB  ASN B 113       6.961  14.688   5.141  1.00 92.81           C  
ATOM   2675  O   ASN B 113       5.207  14.719   7.238  1.00 92.81           O  
ATOM   2676  CG  ASN B 113       8.070  14.617   4.113  1.00 92.81           C  
ATOM   2677  ND2 ASN B 113       9.008  13.695   4.312  1.00 92.81           N  
ATOM   2678  OD1 ASN B 113       8.094  15.391   3.148  1.00 92.81           O  
ATOM   2679  N   ARG B 114       6.586  13.375   8.500  1.00 94.88           N  
ATOM   2680  CA  ARG B 114       5.895  13.570   9.773  1.00 94.88           C  
ATOM   2681  C   ARG B 114       6.852  14.078  10.844  1.00 94.88           C  
ATOM   2682  CB  ARG B 114       5.238  12.273  10.234  1.00 94.88           C  
ATOM   2683  O   ARG B 114       7.918  13.500  11.055  1.00 94.88           O  
ATOM   2684  CG  ARG B 114       4.285  11.664   9.211  1.00 94.88           C  
ATOM   2685  CD  ARG B 114       3.570  10.438   9.766  1.00 94.88           C  
ATOM   2686  NE  ARG B 114       4.488   9.320   9.961  1.00 94.88           N  
ATOM   2687  NH1 ARG B 114       2.863   7.836  10.664  1.00 94.88           N  
ATOM   2688  NH2 ARG B 114       5.051   7.164  10.516  1.00 94.88           N  
ATOM   2689  CZ  ARG B 114       4.133   8.109  10.375  1.00 94.88           C  
ATOM   2690  N   MET B 115       6.469  15.156  11.406  1.00 94.56           N  
ATOM   2691  CA  MET B 115       7.273  15.703  12.492  1.00 94.56           C  
ATOM   2692  C   MET B 115       6.527  15.625  13.820  1.00 94.56           C  
ATOM   2693  CB  MET B 115       7.656  17.156  12.195  1.00 94.56           C  
ATOM   2694  O   MET B 115       5.383  16.078  13.922  1.00 94.56           O  
ATOM   2695  CG  MET B 115       8.516  17.797  13.281  1.00 94.56           C  
ATOM   2696  SD  MET B 115       8.562  19.625  13.148  1.00 94.56           S  
ATOM   2697  CE  MET B 115       6.945  20.047  13.859  1.00 94.56           C  
ATOM   2698  N   ILE B 116       7.160  15.016  14.789  1.00 95.88           N  
ATOM   2699  CA  ILE B 116       6.641  14.977  16.156  1.00 95.88           C  
ATOM   2700  C   ILE B 116       7.629  15.648  17.094  1.00 95.88           C  
ATOM   2701  CB  ILE B 116       6.367  13.523  16.609  1.00 95.88           C  
ATOM   2702  O   ILE B 116       8.781  15.227  17.203  1.00 95.88           O  
ATOM   2703  CG1 ILE B 116       5.285  12.883  15.727  1.00 95.88           C  
ATOM   2704  CG2 ILE B 116       5.961  13.492  18.078  1.00 95.88           C  
ATOM   2705  CD1 ILE B 116       3.885  13.438  15.969  1.00 95.88           C  
ATOM   2706  N   ARG B 117       7.148  16.656  17.750  1.00 96.19           N  
ATOM   2707  CA  ARG B 117       7.945  17.359  18.750  1.00 96.19           C  
ATOM   2708  C   ARG B 117       7.168  17.516  20.047  1.00 96.19           C  
ATOM   2709  CB  ARG B 117       8.383  18.719  18.219  1.00 96.19           C  
ATOM   2710  O   ARG B 117       6.055  18.047  20.047  1.00 96.19           O  
ATOM   2711  CG  ARG B 117       9.344  19.453  19.141  1.00 96.19           C  
ATOM   2712  CD  ARG B 117       9.930  20.703  18.484  1.00 96.19           C  
ATOM   2713  NE  ARG B 117      10.789  20.344  17.359  1.00 96.19           N  
ATOM   2714  NH1 ARG B 117      10.859  22.484  16.484  1.00 96.19           N  
ATOM   2715  NH2 ARG B 117      11.992  20.781  15.453  1.00 96.19           N  
ATOM   2716  CZ  ARG B 117      11.211  21.203  16.438  1.00 96.19           C  
ATOM   2717  N   LEU B 118       7.805  17.047  21.109  1.00 96.88           N  
ATOM   2718  CA  LEU B 118       7.203  17.156  22.438  1.00 96.88           C  
ATOM   2719  C   LEU B 118       7.852  18.281  23.234  1.00 96.88           C  
ATOM   2720  CB  LEU B 118       7.328  15.828  23.188  1.00 96.88           C  
ATOM   2721  O   LEU B 118       9.078  18.406  23.266  1.00 96.88           O  
ATOM   2722  CG  LEU B 118       6.824  14.586  22.469  1.00 96.88           C  
ATOM   2723  CD1 LEU B 118       6.992  13.352  23.344  1.00 96.88           C  
ATOM   2724  CD2 LEU B 118       5.367  14.758  22.047  1.00 96.88           C  
ATOM   2725  N   HIS B 119       7.012  19.078  23.859  1.00 96.06           N  
ATOM   2726  CA  HIS B 119       7.477  20.109  24.781  1.00 96.06           C  
ATOM   2727  C   HIS B 119       7.293  19.688  26.234  1.00 96.06           C  
ATOM   2728  CB  HIS B 119       6.734  21.422  24.516  1.00 96.06           C  
ATOM   2729  O   HIS B 119       6.414  18.875  26.547  1.00 96.06           O  
ATOM   2730  CG  HIS B 119       7.012  22.016  23.172  1.00 96.06           C  
ATOM   2731  CD2 HIS B 119       7.652  23.156  22.828  1.00 96.06           C  
ATOM   2732  ND1 HIS B 119       6.609  21.422  22.000  1.00 96.06           N  
ATOM   2733  CE1 HIS B 119       6.992  22.172  20.984  1.00 96.06           C  
ATOM   2734  NE2 HIS B 119       7.629  23.219  21.453  1.00 96.06           N  
ATOM   2735  N   PRO B 120       8.102  20.188  27.109  1.00 96.25           N  
ATOM   2736  CA  PRO B 120       8.055  19.781  28.516  1.00 96.25           C  
ATOM   2737  C   PRO B 120       6.664  19.938  29.125  1.00 96.25           C  
ATOM   2738  CB  PRO B 120       9.062  20.719  29.188  1.00 96.25           C  
ATOM   2739  O   PRO B 120       6.277  19.156  30.000  1.00 96.25           O  
ATOM   2740  CG  PRO B 120      10.109  20.969  28.156  1.00 96.25           C  
ATOM   2741  CD  PRO B 120       9.445  21.062  26.812  1.00 96.25           C  
ATOM   2742  N   ASP B 121       5.871  20.891  28.625  1.00 96.56           N  
ATOM   2743  CA  ASP B 121       4.566  21.141  29.234  1.00 96.56           C  
ATOM   2744  C   ASP B 121       3.508  20.203  28.656  1.00 96.56           C  
ATOM   2745  CB  ASP B 121       4.148  22.594  29.016  1.00 96.56           C  
ATOM   2746  O   ASP B 121       2.322  20.328  28.969  1.00 96.56           O  
ATOM   2747  CG  ASP B 121       3.896  22.938  27.562  1.00 96.56           C  
ATOM   2748  OD1 ASP B 121       4.188  22.094  26.688  1.00 96.56           O  
ATOM   2749  OD2 ASP B 121       3.404  24.047  27.281  1.00 96.56           O  
ATOM   2750  N   GLY B 122       3.869  19.281  27.812  1.00 97.25           N  
ATOM   2751  CA  GLY B 122       2.961  18.297  27.234  1.00 97.25           C  
ATOM   2752  C   GLY B 122       2.447  18.688  25.859  1.00 97.25           C  
ATOM   2753  O   GLY B 122       1.665  17.953  25.250  1.00 97.25           O  
ATOM   2754  N   THR B 123       2.922  19.844  25.438  1.00 97.81           N  
ATOM   2755  CA  THR B 123       2.518  20.266  24.094  1.00 97.81           C  
ATOM   2756  C   THR B 123       3.143  19.344  23.047  1.00 97.81           C  
ATOM   2757  CB  THR B 123       2.914  21.719  23.812  1.00 97.81           C  
ATOM   2758  O   THR B 123       4.336  19.047  23.109  1.00 97.81           O  
ATOM   2759  CG2 THR B 123       2.527  22.125  22.391  1.00 97.81           C  
ATOM   2760  OG1 THR B 123       2.244  22.578  24.750  1.00 97.81           O  
ATOM   2761  N   VAL B 124       2.262  18.875  22.172  1.00 98.19           N  
ATOM   2762  CA  VAL B 124       2.697  18.062  21.031  1.00 98.19           C  
ATOM   2763  C   VAL B 124       2.553  18.875  19.734  1.00 98.19           C  
ATOM   2764  CB  VAL B 124       1.898  16.750  20.922  1.00 98.19           C  
ATOM   2765  O   VAL B 124       1.482  19.422  19.453  1.00 98.19           O  
ATOM   2766  CG1 VAL B 124       2.430  15.883  19.781  1.00 98.19           C  
ATOM   2767  CG2 VAL B 124       1.954  15.992  22.250  1.00 98.19           C  
ATOM   2768  N   LEU B 125       3.633  19.000  19.031  1.00 97.06           N  
ATOM   2769  CA  LEU B 125       3.611  19.547  17.672  1.00 97.06           C  
ATOM   2770  C   LEU B 125       3.719  18.438  16.641  1.00 97.06           C  
ATOM   2771  CB  LEU B 125       4.754  20.547  17.484  1.00 97.06           C  
ATOM   2772  O   LEU B 125       4.684  17.672  16.641  1.00 97.06           O  
ATOM   2773  CG  LEU B 125       4.641  21.484  16.281  1.00 97.06           C  
ATOM   2774  CD1 LEU B 125       3.467  22.438  16.453  1.00 97.06           C  
ATOM   2775  CD2 LEU B 125       5.941  22.250  16.078  1.00 97.06           C  
ATOM   2776  N   TYR B 126       2.682  18.422  15.828  1.00 97.31           N  
ATOM   2777  CA  TYR B 126       2.586  17.375  14.812  1.00 97.31           C  
ATOM   2778  C   TYR B 126       2.449  17.984  13.422  1.00 97.31           C  
ATOM   2779  CB  TYR B 126       1.397  16.453  15.094  1.00 97.31           C  
ATOM   2780  O   TYR B 126       1.427  18.594  13.102  1.00 97.31           O  
ATOM   2781  CG  TYR B 126       1.269  15.312  14.117  1.00 97.31           C  
ATOM   2782  CD1 TYR B 126       0.021  14.914  13.641  1.00 97.31           C  
ATOM   2783  CD2 TYR B 126       2.395  14.633  13.656  1.00 97.31           C  
ATOM   2784  CE1 TYR B 126      -0.103  13.859  12.742  1.00 97.31           C  
ATOM   2785  CE2 TYR B 126       2.281  13.578  12.758  1.00 97.31           C  
ATOM   2786  OH  TYR B 126       0.915  12.156  11.414  1.00 97.31           O  
ATOM   2787  CZ  TYR B 126       1.031  13.203  12.305  1.00 97.31           C  
ATOM   2788  N   GLY B 127       3.549  17.719  12.578  1.00 95.50           N  
ATOM   2789  CA  GLY B 127       3.576  18.312  11.242  1.00 95.50           C  
ATOM   2790  C   GLY B 127       3.561  17.266  10.141  1.00 95.50           C  
ATOM   2791  O   GLY B 127       4.199  16.219  10.258  1.00 95.50           O  
ATOM   2792  N   LEU B 128       2.783  17.688   9.070  1.00 96.56           N  
ATOM   2793  CA  LEU B 128       2.715  16.875   7.855  1.00 96.56           C  
ATOM   2794  C   LEU B 128       2.949  17.734   6.617  1.00 96.56           C  
ATOM   2795  CB  LEU B 128       1.356  16.172   7.754  1.00 96.56           C  
ATOM   2796  O   LEU B 128       2.510  18.875   6.559  1.00 96.56           O  
ATOM   2797  CG  LEU B 128       0.996  15.227   8.898  1.00 96.56           C  
ATOM   2798  CD1 LEU B 128      -0.494  14.898   8.875  1.00 96.56           C  
ATOM   2799  CD2 LEU B 128       1.828  13.953   8.828  1.00 96.56           C  
ATOM   2800  N   ARG B 129       3.666  17.172   5.691  1.00 95.75           N  
ATOM   2801  CA  ARG B 129       3.682  17.766   4.359  1.00 95.75           C  
ATOM   2802  C   ARG B 129       2.688  17.078   3.436  1.00 95.75           C  
ATOM   2803  CB  ARG B 129       5.090  17.703   3.760  1.00 95.75           C  
ATOM   2804  O   ARG B 129       2.828  15.883   3.148  1.00 95.75           O  
ATOM   2805  CG  ARG B 129       5.230  18.453   2.449  1.00 95.75           C  
ATOM   2806  CD  ARG B 129       6.637  18.328   1.876  1.00 95.75           C  
ATOM   2807  NE  ARG B 129       6.758  19.016   0.593  1.00 95.75           N  
ATOM   2808  NH1 ARG B 129       8.609  17.828  -0.104  1.00 95.75           N  
ATOM   2809  NH2 ARG B 129       7.715  19.438  -1.452  1.00 95.75           N  
ATOM   2810  CZ  ARG B 129       7.695  18.766  -0.318  1.00 95.75           C  
ATOM   2811  N   ILE B 130       1.711  17.875   2.926  1.00 96.50           N  
ATOM   2812  CA  ILE B 130       0.575  17.281   2.223  1.00 96.50           C  
ATOM   2813  C   ILE B 130       0.371  18.000   0.888  1.00 96.50           C  
ATOM   2814  CB  ILE B 130      -0.713  17.359   3.072  1.00 96.50           C  
ATOM   2815  O   ILE B 130       0.474  19.219   0.807  1.00 96.50           O  
ATOM   2816  CG1 ILE B 130      -0.556  16.531   4.355  1.00 96.50           C  
ATOM   2817  CG2 ILE B 130      -1.923  16.891   2.262  1.00 96.50           C  
ATOM   2818  CD1 ILE B 130      -1.639  16.797   5.395  1.00 96.50           C  
ATOM   2819  N   THR B 131       0.132  17.234  -0.113  1.00 95.06           N  
ATOM   2820  CA  THR B 131      -0.488  17.750  -1.324  1.00 95.06           C  
ATOM   2821  C   THR B 131      -1.949  17.328  -1.415  1.00 95.06           C  
ATOM   2822  CB  THR B 131       0.265  17.297  -2.584  1.00 95.06           C  
ATOM   2823  O   THR B 131      -2.264  16.141  -1.261  1.00 95.06           O  
ATOM   2824  CG2 THR B 131      -0.476  17.703  -3.852  1.00 95.06           C  
ATOM   2825  OG1 THR B 131       1.572  17.875  -2.596  1.00 95.06           O  
ATOM   2826  N   THR B 132      -2.838  18.281  -1.612  1.00 96.44           N  
ATOM   2827  CA  THR B 132      -4.266  18.000  -1.687  1.00 96.44           C  
ATOM   2828  C   THR B 132      -4.895  18.688  -2.896  1.00 96.44           C  
ATOM   2829  CB  THR B 132      -4.992  18.438  -0.405  1.00 96.44           C  
ATOM   2830  O   THR B 132      -4.566  19.828  -3.203  1.00 96.44           O  
ATOM   2831  CG2 THR B 132      -4.961  19.969  -0.253  1.00 96.44           C  
ATOM   2832  OG1 THR B 132      -6.359  18.016  -0.462  1.00 96.44           O  
ATOM   2833  N   THR B 133      -5.684  17.938  -3.639  1.00 95.94           N  
ATOM   2834  CA  THR B 133      -6.605  18.500  -4.617  1.00 95.94           C  
ATOM   2835  C   THR B 133      -7.996  18.672  -4.016  1.00 95.94           C  
ATOM   2836  CB  THR B 133      -6.695  17.625  -5.875  1.00 95.94           C  
ATOM   2837  O   THR B 133      -8.672  17.688  -3.717  1.00 95.94           O  
ATOM   2838  CG2 THR B 133      -7.621  18.234  -6.918  1.00 95.94           C  
ATOM   2839  OG1 THR B 133      -5.387  17.469  -6.441  1.00 95.94           O  
ATOM   2840  N   ALA B 134      -8.336  19.906  -3.875  1.00 96.19           N  
ATOM   2841  CA  ALA B 134      -9.602  20.234  -3.217  1.00 96.19           C  
ATOM   2842  C   ALA B 134     -10.633  20.734  -4.227  1.00 96.19           C  
ATOM   2843  CB  ALA B 134      -9.383  21.281  -2.131  1.00 96.19           C  
ATOM   2844  O   ALA B 134     -10.297  21.469  -5.160  1.00 96.19           O  
ATOM   2845  N   ALA B 135     -11.891  20.344  -3.971  1.00 92.12           N  
ATOM   2846  CA  ALA B 135     -12.992  20.797  -4.816  1.00 92.12           C  
ATOM   2847  C   ALA B 135     -13.211  22.297  -4.656  1.00 92.12           C  
ATOM   2848  CB  ALA B 135     -14.273  20.047  -4.484  1.00 92.12           C  
ATOM   2849  O   ALA B 135     -13.141  22.828  -3.543  1.00 92.12           O  
ATOM   2850  N   CYS B 136     -13.359  22.953  -5.746  1.00 93.31           N  
ATOM   2851  CA  CYS B 136     -13.664  24.375  -5.816  1.00 93.31           C  
ATOM   2852  C   CYS B 136     -14.633  24.672  -6.957  1.00 93.31           C  
ATOM   2853  CB  CYS B 136     -12.383  25.188  -6.000  1.00 93.31           C  
ATOM   2854  O   CYS B 136     -14.250  24.609  -8.133  1.00 93.31           O  
ATOM   2855  SG  CYS B 136     -12.664  26.969  -6.156  1.00 93.31           S  
ATOM   2856  N   MET B 137     -15.945  24.984  -6.566  1.00 87.94           N  
ATOM   2857  CA  MET B 137     -16.953  25.297  -7.574  1.00 87.94           C  
ATOM   2858  C   MET B 137     -16.781  26.734  -8.086  1.00 87.94           C  
ATOM   2859  CB  MET B 137     -18.359  25.125  -7.004  1.00 87.94           C  
ATOM   2860  O   MET B 137     -17.266  27.672  -7.477  1.00 87.94           O  
ATOM   2861  CG  MET B 137     -18.688  23.688  -6.625  1.00 87.94           C  
ATOM   2862  SD  MET B 137     -18.562  22.547  -8.055  1.00 87.94           S  
ATOM   2863  CE  MET B 137     -19.984  23.109  -9.039  1.00 87.94           C  
ATOM   2864  N   MET B 138     -16.109  26.844  -9.242  1.00 90.31           N  
ATOM   2865  CA  MET B 138     -15.781  28.156  -9.789  1.00 90.31           C  
ATOM   2866  C   MET B 138     -16.938  28.703 -10.641  1.00 90.31           C  
ATOM   2867  CB  MET B 138     -14.500  28.094 -10.625  1.00 90.31           C  
ATOM   2868  O   MET B 138     -17.578  27.938 -11.359  1.00 90.31           O  
ATOM   2869  CG  MET B 138     -13.234  27.922  -9.797  1.00 90.31           C  
ATOM   2870  SD  MET B 138     -11.734  27.734 -10.844  1.00 90.31           S  
ATOM   2871  CE  MET B 138     -11.656  25.922 -10.961  1.00 90.31           C  
ATOM   2872  N   ASP B 139     -17.172  29.969 -10.508  1.00 88.56           N  
ATOM   2873  CA  ASP B 139     -18.172  30.672 -11.281  1.00 88.56           C  
ATOM   2874  C   ASP B 139     -17.547  31.344 -12.508  1.00 88.56           C  
ATOM   2875  CB  ASP B 139     -18.875  31.719 -10.422  1.00 88.56           C  
ATOM   2876  O   ASP B 139     -16.859  32.344 -12.391  1.00 88.56           O  
ATOM   2877  CG  ASP B 139     -20.047  32.375 -11.125  1.00 88.56           C  
ATOM   2878  OD1 ASP B 139     -20.281  32.094 -12.320  1.00 88.56           O  
ATOM   2879  OD2 ASP B 139     -20.750  33.219 -10.484  1.00 88.56           O  
ATOM   2880  N   LEU B 140     -17.984  30.781 -13.680  1.00 88.81           N  
ATOM   2881  CA  LEU B 140     -17.297  31.219 -14.891  1.00 88.81           C  
ATOM   2882  C   LEU B 140     -18.156  32.219 -15.672  1.00 88.81           C  
ATOM   2883  CB  LEU B 140     -16.922  30.031 -15.773  1.00 88.81           C  
ATOM   2884  O   LEU B 140     -17.844  32.531 -16.828  1.00 88.81           O  
ATOM   2885  CG  LEU B 140     -15.984  29.000 -15.148  1.00 88.81           C  
ATOM   2886  CD1 LEU B 140     -15.766  27.828 -16.109  1.00 88.81           C  
ATOM   2887  CD2 LEU B 140     -14.648  29.641 -14.766  1.00 88.81           C  
ATOM   2888  N   ARG B 141     -19.172  32.781 -15.070  1.00 86.94           N  
ATOM   2889  CA  ARG B 141     -20.094  33.656 -15.758  1.00 86.94           C  
ATOM   2890  C   ARG B 141     -19.375  34.938 -16.234  1.00 86.94           C  
ATOM   2891  CB  ARG B 141     -21.250  34.031 -14.836  1.00 86.94           C  
ATOM   2892  O   ARG B 141     -19.703  35.469 -17.281  1.00 86.94           O  
ATOM   2893  CG  ARG B 141     -22.266  32.938 -14.648  1.00 86.94           C  
ATOM   2894  CD  ARG B 141     -23.391  33.344 -13.695  1.00 86.94           C  
ATOM   2895  NE  ARG B 141     -22.906  33.469 -12.320  1.00 86.94           N  
ATOM   2896  NH1 ARG B 141     -24.922  34.219 -11.469  1.00 86.94           N  
ATOM   2897  NH2 ARG B 141     -23.109  33.938 -10.086  1.00 86.94           N  
ATOM   2898  CZ  ARG B 141     -23.656  33.875 -11.297  1.00 86.94           C  
ATOM   2899  N   ARG B 142     -18.469  35.344 -15.539  1.00 88.12           N  
ATOM   2900  CA  ARG B 142     -17.750  36.562 -15.906  1.00 88.12           C  
ATOM   2901  C   ARG B 142     -16.391  36.250 -16.500  1.00 88.12           C  
ATOM   2902  CB  ARG B 142     -17.594  37.500 -14.680  1.00 88.12           C  
ATOM   2903  O   ARG B 142     -15.453  37.062 -16.391  1.00 88.12           O  
ATOM   2904  CG  ARG B 142     -18.906  38.000 -14.125  1.00 88.12           C  
ATOM   2905  CD  ARG B 142     -18.688  38.969 -12.977  1.00 88.12           C  
ATOM   2906  NE  ARG B 142     -19.953  39.531 -12.484  1.00 88.12           N  
ATOM   2907  NH1 ARG B 142     -18.969  40.969 -10.977  1.00 88.12           N  
ATOM   2908  NH2 ARG B 142     -21.250  40.875 -11.164  1.00 88.12           N  
ATOM   2909  CZ  ARG B 142     -20.047  40.469 -11.539  1.00 88.12           C  
ATOM   2910  N   TYR B 143     -16.297  35.156 -16.969  1.00 85.31           N  
ATOM   2911  CA  TYR B 143     -15.039  34.812 -17.625  1.00 85.31           C  
ATOM   2912  C   TYR B 143     -14.734  35.750 -18.766  1.00 85.31           C  
ATOM   2913  CB  TYR B 143     -15.102  33.375 -18.156  1.00 85.31           C  
ATOM   2914  O   TYR B 143     -15.617  36.094 -19.578  1.00 85.31           O  
ATOM   2915  CG  TYR B 143     -13.828  32.906 -18.828  1.00 85.31           C  
ATOM   2916  CD1 TYR B 143     -13.648  33.062 -20.203  1.00 85.31           C  
ATOM   2917  CD2 TYR B 143     -12.797  32.344 -18.094  1.00 85.31           C  
ATOM   2918  CE1 TYR B 143     -12.477  32.656 -20.828  1.00 85.31           C  
ATOM   2919  CE2 TYR B 143     -11.625  31.906 -18.719  1.00 85.31           C  
ATOM   2920  OH  TYR B 143     -10.312  31.656 -20.688  1.00 85.31           O  
ATOM   2921  CZ  TYR B 143     -11.477  32.062 -20.078  1.00 85.31           C  
ATOM   2922  N   PRO B 144     -13.445  36.344 -18.859  1.00 86.88           N  
ATOM   2923  CA  PRO B 144     -12.242  36.000 -18.094  1.00 86.88           C  
ATOM   2924  C   PRO B 144     -11.969  36.969 -16.953  1.00 86.88           C  
ATOM   2925  CB  PRO B 144     -11.133  36.062 -19.141  1.00 86.88           C  
ATOM   2926  O   PRO B 144     -10.852  37.031 -16.438  1.00 86.88           O  
ATOM   2927  CG  PRO B 144     -11.578  37.125 -20.109  1.00 86.88           C  
ATOM   2928  CD  PRO B 144     -13.078  37.094 -20.188  1.00 86.88           C  
ATOM   2929  N   LEU B 145     -12.992  37.812 -16.594  1.00 86.12           N  
ATOM   2930  CA  LEU B 145     -12.844  38.781 -15.508  1.00 86.12           C  
ATOM   2931  C   LEU B 145     -13.391  38.219 -14.203  1.00 86.12           C  
ATOM   2932  CB  LEU B 145     -13.547  40.094 -15.844  1.00 86.12           C  
ATOM   2933  O   LEU B 145     -13.773  38.969 -13.305  1.00 86.12           O  
ATOM   2934  CG  LEU B 145     -12.992  40.875 -17.031  1.00 86.12           C  
ATOM   2935  CD1 LEU B 145     -13.922  42.031 -17.391  1.00 86.12           C  
ATOM   2936  CD2 LEU B 145     -11.586  41.375 -16.734  1.00 86.12           C  
ATOM   2937  N   ASP B 146     -13.422  37.000 -14.086  1.00 87.50           N  
ATOM   2938  CA  ASP B 146     -14.070  36.344 -12.961  1.00 87.50           C  
ATOM   2939  C   ASP B 146     -13.148  36.281 -11.750  1.00 87.50           C  
ATOM   2940  CB  ASP B 146     -14.523  34.906 -13.352  1.00 87.50           C  
ATOM   2941  O   ASP B 146     -11.922  36.312 -11.891  1.00 87.50           O  
ATOM   2942  CG  ASP B 146     -13.391  34.062 -13.898  1.00 87.50           C  
ATOM   2943  OD1 ASP B 146     -12.789  34.438 -14.930  1.00 87.50           O  
ATOM   2944  OD2 ASP B 146     -13.102  33.000 -13.289  1.00 87.50           O  
ATOM   2945  N   GLU B 147     -13.773  36.344 -10.633  1.00 91.38           N  
ATOM   2946  CA  GLU B 147     -13.156  36.031  -9.344  1.00 91.38           C  
ATOM   2947  C   GLU B 147     -13.703  34.750  -8.750  1.00 91.38           C  
ATOM   2948  CB  GLU B 147     -13.391  37.188  -8.359  1.00 91.38           C  
ATOM   2949  O   GLU B 147     -14.898  34.469  -8.859  1.00 91.38           O  
ATOM   2950  CG  GLU B 147     -12.750  38.500  -8.797  1.00 91.38           C  
ATOM   2951  CD  GLU B 147     -12.953  39.625  -7.801  1.00 91.38           C  
ATOM   2952  OE1 GLU B 147     -12.352  40.719  -7.977  1.00 91.38           O  
ATOM   2953  OE2 GLU B 147     -13.727  39.438  -6.836  1.00 91.38           O  
ATOM   2954  N   GLN B 148     -12.781  34.000  -8.289  1.00 93.56           N  
ATOM   2955  CA  GLN B 148     -13.164  32.719  -7.734  1.00 93.56           C  
ATOM   2956  C   GLN B 148     -12.852  32.625  -6.242  1.00 93.56           C  
ATOM   2957  CB  GLN B 148     -12.453  31.578  -8.477  1.00 93.56           C  
ATOM   2958  O   GLN B 148     -11.883  33.250  -5.777  1.00 93.56           O  
ATOM   2959  CG  GLN B 148     -12.625  31.625  -9.984  1.00 93.56           C  
ATOM   2960  CD  GLN B 148     -14.070  31.531 -10.422  1.00 93.56           C  
ATOM   2961  NE2 GLN B 148     -14.375  32.094 -11.594  1.00 93.56           N  
ATOM   2962  OE1 GLN B 148     -14.906  30.953  -9.719  1.00 93.56           O  
ATOM   2963  N   ASN B 149     -13.688  32.031  -5.535  1.00 94.75           N  
ATOM   2964  CA  ASN B 149     -13.453  31.719  -4.129  1.00 94.75           C  
ATOM   2965  C   ASN B 149     -13.219  30.219  -3.916  1.00 94.75           C  
ATOM   2966  CB  ASN B 149     -14.625  32.188  -3.271  1.00 94.75           C  
ATOM   2967  O   ASN B 149     -14.141  29.422  -4.066  1.00 94.75           O  
ATOM   2968  CG  ASN B 149     -14.273  33.406  -2.432  1.00 94.75           C  
ATOM   2969  ND2 ASN B 149     -15.281  34.188  -2.066  1.00 94.75           N  
ATOM   2970  OD1 ASN B 149     -13.102  33.625  -2.113  1.00 94.75           O  
ATOM   2971  N   CYS B 150     -11.984  29.922  -3.600  1.00 95.81           N  
ATOM   2972  CA  CYS B 150     -11.633  28.531  -3.324  1.00 95.81           C  
ATOM   2973  C   CYS B 150     -11.266  28.344  -1.859  1.00 95.81           C  
ATOM   2974  CB  CYS B 150     -10.477  28.094  -4.219  1.00 95.81           C  
ATOM   2975  O   CYS B 150     -10.492  29.141  -1.304  1.00 95.81           O  
ATOM   2976  SG  CYS B 150     -10.898  28.031  -5.973  1.00 95.81           S  
ATOM   2977  N   THR B 151     -11.805  27.266  -1.280  1.00 97.25           N  
ATOM   2978  CA  THR B 151     -11.609  27.094   0.153  1.00 97.25           C  
ATOM   2979  C   THR B 151     -10.922  25.766   0.439  1.00 97.25           C  
ATOM   2980  CB  THR B 151     -12.945  27.156   0.913  1.00 97.25           C  
ATOM   2981  O   THR B 151     -10.961  24.844  -0.384  1.00 97.25           O  
ATOM   2982  CG2 THR B 151     -13.672  28.469   0.638  1.00 97.25           C  
ATOM   2983  OG1 THR B 151     -13.773  26.062   0.497  1.00 97.25           O  
ATOM   2984  N   LEU B 152     -10.164  25.688   1.503  1.00 97.69           N  
ATOM   2985  CA  LEU B 152      -9.742  24.453   2.170  1.00 97.69           C  
ATOM   2986  C   LEU B 152     -10.492  24.266   3.486  1.00 97.69           C  
ATOM   2987  CB  LEU B 152      -8.234  24.484   2.422  1.00 97.69           C  
ATOM   2988  O   LEU B 152     -10.367  25.094   4.398  1.00 97.69           O  
ATOM   2989  CG  LEU B 152      -7.629  23.203   2.998  1.00 97.69           C  
ATOM   2990  CD1 LEU B 152      -7.711  22.062   1.979  1.00 97.69           C  
ATOM   2991  CD2 LEU B 152      -6.184  23.438   3.426  1.00 97.69           C  
ATOM   2992  N   GLU B 153     -11.273  23.203   3.543  1.00 97.56           N  
ATOM   2993  CA  GLU B 153     -12.125  22.938   4.703  1.00 97.56           C  
ATOM   2994  C   GLU B 153     -11.523  21.875   5.605  1.00 97.56           C  
ATOM   2995  CB  GLU B 153     -13.531  22.531   4.258  1.00 97.56           C  
ATOM   2996  O   GLU B 153     -11.336  20.719   5.180  1.00 97.56           O  
ATOM   2997  CG  GLU B 153     -14.188  23.516   3.307  1.00 97.56           C  
ATOM   2998  CD  GLU B 153     -14.547  24.844   3.967  1.00 97.56           C  
ATOM   2999  OE1 GLU B 153     -14.422  25.891   3.314  1.00 97.56           O  
ATOM   3000  OE2 GLU B 153     -14.961  24.812   5.148  1.00 97.56           O  
ATOM   3001  N   ILE B 154     -11.203  22.219   6.840  1.00 98.00           N  
ATOM   3002  CA  ILE B 154     -10.578  21.344   7.824  1.00 98.00           C  
ATOM   3003  C   ILE B 154     -11.570  21.016   8.938  1.00 98.00           C  
ATOM   3004  CB  ILE B 154      -9.305  21.984   8.414  1.00 98.00           C  
ATOM   3005  O   ILE B 154     -12.102  21.922   9.586  1.00 98.00           O  
ATOM   3006  CG1 ILE B 154      -8.391  22.500   7.297  1.00 98.00           C  
ATOM   3007  CG2 ILE B 154      -8.562  21.000   9.320  1.00 98.00           C  
ATOM   3008  CD1 ILE B 154      -7.281  23.422   7.773  1.00 98.00           C  
ATOM   3009  N   GLU B 155     -11.797  19.734   9.172  1.00 97.25           N  
ATOM   3010  CA  GLU B 155     -12.797  19.328  10.156  1.00 97.25           C  
ATOM   3011  C   GLU B 155     -12.352  18.094  10.922  1.00 97.25           C  
ATOM   3012  CB  GLU B 155     -14.141  19.078   9.469  1.00 97.25           C  
ATOM   3013  O   GLU B 155     -11.438  17.391  10.492  1.00 97.25           O  
ATOM   3014  CG  GLU B 155     -15.305  18.906  10.445  1.00 97.25           C  
ATOM   3015  CD  GLU B 155     -16.656  18.859   9.750  1.00 97.25           C  
ATOM   3016  OE1 GLU B 155     -17.250  17.750   9.664  1.00 97.25           O  
ATOM   3017  OE2 GLU B 155     -17.141  19.922   9.297  1.00 97.25           O  
ATOM   3018  N   SER B 156     -12.898  17.906  12.094  1.00 96.31           N  
ATOM   3019  CA  SER B 156     -12.742  16.641  12.812  1.00 96.31           C  
ATOM   3020  C   SER B 156     -13.688  15.578  12.281  1.00 96.31           C  
ATOM   3021  CB  SER B 156     -12.984  16.844  14.312  1.00 96.31           C  
ATOM   3022  O   SER B 156     -14.852  15.859  11.992  1.00 96.31           O  
ATOM   3023  OG  SER B 156     -12.984  15.609  14.992  1.00 96.31           O  
ATOM   3024  N   TYR B 157     -13.289  14.438  12.227  1.00 94.56           N  
ATOM   3025  CA  TYR B 157     -14.094  13.406  11.586  1.00 94.56           C  
ATOM   3026  C   TYR B 157     -14.992  12.711  12.602  1.00 94.56           C  
ATOM   3027  CB  TYR B 157     -13.203  12.383  10.883  1.00 94.56           C  
ATOM   3028  O   TYR B 157     -16.219  12.633  12.414  1.00 94.56           O  
ATOM   3029  CG  TYR B 157     -13.969  11.328  10.125  1.00 94.56           C  
ATOM   3030  CD1 TYR B 157     -14.023  10.016  10.570  1.00 94.56           C  
ATOM   3031  CD2 TYR B 157     -14.641  11.648   8.945  1.00 94.56           C  
ATOM   3032  CE1 TYR B 157     -14.734   9.039   9.875  1.00 94.56           C  
ATOM   3033  CE2 TYR B 157     -15.352  10.688   8.234  1.00 94.56           C  
ATOM   3034  OH  TYR B 157     -16.094   8.422   8.008  1.00 94.56           O  
ATOM   3035  CZ  TYR B 157     -15.391   9.383   8.703  1.00 94.56           C  
ATOM   3036  N   GLY B 158     -14.336  12.242  13.625  1.00 92.25           N  
ATOM   3037  CA  GLY B 158     -15.102  11.430  14.555  1.00 92.25           C  
ATOM   3038  C   GLY B 158     -15.398  12.133  15.867  1.00 92.25           C  
ATOM   3039  O   GLY B 158     -16.375  11.812  16.547  1.00 92.25           O  
ATOM   3040  N   TYR B 159     -14.625  13.094  16.234  1.00 95.62           N  
ATOM   3041  CA  TYR B 159     -14.789  13.773  17.516  1.00 95.62           C  
ATOM   3042  C   TYR B 159     -15.688  15.000  17.359  1.00 95.62           C  
ATOM   3043  CB  TYR B 159     -13.422  14.195  18.078  1.00 95.62           C  
ATOM   3044  O   TYR B 159     -15.461  15.844  16.500  1.00 95.62           O  
ATOM   3045  CG  TYR B 159     -12.516  13.031  18.375  1.00 95.62           C  
ATOM   3046  CD1 TYR B 159     -12.750  12.211  19.484  1.00 95.62           C  
ATOM   3047  CD2 TYR B 159     -11.414  12.758  17.578  1.00 95.62           C  
ATOM   3048  CE1 TYR B 159     -11.906  11.141  19.766  1.00 95.62           C  
ATOM   3049  CE2 TYR B 159     -10.562  11.688  17.859  1.00 95.62           C  
ATOM   3050  OH  TYR B 159      -9.984   9.828  19.234  1.00 95.62           O  
ATOM   3051  CZ  TYR B 159     -10.820  10.883  18.953  1.00 95.62           C  
ATOM   3052  N   THR B 160     -16.656  15.094  18.250  1.00 95.12           N  
ATOM   3053  CA  THR B 160     -17.516  16.266  18.297  1.00 95.12           C  
ATOM   3054  C   THR B 160     -16.859  17.391  19.078  1.00 95.12           C  
ATOM   3055  CB  THR B 160     -18.891  15.938  18.906  1.00 95.12           C  
ATOM   3056  O   THR B 160     -15.773  17.219  19.641  1.00 95.12           O  
ATOM   3057  CG2 THR B 160     -19.531  14.742  18.219  1.00 95.12           C  
ATOM   3058  OG1 THR B 160     -18.719  15.633  20.297  1.00 95.12           O  
ATOM   3059  N   THR B 161     -17.578  18.531  19.156  1.00 96.44           N  
ATOM   3060  CA  THR B 161     -17.047  19.672  19.875  1.00 96.44           C  
ATOM   3061  C   THR B 161     -16.984  19.391  21.375  1.00 96.44           C  
ATOM   3062  CB  THR B 161     -17.922  20.938  19.625  1.00 96.44           C  
ATOM   3063  O   THR B 161     -16.359  20.125  22.141  1.00 96.44           O  
ATOM   3064  CG2 THR B 161     -17.812  21.391  18.188  1.00 96.44           C  
ATOM   3065  OG1 THR B 161     -19.281  20.625  19.922  1.00 96.44           O  
ATOM   3066  N   ASP B 162     -17.594  18.281  21.766  1.00 92.50           N  
ATOM   3067  CA  ASP B 162     -17.469  17.859  23.156  1.00 92.50           C  
ATOM   3068  C   ASP B 162     -16.078  17.250  23.422  1.00 92.50           C  
ATOM   3069  CB  ASP B 162     -18.562  16.859  23.531  1.00 92.50           C  
ATOM   3070  O   ASP B 162     -15.648  17.156  24.562  1.00 92.50           O  
ATOM   3071  CG  ASP B 162     -19.953  17.469  23.531  1.00 92.50           C  
ATOM   3072  OD1 ASP B 162     -20.062  18.719  23.641  1.00 92.50           O  
ATOM   3073  OD2 ASP B 162     -20.922  16.719  23.406  1.00 92.50           O  
ATOM   3074  N   ASP B 163     -15.375  16.812  22.375  1.00 95.00           N  
ATOM   3075  CA  ASP B 163     -14.102  16.109  22.516  1.00 95.00           C  
ATOM   3076  C   ASP B 163     -12.945  16.969  22.000  1.00 95.00           C  
ATOM   3077  CB  ASP B 163     -14.141  14.773  21.781  1.00 95.00           C  
ATOM   3078  O   ASP B 163     -11.820  16.859  22.500  1.00 95.00           O  
ATOM   3079  CG  ASP B 163     -14.984  13.727  22.500  1.00 95.00           C  
ATOM   3080  OD1 ASP B 163     -14.664  13.375  23.656  1.00 95.00           O  
ATOM   3081  OD2 ASP B 163     -15.977  13.258  21.906  1.00 95.00           O  
ATOM   3082  N   ILE B 164     -13.211  17.703  20.938  1.00 97.44           N  
ATOM   3083  CA  ILE B 164     -12.109  18.422  20.281  1.00 97.44           C  
ATOM   3084  C   ILE B 164     -12.586  19.781  19.812  1.00 97.44           C  
ATOM   3085  CB  ILE B 164     -11.531  17.609  19.109  1.00 97.44           C  
ATOM   3086  O   ILE B 164     -13.750  19.938  19.422  1.00 97.44           O  
ATOM   3087  CG1 ILE B 164     -10.125  18.109  18.750  1.00 97.44           C  
ATOM   3088  CG2 ILE B 164     -12.461  17.672  17.891  1.00 97.44           C  
ATOM   3089  CD1 ILE B 164      -9.359  17.188  17.812  1.00 97.44           C  
ATOM   3090  N   GLU B 165     -11.711  20.781  19.891  1.00 98.19           N  
ATOM   3091  CA  GLU B 165     -11.906  22.109  19.312  1.00 98.19           C  
ATOM   3092  C   GLU B 165     -10.727  22.500  18.438  1.00 98.19           C  
ATOM   3093  CB  GLU B 165     -12.117  23.141  20.422  1.00 98.19           C  
ATOM   3094  O   GLU B 165      -9.570  22.219  18.781  1.00 98.19           O  
ATOM   3095  CG  GLU B 165     -13.445  23.000  21.156  1.00 98.19           C  
ATOM   3096  CD  GLU B 165     -13.641  24.031  22.250  1.00 98.19           C  
ATOM   3097  OE1 GLU B 165     -14.750  24.109  22.828  1.00 98.19           O  
ATOM   3098  OE2 GLU B 165     -12.680  24.781  22.531  1.00 98.19           O  
ATOM   3099  N   PHE B 166     -11.094  23.141  17.328  1.00 98.62           N  
ATOM   3100  CA  PHE B 166     -10.055  23.609  16.422  1.00 98.62           C  
ATOM   3101  C   PHE B 166      -9.930  25.125  16.484  1.00 98.62           C  
ATOM   3102  CB  PHE B 166     -10.359  23.172  14.984  1.00 98.62           C  
ATOM   3103  O   PHE B 166     -10.914  25.828  16.688  1.00 98.62           O  
ATOM   3104  CG  PHE B 166     -10.219  21.688  14.758  1.00 98.62           C  
ATOM   3105  CD1 PHE B 166      -9.641  20.875  15.727  1.00 98.62           C  
ATOM   3106  CD2 PHE B 166     -10.664  21.109  13.578  1.00 98.62           C  
ATOM   3107  CE1 PHE B 166      -9.508  19.500  15.523  1.00 98.62           C  
ATOM   3108  CE2 PHE B 166     -10.539  19.734  13.367  1.00 98.62           C  
ATOM   3109  CZ  PHE B 166      -9.953  18.938  14.344  1.00 98.62           C  
ATOM   3110  N   TYR B 167      -8.734  25.609  16.312  1.00 98.62           N  
ATOM   3111  CA  TYR B 167      -8.523  27.047  16.188  1.00 98.62           C  
ATOM   3112  C   TYR B 167      -7.289  27.344  15.344  1.00 98.62           C  
ATOM   3113  CB  TYR B 167      -8.391  27.688  17.562  1.00 98.62           C  
ATOM   3114  O   TYR B 167      -6.418  26.484  15.188  1.00 98.62           O  
ATOM   3115  CG  TYR B 167      -7.137  27.281  18.312  1.00 98.62           C  
ATOM   3116  CD1 TYR B 167      -7.082  26.094  19.031  1.00 98.62           C  
ATOM   3117  CD2 TYR B 167      -6.004  28.094  18.281  1.00 98.62           C  
ATOM   3118  CE1 TYR B 167      -5.934  25.719  19.719  1.00 98.62           C  
ATOM   3119  CE2 TYR B 167      -4.848  27.734  18.969  1.00 98.62           C  
ATOM   3120  OH  TYR B 167      -3.678  26.172  20.344  1.00 98.62           O  
ATOM   3121  CZ  TYR B 167      -4.820  26.547  19.672  1.00 98.62           C  
ATOM   3122  N   TRP B 168      -7.273  28.516  14.773  1.00 98.56           N  
ATOM   3123  CA  TRP B 168      -6.098  28.984  14.047  1.00 98.56           C  
ATOM   3124  C   TRP B 168      -5.020  29.469  15.016  1.00 98.56           C  
ATOM   3125  CB  TRP B 168      -6.480  30.125  13.086  1.00 98.56           C  
ATOM   3126  O   TRP B 168      -5.176  30.500  15.664  1.00 98.56           O  
ATOM   3127  CG  TRP B 168      -7.387  29.688  11.977  1.00 98.56           C  
ATOM   3128  CD1 TRP B 168      -8.703  30.016  11.812  1.00 98.56           C  
ATOM   3129  CD2 TRP B 168      -7.043  28.859  10.867  1.00 98.56           C  
ATOM   3130  CE2 TRP B 168      -8.203  28.719  10.070  1.00 98.56           C  
ATOM   3131  CE3 TRP B 168      -5.863  28.219  10.461  1.00 98.56           C  
ATOM   3132  NE1 TRP B 168      -9.203  29.438  10.672  1.00 98.56           N  
ATOM   3133  CH2 TRP B 168      -7.047  27.344   8.531  1.00 98.56           C  
ATOM   3134  CZ2 TRP B 168      -8.211  27.953   8.898  1.00 98.56           C  
ATOM   3135  CZ3 TRP B 168      -5.879  27.453   9.297  1.00 98.56           C  
ATOM   3136  N   ARG B 169      -3.967  28.703  15.094  1.00 97.44           N  
ATOM   3137  CA  ARG B 169      -2.896  29.016  16.047  1.00 97.44           C  
ATOM   3138  C   ARG B 169      -2.066  30.203  15.570  1.00 97.44           C  
ATOM   3139  CB  ARG B 169      -1.997  27.797  16.250  1.00 97.44           C  
ATOM   3140  O   ARG B 169      -1.406  30.125  14.531  1.00 97.44           O  
ATOM   3141  CG  ARG B 169      -0.954  27.969  17.344  1.00 97.44           C  
ATOM   3142  CD  ARG B 169      -0.165  26.688  17.578  1.00 97.44           C  
ATOM   3143  NE  ARG B 169       0.898  26.891  18.562  1.00 97.44           N  
ATOM   3144  NH1 ARG B 169       2.619  26.797  17.016  1.00 97.44           N  
ATOM   3145  NH2 ARG B 169       3.078  27.109  19.234  1.00 97.44           N  
ATOM   3146  CZ  ARG B 169       2.195  26.938  18.266  1.00 97.44           C  
ATOM   3147  N   GLY B 170      -2.115  31.266  16.312  1.00 95.69           N  
ATOM   3148  CA  GLY B 170      -1.454  32.500  15.938  1.00 95.69           C  
ATOM   3149  C   GLY B 170      -2.355  33.438  15.172  1.00 95.69           C  
ATOM   3150  O   GLY B 170      -1.880  34.438  14.578  1.00 95.69           O  
ATOM   3151  N   ASP B 171      -3.586  33.156  15.070  1.00 95.06           N  
ATOM   3152  CA  ASP B 171      -4.605  34.000  14.445  1.00 95.06           C  
ATOM   3153  C   ASP B 171      -4.250  34.281  12.984  1.00 95.06           C  
ATOM   3154  CB  ASP B 171      -4.781  35.281  15.219  1.00 95.06           C  
ATOM   3155  O   ASP B 171      -4.078  33.375  12.180  1.00 95.06           O  
ATOM   3156  CG  ASP B 171      -5.266  35.062  16.641  1.00 95.06           C  
ATOM   3157  OD1 ASP B 171      -6.270  34.344  16.844  1.00 95.06           O  
ATOM   3158  OD2 ASP B 171      -4.645  35.625  17.578  1.00 95.06           O  
ATOM   3159  N   ASP B 172      -3.996  35.531  12.742  1.00 91.31           N  
ATOM   3160  CA  ASP B 172      -3.768  35.906  11.359  1.00 91.31           C  
ATOM   3161  C   ASP B 172      -2.434  35.375  10.844  1.00 91.31           C  
ATOM   3162  CB  ASP B 172      -3.803  37.438  11.227  1.00 91.31           C  
ATOM   3163  O   ASP B 172      -2.197  35.344   9.633  1.00 91.31           O  
ATOM   3164  CG  ASP B 172      -5.195  38.031  11.414  1.00 91.31           C  
ATOM   3165  OD1 ASP B 172      -6.188  37.281  11.242  1.00 91.31           O  
ATOM   3166  OD2 ASP B 172      -5.297  39.219  11.734  1.00 91.31           O  
ATOM   3167  N   ASN B 173      -1.658  34.969  11.742  1.00 93.06           N  
ATOM   3168  CA  ASN B 173      -0.350  34.469  11.336  1.00 93.06           C  
ATOM   3169  C   ASN B 173      -0.350  32.938  11.211  1.00 93.06           C  
ATOM   3170  CB  ASN B 173       0.727  34.906  12.328  1.00 93.06           C  
ATOM   3171  O   ASN B 173       0.703  32.312  11.023  1.00 93.06           O  
ATOM   3172  CG  ASN B 173       0.886  36.406  12.367  1.00 93.06           C  
ATOM   3173  ND2 ASN B 173       0.945  36.969  13.570  1.00 93.06           N  
ATOM   3174  OD1 ASN B 173       0.956  37.062  11.328  1.00 93.06           O  
ATOM   3175  N   ALA B 174      -1.548  32.281  11.320  1.00 97.00           N  
ATOM   3176  CA  ALA B 174      -1.651  30.844  11.266  1.00 97.00           C  
ATOM   3177  C   ALA B 174      -1.339  30.312   9.867  1.00 97.00           C  
ATOM   3178  CB  ALA B 174      -3.045  30.391  11.695  1.00 97.00           C  
ATOM   3179  O   ALA B 174      -0.969  29.156   9.695  1.00 97.00           O  
ATOM   3180  N   VAL B 175      -1.522  31.219   8.891  1.00 96.88           N  
ATOM   3181  CA  VAL B 175      -1.264  30.812   7.512  1.00 96.88           C  
ATOM   3182  C   VAL B 175      -0.115  31.641   6.938  1.00 96.88           C  
ATOM   3183  CB  VAL B 175      -2.523  30.969   6.629  1.00 96.88           C  
ATOM   3184  O   VAL B 175      -0.126  32.875   7.020  1.00 96.88           O  
ATOM   3185  CG1 VAL B 175      -2.203  30.641   5.172  1.00 96.88           C  
ATOM   3186  CG2 VAL B 175      -3.648  30.078   7.148  1.00 96.88           C  
ATOM   3187  N   THR B 176       0.896  30.953   6.367  1.00 94.38           N  
ATOM   3188  CA  THR B 176       2.055  31.609   5.762  1.00 94.38           C  
ATOM   3189  C   THR B 176       2.297  31.078   4.352  1.00 94.38           C  
ATOM   3190  CB  THR B 176       3.318  31.406   6.617  1.00 94.38           C  
ATOM   3191  O   THR B 176       1.656  30.109   3.926  1.00 94.38           O  
ATOM   3192  CG2 THR B 176       3.139  31.984   8.016  1.00 94.38           C  
ATOM   3193  OG1 THR B 176       3.592  30.000   6.723  1.00 94.38           O  
ATOM   3194  N   GLY B 177       3.119  31.750   3.588  1.00 92.44           N  
ATOM   3195  CA  GLY B 177       3.543  31.312   2.270  1.00 92.44           C  
ATOM   3196  C   GLY B 177       2.684  31.859   1.149  1.00 92.44           C  
ATOM   3197  O   GLY B 177       3.021  31.719  -0.028  1.00 92.44           O  
ATOM   3198  N   VAL B 178       1.612  32.562   1.479  1.00 92.62           N  
ATOM   3199  CA  VAL B 178       0.653  33.031   0.480  1.00 92.62           C  
ATOM   3200  C   VAL B 178       1.317  34.031  -0.445  1.00 92.62           C  
ATOM   3201  CB  VAL B 178      -0.601  33.625   1.138  1.00 92.62           C  
ATOM   3202  O   VAL B 178       1.110  34.000  -1.660  1.00 92.62           O  
ATOM   3203  CG1 VAL B 178      -1.567  34.156   0.075  1.00 92.62           C  
ATOM   3204  CG2 VAL B 178      -1.291  32.594   2.035  1.00 92.62           C  
ATOM   3205  N   THR B 179       2.178  34.875   0.036  1.00 88.12           N  
ATOM   3206  CA  THR B 179       2.768  35.969  -0.728  1.00 88.12           C  
ATOM   3207  C   THR B 179       3.807  35.438  -1.715  1.00 88.12           C  
ATOM   3208  CB  THR B 179       3.420  37.031   0.201  1.00 88.12           C  
ATOM   3209  O   THR B 179       4.180  36.156  -2.662  1.00 88.12           O  
ATOM   3210  CG2 THR B 179       2.387  37.656   1.126  1.00 88.12           C  
ATOM   3211  OG1 THR B 179       4.426  36.375   0.996  1.00 88.12           O  
ATOM   3212  N   LYS B 180       4.203  34.250  -1.535  1.00 84.56           N  
ATOM   3213  CA  LYS B 180       5.262  33.719  -2.379  1.00 84.56           C  
ATOM   3214  C   LYS B 180       4.680  32.844  -3.502  1.00 84.56           C  
ATOM   3215  CB  LYS B 180       6.238  32.875  -1.544  1.00 84.56           C  
ATOM   3216  O   LYS B 180       5.414  32.375  -4.375  1.00 84.56           O  
ATOM   3217  CG  LYS B 180       6.969  33.688  -0.475  1.00 84.56           C  
ATOM   3218  CD  LYS B 180       7.891  32.781   0.355  1.00 84.56           C  
ATOM   3219  CE  LYS B 180       8.516  33.562   1.509  1.00 84.56           C  
ATOM   3220  NZ  LYS B 180       9.312  32.656   2.400  1.00 84.56           N  
ATOM   3221  N   ILE B 181       3.379  32.719  -3.492  1.00 86.81           N  
ATOM   3222  CA  ILE B 181       2.758  31.812  -4.449  1.00 86.81           C  
ATOM   3223  C   ILE B 181       2.654  32.469  -5.812  1.00 86.81           C  
ATOM   3224  CB  ILE B 181       1.360  31.344  -3.969  1.00 86.81           C  
ATOM   3225  O   ILE B 181       2.215  33.625  -5.910  1.00 86.81           O  
ATOM   3226  CG1 ILE B 181       1.476  30.578  -2.654  1.00 86.81           C  
ATOM   3227  CG2 ILE B 181       0.668  30.516  -5.047  1.00 86.81           C  
ATOM   3228  CD1 ILE B 181       0.138  30.281  -1.988  1.00 86.81           C  
ATOM   3229  N   GLU B 182       3.180  31.781  -6.816  1.00 78.81           N  
ATOM   3230  CA  GLU B 182       3.023  32.219  -8.203  1.00 78.81           C  
ATOM   3231  C   GLU B 182       2.096  31.266  -8.969  1.00 78.81           C  
ATOM   3232  CB  GLU B 182       4.383  32.281  -8.898  1.00 78.81           C  
ATOM   3233  O   GLU B 182       2.340  30.062  -9.031  1.00 78.81           O  
ATOM   3234  CG  GLU B 182       5.305  33.344  -8.328  1.00 78.81           C  
ATOM   3235  CD  GLU B 182       6.633  33.469  -9.062  1.00 78.81           C  
ATOM   3236  OE1 GLU B 182       7.430  34.375  -8.750  1.00 78.81           O  
ATOM   3237  OE2 GLU B 182       6.875  32.625  -9.961  1.00 78.81           O  
ATOM   3238  N   LEU B 183       0.981  31.859  -9.469  1.00 82.00           N  
ATOM   3239  CA  LEU B 183       0.040  31.109 -10.289  1.00 82.00           C  
ATOM   3240  C   LEU B 183       0.068  31.594 -11.734  1.00 82.00           C  
ATOM   3241  CB  LEU B 183      -1.379  31.234  -9.727  1.00 82.00           C  
ATOM   3242  O   LEU B 183       0.053  32.812 -11.984  1.00 82.00           O  
ATOM   3243  CG  LEU B 183      -1.621  30.594  -8.359  1.00 82.00           C  
ATOM   3244  CD1 LEU B 183      -2.859  31.188  -7.703  1.00 82.00           C  
ATOM   3245  CD2 LEU B 183      -1.765  29.078  -8.492  1.00 82.00           C  
ATOM   3246  N   PRO B 184       0.211  30.781 -12.703  1.00 75.31           N  
ATOM   3247  CA  PRO B 184       0.268  31.219 -14.109  1.00 75.31           C  
ATOM   3248  C   PRO B 184      -0.991  31.969 -14.547  1.00 75.31           C  
ATOM   3249  CB  PRO B 184       0.421  29.906 -14.875  1.00 75.31           C  
ATOM   3250  O   PRO B 184      -0.905  32.938 -15.289  1.00 75.31           O  
ATOM   3251  CG  PRO B 184       0.940  28.922 -13.867  1.00 75.31           C  
ATOM   3252  CD  PRO B 184       0.503  29.375 -12.500  1.00 75.31           C  
ATOM   3253  N   GLN B 185      -2.150  31.578 -14.133  1.00 81.81           N  
ATOM   3254  CA  GLN B 185      -3.377  32.125 -14.703  1.00 81.81           C  
ATOM   3255  C   GLN B 185      -4.195  32.875 -13.648  1.00 81.81           C  
ATOM   3256  CB  GLN B 185      -4.219  31.016 -15.336  1.00 81.81           C  
ATOM   3257  O   GLN B 185      -5.227  33.469 -13.961  1.00 81.81           O  
ATOM   3258  CG  GLN B 185      -3.590  30.406 -16.578  1.00 81.81           C  
ATOM   3259  CD  GLN B 185      -4.469  29.344 -17.219  1.00 81.81           C  
ATOM   3260  NE2 GLN B 185      -4.039  28.844 -18.375  1.00 81.81           N  
ATOM   3261  OE1 GLN B 185      -5.527  29.000 -16.688  1.00 81.81           O  
ATOM   3262  N   PHE B 186      -3.766  32.938 -12.453  1.00 89.06           N  
ATOM   3263  CA  PHE B 186      -4.531  33.562 -11.383  1.00 89.06           C  
ATOM   3264  C   PHE B 186      -3.613  34.344 -10.461  1.00 89.06           C  
ATOM   3265  CB  PHE B 186      -5.297  32.500 -10.578  1.00 89.06           C  
ATOM   3266  O   PHE B 186      -2.396  34.156 -10.461  1.00 89.06           O  
ATOM   3267  CG  PHE B 186      -6.469  31.906 -11.312  1.00 89.06           C  
ATOM   3268  CD1 PHE B 186      -7.727  32.500 -11.219  1.00 89.06           C  
ATOM   3269  CD2 PHE B 186      -6.305  30.766 -12.094  1.00 89.06           C  
ATOM   3270  CE1 PHE B 186      -8.812  31.938 -11.906  1.00 89.06           C  
ATOM   3271  CE2 PHE B 186      -7.387  30.219 -12.773  1.00 89.06           C  
ATOM   3272  CZ  PHE B 186      -8.641  30.797 -12.680  1.00 89.06           C  
ATOM   3273  N   SER B 187      -4.176  35.281  -9.781  1.00 90.62           N  
ATOM   3274  CA  SER B 187      -3.564  35.969  -8.641  1.00 90.62           C  
ATOM   3275  C   SER B 187      -4.426  35.812  -7.391  1.00 90.62           C  
ATOM   3276  CB  SER B 187      -3.338  37.438  -8.953  1.00 90.62           C  
ATOM   3277  O   SER B 187      -5.652  35.844  -7.469  1.00 90.62           O  
ATOM   3278  OG  SER B 187      -2.426  37.594 -10.023  1.00 90.62           O  
ATOM   3279  N   ILE B 188      -3.695  35.594  -6.273  1.00 93.56           N  
ATOM   3280  CA  ILE B 188      -4.410  35.594  -5.000  1.00 93.56           C  
ATOM   3281  C   ILE B 188      -4.578  37.000  -4.496  1.00 93.56           C  
ATOM   3282  CB  ILE B 188      -3.680  34.719  -3.943  1.00 93.56           C  
ATOM   3283  O   ILE B 188      -3.596  37.656  -4.141  1.00 93.56           O  
ATOM   3284  CG1 ILE B 188      -3.484  33.281  -4.457  1.00 93.56           C  
ATOM   3285  CG2 ILE B 188      -4.449  34.719  -2.617  1.00 93.56           C  
ATOM   3286  CD1 ILE B 188      -2.596  32.438  -3.570  1.00 93.56           C  
ATOM   3287  N   VAL B 189      -5.816  37.469  -4.461  1.00 93.12           N  
ATOM   3288  CA  VAL B 189      -6.098  38.844  -4.086  1.00 93.12           C  
ATOM   3289  C   VAL B 189      -6.250  38.938  -2.568  1.00 93.12           C  
ATOM   3290  CB  VAL B 189      -7.367  39.375  -4.785  1.00 93.12           C  
ATOM   3291  O   VAL B 189      -5.926  39.969  -1.974  1.00 93.12           O  
ATOM   3292  CG1 VAL B 189      -7.613  40.844  -4.422  1.00 93.12           C  
ATOM   3293  CG2 VAL B 189      -7.246  39.219  -6.301  1.00 93.12           C  
ATOM   3294  N   ASP B 190      -6.812  37.906  -2.002  1.00 93.56           N  
ATOM   3295  CA  ASP B 190      -7.070  37.906  -0.565  1.00 93.56           C  
ATOM   3296  C   ASP B 190      -7.281  36.469  -0.065  1.00 93.56           C  
ATOM   3297  CB  ASP B 190      -8.289  38.750  -0.229  1.00 93.56           C  
ATOM   3298  O   ASP B 190      -7.488  35.562  -0.861  1.00 93.56           O  
ATOM   3299  CG  ASP B 190      -8.344  39.188   1.230  1.00 93.56           C  
ATOM   3300  OD1 ASP B 190      -7.340  38.969   1.953  1.00 93.56           O  
ATOM   3301  OD2 ASP B 190      -9.391  39.688   1.662  1.00 93.56           O  
ATOM   3302  N   TYR B 191      -7.016  36.344   1.233  1.00 96.19           N  
ATOM   3303  CA  TYR B 191      -7.391  35.094   1.867  1.00 96.19           C  
ATOM   3304  C   TYR B 191      -7.980  35.344   3.252  1.00 96.19           C  
ATOM   3305  CB  TYR B 191      -6.180  34.156   1.971  1.00 96.19           C  
ATOM   3306  O   TYR B 191      -7.656  36.312   3.908  1.00 96.19           O  
ATOM   3307  CG  TYR B 191      -5.137  34.625   2.959  1.00 96.19           C  
ATOM   3308  CD1 TYR B 191      -4.184  35.594   2.600  1.00 96.19           C  
ATOM   3309  CD2 TYR B 191      -5.102  34.125   4.254  1.00 96.19           C  
ATOM   3310  CE1 TYR B 191      -3.223  36.000   3.506  1.00 96.19           C  
ATOM   3311  CE2 TYR B 191      -4.145  34.531   5.168  1.00 96.19           C  
ATOM   3312  OH  TYR B 191      -2.260  35.906   5.688  1.00 96.19           O  
ATOM   3313  CZ  TYR B 191      -3.209  35.500   4.785  1.00 96.19           C  
ATOM   3314  N   LYS B 192      -8.906  34.500   3.656  1.00 97.12           N  
ATOM   3315  CA  LYS B 192      -9.609  34.625   4.930  1.00 97.12           C  
ATOM   3316  C   LYS B 192      -9.555  33.344   5.730  1.00 97.12           C  
ATOM   3317  CB  LYS B 192     -11.062  35.031   4.699  1.00 97.12           C  
ATOM   3318  O   LYS B 192      -9.648  32.250   5.164  1.00 97.12           O  
ATOM   3319  CG  LYS B 192     -11.227  36.438   4.125  1.00 97.12           C  
ATOM   3320  CD  LYS B 192     -12.695  36.812   3.979  1.00 97.12           C  
ATOM   3321  CE  LYS B 192     -12.859  38.219   3.371  1.00 97.12           C  
ATOM   3322  NZ  LYS B 192     -14.297  38.562   3.207  1.00 97.12           N  
ATOM   3323  N   LEU B 193      -9.352  33.500   7.055  1.00 98.19           N  
ATOM   3324  CA  LEU B 193      -9.422  32.406   8.008  1.00 98.19           C  
ATOM   3325  C   LEU B 193     -10.758  32.406   8.742  1.00 98.19           C  
ATOM   3326  CB  LEU B 193      -8.266  32.469   9.008  1.00 98.19           C  
ATOM   3327  O   LEU B 193     -11.102  33.375   9.406  1.00 98.19           O  
ATOM   3328  CG  LEU B 193      -6.867  32.656   8.414  1.00 98.19           C  
ATOM   3329  CD1 LEU B 193      -5.824  32.688   9.523  1.00 98.19           C  
ATOM   3330  CD2 LEU B 193      -6.566  31.578   7.402  1.00 98.19           C  
ATOM   3331  N   ILE B 194     -11.484  31.344   8.602  1.00 97.81           N  
ATOM   3332  CA  ILE B 194     -12.820  31.266   9.188  1.00 97.81           C  
ATOM   3333  C   ILE B 194     -12.891  30.094  10.164  1.00 97.81           C  
ATOM   3334  CB  ILE B 194     -13.906  31.109   8.102  1.00 97.81           C  
ATOM   3335  O   ILE B 194     -12.359  29.016   9.891  1.00 97.81           O  
ATOM   3336  CG1 ILE B 194     -13.875  32.312   7.148  1.00 97.81           C  
ATOM   3337  CG2 ILE B 194     -15.297  30.953   8.742  1.00 97.81           C  
ATOM   3338  CD1 ILE B 194     -14.617  32.094   5.840  1.00 97.81           C  
ATOM   3339  N   THR B 195     -13.461  30.297  11.336  1.00 97.69           N  
ATOM   3340  CA  THR B 195     -13.750  29.250  12.320  1.00 97.69           C  
ATOM   3341  C   THR B 195     -15.258  29.078  12.500  1.00 97.69           C  
ATOM   3342  CB  THR B 195     -13.109  29.578  13.688  1.00 97.69           C  
ATOM   3343  O   THR B 195     -15.977  30.062  12.711  1.00 97.69           O  
ATOM   3344  CG2 THR B 195     -13.359  28.469  14.688  1.00 97.69           C  
ATOM   3345  OG1 THR B 195     -11.695  29.750  13.508  1.00 97.69           O  
ATOM   3346  N   LYS B 196     -15.781  27.859  12.336  1.00 96.44           N  
ATOM   3347  CA  LYS B 196     -17.203  27.625  12.531  1.00 96.44           C  
ATOM   3348  C   LYS B 196     -17.469  26.250  13.133  1.00 96.44           C  
ATOM   3349  CB  LYS B 196     -17.953  27.766  11.211  1.00 96.44           C  
ATOM   3350  O   LYS B 196     -16.531  25.453  13.320  1.00 96.44           O  
ATOM   3351  CG  LYS B 196     -17.516  26.781  10.133  1.00 96.44           C  
ATOM   3352  CD  LYS B 196     -18.172  27.078   8.797  1.00 96.44           C  
ATOM   3353  CE  LYS B 196     -17.672  26.156   7.703  1.00 96.44           C  
ATOM   3354  NZ  LYS B 196     -18.234  26.500   6.367  1.00 96.44           N  
ATOM   3355  N   LYS B 197     -18.672  26.047  13.586  1.00 96.00           N  
ATOM   3356  CA  LYS B 197     -19.203  24.766  14.055  1.00 96.00           C  
ATOM   3357  C   LYS B 197     -20.328  24.281  13.148  1.00 96.00           C  
ATOM   3358  CB  LYS B 197     -19.703  24.891  15.492  1.00 96.00           C  
ATOM   3359  O   LYS B 197     -21.219  25.047  12.781  1.00 96.00           O  
ATOM   3360  CG  LYS B 197     -20.125  23.578  16.109  1.00 96.00           C  
ATOM   3361  CD  LYS B 197     -20.562  23.750  17.562  1.00 96.00           C  
ATOM   3362  CE  LYS B 197     -21.188  22.469  18.125  1.00 96.00           C  
ATOM   3363  NZ  LYS B 197     -21.656  22.656  19.531  1.00 96.00           N  
ATOM   3364  N   VAL B 198     -20.188  23.047  12.734  1.00 93.44           N  
ATOM   3365  CA  VAL B 198     -21.219  22.469  11.883  1.00 93.44           C  
ATOM   3366  C   VAL B 198     -22.000  21.406  12.656  1.00 93.44           C  
ATOM   3367  CB  VAL B 198     -20.625  21.859  10.594  1.00 93.44           C  
ATOM   3368  O   VAL B 198     -21.406  20.547  13.312  1.00 93.44           O  
ATOM   3369  CG1 VAL B 198     -21.734  21.406   9.648  1.00 93.44           C  
ATOM   3370  CG2 VAL B 198     -19.719  22.891   9.891  1.00 93.44           C  
ATOM   3371  N   VAL B 199     -23.297  21.406  12.477  1.00 90.94           N  
ATOM   3372  CA  VAL B 199     -24.156  20.516  13.258  1.00 90.94           C  
ATOM   3373  C   VAL B 199     -24.719  19.422  12.359  1.00 90.94           C  
ATOM   3374  CB  VAL B 199     -25.297  21.297  13.953  1.00 90.94           C  
ATOM   3375  O   VAL B 199     -25.297  19.719  11.305  1.00 90.94           O  
ATOM   3376  CG1 VAL B 199     -26.188  20.344  14.750  1.00 90.94           C  
ATOM   3377  CG2 VAL B 199     -24.719  22.391  14.859  1.00 90.94           C  
ATOM   3378  N   PHE B 200     -24.438  18.156  12.742  1.00 81.69           N  
ATOM   3379  CA  PHE B 200     -25.031  16.984  12.125  1.00 81.69           C  
ATOM   3380  C   PHE B 200     -25.891  16.219  13.125  1.00 81.69           C  
ATOM   3381  CB  PHE B 200     -23.953  16.062  11.547  1.00 81.69           C  
ATOM   3382  O   PHE B 200     -25.984  16.609  14.297  1.00 81.69           O  
ATOM   3383  CG  PHE B 200     -23.078  16.719  10.516  1.00 81.69           C  
ATOM   3384  CD1 PHE B 200     -23.500  16.812   9.195  1.00 81.69           C  
ATOM   3385  CD2 PHE B 200     -21.844  17.250  10.867  1.00 81.69           C  
ATOM   3386  CE1 PHE B 200     -22.688  17.422   8.234  1.00 81.69           C  
ATOM   3387  CE2 PHE B 200     -21.031  17.859   9.914  1.00 81.69           C  
ATOM   3388  CZ  PHE B 200     -21.469  17.953   8.602  1.00 81.69           C  
ATOM   3389  N   SER B 201     -26.562  15.141  12.648  1.00 76.25           N  
ATOM   3390  CA  SER B 201     -27.359  14.305  13.539  1.00 76.25           C  
ATOM   3391  C   SER B 201     -26.484  13.602  14.578  1.00 76.25           C  
ATOM   3392  CB  SER B 201     -28.141  13.266  12.742  1.00 76.25           C  
ATOM   3393  O   SER B 201     -26.938  13.289  15.680  1.00 76.25           O  
ATOM   3394  OG  SER B 201     -27.266  12.430  12.000  1.00 76.25           O  
ATOM   3395  N   THR B 202     -25.203  13.516  14.250  1.00 78.06           N  
ATOM   3396  CA  THR B 202     -24.297  12.789  15.125  1.00 78.06           C  
ATOM   3397  C   THR B 202     -23.609  13.742  16.109  1.00 78.06           C  
ATOM   3398  CB  THR B 202     -23.219  12.039  14.320  1.00 78.06           C  
ATOM   3399  O   THR B 202     -22.906  13.305  17.016  1.00 78.06           O  
ATOM   3400  CG2 THR B 202     -23.844  10.945  13.461  1.00 78.06           C  
ATOM   3401  OG1 THR B 202     -22.531  12.961  13.469  1.00 78.06           O  
ATOM   3402  N   GLY B 203     -23.797  15.055  15.945  1.00 86.56           N  
ATOM   3403  CA  GLY B 203     -23.203  16.047  16.828  1.00 86.56           C  
ATOM   3404  C   GLY B 203     -22.688  17.266  16.078  1.00 86.56           C  
ATOM   3405  O   GLY B 203     -23.000  17.469  14.906  1.00 86.56           O  
ATOM   3406  N   SER B 204     -22.016  18.047  16.922  1.00 94.94           N  
ATOM   3407  CA  SER B 204     -21.406  19.250  16.375  1.00 94.94           C  
ATOM   3408  C   SER B 204     -19.906  19.062  16.172  1.00 94.94           C  
ATOM   3409  CB  SER B 204     -21.656  20.453  17.281  1.00 94.94           C  
ATOM   3410  O   SER B 204     -19.234  18.469  17.016  1.00 94.94           O  
ATOM   3411  OG  SER B 204     -23.047  20.703  17.422  1.00 94.94           O  
ATOM   3412  N   TYR B 205     -19.469  19.516  15.031  1.00 96.50           N  
ATOM   3413  CA  TYR B 205     -18.062  19.328  14.688  1.00 96.50           C  
ATOM   3414  C   TYR B 205     -17.391  20.656  14.391  1.00 96.50           C  
ATOM   3415  CB  TYR B 205     -17.922  18.391  13.477  1.00 96.50           C  
ATOM   3416  O   TYR B 205     -17.984  21.531  13.766  1.00 96.50           O  
ATOM   3417  CG  TYR B 205     -18.438  16.984  13.727  1.00 96.50           C  
ATOM   3418  CD1 TYR B 205     -17.562  15.969  14.078  1.00 96.50           C  
ATOM   3419  CD2 TYR B 205     -19.781  16.688  13.617  1.00 96.50           C  
ATOM   3420  CE1 TYR B 205     -18.016  14.672  14.305  1.00 96.50           C  
ATOM   3421  CE2 TYR B 205     -20.266  15.406  13.852  1.00 96.50           C  
ATOM   3422  OH  TYR B 205     -19.828  13.125  14.422  1.00 96.50           O  
ATOM   3423  CZ  TYR B 205     -19.375  14.406  14.195  1.00 96.50           C  
ATOM   3424  N   PRO B 206     -16.172  20.828  14.891  1.00 97.56           N  
ATOM   3425  CA  PRO B 206     -15.445  22.047  14.570  1.00 97.56           C  
ATOM   3426  C   PRO B 206     -14.930  22.078  13.133  1.00 97.56           C  
ATOM   3427  CB  PRO B 206     -14.281  22.031  15.570  1.00 97.56           C  
ATOM   3428  O   PRO B 206     -14.492  21.047  12.617  1.00 97.56           O  
ATOM   3429  CG  PRO B 206     -13.961  20.594  15.766  1.00 97.56           C  
ATOM   3430  CD  PRO B 206     -15.242  19.812  15.680  1.00 97.56           C  
ATOM   3431  N   ARG B 207     -15.008  23.250  12.555  1.00 97.88           N  
ATOM   3432  CA  ARG B 207     -14.523  23.406  11.188  1.00 97.88           C  
ATOM   3433  C   ARG B 207     -13.734  24.703  11.039  1.00 97.88           C  
ATOM   3434  CB  ARG B 207     -15.688  23.391  10.195  1.00 97.88           C  
ATOM   3435  O   ARG B 207     -14.188  25.766  11.477  1.00 97.88           O  
ATOM   3436  CG  ARG B 207     -15.258  23.500   8.742  1.00 97.88           C  
ATOM   3437  CD  ARG B 207     -16.453  23.406   7.793  1.00 97.88           C  
ATOM   3438  NE  ARG B 207     -17.062  22.078   7.840  1.00 97.88           N  
ATOM   3439  NH1 ARG B 207     -18.828  22.625   6.438  1.00 97.88           N  
ATOM   3440  NH2 ARG B 207     -18.656  20.516   7.309  1.00 97.88           N  
ATOM   3441  CZ  ARG B 207     -18.188  21.750   7.195  1.00 97.88           C  
ATOM   3442  N   LEU B 208     -12.500  24.562  10.484  1.00 98.56           N  
ATOM   3443  CA  LEU B 208     -11.719  25.703  10.031  1.00 98.56           C  
ATOM   3444  C   LEU B 208     -11.727  25.797   8.508  1.00 98.56           C  
ATOM   3445  CB  LEU B 208     -10.273  25.609  10.539  1.00 98.56           C  
ATOM   3446  O   LEU B 208     -11.641  24.781   7.820  1.00 98.56           O  
ATOM   3447  CG  LEU B 208     -10.102  25.516  12.055  1.00 98.56           C  
ATOM   3448  CD1 LEU B 208      -8.617  25.453  12.414  1.00 98.56           C  
ATOM   3449  CD2 LEU B 208     -10.773  26.688  12.750  1.00 98.56           C  
ATOM   3450  N   SER B 209     -11.883  27.016   8.016  1.00 98.25           N  
ATOM   3451  CA  SER B 209     -11.883  27.234   6.578  1.00 98.25           C  
ATOM   3452  C   SER B 209     -10.836  28.281   6.176  1.00 98.25           C  
ATOM   3453  CB  SER B 209     -13.266  27.688   6.102  1.00 98.25           C  
ATOM   3454  O   SER B 209     -10.773  29.359   6.766  1.00 98.25           O  
ATOM   3455  OG  SER B 209     -14.234  26.688   6.379  1.00 98.25           O  
ATOM   3456  N   LEU B 210      -9.984  27.891   5.297  1.00 98.19           N  
ATOM   3457  CA  LEU B 210      -9.094  28.812   4.609  1.00 98.19           C  
ATOM   3458  C   LEU B 210      -9.617  29.141   3.213  1.00 98.19           C  
ATOM   3459  CB  LEU B 210      -7.680  28.234   4.512  1.00 98.19           C  
ATOM   3460  O   LEU B 210      -9.680  28.266   2.348  1.00 98.19           O  
ATOM   3461  CG  LEU B 210      -6.676  29.016   3.670  1.00 98.19           C  
ATOM   3462  CD1 LEU B 210      -6.520  30.438   4.219  1.00 98.19           C  
ATOM   3463  CD2 LEU B 210      -5.332  28.297   3.631  1.00 98.19           C  
ATOM   3464  N   SER B 211     -10.023  30.422   2.986  1.00 97.19           N  
ATOM   3465  CA  SER B 211     -10.617  30.844   1.725  1.00 97.19           C  
ATOM   3466  C   SER B 211      -9.672  31.734   0.930  1.00 97.19           C  
ATOM   3467  CB  SER B 211     -11.938  31.578   1.975  1.00 97.19           C  
ATOM   3468  O   SER B 211      -9.188  32.750   1.442  1.00 97.19           O  
ATOM   3469  OG  SER B 211     -12.516  32.000   0.752  1.00 97.19           O  
ATOM   3470  N   PHE B 212      -9.422  31.312  -0.277  1.00 96.31           N  
ATOM   3471  CA  PHE B 212      -8.633  32.125  -1.192  1.00 96.31           C  
ATOM   3472  C   PHE B 212      -9.531  32.844  -2.184  1.00 96.31           C  
ATOM   3473  CB  PHE B 212      -7.617  31.250  -1.945  1.00 96.31           C  
ATOM   3474  O   PHE B 212     -10.414  32.250  -2.791  1.00 96.31           O  
ATOM   3475  CG  PHE B 212      -6.641  30.547  -1.047  1.00 96.31           C  
ATOM   3476  CD1 PHE B 212      -5.590  31.234  -0.458  1.00 96.31           C  
ATOM   3477  CD2 PHE B 212      -6.777  29.188  -0.792  1.00 96.31           C  
ATOM   3478  CE1 PHE B 212      -4.684  30.578   0.375  1.00 96.31           C  
ATOM   3479  CE2 PHE B 212      -5.879  28.531   0.038  1.00 96.31           C  
ATOM   3480  CZ  PHE B 212      -4.832  29.219   0.620  1.00 96.31           C  
ATOM   3481  N   LYS B 213      -9.297  34.094  -2.328  1.00 95.88           N  
ATOM   3482  CA  LYS B 213      -9.891  34.844  -3.428  1.00 95.88           C  
ATOM   3483  C   LYS B 213      -8.930  34.938  -4.609  1.00 95.88           C  
ATOM   3484  CB  LYS B 213     -10.289  36.250  -2.963  1.00 95.88           C  
ATOM   3485  O   LYS B 213      -7.910  35.656  -4.531  1.00 95.88           O  
ATOM   3486  CG  LYS B 213     -11.180  37.000  -3.945  1.00 95.88           C  
ATOM   3487  CD  LYS B 213     -11.672  38.312  -3.365  1.00 95.88           C  
ATOM   3488  CE  LYS B 213     -12.633  39.031  -4.312  1.00 95.88           C  
ATOM   3489  NZ  LYS B 213     -13.156  40.312  -3.723  1.00 95.88           N  
ATOM   3490  N   LEU B 214      -9.344  34.250  -5.660  1.00 94.19           N  
ATOM   3491  CA  LEU B 214      -8.492  34.219  -6.844  1.00 94.19           C  
ATOM   3492  C   LEU B 214      -9.055  35.094  -7.961  1.00 94.19           C  
ATOM   3493  CB  LEU B 214      -8.359  32.750  -7.332  1.00 94.19           C  
ATOM   3494  O   LEU B 214     -10.266  35.062  -8.219  1.00 94.19           O  
ATOM   3495  CG  LEU B 214      -7.902  31.734  -6.293  1.00 94.19           C  
ATOM   3496  CD1 LEU B 214      -7.922  30.328  -6.891  1.00 94.19           C  
ATOM   3497  CD2 LEU B 214      -6.512  32.062  -5.773  1.00 94.19           C  
ATOM   3498  N   LYS B 215      -8.172  35.844  -8.562  1.00 92.56           N  
ATOM   3499  CA  LYS B 215      -8.531  36.625  -9.727  1.00 92.56           C  
ATOM   3500  C   LYS B 215      -7.754  36.188 -10.961  1.00 92.56           C  
ATOM   3501  CB  LYS B 215      -8.289  38.125  -9.445  1.00 92.56           C  
ATOM   3502  O   LYS B 215      -6.535  36.031 -10.906  1.00 92.56           O  
ATOM   3503  CG  LYS B 215      -8.781  39.031 -10.547  1.00 92.56           C  
ATOM   3504  CD  LYS B 215      -8.570  40.500 -10.195  1.00 92.56           C  
ATOM   3505  CE  LYS B 215      -9.070  41.438 -11.289  1.00 92.56           C  
ATOM   3506  NZ  LYS B 215      -8.883  42.875 -10.930  1.00 92.56           N  
ATOM   3507  N   ARG B 216      -8.500  35.906 -12.008  1.00 90.50           N  
ATOM   3508  CA  ARG B 216      -7.848  35.500 -13.250  1.00 90.50           C  
ATOM   3509  C   ARG B 216      -7.059  36.656 -13.859  1.00 90.50           C  
ATOM   3510  CB  ARG B 216      -8.883  34.969 -14.250  1.00 90.50           C  
ATOM   3511  O   ARG B 216      -7.535  37.781 -13.914  1.00 90.50           O  
ATOM   3512  CG  ARG B 216      -8.281  34.281 -15.445  1.00 90.50           C  
ATOM   3513  CD  ARG B 216      -9.344  33.781 -16.422  1.00 90.50           C  
ATOM   3514  NE  ARG B 216     -10.281  32.875 -15.789  1.00 90.50           N  
ATOM   3515  NH1 ARG B 216      -9.023  30.984 -16.250  1.00 90.50           N  
ATOM   3516  NH2 ARG B 216     -11.016  30.797 -15.125  1.00 90.50           N  
ATOM   3517  CZ  ARG B 216     -10.102  31.547 -15.727  1.00 90.50           C  
ATOM   3518  N   ASN B 217      -5.844  36.250 -14.297  1.00 85.56           N  
ATOM   3519  CA  ASN B 217      -5.004  37.250 -14.961  1.00 85.56           C  
ATOM   3520  C   ASN B 217      -5.383  37.406 -16.422  1.00 85.56           C  
ATOM   3521  CB  ASN B 217      -3.527  36.875 -14.828  1.00 85.56           C  
ATOM   3522  O   ASN B 217      -5.672  36.438 -17.109  1.00 85.56           O  
ATOM   3523  CG  ASN B 217      -3.066  36.812 -13.383  1.00 85.56           C  
ATOM   3524  ND2 ASN B 217      -2.113  35.938 -13.102  1.00 85.56           N  
ATOM   3525  OD1 ASN B 217      -3.562  37.562 -12.531  1.00 85.56           O  
ATOM   3526  N   ILE B 218      -5.777  38.531 -16.828  1.00 76.81           N  
ATOM   3527  CA  ILE B 218      -6.074  38.812 -18.234  1.00 76.81           C  
ATOM   3528  C   ILE B 218      -4.777  39.000 -19.000  1.00 76.81           C  
ATOM   3529  CB  ILE B 218      -6.977  40.062 -18.375  1.00 76.81           C  
ATOM   3530  O   ILE B 218      -3.918  39.781 -18.609  1.00 76.81           O  
ATOM   3531  CG1 ILE B 218      -8.250  39.906 -17.547  1.00 76.81           C  
ATOM   3532  CG2 ILE B 218      -7.312  40.312 -19.859  1.00 76.81           C  
ATOM   3533  CD1 ILE B 218      -9.172  41.125 -17.578  1.00 76.81           C  
ATOM   3534  N   GLY B 219      -4.254  37.812 -19.578  1.00 56.41           N  
ATOM   3535  CA  GLY B 219      -3.113  37.969 -20.469  1.00 56.41           C  
ATOM   3536  C   GLY B 219      -3.170  39.250 -21.266  1.00 56.41           C  
ATOM   3537  O   GLY B 219      -4.234  39.844 -21.406  1.00 56.41           O  
TER    3538      GLY B 219                                                      
ATOM   3539  N   GLN C   1     -20.797  11.672  42.094  1.00 30.12           N  
ATOM   3540  CA  GLN C   1     -19.422  12.109  41.875  1.00 30.12           C  
ATOM   3541  C   GLN C   1     -19.234  12.633  40.438  1.00 30.12           C  
ATOM   3542  CB  GLN C   1     -18.438  10.969  42.125  1.00 30.12           C  
ATOM   3543  O   GLN C   1     -19.750  12.039  39.500  1.00 30.12           O  
ATOM   3544  CG  GLN C   1     -17.984  10.883  43.594  1.00 30.12           C  
ATOM   3545  CD  GLN C   1     -16.875   9.867  43.781  1.00 30.12           C  
ATOM   3546  NE2 GLN C   1     -16.281   9.883  44.969  1.00 30.12           N  
ATOM   3547  OE1 GLN C   1     -16.578   9.070  42.906  1.00 30.12           O  
ATOM   3548  N   SER C   2     -18.859  13.914  40.188  1.00 35.09           N  
ATOM   3549  CA  SER C   2     -18.922  14.719  38.969  1.00 35.09           C  
ATOM   3550  C   SER C   2     -18.141  14.078  37.844  1.00 35.09           C  
ATOM   3551  CB  SER C   2     -18.391  16.125  39.250  1.00 35.09           C  
ATOM   3552  O   SER C   2     -17.047  13.555  38.062  1.00 35.09           O  
ATOM   3553  OG  SER C   2     -17.062  16.266  38.750  1.00 35.09           O  
ATOM   3554  N   VAL C   3     -18.656  13.617  36.750  1.00 41.69           N  
ATOM   3555  CA  VAL C   3     -18.141  12.977  35.531  1.00 41.69           C  
ATOM   3556  C   VAL C   3     -16.859  13.672  35.094  1.00 41.69           C  
ATOM   3557  CB  VAL C   3     -19.203  13.000  34.406  1.00 41.69           C  
ATOM   3558  O   VAL C   3     -16.141  13.148  34.219  1.00 41.69           O  
ATOM   3559  CG1 VAL C   3     -18.750  12.133  33.219  1.00 41.69           C  
ATOM   3560  CG2 VAL C   3     -20.562  12.531  34.938  1.00 41.69           C  
ATOM   3561  N   ASN C   4     -16.594  14.977  35.531  1.00 40.41           N  
ATOM   3562  CA  ASN C   4     -15.555  15.898  35.094  1.00 40.41           C  
ATOM   3563  C   ASN C   4     -14.266  15.695  35.875  1.00 40.41           C  
ATOM   3564  CB  ASN C   4     -16.031  17.344  35.219  1.00 40.41           C  
ATOM   3565  O   ASN C   4     -13.438  16.609  36.000  1.00 40.41           O  
ATOM   3566  CG  ASN C   4     -16.938  17.766  34.094  1.00 40.41           C  
ATOM   3567  ND2 ASN C   4     -17.672  18.859  34.281  1.00 40.41           N  
ATOM   3568  OD1 ASN C   4     -17.000  17.109  33.062  1.00 40.41           O  
ATOM   3569  N   ASP C   5     -14.102  14.812  37.000  1.00 46.97           N  
ATOM   3570  CA  ASP C   5     -12.906  14.664  37.812  1.00 46.97           C  
ATOM   3571  C   ASP C   5     -11.773  14.000  37.062  1.00 46.97           C  
ATOM   3572  CB  ASP C   5     -13.234  13.852  39.094  1.00 46.97           C  
ATOM   3573  O   ASP C   5     -12.008  13.109  36.250  1.00 46.97           O  
ATOM   3574  CG  ASP C   5     -12.227  14.078  40.219  1.00 46.97           C  
ATOM   3575  OD1 ASP C   5     -11.141  14.625  39.938  1.00 46.97           O  
ATOM   3576  OD2 ASP C   5     -12.531  13.695  41.344  1.00 46.97           O  
ATOM   3577  N   PRO C   6     -10.492  14.547  37.031  1.00 50.25           N  
ATOM   3578  CA  PRO C   6      -9.273  13.906  36.531  1.00 50.25           C  
ATOM   3579  C   PRO C   6      -9.281  12.391  36.719  1.00 50.25           C  
ATOM   3580  CB  PRO C   6      -8.172  14.555  37.375  1.00 50.25           C  
ATOM   3581  O   PRO C   6      -8.492  11.680  36.125  1.00 50.25           O  
ATOM   3582  CG  PRO C   6      -8.891  15.461  38.312  1.00 50.25           C  
ATOM   3583  CD  PRO C   6     -10.367  15.367  38.031  1.00 50.25           C  
ATOM   3584  N   SER C   7      -9.945  11.766  37.812  1.00 53.22           N  
ATOM   3585  CA  SER C   7     -10.227  10.391  38.219  1.00 53.22           C  
ATOM   3586  C   SER C   7     -10.906   9.617  37.094  1.00 53.22           C  
ATOM   3587  CB  SER C   7     -11.109  10.367  39.469  1.00 53.22           C  
ATOM   3588  O   SER C   7     -10.898   8.383  37.094  1.00 53.22           O  
ATOM   3589  OG  SER C   7     -12.398  10.891  39.188  1.00 53.22           O  
ATOM   3590  N   ASN C   8     -11.398  10.352  36.000  1.00 68.50           N  
ATOM   3591  CA  ASN C   8     -12.250   9.797  34.938  1.00 68.50           C  
ATOM   3592  C   ASN C   8     -11.422   9.141  33.844  1.00 68.50           C  
ATOM   3593  CB  ASN C   8     -13.148  10.891  34.344  1.00 68.50           C  
ATOM   3594  O   ASN C   8     -11.797   8.078  33.312  1.00 68.50           O  
ATOM   3595  CG  ASN C   8     -14.617  10.656  34.625  1.00 68.50           C  
ATOM   3596  ND2 ASN C   8     -15.445  11.648  34.344  1.00 68.50           N  
ATOM   3597  OD1 ASN C   8     -15.000   9.594  35.125  1.00 68.50           O  
ATOM   3598  N   MET C   9     -10.141   9.570  33.719  1.00 78.69           N  
ATOM   3599  CA  MET C   9      -9.352   8.992  32.656  1.00 78.69           C  
ATOM   3600  C   MET C   9      -8.945   7.559  32.969  1.00 78.69           C  
ATOM   3601  CB  MET C   9      -8.102   9.836  32.375  1.00 78.69           C  
ATOM   3602  O   MET C   9      -8.977   6.680  32.125  1.00 78.69           O  
ATOM   3603  CG  MET C   9      -7.395   9.484  31.078  1.00 78.69           C  
ATOM   3604  SD  MET C   9      -6.371  10.867  30.438  1.00 78.69           S  
ATOM   3605  CE  MET C   9      -6.004  10.250  28.766  1.00 78.69           C  
ATOM   3606  N   SER C  10      -8.586   7.348  34.281  1.00 83.94           N  
ATOM   3607  CA  SER C  10      -8.188   6.004  34.719  1.00 83.94           C  
ATOM   3608  C   SER C  10      -9.352   5.023  34.562  1.00 83.94           C  
ATOM   3609  CB  SER C  10      -7.684   6.020  36.156  1.00 83.94           C  
ATOM   3610  O   SER C  10      -9.156   3.885  34.125  1.00 83.94           O  
ATOM   3611  OG  SER C  10      -8.719   6.395  37.031  1.00 83.94           O  
ATOM   3612  N   LEU C  11     -10.477   5.605  34.969  1.00 87.94           N  
ATOM   3613  CA  LEU C  11     -11.656   4.758  34.875  1.00 87.94           C  
ATOM   3614  C   LEU C  11     -11.984   4.434  33.438  1.00 87.94           C  
ATOM   3615  CB  LEU C  11     -12.859   5.438  35.562  1.00 87.94           C  
ATOM   3616  O   LEU C  11     -12.352   3.299  33.094  1.00 87.94           O  
ATOM   3617  CG  LEU C  11     -14.117   4.586  35.719  1.00 87.94           C  
ATOM   3618  CD1 LEU C  11     -13.875   3.455  36.688  1.00 87.94           C  
ATOM   3619  CD2 LEU C  11     -15.297   5.445  36.156  1.00 87.94           C  
ATOM   3620  N   VAL C  12     -11.812   5.391  32.625  1.00 90.00           N  
ATOM   3621  CA  VAL C  12     -12.117   5.188  31.203  1.00 90.00           C  
ATOM   3622  C   VAL C  12     -11.102   4.227  30.594  1.00 90.00           C  
ATOM   3623  CB  VAL C  12     -12.125   6.523  30.438  1.00 90.00           C  
ATOM   3624  O   VAL C  12     -11.469   3.312  29.859  1.00 90.00           O  
ATOM   3625  CG1 VAL C  12     -12.328   6.281  28.938  1.00 90.00           C  
ATOM   3626  CG2 VAL C  12     -13.203   7.453  30.984  1.00 90.00           C  
ATOM   3627  N   LYS C  13      -9.883   4.422  30.938  1.00 91.06           N  
ATOM   3628  CA  LYS C  13      -8.828   3.529  30.453  1.00 91.06           C  
ATOM   3629  C   LYS C  13      -9.086   2.088  30.875  1.00 91.06           C  
ATOM   3630  CB  LYS C  13      -7.461   3.988  30.953  1.00 91.06           C  
ATOM   3631  O   LYS C  13      -8.969   1.164  30.078  1.00 91.06           O  
ATOM   3632  CG  LYS C  13      -6.305   3.135  30.453  1.00 91.06           C  
ATOM   3633  CD  LYS C  13      -4.961   3.686  30.922  1.00 91.06           C  
ATOM   3634  CE  LYS C  13      -3.809   2.783  30.500  1.00 91.06           C  
ATOM   3635  NZ  LYS C  13      -4.121   2.031  29.250  1.00 91.06           N  
ATOM   3636  N   GLU C  14      -9.430   1.902  32.094  1.00 92.88           N  
ATOM   3637  CA  GLU C  14      -9.711   0.567  32.625  1.00 92.88           C  
ATOM   3638  C   GLU C  14     -10.906  -0.056  31.891  1.00 92.88           C  
ATOM   3639  CB  GLU C  14      -9.969   0.617  34.125  1.00 92.88           C  
ATOM   3640  O   GLU C  14     -10.914  -1.258  31.625  1.00 92.88           O  
ATOM   3641  CG  GLU C  14      -8.711   0.793  34.969  1.00 92.88           C  
ATOM   3642  CD  GLU C  14      -8.992   0.883  36.438  1.00 92.88           C  
ATOM   3643  OE1 GLU C  14      -8.039   1.121  37.219  1.00 92.88           O  
ATOM   3644  OE2 GLU C  14     -10.164   0.712  36.844  1.00 92.88           O  
ATOM   3645  N   THR C  15     -11.883   0.808  31.672  1.00 93.88           N  
ATOM   3646  CA  THR C  15     -13.055   0.320  30.953  1.00 93.88           C  
ATOM   3647  C   THR C  15     -12.672  -0.176  29.562  1.00 93.88           C  
ATOM   3648  CB  THR C  15     -14.133   1.415  30.828  1.00 93.88           C  
ATOM   3649  O   THR C  15     -13.055  -1.281  29.156  1.00 93.88           O  
ATOM   3650  CG2 THR C  15     -15.336   0.919  30.031  1.00 93.88           C  
ATOM   3651  OG1 THR C  15     -14.570   1.798  32.125  1.00 93.88           O  
ATOM   3652  N   VAL C  16     -11.875   0.604  28.875  1.00 95.00           N  
ATOM   3653  CA  VAL C  16     -11.461   0.228  27.531  1.00 95.00           C  
ATOM   3654  C   VAL C  16     -10.594  -1.025  27.594  1.00 95.00           C  
ATOM   3655  CB  VAL C  16     -10.703   1.375  26.828  1.00 95.00           C  
ATOM   3656  O   VAL C  16     -10.742  -1.932  26.766  1.00 95.00           O  
ATOM   3657  CG1 VAL C  16     -10.133   0.908  25.500  1.00 95.00           C  
ATOM   3658  CG2 VAL C  16     -11.617   2.582  26.641  1.00 95.00           C  
ATOM   3659  N   ASP C  17      -9.703  -1.114  28.609  1.00 95.69           N  
ATOM   3660  CA  ASP C  17      -8.875  -2.305  28.797  1.00 95.69           C  
ATOM   3661  C   ASP C  17      -9.734  -3.553  28.969  1.00 95.69           C  
ATOM   3662  CB  ASP C  17      -7.949  -2.137  30.000  1.00 95.69           C  
ATOM   3663  O   ASP C  17      -9.469  -4.586  28.344  1.00 95.69           O  
ATOM   3664  CG  ASP C  17      -6.762  -1.231  29.719  1.00 95.69           C  
ATOM   3665  OD1 ASP C  17      -6.480  -0.950  28.531  1.00 95.69           O  
ATOM   3666  OD2 ASP C  17      -6.102  -0.798  30.688  1.00 95.69           O  
ATOM   3667  N   ARG C  18     -10.719  -3.402  29.688  1.00 95.44           N  
ATOM   3668  CA  ARG C  18     -11.594  -4.535  29.969  1.00 95.44           C  
ATOM   3669  C   ARG C  18     -12.359  -4.957  28.719  1.00 95.44           C  
ATOM   3670  CB  ARG C  18     -12.578  -4.195  31.094  1.00 95.44           C  
ATOM   3671  O   ARG C  18     -12.500  -6.148  28.438  1.00 95.44           O  
ATOM   3672  CG  ARG C  18     -13.375  -5.387  31.594  1.00 95.44           C  
ATOM   3673  CD  ARG C  18     -14.406  -4.977  32.656  1.00 95.44           C  
ATOM   3674  NE  ARG C  18     -13.898  -3.916  33.500  1.00 95.44           N  
ATOM   3675  NH1 ARG C  18     -15.602  -2.432  33.031  1.00 95.44           N  
ATOM   3676  NH2 ARG C  18     -13.938  -1.837  34.500  1.00 95.44           N  
ATOM   3677  CZ  ARG C  18     -14.477  -2.730  33.688  1.00 95.44           C  
ATOM   3678  N   LEU C  19     -12.867  -3.971  28.000  1.00 96.25           N  
ATOM   3679  CA  LEU C  19     -13.648  -4.258  26.797  1.00 96.25           C  
ATOM   3680  C   LEU C  19     -12.812  -4.992  25.766  1.00 96.25           C  
ATOM   3681  CB  LEU C  19     -14.203  -2.961  26.203  1.00 96.25           C  
ATOM   3682  O   LEU C  19     -13.305  -5.906  25.094  1.00 96.25           O  
ATOM   3683  CG  LEU C  19     -15.258  -2.225  27.031  1.00 96.25           C  
ATOM   3684  CD1 LEU C  19     -15.594  -0.883  26.391  1.00 96.25           C  
ATOM   3685  CD2 LEU C  19     -16.516  -3.080  27.188  1.00 96.25           C  
ATOM   3686  N   LEU C  20     -11.508  -4.633  25.641  1.00 96.38           N  
ATOM   3687  CA  LEU C  20     -10.695  -5.152  24.547  1.00 96.38           C  
ATOM   3688  C   LEU C  20      -9.914  -6.391  24.984  1.00 96.38           C  
ATOM   3689  CB  LEU C  20      -9.727  -4.082  24.031  1.00 96.38           C  
ATOM   3690  O   LEU C  20      -9.438  -7.156  24.141  1.00 96.38           O  
ATOM   3691  CG  LEU C  20     -10.367  -2.857  23.375  1.00 96.38           C  
ATOM   3692  CD1 LEU C  20      -9.281  -1.908  22.875  1.00 96.38           C  
ATOM   3693  CD2 LEU C  20     -11.281  -3.283  22.234  1.00 96.38           C  
ATOM   3694  N   LYS C  21      -9.820  -6.566  26.266  1.00 94.44           N  
ATOM   3695  CA  LYS C  21      -9.109  -7.746  26.750  1.00 94.44           C  
ATOM   3696  C   LYS C  21      -9.836  -9.031  26.344  1.00 94.44           C  
ATOM   3697  CB  LYS C  21      -8.945  -7.688  28.266  1.00 94.44           C  
ATOM   3698  O   LYS C  21     -10.953  -9.281  26.797  1.00 94.44           O  
ATOM   3699  CG  LYS C  21      -8.070  -8.789  28.844  1.00 94.44           C  
ATOM   3700  CD  LYS C  21      -7.859  -8.617  30.344  1.00 94.44           C  
ATOM   3701  CE  LYS C  21      -6.945  -9.695  30.906  1.00 94.44           C  
ATOM   3702  NZ  LYS C  21      -6.691  -9.500  32.375  1.00 94.44           N  
ATOM   3703  N   GLY C  22      -9.258  -9.805  25.453  1.00 90.31           N  
ATOM   3704  CA  GLY C  22      -9.805 -11.078  25.031  1.00 90.31           C  
ATOM   3705  C   GLY C  22     -10.891 -10.938  23.984  1.00 90.31           C  
ATOM   3706  O   GLY C  22     -11.562 -11.922  23.641  1.00 90.31           O  
ATOM   3707  N   TYR C  23     -11.148  -9.734  23.578  1.00 94.94           N  
ATOM   3708  CA  TYR C  23     -12.125  -9.539  22.516  1.00 94.94           C  
ATOM   3709  C   TYR C  23     -11.727 -10.297  21.266  1.00 94.94           C  
ATOM   3710  CB  TYR C  23     -12.289  -8.047  22.203  1.00 94.94           C  
ATOM   3711  O   TYR C  23     -10.617 -10.133  20.750  1.00 94.94           O  
ATOM   3712  CG  TYR C  23     -13.336  -7.762  21.156  1.00 94.94           C  
ATOM   3713  CD1 TYR C  23     -12.984  -7.637  19.812  1.00 94.94           C  
ATOM   3714  CD2 TYR C  23     -14.672  -7.617  21.500  1.00 94.94           C  
ATOM   3715  CE1 TYR C  23     -13.945  -7.367  18.844  1.00 94.94           C  
ATOM   3716  CE2 TYR C  23     -15.641  -7.352  20.547  1.00 94.94           C  
ATOM   3717  OH  TYR C  23     -16.219  -6.965  18.266  1.00 94.94           O  
ATOM   3718  CZ  TYR C  23     -15.273  -7.227  19.219  1.00 94.94           C  
ATOM   3719  N   ASP C  24     -12.586 -11.164  20.766  1.00 94.06           N  
ATOM   3720  CA  ASP C  24     -12.281 -12.039  19.641  1.00 94.06           C  
ATOM   3721  C   ASP C  24     -12.844 -11.461  18.344  1.00 94.06           C  
ATOM   3722  CB  ASP C  24     -12.836 -13.445  19.875  1.00 94.06           C  
ATOM   3723  O   ASP C  24     -14.047 -11.570  18.078  1.00 94.06           O  
ATOM   3724  CG  ASP C  24     -12.227 -14.484  18.953  1.00 94.06           C  
ATOM   3725  OD1 ASP C  24     -11.617 -14.117  17.938  1.00 94.06           O  
ATOM   3726  OD2 ASP C  24     -12.352 -15.688  19.266  1.00 94.06           O  
ATOM   3727  N   ILE C  25     -11.977 -10.945  17.547  1.00 95.00           N  
ATOM   3728  CA  ILE C  25     -12.375 -10.266  16.312  1.00 95.00           C  
ATOM   3729  C   ILE C  25     -12.789 -11.297  15.266  1.00 95.00           C  
ATOM   3730  CB  ILE C  25     -11.234  -9.383  15.766  1.00 95.00           C  
ATOM   3731  O   ILE C  25     -13.414 -10.945  14.258  1.00 95.00           O  
ATOM   3732  CG1 ILE C  25     -10.078 -10.250  15.258  1.00 95.00           C  
ATOM   3733  CG2 ILE C  25     -10.750  -8.398  16.844  1.00 95.00           C  
ATOM   3734  CD1 ILE C  25      -8.969  -9.461  14.570  1.00 95.00           C  
ATOM   3735  N   ARG C  26     -12.516 -12.594  15.461  1.00 95.56           N  
ATOM   3736  CA  ARG C  26     -12.703 -13.617  14.438  1.00 95.56           C  
ATOM   3737  C   ARG C  26     -14.172 -13.977  14.289  1.00 95.56           C  
ATOM   3738  CB  ARG C  26     -11.891 -14.875  14.789  1.00 95.56           C  
ATOM   3739  O   ARG C  26     -14.594 -14.477  13.242  1.00 95.56           O  
ATOM   3740  CG  ARG C  26     -10.398 -14.633  14.883  1.00 95.56           C  
ATOM   3741  CD  ARG C  26      -9.672 -15.836  15.477  1.00 95.56           C  
ATOM   3742  NE  ARG C  26     -10.062 -16.062  16.859  1.00 95.56           N  
ATOM   3743  NH1 ARG C  26      -8.727 -17.938  17.141  1.00 95.56           N  
ATOM   3744  NH2 ARG C  26     -10.031 -17.172  18.875  1.00 95.56           N  
ATOM   3745  CZ  ARG C  26      -9.609 -17.062  17.625  1.00 95.56           C  
ATOM   3746  N   LEU C  27     -14.906 -13.648  15.320  1.00 94.62           N  
ATOM   3747  CA  LEU C  27     -16.297 -14.086  15.359  1.00 94.62           C  
ATOM   3748  C   LEU C  27     -17.234 -12.883  15.414  1.00 94.62           C  
ATOM   3749  CB  LEU C  27     -16.547 -15.000  16.562  1.00 94.62           C  
ATOM   3750  O   LEU C  27     -17.016 -11.945  16.172  1.00 94.62           O  
ATOM   3751  CG  LEU C  27     -15.773 -16.312  16.578  1.00 94.62           C  
ATOM   3752  CD1 LEU C  27     -15.836 -16.953  17.953  1.00 94.62           C  
ATOM   3753  CD2 LEU C  27     -16.312 -17.266  15.516  1.00 94.62           C  
ATOM   3754  N   ARG C  28     -18.297 -13.016  14.570  1.00 95.62           N  
ATOM   3755  CA  ARG C  28     -19.328 -11.984  14.672  1.00 95.62           C  
ATOM   3756  C   ARG C  28     -20.016 -12.023  16.031  1.00 95.62           C  
ATOM   3757  CB  ARG C  28     -20.359 -12.156  13.562  1.00 95.62           C  
ATOM   3758  O   ARG C  28     -19.969 -13.047  16.734  1.00 95.62           O  
ATOM   3759  CG  ARG C  28     -21.141 -13.461  13.641  1.00 95.62           C  
ATOM   3760  CD  ARG C  28     -22.641 -13.219  13.789  1.00 95.62           C  
ATOM   3761  NE  ARG C  28     -23.375 -14.469  13.977  1.00 95.62           N  
ATOM   3762  NH1 ARG C  28     -24.922 -13.578  15.438  1.00 95.62           N  
ATOM   3763  NH2 ARG C  28     -25.031 -15.789  14.852  1.00 95.62           N  
ATOM   3764  CZ  ARG C  28     -24.438 -14.609  14.758  1.00 95.62           C  
ATOM   3765  N   PRO C  29     -20.625 -10.867  16.422  1.00 95.44           N  
ATOM   3766  CA  PRO C  29     -21.312 -10.836  17.719  1.00 95.44           C  
ATOM   3767  C   PRO C  29     -22.375 -11.922  17.844  1.00 95.44           C  
ATOM   3768  CB  PRO C  29     -21.938  -9.445  17.734  1.00 95.44           C  
ATOM   3769  O   PRO C  29     -23.094 -12.203  16.875  1.00 95.44           O  
ATOM   3770  CG  PRO C  29     -21.125  -8.625  16.797  1.00 95.44           C  
ATOM   3771  CD  PRO C  29     -20.625  -9.523  15.695  1.00 95.44           C  
ATOM   3772  N   ASP C  30     -22.359 -12.617  18.969  1.00 91.00           N  
ATOM   3773  CA  ASP C  30     -23.359 -13.617  19.328  1.00 91.00           C  
ATOM   3774  C   ASP C  30     -23.438 -14.719  18.281  1.00 91.00           C  
ATOM   3775  CB  ASP C  30     -24.734 -12.961  19.500  1.00 91.00           C  
ATOM   3776  O   ASP C  30     -24.531 -15.117  17.859  1.00 91.00           O  
ATOM   3777  CG  ASP C  30     -24.812 -12.039  20.703  1.00 91.00           C  
ATOM   3778  OD1 ASP C  30     -24.000 -12.188  21.641  1.00 91.00           O  
ATOM   3779  OD2 ASP C  30     -25.688 -11.148  20.719  1.00 91.00           O  
ATOM   3780  N   PHE C  31     -22.328 -15.117  17.922  1.00 89.62           N  
ATOM   3781  CA  PHE C  31     -22.281 -16.188  16.938  1.00 89.62           C  
ATOM   3782  C   PHE C  31     -23.094 -17.391  17.391  1.00 89.62           C  
ATOM   3783  CB  PHE C  31     -20.828 -16.609  16.672  1.00 89.62           C  
ATOM   3784  O   PHE C  31     -23.000 -17.797  18.562  1.00 89.62           O  
ATOM   3785  CG  PHE C  31     -20.656 -17.547  15.508  1.00 89.62           C  
ATOM   3786  CD1 PHE C  31     -20.812 -18.922  15.680  1.00 89.62           C  
ATOM   3787  CD2 PHE C  31     -20.344 -17.062  14.242  1.00 89.62           C  
ATOM   3788  CE1 PHE C  31     -20.672 -19.797  14.602  1.00 89.62           C  
ATOM   3789  CE2 PHE C  31     -20.203 -17.922  13.164  1.00 89.62           C  
ATOM   3790  CZ  PHE C  31     -20.359 -19.297  13.352  1.00 89.62           C  
ATOM   3791  N   GLY C  32     -23.797 -17.984  16.469  1.00 82.94           N  
ATOM   3792  CA  GLY C  32     -24.672 -19.094  16.797  1.00 82.94           C  
ATOM   3793  C   GLY C  32     -26.078 -18.656  17.141  1.00 82.94           C  
ATOM   3794  O   GLY C  32     -27.000 -19.469  17.188  1.00 82.94           O  
ATOM   3795  N   GLY C  33     -26.234 -17.359  17.438  1.00 87.69           N  
ATOM   3796  CA  GLY C  33     -27.531 -16.781  17.688  1.00 87.69           C  
ATOM   3797  C   GLY C  33     -28.141 -16.109  16.453  1.00 87.69           C  
ATOM   3798  O   GLY C  33     -27.797 -16.469  15.320  1.00 87.69           O  
ATOM   3799  N   PRO C  34     -29.141 -15.312  16.766  1.00 92.94           N  
ATOM   3800  CA  PRO C  34     -29.750 -14.594  15.641  1.00 92.94           C  
ATOM   3801  C   PRO C  34     -28.750 -13.727  14.883  1.00 92.94           C  
ATOM   3802  CB  PRO C  34     -30.828 -13.734  16.312  1.00 92.94           C  
ATOM   3803  O   PRO C  34     -27.703 -13.383  15.414  1.00 92.94           O  
ATOM   3804  CG  PRO C  34     -31.062 -14.375  17.641  1.00 92.94           C  
ATOM   3805  CD  PRO C  34     -29.797 -15.070  18.062  1.00 92.94           C  
ATOM   3806  N   PRO C  35     -29.047 -13.492  13.641  1.00 96.44           N  
ATOM   3807  CA  PRO C  35     -28.156 -12.633  12.859  1.00 96.44           C  
ATOM   3808  C   PRO C  35     -27.969 -11.250  13.484  1.00 96.44           C  
ATOM   3809  CB  PRO C  35     -28.859 -12.531  11.508  1.00 96.44           C  
ATOM   3810  O   PRO C  35     -28.875 -10.742  14.148  1.00 96.44           O  
ATOM   3811  CG  PRO C  35     -30.297 -12.820  11.805  1.00 96.44           C  
ATOM   3812  CD  PRO C  35     -30.359 -13.766  12.969  1.00 96.44           C  
ATOM   3813  N   VAL C  36     -26.812 -10.719  13.328  1.00 97.75           N  
ATOM   3814  CA  VAL C  36     -26.531  -9.359  13.773  1.00 97.75           C  
ATOM   3815  C   VAL C  36     -27.203  -8.352  12.836  1.00 97.75           C  
ATOM   3816  CB  VAL C  36     -25.000  -9.086  13.820  1.00 97.75           C  
ATOM   3817  O   VAL C  36     -27.016  -8.398  11.625  1.00 97.75           O  
ATOM   3818  CG1 VAL C  36     -24.719  -7.664  14.297  1.00 97.75           C  
ATOM   3819  CG2 VAL C  36     -24.312 -10.102  14.734  1.00 97.75           C  
ATOM   3820  N   ALA C  37     -28.031  -7.473  13.406  1.00 98.50           N  
ATOM   3821  CA  ALA C  37     -28.656  -6.414  12.617  1.00 98.50           C  
ATOM   3822  C   ALA C  37     -27.719  -5.230  12.438  1.00 98.50           C  
ATOM   3823  CB  ALA C  37     -29.953  -5.965  13.273  1.00 98.50           C  
ATOM   3824  O   ALA C  37     -27.312  -4.598  13.414  1.00 98.50           O  
ATOM   3825  N   VAL C  38     -27.344  -4.938  11.211  1.00 98.69           N  
ATOM   3826  CA  VAL C  38     -26.453  -3.822  10.906  1.00 98.69           C  
ATOM   3827  C   VAL C  38     -27.234  -2.705  10.227  1.00 98.69           C  
ATOM   3828  CB  VAL C  38     -25.281  -4.266  10.008  1.00 98.69           C  
ATOM   3829  O   VAL C  38     -27.734  -2.877   9.117  1.00 98.69           O  
ATOM   3830  CG1 VAL C  38     -24.344  -3.090   9.727  1.00 98.69           C  
ATOM   3831  CG2 VAL C  38     -24.516  -5.414  10.664  1.00 98.69           C  
ATOM   3832  N   GLY C  39     -27.359  -1.521  10.914  1.00 98.62           N  
ATOM   3833  CA  GLY C  39     -28.016  -0.350  10.367  1.00 98.62           C  
ATOM   3834  C   GLY C  39     -27.094   0.541   9.562  1.00 98.62           C  
ATOM   3835  O   GLY C  39     -25.969   0.833  10.000  1.00 98.62           O  
ATOM   3836  N   MET C  40     -27.625   0.958   8.430  1.00 97.94           N  
ATOM   3837  CA  MET C  40     -26.797   1.760   7.531  1.00 97.94           C  
ATOM   3838  C   MET C  40     -27.359   3.174   7.398  1.00 97.94           C  
ATOM   3839  CB  MET C  40     -26.703   1.104   6.152  1.00 97.94           C  
ATOM   3840  O   MET C  40     -28.578   3.359   7.277  1.00 97.94           O  
ATOM   3841  CG  MET C  40     -26.172  -0.317   6.188  1.00 97.94           C  
ATOM   3842  SD  MET C  40     -24.375  -0.379   6.609  1.00 97.94           S  
ATOM   3843  CE  MET C  40     -24.109  -2.172   6.574  1.00 97.94           C  
ATOM   3844  N   ASN C  41     -26.438   4.176   7.488  1.00 97.25           N  
ATOM   3845  CA  ASN C  41     -26.703   5.566   7.133  1.00 97.25           C  
ATOM   3846  C   ASN C  41     -25.703   6.078   6.102  1.00 97.25           C  
ATOM   3847  CB  ASN C  41     -26.672   6.453   8.375  1.00 97.25           C  
ATOM   3848  O   ASN C  41     -24.516   5.758   6.176  1.00 97.25           O  
ATOM   3849  CG  ASN C  41     -27.766   6.086   9.375  1.00 97.25           C  
ATOM   3850  ND2 ASN C  41     -28.984   6.539   9.117  1.00 97.25           N  
ATOM   3851  OD1 ASN C  41     -27.500   5.406  10.367  1.00 97.25           O  
ATOM   3852  N   ILE C  42     -26.219   6.840   5.109  1.00 97.38           N  
ATOM   3853  CA  ILE C  42     -25.359   7.449   4.109  1.00 97.38           C  
ATOM   3854  C   ILE C  42     -25.609   8.953   4.051  1.00 97.38           C  
ATOM   3855  CB  ILE C  42     -25.562   6.816   2.717  1.00 97.38           C  
ATOM   3856  O   ILE C  42     -26.766   9.391   3.926  1.00 97.38           O  
ATOM   3857  CG1 ILE C  42     -25.188   5.328   2.744  1.00 97.38           C  
ATOM   3858  CG2 ILE C  42     -24.766   7.566   1.654  1.00 97.38           C  
ATOM   3859  CD1 ILE C  42     -25.422   4.609   1.422  1.00 97.38           C  
ATOM   3860  N   ASP C  43     -24.578   9.719   4.242  1.00 95.19           N  
ATOM   3861  CA  ASP C  43     -24.609  11.141   3.918  1.00 95.19           C  
ATOM   3862  C   ASP C  43     -23.812  11.430   2.648  1.00 95.19           C  
ATOM   3863  CB  ASP C  43     -24.062  11.969   5.082  1.00 95.19           C  
ATOM   3864  O   ASP C  43     -22.594  11.227   2.609  1.00 95.19           O  
ATOM   3865  CG  ASP C  43     -24.141  13.469   4.832  1.00 95.19           C  
ATOM   3866  OD1 ASP C  43     -23.094  14.094   4.559  1.00 95.19           O  
ATOM   3867  OD2 ASP C  43     -25.266  14.023   4.906  1.00 95.19           O  
ATOM   3868  N   ILE C  44     -24.500  11.812   1.666  1.00 95.12           N  
ATOM   3869  CA  ILE C  44     -23.859  12.062   0.383  1.00 95.12           C  
ATOM   3870  C   ILE C  44     -23.203  13.438   0.393  1.00 95.12           C  
ATOM   3871  CB  ILE C  44     -24.859  11.953  -0.788  1.00 95.12           C  
ATOM   3872  O   ILE C  44     -23.891  14.461   0.478  1.00 95.12           O  
ATOM   3873  CG1 ILE C  44     -25.578  10.594  -0.754  1.00 95.12           C  
ATOM   3874  CG2 ILE C  44     -24.141  12.164  -2.129  1.00 95.12           C  
ATOM   3875  CD1 ILE C  44     -26.656  10.438  -1.815  1.00 95.12           C  
ATOM   3876  N   ALA C  45     -21.875  13.406   0.246  1.00 91.06           N  
ATOM   3877  CA  ALA C  45     -21.125  14.664   0.214  1.00 91.06           C  
ATOM   3878  C   ALA C  45     -21.156  15.281  -1.181  1.00 91.06           C  
ATOM   3879  CB  ALA C  45     -19.688  14.438   0.664  1.00 91.06           C  
ATOM   3880  O   ALA C  45     -21.297  16.500  -1.323  1.00 91.06           O  
ATOM   3881  N   SER C  46     -21.016  14.453  -2.201  1.00 88.56           N  
ATOM   3882  CA  SER C  46     -21.031  14.945  -3.572  1.00 88.56           C  
ATOM   3883  C   SER C  46     -21.172  13.805  -4.574  1.00 88.56           C  
ATOM   3884  CB  SER C  46     -19.766  15.742  -3.869  1.00 88.56           C  
ATOM   3885  O   SER C  46     -20.875  12.656  -4.258  1.00 88.56           O  
ATOM   3886  OG  SER C  46     -18.625  14.898  -3.809  1.00 88.56           O  
ATOM   3887  N   ILE C  47     -21.750  14.109  -5.695  1.00 89.81           N  
ATOM   3888  CA  ILE C  47     -21.641  13.305  -6.906  1.00 89.81           C  
ATOM   3889  C   ILE C  47     -20.766  14.031  -7.930  1.00 89.81           C  
ATOM   3890  CB  ILE C  47     -23.031  13.000  -7.512  1.00 89.81           C  
ATOM   3891  O   ILE C  47     -21.203  15.000  -8.555  1.00 89.81           O  
ATOM   3892  CG1 ILE C  47     -23.875  12.195  -6.520  1.00 89.81           C  
ATOM   3893  CG2 ILE C  47     -22.891  12.258  -8.844  1.00 89.81           C  
ATOM   3894  CD1 ILE C  47     -25.266  11.859  -7.027  1.00 89.81           C  
ATOM   3895  N   ASP C  48     -19.609  13.531  -8.109  1.00 81.81           N  
ATOM   3896  CA  ASP C  48     -18.562  14.273  -8.805  1.00 81.81           C  
ATOM   3897  C   ASP C  48     -18.656  14.086 -10.312  1.00 81.81           C  
ATOM   3898  CB  ASP C  48     -17.188  13.836  -8.305  1.00 81.81           C  
ATOM   3899  O   ASP C  48     -18.297  14.977 -11.078  1.00 81.81           O  
ATOM   3900  CG  ASP C  48     -16.969  14.125  -6.832  1.00 81.81           C  
ATOM   3901  OD1 ASP C  48     -17.375  15.203  -6.355  1.00 81.81           O  
ATOM   3902  OD2 ASP C  48     -16.375  13.266  -6.141  1.00 81.81           O  
ATOM   3903  N   MET C  49     -19.125  12.953 -10.680  1.00 87.56           N  
ATOM   3904  CA  MET C  49     -19.141  12.664 -12.117  1.00 87.56           C  
ATOM   3905  C   MET C  49     -20.188  11.617 -12.453  1.00 87.56           C  
ATOM   3906  CB  MET C  49     -17.750  12.180 -12.570  1.00 87.56           C  
ATOM   3907  O   MET C  49     -20.406  10.672 -11.695  1.00 87.56           O  
ATOM   3908  CG  MET C  49     -17.625  12.047 -14.078  1.00 87.56           C  
ATOM   3909  SD  MET C  49     -15.953  11.484 -14.594  1.00 87.56           S  
ATOM   3910  CE  MET C  49     -14.969  12.914 -14.078  1.00 87.56           C  
ATOM   3911  N   VAL C  50     -20.906  11.930 -13.602  1.00 92.12           N  
ATOM   3912  CA  VAL C  50     -21.734  10.938 -14.281  1.00 92.12           C  
ATOM   3913  C   VAL C  50     -21.250  10.742 -15.711  1.00 92.12           C  
ATOM   3914  CB  VAL C  50     -23.234  11.359 -14.281  1.00 92.12           C  
ATOM   3915  O   VAL C  50     -21.312  11.656 -16.531  1.00 92.12           O  
ATOM   3916  CG1 VAL C  50     -24.094  10.289 -14.945  1.00 92.12           C  
ATOM   3917  CG2 VAL C  50     -23.703  11.625 -12.852  1.00 92.12           C  
ATOM   3918  N   SER C  51     -20.828   9.508 -15.984  1.00 91.00           N  
ATOM   3919  CA  SER C  51     -20.172   9.281 -17.266  1.00 91.00           C  
ATOM   3920  C   SER C  51     -20.984   8.320 -18.141  1.00 91.00           C  
ATOM   3921  CB  SER C  51     -18.766   8.742 -17.078  1.00 91.00           C  
ATOM   3922  O   SER C  51     -21.031   7.117 -17.859  1.00 91.00           O  
ATOM   3923  OG  SER C  51     -18.156   8.430 -18.328  1.00 91.00           O  
ATOM   3924  N   GLU C  52     -21.484   8.844 -19.281  1.00 89.25           N  
ATOM   3925  CA  GLU C  52     -22.203   7.996 -20.219  1.00 89.25           C  
ATOM   3926  C   GLU C  52     -21.250   7.113 -21.016  1.00 89.25           C  
ATOM   3927  CB  GLU C  52     -23.047   8.852 -21.172  1.00 89.25           C  
ATOM   3928  O   GLU C  52     -21.641   6.059 -21.516  1.00 89.25           O  
ATOM   3929  CG  GLU C  52     -24.094   9.695 -20.469  1.00 89.25           C  
ATOM   3930  CD  GLU C  52     -24.688  10.789 -21.344  1.00 89.25           C  
ATOM   3931  OE1 GLU C  52     -25.578  11.531 -20.891  1.00 89.25           O  
ATOM   3932  OE2 GLU C  52     -24.250  10.898 -22.516  1.00 89.25           O  
ATOM   3933  N   VAL C  53     -20.047   7.605 -21.141  1.00 84.94           N  
ATOM   3934  CA  VAL C  53     -19.062   6.871 -21.906  1.00 84.94           C  
ATOM   3935  C   VAL C  53     -18.609   5.637 -21.125  1.00 84.94           C  
ATOM   3936  CB  VAL C  53     -17.844   7.758 -22.250  1.00 84.94           C  
ATOM   3937  O   VAL C  53     -18.531   4.535 -21.688  1.00 84.94           O  
ATOM   3938  CG1 VAL C  53     -16.734   6.926 -22.906  1.00 84.94           C  
ATOM   3939  CG2 VAL C  53     -18.266   8.906 -23.172  1.00 84.94           C  
ATOM   3940  N   ASN C  54     -18.422   5.816 -19.812  1.00 84.88           N  
ATOM   3941  CA  ASN C  54     -17.906   4.719 -19.000  1.00 84.88           C  
ATOM   3942  C   ASN C  54     -19.031   3.967 -18.297  1.00 84.88           C  
ATOM   3943  CB  ASN C  54     -16.891   5.238 -17.984  1.00 84.88           C  
ATOM   3944  O   ASN C  54     -18.781   2.943 -17.641  1.00 84.88           O  
ATOM   3945  CG  ASN C  54     -15.633   5.781 -18.641  1.00 84.88           C  
ATOM   3946  ND2 ASN C  54     -15.125   6.895 -18.109  1.00 84.88           N  
ATOM   3947  OD1 ASN C  54     -15.125   5.211 -19.609  1.00 84.88           O  
ATOM   3948  N   MET C  55     -20.234   4.430 -18.391  1.00 88.94           N  
ATOM   3949  CA  MET C  55     -21.422   3.844 -17.766  1.00 88.94           C  
ATOM   3950  C   MET C  55     -21.234   3.689 -16.266  1.00 88.94           C  
ATOM   3951  CB  MET C  55     -21.734   2.486 -18.406  1.00 88.94           C  
ATOM   3952  O   MET C  55     -21.438   2.602 -15.719  1.00 88.94           O  
ATOM   3953  CG  MET C  55     -22.203   2.576 -19.844  1.00 88.94           C  
ATOM   3954  SD  MET C  55     -23.812   3.451 -20.016  1.00 88.94           S  
ATOM   3955  CE  MET C  55     -24.219   3.062 -21.734  1.00 88.94           C  
ATOM   3956  N   ASP C  56     -20.875   4.816 -15.688  1.00 93.88           N  
ATOM   3957  CA  ASP C  56     -20.656   4.824 -14.242  1.00 93.88           C  
ATOM   3958  C   ASP C  56     -20.859   6.227 -13.664  1.00 93.88           C  
ATOM   3959  CB  ASP C  56     -19.266   4.305 -13.906  1.00 93.88           C  
ATOM   3960  O   ASP C  56     -21.109   7.176 -14.406  1.00 93.88           O  
ATOM   3961  CG  ASP C  56     -18.156   5.137 -14.531  1.00 93.88           C  
ATOM   3962  OD1 ASP C  56     -18.328   6.359 -14.711  1.00 93.88           O  
ATOM   3963  OD2 ASP C  56     -17.094   4.562 -14.844  1.00 93.88           O  
ATOM   3964  N   TYR C  57     -20.953   6.348 -12.406  1.00 95.06           N  
ATOM   3965  CA  TYR C  57     -20.984   7.617 -11.695  1.00 95.06           C  
ATOM   3966  C   TYR C  57     -20.141   7.559 -10.430  1.00 95.06           C  
ATOM   3967  CB  TYR C  57     -22.438   7.992 -11.336  1.00 95.06           C  
ATOM   3968  O   TYR C  57     -19.984   6.492  -9.836  1.00 95.06           O  
ATOM   3969  CG  TYR C  57     -23.000   7.180 -10.203  1.00 95.06           C  
ATOM   3970  CD1 TYR C  57     -23.391   5.852 -10.391  1.00 95.06           C  
ATOM   3971  CD2 TYR C  57     -23.172   7.738  -8.938  1.00 95.06           C  
ATOM   3972  CE1 TYR C  57     -23.922   5.102  -9.352  1.00 95.06           C  
ATOM   3973  CE2 TYR C  57     -23.703   6.996  -7.891  1.00 95.06           C  
ATOM   3974  OH  TYR C  57     -24.594   4.938  -7.066  1.00 95.06           O  
ATOM   3975  CZ  TYR C  57     -24.062   5.680  -8.102  1.00 95.06           C  
ATOM   3976  N   THR C  58     -19.531   8.633 -10.055  1.00 94.88           N  
ATOM   3977  CA  THR C  58     -18.656   8.727  -8.898  1.00 94.88           C  
ATOM   3978  C   THR C  58     -19.281   9.578  -7.797  1.00 94.88           C  
ATOM   3979  CB  THR C  58     -17.281   9.312  -9.281  1.00 94.88           C  
ATOM   3980  O   THR C  58     -19.719  10.695  -8.055  1.00 94.88           O  
ATOM   3981  CG2 THR C  58     -16.344   9.352  -8.078  1.00 94.88           C  
ATOM   3982  OG1 THR C  58     -16.688   8.500 -10.305  1.00 94.88           O  
ATOM   3983  N   LEU C  59     -19.375   9.023  -6.605  1.00 95.00           N  
ATOM   3984  CA  LEU C  59     -19.906   9.797  -5.492  1.00 95.00           C  
ATOM   3985  C   LEU C  59     -18.984   9.711  -4.277  1.00 95.00           C  
ATOM   3986  CB  LEU C  59     -21.297   9.312  -5.117  1.00 95.00           C  
ATOM   3987  O   LEU C  59     -18.312   8.695  -4.070  1.00 95.00           O  
ATOM   3988  CG  LEU C  59     -21.375   7.977  -4.371  1.00 95.00           C  
ATOM   3989  CD1 LEU C  59     -22.594   7.953  -3.451  1.00 95.00           C  
ATOM   3990  CD2 LEU C  59     -21.422   6.812  -5.359  1.00 95.00           C  
ATOM   3991  N   THR C  60     -18.844  10.711  -3.488  1.00 94.12           N  
ATOM   3992  CA  THR C  60     -18.203  10.758  -2.172  1.00 94.12           C  
ATOM   3993  C   THR C  60     -19.266  10.773  -1.069  1.00 94.12           C  
ATOM   3994  CB  THR C  60     -17.297  11.984  -2.031  1.00 94.12           C  
ATOM   3995  O   THR C  60     -20.234  11.539  -1.140  1.00 94.12           O  
ATOM   3996  CG2 THR C  60     -16.641  12.023  -0.656  1.00 94.12           C  
ATOM   3997  OG1 THR C  60     -16.266  11.930  -3.035  1.00 94.12           O  
ATOM   3998  N   MET C  61     -19.094   9.906  -0.069  1.00 95.50           N  
ATOM   3999  CA  MET C  61     -20.141   9.773   0.946  1.00 95.50           C  
ATOM   4000  C   MET C  61     -19.531   9.500   2.318  1.00 95.50           C  
ATOM   4001  CB  MET C  61     -21.109   8.656   0.576  1.00 95.50           C  
ATOM   4002  O   MET C  61     -18.391   9.031   2.418  1.00 95.50           O  
ATOM   4003  CG  MET C  61     -20.484   7.273   0.553  1.00 95.50           C  
ATOM   4004  SD  MET C  61     -21.625   5.992  -0.095  1.00 95.50           S  
ATOM   4005  CE  MET C  61     -20.500   4.578  -0.190  1.00 95.50           C  
ATOM   4006  N   TYR C  62     -20.266   9.875   3.346  1.00 95.44           N  
ATOM   4007  CA  TYR C  62     -20.062   9.367   4.699  1.00 95.44           C  
ATOM   4008  C   TYR C  62     -20.938   8.148   4.965  1.00 95.44           C  
ATOM   4009  CB  TYR C  62     -20.359  10.461   5.730  1.00 95.44           C  
ATOM   4010  O   TYR C  62     -22.156   8.258   5.062  1.00 95.44           O  
ATOM   4011  CG  TYR C  62     -19.562  11.719   5.539  1.00 95.44           C  
ATOM   4012  CD1 TYR C  62     -18.312  11.875   6.148  1.00 95.44           C  
ATOM   4013  CD2 TYR C  62     -20.031  12.758   4.746  1.00 95.44           C  
ATOM   4014  CE1 TYR C  62     -17.562  13.031   5.977  1.00 95.44           C  
ATOM   4015  CE2 TYR C  62     -19.297  13.922   4.566  1.00 95.44           C  
ATOM   4016  OH  TYR C  62     -17.328  15.203   5.012  1.00 95.44           O  
ATOM   4017  CZ  TYR C  62     -18.062  14.055   5.184  1.00 95.44           C  
ATOM   4018  N   PHE C  63     -20.297   7.039   5.051  1.00 97.25           N  
ATOM   4019  CA  PHE C  63     -20.969   5.750   5.195  1.00 97.25           C  
ATOM   4020  C   PHE C  63     -20.875   5.254   6.633  1.00 97.25           C  
ATOM   4021  CB  PHE C  63     -20.344   4.719   4.246  1.00 97.25           C  
ATOM   4022  O   PHE C  63     -19.797   4.957   7.133  1.00 97.25           O  
ATOM   4023  CG  PHE C  63     -21.047   3.385   4.270  1.00 97.25           C  
ATOM   4024  CD1 PHE C  63     -20.391   2.244   4.711  1.00 97.25           C  
ATOM   4025  CD2 PHE C  63     -22.359   3.271   3.848  1.00 97.25           C  
ATOM   4026  CE1 PHE C  63     -21.031   1.009   4.730  1.00 97.25           C  
ATOM   4027  CE2 PHE C  63     -23.016   2.039   3.865  1.00 97.25           C  
ATOM   4028  CZ  PHE C  63     -22.344   0.910   4.309  1.00 97.25           C  
ATOM   4029  N   GLN C  64     -22.047   5.117   7.316  1.00 96.94           N  
ATOM   4030  CA  GLN C  64     -22.078   4.730   8.727  1.00 96.94           C  
ATOM   4031  C   GLN C  64     -22.797   3.395   8.906  1.00 96.94           C  
ATOM   4032  CB  GLN C  64     -22.766   5.812   9.562  1.00 96.94           C  
ATOM   4033  O   GLN C  64     -23.875   3.172   8.336  1.00 96.94           O  
ATOM   4034  CG  GLN C  64     -22.641   5.602  11.062  1.00 96.94           C  
ATOM   4035  CD  GLN C  64     -23.312   6.691  11.875  1.00 96.94           C  
ATOM   4036  NE2 GLN C  64     -23.125   6.656  13.188  1.00 96.94           N  
ATOM   4037  OE1 GLN C  64     -23.984   7.566  11.320  1.00 96.94           O  
ATOM   4038  N   GLN C  65     -22.203   2.594   9.680  1.00 98.00           N  
ATOM   4039  CA  GLN C  65     -22.797   1.320  10.086  1.00 98.00           C  
ATOM   4040  C   GLN C  65     -22.938   1.239  11.602  1.00 98.00           C  
ATOM   4041  CB  GLN C  65     -21.953   0.153   9.578  1.00 98.00           C  
ATOM   4042  O   GLN C  65     -22.062   1.686  12.344  1.00 98.00           O  
ATOM   4043  CG  GLN C  65     -21.750   0.150   8.070  1.00 98.00           C  
ATOM   4044  CD  GLN C  65     -20.797  -0.946   7.605  1.00 98.00           C  
ATOM   4045  NE2 GLN C  65     -19.500  -0.673   7.652  1.00 98.00           N  
ATOM   4046  OE1 GLN C  65     -21.234  -2.031   7.207  1.00 98.00           O  
ATOM   4047  N   ALA C  66     -24.109   0.729  12.039  1.00 98.31           N  
ATOM   4048  CA  ALA C  66     -24.375   0.557  13.469  1.00 98.31           C  
ATOM   4049  C   ALA C  66     -24.828  -0.870  13.773  1.00 98.31           C  
ATOM   4050  CB  ALA C  66     -25.422   1.556  13.938  1.00 98.31           C  
ATOM   4051  O   ALA C  66     -25.703  -1.405  13.094  1.00 98.31           O  
ATOM   4052  N   TRP C  67     -24.234  -1.479  14.734  1.00 98.56           N  
ATOM   4053  CA  TRP C  67     -24.656  -2.791  15.211  1.00 98.56           C  
ATOM   4054  C   TRP C  67     -24.422  -2.932  16.703  1.00 98.56           C  
ATOM   4055  CB  TRP C  67     -23.922  -3.902  14.453  1.00 98.56           C  
ATOM   4056  O   TRP C  67     -23.750  -2.094  17.312  1.00 98.56           O  
ATOM   4057  CG  TRP C  67     -22.453  -3.971  14.758  1.00 98.56           C  
ATOM   4058  CD1 TRP C  67     -21.844  -4.781  15.672  1.00 98.56           C  
ATOM   4059  CD2 TRP C  67     -21.422  -3.193  14.148  1.00 98.56           C  
ATOM   4060  CE2 TRP C  67     -20.203  -3.586  14.742  1.00 98.56           C  
ATOM   4061  CE3 TRP C  67     -21.406  -2.201  13.156  1.00 98.56           C  
ATOM   4062  NE1 TRP C  67     -20.484  -4.555  15.664  1.00 98.56           N  
ATOM   4063  CH2 TRP C  67     -18.984  -2.055  13.406  1.00 98.56           C  
ATOM   4064  CZ2 TRP C  67     -18.969  -3.021  14.375  1.00 98.56           C  
ATOM   4065  CZ3 TRP C  67     -20.188  -1.641  12.797  1.00 98.56           C  
ATOM   4066  N   ARG C  68     -25.000  -3.973  17.266  1.00 98.25           N  
ATOM   4067  CA  ARG C  68     -24.844  -4.215  18.703  1.00 98.25           C  
ATOM   4068  C   ARG C  68     -23.922  -5.402  18.969  1.00 98.25           C  
ATOM   4069  CB  ARG C  68     -26.203  -4.449  19.359  1.00 98.25           C  
ATOM   4070  O   ARG C  68     -24.109  -6.477  18.375  1.00 98.25           O  
ATOM   4071  CG  ARG C  68     -26.156  -4.473  20.875  1.00 98.25           C  
ATOM   4072  CD  ARG C  68     -27.562  -4.438  21.484  1.00 98.25           C  
ATOM   4073  NE  ARG C  68     -27.516  -4.383  22.938  1.00 98.25           N  
ATOM   4074  NH1 ARG C  68     -29.797  -4.523  23.219  1.00 98.25           N  
ATOM   4075  NH2 ARG C  68     -28.422  -4.367  25.047  1.00 98.25           N  
ATOM   4076  CZ  ARG C  68     -28.578  -4.426  23.734  1.00 98.25           C  
ATOM   4077  N   ASP C  69     -22.938  -5.211  19.812  1.00 97.31           N  
ATOM   4078  CA  ASP C  69     -22.031  -6.242  20.297  1.00 97.31           C  
ATOM   4079  C   ASP C  69     -21.938  -6.230  21.812  1.00 97.31           C  
ATOM   4080  CB  ASP C  69     -20.625  -6.055  19.688  1.00 97.31           C  
ATOM   4081  O   ASP C  69     -21.266  -5.383  22.406  1.00 97.31           O  
ATOM   4082  CG  ASP C  69     -19.734  -7.254  19.906  1.00 97.31           C  
ATOM   4083  OD1 ASP C  69     -19.938  -8.016  20.875  1.00 97.31           O  
ATOM   4084  OD2 ASP C  69     -18.797  -7.441  19.094  1.00 97.31           O  
ATOM   4085  N   LYS C  70     -22.562  -7.180  22.406  1.00 95.69           N  
ATOM   4086  CA  LYS C  70     -22.688  -7.223  23.859  1.00 95.69           C  
ATOM   4087  C   LYS C  70     -21.297  -7.289  24.516  1.00 95.69           C  
ATOM   4088  CB  LYS C  70     -23.531  -8.414  24.297  1.00 95.69           C  
ATOM   4089  O   LYS C  70     -21.141  -6.887  25.672  1.00 95.69           O  
ATOM   4090  CG  LYS C  70     -25.000  -8.312  23.891  1.00 95.69           C  
ATOM   4091  CD  LYS C  70     -25.781  -9.531  24.359  1.00 95.69           C  
ATOM   4092  CE  LYS C  70     -27.234  -9.469  23.875  1.00 95.69           C  
ATOM   4093  NZ  LYS C  70     -27.953 -10.742  24.156  1.00 95.69           N  
ATOM   4094  N   ARG C  71     -20.266  -7.809  23.828  1.00 95.00           N  
ATOM   4095  CA  ARG C  71     -18.906  -7.887  24.375  1.00 95.00           C  
ATOM   4096  C   ARG C  71     -18.328  -6.496  24.625  1.00 95.00           C  
ATOM   4097  CB  ARG C  71     -18.000  -8.688  23.453  1.00 95.00           C  
ATOM   4098  O   ARG C  71     -17.375  -6.340  25.375  1.00 95.00           O  
ATOM   4099  CG  ARG C  71     -18.453 -10.109  23.203  1.00 95.00           C  
ATOM   4100  CD  ARG C  71     -17.609 -10.805  22.141  1.00 95.00           C  
ATOM   4101  NE  ARG C  71     -17.812 -10.211  20.828  1.00 95.00           N  
ATOM   4102  NH1 ARG C  71     -16.297 -11.578  19.750  1.00 95.00           N  
ATOM   4103  NH2 ARG C  71     -17.438  -9.977  18.578  1.00 95.00           N  
ATOM   4104  CZ  ARG C  71     -17.188 -10.594  19.719  1.00 95.00           C  
ATOM   4105  N   LEU C  72     -19.000  -5.480  24.016  1.00 97.56           N  
ATOM   4106  CA  LEU C  72     -18.484  -4.117  24.109  1.00 97.56           C  
ATOM   4107  C   LEU C  72     -19.406  -3.242  24.938  1.00 97.56           C  
ATOM   4108  CB  LEU C  72     -18.328  -3.520  22.703  1.00 97.56           C  
ATOM   4109  O   LEU C  72     -19.359  -2.014  24.844  1.00 97.56           O  
ATOM   4110  CG  LEU C  72     -17.344  -4.227  21.766  1.00 97.56           C  
ATOM   4111  CD1 LEU C  72     -17.391  -3.602  20.375  1.00 97.56           C  
ATOM   4112  CD2 LEU C  72     -15.930  -4.176  22.344  1.00 97.56           C  
ATOM   4113  N   SER C  73     -20.281  -3.850  25.703  1.00 97.19           N  
ATOM   4114  CA  SER C  73     -21.125  -3.104  26.625  1.00 97.19           C  
ATOM   4115  C   SER C  73     -20.375  -2.734  27.906  1.00 97.19           C  
ATOM   4116  CB  SER C  73     -22.375  -3.914  26.969  1.00 97.19           C  
ATOM   4117  O   SER C  73     -19.484  -3.457  28.328  1.00 97.19           O  
ATOM   4118  OG  SER C  73     -22.047  -5.055  27.750  1.00 97.19           O  
ATOM   4119  N   TYR C  74     -20.688  -1.606  28.406  1.00 96.12           N  
ATOM   4120  CA  TYR C  74     -20.094  -1.147  29.672  1.00 96.12           C  
ATOM   4121  C   TYR C  74     -21.078  -0.292  30.453  1.00 96.12           C  
ATOM   4122  CB  TYR C  74     -18.812  -0.353  29.391  1.00 96.12           C  
ATOM   4123  O   TYR C  74     -22.016   0.277  29.875  1.00 96.12           O  
ATOM   4124  CG  TYR C  74     -19.000   0.790  28.422  1.00 96.12           C  
ATOM   4125  CD1 TYR C  74     -18.953   0.579  27.047  1.00 96.12           C  
ATOM   4126  CD2 TYR C  74     -19.219   2.084  28.891  1.00 96.12           C  
ATOM   4127  CE1 TYR C  74     -19.109   1.629  26.156  1.00 96.12           C  
ATOM   4128  CE2 TYR C  74     -19.391   3.141  28.000  1.00 96.12           C  
ATOM   4129  OH  TYR C  74     -19.516   3.949  25.750  1.00 96.12           O  
ATOM   4130  CZ  TYR C  74     -19.344   2.904  26.641  1.00 96.12           C  
ATOM   4131  N   ASN C  75     -20.906  -0.193  31.781  1.00 92.88           N  
ATOM   4132  CA  ASN C  75     -21.828   0.560  32.625  1.00 92.88           C  
ATOM   4133  C   ASN C  75     -21.078   1.409  33.656  1.00 92.88           C  
ATOM   4134  CB  ASN C  75     -22.797  -0.385  33.344  1.00 92.88           C  
ATOM   4135  O   ASN C  75     -21.688   2.182  34.375  1.00 92.88           O  
ATOM   4136  CG  ASN C  75     -22.094  -1.426  34.188  1.00 92.88           C  
ATOM   4137  ND2 ASN C  75     -22.859  -2.338  34.750  1.00 92.88           N  
ATOM   4138  OD1 ASN C  75     -20.859  -1.410  34.312  1.00 92.88           O  
ATOM   4139  N   VAL C  76     -19.781   1.355  33.656  1.00 87.06           N  
ATOM   4140  CA  VAL C  76     -19.000   2.059  34.656  1.00 87.06           C  
ATOM   4141  C   VAL C  76     -18.984   3.555  34.344  1.00 87.06           C  
ATOM   4142  CB  VAL C  76     -17.547   1.514  34.719  1.00 87.06           C  
ATOM   4143  O   VAL C  76     -18.969   4.383  35.250  1.00 87.06           O  
ATOM   4144  CG1 VAL C  76     -16.750   2.248  35.812  1.00 87.06           C  
ATOM   4145  CG2 VAL C  76     -17.562   0.010  35.000  1.00 87.06           C  
ATOM   4146  N   ILE C  77     -18.938   3.900  33.000  1.00 84.94           N  
ATOM   4147  CA  ILE C  77     -18.953   5.301  32.594  1.00 84.94           C  
ATOM   4148  C   ILE C  77     -20.203   5.582  31.766  1.00 84.94           C  
ATOM   4149  CB  ILE C  77     -17.688   5.664  31.781  1.00 84.94           C  
ATOM   4150  O   ILE C  77     -20.578   4.789  30.906  1.00 84.94           O  
ATOM   4151  CG1 ILE C  77     -17.469   4.660  30.641  1.00 84.94           C  
ATOM   4152  CG2 ILE C  77     -16.453   5.723  32.688  1.00 84.94           C  
ATOM   4153  CD1 ILE C  77     -16.359   5.043  29.672  1.00 84.94           C  
ATOM   4154  N   PRO C  78     -20.938   6.688  32.188  1.00 82.25           N  
ATOM   4155  CA  PRO C  78     -22.188   6.980  31.469  1.00 82.25           C  
ATOM   4156  C   PRO C  78     -21.953   7.715  30.141  1.00 82.25           C  
ATOM   4157  CB  PRO C  78     -22.938   7.867  32.469  1.00 82.25           C  
ATOM   4158  O   PRO C  78     -22.812   8.477  29.703  1.00 82.25           O  
ATOM   4159  CG  PRO C  78     -21.891   8.633  33.188  1.00 82.25           C  
ATOM   4160  CD  PRO C  78     -20.656   7.773  33.281  1.00 82.25           C  
ATOM   4161  N   LEU C  79     -20.812   7.680  29.500  1.00 85.75           N  
ATOM   4162  CA  LEU C  79     -20.500   8.414  28.281  1.00 85.75           C  
ATOM   4163  C   LEU C  79     -20.203   7.449  27.125  1.00 85.75           C  
ATOM   4164  CB  LEU C  79     -19.297   9.344  28.500  1.00 85.75           C  
ATOM   4165  O   LEU C  79     -19.797   6.309  27.359  1.00 85.75           O  
ATOM   4166  CG  LEU C  79     -19.453  10.391  29.609  1.00 85.75           C  
ATOM   4167  CD1 LEU C  79     -18.109  11.055  29.891  1.00 85.75           C  
ATOM   4168  CD2 LEU C  79     -20.500  11.430  29.219  1.00 85.75           C  
ATOM   4169  N   ASN C  80     -20.562   7.969  25.938  1.00 91.00           N  
ATOM   4170  CA  ASN C  80     -20.094   7.262  24.750  1.00 91.00           C  
ATOM   4171  C   ASN C  80     -18.578   7.383  24.594  1.00 91.00           C  
ATOM   4172  CB  ASN C  80     -20.797   7.781  23.484  1.00 91.00           C  
ATOM   4173  O   ASN C  80     -17.984   8.398  24.969  1.00 91.00           O  
ATOM   4174  CG  ASN C  80     -22.297   7.598  23.547  1.00 91.00           C  
ATOM   4175  ND2 ASN C  80     -23.031   8.508  22.906  1.00 91.00           N  
ATOM   4176  OD1 ASN C  80     -22.797   6.648  24.141  1.00 91.00           O  
ATOM   4177  N   LEU C  81     -18.016   6.332  24.109  1.00 93.50           N  
ATOM   4178  CA  LEU C  81     -16.578   6.305  23.906  1.00 93.50           C  
ATOM   4179  C   LEU C  81     -16.219   6.469  22.438  1.00 93.50           C  
ATOM   4180  CB  LEU C  81     -15.984   4.996  24.438  1.00 93.50           C  
ATOM   4181  O   LEU C  81     -16.438   5.555  21.641  1.00 93.50           O  
ATOM   4182  CG  LEU C  81     -16.062   4.785  25.953  1.00 93.50           C  
ATOM   4183  CD1 LEU C  81     -15.680   3.352  26.312  1.00 93.50           C  
ATOM   4184  CD2 LEU C  81     -15.164   5.781  26.688  1.00 93.50           C  
ATOM   4185  N   THR C  82     -15.812   7.699  22.078  1.00 94.25           N  
ATOM   4186  CA  THR C  82     -15.188   7.863  20.766  1.00 94.25           C  
ATOM   4187  C   THR C  82     -13.695   7.547  20.844  1.00 94.25           C  
ATOM   4188  CB  THR C  82     -15.391   9.289  20.219  1.00 94.25           C  
ATOM   4189  O   THR C  82     -12.945   8.234  21.531  1.00 94.25           O  
ATOM   4190  CG2 THR C  82     -14.852   9.422  18.797  1.00 94.25           C  
ATOM   4191  OG1 THR C  82     -16.781   9.602  20.219  1.00 94.25           O  
ATOM   4192  N   LEU C  83     -13.289   6.520  20.078  1.00 95.75           N  
ATOM   4193  CA  LEU C  83     -11.930   6.004  20.188  1.00 95.75           C  
ATOM   4194  C   LEU C  83     -11.109   6.344  18.953  1.00 95.75           C  
ATOM   4195  CB  LEU C  83     -11.945   4.488  20.406  1.00 95.75           C  
ATOM   4196  O   LEU C  83     -11.664   6.762  17.938  1.00 95.75           O  
ATOM   4197  CG  LEU C  83     -12.750   3.982  21.609  1.00 95.75           C  
ATOM   4198  CD1 LEU C  83     -12.797   2.457  21.609  1.00 95.75           C  
ATOM   4199  CD2 LEU C  83     -12.164   4.508  22.906  1.00 95.75           C  
ATOM   4200  N   ASP C  84      -9.828   6.223  19.141  1.00 95.56           N  
ATOM   4201  CA  ASP C  84      -8.898   6.383  18.016  1.00 95.56           C  
ATOM   4202  C   ASP C  84      -9.242   5.430  16.875  1.00 95.56           C  
ATOM   4203  CB  ASP C  84      -7.461   6.152  18.484  1.00 95.56           C  
ATOM   4204  O   ASP C  84      -9.633   4.285  17.109  1.00 95.56           O  
ATOM   4205  CG  ASP C  84      -6.434   6.477  17.406  1.00 95.56           C  
ATOM   4206  OD1 ASP C  84      -6.121   5.594  16.578  1.00 95.56           O  
ATOM   4207  OD2 ASP C  84      -5.934   7.621  17.391  1.00 95.56           O  
ATOM   4208  N   ASN C  85      -9.031   5.965  15.625  1.00 94.50           N  
ATOM   4209  CA  ASN C  85      -9.445   5.215  14.445  1.00 94.50           C  
ATOM   4210  C   ASN C  85      -8.734   3.869  14.359  1.00 94.50           C  
ATOM   4211  CB  ASN C  85      -9.195   6.035  13.180  1.00 94.50           C  
ATOM   4212  O   ASN C  85      -9.250   2.924  13.758  1.00 94.50           O  
ATOM   4213  CG  ASN C  85      -7.723   6.266  12.914  1.00 94.50           C  
ATOM   4214  ND2 ASN C  85      -7.219   7.422  13.320  1.00 94.50           N  
ATOM   4215  OD1 ASN C  85      -7.043   5.410  12.336  1.00 94.50           O  
ATOM   4216  N   ARG C  86      -7.578   3.682  14.977  1.00 94.62           N  
ATOM   4217  CA  ARG C  86      -6.785   2.459  14.898  1.00 94.62           C  
ATOM   4218  C   ARG C  86      -7.430   1.339  15.711  1.00 94.62           C  
ATOM   4219  CB  ARG C  86      -5.359   2.713  15.391  1.00 94.62           C  
ATOM   4220  O   ARG C  86      -7.109   0.165  15.523  1.00 94.62           O  
ATOM   4221  CG  ARG C  86      -4.488   3.467  14.406  1.00 94.62           C  
ATOM   4222  CD  ARG C  86      -3.180   3.918  15.031  1.00 94.62           C  
ATOM   4223  NE  ARG C  86      -3.375   5.047  15.938  1.00 94.62           N  
ATOM   4224  NH1 ARG C  86      -1.124   5.391  16.328  1.00 94.62           N  
ATOM   4225  NH2 ARG C  86      -2.686   6.734  17.328  1.00 94.62           N  
ATOM   4226  CZ  ARG C  86      -2.395   5.723  16.531  1.00 94.62           C  
ATOM   4227  N   VAL C  87      -8.359   1.690  16.516  1.00 96.06           N  
ATOM   4228  CA  VAL C  87      -9.055   0.686  17.312  1.00 96.06           C  
ATOM   4229  C   VAL C  87      -9.938  -0.171  16.406  1.00 96.06           C  
ATOM   4230  CB  VAL C  87      -9.914   1.334  18.422  1.00 96.06           C  
ATOM   4231  O   VAL C  87     -10.281  -1.303  16.750  1.00 96.06           O  
ATOM   4232  CG1 VAL C  87     -10.773   0.284  19.125  1.00 96.06           C  
ATOM   4233  CG2 VAL C  87      -9.016   2.057  19.422  1.00 96.06           C  
ATOM   4234  N   ALA C  88     -10.305   0.393  15.250  1.00 95.12           N  
ATOM   4235  CA  ALA C  88     -11.125  -0.362  14.305  1.00 95.12           C  
ATOM   4236  C   ALA C  88     -10.445  -1.676  13.922  1.00 95.12           C  
ATOM   4237  CB  ALA C  88     -11.406   0.474  13.062  1.00 95.12           C  
ATOM   4238  O   ALA C  88     -11.125  -2.678  13.672  1.00 95.12           O  
ATOM   4239  N   ASP C  89      -9.117  -1.736  14.008  1.00 94.94           N  
ATOM   4240  CA  ASP C  89      -8.375  -2.936  13.633  1.00 94.94           C  
ATOM   4241  C   ASP C  89      -8.477  -4.008  14.719  1.00 94.94           C  
ATOM   4242  CB  ASP C  89      -6.906  -2.596  13.367  1.00 94.94           C  
ATOM   4243  O   ASP C  89      -8.109  -5.160  14.492  1.00 94.94           O  
ATOM   4244  CG  ASP C  89      -6.707  -1.749  12.125  1.00 94.94           C  
ATOM   4245  OD1 ASP C  89      -7.531  -1.842  11.188  1.00 94.94           O  
ATOM   4246  OD2 ASP C  89      -5.719  -0.984  12.078  1.00 94.94           O  
ATOM   4247  N   GLN C  90      -9.078  -3.643  15.820  1.00 96.25           N  
ATOM   4248  CA  GLN C  90      -9.164  -4.582  16.938  1.00 96.25           C  
ATOM   4249  C   GLN C  90     -10.609  -5.023  17.172  1.00 96.25           C  
ATOM   4250  CB  GLN C  90      -8.594  -3.953  18.219  1.00 96.25           C  
ATOM   4251  O   GLN C  90     -10.891  -5.742  18.141  1.00 96.25           O  
ATOM   4252  CG  GLN C  90      -7.125  -3.570  18.109  1.00 96.25           C  
ATOM   4253  CD  GLN C  90      -6.617  -2.850  19.344  1.00 96.25           C  
ATOM   4254  NE2 GLN C  90      -5.691  -1.914  19.141  1.00 96.25           N  
ATOM   4255  OE1 GLN C  90      -7.047  -3.129  20.453  1.00 96.25           O  
ATOM   4256  N   LEU C  91     -11.523  -4.594  16.297  1.00 97.38           N  
ATOM   4257  CA  LEU C  91     -12.938  -4.926  16.453  1.00 97.38           C  
ATOM   4258  C   LEU C  91     -13.461  -5.695  15.250  1.00 97.38           C  
ATOM   4259  CB  LEU C  91     -13.766  -3.658  16.672  1.00 97.38           C  
ATOM   4260  O   LEU C  91     -12.930  -5.559  14.141  1.00 97.38           O  
ATOM   4261  CG  LEU C  91     -13.406  -2.811  17.891  1.00 97.38           C  
ATOM   4262  CD1 LEU C  91     -14.289  -1.568  17.953  1.00 97.38           C  
ATOM   4263  CD2 LEU C  91     -13.547  -3.631  19.172  1.00 97.38           C  
ATOM   4264  N   TRP C  92     -14.453  -6.516  15.539  1.00 97.25           N  
ATOM   4265  CA  TRP C  92     -15.227  -7.062  14.430  1.00 97.25           C  
ATOM   4266  C   TRP C  92     -16.031  -5.973  13.734  1.00 97.25           C  
ATOM   4267  CB  TRP C  92     -16.156  -8.172  14.922  1.00 97.25           C  
ATOM   4268  O   TRP C  92     -16.672  -5.145  14.391  1.00 97.25           O  
ATOM   4269  CG  TRP C  92     -17.016  -8.773  13.844  1.00 97.25           C  
ATOM   4270  CD1 TRP C  92     -16.688  -9.820  13.023  1.00 97.25           C  
ATOM   4271  CD2 TRP C  92     -18.328  -8.359  13.461  1.00 97.25           C  
ATOM   4272  CE2 TRP C  92     -18.734  -9.203  12.398  1.00 97.25           C  
ATOM   4273  CE3 TRP C  92     -19.188  -7.355  13.906  1.00 97.25           C  
ATOM   4274  NE1 TRP C  92     -17.719 -10.086  12.156  1.00 97.25           N  
ATOM   4275  CH2 TRP C  92     -20.812  -8.078  12.242  1.00 97.25           C  
ATOM   4276  CZ2 TRP C  92     -19.984  -9.070  11.781  1.00 97.25           C  
ATOM   4277  CZ3 TRP C  92     -20.438  -7.227  13.289  1.00 97.25           C  
ATOM   4278  N   VAL C  93     -15.914  -5.906  12.492  1.00 97.31           N  
ATOM   4279  CA  VAL C  93     -16.734  -5.004  11.688  1.00 97.31           C  
ATOM   4280  C   VAL C  93     -17.438  -5.793  10.594  1.00 97.31           C  
ATOM   4281  CB  VAL C  93     -15.898  -3.863  11.078  1.00 97.31           C  
ATOM   4282  O   VAL C  93     -16.938  -6.816  10.125  1.00 97.31           O  
ATOM   4283  CG1 VAL C  93     -15.273  -2.998  12.172  1.00 97.31           C  
ATOM   4284  CG2 VAL C  93     -14.812  -4.430  10.156  1.00 97.31           C  
ATOM   4285  N   PRO C  94     -18.625  -5.359  10.164  1.00 97.31           N  
ATOM   4286  CA  PRO C  94     -19.297  -6.047   9.062  1.00 97.31           C  
ATOM   4287  C   PRO C  94     -18.469  -6.078   7.785  1.00 97.31           C  
ATOM   4288  CB  PRO C  94     -20.578  -5.227   8.859  1.00 97.31           C  
ATOM   4289  O   PRO C  94     -17.672  -5.172   7.543  1.00 97.31           O  
ATOM   4290  CG  PRO C  94     -20.766  -4.496  10.148  1.00 97.31           C  
ATOM   4291  CD  PRO C  94     -19.422  -4.195  10.734  1.00 97.31           C  
ATOM   4292  N   ASP C  95     -18.641  -7.094   6.984  1.00 96.19           N  
ATOM   4293  CA  ASP C  95     -17.875  -7.223   5.746  1.00 96.19           C  
ATOM   4294  C   ASP C  95     -18.656  -6.648   4.562  1.00 96.19           C  
ATOM   4295  CB  ASP C  95     -17.531  -8.688   5.480  1.00 96.19           C  
ATOM   4296  O   ASP C  95     -18.672  -7.234   3.479  1.00 96.19           O  
ATOM   4297  CG  ASP C  95     -18.750  -9.570   5.305  1.00 96.19           C  
ATOM   4298  OD1 ASP C  95     -19.875  -9.133   5.641  1.00 96.19           O  
ATOM   4299  OD2 ASP C  95     -18.594 -10.711   4.824  1.00 96.19           O  
ATOM   4300  N   THR C  96     -19.172  -5.496   4.801  1.00 97.25           N  
ATOM   4301  CA  THR C  96     -19.984  -4.812   3.801  1.00 97.25           C  
ATOM   4302  C   THR C  96     -19.125  -4.406   2.598  1.00 97.25           C  
ATOM   4303  CB  THR C  96     -20.656  -3.564   4.391  1.00 97.25           C  
ATOM   4304  O   THR C  96     -18.000  -3.959   2.758  1.00 97.25           O  
ATOM   4305  CG2 THR C  96     -21.656  -2.959   3.404  1.00 97.25           C  
ATOM   4306  OG1 THR C  96     -21.359  -3.932   5.590  1.00 97.25           O  
ATOM   4307  N   TYR C  97     -19.734  -4.570   1.374  1.00 96.50           N  
ATOM   4308  CA  TYR C  97     -19.078  -4.094   0.161  1.00 96.50           C  
ATOM   4309  C   TYR C  97     -20.094  -3.492  -0.805  1.00 96.50           C  
ATOM   4310  CB  TYR C  97     -18.312  -5.230  -0.524  1.00 96.50           C  
ATOM   4311  O   TYR C  97     -21.312  -3.625  -0.606  1.00 96.50           O  
ATOM   4312  CG  TYR C  97     -19.203  -6.129  -1.363  1.00 96.50           C  
ATOM   4313  CD1 TYR C  97     -20.250  -6.848  -0.790  1.00 96.50           C  
ATOM   4314  CD2 TYR C  97     -18.984  -6.266  -2.730  1.00 96.50           C  
ATOM   4315  CE1 TYR C  97     -21.047  -7.676  -1.559  1.00 96.50           C  
ATOM   4316  CE2 TYR C  97     -19.781  -7.094  -3.508  1.00 96.50           C  
ATOM   4317  OH  TYR C  97     -21.609  -8.609  -3.682  1.00 96.50           O  
ATOM   4318  CZ  TYR C  97     -20.812  -7.793  -2.914  1.00 96.50           C  
ATOM   4319  N   PHE C  98     -19.562  -2.742  -1.799  1.00 96.44           N  
ATOM   4320  CA  PHE C  98     -20.391  -2.182  -2.861  1.00 96.44           C  
ATOM   4321  C   PHE C  98     -20.312  -3.041  -4.117  1.00 96.44           C  
ATOM   4322  CB  PHE C  98     -19.953  -0.747  -3.178  1.00 96.44           C  
ATOM   4323  O   PHE C  98     -19.266  -3.078  -4.785  1.00 96.44           O  
ATOM   4324  CG  PHE C  98     -19.938   0.162  -1.978  1.00 96.44           C  
ATOM   4325  CD1 PHE C  98     -21.125   0.492  -1.325  1.00 96.44           C  
ATOM   4326  CD2 PHE C  98     -18.750   0.685  -1.501  1.00 96.44           C  
ATOM   4327  CE1 PHE C  98     -21.109   1.333  -0.214  1.00 96.44           C  
ATOM   4328  CE2 PHE C  98     -18.734   1.525  -0.392  1.00 96.44           C  
ATOM   4329  CZ  PHE C  98     -19.922   1.849   0.250  1.00 96.44           C  
ATOM   4330  N   LEU C  99     -21.453  -3.611  -4.418  1.00 94.19           N  
ATOM   4331  CA  LEU C  99     -21.516  -4.629  -5.461  1.00 94.19           C  
ATOM   4332  C   LEU C  99     -21.125  -4.047  -6.816  1.00 94.19           C  
ATOM   4333  CB  LEU C  99     -22.922  -5.227  -5.539  1.00 94.19           C  
ATOM   4334  O   LEU C  99     -20.422  -4.688  -7.590  1.00 94.19           O  
ATOM   4335  CG  LEU C  99     -23.047  -6.719  -5.234  1.00 94.19           C  
ATOM   4336  CD1 LEU C  99     -23.125  -6.953  -3.729  1.00 94.19           C  
ATOM   4337  CD2 LEU C  99     -24.266  -7.312  -5.930  1.00 94.19           C  
ATOM   4338  N   ASN C 100     -21.578  -2.932  -7.141  1.00 92.19           N  
ATOM   4339  CA  ASN C 100     -21.328  -2.361  -8.461  1.00 92.19           C  
ATOM   4340  C   ASN C 100     -20.172  -1.360  -8.422  1.00 92.19           C  
ATOM   4341  CB  ASN C 100     -22.594  -1.696  -9.016  1.00 92.19           C  
ATOM   4342  O   ASN C 100     -20.109  -0.441  -9.242  1.00 92.19           O  
ATOM   4343  CG  ASN C 100     -23.203  -0.711  -8.039  1.00 92.19           C  
ATOM   4344  ND2 ASN C 100     -23.859   0.316  -8.562  1.00 92.19           N  
ATOM   4345  OD1 ASN C 100     -23.094  -0.873  -6.820  1.00 92.19           O  
ATOM   4346  N   ASP C 101     -19.297  -1.563  -7.527  1.00 92.94           N  
ATOM   4347  CA  ASP C 101     -18.109  -0.715  -7.398  1.00 92.94           C  
ATOM   4348  C   ASP C 101     -17.078  -1.056  -8.469  1.00 92.94           C  
ATOM   4349  CB  ASP C 101     -17.500  -0.855  -6.004  1.00 92.94           C  
ATOM   4350  O   ASP C 101     -16.703  -2.219  -8.625  1.00 92.94           O  
ATOM   4351  CG  ASP C 101     -16.172  -0.129  -5.863  1.00 92.94           C  
ATOM   4352  OD1 ASP C 101     -15.148  -0.783  -5.574  1.00 92.94           O  
ATOM   4353  OD2 ASP C 101     -16.156   1.108  -6.035  1.00 92.94           O  
ATOM   4354  N   LYS C 102     -16.672  -0.096  -9.211  1.00 88.50           N  
ATOM   4355  CA  LYS C 102     -15.555  -0.238 -10.133  1.00 88.50           C  
ATOM   4356  C   LYS C 102     -14.242   0.146  -9.461  1.00 88.50           C  
ATOM   4357  CB  LYS C 102     -15.781   0.619 -11.375  1.00 88.50           C  
ATOM   4358  O   LYS C 102     -13.227  -0.532  -9.641  1.00 88.50           O  
ATOM   4359  CG  LYS C 102     -16.922   0.136 -12.266  1.00 88.50           C  
ATOM   4360  CD  LYS C 102     -17.000   0.937 -13.562  1.00 88.50           C  
ATOM   4361  CE  LYS C 102     -17.922   0.276 -14.570  1.00 88.50           C  
ATOM   4362  NZ  LYS C 102     -17.984   1.045 -15.852  1.00 88.50           N  
ATOM   4363  N   LYS C 103     -14.266   1.155  -8.766  1.00 89.69           N  
ATOM   4364  CA  LYS C 103     -13.117   1.680  -8.031  1.00 89.69           C  
ATOM   4365  C   LYS C 103     -13.570   2.498  -6.824  1.00 89.69           C  
ATOM   4366  CB  LYS C 103     -12.242   2.535  -8.938  1.00 89.69           C  
ATOM   4367  O   LYS C 103     -14.500   3.307  -6.926  1.00 89.69           O  
ATOM   4368  CG  LYS C 103     -10.914   2.941  -8.312  1.00 89.69           C  
ATOM   4369  CD  LYS C 103     -10.070   3.773  -9.281  1.00 89.69           C  
ATOM   4370  CE  LYS C 103      -8.750   4.184  -8.648  1.00 89.69           C  
ATOM   4371  NZ  LYS C 103      -7.934   5.020  -9.578  1.00 89.69           N  
ATOM   4372  N   SER C 104     -12.984   2.234  -5.672  1.00 93.75           N  
ATOM   4373  CA  SER C 104     -13.320   2.969  -4.457  1.00 93.75           C  
ATOM   4374  C   SER C 104     -12.102   3.139  -3.559  1.00 93.75           C  
ATOM   4375  CB  SER C 104     -14.430   2.254  -3.689  1.00 93.75           C  
ATOM   4376  O   SER C 104     -11.125   2.387  -3.674  1.00 93.75           O  
ATOM   4377  OG  SER C 104     -15.641   2.258  -4.430  1.00 93.75           O  
ATOM   4378  N   PHE C 105     -12.117   4.156  -2.723  1.00 93.19           N  
ATOM   4379  CA  PHE C 105     -11.078   4.316  -1.710  1.00 93.19           C  
ATOM   4380  C   PHE C 105     -11.625   5.023  -0.479  1.00 93.19           C  
ATOM   4381  CB  PHE C 105      -9.883   5.094  -2.275  1.00 93.19           C  
ATOM   4382  O   PHE C 105     -12.617   5.762  -0.568  1.00 93.19           O  
ATOM   4383  CG  PHE C 105     -10.219   6.512  -2.662  1.00 93.19           C  
ATOM   4384  CD1 PHE C 105     -10.688   6.809  -3.934  1.00 93.19           C  
ATOM   4385  CD2 PHE C 105     -10.055   7.547  -1.751  1.00 93.19           C  
ATOM   4386  CE1 PHE C 105     -10.992   8.117  -4.293  1.00 93.19           C  
ATOM   4387  CE2 PHE C 105     -10.352   8.859  -2.104  1.00 93.19           C  
ATOM   4388  CZ  PHE C 105     -10.820   9.141  -3.377  1.00 93.19           C  
ATOM   4389  N   VAL C 106     -11.016   4.703   0.751  1.00 94.44           N  
ATOM   4390  CA  VAL C 106     -11.289   5.414   1.997  1.00 94.44           C  
ATOM   4391  C   VAL C 106     -10.367   6.629   2.111  1.00 94.44           C  
ATOM   4392  CB  VAL C 106     -11.109   4.492   3.225  1.00 94.44           C  
ATOM   4393  O   VAL C 106      -9.156   6.520   1.897  1.00 94.44           O  
ATOM   4394  CG1 VAL C 106     -11.328   5.273   4.520  1.00 94.44           C  
ATOM   4395  CG2 VAL C 106     -12.070   3.309   3.146  1.00 94.44           C  
ATOM   4396  N   HIS C 107     -10.945   7.664   2.383  1.00 93.00           N  
ATOM   4397  CA  HIS C 107     -10.148   8.867   2.557  1.00 93.00           C  
ATOM   4398  C   HIS C 107      -9.289   8.781   3.816  1.00 93.00           C  
ATOM   4399  CB  HIS C 107     -11.047  10.102   2.617  1.00 93.00           C  
ATOM   4400  O   HIS C 107      -9.703   8.188   4.812  1.00 93.00           O  
ATOM   4401  CG  HIS C 107     -11.656  10.469   1.298  1.00 93.00           C  
ATOM   4402  CD2 HIS C 107     -12.711   9.953   0.629  1.00 93.00           C  
ATOM   4403  ND1 HIS C 107     -11.156  11.484   0.511  1.00 93.00           N  
ATOM   4404  CE1 HIS C 107     -11.891  11.578  -0.589  1.00 93.00           C  
ATOM   4405  NE2 HIS C 107     -12.836  10.656  -0.542  1.00 93.00           N  
ATOM   4406  N   GLY C 108      -8.062   9.320   3.801  1.00 89.50           N  
ATOM   4407  CA  GLY C 108      -7.191   9.273   4.965  1.00 89.50           C  
ATOM   4408  C   GLY C 108      -5.832   9.898   4.715  1.00 89.50           C  
ATOM   4409  O   GLY C 108      -4.809   9.219   4.781  1.00 89.50           O  
ATOM   4410  N   VAL C 109      -5.637  11.188   4.625  1.00 85.69           N  
ATOM   4411  CA  VAL C 109      -4.336  11.812   4.410  1.00 85.69           C  
ATOM   4412  C   VAL C 109      -3.658  12.078   5.750  1.00 85.69           C  
ATOM   4413  CB  VAL C 109      -4.469  13.133   3.611  1.00 85.69           C  
ATOM   4414  O   VAL C 109      -2.523  11.648   5.973  1.00 85.69           O  
ATOM   4415  CG1 VAL C 109      -3.109  13.820   3.482  1.00 85.69           C  
ATOM   4416  CG2 VAL C 109      -5.066  12.867   2.232  1.00 85.69           C  
ATOM   4417  N   THR C 110      -4.430  12.641   6.695  1.00 88.06           N  
ATOM   4418  CA  THR C 110      -3.844  12.820   8.016  1.00 88.06           C  
ATOM   4419  C   THR C 110      -3.971  11.539   8.844  1.00 88.06           C  
ATOM   4420  CB  THR C 110      -4.508  13.984   8.773  1.00 88.06           C  
ATOM   4421  O   THR C 110      -2.984  11.055   9.398  1.00 88.06           O  
ATOM   4422  CG2 THR C 110      -4.328  15.305   8.016  1.00 88.06           C  
ATOM   4423  OG1 THR C 110      -5.906  13.719   8.922  1.00 88.06           O  
ATOM   4424  N   VAL C 111      -5.094  11.016   8.898  1.00 91.00           N  
ATOM   4425  CA  VAL C 111      -5.430   9.711   9.438  1.00 91.00           C  
ATOM   4426  C   VAL C 111      -6.555   9.078   8.617  1.00 91.00           C  
ATOM   4427  CB  VAL C 111      -5.844   9.797  10.930  1.00 91.00           C  
ATOM   4428  O   VAL C 111      -7.297   9.789   7.930  1.00 91.00           O  
ATOM   4429  CG1 VAL C 111      -4.691  10.328  11.773  1.00 91.00           C  
ATOM   4430  CG2 VAL C 111      -7.078  10.688  11.086  1.00 91.00           C  
ATOM   4431  N   LYS C 112      -6.641   7.758   8.711  1.00 90.19           N  
ATOM   4432  CA  LYS C 112      -7.789   7.145   8.055  1.00 90.19           C  
ATOM   4433  C   LYS C 112      -9.102   7.684   8.609  1.00 90.19           C  
ATOM   4434  CB  LYS C 112      -7.742   5.621   8.203  1.00 90.19           C  
ATOM   4435  O   LYS C 112      -9.242   7.855   9.828  1.00 90.19           O  
ATOM   4436  CG  LYS C 112      -6.633   4.953   7.406  1.00 90.19           C  
ATOM   4437  CD  LYS C 112      -6.715   3.436   7.496  1.00 90.19           C  
ATOM   4438  CE  LYS C 112      -5.613   2.768   6.684  1.00 90.19           C  
ATOM   4439  NZ  LYS C 112      -5.672   1.278   6.793  1.00 90.19           N  
ATOM   4440  N   ASN C 113     -10.008   7.992   7.645  1.00 92.81           N  
ATOM   4441  CA  ASN C 113     -11.305   8.500   8.078  1.00 92.81           C  
ATOM   4442  C   ASN C 113     -12.234   7.367   8.508  1.00 92.81           C  
ATOM   4443  CB  ASN C 113     -11.961   9.328   6.969  1.00 92.81           C  
ATOM   4444  O   ASN C 113     -13.172   7.023   7.793  1.00 92.81           O  
ATOM   4445  CG  ASN C 113     -11.227  10.625   6.699  1.00 92.81           C  
ATOM   4446  ND2 ASN C 113     -10.133  10.844   7.414  1.00 92.81           N  
ATOM   4447  OD1 ASN C 113     -11.641  11.422   5.852  1.00 92.81           O  
ATOM   4448  N   ARG C 114     -11.859   6.914   9.680  1.00 95.00           N  
ATOM   4449  CA  ARG C 114     -12.633   5.883  10.367  1.00 95.00           C  
ATOM   4450  C   ARG C 114     -13.070   6.359  11.742  1.00 95.00           C  
ATOM   4451  CB  ARG C 114     -11.820   4.594  10.484  1.00 95.00           C  
ATOM   4452  O   ARG C 114     -12.250   6.820  12.539  1.00 95.00           O  
ATOM   4453  CG  ARG C 114     -11.312   4.055   9.156  1.00 95.00           C  
ATOM   4454  CD  ARG C 114     -10.625   2.705   9.320  1.00 95.00           C  
ATOM   4455  NE  ARG C 114      -9.367   2.820  10.047  1.00 95.00           N  
ATOM   4456  NH1 ARG C 114      -8.789   0.596   9.812  1.00 95.00           N  
ATOM   4457  NH2 ARG C 114      -7.402   2.033  10.938  1.00 95.00           N  
ATOM   4458  CZ  ARG C 114      -8.523   1.816  10.266  1.00 95.00           C  
ATOM   4459  N   MET C 115     -14.312   6.281  11.945  1.00 94.62           N  
ATOM   4460  CA  MET C 115     -14.844   6.652  13.258  1.00 94.62           C  
ATOM   4461  C   MET C 115     -15.398   5.430  13.984  1.00 94.62           C  
ATOM   4462  CB  MET C 115     -15.938   7.715  13.109  1.00 94.62           C  
ATOM   4463  O   MET C 115     -16.219   4.699  13.430  1.00 94.62           O  
ATOM   4464  CG  MET C 115     -16.531   8.164  14.438  1.00 94.62           C  
ATOM   4465  SD  MET C 115     -18.109   9.078  14.227  1.00 94.62           S  
ATOM   4466  CE  MET C 115     -19.250   7.691  13.938  1.00 94.62           C  
ATOM   4467  N   ILE C 116     -14.914   5.223  15.180  1.00 95.94           N  
ATOM   4468  CA  ILE C 116     -15.438   4.180  16.062  1.00 95.94           C  
ATOM   4469  C   ILE C 116     -15.977   4.809  17.344  1.00 95.94           C  
ATOM   4470  CB  ILE C 116     -14.352   3.127  16.391  1.00 95.94           C  
ATOM   4471  O   ILE C 116     -15.234   5.461  18.078  1.00 95.94           O  
ATOM   4472  CG1 ILE C 116     -13.891   2.414  15.117  1.00 95.94           C  
ATOM   4473  CG2 ILE C 116     -14.875   2.123  17.422  1.00 95.94           C  
ATOM   4474  CD1 ILE C 116     -14.922   1.467  14.523  1.00 95.94           C  
ATOM   4475  N   ARG C 117     -17.219   4.578  17.547  1.00 96.31           N  
ATOM   4476  CA  ARG C 117     -17.875   5.051  18.766  1.00 96.31           C  
ATOM   4477  C   ARG C 117     -18.656   3.928  19.438  1.00 96.31           C  
ATOM   4478  CB  ARG C 117     -18.797   6.227  18.469  1.00 96.31           C  
ATOM   4479  O   ARG C 117     -19.500   3.295  18.812  1.00 96.31           O  
ATOM   4480  CG  ARG C 117     -19.391   6.871  19.703  1.00 96.31           C  
ATOM   4481  CD  ARG C 117     -20.109   8.172  19.375  1.00 96.31           C  
ATOM   4482  NE  ARG C 117     -19.188   9.195  18.906  1.00 96.31           N  
ATOM   4483  NH1 ARG C 117     -20.828  10.586  18.062  1.00 96.31           N  
ATOM   4484  NH2 ARG C 117     -18.625  11.188  17.906  1.00 96.31           N  
ATOM   4485  CZ  ARG C 117     -19.547  10.320  18.297  1.00 96.31           C  
ATOM   4486  N   LEU C 118     -18.328   3.732  20.719  1.00 96.88           N  
ATOM   4487  CA  LEU C 118     -19.000   2.709  21.500  1.00 96.88           C  
ATOM   4488  C   LEU C 118     -20.016   3.338  22.453  1.00 96.88           C  
ATOM   4489  CB  LEU C 118     -17.984   1.883  22.297  1.00 96.88           C  
ATOM   4490  O   LEU C 118     -19.719   4.332  23.125  1.00 96.88           O  
ATOM   4491  CG  LEU C 118     -16.828   1.276  21.500  1.00 96.88           C  
ATOM   4492  CD1 LEU C 118     -15.922   0.468  22.406  1.00 96.88           C  
ATOM   4493  CD2 LEU C 118     -17.359   0.409  20.359  1.00 96.88           C  
ATOM   4494  N   HIS C 119     -21.188   2.746  22.484  1.00 96.12           N  
ATOM   4495  CA  HIS C 119     -22.219   3.141  23.438  1.00 96.12           C  
ATOM   4496  C   HIS C 119     -22.312   2.148  24.578  1.00 96.12           C  
ATOM   4497  CB  HIS C 119     -23.578   3.262  22.734  1.00 96.12           C  
ATOM   4498  O   HIS C 119     -21.969   0.974  24.422  1.00 96.12           O  
ATOM   4499  CG  HIS C 119     -23.625   4.352  21.703  1.00 96.12           C  
ATOM   4500  CD2 HIS C 119     -24.328   5.508  21.672  1.00 96.12           C  
ATOM   4501  ND1 HIS C 119     -22.891   4.316  20.547  1.00 96.12           N  
ATOM   4502  CE1 HIS C 119     -23.141   5.410  19.844  1.00 96.12           C  
ATOM   4503  NE2 HIS C 119     -24.016   6.148  20.500  1.00 96.12           N  
ATOM   4504  N   PRO C 120     -22.750   2.600  25.719  1.00 96.25           N  
ATOM   4505  CA  PRO C 120     -22.797   1.740  26.906  1.00 96.25           C  
ATOM   4506  C   PRO C 120     -23.578   0.453  26.672  1.00 96.25           C  
ATOM   4507  CB  PRO C 120     -23.484   2.619  27.953  1.00 96.25           C  
ATOM   4508  O   PRO C 120     -23.250  -0.588  27.250  1.00 96.25           O  
ATOM   4509  CG  PRO C 120     -23.062   4.012  27.625  1.00 96.25           C  
ATOM   4510  CD  PRO C 120     -22.984   4.152  26.141  1.00 96.25           C  
ATOM   4511  N   ASP C 121     -24.562   0.480  25.766  1.00 96.56           N  
ATOM   4512  CA  ASP C 121     -25.391  -0.698  25.562  1.00 96.56           C  
ATOM   4513  C   ASP C 121     -24.750  -1.669  24.578  1.00 96.56           C  
ATOM   4514  CB  ASP C 121     -26.781  -0.290  25.062  1.00 96.56           C  
ATOM   4515  O   ASP C 121     -25.359  -2.672  24.203  1.00 96.56           O  
ATOM   4516  CG  ASP C 121     -26.750   0.325  23.672  1.00 96.56           C  
ATOM   4517  OD1 ASP C 121     -25.656   0.585  23.141  1.00 96.56           O  
ATOM   4518  OD2 ASP C 121     -27.844   0.554  23.109  1.00 96.56           O  
ATOM   4519  N   GLY C 122     -23.547  -1.403  24.109  1.00 97.31           N  
ATOM   4520  CA  GLY C 122     -22.812  -2.277  23.219  1.00 97.31           C  
ATOM   4521  C   GLY C 122     -22.953  -1.882  21.750  1.00 97.31           C  
ATOM   4522  O   GLY C 122     -22.375  -2.533  20.875  1.00 97.31           O  
ATOM   4523  N   THR C 123     -23.719  -0.804  21.562  1.00 97.81           N  
ATOM   4524  CA  THR C 123     -23.828  -0.329  20.188  1.00 97.81           C  
ATOM   4525  C   THR C 123     -22.500   0.241  19.703  1.00 97.81           C  
ATOM   4526  CB  THR C 123     -24.938   0.740  20.062  1.00 97.81           C  
ATOM   4527  O   THR C 123     -21.859   1.010  20.406  1.00 97.81           O  
ATOM   4528  CG2 THR C 123     -25.031   1.262  18.641  1.00 97.81           C  
ATOM   4529  OG1 THR C 123     -26.188   0.169  20.453  1.00 97.81           O  
ATOM   4530  N   VAL C 124     -22.141  -0.257  18.531  1.00 98.19           N  
ATOM   4531  CA  VAL C 124     -20.938   0.247  17.859  1.00 98.19           C  
ATOM   4532  C   VAL C 124     -21.344   1.075  16.641  1.00 98.19           C  
ATOM   4533  CB  VAL C 124     -20.000  -0.902  17.438  1.00 98.19           C  
ATOM   4534  O   VAL C 124     -22.109   0.612  15.789  1.00 98.19           O  
ATOM   4535  CG1 VAL C 124     -18.719  -0.350  16.812  1.00 98.19           C  
ATOM   4536  CG2 VAL C 124     -19.688  -1.797  18.625  1.00 98.19           C  
ATOM   4537  N   LEU C 125     -20.891   2.295  16.609  1.00 97.19           N  
ATOM   4538  CA  LEU C 125     -21.000   3.137  15.414  1.00 97.19           C  
ATOM   4539  C   LEU C 125     -19.672   3.209  14.672  1.00 97.19           C  
ATOM   4540  CB  LEU C 125     -21.469   4.547  15.805  1.00 97.19           C  
ATOM   4541  O   LEU C 125     -18.672   3.621  15.242  1.00 97.19           O  
ATOM   4542  CG  LEU C 125     -22.000   5.422  14.664  1.00 97.19           C  
ATOM   4543  CD1 LEU C 125     -23.297   4.848  14.117  1.00 97.19           C  
ATOM   4544  CD2 LEU C 125     -22.188   6.855  15.141  1.00 97.19           C  
ATOM   4545  N   TYR C 126     -19.781   2.760  13.438  1.00 97.38           N  
ATOM   4546  CA  TYR C 126     -18.594   2.695  12.602  1.00 97.38           C  
ATOM   4547  C   TYR C 126     -18.781   3.488  11.312  1.00 97.38           C  
ATOM   4548  CB  TYR C 126     -18.234   1.241  12.266  1.00 97.38           C  
ATOM   4549  O   TYR C 126     -19.594   3.107  10.461  1.00 97.38           O  
ATOM   4550  CG  TYR C 126     -16.984   1.090  11.453  1.00 97.38           C  
ATOM   4551  CD1 TYR C 126     -16.906   0.165  10.414  1.00 97.38           C  
ATOM   4552  CD2 TYR C 126     -15.859   1.868  11.719  1.00 97.38           C  
ATOM   4553  CE1 TYR C 126     -15.742   0.020   9.664  1.00 97.38           C  
ATOM   4554  CE2 TYR C 126     -14.695   1.732  10.977  1.00 97.38           C  
ATOM   4555  OH  TYR C 126     -13.492   0.668   9.211  1.00 97.38           O  
ATOM   4556  CZ  TYR C 126     -14.641   0.807   9.953  1.00 97.38           C  
ATOM   4557  N   GLY C 127     -17.938   4.613  11.195  1.00 95.62           N  
ATOM   4558  CA  GLY C 127     -18.078   5.492  10.047  1.00 95.62           C  
ATOM   4559  C   GLY C 127     -16.828   5.531   9.172  1.00 95.62           C  
ATOM   4560  O   GLY C 127     -15.711   5.523   9.688  1.00 95.62           O  
ATOM   4561  N   LEU C 128     -17.156   5.590   7.832  1.00 96.62           N  
ATOM   4562  CA  LEU C 128     -16.109   5.738   6.828  1.00 96.62           C  
ATOM   4563  C   LEU C 128     -16.453   6.863   5.855  1.00 96.62           C  
ATOM   4564  CB  LEU C 128     -15.906   4.430   6.066  1.00 96.62           C  
ATOM   4565  O   LEU C 128     -17.609   7.055   5.500  1.00 96.62           O  
ATOM   4566  CG  LEU C 128     -15.508   3.211   6.898  1.00 96.62           C  
ATOM   4567  CD1 LEU C 128     -15.711   1.930   6.098  1.00 96.62           C  
ATOM   4568  CD2 LEU C 128     -14.070   3.334   7.375  1.00 96.62           C  
ATOM   4569  N   ARG C 129     -15.445   7.594   5.496  1.00 95.81           N  
ATOM   4570  CA  ARG C 129     -15.594   8.477   4.344  1.00 95.81           C  
ATOM   4571  C   ARG C 129     -15.047   7.824   3.078  1.00 95.81           C  
ATOM   4572  CB  ARG C 129     -14.891   9.812   4.590  1.00 95.81           C  
ATOM   4573  O   ARG C 129     -13.844   7.543   2.988  1.00 95.81           O  
ATOM   4574  CG  ARG C 129     -15.148  10.852   3.514  1.00 95.81           C  
ATOM   4575  CD  ARG C 129     -14.391  12.148   3.787  1.00 95.81           C  
ATOM   4576  NE  ARG C 129     -14.602  13.125   2.727  1.00 95.81           N  
ATOM   4577  NH1 ARG C 129     -12.641  14.281   3.121  1.00 95.81           N  
ATOM   4578  NH2 ARG C 129     -14.055  14.953   1.449  1.00 95.81           N  
ATOM   4579  CZ  ARG C 129     -13.766  14.117   2.434  1.00 95.81           C  
ATOM   4580  N   ILE C 130     -15.953   7.656   2.072  1.00 96.56           N  
ATOM   4581  CA  ILE C 130     -15.609   6.844   0.912  1.00 96.56           C  
ATOM   4582  C   ILE C 130     -15.930   7.605  -0.370  1.00 96.56           C  
ATOM   4583  CB  ILE C 130     -16.359   5.488   0.931  1.00 96.56           C  
ATOM   4584  O   ILE C 130     -16.969   8.258  -0.463  1.00 96.56           O  
ATOM   4585  CG1 ILE C 130     -15.930   4.664   2.148  1.00 96.56           C  
ATOM   4586  CG2 ILE C 130     -16.109   4.719  -0.368  1.00 96.56           C  
ATOM   4587  CD1 ILE C 130     -16.828   3.463   2.428  1.00 96.56           C  
ATOM   4588  N   THR C 131     -15.039   7.539  -1.288  1.00 95.12           N  
ATOM   4589  CA  THR C 131     -15.375   7.844  -2.674  1.00 95.12           C  
ATOM   4590  C   THR C 131     -15.453   6.562  -3.504  1.00 95.12           C  
ATOM   4591  CB  THR C 131     -14.352   8.805  -3.303  1.00 95.12           C  
ATOM   4592  O   THR C 131     -14.547   5.734  -3.463  1.00 95.12           O  
ATOM   4593  CG2 THR C 131     -14.609   8.992  -4.793  1.00 95.12           C  
ATOM   4594  OG1 THR C 131     -14.430  10.078  -2.652  1.00 95.12           O  
ATOM   4595  N   THR C 132     -16.578   6.387  -4.203  1.00 96.44           N  
ATOM   4596  CA  THR C 132     -16.766   5.184  -5.008  1.00 96.44           C  
ATOM   4597  C   THR C 132     -17.266   5.543  -6.406  1.00 96.44           C  
ATOM   4598  CB  THR C 132     -17.781   4.227  -4.340  1.00 96.44           C  
ATOM   4599  O   THR C 132     -18.094   6.434  -6.566  1.00 96.44           O  
ATOM   4600  CG2 THR C 132     -19.172   4.836  -4.293  1.00 96.44           C  
ATOM   4601  OG1 THR C 132     -17.828   3.002  -5.082  1.00 96.44           O  
ATOM   4602  N   THR C 133     -16.656   4.949  -7.410  1.00 96.00           N  
ATOM   4603  CA  THR C 133     -17.203   4.926  -8.766  1.00 96.00           C  
ATOM   4604  C   THR C 133     -17.984   3.646  -9.008  1.00 96.00           C  
ATOM   4605  CB  THR C 133     -16.078   5.047  -9.812  1.00 96.00           C  
ATOM   4606  O   THR C 133     -17.422   2.555  -9.047  1.00 96.00           O  
ATOM   4607  CG2 THR C 133     -16.656   5.066 -11.227  1.00 96.00           C  
ATOM   4608  OG1 THR C 133     -15.344   6.258  -9.594  1.00 96.00           O  
ATOM   4609  N   ALA C 134     -19.250   3.854  -9.148  1.00 96.19           N  
ATOM   4610  CA  ALA C 134     -20.156   2.717  -9.289  1.00 96.19           C  
ATOM   4611  C   ALA C 134     -20.672   2.592 -10.719  1.00 96.19           C  
ATOM   4612  CB  ALA C 134     -21.328   2.848  -8.320  1.00 96.19           C  
ATOM   4613  O   ALA C 134     -20.953   3.600 -11.383  1.00 96.19           O  
ATOM   4614  N   ALA C 135     -20.812   1.326 -11.148  1.00 92.12           N  
ATOM   4615  CA  ALA C 135     -21.375   1.062 -12.477  1.00 92.12           C  
ATOM   4616  C   ALA C 135     -22.828   1.485 -12.555  1.00 92.12           C  
ATOM   4617  CB  ALA C 135     -21.219  -0.416 -12.828  1.00 92.12           C  
ATOM   4618  O   ALA C 135     -23.594   1.268 -11.617  1.00 92.12           O  
ATOM   4619  N   CYS C 136     -23.156   2.152 -13.609  1.00 93.38           N  
ATOM   4620  CA  CYS C 136     -24.516   2.576 -13.922  1.00 93.38           C  
ATOM   4621  C   CYS C 136     -24.781   2.475 -15.422  1.00 93.38           C  
ATOM   4622  CB  CYS C 136     -24.750   4.012 -13.445  1.00 93.38           C  
ATOM   4623  O   CYS C 136     -24.281   3.279 -16.203  1.00 93.38           O  
ATOM   4624  SG  CYS C 136     -26.391   4.641 -13.836  1.00 93.38           S  
ATOM   4625  N   MET C 137     -25.625   1.422 -15.805  1.00 87.94           N  
ATOM   4626  CA  MET C 137     -25.984   1.240 -17.219  1.00 87.94           C  
ATOM   4627  C   MET C 137     -27.047   2.236 -17.641  1.00 87.94           C  
ATOM   4628  CB  MET C 137     -26.453  -0.189 -17.469  1.00 87.94           C  
ATOM   4629  O   MET C 137     -28.250   1.996 -17.438  1.00 87.94           O  
ATOM   4630  CG  MET C 137     -25.391  -1.245 -17.234  1.00 87.94           C  
ATOM   4631  SD  MET C 137     -23.922  -1.008 -18.312  1.00 87.94           S  
ATOM   4632  CE  MET C 137     -24.656  -1.404 -19.938  1.00 87.94           C  
ATOM   4633  N   MET C 138     -26.594   3.332 -18.281  1.00 90.38           N  
ATOM   4634  CA  MET C 138     -27.516   4.406 -18.656  1.00 90.38           C  
ATOM   4635  C   MET C 138     -28.141   4.137 -20.016  1.00 90.38           C  
ATOM   4636  CB  MET C 138     -26.781   5.750 -18.672  1.00 90.38           C  
ATOM   4637  O   MET C 138     -27.484   3.621 -20.922  1.00 90.38           O  
ATOM   4638  CG  MET C 138     -26.438   6.285 -17.281  1.00 90.38           C  
ATOM   4639  SD  MET C 138     -25.453   7.828 -17.359  1.00 90.38           S  
ATOM   4640  CE  MET C 138     -23.766   7.137 -17.297  1.00 90.38           C  
ATOM   4641  N   ASP C 139     -29.391   4.445 -20.094  1.00 88.69           N  
ATOM   4642  CA  ASP C 139     -30.156   4.328 -21.328  1.00 88.69           C  
ATOM   4643  C   ASP C 139     -30.188   5.660 -22.078  1.00 88.69           C  
ATOM   4644  CB  ASP C 139     -31.578   3.844 -21.047  1.00 88.69           C  
ATOM   4645  O   ASP C 139     -30.906   6.586 -21.672  1.00 88.69           O  
ATOM   4646  CG  ASP C 139     -32.375   3.547 -22.312  1.00 88.69           C  
ATOM   4647  OD1 ASP C 139     -31.844   3.779 -23.422  1.00 88.69           O  
ATOM   4648  OD2 ASP C 139     -33.531   3.076 -22.188  1.00 88.69           O  
ATOM   4649  N   LEU C 140     -29.500   5.613 -23.266  1.00 88.94           N  
ATOM   4650  CA  LEU C 140     -29.328   6.887 -23.953  1.00 88.94           C  
ATOM   4651  C   LEU C 140     -30.281   6.996 -25.141  1.00 88.94           C  
ATOM   4652  CB  LEU C 140     -27.891   7.059 -24.422  1.00 88.94           C  
ATOM   4653  O   LEU C 140     -30.141   7.898 -25.969  1.00 88.94           O  
ATOM   4654  CG  LEU C 140     -26.812   7.051 -23.328  1.00 88.94           C  
ATOM   4655  CD1 LEU C 140     -25.422   7.145 -23.953  1.00 88.94           C  
ATOM   4656  CD2 LEU C 140     -27.047   8.195 -22.344  1.00 88.94           C  
ATOM   4657  N   ARG C 141     -31.312   6.199 -25.188  1.00 86.81           N  
ATOM   4658  CA  ARG C 141     -32.250   6.188 -26.328  1.00 86.81           C  
ATOM   4659  C   ARG C 141     -33.000   7.508 -26.422  1.00 86.81           C  
ATOM   4660  CB  ARG C 141     -33.250   5.027 -26.188  1.00 86.81           C  
ATOM   4661  O   ARG C 141     -33.312   7.973 -27.531  1.00 86.81           O  
ATOM   4662  CG  ARG C 141     -32.625   3.664 -26.484  1.00 86.81           C  
ATOM   4663  CD  ARG C 141     -33.656   2.547 -26.297  1.00 86.81           C  
ATOM   4664  NE  ARG C 141     -34.000   2.367 -24.891  1.00 86.81           N  
ATOM   4665  NH1 ARG C 141     -35.594   0.732 -25.281  1.00 86.81           N  
ATOM   4666  NH2 ARG C 141     -35.156   1.429 -23.141  1.00 86.81           N  
ATOM   4667  CZ  ARG C 141     -34.906   1.510 -24.438  1.00 86.81           C  
ATOM   4668  N   ARG C 142     -33.281   8.086 -25.391  1.00 88.25           N  
ATOM   4669  CA  ARG C 142     -34.031   9.344 -25.391  1.00 88.25           C  
ATOM   4670  C   ARG C 142     -33.094  10.531 -25.141  1.00 88.25           C  
ATOM   4671  CB  ARG C 142     -35.125   9.312 -24.328  1.00 88.25           C  
ATOM   4672  O   ARG C 142     -33.531  11.555 -24.609  1.00 88.25           O  
ATOM   4673  CG  ARG C 142     -36.188   8.266 -24.594  1.00 88.25           C  
ATOM   4674  CD  ARG C 142     -37.312   8.344 -23.578  1.00 88.25           C  
ATOM   4675  NE  ARG C 142     -38.375   7.387 -23.859  1.00 88.25           N  
ATOM   4676  NH1 ARG C 142     -39.781   8.102 -22.172  1.00 88.25           N  
ATOM   4677  NH2 ARG C 142     -40.438   6.387 -23.547  1.00 88.25           N  
ATOM   4678  CZ  ARG C 142     -39.531   7.293 -23.188  1.00 88.25           C  
ATOM   4679  N   TYR C 143     -31.938  10.344 -25.438  1.00 85.62           N  
ATOM   4680  CA  TYR C 143     -31.016  11.461 -25.312  1.00 85.62           C  
ATOM   4681  C   TYR C 143     -31.453  12.633 -26.172  1.00 85.62           C  
ATOM   4682  CB  TYR C 143     -29.594  11.023 -25.688  1.00 85.62           C  
ATOM   4683  O   TYR C 143     -31.812  12.453 -27.328  1.00 85.62           O  
ATOM   4684  CG  TYR C 143     -28.562  12.117 -25.562  1.00 85.62           C  
ATOM   4685  CD1 TYR C 143     -28.266  12.953 -26.625  1.00 85.62           C  
ATOM   4686  CD2 TYR C 143     -27.891  12.320 -24.359  1.00 85.62           C  
ATOM   4687  CE1 TYR C 143     -27.312  13.961 -26.500  1.00 85.62           C  
ATOM   4688  CE2 TYR C 143     -26.953  13.328 -24.219  1.00 85.62           C  
ATOM   4689  OH  TYR C 143     -25.719  15.141 -25.172  1.00 85.62           O  
ATOM   4690  CZ  TYR C 143     -26.656  14.141 -25.297  1.00 85.62           C  
ATOM   4691  N   PRO C 144     -31.484  13.914 -25.594  1.00 87.62           N  
ATOM   4692  CA  PRO C 144     -30.984  14.352 -24.297  1.00 87.62           C  
ATOM   4693  C   PRO C 144     -32.094  14.469 -23.234  1.00 87.62           C  
ATOM   4694  CB  PRO C 144     -30.359  15.719 -24.594  1.00 87.62           C  
ATOM   4695  O   PRO C 144     -31.906  15.148 -22.219  1.00 87.62           O  
ATOM   4696  CG  PRO C 144     -31.188  16.281 -25.703  1.00 87.62           C  
ATOM   4697  CD  PRO C 144     -31.656  15.133 -26.562  1.00 87.62           C  
ATOM   4698  N   LEU C 145     -33.312  13.891 -23.531  1.00 86.56           N  
ATOM   4699  CA  LEU C 145     -34.406  13.930 -22.578  1.00 86.56           C  
ATOM   4700  C   LEU C 145     -34.469  12.664 -21.734  1.00 86.56           C  
ATOM   4701  CB  LEU C 145     -35.750  14.117 -23.328  1.00 86.56           C  
ATOM   4702  O   LEU C 145     -35.531  12.281 -21.250  1.00 86.56           O  
ATOM   4703  CG  LEU C 145     -35.906  15.438 -24.078  1.00 86.56           C  
ATOM   4704  CD1 LEU C 145     -37.188  15.391 -24.938  1.00 86.56           C  
ATOM   4705  CD2 LEU C 145     -35.969  16.609 -23.109  1.00 86.56           C  
ATOM   4706  N   ASP C 146     -33.406  12.062 -21.594  1.00 87.94           N  
ATOM   4707  CA  ASP C 146     -33.344  10.758 -20.953  1.00 87.94           C  
ATOM   4708  C   ASP C 146     -33.312  10.898 -19.422  1.00 87.94           C  
ATOM   4709  CB  ASP C 146     -32.125   9.969 -21.422  1.00 87.94           C  
ATOM   4710  O   ASP C 146     -32.906  11.930 -18.906  1.00 87.94           O  
ATOM   4711  CG  ASP C 146     -30.828  10.727 -21.234  1.00 87.94           C  
ATOM   4712  OD1 ASP C 146     -30.656  11.812 -21.844  1.00 87.94           O  
ATOM   4713  OD2 ASP C 146     -29.969  10.242 -20.484  1.00 87.94           O  
ATOM   4714  N   GLU C 147     -33.906   9.922 -18.812  1.00 91.62           N  
ATOM   4715  CA  GLU C 147     -33.812   9.680 -17.375  1.00 91.62           C  
ATOM   4716  C   GLU C 147     -33.000   8.422 -17.094  1.00 91.62           C  
ATOM   4717  CB  GLU C 147     -35.188   9.562 -16.750  1.00 91.62           C  
ATOM   4718  O   GLU C 147     -33.125   7.418 -17.797  1.00 91.62           O  
ATOM   4719  CG  GLU C 147     -36.031  10.836 -16.875  1.00 91.62           C  
ATOM   4720  CD  GLU C 147     -37.406  10.719 -16.203  1.00 91.62           C  
ATOM   4721  OE1 GLU C 147     -38.094  11.742 -16.094  1.00 91.62           O  
ATOM   4722  OE2 GLU C 147     -37.781   9.594 -15.812  1.00 91.62           O  
ATOM   4723  N   GLN C 148     -32.156   8.602 -16.156  1.00 93.81           N  
ATOM   4724  CA  GLN C 148     -31.281   7.484 -15.812  1.00 93.81           C  
ATOM   4725  C   GLN C 148     -31.531   7.020 -14.383  1.00 93.81           C  
ATOM   4726  CB  GLN C 148     -29.812   7.871 -15.984  1.00 93.81           C  
ATOM   4727  O   GLN C 148     -31.875   7.820 -13.516  1.00 93.81           O  
ATOM   4728  CG  GLN C 148     -29.484   8.453 -17.359  1.00 93.81           C  
ATOM   4729  CD  GLN C 148     -29.766   7.488 -18.484  1.00 93.81           C  
ATOM   4730  NE2 GLN C 148     -30.047   8.023 -19.672  1.00 93.81           N  
ATOM   4731  OE1 GLN C 148     -29.734   6.270 -18.297  1.00 93.81           O  
ATOM   4732  N   ASN C 149     -31.469   5.781 -14.180  1.00 94.81           N  
ATOM   4733  CA  ASN C 149     -31.516   5.184 -12.852  1.00 94.81           C  
ATOM   4734  C   ASN C 149     -30.156   4.609 -12.445  1.00 94.81           C  
ATOM   4735  CB  ASN C 149     -32.594   4.098 -12.781  1.00 94.81           C  
ATOM   4736  O   ASN C 149     -29.719   3.605 -13.008  1.00 94.81           O  
ATOM   4737  CG  ASN C 149     -32.969   3.727 -11.359  1.00 94.81           C  
ATOM   4738  ND2 ASN C 149     -34.031   2.961 -11.211  1.00 94.81           N  
ATOM   4739  OD1 ASN C 149     -32.281   4.125 -10.406  1.00 94.81           O  
ATOM   4740  N   CYS C 150     -29.547   5.293 -11.516  1.00 95.81           N  
ATOM   4741  CA  CYS C 150     -28.266   4.832 -11.008  1.00 95.81           C  
ATOM   4742  C   CYS C 150     -28.375   4.371  -9.555  1.00 95.81           C  
ATOM   4743  CB  CYS C 150     -27.219   5.938 -11.109  1.00 95.81           C  
ATOM   4744  O   CYS C 150     -28.969   5.062  -8.727  1.00 95.81           O  
ATOM   4745  SG  CYS C 150     -26.812   6.402 -12.812  1.00 95.81           S  
ATOM   4746  N   THR C 151     -27.781   3.207  -9.289  1.00 97.25           N  
ATOM   4747  CA  THR C 151     -27.953   2.625  -7.965  1.00 97.25           C  
ATOM   4748  C   THR C 151     -26.609   2.441  -7.270  1.00 97.25           C  
ATOM   4749  CB  THR C 151     -28.688   1.271  -8.039  1.00 97.25           C  
ATOM   4750  O   THR C 151     -25.562   2.365  -7.930  1.00 97.25           O  
ATOM   4751  CG2 THR C 151     -30.031   1.410  -8.750  1.00 97.25           C  
ATOM   4752  OG1 THR C 151     -27.875   0.336  -8.758  1.00 97.25           O  
ATOM   4753  N   LEU C 152     -26.578   2.529  -5.973  1.00 97.69           N  
ATOM   4754  CA  LEU C 152     -25.531   2.014  -5.105  1.00 97.69           C  
ATOM   4755  C   LEU C 152     -25.984   0.753  -4.379  1.00 97.69           C  
ATOM   4756  CB  LEU C 152     -25.109   3.076  -4.086  1.00 97.69           C  
ATOM   4757  O   LEU C 152     -26.938   0.795  -3.598  1.00 97.69           O  
ATOM   4758  CG  LEU C 152     -23.922   2.719  -3.191  1.00 97.69           C  
ATOM   4759  CD1 LEU C 152     -22.641   2.621  -4.020  1.00 97.69           C  
ATOM   4760  CD2 LEU C 152     -23.766   3.748  -2.076  1.00 97.69           C  
ATOM   4761  N   GLU C 153     -25.297  -0.354  -4.676  1.00 97.56           N  
ATOM   4762  CA  GLU C 153     -25.703  -1.651  -4.137  1.00 97.56           C  
ATOM   4763  C   GLU C 153     -24.781  -2.068  -2.986  1.00 97.56           C  
ATOM   4764  CB  GLU C 153     -25.688  -2.719  -5.234  1.00 97.56           C  
ATOM   4765  O   GLU C 153     -23.578  -2.232  -3.172  1.00 97.56           O  
ATOM   4766  CG  GLU C 153     -26.516  -2.361  -6.453  1.00 97.56           C  
ATOM   4767  CD  GLU C 153     -28.016  -2.359  -6.172  1.00 97.56           C  
ATOM   4768  OE1 GLU C 153     -28.734  -1.488  -6.715  1.00 97.56           O  
ATOM   4769  OE2 GLU C 153     -28.469  -3.232  -5.398  1.00 97.56           O  
ATOM   4770  N   ILE C 154     -25.344  -2.240  -1.797  1.00 98.00           N  
ATOM   4771  CA  ILE C 154     -24.625  -2.586  -0.575  1.00 98.00           C  
ATOM   4772  C   ILE C 154     -24.984  -4.008  -0.149  1.00 98.00           C  
ATOM   4773  CB  ILE C 154     -24.938  -1.589   0.564  1.00 98.00           C  
ATOM   4774  O   ILE C 154     -26.156  -4.324   0.051  1.00 98.00           O  
ATOM   4775  CG1 ILE C 154     -24.766  -0.147   0.075  1.00 98.00           C  
ATOM   4776  CG2 ILE C 154     -24.047  -1.865   1.781  1.00 98.00           C  
ATOM   4777  CD1 ILE C 154     -25.359   0.899   1.006  1.00 98.00           C  
ATOM   4778  N   GLU C 155     -23.984  -4.848   0.019  1.00 97.19           N  
ATOM   4779  CA  GLU C 155     -24.234  -6.246   0.336  1.00 97.19           C  
ATOM   4780  C   GLU C 155     -23.188  -6.797   1.304  1.00 97.19           C  
ATOM   4781  CB  GLU C 155     -24.266  -7.090  -0.942  1.00 97.19           C  
ATOM   4782  O   GLU C 155     -22.125  -6.203   1.478  1.00 97.19           O  
ATOM   4783  CG  GLU C 155     -24.797  -8.500  -0.735  1.00 97.19           C  
ATOM   4784  CD  GLU C 155     -25.016  -9.258  -2.037  1.00 97.19           C  
ATOM   4785  OE1 GLU C 155     -24.188 -10.148  -2.365  1.00 97.19           O  
ATOM   4786  OE2 GLU C 155     -26.000  -8.953  -2.732  1.00 97.19           O  
ATOM   4787  N   SER C 156     -23.547  -7.844   2.012  1.00 96.25           N  
ATOM   4788  CA  SER C 156     -22.562  -8.602   2.789  1.00 96.25           C  
ATOM   4789  C   SER C 156     -21.781  -9.555   1.903  1.00 96.25           C  
ATOM   4790  CB  SER C 156     -23.266  -9.383   3.906  1.00 96.25           C  
ATOM   4791  O   SER C 156     -22.344 -10.203   1.021  1.00 96.25           O  
ATOM   4792  OG  SER C 156     -22.344 -10.242   4.562  1.00 96.25           O  
ATOM   4793  N   TYR C 157     -20.609  -9.711   2.143  1.00 94.56           N  
ATOM   4794  CA  TYR C 157     -19.781 -10.500   1.236  1.00 94.56           C  
ATOM   4795  C   TYR C 157     -19.750 -11.961   1.657  1.00 94.56           C  
ATOM   4796  CB  TYR C 157     -18.359  -9.938   1.188  1.00 94.56           C  
ATOM   4797  O   TYR C 157     -20.031 -12.852   0.855  1.00 94.56           O  
ATOM   4798  CG  TYR C 157     -17.453 -10.641   0.201  1.00 94.56           C  
ATOM   4799  CD1 TYR C 157     -16.422 -11.461   0.638  1.00 94.56           C  
ATOM   4800  CD2 TYR C 157     -17.641 -10.484  -1.168  1.00 94.56           C  
ATOM   4801  CE1 TYR C 157     -15.586 -12.117  -0.268  1.00 94.56           C  
ATOM   4802  CE2 TYR C 157     -16.812 -11.133  -2.082  1.00 94.56           C  
ATOM   4803  OH  TYR C 157     -14.977 -12.586  -2.525  1.00 94.56           O  
ATOM   4804  CZ  TYR C 157     -15.797 -11.945  -1.624  1.00 94.56           C  
ATOM   4805  N   GLY C 158     -19.391 -12.125   2.900  1.00 92.19           N  
ATOM   4806  CA  GLY C 158     -19.188 -13.492   3.328  1.00 92.19           C  
ATOM   4807  C   GLY C 158     -20.297 -14.016   4.227  1.00 92.19           C  
ATOM   4808  O   GLY C 158     -20.531 -15.227   4.293  1.00 92.19           O  
ATOM   4809  N   TYR C 159     -21.000 -13.164   4.887  1.00 95.56           N  
ATOM   4810  CA  TYR C 159     -22.031 -13.570   5.832  1.00 95.56           C  
ATOM   4811  C   TYR C 159     -23.375 -13.680   5.152  1.00 95.56           C  
ATOM   4812  CB  TYR C 159     -22.094 -12.594   7.004  1.00 95.56           C  
ATOM   4813  O   TYR C 159     -23.828 -12.734   4.480  1.00 95.56           O  
ATOM   4814  CG  TYR C 159     -20.844 -12.531   7.832  1.00 95.56           C  
ATOM   4815  CD1 TYR C 159     -20.500 -13.578   8.688  1.00 95.56           C  
ATOM   4816  CD2 TYR C 159     -19.984 -11.438   7.762  1.00 95.56           C  
ATOM   4817  CE1 TYR C 159     -19.344 -13.531   9.453  1.00 95.56           C  
ATOM   4818  CE2 TYR C 159     -18.828 -11.375   8.523  1.00 95.56           C  
ATOM   4819  OH  TYR C 159     -17.359 -12.375  10.125  1.00 95.56           O  
ATOM   4820  CZ  TYR C 159     -18.516 -12.430   9.367  1.00 95.56           C  
ATOM   4821  N   THR C 160     -24.047 -14.789   5.371  1.00 95.12           N  
ATOM   4822  CA  THR C 160     -25.406 -14.961   4.875  1.00 95.12           C  
ATOM   4823  C   THR C 160     -26.422 -14.312   5.824  1.00 95.12           C  
ATOM   4824  CB  THR C 160     -25.750 -16.453   4.691  1.00 95.12           C  
ATOM   4825  O   THR C 160     -26.047 -13.805   6.883  1.00 95.12           O  
ATOM   4826  CG2 THR C 160     -24.703 -17.156   3.838  1.00 95.12           C  
ATOM   4827  OG1 THR C 160     -25.812 -17.078   5.977  1.00 95.12           O  
ATOM   4828  N   THR C 161     -27.688 -14.414   5.438  1.00 96.38           N  
ATOM   4829  CA  THR C 161     -28.766 -13.844   6.254  1.00 96.38           C  
ATOM   4830  C   THR C 161     -28.906 -14.602   7.570  1.00 96.38           C  
ATOM   4831  CB  THR C 161     -30.109 -13.852   5.504  1.00 96.38           C  
ATOM   4832  O   THR C 161     -29.562 -14.133   8.492  1.00 96.38           O  
ATOM   4833  CG2 THR C 161     -30.078 -12.906   4.305  1.00 96.38           C  
ATOM   4834  OG1 THR C 161     -30.375 -15.180   5.047  1.00 96.38           O  
ATOM   4835  N   ASP C 162     -28.219 -15.734   7.641  1.00 92.50           N  
ATOM   4836  CA  ASP C 162     -28.203 -16.438   8.922  1.00 92.50           C  
ATOM   4837  C   ASP C 162     -27.266 -15.758   9.906  1.00 92.50           C  
ATOM   4838  CB  ASP C 162     -27.781 -17.906   8.719  1.00 92.50           C  
ATOM   4839  O   ASP C 162     -27.344 -15.984  11.117  1.00 92.50           O  
ATOM   4840  CG  ASP C 162     -28.797 -18.703   7.930  1.00 92.50           C  
ATOM   4841  OD1 ASP C 162     -29.984 -18.312   7.883  1.00 92.50           O  
ATOM   4842  OD2 ASP C 162     -28.406 -19.750   7.355  1.00 92.50           O  
ATOM   4843  N   ASP C 163     -26.328 -14.922   9.430  1.00 95.00           N  
ATOM   4844  CA  ASP C 163     -25.312 -14.312  10.273  1.00 95.00           C  
ATOM   4845  C   ASP C 163     -25.516 -12.805  10.391  1.00 95.00           C  
ATOM   4846  CB  ASP C 163     -23.906 -14.602   9.719  1.00 95.00           C  
ATOM   4847  O   ASP C 163     -25.188 -12.203  11.422  1.00 95.00           O  
ATOM   4848  CG  ASP C 163     -23.469 -16.031   9.938  1.00 95.00           C  
ATOM   4849  OD1 ASP C 163     -23.359 -16.469  11.102  1.00 95.00           O  
ATOM   4850  OD2 ASP C 163     -23.219 -16.734   8.938  1.00 95.00           O  
ATOM   4851  N   ILE C 164     -25.984 -12.195   9.305  1.00 97.44           N  
ATOM   4852  CA  ILE C 164     -26.062 -10.742   9.305  1.00 97.44           C  
ATOM   4853  C   ILE C 164     -27.312 -10.297   8.555  1.00 97.44           C  
ATOM   4854  CB  ILE C 164     -24.812 -10.109   8.672  1.00 97.44           C  
ATOM   4855  O   ILE C 164     -27.750 -10.945   7.602  1.00 97.44           O  
ATOM   4856  CG1 ILE C 164     -24.688  -8.641   9.094  1.00 97.44           C  
ATOM   4857  CG2 ILE C 164     -24.844 -10.242   7.145  1.00 97.44           C  
ATOM   4858  CD1 ILE C 164     -23.328  -8.016   8.773  1.00 97.44           C  
ATOM   4859  N   GLU C 165     -27.938  -9.219   9.023  1.00 98.19           N  
ATOM   4860  CA  GLU C 165     -29.031  -8.523   8.352  1.00 98.19           C  
ATOM   4861  C   GLU C 165     -28.734  -7.031   8.219  1.00 98.19           C  
ATOM   4862  CB  GLU C 165     -30.344  -8.742   9.102  1.00 98.19           C  
ATOM   4863  O   GLU C 165     -28.188  -6.418   9.133  1.00 98.19           O  
ATOM   4864  CG  GLU C 165     -30.875 -10.164   9.016  1.00 98.19           C  
ATOM   4865  CD  GLU C 165     -32.188 -10.359   9.766  1.00 98.19           C  
ATOM   4866  OE1 GLU C 165     -32.781 -11.445   9.648  1.00 98.19           O  
ATOM   4867  OE2 GLU C 165     -32.594  -9.414  10.477  1.00 98.19           O  
ATOM   4868  N   PHE C 166     -29.125  -6.535   7.043  1.00 98.62           N  
ATOM   4869  CA  PHE C 166     -28.938  -5.109   6.797  1.00 98.62           C  
ATOM   4870  C   PHE C 166     -30.266  -4.375   6.820  1.00 98.62           C  
ATOM   4871  CB  PHE C 166     -28.234  -4.883   5.453  1.00 98.62           C  
ATOM   4872  O   PHE C 166     -31.281  -4.922   6.406  1.00 98.62           O  
ATOM   4873  CG  PHE C 166     -26.797  -5.320   5.438  1.00 98.62           C  
ATOM   4874  CD1 PHE C 166     -26.141  -5.645   6.621  1.00 98.62           C  
ATOM   4875  CD2 PHE C 166     -26.094  -5.402   4.242  1.00 98.62           C  
ATOM   4876  CE1 PHE C 166     -24.797  -6.051   6.609  1.00 98.62           C  
ATOM   4877  CE2 PHE C 166     -24.750  -5.809   4.223  1.00 98.62           C  
ATOM   4878  CZ  PHE C 166     -24.109  -6.129   5.410  1.00 98.62           C  
ATOM   4879  N   TYR C 167     -30.250  -3.160   7.277  1.00 98.62           N  
ATOM   4880  CA  TYR C 167     -31.422  -2.307   7.184  1.00 98.62           C  
ATOM   4881  C   TYR C 167     -31.031  -0.836   7.121  1.00 98.62           C  
ATOM   4882  CB  TYR C 167     -32.344  -2.549   8.375  1.00 98.62           C  
ATOM   4883  O   TYR C 167     -29.922  -0.467   7.508  1.00 98.62           O  
ATOM   4884  CG  TYR C 167     -31.781  -2.092   9.695  1.00 98.62           C  
ATOM   4885  CD1 TYR C 167     -30.906  -2.902  10.414  1.00 98.62           C  
ATOM   4886  CD2 TYR C 167     -32.125  -0.850  10.227  1.00 98.62           C  
ATOM   4887  CE1 TYR C 167     -30.375  -2.486  11.633  1.00 98.62           C  
ATOM   4888  CE2 TYR C 167     -31.594  -0.424  11.445  1.00 98.62           C  
ATOM   4889  OH  TYR C 167     -30.203  -0.831  13.344  1.00 98.62           O  
ATOM   4890  CZ  TYR C 167     -30.734  -1.247  12.141  1.00 98.62           C  
ATOM   4891  N   TRP C 168     -31.922  -0.049   6.566  1.00 98.56           N  
ATOM   4892  CA  TRP C 168     -31.734   1.399   6.551  1.00 98.56           C  
ATOM   4893  C   TRP C 168     -32.094   2.002   7.910  1.00 98.56           C  
ATOM   4894  CB  TRP C 168     -32.625   2.037   5.465  1.00 98.56           C  
ATOM   4895  O   TRP C 168     -33.250   2.033   8.312  1.00 98.56           O  
ATOM   4896  CG  TRP C 168     -32.219   1.655   4.070  1.00 98.56           C  
ATOM   4897  CD1 TRP C 168     -32.906   0.849   3.211  1.00 98.56           C  
ATOM   4898  CD2 TRP C 168     -31.047   2.062   3.373  1.00 98.56           C  
ATOM   4899  CE2 TRP C 168     -31.078   1.465   2.094  1.00 98.56           C  
ATOM   4900  CE3 TRP C 168     -29.953   2.877   3.705  1.00 98.56           C  
ATOM   4901  NE1 TRP C 168     -32.219   0.730   2.021  1.00 98.56           N  
ATOM   4902  CH2 TRP C 168     -29.016   2.457   1.498  1.00 98.56           C  
ATOM   4903  CZ2 TRP C 168     -30.078   1.656   1.146  1.00 98.56           C  
ATOM   4904  CZ3 TRP C 168     -28.953   3.066   2.762  1.00 98.56           C  
ATOM   4905  N   ARG C 169     -31.062   2.447   8.594  1.00 97.50           N  
ATOM   4906  CA  ARG C 169     -31.250   2.977   9.945  1.00 97.50           C  
ATOM   4907  C   ARG C 169     -31.891   4.355   9.906  1.00 97.50           C  
ATOM   4908  CB  ARG C 169     -29.906   3.049  10.672  1.00 97.50           C  
ATOM   4909  O   ARG C 169     -31.312   5.309   9.383  1.00 97.50           O  
ATOM   4910  CG  ARG C 169     -30.031   3.436  12.141  1.00 97.50           C  
ATOM   4911  CD  ARG C 169     -28.672   3.381  12.844  1.00 97.50           C  
ATOM   4912  NE  ARG C 169     -28.781   3.850  14.227  1.00 97.50           N  
ATOM   4913  NH1 ARG C 169     -27.656   5.836  13.844  1.00 97.50           N  
ATOM   4914  NH2 ARG C 169     -28.438   5.336  15.945  1.00 97.50           N  
ATOM   4915  CZ  ARG C 169     -28.281   5.008  14.672  1.00 97.50           C  
ATOM   4916  N   GLY C 170     -33.094   4.438  10.438  1.00 95.75           N  
ATOM   4917  CA  GLY C 170     -33.875   5.664  10.391  1.00 95.75           C  
ATOM   4918  C   GLY C 170     -34.812   5.730   9.203  1.00 95.75           C  
ATOM   4919  O   GLY C 170     -35.344   6.793   8.898  1.00 95.75           O  
ATOM   4920  N   ASP C 171     -34.938   4.695   8.477  1.00 95.06           N  
ATOM   4921  CA  ASP C 171     -35.844   4.555   7.348  1.00 95.06           C  
ATOM   4922  C   ASP C 171     -35.562   5.629   6.293  1.00 95.06           C  
ATOM   4923  CB  ASP C 171     -37.281   4.633   7.824  1.00 95.06           C  
ATOM   4924  O   ASP C 171     -34.469   5.727   5.766  1.00 95.06           O  
ATOM   4925  CG  ASP C 171     -37.656   3.510   8.773  1.00 95.06           C  
ATOM   4926  OD1 ASP C 171     -37.406   2.328   8.453  1.00 95.06           O  
ATOM   4927  OD2 ASP C 171     -38.219   3.809   9.859  1.00 95.06           O  
ATOM   4928  N   ASP C 172     -36.500   6.473   6.148  1.00 91.38           N  
ATOM   4929  CA  ASP C 172     -36.406   7.461   5.078  1.00 91.38           C  
ATOM   4930  C   ASP C 172     -35.312   8.492   5.395  1.00 91.38           C  
ATOM   4931  CB  ASP C 172     -37.750   8.156   4.855  1.00 91.38           C  
ATOM   4932  O   ASP C 172     -34.875   9.219   4.508  1.00 91.38           O  
ATOM   4933  CG  ASP C 172     -38.781   7.250   4.227  1.00 91.38           C  
ATOM   4934  OD1 ASP C 172     -38.406   6.238   3.596  1.00 91.38           O  
ATOM   4935  OD2 ASP C 172     -40.000   7.547   4.367  1.00 91.38           O  
ATOM   4936  N   ASN C 173     -34.938   8.508   6.598  1.00 93.12           N  
ATOM   4937  CA  ASN C 173     -33.906   9.484   6.992  1.00 93.12           C
[truncated: 316,711 more chars]
