# Supplementary material for: Modular Structure and Polymerization Status of GABAA Receptors Illustrated with EM Analysis and AlphaFold2 Prediction
Source: Int J Mol Sci. 2024 Sep 21;25(18):10142. doi: 10.3390/ijms251810142 (PMC11432007; doi:10.3390/ijms251810142)
Supplement: Supplementary file 1 [file ijms-25-10142-s001.zip › AlphaFold2 PDB files/gamma2 Homo-pentamer PDB/g2Homopentamer_rank_001_alphafold2_multimer_v3.pdb]

MODEL     1                                                                     
ATOM      1  N   GLN A   1      59.844  24.766 -13.977  1.00 19.89           N  
ATOM      2  CA  GLN A   1      60.375  24.797 -12.617  1.00 19.89           C  
ATOM      3  C   GLN A   1      59.250  24.766 -11.586  1.00 19.89           C  
ATOM      4  CB  GLN A   1      61.250  26.031 -12.406  1.00 19.89           C  
ATOM      5  O   GLN A   1      59.344  24.109 -10.555  1.00 19.89           O  
ATOM      6  CG  GLN A   1      62.719  25.703 -12.242  1.00 19.89           C  
ATOM      7  CD  GLN A   1      63.594  26.953 -12.125  1.00 19.89           C  
ATOM      8  NE2 GLN A   1      64.875  26.766 -11.750  1.00 19.89           N  
ATOM      9  OE1 GLN A   1      63.125  28.062 -12.375  1.00 19.89           O  
ATOM     10  N   LYS A   2      58.156  25.719 -11.648  1.00 23.31           N  
ATOM     11  CA  LYS A   2      57.500  26.266 -10.461  1.00 23.31           C  
ATOM     12  C   LYS A   2      56.531  25.250  -9.852  1.00 23.31           C  
ATOM     13  CB  LYS A   2      56.750  27.547 -10.812  1.00 23.31           C  
ATOM     14  O   LYS A   2      55.656  25.609  -9.078  1.00 23.31           O  
ATOM     15  CG  LYS A   2      57.469  28.828 -10.430  1.00 23.31           C  
ATOM     16  CD  LYS A   2      56.625  30.062 -10.719  1.00 23.31           C  
ATOM     17  CE  LYS A   2      57.375  31.344 -10.352  1.00 23.31           C  
ATOM     18  NZ  LYS A   2      56.594  32.562 -10.703  1.00 23.31           N  
ATOM     19  N   SER A   3      56.438  24.031 -10.383  1.00 23.19           N  
ATOM     20  CA  SER A   3      55.250  23.172 -10.359  1.00 23.19           C  
ATOM     21  C   SER A   3      55.000  22.641  -8.961  1.00 23.19           C  
ATOM     22  CB  SER A   3      55.406  22.016 -11.344  1.00 23.19           C  
ATOM     23  O   SER A   3      54.062  21.844  -8.766  1.00 23.19           O  
ATOM     24  OG  SER A   3      56.531  21.234 -11.016  1.00 23.19           O  
ATOM     25  N   ASP A   4      56.000  22.641  -8.016  1.00 24.78           N  
ATOM     26  CA  ASP A   4      56.188  21.734  -6.891  1.00 24.78           C  
ATOM     27  C   ASP A   4      55.281  22.109  -5.727  1.00 24.78           C  
ATOM     28  CB  ASP A   4      57.656  21.719  -6.434  1.00 24.78           C  
ATOM     29  O   ASP A   4      55.219  21.406  -4.715  1.00 24.78           O  
ATOM     30  CG  ASP A   4      58.438  20.578  -7.023  1.00 24.78           C  
ATOM     31  OD1 ASP A   4      57.844  19.609  -7.539  1.00 24.78           O  
ATOM     32  OD2 ASP A   4      59.688  20.641  -6.969  1.00 24.78           O  
ATOM     33  N   ASP A   5      54.875  23.406  -5.410  1.00 23.53           N  
ATOM     34  CA  ASP A   5      54.750  24.000  -4.074  1.00 23.53           C  
ATOM     35  C   ASP A   5      53.438  23.594  -3.414  1.00 23.53           C  
ATOM     36  CB  ASP A   5      54.875  25.516  -4.148  1.00 23.53           C  
ATOM     37  O   ASP A   5      53.250  23.859  -2.225  1.00 23.53           O  
ATOM     38  CG  ASP A   5      56.312  26.016  -4.078  1.00 23.53           C  
ATOM     39  OD1 ASP A   5      57.188  25.250  -3.604  1.00 23.53           O  
ATOM     40  OD2 ASP A   5      56.562  27.156  -4.500  1.00 23.53           O  
ATOM     41  N   ASP A   6      52.250  23.453  -4.082  1.00 24.11           N  
ATOM     42  CA  ASP A   6      51.062  23.828  -3.365  1.00 24.11           C  
ATOM     43  C   ASP A   6      50.625  22.750  -2.375  1.00 24.11           C  
ATOM     44  CB  ASP A   6      49.906  24.109  -4.348  1.00 24.11           C  
ATOM     45  O   ASP A   6      49.594  22.109  -2.549  1.00 24.11           O  
ATOM     46  CG  ASP A   6      49.812  25.562  -4.754  1.00 24.11           C  
ATOM     47  OD1 ASP A   6      50.406  26.422  -4.066  1.00 24.11           O  
ATOM     48  OD2 ASP A   6      49.156  25.859  -5.773  1.00 24.11           O  
ATOM     49  N   TYR A   7      51.531  21.781  -1.877  1.00 27.08           N  
ATOM     50  CA  TYR A   7      51.219  20.672  -0.981  1.00 27.08           C  
ATOM     51  C   TYR A   7      50.844  21.172   0.399  1.00 27.08           C  
ATOM     52  CB  TYR A   7      52.438  19.719  -0.861  1.00 27.08           C  
ATOM     53  O   TYR A   7      50.656  20.391   1.335  1.00 27.08           O  
ATOM     54  CG  TYR A   7      52.344  18.531  -1.788  1.00 27.08           C  
ATOM     55  CD1 TYR A   7      51.781  17.328  -1.376  1.00 27.08           C  
ATOM     56  CD2 TYR A   7      52.875  18.594  -3.078  1.00 27.08           C  
ATOM     57  CE1 TYR A   7      51.688  16.234  -2.227  1.00 27.08           C  
ATOM     58  CE2 TYR A   7      52.812  17.500  -3.936  1.00 27.08           C  
ATOM     59  OH  TYR A   7      52.156  15.242  -4.348  1.00 27.08           O  
ATOM     60  CZ  TYR A   7      52.219  16.328  -3.502  1.00 27.08           C  
ATOM     61  N   GLU A   8      51.094  22.453   0.841  1.00 24.66           N  
ATOM     62  CA  GLU A   8      51.312  22.781   2.250  1.00 24.66           C  
ATOM     63  C   GLU A   8      49.969  22.719   3.016  1.00 24.66           C  
ATOM     64  CB  GLU A   8      51.906  24.188   2.395  1.00 24.66           C  
ATOM     65  O   GLU A   8      49.969  22.359   4.195  1.00 24.66           O  
ATOM     66  CG  GLU A   8      53.438  24.172   2.520  1.00 24.66           C  
ATOM     67  CD  GLU A   8      54.031  25.547   2.812  1.00 24.66           C  
ATOM     68  OE1 GLU A   8      55.250  25.641   3.049  1.00 24.66           O  
ATOM     69  OE2 GLU A   8      53.250  26.531   2.805  1.00 24.66           O  
ATOM     70  N   ASP A   9      48.844  23.375   2.621  1.00 23.97           N  
ATOM     71  CA  ASP A   9      47.969  24.000   3.584  1.00 23.97           C  
ATOM     72  C   ASP A   9      47.000  22.969   4.191  1.00 23.97           C  
ATOM     73  CB  ASP A   9      47.156  25.125   2.920  1.00 23.97           C  
ATOM     74  O   ASP A   9      46.000  23.328   4.801  1.00 23.97           O  
ATOM     75  CG  ASP A   9      47.250  26.438   3.682  1.00 23.97           C  
ATOM     76  OD1 ASP A   9      47.844  26.469   4.770  1.00 23.97           O  
ATOM     77  OD2 ASP A   9      46.688  27.438   3.189  1.00 23.97           O  
ATOM     78  N   TYR A  10      47.125  21.672   3.934  1.00 26.22           N  
ATOM     79  CA  TYR A  10      46.125  20.750   4.484  1.00 26.22           C  
ATOM     80  C   TYR A  10      46.219  20.688   6.004  1.00 26.22           C  
ATOM     81  CB  TYR A  10      46.312  19.344   3.891  1.00 26.22           C  
ATOM     82  O   TYR A  10      45.688  19.766   6.629  1.00 26.22           O  
ATOM     83  CG  TYR A  10      45.344  19.047   2.764  1.00 26.22           C  
ATOM     84  CD1 TYR A  10      44.125  18.453   3.014  1.00 26.22           C  
ATOM     85  CD2 TYR A  10      45.688  19.328   1.446  1.00 26.22           C  
ATOM     86  CE1 TYR A  10      43.219  18.156   1.977  1.00 26.22           C  
ATOM     87  CE2 TYR A  10      44.812  19.047   0.402  1.00 26.22           C  
ATOM     88  OH  TYR A  10      42.719  18.188  -0.354  1.00 26.22           O  
ATOM     89  CZ  TYR A  10      43.594  18.469   0.677  1.00 26.22           C  
ATOM     90  N   ALA A  11      47.125  21.359   6.809  1.00 26.05           N  
ATOM     91  CA  ALA A  11      47.469  21.203   8.227  1.00 26.05           C  
ATOM     92  C   ALA A  11      46.281  21.609   9.109  1.00 26.05           C  
ATOM     93  CB  ALA A  11      48.688  22.016   8.578  1.00 26.05           C  
ATOM     94  O   ALA A  11      46.188  21.203  10.273  1.00 26.05           O  
ATOM     95  N   SER A  12      45.625  22.766   8.867  1.00 26.25           N  
ATOM     96  CA  SER A  12      45.031  23.516   9.969  1.00 26.25           C  
ATOM     97  C   SER A  12      43.906  22.750  10.633  1.00 26.25           C  
ATOM     98  CB  SER A  12      44.531  24.875   9.484  1.00 26.25           C  
ATOM     99  O   SER A  12      43.719  22.812  11.844  1.00 26.25           O  
ATOM    100  OG  SER A  12      43.500  24.703   8.523  1.00 26.25           O  
ATOM    101  N   ASN A  13      42.781  22.375   9.922  1.00 27.03           N  
ATOM    102  CA  ASN A  13      41.562  22.391  10.734  1.00 27.03           C  
ATOM    103  C   ASN A  13      41.500  21.172  11.664  1.00 27.03           C  
ATOM    104  CB  ASN A  13      40.312  22.438   9.844  1.00 27.03           C  
ATOM    105  O   ASN A  13      40.938  20.141  11.297  1.00 27.03           O  
ATOM    106  CG  ASN A  13      39.594  23.766   9.922  1.00 27.03           C  
ATOM    107  ND2 ASN A  13      38.656  24.000   9.000  1.00 27.03           N  
ATOM    108  OD1 ASN A  13      39.875  24.594  10.789  1.00 27.03           O  
ATOM    109  N   LYS A  14      42.406  20.766  12.508  1.00 29.97           N  
ATOM    110  CA  LYS A  14      42.594  19.797  13.578  1.00 29.97           C  
ATOM    111  C   LYS A  14      41.562  20.000  14.688  1.00 29.97           C  
ATOM    112  CB  LYS A  14      44.000  19.922  14.148  1.00 29.97           C  
ATOM    113  O   LYS A  14      41.688  19.438  15.773  1.00 29.97           O  
ATOM    114  CG  LYS A  14      45.031  19.047  13.438  1.00 29.97           C  
ATOM    115  CD  LYS A  14      46.375  19.047  14.172  1.00 29.97           C  
ATOM    116  CE  LYS A  14      47.406  18.203  13.438  1.00 29.97           C  
ATOM    117  NZ  LYS A  14      48.719  18.219  14.141  1.00 29.97           N  
ATOM    118  N   THR A  15      40.938  21.172  14.844  1.00 29.50           N  
ATOM    119  CA  THR A  15      40.156  21.281  16.062  1.00 29.50           C  
ATOM    120  C   THR A  15      39.094  20.188  16.125  1.00 29.50           C  
ATOM    121  CB  THR A  15      39.469  22.656  16.172  1.00 29.50           C  
ATOM    122  O   THR A  15      37.969  20.359  15.656  1.00 29.50           O  
ATOM    123  CG2 THR A  15      40.250  23.594  17.078  1.00 29.50           C  
ATOM    124  OG1 THR A  15      39.375  23.234  14.859  1.00 29.50           O  
ATOM    125  N   TRP A  16      39.375  19.047  15.758  1.00 30.94           N  
ATOM    126  CA  TRP A  16      38.469  17.984  16.188  1.00 30.94           C  
ATOM    127  C   TRP A  16      38.188  18.094  17.688  1.00 30.94           C  
ATOM    128  CB  TRP A  16      39.031  16.609  15.852  1.00 30.94           C  
ATOM    129  O   TRP A  16      39.094  17.922  18.500  1.00 30.94           O  
ATOM    130  CG  TRP A  16      40.094  16.641  14.789  1.00 30.94           C  
ATOM    131  CD1 TRP A  16      41.312  17.250  14.867  1.00 30.94           C  
ATOM    132  CD2 TRP A  16      40.031  16.047  13.492  1.00 30.94           C  
ATOM    133  CE2 TRP A  16      41.250  16.328  12.828  1.00 30.94           C  
ATOM    134  CE3 TRP A  16      39.031  15.312  12.820  1.00 30.94           C  
ATOM    135  NE1 TRP A  16      42.000  17.062  13.695  1.00 30.94           N  
ATOM    136  CH2 TRP A  16      40.531  15.172  10.898  1.00 30.94           C  
ATOM    137  CZ2 TRP A  16      41.500  15.898  11.531  1.00 30.94           C  
ATOM    138  CZ3 TRP A  16      39.312  14.883  11.523  1.00 30.94           C  
ATOM    139  N   VAL A  17      37.562  19.141  18.234  1.00 32.56           N  
ATOM    140  CA  VAL A  17      37.094  19.156  19.609  1.00 32.56           C  
ATOM    141  C   VAL A  17      36.812  17.719  20.078  1.00 32.56           C  
ATOM    142  CB  VAL A  17      35.844  20.047  19.797  1.00 32.56           C  
ATOM    143  O   VAL A  17      36.094  16.984  19.391  1.00 32.56           O  
ATOM    144  CG1 VAL A  17      35.438  20.109  21.266  1.00 32.56           C  
ATOM    145  CG2 VAL A  17      36.094  21.438  19.250  1.00 32.56           C  
ATOM    146  N   LEU A  18      37.594  17.125  20.906  1.00 33.22           N  
ATOM    147  CA  LEU A  18      37.438  15.898  21.672  1.00 33.22           C  
ATOM    148  C   LEU A  18      36.062  15.773  22.266  1.00 33.22           C  
ATOM    149  CB  LEU A  18      38.500  15.852  22.797  1.00 33.22           C  
ATOM    150  O   LEU A  18      35.781  16.312  23.328  1.00 33.22           O  
ATOM    151  CG  LEU A  18      39.906  15.391  22.406  1.00 33.22           C  
ATOM    152  CD1 LEU A  18      40.906  15.867  23.422  1.00 33.22           C  
ATOM    153  CD2 LEU A  18      39.938  13.875  22.266  1.00 33.22           C  
ATOM    154  N   THR A  19      35.000  16.016  21.672  1.00 39.38           N  
ATOM    155  CA  THR A  19      33.750  15.594  22.297  1.00 39.38           C  
ATOM    156  C   THR A  19      33.875  14.195  22.891  1.00 39.38           C  
ATOM    157  CB  THR A  19      32.594  15.625  21.312  1.00 39.38           C  
ATOM    158  O   THR A  19      34.438  13.297  22.250  1.00 39.38           O  
ATOM    159  CG2 THR A  19      31.734  16.891  21.484  1.00 39.38           C  
ATOM    160  OG1 THR A  19      33.094  15.602  19.969  1.00 39.38           O  
ATOM    161  N   PRO A  20      33.844  14.055  24.234  1.00 44.28           N  
ATOM    162  CA  PRO A  20      33.938  12.727  24.844  1.00 44.28           C  
ATOM    163  C   PRO A  20      33.281  11.641  24.016  1.00 44.28           C  
ATOM    164  CB  PRO A  20      33.250  12.906  26.203  1.00 44.28           C  
ATOM    165  O   PRO A  20      32.188  11.852  23.484  1.00 44.28           O  
ATOM    166  CG  PRO A  20      32.719  14.297  26.156  1.00 44.28           C  
ATOM    167  CD  PRO A  20      33.031  14.914  24.844  1.00 44.28           C  
ATOM    168  N   LYS A  21      34.094  10.711  23.469  1.00 55.00           N  
ATOM    169  CA  LYS A  21      33.688   9.523  22.719  1.00 55.00           C  
ATOM    170  C   LYS A  21      32.656   8.711  23.469  1.00 55.00           C  
ATOM    171  CB  LYS A  21      34.906   8.648  22.406  1.00 55.00           C  
ATOM    172  O   LYS A  21      32.906   8.250  24.578  1.00 55.00           O  
ATOM    173  CG  LYS A  21      35.688   9.102  21.188  1.00 55.00           C  
ATOM    174  CD  LYS A  21      36.812   8.117  20.844  1.00 55.00           C  
ATOM    175  CE  LYS A  21      37.656   8.594  19.656  1.00 55.00           C  
ATOM    176  NZ  LYS A  21      38.719   7.621  19.312  1.00 55.00           N  
ATOM    177  N   VAL A  22      31.453   9.047  23.453  1.00 61.53           N  
ATOM    178  CA  VAL A  22      30.406   8.219  24.078  1.00 61.53           C  
ATOM    179  C   VAL A  22      30.266   6.914  23.297  1.00 61.53           C  
ATOM    180  CB  VAL A  22      29.062   8.961  24.141  1.00 61.53           C  
ATOM    181  O   VAL A  22      29.953   6.926  22.109  1.00 61.53           O  
ATOM    182  CG1 VAL A  22      28.016   8.109  24.859  1.00 61.53           C  
ATOM    183  CG2 VAL A  22      29.219  10.305  24.844  1.00 61.53           C  
ATOM    184  N   PRO A  23      30.703   5.820  23.984  1.00 67.62           N  
ATOM    185  CA  PRO A  23      30.578   4.531  23.297  1.00 67.62           C  
ATOM    186  C   PRO A  23      29.141   4.242  22.859  1.00 67.62           C  
ATOM    187  CB  PRO A  23      31.031   3.523  24.359  1.00 67.62           C  
ATOM    188  O   PRO A  23      28.188   4.699  23.500  1.00 67.62           O  
ATOM    189  CG  PRO A  23      31.531   4.359  25.500  1.00 67.62           C  
ATOM    190  CD  PRO A  23      31.203   5.797  25.219  1.00 67.62           C  
ATOM    191  N   GLU A  24      28.953   3.666  21.703  1.00 72.69           N  
ATOM    192  CA  GLU A  24      27.688   3.264  21.125  1.00 72.69           C  
ATOM    193  C   GLU A  24      26.781   2.625  22.156  1.00 72.69           C  
ATOM    194  CB  GLU A  24      27.922   2.295  19.953  1.00 72.69           C  
ATOM    195  O   GLU A  24      25.562   2.863  22.156  1.00 72.69           O  
ATOM    196  CG  GLU A  24      28.281   2.980  18.641  1.00 72.69           C  
ATOM    197  CD  GLU A  24      28.594   2.004  17.516  1.00 72.69           C  
ATOM    198  OE1 GLU A  24      28.828   2.453  16.375  1.00 72.69           O  
ATOM    199  OE2 GLU A  24      28.578   0.781  17.781  1.00 72.69           O  
ATOM    200  N   GLY A  25      27.312   1.938  23.016  1.00 76.25           N  
ATOM    201  CA  GLY A  25      26.547   1.286  24.062  1.00 76.25           C  
ATOM    202  C   GLY A  25      25.859   2.266  25.000  1.00 76.25           C  
ATOM    203  O   GLY A  25      24.734   2.021  25.453  1.00 76.25           O  
ATOM    204  N   ASP A  26      26.500   3.377  25.156  1.00 81.06           N  
ATOM    205  CA  ASP A  26      25.922   4.398  26.031  1.00 81.06           C  
ATOM    206  C   ASP A  26      24.703   5.055  25.391  1.00 81.06           C  
ATOM    207  CB  ASP A  26      26.969   5.457  26.375  1.00 81.06           C  
ATOM    208  O   ASP A  26      23.719   5.324  26.062  1.00 81.06           O  
ATOM    209  CG  ASP A  26      28.016   4.969  27.375  1.00 81.06           C  
ATOM    210  OD1 ASP A  26      27.812   3.885  27.969  1.00 81.06           O  
ATOM    211  OD2 ASP A  26      29.016   5.676  27.562  1.00 81.06           O  
ATOM    212  N   VAL A  27      24.828   5.184  24.141  1.00 85.06           N  
ATOM    213  CA  VAL A  27      23.734   5.824  23.438  1.00 85.06           C  
ATOM    214  C   VAL A  27      22.500   4.906  23.438  1.00 85.06           C  
ATOM    215  CB  VAL A  27      24.125   6.180  21.984  1.00 85.06           C  
ATOM    216  O   VAL A  27      21.375   5.367  23.609  1.00 85.06           O  
ATOM    217  CG1 VAL A  27      22.953   6.832  21.250  1.00 85.06           C  
ATOM    218  CG2 VAL A  27      25.344   7.098  21.969  1.00 85.06           C  
ATOM    219  N   THR A  28      22.766   3.641  23.312  1.00 87.62           N  
ATOM    220  CA  THR A  28      21.688   2.656  23.359  1.00 87.62           C  
ATOM    221  C   THR A  28      20.984   2.697  24.703  1.00 87.62           C  
ATOM    222  CB  THR A  28      22.219   1.234  23.094  1.00 87.62           C  
ATOM    223  O   THR A  28      19.750   2.607  24.766  1.00 87.62           O  
ATOM    224  CG2 THR A  28      21.109   0.197  23.250  1.00 87.62           C  
ATOM    225  OG1 THR A  28      22.750   1.164  21.766  1.00 87.62           O  
ATOM    226  N   VAL A  29      21.750   2.830  25.703  1.00 90.00           N  
ATOM    227  CA  VAL A  29      21.203   2.877  27.047  1.00 90.00           C  
ATOM    228  C   VAL A  29      20.328   4.125  27.203  1.00 90.00           C  
ATOM    229  CB  VAL A  29      22.312   2.859  28.125  1.00 90.00           C  
ATOM    230  O   VAL A  29      19.234   4.055  27.766  1.00 90.00           O  
ATOM    231  CG1 VAL A  29      21.719   3.156  29.500  1.00 90.00           C  
ATOM    232  CG2 VAL A  29      23.031   1.513  28.125  1.00 90.00           C  
ATOM    233  N   ILE A  30      20.828   5.211  26.750  1.00 90.44           N  
ATOM    234  CA  ILE A  30      20.078   6.457  26.812  1.00 90.44           C  
ATOM    235  C   ILE A  30      18.750   6.297  26.094  1.00 90.44           C  
ATOM    236  CB  ILE A  30      20.875   7.637  26.219  1.00 90.44           C  
ATOM    237  O   ILE A  30      17.688   6.625  26.641  1.00 90.44           O  
ATOM    238  CG1 ILE A  30      22.109   7.938  27.078  1.00 90.44           C  
ATOM    239  CG2 ILE A  30      20.000   8.875  26.078  1.00 90.44           C  
ATOM    240  CD1 ILE A  30      23.125   8.875  26.422  1.00 90.44           C  
ATOM    241  N   LEU A  31      18.828   5.789  24.906  1.00 89.75           N  
ATOM    242  CA  LEU A  31      17.641   5.641  24.094  1.00 89.75           C  
ATOM    243  C   LEU A  31      16.641   4.699  24.750  1.00 89.75           C  
ATOM    244  CB  LEU A  31      18.000   5.121  22.688  1.00 89.75           C  
ATOM    245  O   LEU A  31      15.438   4.992  24.797  1.00 89.75           O  
ATOM    246  CG  LEU A  31      16.859   5.039  21.672  1.00 89.75           C  
ATOM    247  CD1 LEU A  31      16.281   6.422  21.422  1.00 89.75           C  
ATOM    248  CD2 LEU A  31      17.344   4.410  20.375  1.00 89.75           C  
ATOM    249  N   ASN A  32      17.156   3.594  25.203  1.00 89.94           N  
ATOM    250  CA  ASN A  32      16.281   2.631  25.859  1.00 89.94           C  
ATOM    251  C   ASN A  32      15.609   3.240  27.094  1.00 89.94           C  
ATOM    252  CB  ASN A  32      17.078   1.379  26.266  1.00 89.94           C  
ATOM    253  O   ASN A  32      14.422   3.000  27.328  1.00 89.94           O  
ATOM    254  CG  ASN A  32      17.422   0.512  25.062  1.00 89.94           C  
ATOM    255  ND2 ASN A  32      18.375  -0.399  25.266  1.00 89.94           N  
ATOM    256  OD1 ASN A  32      16.859   0.659  23.984  1.00 89.94           O  
ATOM    257  N   ASN A  33      16.328   4.008  27.812  1.00 92.62           N  
ATOM    258  CA  ASN A  33      15.773   4.668  28.984  1.00 92.62           C  
ATOM    259  C   ASN A  33      14.688   5.664  28.609  1.00 92.62           C  
ATOM    260  CB  ASN A  33      16.875   5.363  29.781  1.00 92.62           C  
ATOM    261  O   ASN A  33      13.664   5.773  29.297  1.00 92.62           O  
ATOM    262  CG  ASN A  33      17.734   4.391  30.562  1.00 92.62           C  
ATOM    263  ND2 ASN A  33      18.875   4.871  31.062  1.00 92.62           N  
ATOM    264  OD1 ASN A  33      17.391   3.215  30.703  1.00 92.62           O  
ATOM    265  N   LEU A  34      14.930   6.340  27.547  1.00 92.69           N  
ATOM    266  CA  LEU A  34      13.961   7.324  27.078  1.00 92.69           C  
ATOM    267  C   LEU A  34      12.656   6.648  26.672  1.00 92.69           C  
ATOM    268  CB  LEU A  34      14.531   8.117  25.906  1.00 92.69           C  
ATOM    269  O   LEU A  34      11.570   7.191  26.891  1.00 92.69           O  
ATOM    270  CG  LEU A  34      15.641   9.117  26.234  1.00 92.69           C  
ATOM    271  CD1 LEU A  34      16.172   9.766  24.953  1.00 92.69           C  
ATOM    272  CD2 LEU A  34      15.133  10.172  27.203  1.00 92.69           C  
ATOM    273  N   LEU A  35      12.742   5.465  26.094  1.00 92.00           N  
ATOM    274  CA  LEU A  35      11.578   4.793  25.531  1.00 92.00           C  
ATOM    275  C   LEU A  35      10.852   3.973  26.594  1.00 92.00           C  
ATOM    276  CB  LEU A  35      11.992   3.895  24.359  1.00 92.00           C  
ATOM    277  O   LEU A  35       9.672   3.654  26.438  1.00 92.00           O  
ATOM    278  CG  LEU A  35      12.523   4.602  23.125  1.00 92.00           C  
ATOM    279  CD1 LEU A  35      12.953   3.578  22.078  1.00 92.00           C  
ATOM    280  CD2 LEU A  35      11.477   5.547  22.547  1.00 92.00           C  
ATOM    281  N   GLU A  36      11.609   3.686  27.594  1.00 91.56           N  
ATOM    282  CA  GLU A  36      10.992   2.891  28.641  1.00 91.56           C  
ATOM    283  C   GLU A  36       9.852   3.654  29.312  1.00 91.56           C  
ATOM    284  CB  GLU A  36      12.031   2.482  29.688  1.00 91.56           C  
ATOM    285  O   GLU A  36      10.070   4.719  29.906  1.00 91.56           O  
ATOM    286  CG  GLU A  36      11.547   1.408  30.656  1.00 91.56           C  
ATOM    287  CD  GLU A  36      12.641   0.911  31.594  1.00 91.56           C  
ATOM    288  OE1 GLU A  36      12.406  -0.082  32.312  1.00 91.56           O  
ATOM    289  OE2 GLU A  36      13.734   1.521  31.594  1.00 91.56           O  
ATOM    290  N   GLY A  37       8.633   3.191  29.188  1.00 87.38           N  
ATOM    291  CA  GLY A  37       7.469   3.791  29.812  1.00 87.38           C  
ATOM    292  C   GLY A  37       6.910   4.969  29.047  1.00 87.38           C  
ATOM    293  O   GLY A  37       5.938   5.594  29.469  1.00 87.38           O  
ATOM    294  N   TYR A  38       7.602   5.328  28.047  1.00 91.62           N  
ATOM    295  CA  TYR A  38       7.129   6.441  27.234  1.00 91.62           C  
ATOM    296  C   TYR A  38       5.816   6.090  26.531  1.00 91.62           C  
ATOM    297  CB  TYR A  38       8.180   6.824  26.188  1.00 91.62           C  
ATOM    298  O   TYR A  38       5.707   5.047  25.891  1.00 91.62           O  
ATOM    299  CG  TYR A  38       7.785   8.000  25.328  1.00 91.62           C  
ATOM    300  CD1 TYR A  38       7.137   7.809  24.109  1.00 91.62           C  
ATOM    301  CD2 TYR A  38       8.062   9.305  25.734  1.00 91.62           C  
ATOM    302  CE1 TYR A  38       6.773   8.891  23.312  1.00 91.62           C  
ATOM    303  CE2 TYR A  38       7.699  10.391  24.938  1.00 91.62           C  
ATOM    304  OH  TYR A  38       6.695  11.250  22.953  1.00 91.62           O  
ATOM    305  CZ  TYR A  38       7.055  10.172  23.734  1.00 91.62           C  
ATOM    306  N   ASP A  39       4.805   6.879  26.656  1.00 89.88           N  
ATOM    307  CA  ASP A  39       3.512   6.656  26.016  1.00 89.88           C  
ATOM    308  C   ASP A  39       3.357   7.535  24.781  1.00 89.88           C  
ATOM    309  CB  ASP A  39       2.373   6.934  27.000  1.00 89.88           C  
ATOM    310  O   ASP A  39       3.037   8.719  24.891  1.00 89.88           O  
ATOM    311  CG  ASP A  39       1.038   6.383  26.531  1.00 89.88           C  
ATOM    312  OD1 ASP A  39       0.895   6.066  25.344  1.00 89.88           O  
ATOM    313  OD2 ASP A  39       0.120   6.262  27.375  1.00 89.88           O  
ATOM    314  N   ASN A  40       3.527   6.953  23.656  1.00 90.06           N  
ATOM    315  CA  ASN A  40       3.523   7.715  22.422  1.00 90.06           C  
ATOM    316  C   ASN A  40       2.102   8.023  21.953  1.00 90.06           C  
ATOM    317  CB  ASN A  40       4.285   6.965  21.328  1.00 90.06           C  
ATOM    318  O   ASN A  40       1.908   8.656  20.906  1.00 90.06           O  
ATOM    319  CG  ASN A  40       3.676   5.613  21.000  1.00 90.06           C  
ATOM    320  ND2 ASN A  40       4.270   4.902  20.062  1.00 90.06           N  
ATOM    321  OD1 ASN A  40       2.680   5.211  21.609  1.00 90.06           O  
ATOM    322  N   LYS A  41       1.055   7.664  22.734  1.00 86.88           N  
ATOM    323  CA  LYS A  41      -0.340   7.938  22.406  1.00 86.88           C  
ATOM    324  C   LYS A  41      -0.775   9.305  22.938  1.00 86.88           C  
ATOM    325  CB  LYS A  41      -1.251   6.844  22.969  1.00 86.88           C  
ATOM    326  O   LYS A  41      -1.800   9.836  22.500  1.00 86.88           O  
ATOM    327  CG  LYS A  41      -0.912   5.445  22.484  1.00 86.88           C  
ATOM    328  CD  LYS A  41      -1.756   4.387  23.188  1.00 86.88           C  
ATOM    329  CE  LYS A  41      -1.398   4.277  24.656  1.00 86.88           C  
ATOM    330  NZ  LYS A  41      -0.091   3.584  24.859  1.00 86.88           N  
ATOM    331  N   LEU A  42       0.010   9.812  23.844  1.00 90.25           N  
ATOM    332  CA  LEU A  42      -0.359  11.047  24.531  1.00 90.25           C  
ATOM    333  C   LEU A  42       0.583  12.180  24.141  1.00 90.25           C  
ATOM    334  CB  LEU A  42      -0.343  10.859  26.047  1.00 90.25           C  
ATOM    335  O   LEU A  42       1.803  12.000  24.094  1.00 90.25           O  
ATOM    336  CG  LEU A  42      -1.234   9.742  26.594  1.00 90.25           C  
ATOM    337  CD1 LEU A  42      -1.022   9.594  28.094  1.00 90.25           C  
ATOM    338  CD2 LEU A  42      -2.699  10.031  26.281  1.00 90.25           C  
ATOM    339  N   ARG A  43      -0.015  13.328  23.891  1.00 92.81           N  
ATOM    340  CA  ARG A  43       0.813  14.492  23.594  1.00 92.81           C  
ATOM    341  C   ARG A  43       1.568  14.961  24.844  1.00 92.81           C  
ATOM    342  CB  ARG A  43      -0.042  15.641  23.047  1.00 92.81           C  
ATOM    343  O   ARG A  43       1.143  14.695  25.969  1.00 92.81           O  
ATOM    344  CG  ARG A  43      -1.040  16.203  24.047  1.00 92.81           C  
ATOM    345  CD  ARG A  43      -1.690  17.484  23.531  1.00 92.81           C  
ATOM    346  NE  ARG A  43      -2.430  18.156  24.594  1.00 92.81           N  
ATOM    347  NH1 ARG A  43      -0.652  19.469  25.266  1.00 92.81           N  
ATOM    348  NH2 ARG A  43      -2.680  19.656  26.312  1.00 92.81           N  
ATOM    349  CZ  ARG A  43      -1.919  19.094  25.391  1.00 92.81           C  
ATOM    350  N   PRO A  44       2.654  15.703  24.578  1.00 94.00           N  
ATOM    351  CA  PRO A  44       3.375  16.266  25.734  1.00 94.00           C  
ATOM    352  C   PRO A  44       2.527  17.250  26.531  1.00 94.00           C  
ATOM    353  CB  PRO A  44       4.566  16.969  25.078  1.00 94.00           C  
ATOM    354  O   PRO A  44       1.750  18.016  25.953  1.00 94.00           O  
ATOM    355  CG  PRO A  44       4.633  16.422  23.688  1.00 94.00           C  
ATOM    356  CD  PRO A  44       3.287  15.852  23.344  1.00 94.00           C  
ATOM    357  N   ASP A  45       2.586  17.172  27.859  1.00 90.19           N  
ATOM    358  CA  ASP A  45       1.991  18.125  28.797  1.00 90.19           C  
ATOM    359  C   ASP A  45       0.466  18.062  28.750  1.00 90.19           C  
ATOM    360  CB  ASP A  45       2.473  19.547  28.500  1.00 90.19           C  
ATOM    361  O   ASP A  45      -0.206  19.078  28.938  1.00 90.19           O  
ATOM    362  CG  ASP A  45       3.979  19.703  28.625  1.00 90.19           C  
ATOM    363  OD1 ASP A  45       4.562  19.219  29.625  1.00 90.19           O  
ATOM    364  OD2 ASP A  45       4.590  20.297  27.719  1.00 90.19           O  
ATOM    365  N   ILE A  46      -0.013  16.969  28.359  1.00 87.88           N  
ATOM    366  CA  ILE A  46      -1.460  16.797  28.297  1.00 87.88           C  
ATOM    367  C   ILE A  46      -2.078  17.156  29.641  1.00 87.88           C  
ATOM    368  CB  ILE A  46      -1.835  15.344  27.906  1.00 87.88           C  
ATOM    369  O   ILE A  46      -1.583  16.734  30.688  1.00 87.88           O  
ATOM    370  CG1 ILE A  46      -3.350  15.227  27.703  1.00 87.88           C  
ATOM    371  CG2 ILE A  46      -1.344  14.359  28.969  1.00 87.88           C  
ATOM    372  CD1 ILE A  46      -3.768  14.008  26.891  1.00 87.88           C  
ATOM    373  N   GLY A  47      -3.121  17.969  29.641  1.00 80.75           N  
ATOM    374  CA  GLY A  47      -3.809  18.344  30.859  1.00 80.75           C  
ATOM    375  C   GLY A  47      -3.154  19.516  31.578  1.00 80.75           C  
ATOM    376  O   GLY A  47      -3.680  20.000  32.562  1.00 80.75           O  
ATOM    377  N   VAL A  48      -1.990  19.953  31.188  1.00 85.88           N  
ATOM    378  CA  VAL A  48      -1.250  21.016  31.859  1.00 85.88           C  
ATOM    379  C   VAL A  48      -1.281  22.281  31.000  1.00 85.88           C  
ATOM    380  CB  VAL A  48       0.211  20.594  32.125  1.00 85.88           C  
ATOM    381  O   VAL A  48      -1.860  23.297  31.391  1.00 85.88           O  
ATOM    382  CG1 VAL A  48       0.960  21.719  32.844  1.00 85.88           C  
ATOM    383  CG2 VAL A  48       0.249  19.312  32.969  1.00 85.88           C  
ATOM    384  N   LYS A  49      -0.756  22.234  29.828  1.00 92.12           N  
ATOM    385  CA  LYS A  49      -0.700  23.359  28.891  1.00 92.12           C  
ATOM    386  C   LYS A  49      -0.680  22.875  27.453  1.00 92.12           C  
ATOM    387  CB  LYS A  49       0.528  24.234  29.172  1.00 92.12           C  
ATOM    388  O   LYS A  49      -0.409  21.703  27.188  1.00 92.12           O  
ATOM    389  CG  LYS A  49       1.853  23.500  29.000  1.00 92.12           C  
ATOM    390  CD  LYS A  49       3.035  24.406  29.297  1.00 92.12           C  
ATOM    391  CE  LYS A  49       4.363  23.672  29.141  1.00 92.12           C  
ATOM    392  NZ  LYS A  49       5.523  24.562  29.438  1.00 92.12           N  
ATOM    393  N   PRO A  50      -0.984  23.719  26.547  1.00 95.25           N  
ATOM    394  CA  PRO A  50      -0.912  23.328  25.141  1.00 95.25           C  
ATOM    395  C   PRO A  50       0.516  23.047  24.672  1.00 95.25           C  
ATOM    396  CB  PRO A  50      -1.493  24.547  24.406  1.00 95.25           C  
ATOM    397  O   PRO A  50       1.463  23.656  25.188  1.00 95.25           O  
ATOM    398  CG  PRO A  50      -2.229  25.312  25.453  1.00 95.25           C  
ATOM    399  CD  PRO A  50      -1.643  24.969  26.797  1.00 95.25           C  
ATOM    400  N   THR A  51       0.629  22.094  23.844  1.00 96.69           N  
ATOM    401  CA  THR A  51       1.915  21.828  23.203  1.00 96.69           C  
ATOM    402  C   THR A  51       2.160  22.812  22.062  1.00 96.69           C  
ATOM    403  CB  THR A  51       1.992  20.391  22.672  1.00 96.69           C  
ATOM    404  O   THR A  51       1.336  22.938  21.156  1.00 96.69           O  
ATOM    405  CG2 THR A  51       3.369  20.094  22.078  1.00 96.69           C  
ATOM    406  OG1 THR A  51       1.734  19.469  23.750  1.00 96.69           O  
ATOM    407  N   LEU A  52       3.215  23.500  22.141  1.00 98.12           N  
ATOM    408  CA  LEU A  52       3.600  24.438  21.094  1.00 98.12           C  
ATOM    409  C   LEU A  52       4.438  23.750  20.031  1.00 98.12           C  
ATOM    410  CB  LEU A  52       4.379  25.609  21.688  1.00 98.12           C  
ATOM    411  O   LEU A  52       5.465  23.141  20.344  1.00 98.12           O  
ATOM    412  CG  LEU A  52       4.812  26.703  20.703  1.00 98.12           C  
ATOM    413  CD1 LEU A  52       3.592  27.391  20.094  1.00 98.12           C  
ATOM    414  CD2 LEU A  52       5.711  27.719  21.406  1.00 98.12           C  
ATOM    415  N   ILE A  53       3.982  23.812  18.797  1.00 97.94           N  
ATOM    416  CA  ILE A  53       4.703  23.203  17.672  1.00 97.94           C  
ATOM    417  C   ILE A  53       5.230  24.297  16.750  1.00 97.94           C  
ATOM    418  CB  ILE A  53       3.811  22.219  16.891  1.00 97.94           C  
ATOM    419  O   ILE A  53       4.453  25.000  16.109  1.00 97.94           O  
ATOM    420  CG1 ILE A  53       3.270  21.125  17.828  1.00 97.94           C  
ATOM    421  CG2 ILE A  53       4.582  21.609  15.719  1.00 97.94           C  
ATOM    422  CD1 ILE A  53       2.229  20.219  17.172  1.00 97.94           C  
ATOM    423  N   HIS A  54       6.543  24.469  16.672  1.00 97.50           N  
ATOM    424  CA  HIS A  54       7.168  25.359  15.703  1.00 97.50           C  
ATOM    425  C   HIS A  54       7.320  24.688  14.344  1.00 97.50           C  
ATOM    426  CB  HIS A  54       8.531  25.844  16.219  1.00 97.50           C  
ATOM    427  O   HIS A  54       7.914  23.609  14.250  1.00 97.50           O  
ATOM    428  CG  HIS A  54       8.453  26.641  17.469  1.00 97.50           C  
ATOM    429  CD2 HIS A  54       9.289  26.703  18.547  1.00 97.50           C  
ATOM    430  ND1 HIS A  54       7.418  27.516  17.750  1.00 97.50           N  
ATOM    431  CE1 HIS A  54       7.621  28.062  18.922  1.00 97.50           C  
ATOM    432  NE2 HIS A  54       8.742  27.594  19.422  1.00 97.50           N  
ATOM    433  N   THR A  55       6.746  25.281  13.375  1.00 96.19           N  
ATOM    434  CA  THR A  55       6.773  24.672  12.055  1.00 96.19           C  
ATOM    435  C   THR A  55       7.656  25.469  11.102  1.00 96.19           C  
ATOM    436  CB  THR A  55       5.355  24.562  11.461  1.00 96.19           C  
ATOM    437  O   THR A  55       7.773  26.688  11.234  1.00 96.19           O  
ATOM    438  CG2 THR A  55       4.488  23.609  12.289  1.00 96.19           C  
ATOM    439  OG1 THR A  55       4.746  25.859  11.445  1.00 96.19           O  
ATOM    440  N   ASP A  56       8.336  24.750  10.219  1.00 93.50           N  
ATOM    441  CA  ASP A  56       9.148  25.312   9.133  1.00 93.50           C  
ATOM    442  C   ASP A  56       8.930  24.531   7.836  1.00 93.50           C  
ATOM    443  CB  ASP A  56      10.625  25.312   9.516  1.00 93.50           C  
ATOM    444  O   ASP A  56       8.602  23.344   7.863  1.00 93.50           O  
ATOM    445  CG  ASP A  56      11.398  26.453   8.898  1.00 93.50           C  
ATOM    446  OD1 ASP A  56      10.797  27.281   8.172  1.00 93.50           O  
ATOM    447  OD2 ASP A  56      12.625  26.547   9.133  1.00 93.50           O  
ATOM    448  N   MET A  57       9.031  25.281   6.781  1.00 93.50           N  
ATOM    449  CA  MET A  57       8.797  24.656   5.477  1.00 93.50           C  
ATOM    450  C   MET A  57       9.820  25.141   4.453  1.00 93.50           C  
ATOM    451  CB  MET A  57       7.383  24.969   4.988  1.00 93.50           C  
ATOM    452  O   MET A  57      10.172  26.328   4.434  1.00 93.50           O  
ATOM    453  CG  MET A  57       7.027  24.281   3.676  1.00 93.50           C  
ATOM    454  SD  MET A  57       5.359  24.750   3.072  1.00 93.50           S  
ATOM    455  CE  MET A  57       4.344  24.188   4.465  1.00 93.50           C  
ATOM    456  N   TYR A  58      10.375  24.250   3.766  1.00 92.31           N  
ATOM    457  CA  TYR A  58      11.195  24.547   2.592  1.00 92.31           C  
ATOM    458  C   TYR A  58      10.523  24.047   1.320  1.00 92.31           C  
ATOM    459  CB  TYR A  58      12.586  23.922   2.730  1.00 92.31           C  
ATOM    460  O   TYR A  58      10.305  22.844   1.161  1.00 92.31           O  
ATOM    461  CG  TYR A  58      13.469  24.141   1.525  1.00 92.31           C  
ATOM    462  CD1 TYR A  58      13.562  23.172   0.527  1.00 92.31           C  
ATOM    463  CD2 TYR A  58      14.211  25.297   1.382  1.00 92.31           C  
ATOM    464  CE1 TYR A  58      14.375  23.359  -0.584  1.00 92.31           C  
ATOM    465  CE2 TYR A  58      15.031  25.500   0.275  1.00 92.31           C  
ATOM    466  OH  TYR A  58      15.914  24.719  -1.800  1.00 92.31           O  
ATOM    467  CZ  TYR A  58      15.102  24.531  -0.701  1.00 92.31           C  
ATOM    468  N   VAL A  59      10.195  24.938   0.435  1.00 93.44           N  
ATOM    469  CA  VAL A  59       9.531  24.578  -0.815  1.00 93.44           C  
ATOM    470  C   VAL A  59      10.586  24.172  -1.853  1.00 93.44           C  
ATOM    471  CB  VAL A  59       8.656  25.719  -1.354  1.00 93.44           C  
ATOM    472  O   VAL A  59      11.305  25.031  -2.367  1.00 93.44           O  
ATOM    473  CG1 VAL A  59       7.992  25.328  -2.672  1.00 93.44           C  
ATOM    474  CG2 VAL A  59       7.605  26.125  -0.322  1.00 93.44           C  
ATOM    475  N   ASN A  60      10.547  22.969  -2.143  1.00 89.94           N  
ATOM    476  CA  ASN A  60      11.500  22.469  -3.129  1.00 89.94           C  
ATOM    477  C   ASN A  60      11.055  22.797  -4.551  1.00 89.94           C  
ATOM    478  CB  ASN A  60      11.695  20.953  -2.965  1.00 89.94           C  
ATOM    479  O   ASN A  60      11.859  23.234  -5.375  1.00 89.94           O  
ATOM    480  CG  ASN A  60      12.969  20.469  -3.609  1.00 89.94           C  
ATOM    481  ND2 ASN A  60      12.945  19.234  -4.105  1.00 89.94           N  
ATOM    482  OD1 ASN A  60      13.977  21.188  -3.660  1.00 89.94           O  
ATOM    483  N   SER A  61       9.836  22.578  -4.801  1.00 89.25           N  
ATOM    484  CA  SER A  61       9.320  22.875  -6.129  1.00 89.25           C  
ATOM    485  C   SER A  61       7.797  23.000  -6.117  1.00 89.25           C  
ATOM    486  CB  SER A  61       9.734  21.797  -7.125  1.00 89.25           C  
ATOM    487  O   SER A  61       7.129  22.422  -5.254  1.00 89.25           O  
ATOM    488  OG  SER A  61       9.047  20.578  -6.871  1.00 89.25           O  
ATOM    489  N   ILE A  62       7.352  23.797  -7.059  1.00 91.31           N  
ATOM    490  CA  ILE A  62       5.918  23.906  -7.320  1.00 91.31           C  
ATOM    491  C   ILE A  62       5.629  23.500  -8.766  1.00 91.31           C  
ATOM    492  CB  ILE A  62       5.395  25.328  -7.047  1.00 91.31           C  
ATOM    493  O   ILE A  62       6.363  23.875  -9.680  1.00 91.31           O  
ATOM    494  CG1 ILE A  62       5.508  25.656  -5.555  1.00 91.31           C  
ATOM    495  CG2 ILE A  62       3.945  25.469  -7.527  1.00 91.31           C  
ATOM    496  CD1 ILE A  62       5.098  27.094  -5.207  1.00 91.31           C  
ATOM    497  N   GLY A  63       4.551  22.812  -8.891  1.00 87.56           N  
ATOM    498  CA  GLY A  63       4.109  22.422 -10.219  1.00 87.56           C  
ATOM    499  C   GLY A  63       3.975  20.922 -10.391  1.00 87.56           C  
ATOM    500  O   GLY A  63       4.594  20.156  -9.656  1.00 87.56           O  
ATOM    501  N   PRO A  64       3.268  20.484 -11.273  1.00 87.69           N  
ATOM    502  CA  PRO A  64       2.539  21.297 -12.258  1.00 87.69           C  
ATOM    503  C   PRO A  64       1.343  22.016 -11.648  1.00 87.69           C  
ATOM    504  CB  PRO A  64       2.082  20.266 -13.289  1.00 87.69           C  
ATOM    505  O   PRO A  64       0.842  21.625 -10.594  1.00 87.69           O  
ATOM    506  CG  PRO A  64       1.940  18.984 -12.523  1.00 87.69           C  
ATOM    507  CD  PRO A  64       2.980  18.953 -11.445  1.00 87.69           C  
ATOM    508  N   VAL A  65       1.008  23.109 -12.305  1.00 89.12           N  
ATOM    509  CA  VAL A  65      -0.221  23.828 -11.984  1.00 89.12           C  
ATOM    510  C   VAL A  65      -1.319  23.438 -12.969  1.00 89.12           C  
ATOM    511  CB  VAL A  65      -0.006  25.359 -12.000  1.00 89.12           C  
ATOM    512  O   VAL A  65      -1.157  23.609 -14.180  1.00 89.12           O  
ATOM    513  CG1 VAL A  65      -1.302  26.094 -11.656  1.00 89.12           C  
ATOM    514  CG2 VAL A  65       1.106  25.750 -11.023  1.00 89.12           C  
ATOM    515  N   ASN A  66      -2.424  22.938 -12.469  1.00 86.56           N  
ATOM    516  CA  ASN A  66      -3.520  22.438 -13.297  1.00 86.56           C  
ATOM    517  C   ASN A  66      -4.762  23.312 -13.164  1.00 86.56           C  
ATOM    518  CB  ASN A  66      -3.850  20.984 -12.938  1.00 86.56           C  
ATOM    519  O   ASN A  66      -5.531  23.156 -12.211  1.00 86.56           O  
ATOM    520  CG  ASN A  66      -4.816  20.344 -13.914  1.00 86.56           C  
ATOM    521  ND2 ASN A  66      -4.676  19.047 -14.117  1.00 86.56           N  
ATOM    522  OD1 ASN A  66      -5.680  21.016 -14.484  1.00 86.56           O  
ATOM    523  N   ALA A  67      -5.016  24.109 -14.117  1.00 81.12           N  
ATOM    524  CA  ALA A  67      -6.137  25.047 -14.070  1.00 81.12           C  
ATOM    525  C   ALA A  67      -7.465  24.328 -14.250  1.00 81.12           C  
ATOM    526  CB  ALA A  67      -5.973  26.125 -15.141  1.00 81.12           C  
ATOM    527  O   ALA A  67      -8.492  24.766 -13.719  1.00 81.12           O  
ATOM    528  N   ILE A  68      -7.430  23.234 -14.945  1.00 78.25           N  
ATOM    529  CA  ILE A  68      -8.656  22.484 -15.211  1.00 78.25           C  
ATOM    530  C   ILE A  68      -9.148  21.844 -13.914  1.00 78.25           C  
ATOM    531  CB  ILE A  68      -8.438  21.422 -16.297  1.00 78.25           C  
ATOM    532  O   ILE A  68     -10.328  21.938 -13.578  1.00 78.25           O  
ATOM    533  CG1 ILE A  68      -8.070  22.078 -17.641  1.00 78.25           C  
ATOM    534  CG2 ILE A  68      -9.680  20.531 -16.453  1.00 78.25           C  
ATOM    535  CD1 ILE A  68      -7.641  21.094 -18.719  1.00 78.25           C  
ATOM    536  N   ASN A  69      -8.250  21.297 -13.250  1.00 80.62           N  
ATOM    537  CA  ASN A  69      -8.617  20.578 -12.031  1.00 80.62           C  
ATOM    538  C   ASN A  69      -8.516  21.484 -10.805  1.00 80.62           C  
ATOM    539  CB  ASN A  69      -7.746  19.344 -11.852  1.00 80.62           C  
ATOM    540  O   ASN A  69      -8.828  21.062  -9.695  1.00 80.62           O  
ATOM    541  CG  ASN A  69      -8.047  18.266 -12.883  1.00 80.62           C  
ATOM    542  ND2 ASN A  69      -7.035  17.469 -13.211  1.00 80.62           N  
ATOM    543  OD1 ASN A  69      -9.172  18.156 -13.375  1.00 80.62           O  
ATOM    544  N   MET A  70      -8.055  22.672 -10.930  1.00 83.38           N  
ATOM    545  CA  MET A  70      -7.914  23.672  -9.875  1.00 83.38           C  
ATOM    546  C   MET A  70      -7.016  23.156  -8.758  1.00 83.38           C  
ATOM    547  CB  MET A  70      -9.281  24.047  -9.305  1.00 83.38           C  
ATOM    548  O   MET A  70      -7.402  23.172  -7.586  1.00 83.38           O  
ATOM    549  CG  MET A  70     -10.164  24.812 -10.289  1.00 83.38           C  
ATOM    550  SD  MET A  70      -9.844  26.625 -10.266  1.00 83.38           S  
ATOM    551  CE  MET A  70     -11.547  27.250 -10.375  1.00 83.38           C  
ATOM    552  N   GLU A  71      -5.930  22.734  -9.164  1.00 89.56           N  
ATOM    553  CA  GLU A  71      -4.977  22.219  -8.188  1.00 89.56           C  
ATOM    554  C   GLU A  71      -3.537  22.469  -8.633  1.00 89.56           C  
ATOM    555  CB  GLU A  71      -5.195  20.719  -7.961  1.00 89.56           C  
ATOM    556  O   GLU A  71      -3.287  22.781  -9.797  1.00 89.56           O  
ATOM    557  CG  GLU A  71      -4.863  19.859  -9.172  1.00 89.56           C  
ATOM    558  CD  GLU A  71      -5.305  18.406  -9.016  1.00 89.56           C  
ATOM    559  OE1 GLU A  71      -4.871  17.547  -9.820  1.00 89.56           O  
ATOM    560  OE2 GLU A  71      -6.086  18.125  -8.078  1.00 89.56           O  
ATOM    561  N   TYR A  72      -2.650  22.469  -7.734  1.00 92.75           N  
ATOM    562  CA  TYR A  72      -1.218  22.531  -8.008  1.00 92.75           C  
ATOM    563  C   TYR A  72      -0.459  21.531  -7.152  1.00 92.75           C  
ATOM    564  CB  TYR A  72      -0.678  23.938  -7.750  1.00 92.75           C  
ATOM    565  O   TYR A  72      -0.899  21.172  -6.055  1.00 92.75           O  
ATOM    566  CG  TYR A  72      -0.593  24.312  -6.285  1.00 92.75           C  
ATOM    567  CD1 TYR A  72      -1.729  24.688  -5.574  1.00 92.75           C  
ATOM    568  CD2 TYR A  72       0.624  24.266  -5.613  1.00 92.75           C  
ATOM    569  CE1 TYR A  72      -1.655  25.016  -4.227  1.00 92.75           C  
ATOM    570  CE2 TYR A  72       0.709  24.609  -4.266  1.00 92.75           C  
ATOM    571  OH  TYR A  72      -0.354  25.312  -2.248  1.00 92.75           O  
ATOM    572  CZ  TYR A  72      -0.433  24.969  -3.582  1.00 92.75           C  
ATOM    573  N   THR A  73       0.597  21.031  -7.672  1.00 93.44           N  
ATOM    574  CA  THR A  73       1.462  20.109  -6.949  1.00 93.44           C  
ATOM    575  C   THR A  73       2.631  20.844  -6.309  1.00 93.44           C  
ATOM    576  CB  THR A  73       1.999  19.000  -7.875  1.00 93.44           C  
ATOM    577  O   THR A  73       3.211  21.750  -6.918  1.00 93.44           O  
ATOM    578  CG2 THR A  73       2.775  17.953  -7.086  1.00 93.44           C  
ATOM    579  OG1 THR A  73       0.899  18.359  -8.539  1.00 93.44           O  
ATOM    580  N   ILE A  74       2.953  20.484  -5.102  1.00 94.25           N  
ATOM    581  CA  ILE A  74       4.062  21.125  -4.406  1.00 94.25           C  
ATOM    582  C   ILE A  74       4.906  20.078  -3.699  1.00 94.25           C  
ATOM    583  CB  ILE A  74       3.557  22.172  -3.391  1.00 94.25           C  
ATOM    584  O   ILE A  74       4.375  19.109  -3.150  1.00 94.25           O  
ATOM    585  CG1 ILE A  74       4.738  22.953  -2.787  1.00 94.25           C  
ATOM    586  CG2 ILE A  74       2.719  21.516  -2.295  1.00 94.25           C  
ATOM    587  CD1 ILE A  74       4.332  24.172  -1.977  1.00 94.25           C  
ATOM    588  N   ASP A  75       6.199  20.203  -3.777  1.00 93.12           N  
ATOM    589  CA  ASP A  75       7.180  19.375  -3.068  1.00 93.12           C  
ATOM    590  C   ASP A  75       7.840  20.172  -1.939  1.00 93.12           C  
ATOM    591  CB  ASP A  75       8.242  18.859  -4.035  1.00 93.12           C  
ATOM    592  O   ASP A  75       8.484  21.188  -2.184  1.00 93.12           O  
ATOM    593  CG  ASP A  75       9.211  17.891  -3.381  1.00 93.12           C  
ATOM    594  OD1 ASP A  75       9.586  18.109  -2.207  1.00 93.12           O  
ATOM    595  OD2 ASP A  75       9.617  16.906  -4.047  1.00 93.12           O  
ATOM    596  N   ILE A  76       7.746  19.641  -0.691  1.00 93.56           N  
ATOM    597  CA  ILE A  76       8.250  20.438   0.417  1.00 93.56           C  
ATOM    598  C   ILE A  76       9.023  19.547   1.389  1.00 93.56           C  
ATOM    599  CB  ILE A  76       7.109  21.172   1.154  1.00 93.56           C  
ATOM    600  O   ILE A  76       8.805  18.344   1.436  1.00 93.56           O  
ATOM    601  CG1 ILE A  76       6.133  20.156   1.762  1.00 93.56           C  
ATOM    602  CG2 ILE A  76       6.383  22.141   0.208  1.00 93.56           C  
ATOM    603  CD1 ILE A  76       5.090  20.781   2.682  1.00 93.56           C  
ATOM    604  N   PHE A  77       9.922  20.156   2.080  1.00 91.50           N  
ATOM    605  CA  PHE A  77      10.430  19.656   3.350  1.00 91.50           C  
ATOM    606  C   PHE A  77       9.711  20.312   4.520  1.00 91.50           C  
ATOM    607  CB  PHE A  77      11.945  19.891   3.459  1.00 91.50           C  
ATOM    608  O   PHE A  77       9.711  21.531   4.641  1.00 91.50           O  
ATOM    609  CG  PHE A  77      12.758  19.062   2.492  1.00 91.50           C  
ATOM    610  CD1 PHE A  77      13.141  17.766   2.809  1.00 91.50           C  
ATOM    611  CD2 PHE A  77      13.133  19.594   1.264  1.00 91.50           C  
ATOM    612  CE1 PHE A  77      13.898  17.016   1.914  1.00 91.50           C  
ATOM    613  CE2 PHE A  77      13.883  18.844   0.366  1.00 91.50           C  
ATOM    614  CZ  PHE A  77      14.266  17.562   0.693  1.00 91.50           C  
ATOM    615  N   PHE A  78       9.141  19.547   5.363  1.00 94.62           N  
ATOM    616  CA  PHE A  78       8.312  20.031   6.461  1.00 94.62           C  
ATOM    617  C   PHE A  78       8.938  19.688   7.805  1.00 94.62           C  
ATOM    618  CB  PHE A  78       6.898  19.438   6.367  1.00 94.62           C  
ATOM    619  O   PHE A  78       9.188  18.516   8.094  1.00 94.62           O  
ATOM    620  CG  PHE A  78       5.910  20.078   7.301  1.00 94.62           C  
ATOM    621  CD1 PHE A  78       5.246  19.328   8.258  1.00 94.62           C  
ATOM    622  CD2 PHE A  78       5.645  21.438   7.223  1.00 94.62           C  
ATOM    623  CE1 PHE A  78       4.328  19.922   9.125  1.00 94.62           C  
ATOM    624  CE2 PHE A  78       4.730  22.047   8.086  1.00 94.62           C  
ATOM    625  CZ  PHE A  78       4.070  21.281   9.031  1.00 94.62           C  
ATOM    626  N   ALA A  79       9.125  20.703   8.562  1.00 94.50           N  
ATOM    627  CA  ALA A  79       9.781  20.516   9.859  1.00 94.50           C  
ATOM    628  C   ALA A  79       8.859  20.938  11.000  1.00 94.50           C  
ATOM    629  CB  ALA A  79      11.086  21.297   9.914  1.00 94.50           C  
ATOM    630  O   ALA A  79       8.195  21.984  10.922  1.00 94.50           O  
ATOM    631  N   GLN A  80       8.812  20.172  11.977  1.00 95.62           N  
ATOM    632  CA  GLN A  80       8.078  20.438  13.203  1.00 95.62           C  
ATOM    633  C   GLN A  80       8.961  20.250  14.430  1.00 95.62           C  
ATOM    634  CB  GLN A  80       6.836  19.547  13.297  1.00 95.62           C  
ATOM    635  O   GLN A  80       9.609  19.219  14.578  1.00 95.62           O  
ATOM    636  CG  GLN A  80       5.855  19.734  12.148  1.00 95.62           C  
ATOM    637  CD  GLN A  80       4.715  18.734  12.188  1.00 95.62           C  
ATOM    638  NE2 GLN A  80       4.941  17.562  11.617  1.00 95.62           N  
ATOM    639  OE1 GLN A  80       3.643  19.016  12.727  1.00 95.62           O  
ATOM    640  N   THR A  81       8.992  21.266  15.289  1.00 97.00           N  
ATOM    641  CA  THR A  81       9.781  21.219  16.516  1.00 97.00           C  
ATOM    642  C   THR A  81       8.891  21.438  17.734  1.00 97.00           C  
ATOM    643  CB  THR A  81      10.906  22.281  16.500  1.00 97.00           C  
ATOM    644  O   THR A  81       8.047  22.344  17.750  1.00 97.00           O  
ATOM    645  CG2 THR A  81      11.758  22.188  17.766  1.00 97.00           C  
ATOM    646  OG1 THR A  81      11.734  22.062  15.352  1.00 97.00           O  
ATOM    647  N   TRP A  82       9.055  20.609  18.703  1.00 97.69           N  
ATOM    648  CA  TRP A  82       8.328  20.781  19.953  1.00 97.69           C  
ATOM    649  C   TRP A  82       9.172  20.281  21.125  1.00 97.69           C  
ATOM    650  CB  TRP A  82       6.996  20.031  19.906  1.00 97.69           C  
ATOM    651  O   TRP A  82      10.258  19.734  20.938  1.00 97.69           O  
ATOM    652  CG  TRP A  82       7.137  18.531  19.859  1.00 97.69           C  
ATOM    653  CD1 TRP A  82       7.105  17.672  20.906  1.00 97.69           C  
ATOM    654  CD2 TRP A  82       7.336  17.734  18.688  1.00 97.69           C  
ATOM    655  CE2 TRP A  82       7.414  16.391  19.094  1.00 97.69           C  
ATOM    656  CE3 TRP A  82       7.453  18.031  17.312  1.00 97.69           C  
ATOM    657  NE1 TRP A  82       7.270  16.375  20.453  1.00 97.69           N  
ATOM    658  CH2 TRP A  82       7.719  15.656  16.875  1.00 97.69           C  
ATOM    659  CZ2 TRP A  82       7.605  15.344  18.203  1.00 97.69           C  
ATOM    660  CZ3 TRP A  82       7.645  16.984  16.422  1.00 97.69           C  
ATOM    661  N   TYR A  83       8.664  20.578  22.344  1.00 97.62           N  
ATOM    662  CA  TYR A  83       9.336  20.125  23.547  1.00 97.62           C  
ATOM    663  C   TYR A  83       8.531  19.031  24.234  1.00 97.62           C  
ATOM    664  CB  TYR A  83       9.562  21.297  24.516  1.00 97.62           C  
ATOM    665  O   TYR A  83       7.320  19.156  24.406  1.00 97.62           O  
ATOM    666  CG  TYR A  83      10.711  22.188  24.125  1.00 97.62           C  
ATOM    667  CD1 TYR A  83      11.984  22.000  24.656  1.00 97.62           C  
ATOM    668  CD2 TYR A  83      10.523  23.234  23.219  1.00 97.62           C  
ATOM    669  CE1 TYR A  83      13.047  22.828  24.297  1.00 97.62           C  
ATOM    670  CE2 TYR A  83      11.578  24.078  22.859  1.00 97.62           C  
ATOM    671  OH  TYR A  83      13.875  24.672  23.047  1.00 97.62           O  
ATOM    672  CZ  TYR A  83      12.828  23.859  23.406  1.00 97.62           C  
ATOM    673  N   ASP A  84       9.211  17.969  24.562  1.00 96.81           N  
ATOM    674  CA  ASP A  84       8.648  16.875  25.344  1.00 96.81           C  
ATOM    675  C   ASP A  84       9.531  16.531  26.547  1.00 96.81           C  
ATOM    676  CB  ASP A  84       8.445  15.633  24.469  1.00 96.81           C  
ATOM    677  O   ASP A  84      10.555  15.867  26.391  1.00 96.81           O  
ATOM    678  CG  ASP A  84       7.570  14.578  25.125  1.00 96.81           C  
ATOM    679  OD1 ASP A  84       7.492  14.539  26.375  1.00 96.81           O  
ATOM    680  OD2 ASP A  84       6.957  13.781  24.391  1.00 96.81           O  
ATOM    681  N   ARG A  85       9.109  16.859  27.688  1.00 94.44           N  
ATOM    682  CA  ARG A  85       9.906  16.703  28.891  1.00 94.44           C  
ATOM    683  C   ARG A  85      10.195  15.242  29.172  1.00 94.44           C  
ATOM    684  CB  ARG A  85       9.195  17.344  30.094  1.00 94.44           C  
ATOM    685  O   ARG A  85      11.188  14.914  29.844  1.00 94.44           O  
ATOM    686  CG  ARG A  85       9.094  18.859  30.016  1.00 94.44           C  
ATOM    687  CD  ARG A  85       8.383  19.438  31.234  1.00 94.44           C  
ATOM    688  NE  ARG A  85       8.312  20.891  31.172  1.00 94.44           N  
ATOM    689  NH1 ARG A  85       6.609  21.078  32.719  1.00 94.44           N  
ATOM    690  NH2 ARG A  85       7.496  22.953  31.750  1.00 94.44           N  
ATOM    691  CZ  ARG A  85       7.473  21.641  31.891  1.00 94.44           C  
ATOM    692  N   ARG A  86       9.359  14.359  28.703  1.00 94.00           N  
ATOM    693  CA  ARG A  86       9.555  12.930  28.938  1.00 94.00           C  
ATOM    694  C   ARG A  86      10.781  12.406  28.203  1.00 94.00           C  
ATOM    695  CB  ARG A  86       8.312  12.141  28.516  1.00 94.00           C  
ATOM    696  O   ARG A  86      11.281  11.328  28.500  1.00 94.00           O  
ATOM    697  CG  ARG A  86       7.047  12.531  29.266  1.00 94.00           C  
ATOM    698  CD  ARG A  86       5.805  11.898  28.656  1.00 94.00           C  
ATOM    699  NE  ARG A  86       5.527  12.438  27.328  1.00 94.00           N  
ATOM    700  NH1 ARG A  86       3.648  11.141  26.969  1.00 94.00           N  
ATOM    701  NH2 ARG A  86       4.348  12.617  25.359  1.00 94.00           N  
ATOM    702  CZ  ARG A  86       4.508  12.062  26.562  1.00 94.00           C  
ATOM    703  N   LEU A  87      11.273  13.195  27.250  1.00 96.19           N  
ATOM    704  CA  LEU A  87      12.391  12.750  26.406  1.00 96.19           C  
ATOM    705  C   LEU A  87      13.680  13.469  26.812  1.00 96.19           C  
ATOM    706  CB  LEU A  87      12.086  13.000  24.938  1.00 96.19           C  
ATOM    707  O   LEU A  87      14.656  13.445  26.062  1.00 96.19           O  
ATOM    708  CG  LEU A  87      10.914  12.219  24.344  1.00 96.19           C  
ATOM    709  CD1 LEU A  87      10.648  12.672  22.906  1.00 96.19           C  
ATOM    710  CD2 LEU A  87      11.188  10.727  24.391  1.00 96.19           C  
ATOM    711  N   LYS A  88      13.664  14.094  27.891  1.00 95.81           N  
ATOM    712  CA  LYS A  88      14.883  14.695  28.422  1.00 95.81           C  
ATOM    713  C   LYS A  88      15.859  13.625  28.906  1.00 95.81           C  
ATOM    714  CB  LYS A  88      14.547  15.648  29.578  1.00 95.81           C  
ATOM    715  O   LYS A  88      15.453  12.586  29.422  1.00 95.81           O  
ATOM    716  CG  LYS A  88      13.938  16.969  29.125  1.00 95.81           C  
ATOM    717  CD  LYS A  88      13.734  17.922  30.297  1.00 95.81           C  
ATOM    718  CE  LYS A  88      13.164  19.250  29.844  1.00 95.81           C  
ATOM    719  NZ  LYS A  88      12.969  20.188  30.984  1.00 95.81           N  
ATOM    720  N   PHE A  89      17.125  13.914  28.688  1.00 94.75           N  
ATOM    721  CA  PHE A  89      18.141  12.992  29.188  1.00 94.75           C  
ATOM    722  C   PHE A  89      19.422  13.727  29.547  1.00 94.75           C  
ATOM    723  CB  PHE A  89      18.438  11.898  28.141  1.00 94.75           C  
ATOM    724  O   PHE A  89      19.656  14.844  29.078  1.00 94.75           O  
ATOM    725  CG  PHE A  89      18.953  12.430  26.844  1.00 94.75           C  
ATOM    726  CD1 PHE A  89      18.078  12.820  25.828  1.00 94.75           C  
ATOM    727  CD2 PHE A  89      20.312  12.539  26.609  1.00 94.75           C  
ATOM    728  CE1 PHE A  89      18.547  13.312  24.625  1.00 94.75           C  
ATOM    729  CE2 PHE A  89      20.797  13.031  25.406  1.00 94.75           C  
ATOM    730  CZ  PHE A  89      19.922  13.414  24.406  1.00 94.75           C  
ATOM    731  N   ASN A  90      20.234  13.086  30.422  1.00 90.75           N  
ATOM    732  CA  ASN A  90      21.516  13.648  30.844  1.00 90.75           C  
ATOM    733  C   ASN A  90      22.688  12.867  30.250  1.00 90.75           C  
ATOM    734  CB  ASN A  90      21.625  13.688  32.375  1.00 90.75           C  
ATOM    735  O   ASN A  90      22.844  11.672  30.500  1.00 90.75           O  
ATOM    736  CG  ASN A  90      20.844  14.844  32.969  1.00 90.75           C  
ATOM    737  ND2 ASN A  90      20.469  14.703  34.250  1.00 90.75           N  
ATOM    738  OD1 ASN A  90      20.578  15.852  32.312  1.00 90.75           O  
ATOM    739  N   SER A  91      23.375  13.523  29.406  1.00 88.44           N  
ATOM    740  CA  SER A  91      24.531  12.906  28.766  1.00 88.44           C  
ATOM    741  C   SER A  91      25.438  13.961  28.141  1.00 88.44           C  
ATOM    742  CB  SER A  91      24.094  11.906  27.703  1.00 88.44           C  
ATOM    743  O   SER A  91      25.078  15.141  28.078  1.00 88.44           O  
ATOM    744  OG  SER A  91      25.203  11.453  26.953  1.00 88.44           O  
ATOM    745  N   THR A  92      26.641  13.555  27.781  1.00 85.19           N  
ATOM    746  CA  THR A  92      27.562  14.430  27.062  1.00 85.19           C  
ATOM    747  C   THR A  92      27.109  14.625  25.625  1.00 85.19           C  
ATOM    748  CB  THR A  92      29.000  13.859  27.094  1.00 85.19           C  
ATOM    749  O   THR A  92      27.438  15.641  25.000  1.00 85.19           O  
ATOM    750  CG2 THR A  92      29.578  13.875  28.500  1.00 85.19           C  
ATOM    751  OG1 THR A  92      28.984  12.516  26.609  1.00 85.19           O  
ATOM    752  N   ILE A  93      26.328  13.680  25.203  1.00 85.62           N  
ATOM    753  CA  ILE A  93      25.750  13.820  23.875  1.00 85.62           C  
ATOM    754  C   ILE A  93      24.578  14.797  23.922  1.00 85.62           C  
ATOM    755  CB  ILE A  93      25.297  12.461  23.312  1.00 85.62           C  
ATOM    756  O   ILE A  93      23.641  14.625  24.703  1.00 85.62           O  
ATOM    757  CG1 ILE A  93      26.469  11.492  23.219  1.00 85.62           C  
ATOM    758  CG2 ILE A  93      24.609  12.641  21.953  1.00 85.62           C  
ATOM    759  CD1 ILE A  93      26.078  10.062  22.875  1.00 85.62           C  
ATOM    760  N   LYS A  94      24.641  15.773  23.062  1.00 89.06           N  
ATOM    761  CA  LYS A  94      23.656  16.844  23.125  1.00 89.06           C  
ATOM    762  C   LYS A  94      22.422  16.484  22.297  1.00 89.06           C  
ATOM    763  CB  LYS A  94      24.250  18.156  22.641  1.00 89.06           C  
ATOM    764  O   LYS A  94      21.312  16.953  22.578  1.00 89.06           O  
ATOM    765  CG  LYS A  94      25.234  18.781  23.625  1.00 89.06           C  
ATOM    766  CD  LYS A  94      24.953  20.266  23.828  1.00 89.06           C  
ATOM    767  CE  LYS A  94      25.984  20.906  24.766  1.00 89.06           C  
ATOM    768  NZ  LYS A  94      25.641  22.328  25.047  1.00 89.06           N  
ATOM    769  N   VAL A  95      22.656  15.727  21.266  1.00 91.69           N  
ATOM    770  CA  VAL A  95      21.547  15.445  20.359  1.00 91.69           C  
ATOM    771  C   VAL A  95      21.609  13.992  19.891  1.00 91.69           C  
ATOM    772  CB  VAL A  95      21.547  16.406  19.141  1.00 91.69           C  
ATOM    773  O   VAL A  95      22.688  13.500  19.547  1.00 91.69           O  
ATOM    774  CG1 VAL A  95      22.500  15.898  18.062  1.00 91.69           C  
ATOM    775  CG2 VAL A  95      20.125  16.547  18.594  1.00 91.69           C  
ATOM    776  N   LEU A  96      20.516  13.328  19.969  1.00 90.75           N  
ATOM    777  CA  LEU A  96      20.344  12.016  19.359  1.00 90.75           C  
ATOM    778  C   LEU A  96      19.797  12.133  17.953  1.00 90.75           C  
ATOM    779  CB  LEU A  96      19.422  11.141  20.219  1.00 90.75           C  
ATOM    780  O   LEU A  96      18.688  12.648  17.750  1.00 90.75           O  
ATOM    781  CG  LEU A  96      19.875  10.867  21.656  1.00 90.75           C  
ATOM    782  CD1 LEU A  96      18.766  10.172  22.438  1.00 90.75           C  
ATOM    783  CD2 LEU A  96      21.156  10.031  21.656  1.00 90.75           C  
ATOM    784  N   ARG A  97      20.562  11.750  17.016  1.00 89.12           N  
ATOM    785  CA  ARG A  97      20.125  11.711  15.617  1.00 89.12           C  
ATOM    786  C   ARG A  97      19.625  10.320  15.242  1.00 89.12           C  
ATOM    787  CB  ARG A  97      21.250  12.141  14.680  1.00 89.12           C  
ATOM    788  O   ARG A  97      20.391   9.359  15.234  1.00 89.12           O  
ATOM    789  CG  ARG A  97      21.797  13.523  14.969  1.00 89.12           C  
ATOM    790  CD  ARG A  97      22.969  13.867  14.062  1.00 89.12           C  
ATOM    791  NE  ARG A  97      23.500  15.195  14.352  1.00 89.12           N  
ATOM    792  NH1 ARG A  97      22.312  16.266  12.688  1.00 89.12           N  
ATOM    793  NH2 ARG A  97      23.734  17.469  14.039  1.00 89.12           N  
ATOM    794  CZ  ARG A  97      23.188  16.312  13.688  1.00 89.12           C  
ATOM    795  N   LEU A  98      18.344  10.273  14.945  1.00 86.38           N  
ATOM    796  CA  LEU A  98      17.703   8.969  14.781  1.00 86.38           C  
ATOM    797  C   LEU A  98      17.062   8.844  13.406  1.00 86.38           C  
ATOM    798  CB  LEU A  98      16.656   8.750  15.875  1.00 86.38           C  
ATOM    799  O   LEU A  98      16.719   9.852  12.781  1.00 86.38           O  
ATOM    800  CG  LEU A  98      17.125   8.953  17.312  1.00 86.38           C  
ATOM    801  CD1 LEU A  98      15.922   9.039  18.250  1.00 86.38           C  
ATOM    802  CD2 LEU A  98      18.047   7.824  17.734  1.00 86.38           C  
ATOM    803  N   ASN A  99      17.016   7.594  12.984  1.00 78.25           N  
ATOM    804  CA  ASN A  99      16.438   7.340  11.664  1.00 78.25           C  
ATOM    805  C   ASN A  99      14.930   7.113  11.750  1.00 78.25           C  
ATOM    806  CB  ASN A  99      17.125   6.141  11.008  1.00 78.25           C  
ATOM    807  O   ASN A  99      14.312   7.395  12.781  1.00 78.25           O  
ATOM    808  CG  ASN A  99      16.922   4.855  11.781  1.00 78.25           C  
ATOM    809  ND2 ASN A  99      17.688   3.824  11.430  1.00 78.25           N  
ATOM    810  OD1 ASN A  99      16.094   4.785  12.695  1.00 78.25           O  
ATOM    811  N   SER A 100      14.320   6.633  10.648  1.00 76.88           N  
ATOM    812  CA  SER A 100      12.883   6.504  10.461  1.00 76.88           C  
ATOM    813  C   SER A 100      12.297   5.430  11.367  1.00 76.88           C  
ATOM    814  CB  SER A 100      12.555   6.184   9.000  1.00 76.88           C  
ATOM    815  O   SER A 100      11.094   5.422  11.641  1.00 76.88           O  
ATOM    816  OG  SER A 100      13.242   5.012   8.578  1.00 76.88           O  
ATOM    817  N   ASN A 101      13.117   4.562  11.906  1.00 74.50           N  
ATOM    818  CA  ASN A 101      12.641   3.461  12.727  1.00 74.50           C  
ATOM    819  C   ASN A 101      12.102   3.953  14.070  1.00 74.50           C  
ATOM    820  CB  ASN A 101      13.742   2.428  12.938  1.00 74.50           C  
ATOM    821  O   ASN A 101      11.406   3.221  14.766  1.00 74.50           O  
ATOM    822  CG  ASN A 101      14.102   1.680  11.672  1.00 74.50           C  
ATOM    823  ND2 ASN A 101      15.242   0.993  11.688  1.00 74.50           N  
ATOM    824  OD1 ASN A 101      13.367   1.721  10.688  1.00 74.50           O  
ATOM    825  N   MET A 102      12.438   5.137  14.336  1.00 79.31           N  
ATOM    826  CA  MET A 102      12.031   5.695  15.617  1.00 79.31           C  
ATOM    827  C   MET A 102      10.648   6.340  15.508  1.00 79.31           C  
ATOM    828  CB  MET A 102      13.047   6.723  16.109  1.00 79.31           C  
ATOM    829  O   MET A 102      10.008   6.621  16.531  1.00 79.31           O  
ATOM    830  CG  MET A 102      14.156   6.129  16.953  1.00 79.31           C  
ATOM    831  SD  MET A 102      13.516   5.320  18.484  1.00 79.31           S  
ATOM    832  CE  MET A 102      13.117   6.785  19.469  1.00 79.31           C  
ATOM    833  N   VAL A 103      10.312   6.387  14.211  1.00 77.69           N  
ATOM    834  CA  VAL A 103       9.008   7.004  14.016  1.00 77.69           C  
ATOM    835  C   VAL A 103       7.906   6.051  14.484  1.00 77.69           C  
ATOM    836  CB  VAL A 103       8.781   7.398  12.539  1.00 77.69           C  
ATOM    837  O   VAL A 103       7.910   4.871  14.133  1.00 77.69           O  
ATOM    838  CG1 VAL A 103       7.387   7.992  12.344  1.00 77.69           C  
ATOM    839  CG2 VAL A 103       9.852   8.383  12.078  1.00 77.69           C  
ATOM    840  N   GLY A 104       7.207   6.184  15.438  1.00 80.25           N  
ATOM    841  CA  GLY A 104       6.172   5.355  16.031  1.00 80.25           C  
ATOM    842  C   GLY A 104       6.398   5.086  17.516  1.00 80.25           C  
ATOM    843  O   GLY A 104       5.484   4.660  18.219  1.00 80.25           O  
ATOM    844  N   LYS A 105       7.668   5.324  17.766  1.00 88.81           N  
ATOM    845  CA  LYS A 105       8.008   5.059  19.156  1.00 88.81           C  
ATOM    846  C   LYS A 105       7.836   6.305  20.016  1.00 88.81           C  
ATOM    847  CB  LYS A 105       9.445   4.539  19.266  1.00 88.81           C  
ATOM    848  O   LYS A 105       7.816   6.223  21.250  1.00 88.81           O  
ATOM    849  CG  LYS A 105       9.688   3.227  18.547  1.00 88.81           C  
ATOM    850  CD  LYS A 105      10.859   2.463  19.141  1.00 88.81           C  
ATOM    851  CE  LYS A 105      11.086   1.135  18.422  1.00 88.81           C  
ATOM    852  NZ  LYS A 105      12.219   0.372  19.031  1.00 88.81           N  
ATOM    853  N   ILE A 106       7.672   7.422  19.375  1.00 91.94           N  
ATOM    854  CA  ILE A 106       7.441   8.664  20.109  1.00 91.94           C  
ATOM    855  C   ILE A 106       6.188   9.352  19.578  1.00 91.94           C  
ATOM    856  CB  ILE A 106       8.656   9.609  20.016  1.00 91.94           C  
ATOM    857  O   ILE A 106       5.703   9.023  18.484  1.00 91.94           O  
ATOM    858  CG1 ILE A 106       8.891  10.039  18.562  1.00 91.94           C  
ATOM    859  CG2 ILE A 106       9.906   8.945  20.594  1.00 91.94           C  
ATOM    860  CD1 ILE A 106       9.750  11.289  18.406  1.00 91.94           C  
ATOM    861  N   TRP A 107       5.738  10.289  20.312  1.00 92.62           N  
ATOM    862  CA  TRP A 107       4.574  11.070  19.906  1.00 92.62           C  
ATOM    863  C   TRP A 107       4.949  12.070  18.812  1.00 92.62           C  
ATOM    864  CB  TRP A 107       3.965  11.797  21.094  1.00 92.62           C  
ATOM    865  O   TRP A 107       5.965  12.758  18.922  1.00 92.62           O  
ATOM    866  CG  TRP A 107       2.750  12.609  20.766  1.00 92.62           C  
ATOM    867  CD1 TRP A 107       1.457  12.180  20.703  1.00 92.62           C  
ATOM    868  CD2 TRP A 107       2.721  14.008  20.438  1.00 92.62           C  
ATOM    869  CE2 TRP A 107       1.372  14.344  20.188  1.00 92.62           C  
ATOM    870  CE3 TRP A 107       3.703  15.000  20.328  1.00 92.62           C  
ATOM    871  NE1 TRP A 107       0.623  13.211  20.359  1.00 92.62           N  
ATOM    872  CH2 TRP A 107       1.963  16.594  19.734  1.00 92.62           C  
ATOM    873  CZ2 TRP A 107       0.982  15.641  19.828  1.00 92.62           C  
ATOM    874  CZ3 TRP A 107       3.312  16.281  19.984  1.00 92.62           C  
ATOM    875  N   ILE A 108       4.215  12.086  17.750  1.00 92.38           N  
ATOM    876  CA  ILE A 108       4.379  13.055  16.672  1.00 92.38           C  
ATOM    877  C   ILE A 108       3.084  13.836  16.469  1.00 92.38           C  
ATOM    878  CB  ILE A 108       4.793  12.352  15.352  1.00 92.38           C  
ATOM    879  O   ILE A 108       1.990  13.273  16.578  1.00 92.38           O  
ATOM    880  CG1 ILE A 108       6.117  11.602  15.539  1.00 92.38           C  
ATOM    881  CG2 ILE A 108       4.895  13.375  14.211  1.00 92.38           C  
ATOM    882  CD1 ILE A 108       6.504  10.727  14.359  1.00 92.38           C  
ATOM    883  N   PRO A 109       3.197  15.078  16.156  1.00 93.44           N  
ATOM    884  CA  PRO A 109       1.979  15.844  15.891  1.00 93.44           C  
ATOM    885  C   PRO A 109       1.120  15.234  14.789  1.00 93.44           C  
ATOM    886  CB  PRO A 109       2.514  17.219  15.461  1.00 93.44           C  
ATOM    887  O   PRO A 109       1.651  14.656  13.836  1.00 93.44           O  
ATOM    888  CG  PRO A 109       3.859  17.312  16.109  1.00 93.44           C  
ATOM    889  CD  PRO A 109       4.484  15.953  16.125  1.00 93.44           C  
ATOM    890  N   ASP A 110      -0.170  15.391  14.836  1.00 91.25           N  
ATOM    891  CA  ASP A 110      -1.099  14.828  13.859  1.00 91.25           C  
ATOM    892  C   ASP A 110      -1.405  15.836  12.750  1.00 91.25           C  
ATOM    893  CB  ASP A 110      -2.395  14.391  14.539  1.00 91.25           C  
ATOM    894  O   ASP A 110      -2.557  15.977  12.328  1.00 91.25           O  
ATOM    895  CG  ASP A 110      -3.180  15.547  15.125  1.00 91.25           C  
ATOM    896  OD1 ASP A 110      -2.582  16.609  15.406  1.00 91.25           O  
ATOM    897  OD2 ASP A 110      -4.406  15.398  15.312  1.00 91.25           O  
ATOM    898  N   THR A 111      -0.468  16.500  12.312  1.00 93.62           N  
ATOM    899  CA  THR A 111      -0.619  17.547  11.297  1.00 93.62           C  
ATOM    900  C   THR A 111      -1.202  16.969  10.016  1.00 93.62           C  
ATOM    901  CB  THR A 111       0.727  18.234  10.992  1.00 93.62           C  
ATOM    902  O   THR A 111      -0.804  15.883   9.578  1.00 93.62           O  
ATOM    903  CG2 THR A 111       0.541  19.406  10.055  1.00 93.62           C  
ATOM    904  OG1 THR A 111       1.309  18.688  12.219  1.00 93.62           O  
ATOM    905  N   PHE A 112      -2.135  17.703   9.453  1.00 92.50           N  
ATOM    906  CA  PHE A 112      -2.662  17.375   8.133  1.00 92.50           C  
ATOM    907  C   PHE A 112      -2.812  18.625   7.281  1.00 92.50           C  
ATOM    908  CB  PHE A 112      -4.008  16.656   8.258  1.00 92.50           C  
ATOM    909  O   PHE A 112      -2.803  19.750   7.801  1.00 92.50           O  
ATOM    910  CG  PHE A 112      -5.184  17.594   8.383  1.00 92.50           C  
ATOM    911  CD1 PHE A 112      -5.270  18.484   9.453  1.00 92.50           C  
ATOM    912  CD2 PHE A 112      -6.203  17.578   7.441  1.00 92.50           C  
ATOM    913  CE1 PHE A 112      -6.355  19.344   9.570  1.00 92.50           C  
ATOM    914  CE2 PHE A 112      -7.289  18.438   7.555  1.00 92.50           C  
ATOM    915  CZ  PHE A 112      -7.367  19.312   8.625  1.00 92.50           C  
ATOM    916  N   PHE A 113      -2.910  18.438   6.031  1.00 94.50           N  
ATOM    917  CA  PHE A 113      -3.092  19.531   5.102  1.00 94.50           C  
ATOM    918  C   PHE A 113      -4.551  19.641   4.672  1.00 94.50           C  
ATOM    919  CB  PHE A 113      -2.195  19.359   3.871  1.00 94.50           C  
ATOM    920  O   PHE A 113      -5.066  18.781   3.969  1.00 94.50           O  
ATOM    921  CG  PHE A 113      -0.728  19.516   4.164  1.00 94.50           C  
ATOM    922  CD1 PHE A 113      -0.116  20.766   4.055  1.00 94.50           C  
ATOM    923  CD2 PHE A 113       0.040  18.422   4.543  1.00 94.50           C  
ATOM    924  CE1 PHE A 113       1.242  20.922   4.324  1.00 94.50           C  
ATOM    925  CE2 PHE A 113       1.398  18.578   4.812  1.00 94.50           C  
ATOM    926  CZ  PHE A 113       1.997  19.812   4.703  1.00 94.50           C  
ATOM    927  N   ARG A 114      -5.141  20.719   4.965  1.00 91.62           N  
ATOM    928  CA  ARG A 114      -6.586  20.906   4.898  1.00 91.62           C  
ATOM    929  C   ARG A 114      -7.066  20.938   3.449  1.00 91.62           C  
ATOM    930  CB  ARG A 114      -6.996  22.203   5.609  1.00 91.62           C  
ATOM    931  O   ARG A 114      -8.148  20.438   3.141  1.00 91.62           O  
ATOM    932  CG  ARG A 114      -6.824  22.156   7.117  1.00 91.62           C  
ATOM    933  CD  ARG A 114      -7.332  23.422   7.785  1.00 91.62           C  
ATOM    934  NE  ARG A 114      -7.934  23.141   9.086  1.00 91.62           N  
ATOM    935  NH1 ARG A 114     -10.109  23.422   8.375  1.00 91.62           N  
ATOM    936  NH2 ARG A 114      -9.672  22.891  10.562  1.00 91.62           N  
ATOM    937  CZ  ARG A 114      -9.234  23.156   9.336  1.00 91.62           C  
ATOM    938  N   ASN A 115      -6.312  21.531   2.609  1.00 91.00           N  
ATOM    939  CA  ASN A 115      -6.766  21.656   1.229  1.00 91.00           C  
ATOM    940  C   ASN A 115      -6.023  20.688   0.302  1.00 91.00           C  
ATOM    941  CB  ASN A 115      -6.598  23.094   0.741  1.00 91.00           C  
ATOM    942  O   ASN A 115      -5.930  20.938  -0.902  1.00 91.00           O  
ATOM    943  CG  ASN A 115      -5.152  23.562   0.760  1.00 91.00           C  
ATOM    944  ND2 ASN A 115      -4.762  24.328  -0.249  1.00 91.00           N  
ATOM    945  OD1 ASN A 115      -4.395  23.219   1.674  1.00 91.00           O  
ATOM    946  N   SER A 116      -5.480  19.656   0.858  1.00 92.56           N  
ATOM    947  CA  SER A 116      -4.801  18.656   0.040  1.00 92.56           C  
ATOM    948  C   SER A 116      -5.793  17.672  -0.555  1.00 92.56           C  
ATOM    949  CB  SER A 116      -3.752  17.922   0.865  1.00 92.56           C  
ATOM    950  O   SER A 116      -6.719  17.219   0.127  1.00 92.56           O  
ATOM    951  OG  SER A 116      -4.367  17.000   1.747  1.00 92.56           O  
ATOM    952  N   LYS A 117      -5.641  17.406  -1.793  1.00 86.56           N  
ATOM    953  CA  LYS A 117      -6.352  16.297  -2.426  1.00 86.56           C  
ATOM    954  C   LYS A 117      -5.613  14.984  -2.217  1.00 86.56           C  
ATOM    955  CB  LYS A 117      -6.535  16.562  -3.920  1.00 86.56           C  
ATOM    956  O   LYS A 117      -6.238  13.938  -2.051  1.00 86.56           O  
ATOM    957  CG  LYS A 117      -7.496  17.703  -4.234  1.00 86.56           C  
ATOM    958  CD  LYS A 117      -7.785  17.797  -5.727  1.00 86.56           C  
ATOM    959  CE  LYS A 117      -8.812  18.875  -6.031  1.00 86.56           C  
ATOM    960  NZ  LYS A 117      -9.078  19.000  -7.496  1.00 86.56           N  
ATOM    961  N   LYS A 118      -4.414  15.109  -2.291  1.00 87.56           N  
ATOM    962  CA  LYS A 118      -3.504  13.992  -2.070  1.00 87.56           C  
ATOM    963  C   LYS A 118      -2.186  14.469  -1.466  1.00 87.56           C  
ATOM    964  CB  LYS A 118      -3.240  13.250  -3.379  1.00 87.56           C  
ATOM    965  O   LYS A 118      -1.667  15.523  -1.843  1.00 87.56           O  
ATOM    966  CG  LYS A 118      -2.605  11.875  -3.195  1.00 87.56           C  
ATOM    967  CD  LYS A 118      -2.387  11.180  -4.531  1.00 87.56           C  
ATOM    968  CE  LYS A 118      -1.711   9.828  -4.352  1.00 87.56           C  
ATOM    969  NZ  LYS A 118      -1.496   9.133  -5.656  1.00 87.56           N  
ATOM    970  N   ALA A 119      -1.730  13.742  -0.531  1.00 84.81           N  
ATOM    971  CA  ALA A 119      -0.415  14.008   0.044  1.00 84.81           C  
ATOM    972  C   ALA A 119       0.379  12.719   0.223  1.00 84.81           C  
ATOM    973  CB  ALA A 119      -0.556  14.734   1.381  1.00 84.81           C  
ATOM    974  O   ALA A 119      -0.125  11.750   0.790  1.00 84.81           O  
ATOM    975  N   ASP A 120       1.556  12.773  -0.264  1.00 82.25           N  
ATOM    976  CA  ASP A 120       2.387  11.578  -0.185  1.00 82.25           C  
ATOM    977  C   ASP A 120       3.768  11.906   0.381  1.00 82.25           C  
ATOM    978  CB  ASP A 120       2.523  10.930  -1.563  1.00 82.25           C  
ATOM    979  O   ASP A 120       4.430  12.828  -0.085  1.00 82.25           O  
ATOM    980  CG  ASP A 120       1.271  10.188  -1.997  1.00 82.25           C  
ATOM    981  OD1 ASP A 120       0.720   9.398  -1.196  1.00 82.25           O  
ATOM    982  OD2 ASP A 120       0.834  10.383  -3.150  1.00 82.25           O  
ATOM    983  N   ALA A 121       4.125  11.086   1.362  1.00 81.56           N  
ATOM    984  CA  ALA A 121       5.523  11.133   1.779  1.00 81.56           C  
ATOM    985  C   ALA A 121       6.426  10.430   0.768  1.00 81.56           C  
ATOM    986  CB  ALA A 121       5.691  10.508   3.162  1.00 81.56           C  
ATOM    987  O   ALA A 121       6.047   9.406   0.198  1.00 81.56           O  
ATOM    988  N   HIS A 122       7.473  11.023   0.593  1.00 81.56           N  
ATOM    989  CA  HIS A 122       8.461  10.367  -0.247  1.00 81.56           C  
ATOM    990  C   HIS A 122       9.062   9.148   0.459  1.00 81.56           C  
ATOM    991  CB  HIS A 122       9.570  11.344  -0.640  1.00 81.56           C  
ATOM    992  O   HIS A 122       9.289   9.180   1.671  1.00 81.56           O  
ATOM    993  CG  HIS A 122       9.164  12.320  -1.692  1.00 81.56           C  
ATOM    994  CD2 HIS A 122       8.172  13.250  -1.707  1.00 81.56           C  
ATOM    995  ND1 HIS A 122       9.797  12.422  -2.910  1.00 81.56           N  
ATOM    996  CE1 HIS A 122       9.219  13.367  -3.631  1.00 81.56           C  
ATOM    997  NE2 HIS A 122       8.234  13.883  -2.924  1.00 81.56           N  
ATOM    998  N   TRP A 123       9.297   8.141  -0.313  1.00 71.44           N  
ATOM    999  CA  TRP A 123       9.875   6.930   0.261  1.00 71.44           C  
ATOM   1000  C   TRP A 123      10.586   6.105  -0.807  1.00 71.44           C  
ATOM   1001  CB  TRP A 123       8.789   6.086   0.934  1.00 71.44           C  
ATOM   1002  O   TRP A 123      10.336   6.273  -2.002  1.00 71.44           O  
ATOM   1003  CG  TRP A 123       7.730   5.590  -0.008  1.00 71.44           C  
ATOM   1004  CD1 TRP A 123       6.938   6.344  -0.827  1.00 71.44           C  
ATOM   1005  CD2 TRP A 123       7.352   4.227  -0.223  1.00 71.44           C  
ATOM   1006  CE2 TRP A 123       6.320   4.230  -1.188  1.00 71.44           C  
ATOM   1007  CE3 TRP A 123       7.781   3.004   0.307  1.00 71.44           C  
ATOM   1008  NE1 TRP A 123       6.086   5.531  -1.539  1.00 71.44           N  
ATOM   1009  CH2 TRP A 123       6.152   1.871  -1.101  1.00 71.44           C  
ATOM   1010  CZ2 TRP A 123       5.711   3.055  -1.635  1.00 71.44           C  
ATOM   1011  CZ3 TRP A 123       7.176   1.835  -0.139  1.00 71.44           C  
ATOM   1012  N   ILE A 124      11.578   5.348  -0.415  1.00 72.75           N  
ATOM   1013  CA  ILE A 124      12.164   4.289  -1.236  1.00 72.75           C  
ATOM   1014  C   ILE A 124      11.820   2.926  -0.643  1.00 72.75           C  
ATOM   1015  CB  ILE A 124      13.695   4.453  -1.360  1.00 72.75           C  
ATOM   1016  O   ILE A 124      10.867   2.275  -1.078  1.00 72.75           O  
ATOM   1017  CG1 ILE A 124      14.039   5.820  -1.962  1.00 72.75           C  
ATOM   1018  CG2 ILE A 124      14.289   3.318  -2.199  1.00 72.75           C  
ATOM   1019  CD1 ILE A 124      15.531   6.113  -2.018  1.00 72.75           C  
ATOM   1020  N   THR A 125      12.539   2.689   0.524  1.00 69.44           N  
ATOM   1021  CA  THR A 125      12.164   1.526   1.318  1.00 69.44           C  
ATOM   1022  C   THR A 125      11.484   1.957   2.617  1.00 69.44           C  
ATOM   1023  CB  THR A 125      13.383   0.644   1.640  1.00 69.44           C  
ATOM   1024  O   THR A 125      10.703   1.203   3.195  1.00 69.44           O  
ATOM   1025  CG2 THR A 125      13.953   0.012   0.374  1.00 69.44           C  
ATOM   1026  OG1 THR A 125      14.391   1.446   2.258  1.00 69.44           O  
ATOM   1027  N   THR A 126      11.773   3.141   2.986  1.00 73.62           N  
ATOM   1028  CA  THR A 126      11.133   3.811   4.113  1.00 73.62           C  
ATOM   1029  C   THR A 126      10.883   5.281   3.795  1.00 73.62           C  
ATOM   1030  CB  THR A 126      11.984   3.697   5.391  1.00 73.62           C  
ATOM   1031  O   THR A 126      11.523   5.848   2.902  1.00 73.62           O  
ATOM   1032  CG2 THR A 126      12.258   2.238   5.742  1.00 73.62           C  
ATOM   1033  OG1 THR A 126      13.234   4.367   5.184  1.00 73.62           O  
ATOM   1034  N   PRO A 127       9.945   5.859   4.508  1.00 78.50           N  
ATOM   1035  CA  PRO A 127       9.711   7.285   4.273  1.00 78.50           C  
ATOM   1036  C   PRO A 127      10.930   8.141   4.598  1.00 78.50           C  
ATOM   1037  CB  PRO A 127       8.547   7.609   5.219  1.00 78.50           C  
ATOM   1038  O   PRO A 127      11.734   7.777   5.453  1.00 78.50           O  
ATOM   1039  CG  PRO A 127       7.879   6.297   5.469  1.00 78.50           C  
ATOM   1040  CD  PRO A 127       8.914   5.211   5.391  1.00 78.50           C  
ATOM   1041  N   ASN A 128      10.992   9.227   3.879  1.00 82.62           N  
ATOM   1042  CA  ASN A 128      12.023  10.227   4.145  1.00 82.62           C  
ATOM   1043  C   ASN A 128      11.680  11.078   5.363  1.00 82.62           C  
ATOM   1044  CB  ASN A 128      12.234  11.117   2.916  1.00 82.62           C  
ATOM   1045  O   ASN A 128      11.078  12.148   5.227  1.00 82.62           O  
ATOM   1046  CG  ASN A 128      12.844  10.367   1.751  1.00 82.62           C  
ATOM   1047  ND2 ASN A 128      12.781  10.953   0.563  1.00 82.62           N  
ATOM   1048  OD1 ASN A 128      13.375   9.266   1.915  1.00 82.62           O  
ATOM   1049  N   ARG A 129      12.047  10.555   6.469  1.00 86.25           N  
ATOM   1050  CA  ARG A 129      11.773  11.242   7.727  1.00 86.25           C  
ATOM   1051  C   ARG A 129      12.961  11.148   8.672  1.00 86.25           C  
ATOM   1052  CB  ARG A 129      10.523  10.664   8.398  1.00 86.25           C  
ATOM   1053  O   ARG A 129      13.797  10.258   8.547  1.00 86.25           O  
ATOM   1054  CG  ARG A 129      10.523   9.148   8.484  1.00 86.25           C  
ATOM   1055  CD  ARG A 129       9.195   8.617   9.016  1.00 86.25           C  
ATOM   1056  NE  ARG A 129       9.234   7.176   9.219  1.00 86.25           N  
ATOM   1057  NH1 ARG A 129       7.055   7.012   9.969  1.00 86.25           N  
ATOM   1058  NH2 ARG A 129       8.359   5.133   9.812  1.00 86.25           N  
ATOM   1059  CZ  ARG A 129       8.219   6.441   9.664  1.00 86.25           C  
ATOM   1060  N   MET A 130      13.055  12.180   9.492  1.00 86.44           N  
ATOM   1061  CA  MET A 130      14.148  12.250  10.453  1.00 86.44           C  
ATOM   1062  C   MET A 130      13.664  12.758  11.805  1.00 86.44           C  
ATOM   1063  CB  MET A 130      15.266  13.148   9.922  1.00 86.44           C  
ATOM   1064  O   MET A 130      12.758  13.594  11.867  1.00 86.44           O  
ATOM   1065  CG  MET A 130      16.016  13.906  11.016  1.00 86.44           C  
ATOM   1066  SD  MET A 130      17.031  15.281  10.344  1.00 86.44           S  
ATOM   1067  CE  MET A 130      16.250  16.688  11.172  1.00 86.44           C  
ATOM   1068  N   LEU A 131      14.328  12.203  12.812  1.00 90.81           N  
ATOM   1069  CA  LEU A 131      14.039  12.625  14.180  1.00 90.81           C  
ATOM   1070  C   LEU A 131      15.320  13.031  14.906  1.00 90.81           C  
ATOM   1071  CB  LEU A 131      13.336  11.500  14.945  1.00 90.81           C  
ATOM   1072  O   LEU A 131      16.328  12.320  14.844  1.00 90.81           O  
ATOM   1073  CG  LEU A 131      12.523  11.922  16.172  1.00 90.81           C  
ATOM   1074  CD1 LEU A 131      11.031  11.844  15.867  1.00 90.81           C  
ATOM   1075  CD2 LEU A 131      12.875  11.055  17.375  1.00 90.81           C  
ATOM   1076  N   ARG A 132      15.250  14.195  15.531  1.00 93.12           N  
ATOM   1077  CA  ARG A 132      16.297  14.641  16.438  1.00 93.12           C  
ATOM   1078  C   ARG A 132      15.742  14.914  17.828  1.00 93.12           C  
ATOM   1079  CB  ARG A 132      17.000  15.891  15.891  1.00 93.12           C  
ATOM   1080  O   ARG A 132      14.680  15.516  17.969  1.00 93.12           O  
ATOM   1081  CG  ARG A 132      17.703  15.672  14.562  1.00 93.12           C  
ATOM   1082  CD  ARG A 132      18.500  16.906  14.141  1.00 93.12           C  
ATOM   1083  NE  ARG A 132      19.109  16.719  12.828  1.00 93.12           N  
ATOM   1084  NH1 ARG A 132      20.094  18.812  12.773  1.00 93.12           N  
ATOM   1085  NH2 ARG A 132      20.375  17.359  11.016  1.00 93.12           N  
ATOM   1086  CZ  ARG A 132      19.859  17.625  12.211  1.00 93.12           C  
ATOM   1087  N   ILE A 133      16.422  14.406  18.750  1.00 94.56           N  
ATOM   1088  CA  ILE A 133      16.047  14.656  20.141  1.00 94.56           C  
ATOM   1089  C   ILE A 133      17.219  15.281  20.891  1.00 94.56           C  
ATOM   1090  CB  ILE A 133      15.594  13.352  20.828  1.00 94.56           C  
ATOM   1091  O   ILE A 133      18.266  14.641  21.062  1.00 94.56           O  
ATOM   1092  CG1 ILE A 133      14.477  12.672  20.031  1.00 94.56           C  
ATOM   1093  CG2 ILE A 133      15.133  13.641  22.266  1.00 94.56           C  
ATOM   1094  CD1 ILE A 133      14.039  11.328  20.594  1.00 94.56           C  
ATOM   1095  N   TRP A 134      17.062  16.500  21.359  1.00 95.69           N  
ATOM   1096  CA  TRP A 134      18.094  17.156  22.172  1.00 95.69           C  
ATOM   1097  C   TRP A 134      17.969  16.750  23.641  1.00 95.69           C  
ATOM   1098  CB  TRP A 134      17.984  18.672  22.031  1.00 95.69           C  
ATOM   1099  O   TRP A 134      16.891  16.312  24.078  1.00 95.69           O  
ATOM   1100  CG  TRP A 134      18.531  19.203  20.750  1.00 95.69           C  
ATOM   1101  CD1 TRP A 134      19.766  19.766  20.547  1.00 95.69           C  
ATOM   1102  CD2 TRP A 134      17.875  19.234  19.484  1.00 95.69           C  
ATOM   1103  CE2 TRP A 134      18.766  19.812  18.562  1.00 95.69           C  
ATOM   1104  CE3 TRP A 134      16.625  18.797  19.031  1.00 95.69           C  
ATOM   1105  NE1 TRP A 134      19.906  20.141  19.234  1.00 95.69           N  
ATOM   1106  CH2 TRP A 134      17.203  19.562  16.797  1.00 95.69           C  
ATOM   1107  CZ2 TRP A 134      18.438  20.000  17.203  1.00 95.69           C  
ATOM   1108  CZ3 TRP A 134      16.297  18.984  17.688  1.00 95.69           C  
ATOM   1109  N   ASN A 135      19.016  16.875  24.359  1.00 95.62           N  
ATOM   1110  CA  ASN A 135      19.062  16.438  25.750  1.00 95.62           C  
ATOM   1111  C   ASN A 135      18.094  17.234  26.609  1.00 95.62           C  
ATOM   1112  CB  ASN A 135      20.484  16.531  26.297  1.00 95.62           C  
ATOM   1113  O   ASN A 135      17.766  16.828  27.734  1.00 95.62           O  
ATOM   1114  CG  ASN A 135      21.047  17.938  26.219  1.00 95.62           C  
ATOM   1115  ND2 ASN A 135      22.125  18.188  26.938  1.00 95.62           N  
ATOM   1116  OD1 ASN A 135      20.516  18.797  25.516  1.00 95.62           O  
ATOM   1117  N   ASP A 136      17.625  18.438  26.156  1.00 96.69           N  
ATOM   1118  CA  ASP A 136      16.672  19.250  26.922  1.00 96.69           C  
ATOM   1119  C   ASP A 136      15.227  18.844  26.594  1.00 96.69           C  
ATOM   1120  CB  ASP A 136      16.891  20.734  26.641  1.00 96.69           C  
ATOM   1121  O   ASP A 136      14.289  19.469  27.094  1.00 96.69           O  
ATOM   1122  CG  ASP A 136      16.672  21.094  25.172  1.00 96.69           C  
ATOM   1123  OD1 ASP A 136      16.422  20.188  24.344  1.00 96.69           O  
ATOM   1124  OD2 ASP A 136      16.750  22.297  24.844  1.00 96.69           O  
ATOM   1125  N   GLY A 137      15.008  17.875  25.719  1.00 97.06           N  
ATOM   1126  CA  GLY A 137      13.680  17.375  25.391  1.00 97.06           C  
ATOM   1127  C   GLY A 137      13.133  17.953  24.094  1.00 97.06           C  
ATOM   1128  O   GLY A 137      12.008  17.656  23.703  1.00 97.06           O  
ATOM   1129  N   ARG A 138      13.945  18.781  23.500  1.00 97.25           N  
ATOM   1130  CA  ARG A 138      13.539  19.312  22.203  1.00 97.25           C  
ATOM   1131  C   ARG A 138      13.547  18.219  21.141  1.00 97.25           C  
ATOM   1132  CB  ARG A 138      14.461  20.453  21.781  1.00 97.25           C  
ATOM   1133  O   ARG A 138      14.484  17.422  21.062  1.00 97.25           O  
ATOM   1134  CG  ARG A 138      14.047  21.141  20.484  1.00 97.25           C  
ATOM   1135  CD  ARG A 138      15.023  22.234  20.094  1.00 97.25           C  
ATOM   1136  NE  ARG A 138      15.000  23.359  21.031  1.00 97.25           N  
ATOM   1137  NH1 ARG A 138      16.719  24.516  20.031  1.00 97.25           N  
ATOM   1138  NH2 ARG A 138      15.703  25.359  21.906  1.00 97.25           N  
ATOM   1139  CZ  ARG A 138      15.805  24.406  20.984  1.00 97.25           C  
ATOM   1140  N   VAL A 139      12.453  18.141  20.375  1.00 96.31           N  
ATOM   1141  CA  VAL A 139      12.328  17.156  19.328  1.00 96.31           C  
ATOM   1142  C   VAL A 139      12.133  17.844  17.969  1.00 96.31           C  
ATOM   1143  CB  VAL A 139      11.156  16.172  19.594  1.00 96.31           C  
ATOM   1144  O   VAL A 139      11.344  18.781  17.859  1.00 96.31           O  
ATOM   1145  CG1 VAL A 139      11.070  15.117  18.500  1.00 96.31           C  
ATOM   1146  CG2 VAL A 139      11.312  15.523  20.969  1.00 96.31           C  
ATOM   1147  N   LEU A 140      12.867  17.453  17.000  1.00 94.81           N  
ATOM   1148  CA  LEU A 140      12.695  17.891  15.617  1.00 94.81           C  
ATOM   1149  C   LEU A 140      12.281  16.734  14.727  1.00 94.81           C  
ATOM   1150  CB  LEU A 140      13.984  18.531  15.094  1.00 94.81           C  
ATOM   1151  O   LEU A 140      12.953  15.695  14.695  1.00 94.81           O  
ATOM   1152  CG  LEU A 140      14.031  18.812  13.594  1.00 94.81           C  
ATOM   1153  CD1 LEU A 140      13.008  19.891  13.227  1.00 94.81           C  
ATOM   1154  CD2 LEU A 140      15.438  19.250  13.172  1.00 94.81           C  
ATOM   1155  N   TYR A 141      11.188  16.922  14.117  1.00 93.94           N  
ATOM   1156  CA  TYR A 141      10.664  15.945  13.164  1.00 93.94           C  
ATOM   1157  C   TYR A 141      10.547  16.562  11.773  1.00 93.94           C  
ATOM   1158  CB  TYR A 141       9.305  15.422  13.625  1.00 93.94           C  
ATOM   1159  O   TYR A 141       9.875  17.578  11.594  1.00 93.94           O  
ATOM   1160  CG  TYR A 141       8.648  14.484  12.633  1.00 93.94           C  
ATOM   1161  CD1 TYR A 141       7.438  14.812  12.031  1.00 93.94           C  
ATOM   1162  CD2 TYR A 141       9.242  13.273  12.305  1.00 93.94           C  
ATOM   1163  CE1 TYR A 141       6.832  13.953  11.125  1.00 93.94           C  
ATOM   1164  CE2 TYR A 141       8.648  12.406  11.398  1.00 93.94           C  
ATOM   1165  OH  TYR A 141       6.848  11.898   9.914  1.00 93.94           O  
ATOM   1166  CZ  TYR A 141       7.445  12.750  10.812  1.00 93.94           C  
ATOM   1167  N   THR A 142      11.203  15.930  10.773  1.00 91.44           N  
ATOM   1168  CA  THR A 142      11.133  16.438   9.406  1.00 91.44           C  
ATOM   1169  C   THR A 142      10.625  15.352   8.453  1.00 91.44           C  
ATOM   1170  CB  THR A 142      12.508  16.938   8.922  1.00 91.44           C  
ATOM   1171  O   THR A 142      10.867  14.164   8.664  1.00 91.44           O  
ATOM   1172  CG2 THR A 142      13.055  18.016   9.859  1.00 91.44           C  
ATOM   1173  OG1 THR A 142      13.422  15.836   8.883  1.00 91.44           O  
ATOM   1174  N   LEU A 143       9.914  15.859   7.426  1.00 91.31           N  
ATOM   1175  CA  LEU A 143       9.359  14.992   6.387  1.00 91.31           C  
ATOM   1176  C   LEU A 143       9.414  15.680   5.027  1.00 91.31           C  
ATOM   1177  CB  LEU A 143       7.918  14.609   6.723  1.00 91.31           C  
ATOM   1178  O   LEU A 143       9.219  16.891   4.930  1.00 91.31           O  
ATOM   1179  CG  LEU A 143       7.492  13.188   6.363  1.00 91.31           C  
ATOM   1180  CD1 LEU A 143       7.375  12.336   7.621  1.00 91.31           C  
ATOM   1181  CD2 LEU A 143       6.180  13.203   5.594  1.00 91.31           C  
ATOM   1182  N   ARG A 144       9.703  14.844   4.020  1.00 92.38           N  
ATOM   1183  CA  ARG A 144       9.539  15.336   2.654  1.00 92.38           C  
ATOM   1184  C   ARG A 144       8.180  14.922   2.086  1.00 92.38           C  
ATOM   1185  CB  ARG A 144      10.664  14.812   1.757  1.00 92.38           C  
ATOM   1186  O   ARG A 144       7.812  13.742   2.145  1.00 92.38           O  
ATOM   1187  CG  ARG A 144      10.609  15.352   0.335  1.00 92.38           C  
ATOM   1188  CD  ARG A 144      11.711  14.750  -0.533  1.00 92.38           C  
ATOM   1189  NE  ARG A 144      11.562  15.141  -1.934  1.00 92.38           N  
ATOM   1190  NH1 ARG A 144      13.406  13.961  -2.668  1.00 92.38           N  
ATOM   1191  NH2 ARG A 144      12.141  15.164  -4.156  1.00 92.38           N  
ATOM   1192  CZ  ARG A 144      12.367  14.750  -2.916  1.00 92.38           C  
ATOM   1193  N   LEU A 145       7.480  15.875   1.542  1.00 93.81           N  
ATOM   1194  CA  LEU A 145       6.113  15.625   1.093  1.00 93.81           C  
ATOM   1195  C   LEU A 145       5.906  16.141  -0.326  1.00 93.81           C  
ATOM   1196  CB  LEU A 145       5.109  16.281   2.043  1.00 93.81           C  
ATOM   1197  O   LEU A 145       6.445  17.188  -0.695  1.00 93.81           O  
ATOM   1198  CG  LEU A 145       5.199  15.875   3.514  1.00 93.81           C  
ATOM   1199  CD1 LEU A 145       4.355  16.812   4.375  1.00 93.81           C  
ATOM   1200  CD2 LEU A 145       4.762  14.422   3.697  1.00 93.81           C  
ATOM   1201  N   THR A 146       5.172  15.391  -1.083  1.00 93.12           N  
ATOM   1202  CA  THR A 146       4.516  15.906  -2.279  1.00 93.12           C  
ATOM   1203  C   THR A 146       3.014  16.047  -2.055  1.00 93.12           C  
ATOM   1204  CB  THR A 146       4.773  15.000  -3.494  1.00 93.12           C  
ATOM   1205  O   THR A 146       2.342  15.078  -1.693  1.00 93.12           O  
ATOM   1206  CG2 THR A 146       4.105  15.547  -4.750  1.00 93.12           C  
ATOM   1207  OG1 THR A 146       6.188  14.898  -3.721  1.00 93.12           O  
ATOM   1208  N   ILE A 147       2.494  17.203  -2.305  1.00 95.00           N  
ATOM   1209  CA  ILE A 147       1.097  17.484  -1.992  1.00 95.00           C  
ATOM   1210  C   ILE A 147       0.392  18.047  -3.229  1.00 95.00           C  
ATOM   1211  CB  ILE A 147       0.970  18.484  -0.814  1.00 95.00           C  
ATOM   1212  O   ILE A 147       0.905  18.953  -3.891  1.00 95.00           O  
ATOM   1213  CG1 ILE A 147       1.705  17.953   0.419  1.00 95.00           C  
ATOM   1214  CG2 ILE A 147      -0.503  18.766  -0.497  1.00 95.00           C  
ATOM   1215  CD1 ILE A 147       1.924  18.984   1.511  1.00 95.00           C  
ATOM   1216  N   ASP A 148      -0.721  17.469  -3.635  1.00 94.06           N  
ATOM   1217  CA  ASP A 148      -1.663  18.078  -4.562  1.00 94.06           C  
ATOM   1218  C   ASP A 148      -2.695  18.922  -3.818  1.00 94.06           C  
ATOM   1219  CB  ASP A 148      -2.363  17.016  -5.406  1.00 94.06           C  
ATOM   1220  O   ASP A 148      -3.596  18.375  -3.172  1.00 94.06           O  
ATOM   1221  CG  ASP A 148      -1.423  16.297  -6.367  1.00 94.06           C  
ATOM   1222  OD1 ASP A 148      -0.332  16.844  -6.656  1.00 94.06           O  
ATOM   1223  OD2 ASP A 148      -1.779  15.203  -6.840  1.00 94.06           O  
ATOM   1224  N   ALA A 149      -2.547  20.172  -3.973  1.00 94.31           N  
ATOM   1225  CA  ALA A 149      -3.383  21.094  -3.199  1.00 94.31           C  
ATOM   1226  C   ALA A 149      -4.395  21.797  -4.098  1.00 94.31           C  
ATOM   1227  CB  ALA A 149      -2.516  22.109  -2.469  1.00 94.31           C  
ATOM   1228  O   ALA A 149      -4.094  22.125  -5.246  1.00 94.31           O  
ATOM   1229  N   GLU A 150      -5.555  22.078  -3.535  1.00 90.38           N  
ATOM   1230  CA  GLU A 150      -6.598  22.812  -4.250  1.00 90.38           C  
ATOM   1231  C   GLU A 150      -6.242  24.281  -4.383  1.00 90.38           C  
ATOM   1232  CB  GLU A 150      -7.945  22.656  -3.541  1.00 90.38           C  
ATOM   1233  O   GLU A 150      -5.730  24.891  -3.443  1.00 90.38           O  
ATOM   1234  CG  GLU A 150      -9.141  22.984  -4.422  1.00 90.38           C  
ATOM   1235  CD  GLU A 150     -10.477  22.797  -3.711  1.00 90.38           C  
ATOM   1236  OE1 GLU A 150     -11.531  23.078  -4.320  1.00 90.38           O  
ATOM   1237  OE2 GLU A 150     -10.461  22.375  -2.535  1.00 90.38           O  
ATOM   1238  N   CYS A 151      -6.438  24.828  -5.566  1.00 90.25           N  
ATOM   1239  CA  CYS A 151      -6.238  26.234  -5.855  1.00 90.25           C  
ATOM   1240  C   CYS A 151      -7.254  26.734  -6.871  1.00 90.25           C  
ATOM   1241  CB  CYS A 151      -4.820  26.484  -6.371  1.00 90.25           C  
ATOM   1242  O   CYS A 151      -7.410  26.141  -7.941  1.00 90.25           O  
ATOM   1243  SG  CYS A 151      -4.484  28.219  -6.766  1.00 90.25           S  
ATOM   1244  N   GLN A 152      -7.969  27.812  -6.520  1.00 84.56           N  
ATOM   1245  CA  GLN A 152      -8.930  28.422  -7.434  1.00 84.56           C  
ATOM   1246  C   GLN A 152      -8.219  29.312  -8.461  1.00 84.56           C  
ATOM   1247  CB  GLN A 152      -9.961  29.250  -6.660  1.00 84.56           C  
ATOM   1248  O   GLN A 152      -7.723  30.391  -8.125  1.00 84.56           O  
ATOM   1249  CG  GLN A 152     -10.812  28.422  -5.711  1.00 84.56           C  
ATOM   1250  CD  GLN A 152     -11.766  27.484  -6.441  1.00 84.56           C  
ATOM   1251  NE2 GLN A 152     -12.219  26.453  -5.754  1.00 84.56           N  
ATOM   1252  OE1 GLN A 152     -12.094  27.719  -7.609  1.00 84.56           O  
ATOM   1253  N   LEU A 153      -8.086  28.750  -9.625  1.00 80.81           N  
ATOM   1254  CA  LEU A 153      -7.410  29.469 -10.695  1.00 80.81           C  
ATOM   1255  C   LEU A 153      -8.422  30.047 -11.680  1.00 80.81           C  
ATOM   1256  CB  LEU A 153      -6.434  28.547 -11.438  1.00 80.81           C  
ATOM   1257  O   LEU A 153      -9.133  29.312 -12.352  1.00 80.81           O  
ATOM   1258  CG  LEU A 153      -5.273  27.984 -10.609  1.00 80.81           C  
ATOM   1259  CD1 LEU A 153      -4.680  26.766 -11.297  1.00 80.81           C  
ATOM   1260  CD2 LEU A 153      -4.207  29.062 -10.398  1.00 80.81           C  
ATOM   1261  N   GLN A 154      -9.141  31.219 -11.461  1.00 67.00           N  
ATOM   1262  CA  GLN A 154     -10.141  31.844 -12.320  1.00 67.00           C  
ATOM   1263  C   GLN A 154      -9.539  32.250 -13.664  1.00 67.00           C  
ATOM   1264  CB  GLN A 154     -10.758  33.062 -11.641  1.00 67.00           C  
ATOM   1265  O   GLN A 154      -8.633  33.094 -13.719  1.00 67.00           O  
ATOM   1266  CG  GLN A 154     -11.609  32.719 -10.422  1.00 67.00           C  
ATOM   1267  CD  GLN A 154     -12.234  33.938  -9.781  1.00 67.00           C  
ATOM   1268  NE2 GLN A 154     -12.984  33.750  -8.703  1.00 67.00           N  
ATOM   1269  OE1 GLN A 154     -12.039  35.062 -10.250  1.00 67.00           O  
ATOM   1270  N   LEU A 155      -9.875  31.484 -14.734  1.00 60.62           N  
ATOM   1271  CA  LEU A 155      -9.289  31.766 -16.047  1.00 60.62           C  
ATOM   1272  C   LEU A 155     -10.055  32.875 -16.766  1.00 60.62           C  
ATOM   1273  CB  LEU A 155      -9.266  30.500 -16.906  1.00 60.62           C  
ATOM   1274  O   LEU A 155      -9.695  33.281 -17.859  1.00 60.62           O  
ATOM   1275  CG  LEU A 155      -8.281  29.406 -16.484  1.00 60.62           C  
ATOM   1276  CD1 LEU A 155      -8.750  28.047 -16.984  1.00 60.62           C  
ATOM   1277  CD2 LEU A 155      -6.883  29.734 -17.000  1.00 60.62           C  
ATOM   1278  N   HIS A 156     -11.227  33.438 -16.297  1.00 56.03           N  
ATOM   1279  CA  HIS A 156     -12.062  34.312 -17.125  1.00 56.03           C  
ATOM   1280  C   HIS A 156     -11.406  35.688 -17.312  1.00 56.03           C  
ATOM   1281  CB  HIS A 156     -13.445  34.500 -16.484  1.00 56.03           C  
ATOM   1282  O   HIS A 156     -11.773  36.406 -18.234  1.00 56.03           O  
ATOM   1283  CG  HIS A 156     -14.148  33.188 -16.234  1.00 56.03           C  
ATOM   1284  CD2 HIS A 156     -15.375  32.781 -16.625  1.00 56.03           C  
ATOM   1285  ND1 HIS A 156     -13.594  32.156 -15.516  1.00 56.03           N  
ATOM   1286  CE1 HIS A 156     -14.445  31.156 -15.461  1.00 56.03           C  
ATOM   1287  NE2 HIS A 156     -15.539  31.500 -16.125  1.00 56.03           N  
ATOM   1288  N   ASN A 157     -10.680  36.281 -16.438  1.00 52.09           N  
ATOM   1289  CA  ASN A 157     -10.242  37.656 -16.656  1.00 52.09           C  
ATOM   1290  C   ASN A 157      -8.859  37.719 -17.297  1.00 52.09           C  
ATOM   1291  CB  ASN A 157     -10.242  38.406 -15.328  1.00 52.09           C  
ATOM   1292  O   ASN A 157      -7.859  37.938 -16.609  1.00 52.09           O  
ATOM   1293  CG  ASN A 157     -11.633  38.844 -14.906  1.00 52.09           C  
ATOM   1294  ND2 ASN A 157     -11.773  39.250 -13.648  1.00 52.09           N  
ATOM   1295  OD1 ASN A 157     -12.578  38.812 -15.703  1.00 52.09           O  
ATOM   1296  N   PHE A 158      -8.586  37.375 -18.391  1.00 49.31           N  
ATOM   1297  CA  PHE A 158      -7.398  37.656 -19.203  1.00 49.31           C  
ATOM   1298  C   PHE A 158      -7.258  39.125 -19.453  1.00 49.31           C  
ATOM   1299  CB  PHE A 158      -7.457  36.875 -20.531  1.00 49.31           C  
ATOM   1300  O   PHE A 158      -8.258  39.844 -19.641  1.00 49.31           O  
ATOM   1301  CG  PHE A 158      -6.105  36.594 -21.125  1.00 49.31           C  
ATOM   1302  CD1 PHE A 158      -5.574  37.438 -22.109  1.00 49.31           C  
ATOM   1303  CD2 PHE A 158      -5.363  35.500 -20.703  1.00 49.31           C  
ATOM   1304  CE1 PHE A 158      -4.324  37.156 -22.656  1.00 49.31           C  
ATOM   1305  CE2 PHE A 158      -4.113  35.219 -21.250  1.00 49.31           C  
ATOM   1306  CZ  PHE A 158      -3.596  36.062 -22.234  1.00 49.31           C  
ATOM   1307  N   PRO A 159      -5.902  39.594 -19.359  1.00 52.31           N  
ATOM   1308  CA  PRO A 159      -4.562  39.000 -19.297  1.00 52.31           C  
ATOM   1309  C   PRO A 159      -3.992  38.969 -17.875  1.00 52.31           C  
ATOM   1310  CB  PRO A 159      -3.732  39.906 -20.203  1.00 52.31           C  
ATOM   1311  O   PRO A 159      -2.969  38.344 -17.625  1.00 52.31           O  
ATOM   1312  CG  PRO A 159      -4.586  41.125 -20.406  1.00 52.31           C  
ATOM   1313  CD  PRO A 159      -5.965  40.844 -19.891  1.00 52.31           C  
ATOM   1314  N   MET A 160      -4.449  39.875 -17.016  1.00 55.91           N  
ATOM   1315  CA  MET A 160      -3.693  40.250 -15.828  1.00 55.91           C  
ATOM   1316  C   MET A 160      -4.168  39.469 -14.602  1.00 55.91           C  
ATOM   1317  CB  MET A 160      -3.818  41.750 -15.570  1.00 55.91           C  
ATOM   1318  O   MET A 160      -4.246  40.031 -13.500  1.00 55.91           O  
ATOM   1319  CG  MET A 160      -3.033  42.594 -16.547  1.00 55.91           C  
ATOM   1320  SD  MET A 160      -1.378  43.062 -15.914  1.00 55.91           S  
ATOM   1321  CE  MET A 160      -1.740  44.719 -15.250  1.00 55.91           C  
ATOM   1322  N   ASP A 161      -4.301  38.031 -14.594  1.00 69.38           N  
ATOM   1323  CA  ASP A 161      -4.969  37.375 -13.484  1.00 69.38           C  
ATOM   1324  C   ASP A 161      -3.953  36.812 -12.484  1.00 69.38           C  
ATOM   1325  CB  ASP A 161      -5.855  36.219 -14.000  1.00 69.38           C  
ATOM   1326  O   ASP A 161      -2.971  36.188 -12.867  1.00 69.38           O  
ATOM   1327  CG  ASP A 161      -7.129  36.719 -14.664  1.00 69.38           C  
ATOM   1328  OD1 ASP A 161      -7.516  37.906 -14.445  1.00 69.38           O  
ATOM   1329  OD2 ASP A 161      -7.750  35.938 -15.414  1.00 69.38           O  
ATOM   1330  N   GLU A 162      -3.893  37.500 -11.352  1.00 80.94           N  
ATOM   1331  CA  GLU A 162      -3.123  37.031 -10.203  1.00 80.94           C  
ATOM   1332  C   GLU A 162      -3.949  36.094  -9.328  1.00 80.94           C  
ATOM   1333  CB  GLU A 162      -2.625  38.219  -9.367  1.00 80.94           C  
ATOM   1334  O   GLU A 162      -5.137  36.312  -9.109  1.00 80.94           O  
ATOM   1335  CG  GLU A 162      -1.573  39.062 -10.070  1.00 80.94           C  
ATOM   1336  CD  GLU A 162      -1.025  40.188  -9.195  1.00 80.94           C  
ATOM   1337  OE1 GLU A 162      -0.145  40.938  -9.664  1.00 80.94           O  
ATOM   1338  OE2 GLU A 162      -1.479  40.312  -8.039  1.00 80.94           O  
ATOM   1339  N   HIS A 163      -3.334  35.000  -9.141  1.00 88.69           N  
ATOM   1340  CA  HIS A 163      -3.980  34.031  -8.281  1.00 88.69           C  
ATOM   1341  C   HIS A 163      -3.148  33.750  -7.035  1.00 88.69           C  
ATOM   1342  CB  HIS A 163      -4.223  32.719  -9.055  1.00 88.69           C  
ATOM   1343  O   HIS A 163      -1.917  33.750  -7.090  1.00 88.69           O  
ATOM   1344  CG  HIS A 163      -4.992  32.906 -10.320  1.00 88.69           C  
ATOM   1345  CD2 HIS A 163      -4.594  32.875 -11.617  1.00 88.69           C  
ATOM   1346  ND1 HIS A 163      -6.348  33.156 -10.336  1.00 88.69           N  
ATOM   1347  CE1 HIS A 163      -6.750  33.281 -11.594  1.00 88.69           C  
ATOM   1348  NE2 HIS A 163      -5.707  33.125 -12.383  1.00 88.69           N  
ATOM   1349  N   SER A 164      -3.811  33.625  -5.988  1.00 92.06           N  
ATOM   1350  CA  SER A 164      -3.174  33.250  -4.734  1.00 92.06           C  
ATOM   1351  C   SER A 164      -3.559  31.828  -4.340  1.00 92.06           C  
ATOM   1352  CB  SER A 164      -3.553  34.219  -3.615  1.00 92.06           C  
ATOM   1353  O   SER A 164      -4.711  31.562  -3.984  1.00 92.06           O  
ATOM   1354  OG  SER A 164      -2.600  34.188  -2.568  1.00 92.06           O  
ATOM   1355  N   CYS A 165      -2.609  30.953  -4.387  1.00 93.38           N  
ATOM   1356  CA  CYS A 165      -2.861  29.547  -4.082  1.00 93.38           C  
ATOM   1357  C   CYS A 165      -2.436  29.219  -2.656  1.00 93.38           C  
ATOM   1358  CB  CYS A 165      -2.123  28.641  -5.066  1.00 93.38           C  
ATOM   1359  O   CYS A 165      -1.266  29.359  -2.301  1.00 93.38           O  
ATOM   1360  SG  CYS A 165      -2.732  28.766  -6.762  1.00 93.38           S  
ATOM   1361  N   PRO A 166      -3.291  28.688  -1.894  1.00 95.19           N  
ATOM   1362  CA  PRO A 166      -2.961  28.438  -0.491  1.00 95.19           C  
ATOM   1363  C   PRO A 166      -2.461  27.016  -0.257  1.00 95.19           C  
ATOM   1364  CB  PRO A 166      -4.285  28.672   0.234  1.00 95.19           C  
ATOM   1365  O   PRO A 166      -2.822  26.094  -1.001  1.00 95.19           O  
ATOM   1366  CG  PRO A 166      -5.340  28.281  -0.750  1.00 95.19           C  
ATOM   1367  CD  PRO A 166      -4.855  28.625  -2.129  1.00 95.19           C  
ATOM   1368  N   LEU A 167      -1.638  26.781   0.672  1.00 96.81           N  
ATOM   1369  CA  LEU A 167      -1.345  25.531   1.369  1.00 96.81           C  
ATOM   1370  C   LEU A 167      -1.640  25.672   2.859  1.00 96.81           C  
ATOM   1371  CB  LEU A 167       0.118  25.141   1.158  1.00 96.81           C  
ATOM   1372  O   LEU A 167      -0.951  26.406   3.572  1.00 96.81           O  
ATOM   1373  CG  LEU A 167       0.521  23.750   1.664  1.00 96.81           C  
ATOM   1374  CD1 LEU A 167      -0.215  22.672   0.882  1.00 96.81           C  
ATOM   1375  CD2 LEU A 167       2.029  23.562   1.560  1.00 96.81           C  
ATOM   1376  N   GLU A 168      -2.641  24.922   3.332  1.00 96.50           N  
ATOM   1377  CA  GLU A 168      -3.125  25.094   4.699  1.00 96.50           C  
ATOM   1378  C   GLU A 168      -2.949  23.812   5.508  1.00 96.50           C  
ATOM   1379  CB  GLU A 168      -4.594  25.516   4.699  1.00 96.50           C  
ATOM   1380  O   GLU A 168      -3.215  22.719   5.008  1.00 96.50           O  
ATOM   1381  CG  GLU A 168      -4.859  26.828   3.959  1.00 96.50           C  
ATOM   1382  CD  GLU A 168      -6.336  27.172   3.857  1.00 96.50           C  
ATOM   1383  OE1 GLU A 168      -6.672  28.359   3.709  1.00 96.50           O  
ATOM   1384  OE2 GLU A 168      -7.164  26.234   3.926  1.00 96.50           O  
ATOM   1385  N   PHE A 169      -2.457  23.984   6.727  1.00 96.19           N  
ATOM   1386  CA  PHE A 169      -2.330  22.797   7.586  1.00 96.19           C  
ATOM   1387  C   PHE A 169      -2.701  23.141   9.023  1.00 96.19           C  
ATOM   1388  CB  PHE A 169      -0.905  22.250   7.527  1.00 96.19           C  
ATOM   1389  O   PHE A 169      -2.703  24.312   9.414  1.00 96.19           O  
ATOM   1390  CG  PHE A 169       0.144  23.203   8.016  1.00 96.19           C  
ATOM   1391  CD1 PHE A 169       0.760  24.094   7.145  1.00 96.19           C  
ATOM   1392  CD2 PHE A 169       0.514  23.219   9.359  1.00 96.19           C  
ATOM   1393  CE1 PHE A 169       1.731  24.984   7.594  1.00 96.19           C  
ATOM   1394  CE2 PHE A 169       1.483  24.109   9.812  1.00 96.19           C  
ATOM   1395  CZ  PHE A 169       2.092  24.984   8.930  1.00 96.19           C  
ATOM   1396  N   SER A 170      -3.061  22.141   9.844  1.00 95.62           N  
ATOM   1397  CA  SER A 170      -3.457  22.234  11.242  1.00 95.62           C  
ATOM   1398  C   SER A 170      -3.430  20.875  11.922  1.00 95.62           C  
ATOM   1399  CB  SER A 170      -4.855  22.844  11.367  1.00 95.62           C  
ATOM   1400  O   SER A 170      -3.141  19.859  11.281  1.00 95.62           O  
ATOM   1401  OG  SER A 170      -5.848  21.906  10.984  1.00 95.62           O  
ATOM   1402  N   SER A 171      -3.621  20.922  13.180  1.00 94.25           N  
ATOM   1403  CA  SER A 171      -3.875  19.656  13.859  1.00 94.25           C  
ATOM   1404  C   SER A 171      -5.203  19.047  13.422  1.00 94.25           C  
ATOM   1405  CB  SER A 171      -3.869  19.859  15.375  1.00 94.25           C  
ATOM   1406  O   SER A 171      -6.184  19.766  13.227  1.00 94.25           O  
ATOM   1407  OG  SER A 171      -4.273  18.672  16.047  1.00 94.25           O  
ATOM   1408  N   TYR A 172      -5.203  17.844  13.328  1.00 91.31           N  
ATOM   1409  CA  TYR A 172      -6.434  17.156  12.945  1.00 91.31           C  
ATOM   1410  C   TYR A 172      -7.367  17.000  14.141  1.00 91.31           C  
ATOM   1411  CB  TYR A 172      -6.121  15.781  12.352  1.00 91.31           C  
ATOM   1412  O   TYR A 172      -8.570  17.234  14.031  1.00 91.31           O  
ATOM   1413  CG  TYR A 172      -7.328  15.078  11.781  1.00 91.31           C  
ATOM   1414  CD1 TYR A 172      -8.023  14.125  12.523  1.00 91.31           C  
ATOM   1415  CD2 TYR A 172      -7.777  15.359  10.492  1.00 91.31           C  
ATOM   1416  CE1 TYR A 172      -9.133  13.477  12.000  1.00 91.31           C  
ATOM   1417  CE2 TYR A 172      -8.883  14.719   9.953  1.00 91.31           C  
ATOM   1418  OH  TYR A 172     -10.656  13.133  10.188  1.00 91.31           O  
ATOM   1419  CZ  TYR A 172      -9.562  13.781  10.719  1.00 91.31           C  
ATOM   1420  N   GLY A 173      -6.781  16.734  15.195  1.00 88.69           N  
ATOM   1421  CA  GLY A 173      -7.645  16.312  16.297  1.00 88.69           C  
ATOM   1422  C   GLY A 173      -7.520  17.203  17.516  1.00 88.69           C  
ATOM   1423  O   GLY A 173      -8.289  17.062  18.469  1.00 88.69           O  
ATOM   1424  N   TYR A 174      -6.613  18.094  17.531  1.00 92.50           N  
ATOM   1425  CA  TYR A 174      -6.375  18.859  18.750  1.00 92.50           C  
ATOM   1426  C   TYR A 174      -6.707  20.344  18.531  1.00 92.50           C  
ATOM   1427  CB  TYR A 174      -4.918  18.719  19.203  1.00 92.50           C  
ATOM   1428  O   TYR A 174      -6.016  21.031  17.766  1.00 92.50           O  
ATOM   1429  CG  TYR A 174      -4.520  17.297  19.531  1.00 92.50           C  
ATOM   1430  CD1 TYR A 174      -4.898  16.719  20.734  1.00 92.50           C  
ATOM   1431  CD2 TYR A 174      -3.771  16.547  18.641  1.00 92.50           C  
ATOM   1432  CE1 TYR A 174      -4.535  15.414  21.047  1.00 92.50           C  
ATOM   1433  CE2 TYR A 174      -3.402  15.234  18.938  1.00 92.50           C  
ATOM   1434  OH  TYR A 174      -3.426  13.391  20.453  1.00 92.50           O  
ATOM   1435  CZ  TYR A 174      -3.789  14.680  20.141  1.00 92.50           C  
ATOM   1436  N   PRO A 175      -7.656  20.844  19.219  1.00 93.56           N  
ATOM   1437  CA  PRO A 175      -7.961  22.281  19.141  1.00 93.56           C  
ATOM   1438  C   PRO A 175      -6.867  23.156  19.750  1.00 93.56           C  
ATOM   1439  CB  PRO A 175      -9.266  22.406  19.922  1.00 93.56           C  
ATOM   1440  O   PRO A 175      -5.898  22.641  20.312  1.00 93.56           O  
ATOM   1441  CG  PRO A 175      -9.242  21.266  20.891  1.00 93.56           C  
ATOM   1442  CD  PRO A 175      -8.445  20.141  20.281  1.00 93.56           C  
ATOM   1443  N   ARG A 176      -7.047  24.422  19.672  1.00 95.56           N  
ATOM   1444  CA  ARG A 176      -6.012  25.375  20.031  1.00 95.56           C  
ATOM   1445  C   ARG A 176      -5.676  25.297  21.516  1.00 95.56           C  
ATOM   1446  CB  ARG A 176      -6.445  26.797  19.672  1.00 95.56           C  
ATOM   1447  O   ARG A 176      -4.574  25.656  21.922  1.00 95.56           O  
ATOM   1448  CG  ARG A 176      -7.551  27.344  20.562  1.00 95.56           C  
ATOM   1449  CD  ARG A 176      -7.879  28.797  20.234  1.00 95.56           C  
ATOM   1450  NE  ARG A 176      -8.555  29.469  21.344  1.00 95.56           N  
ATOM   1451  NH1 ARG A 176      -9.047  31.391  20.156  1.00 95.56           N  
ATOM   1452  NH2 ARG A 176      -9.688  31.188  22.344  1.00 95.56           N  
ATOM   1453  CZ  ARG A 176      -9.094  30.688  21.281  1.00 95.56           C  
ATOM   1454  N   GLU A 177      -6.547  24.750  22.344  1.00 93.50           N  
ATOM   1455  CA  GLU A 177      -6.277  24.609  23.766  1.00 93.50           C  
ATOM   1456  C   GLU A 177      -5.305  23.469  24.031  1.00 93.50           C  
ATOM   1457  CB  GLU A 177      -7.582  24.391  24.531  1.00 93.50           C  
ATOM   1458  O   GLU A 177      -4.750  23.359  25.125  1.00 93.50           O  
ATOM   1459  CG  GLU A 177      -8.664  25.406  24.219  1.00 93.50           C  
ATOM   1460  CD  GLU A 177      -9.453  25.078  22.969  1.00 93.50           C  
ATOM   1461  OE1 GLU A 177     -10.148  25.969  22.438  1.00 93.50           O  
ATOM   1462  OE2 GLU A 177      -9.383  23.906  22.516  1.00 93.50           O  
ATOM   1463  N   GLU A 178      -5.113  22.625  23.047  1.00 93.69           N  
ATOM   1464  CA  GLU A 178      -4.242  21.469  23.188  1.00 93.69           C  
ATOM   1465  C   GLU A 178      -2.947  21.641  22.406  1.00 93.69           C  
ATOM   1466  CB  GLU A 178      -4.965  20.203  22.719  1.00 93.69           C  
ATOM   1467  O   GLU A 178      -1.870  21.297  22.875  1.00 93.69           O  
ATOM   1468  CG  GLU A 178      -6.215  19.875  23.531  1.00 93.69           C  
ATOM   1469  CD  GLU A 178      -5.945  18.953  24.719  1.00 93.69           C  
ATOM   1470  OE1 GLU A 178      -6.812  18.844  25.609  1.00 93.69           O  
ATOM   1471  OE2 GLU A 178      -4.855  18.344  24.750  1.00 93.69           O  
ATOM   1472  N   ILE A 179      -3.055  22.109  21.172  1.00 95.88           N  
ATOM   1473  CA  ILE A 179      -1.892  22.297  20.312  1.00 95.88           C  
ATOM   1474  C   ILE A 179      -1.950  23.688  19.656  1.00 95.88           C  
ATOM   1475  CB  ILE A 179      -1.802  21.203  19.234  1.00 95.88           C  
ATOM   1476  O   ILE A 179      -3.010  24.109  19.203  1.00 95.88           O  
ATOM   1477  CG1 ILE A 179      -1.430  19.859  19.875  1.00 95.88           C  
ATOM   1478  CG2 ILE A 179      -0.795  21.594  18.156  1.00 95.88           C  
ATOM   1479  CD1 ILE A 179      -1.274  18.719  18.875  1.00 95.88           C  
ATOM   1480  N   VAL A 180      -0.862  24.344  19.672  1.00 97.69           N  
ATOM   1481  CA  VAL A 180      -0.708  25.625  19.000  1.00 97.69           C  
ATOM   1482  C   VAL A 180       0.464  25.562  18.031  1.00 97.69           C  
ATOM   1483  CB  VAL A 180      -0.498  26.781  20.016  1.00 97.69           C  
ATOM   1484  O   VAL A 180       1.575  25.188  18.406  1.00 97.69           O  
ATOM   1485  CG1 VAL A 180      -0.309  28.109  19.281  1.00 97.69           C  
ATOM   1486  CG2 VAL A 180      -1.676  26.859  20.984  1.00 97.69           C  
ATOM   1487  N   TYR A 181       0.132  25.891  16.828  1.00 97.50           N  
ATOM   1488  CA  TYR A 181       1.188  25.969  15.820  1.00 97.50           C  
ATOM   1489  C   TYR A 181       1.724  27.375  15.695  1.00 97.50           C  
ATOM   1490  CB  TYR A 181       0.675  25.469  14.461  1.00 97.50           C  
ATOM   1491  O   TYR A 181       0.968  28.344  15.812  1.00 97.50           O  
ATOM   1492  CG  TYR A 181       0.432  23.984  14.406  1.00 97.50           C  
ATOM   1493  CD1 TYR A 181       1.459  23.109  14.070  1.00 97.50           C  
ATOM   1494  CD2 TYR A 181      -0.823  23.453  14.688  1.00 97.50           C  
ATOM   1495  CE1 TYR A 181       1.239  21.734  14.016  1.00 97.50           C  
ATOM   1496  CE2 TYR A 181      -1.054  22.078  14.633  1.00 97.50           C  
ATOM   1497  OH  TYR A 181      -0.241  19.875  14.242  1.00 97.50           O  
ATOM   1498  CZ  TYR A 181      -0.018  21.234  14.297  1.00 97.50           C  
ATOM   1499  N   GLN A 182       3.006  27.500  15.445  1.00 97.50           N  
ATOM   1500  CA  GLN A 182       3.662  28.781  15.188  1.00 97.50           C  
ATOM   1501  C   GLN A 182       4.727  28.641  14.102  1.00 97.50           C  
ATOM   1502  CB  GLN A 182       4.289  29.328  16.469  1.00 97.50           C  
ATOM   1503  O   GLN A 182       5.391  27.609  14.008  1.00 97.50           O  
ATOM   1504  CG  GLN A 182       3.285  30.000  17.406  1.00 97.50           C  
ATOM   1505  CD  GLN A 182       3.939  30.578  18.641  1.00 97.50           C  
ATOM   1506  NE2 GLN A 182       3.158  31.312  19.438  1.00 97.50           N  
ATOM   1507  OE1 GLN A 182       5.133  30.391  18.875  1.00 97.50           O  
ATOM   1508  N   TRP A 183       4.859  29.672  13.297  1.00 96.31           N  
ATOM   1509  CA  TRP A 183       5.941  29.688  12.320  1.00 96.31           C  
ATOM   1510  C   TRP A 183       7.289  29.891  13.008  1.00 96.31           C  
ATOM   1511  CB  TRP A 183       5.711  30.781  11.281  1.00 96.31           C  
ATOM   1512  O   TRP A 183       7.426  30.766  13.875  1.00 96.31           O  
ATOM   1513  CG  TRP A 183       4.520  30.547  10.398  1.00 96.31           C  
ATOM   1514  CD1 TRP A 183       3.314  31.188  10.453  1.00 96.31           C  
ATOM   1515  CD2 TRP A 183       4.426  29.594   9.336  1.00 96.31           C  
ATOM   1516  CE2 TRP A 183       3.129  29.719   8.781  1.00 96.31           C  
ATOM   1517  CE3 TRP A 183       5.309  28.656   8.789  1.00 96.31           C  
ATOM   1518  NE1 TRP A 183       2.473  30.688   9.484  1.00 96.31           N  
ATOM   1519  CH2 TRP A 183       3.582  28.016   7.203  1.00 96.31           C  
ATOM   1520  CZ2 TRP A 183       2.697  28.922   7.715  1.00 96.31           C  
ATOM   1521  CZ3 TRP A 183       4.875  27.875   7.730  1.00 96.31           C  
ATOM   1522  N   LYS A 184       8.195  29.078  12.680  1.00 91.06           N  
ATOM   1523  CA  LYS A 184       9.539  29.234  13.234  1.00 91.06           C  
ATOM   1524  C   LYS A 184      10.211  30.484  12.688  1.00 91.06           C  
ATOM   1525  CB  LYS A 184      10.391  28.000  12.922  1.00 91.06           C  
ATOM   1526  O   LYS A 184      10.961  31.156  13.406  1.00 91.06           O  
ATOM   1527  CG  LYS A 184      11.727  27.984  13.641  1.00 91.06           C  
ATOM   1528  CD  LYS A 184      12.477  26.672  13.406  1.00 91.06           C  
ATOM   1529  CE  LYS A 184      13.828  26.672  14.094  1.00 91.06           C  
ATOM   1530  NZ  LYS A 184      14.531  25.359  13.922  1.00 91.06           N  
ATOM   1531  N   ARG A 185      10.023  30.719  11.414  1.00 85.12           N  
ATOM   1532  CA  ARG A 185      10.594  31.891  10.742  1.00 85.12           C  
ATOM   1533  C   ARG A 185       9.492  32.750  10.148  1.00 85.12           C  
ATOM   1534  CB  ARG A 185      11.570  31.453   9.648  1.00 85.12           C  
ATOM   1535  O   ARG A 185       8.367  32.312   9.953  1.00 85.12           O  
ATOM   1536  CG  ARG A 185      12.766  30.672  10.164  1.00 85.12           C  
ATOM   1537  CD  ARG A 185      13.703  30.266   9.039  1.00 85.12           C  
ATOM   1538  NE  ARG A 185      14.852  29.516   9.531  1.00 85.12           N  
ATOM   1539  NH1 ARG A 185      15.758  29.109   7.445  1.00 85.12           N  
ATOM   1540  NH2 ARG A 185      16.797  28.312   9.328  1.00 85.12           N  
ATOM   1541  CZ  ARG A 185      15.805  28.984   8.766  1.00 85.12           C  
ATOM   1542  N   SER A 186       9.891  33.969   9.852  1.00 81.75           N  
ATOM   1543  CA  SER A 186       8.922  34.906   9.328  1.00 81.75           C  
ATOM   1544  C   SER A 186       8.500  34.562   7.906  1.00 81.75           C  
ATOM   1545  CB  SER A 186       9.492  36.344   9.352  1.00 81.75           C  
ATOM   1546  O   SER A 186       7.363  34.844   7.504  1.00 81.75           O  
ATOM   1547  OG  SER A 186      10.758  36.375   8.711  1.00 81.75           O  
ATOM   1548  N   SER A 187       9.484  33.969   7.230  1.00 82.69           N  
ATOM   1549  CA  SER A 187       9.125  33.625   5.863  1.00 82.69           C  
ATOM   1550  C   SER A 187       9.609  32.219   5.512  1.00 82.69           C  
ATOM   1551  CB  SER A 187       9.711  34.625   4.875  1.00 82.69           C  
ATOM   1552  O   SER A 187      10.695  31.797   5.934  1.00 82.69           O  
ATOM   1553  OG  SER A 187       9.438  34.250   3.539  1.00 82.69           O  
ATOM   1554  N   VAL A 188       8.758  31.562   4.715  1.00 89.44           N  
ATOM   1555  CA  VAL A 188       9.070  30.219   4.215  1.00 89.44           C  
ATOM   1556  C   VAL A 188      10.180  30.312   3.170  1.00 89.44           C  
ATOM   1557  CB  VAL A 188       7.824  29.531   3.609  1.00 89.44           C  
ATOM   1558  O   VAL A 188      10.195  31.234   2.342  1.00 89.44           O  
ATOM   1559  CG1 VAL A 188       8.211  28.234   2.924  1.00 89.44           C  
ATOM   1560  CG2 VAL A 188       6.773  29.297   4.691  1.00 89.44           C  
ATOM   1561  N   GLU A 189      11.109  29.406   3.240  1.00 87.69           N  
ATOM   1562  CA  GLU A 189      12.211  29.375   2.281  1.00 87.69           C  
ATOM   1563  C   GLU A 189      11.820  28.609   1.019  1.00 87.69           C  
ATOM   1564  CB  GLU A 189      13.453  28.734   2.914  1.00 87.69           C  
ATOM   1565  O   GLU A 189      11.094  27.609   1.087  1.00 87.69           O  
ATOM   1566  CG  GLU A 189      14.148  29.641   3.928  1.00 87.69           C  
ATOM   1567  CD  GLU A 189      15.453  29.062   4.453  1.00 87.69           C  
ATOM   1568  OE1 GLU A 189      16.109  29.703   5.289  1.00 87.69           O  
ATOM   1569  OE2 GLU A 189      15.805  27.938   4.027  1.00 87.69           O  
ATOM   1570  N   VAL A 190      12.289  29.094  -0.109  1.00 88.50           N  
ATOM   1571  CA  VAL A 190      12.000  28.453  -1.382  1.00 88.50           C  
ATOM   1572  C   VAL A 190      13.305  28.078  -2.088  1.00 88.50           C  
ATOM   1573  CB  VAL A 190      11.133  29.344  -2.293  1.00 88.50           C  
ATOM   1574  O   VAL A 190      14.297  28.797  -1.980  1.00 88.50           O  
ATOM   1575  CG1 VAL A 190       9.766  29.594  -1.660  1.00 88.50           C  
ATOM   1576  CG2 VAL A 190      11.852  30.672  -2.572  1.00 88.50           C  
ATOM   1577  N   GLY A 191      13.266  26.969  -2.748  1.00 82.62           N  
ATOM   1578  CA  GLY A 191      14.391  26.562  -3.572  1.00 82.62           C  
ATOM   1579  C   GLY A 191      14.484  27.344  -4.875  1.00 82.62           C  
ATOM   1580  O   GLY A 191      13.969  28.453  -4.980  1.00 82.62           O  
ATOM   1581  N   ASP A 192      15.289  26.781  -5.773  1.00 80.00           N  
ATOM   1582  CA  ASP A 192      15.469  27.391  -7.086  1.00 80.00           C  
ATOM   1583  C   ASP A 192      14.156  27.391  -7.879  1.00 80.00           C  
ATOM   1584  CB  ASP A 192      16.562  26.672  -7.871  1.00 80.00           C  
ATOM   1585  O   ASP A 192      13.695  26.328  -8.312  1.00 80.00           O  
ATOM   1586  CG  ASP A 192      16.984  27.422  -9.125  1.00 80.00           C  
ATOM   1587  OD1 ASP A 192      16.422  28.500  -9.406  1.00 80.00           O  
ATOM   1588  OD2 ASP A 192      17.875  26.922  -9.836  1.00 80.00           O  
ATOM   1589  N   THR A 193      13.586  28.484  -8.109  1.00 81.19           N  
ATOM   1590  CA  THR A 193      12.281  28.594  -8.750  1.00 81.19           C  
ATOM   1591  C   THR A 193      12.375  28.281 -10.242  1.00 81.19           C  
ATOM   1592  CB  THR A 193      11.680  30.000  -8.555  1.00 81.19           C  
ATOM   1593  O   THR A 193      11.359  28.109 -10.914  1.00 81.19           O  
ATOM   1594  CG2 THR A 193      11.531  30.328  -7.070  1.00 81.19           C  
ATOM   1595  OG1 THR A 193      12.547  30.969  -9.164  1.00 81.19           O  
ATOM   1596  N   ARG A 194      13.633  28.203 -10.891  1.00 75.81           N  
ATOM   1597  CA  ARG A 194      13.812  27.938 -12.312  1.00 75.81           C  
ATOM   1598  C   ARG A 194      13.328  26.547 -12.680  1.00 75.81           C  
ATOM   1599  CB  ARG A 194      15.289  28.094 -12.703  1.00 75.81           C  
ATOM   1600  O   ARG A 194      12.977  26.281 -13.836  1.00 75.81           O  
ATOM   1601  CG  ARG A 194      15.789  29.531 -12.641  1.00 75.81           C  
ATOM   1602  CD  ARG A 194      17.281  29.625 -12.969  1.00 75.81           C  
ATOM   1603  NE  ARG A 194      18.109  29.141 -11.867  1.00 75.81           N  
ATOM   1604  NH1 ARG A 194      20.109  29.391 -12.984  1.00 75.81           N  
ATOM   1605  NH2 ARG A 194      20.078  28.594 -10.836  1.00 75.81           N  
ATOM   1606  CZ  ARG A 194      19.422  29.031 -11.898  1.00 75.81           C  
ATOM   1607  N   SER A 195      13.195  25.719 -11.633  1.00 72.44           N  
ATOM   1608  CA  SER A 195      12.836  24.344 -11.906  1.00 72.44           C  
ATOM   1609  C   SER A 195      11.344  24.109 -11.719  1.00 72.44           C  
ATOM   1610  CB  SER A 195      13.633  23.391 -11.008  1.00 72.44           C  
ATOM   1611  O   SER A 195      10.852  23.000 -11.938  1.00 72.44           O  
ATOM   1612  OG  SER A 195      13.289  23.594  -9.641  1.00 72.44           O  
ATOM   1613  N   TRP A 196      10.680  25.188 -11.383  1.00 83.31           N  
ATOM   1614  CA  TRP A 196       9.258  25.031 -11.109  1.00 83.31           C  
ATOM   1615  C   TRP A 196       8.461  24.875 -12.398  1.00 83.31           C  
ATOM   1616  CB  TRP A 196       8.719  26.219 -10.305  1.00 83.31           C  
ATOM   1617  O   TRP A 196       8.781  25.516 -13.406  1.00 83.31           O  
ATOM   1618  CG  TRP A 196       9.242  26.281  -8.898  1.00 83.31           C  
ATOM   1619  CD1 TRP A 196      10.242  25.516  -8.352  1.00 83.31           C  
ATOM   1620  CD2 TRP A 196       8.789  27.156  -7.855  1.00 83.31           C  
ATOM   1621  CE2 TRP A 196       9.555  26.859  -6.707  1.00 83.31           C  
ATOM   1622  CE3 TRP A 196       7.805  28.141  -7.785  1.00 83.31           C  
ATOM   1623  NE1 TRP A 196      10.430  25.859  -7.035  1.00 83.31           N  
ATOM   1624  CH2 TRP A 196       8.398  28.516  -5.457  1.00 83.31           C  
ATOM   1625  CZ2 TRP A 196       9.367  27.547  -5.500  1.00 83.31           C  
ATOM   1626  CZ3 TRP A 196       7.621  28.812  -6.582  1.00 83.31           C  
ATOM   1627  N   ARG A 197       7.547  24.047 -12.422  1.00 78.50           N  
ATOM   1628  CA  ARG A 197       6.711  23.797 -13.594  1.00 78.50           C  
ATOM   1629  C   ARG A 197       5.398  24.562 -13.508  1.00 78.50           C  
ATOM   1630  CB  ARG A 197       6.438  22.297 -13.750  1.00 78.50           C  
ATOM   1631  O   ARG A 197       4.332  23.953 -13.367  1.00 78.50           O  
ATOM   1632  CG  ARG A 197       7.688  21.453 -13.977  1.00 78.50           C  
ATOM   1633  CD  ARG A 197       7.395  19.969 -13.883  1.00 78.50           C  
ATOM   1634  NE  ARG A 197       7.074  19.562 -12.516  1.00 78.50           N  
ATOM   1635  NH1 ARG A 197       5.793  17.750 -13.125  1.00 78.50           N  
ATOM   1636  NH2 ARG A 197       6.098  18.250 -10.914  1.00 78.50           N  
ATOM   1637  CZ  ARG A 197       6.320  18.516 -12.188  1.00 78.50           C  
ATOM   1638  N   LEU A 198       5.508  25.797 -13.766  1.00 79.88           N  
ATOM   1639  CA  LEU A 198       4.355  26.672 -13.602  1.00 79.88           C  
ATOM   1640  C   LEU A 198       3.615  26.859 -14.914  1.00 79.88           C  
ATOM   1641  CB  LEU A 198       4.793  28.031 -13.055  1.00 79.88           C  
ATOM   1642  O   LEU A 198       2.480  27.328 -14.938  1.00 79.88           O  
ATOM   1643  CG  LEU A 198       5.465  28.016 -11.672  1.00 79.88           C  
ATOM   1644  CD1 LEU A 198       5.930  29.422 -11.305  1.00 79.88           C  
ATOM   1645  CD2 LEU A 198       4.512  27.469 -10.617  1.00 79.88           C  
ATOM   1646  N   TYR A 199       4.246  26.375 -16.016  1.00 78.94           N  
ATOM   1647  CA  TYR A 199       3.670  26.453 -17.359  1.00 78.94           C  
ATOM   1648  C   TYR A 199       3.283  27.891 -17.703  1.00 78.94           C  
ATOM   1649  CB  TYR A 199       2.443  25.547 -17.453  1.00 78.94           C  
ATOM   1650  O   TYR A 199       4.148  28.766 -17.828  1.00 78.94           O  
ATOM   1651  CG  TYR A 199       2.764  24.078 -17.312  1.00 78.94           C  
ATOM   1652  CD1 TYR A 199       3.551  23.422 -18.250  1.00 78.94           C  
ATOM   1653  CD2 TYR A 199       2.277  23.344 -16.234  1.00 78.94           C  
ATOM   1654  CE1 TYR A 199       3.848  22.062 -18.125  1.00 78.94           C  
ATOM   1655  CE2 TYR A 199       2.568  22.000 -16.094  1.00 78.94           C  
ATOM   1656  OH  TYR A 199       3.643  20.031 -16.906  1.00 78.94           O  
ATOM   1657  CZ  TYR A 199       3.352  21.359 -17.047  1.00 78.94           C  
ATOM   1658  N   GLN A 200       1.964  28.203 -17.672  1.00 79.44           N  
ATOM   1659  CA  GLN A 200       1.505  29.500 -18.109  1.00 79.44           C  
ATOM   1660  C   GLN A 200       1.530  30.516 -16.969  1.00 79.44           C  
ATOM   1661  CB  GLN A 200       0.094  29.406 -18.703  1.00 79.44           C  
ATOM   1662  O   GLN A 200       1.085  31.656 -17.125  1.00 79.44           O  
ATOM   1663  CG  GLN A 200      -0.933  28.828 -17.734  1.00 79.44           C  
ATOM   1664  CD  GLN A 200      -2.164  28.297 -18.438  1.00 79.44           C  
ATOM   1665  NE2 GLN A 200      -3.170  27.906 -17.672  1.00 79.44           N  
ATOM   1666  OE1 GLN A 200      -2.209  28.234 -19.672  1.00 79.44           O  
ATOM   1667  N   PHE A 201       2.092  30.156 -15.930  1.00 86.00           N  
ATOM   1668  CA  PHE A 201       2.100  31.047 -14.773  1.00 86.00           C  
ATOM   1669  C   PHE A 201       3.527  31.406 -14.375  1.00 86.00           C  
ATOM   1670  CB  PHE A 201       1.381  30.391 -13.586  1.00 86.00           C  
ATOM   1671  O   PHE A 201       4.480  30.766 -14.812  1.00 86.00           O  
ATOM   1672  CG  PHE A 201      -0.079  30.125 -13.836  1.00 86.00           C  
ATOM   1673  CD1 PHE A 201      -1.028  31.125 -13.602  1.00 86.00           C  
ATOM   1674  CD2 PHE A 201      -0.504  28.891 -14.289  1.00 86.00           C  
ATOM   1675  CE1 PHE A 201      -2.381  30.875 -13.836  1.00 86.00           C  
ATOM   1676  CE2 PHE A 201      -1.854  28.641 -14.523  1.00 86.00           C  
ATOM   1677  CZ  PHE A 201      -2.791  29.641 -14.289  1.00 86.00           C  
ATOM   1678  N   SER A 202       3.623  32.500 -13.664  1.00 88.00           N  
ATOM   1679  CA  SER A 202       4.863  32.938 -13.031  1.00 88.00           C  
ATOM   1680  C   SER A 202       4.680  33.125 -11.531  1.00 88.00           C  
ATOM   1681  CB  SER A 202       5.371  34.219 -13.664  1.00 88.00           C  
ATOM   1682  O   SER A 202       3.605  33.531 -11.078  1.00 88.00           O  
ATOM   1683  OG  SER A 202       4.395  35.250 -13.570  1.00 88.00           O  
ATOM   1684  N   PHE A 203       5.715  32.875 -10.859  1.00 91.94           N  
ATOM   1685  CA  PHE A 203       5.695  33.062  -9.414  1.00 91.94           C  
ATOM   1686  C   PHE A 203       6.020  34.500  -9.047  1.00 91.94           C  
ATOM   1687  CB  PHE A 203       6.688  32.125  -8.734  1.00 91.94           C  
ATOM   1688  O   PHE A 203       7.055  35.031  -9.461  1.00 91.94           O  
ATOM   1689  CG  PHE A 203       6.828  32.344  -7.254  1.00 91.94           C  
ATOM   1690  CD1 PHE A 203       8.008  32.875  -6.727  1.00 91.94           C  
ATOM   1691  CD2 PHE A 203       5.781  32.062  -6.391  1.00 91.94           C  
ATOM   1692  CE1 PHE A 203       8.141  33.062  -5.355  1.00 91.94           C  
ATOM   1693  CE2 PHE A 203       5.910  32.250  -5.020  1.00 91.94           C  
ATOM   1694  CZ  PHE A 203       7.090  32.781  -4.504  1.00 91.94           C  
ATOM   1695  N   VAL A 204       5.188  35.062  -8.195  1.00 91.19           N  
ATOM   1696  CA  VAL A 204       5.344  36.500  -7.871  1.00 91.19           C  
ATOM   1697  C   VAL A 204       5.801  36.625  -6.422  1.00 91.19           C  
ATOM   1698  CB  VAL A 204       4.027  37.281  -8.094  1.00 91.19           C  
ATOM   1699  O   VAL A 204       6.539  37.562  -6.090  1.00 91.19           O  
ATOM   1700  CG1 VAL A 204       4.230  38.750  -7.820  1.00 91.19           C  
ATOM   1701  CG2 VAL A 204       3.514  37.062  -9.516  1.00 91.19           C  
ATOM   1702  N   GLY A 205       5.367  35.781  -5.605  1.00 91.94           N  
ATOM   1703  CA  GLY A 205       5.723  35.875  -4.199  1.00 91.94           C  
ATOM   1704  C   GLY A 205       4.922  34.938  -3.316  1.00 91.94           C  
ATOM   1705  O   GLY A 205       4.125  34.125  -3.812  1.00 91.94           O  
ATOM   1706  N   LEU A 206       5.301  34.969  -2.031  1.00 94.81           N  
ATOM   1707  CA  LEU A 206       4.555  34.156  -1.071  1.00 94.81           C  
ATOM   1708  C   LEU A 206       4.387  34.906   0.249  1.00 94.81           C  
ATOM   1709  CB  LEU A 206       5.266  32.812  -0.830  1.00 94.81           C  
ATOM   1710  O   LEU A 206       5.113  35.844   0.525  1.00 94.81           O  
ATOM   1711  CG  LEU A 206       6.656  32.906  -0.198  1.00 94.81           C  
ATOM   1712  CD1 LEU A 206       6.543  32.969   1.320  1.00 94.81           C  
ATOM   1713  CD2 LEU A 206       7.496  31.688  -0.606  1.00 94.81           C  
ATOM   1714  N   ARG A 207       3.402  34.594   1.011  1.00 94.75           N  
ATOM   1715  CA  ARG A 207       3.170  35.094   2.359  1.00 94.75           C  
ATOM   1716  C   ARG A 207       2.605  34.000   3.266  1.00 94.75           C  
ATOM   1717  CB  ARG A 207       2.217  36.281   2.326  1.00 94.75           C  
ATOM   1718  O   ARG A 207       1.806  33.188   2.824  1.00 94.75           O  
ATOM   1719  CG  ARG A 207       0.830  35.969   1.799  1.00 94.75           C  
ATOM   1720  CD  ARG A 207      -0.044  37.219   1.695  1.00 94.75           C  
ATOM   1721  NE  ARG A 207      -1.388  36.875   1.226  1.00 94.75           N  
ATOM   1722  NH1 ARG A 207      -1.460  38.562  -0.364  1.00 94.75           N  
ATOM   1723  NH2 ARG A 207      -3.250  37.156  -0.091  1.00 94.75           N  
ATOM   1724  CZ  ARG A 207      -2.029  37.531   0.258  1.00 94.75           C  
ATOM   1725  N   ASN A 208       3.084  33.844   4.434  1.00 94.50           N  
ATOM   1726  CA  ASN A 208       2.525  32.906   5.391  1.00 94.50           C  
ATOM   1727  C   ASN A 208       1.664  33.594   6.438  1.00 94.50           C  
ATOM   1728  CB  ASN A 208       3.641  32.094   6.070  1.00 94.50           C  
ATOM   1729  O   ASN A 208       1.968  34.719   6.844  1.00 94.50           O  
ATOM   1730  CG  ASN A 208       4.828  32.969   6.449  1.00 94.50           C  
ATOM   1731  ND2 ASN A 208       5.367  32.750   7.641  1.00 94.50           N  
ATOM   1732  OD1 ASN A 208       5.258  33.812   5.672  1.00 94.50           O  
ATOM   1733  N   THR A 209       0.601  33.062   6.852  1.00 95.62           N  
ATOM   1734  CA  THR A 209      -0.346  33.594   7.816  1.00 95.62           C  
ATOM   1735  C   THR A 209      -0.742  32.531   8.844  1.00 95.62           C  
ATOM   1736  CB  THR A 209      -1.608  34.125   7.121  1.00 95.62           C  
ATOM   1737  O   THR A 209      -0.442  31.344   8.664  1.00 95.62           O  
ATOM   1738  CG2 THR A 209      -1.247  35.125   6.016  1.00 95.62           C  
ATOM   1739  OG1 THR A 209      -2.338  33.031   6.551  1.00 95.62           O  
ATOM   1740  N   THR A 210      -1.257  32.969   9.969  1.00 96.56           N  
ATOM   1741  CA  THR A 210      -1.847  32.125  11.016  1.00 96.56           C  
ATOM   1742  C   THR A 210      -3.248  32.625  11.367  1.00 96.56           C  
ATOM   1743  CB  THR A 210      -0.971  32.125  12.281  1.00 96.56           C  
ATOM   1744  O   THR A 210      -3.461  33.812  11.578  1.00 96.56           O  
ATOM   1745  CG2 THR A 210      -1.520  31.141  13.320  1.00 96.56           C  
ATOM   1746  OG1 THR A 210       0.362  31.719  11.930  1.00 96.56           O  
ATOM   1747  N   GLU A 211      -4.211  31.734  11.375  1.00 97.00           N  
ATOM   1748  CA  GLU A 211      -5.574  32.094  11.758  1.00 97.00           C  
ATOM   1749  C   GLU A 211      -6.199  31.000  12.641  1.00 97.00           C  
ATOM   1750  CB  GLU A 211      -6.438  32.312  10.508  1.00 97.00           C  
ATOM   1751  O   GLU A 211      -5.703  29.875  12.703  1.00 97.00           O  
ATOM   1752  CG  GLU A 211      -6.578  31.078   9.633  1.00 97.00           C  
ATOM   1753  CD  GLU A 211      -7.258  31.359   8.297  1.00 97.00           C  
ATOM   1754  OE1 GLU A 211      -7.230  30.484   7.402  1.00 97.00           O  
ATOM   1755  OE2 GLU A 211      -7.820  32.469   8.156  1.00 97.00           O  
ATOM   1756  N   VAL A 212      -7.152  31.359  13.383  1.00 96.69           N  
ATOM   1757  CA  VAL A 212      -7.945  30.406  14.156  1.00 96.69           C  
ATOM   1758  C   VAL A 212      -9.273  30.156  13.453  1.00 96.69           C  
ATOM   1759  CB  VAL A 212      -8.195  30.906  15.594  1.00 96.69           C  
ATOM   1760  O   VAL A 212     -10.008  31.094  13.133  1.00 96.69           O  
ATOM   1761  CG1 VAL A 212      -9.109  29.953  16.359  1.00 96.69           C  
ATOM   1762  CG2 VAL A 212      -6.871  31.094  16.328  1.00 96.69           C  
ATOM   1763  N   VAL A 213      -9.516  28.938  13.141  1.00 92.88           N  
ATOM   1764  CA  VAL A 213     -10.758  28.547  12.484  1.00 92.88           C  
ATOM   1765  C   VAL A 213     -11.688  27.859  13.484  1.00 92.88           C  
ATOM   1766  CB  VAL A 213     -10.500  27.609  11.273  1.00 92.88           C  
ATOM   1767  O   VAL A 213     -11.266  26.953  14.211  1.00 92.88           O  
ATOM   1768  CG1 VAL A 213     -11.812  27.094  10.711  1.00 92.88           C  
ATOM   1769  CG2 VAL A 213      -9.703  28.359  10.195  1.00 92.88           C  
ATOM   1770  N   LYS A 214     -12.898  28.312  13.469  1.00 89.75           N  
ATOM   1771  CA  LYS A 214     -13.906  27.719  14.352  1.00 89.75           C  
ATOM   1772  C   LYS A 214     -14.617  26.547  13.680  1.00 89.75           C  
ATOM   1773  CB  LYS A 214     -14.930  28.781  14.781  1.00 89.75           C  
ATOM   1774  O   LYS A 214     -15.086  26.672  12.547  1.00 89.75           O  
ATOM   1775  CG  LYS A 214     -14.375  29.812  15.742  1.00 89.75           C  
ATOM   1776  CD  LYS A 214     -15.469  30.750  16.250  1.00 89.75           C  
ATOM   1777  CE  LYS A 214     -14.906  31.828  17.156  1.00 89.75           C  
ATOM   1778  NZ  LYS A 214     -15.977  32.750  17.656  1.00 89.75           N  
ATOM   1779  N   THR A 215     -14.570  25.422  14.320  1.00 81.56           N  
ATOM   1780  CA  THR A 215     -15.297  24.250  13.859  1.00 81.56           C  
ATOM   1781  C   THR A 215     -16.219  23.719  14.953  1.00 81.56           C  
ATOM   1782  CB  THR A 215     -14.336  23.141  13.406  1.00 81.56           C  
ATOM   1783  O   THR A 215     -16.219  24.219  16.078  1.00 81.56           O  
ATOM   1784  CG2 THR A 215     -13.250  23.688  12.492  1.00 81.56           C  
ATOM   1785  OG1 THR A 215     -13.727  22.547  14.562  1.00 81.56           O  
ATOM   1786  N   THR A 216     -16.984  22.719  14.648  1.00 72.75           N  
ATOM   1787  CA  THR A 216     -17.891  22.125  15.609  1.00 72.75           C  
ATOM   1788  C   THR A 216     -17.125  21.359  16.688  1.00 72.75           C  
ATOM   1789  CB  THR A 216     -18.891  21.156  14.922  1.00 72.75           C  
ATOM   1790  O   THR A 216     -17.609  21.219  17.812  1.00 72.75           O  
ATOM   1791  CG2 THR A 216     -19.938  21.938  14.125  1.00 72.75           C  
ATOM   1792  OG1 THR A 216     -18.172  20.297  14.031  1.00 72.75           O  
ATOM   1793  N   SER A 217     -15.953  20.984  16.359  1.00 76.88           N  
ATOM   1794  CA  SER A 217     -15.188  20.203  17.312  1.00 76.88           C  
ATOM   1795  C   SER A 217     -14.227  21.078  18.109  1.00 76.88           C  
ATOM   1796  CB  SER A 217     -14.398  19.109  16.594  1.00 76.88           C  
ATOM   1797  O   SER A 217     -13.531  20.578  19.000  1.00 76.88           O  
ATOM   1798  OG  SER A 217     -13.492  19.672  15.656  1.00 76.88           O  
ATOM   1799  N   GLY A 218     -14.141  22.359  17.797  1.00 85.19           N  
ATOM   1800  CA  GLY A 218     -13.266  23.297  18.484  1.00 85.19           C  
ATOM   1801  C   GLY A 218     -12.617  24.312  17.578  1.00 85.19           C  
ATOM   1802  O   GLY A 218     -12.930  24.359  16.375  1.00 85.19           O  
ATOM   1803  N   ASP A 219     -11.812  25.125  18.281  1.00 93.75           N  
ATOM   1804  CA  ASP A 219     -11.039  26.125  17.547  1.00 93.75           C  
ATOM   1805  C   ASP A 219      -9.641  25.609  17.219  1.00 93.75           C  
ATOM   1806  CB  ASP A 219     -10.945  27.422  18.359  1.00 93.75           C  
ATOM   1807  O   ASP A 219      -8.914  25.141  18.109  1.00 93.75           O  
ATOM   1808  CG  ASP A 219     -12.289  28.094  18.562  1.00 93.75           C  
ATOM   1809  OD1 ASP A 219     -13.281  27.688  17.922  1.00 93.75           O  
ATOM   1810  OD2 ASP A 219     -12.359  29.031  19.375  1.00 93.75           O  
ATOM   1811  N   TYR A 220      -9.336  25.703  15.961  1.00 95.25           N  
ATOM   1812  CA  TYR A 220      -8.047  25.172  15.539  1.00 95.25           C  
ATOM   1813  C   TYR A 220      -7.160  26.266  14.984  1.00 95.25           C  
ATOM   1814  CB  TYR A 220      -8.234  24.062  14.492  1.00 95.25           C  
ATOM   1815  O   TYR A 220      -7.641  27.172  14.297  1.00 95.25           O  
ATOM   1816  CG  TYR A 220      -8.859  22.812  15.031  1.00 95.25           C  
ATOM   1817  CD1 TYR A 220      -8.070  21.719  15.422  1.00 95.25           C  
ATOM   1818  CD2 TYR A 220     -10.242  22.688  15.156  1.00 95.25           C  
ATOM   1819  CE1 TYR A 220      -8.648  20.562  15.922  1.00 95.25           C  
ATOM   1820  CE2 TYR A 220     -10.828  21.531  15.656  1.00 95.25           C  
ATOM   1821  OH  TYR A 220     -10.594  19.328  16.531  1.00 95.25           O  
ATOM   1822  CZ  TYR A 220     -10.023  20.469  16.031  1.00 95.25           C  
ATOM   1823  N   VAL A 221      -5.898  26.172  15.305  1.00 97.69           N  
ATOM   1824  CA  VAL A 221      -4.910  27.062  14.688  1.00 97.69           C  
ATOM   1825  C   VAL A 221      -4.578  26.562  13.281  1.00 97.69           C  
ATOM   1826  CB  VAL A 221      -3.621  27.141  15.539  1.00 97.69           C  
ATOM   1827  O   VAL A 221      -4.109  25.438  13.109  1.00 97.69           O  
ATOM   1828  CG1 VAL A 221      -2.602  28.078  14.883  1.00 97.69           C  
ATOM   1829  CG2 VAL A 221      -3.947  27.625  16.953  1.00 97.69           C  
ATOM   1830  N   VAL A 222      -4.816  27.359  12.289  1.00 97.31           N  
ATOM   1831  CA  VAL A 222      -4.555  27.000  10.898  1.00 97.31           C  
ATOM   1832  C   VAL A 222      -3.410  27.844  10.359  1.00 97.31           C  
ATOM   1833  CB  VAL A 222      -5.812  27.172  10.023  1.00 97.31           C  
ATOM   1834  O   VAL A 222      -3.471  29.078  10.398  1.00 97.31           O  
ATOM   1835  CG1 VAL A 222      -5.488  26.891   8.555  1.00 97.31           C  
ATOM   1836  CG2 VAL A 222      -6.934  26.250  10.508  1.00 97.31           C  
ATOM   1837  N   MET A 223      -2.400  27.156   9.961  1.00 97.88           N  
ATOM   1838  CA  MET A 223      -1.256  27.781   9.312  1.00 97.88           C  
ATOM   1839  C   MET A 223      -1.405  27.750   7.797  1.00 97.88           C  
ATOM   1840  CB  MET A 223       0.045  27.094   9.727  1.00 97.88           C  
ATOM   1841  O   MET A 223      -1.767  26.719   7.227  1.00 97.88           O  
ATOM   1842  CG  MET A 223       0.174  26.875  11.227  1.00 97.88           C  
ATOM   1843  SD  MET A 223       0.505  28.438  12.141  1.00 97.88           S  
ATOM   1844  CE  MET A 223       2.195  28.781  11.578  1.00 97.88           C  
ATOM   1845  N   SER A 224      -1.161  28.953   7.117  1.00 97.25           N  
ATOM   1846  CA  SER A 224      -1.343  29.000   5.672  1.00 97.25           C  
ATOM   1847  C   SER A 224      -0.158  29.688   4.992  1.00 97.25           C  
ATOM   1848  CB  SER A 224      -2.635  29.750   5.320  1.00 97.25           C  
ATOM   1849  O   SER A 224       0.396  30.656   5.520  1.00 97.25           O  
ATOM   1850  OG  SER A 224      -3.756  29.094   5.898  1.00 97.25           O  
ATOM   1851  N   VAL A 225       0.286  29.172   3.900  1.00 97.25           N  
ATOM   1852  CA  VAL A 225       1.166  29.844   2.959  1.00 97.25           C  
ATOM   1853  C   VAL A 225       0.417  30.125   1.656  1.00 97.25           C  
ATOM   1854  CB  VAL A 225       2.443  29.031   2.676  1.00 97.25           C  
ATOM   1855  O   VAL A 225      -0.197  29.219   1.085  1.00 97.25           O  
ATOM   1856  CG1 VAL A 225       3.387  29.797   1.752  1.00 97.25           C  
ATOM   1857  CG2 VAL A 225       3.146  28.672   3.984  1.00 97.25           C  
ATOM   1858  N   TYR A 226       0.450  31.359   1.226  1.00 96.06           N  
ATOM   1859  CA  TYR A 226      -0.147  31.734  -0.049  1.00 96.06           C  
ATOM   1860  C   TYR A 226       0.925  31.953  -1.110  1.00 96.06           C  
ATOM   1861  CB  TYR A 226      -0.990  33.000   0.112  1.00 96.06           C  
ATOM   1862  O   TYR A 226       1.831  32.781  -0.926  1.00 96.06           O  
ATOM   1863  CG  TYR A 226      -2.225  32.812   0.957  1.00 96.06           C  
ATOM   1864  CD1 TYR A 226      -3.434  32.438   0.379  1.00 96.06           C  
ATOM   1865  CD2 TYR A 226      -2.188  33.000   2.332  1.00 96.06           C  
ATOM   1866  CE1 TYR A 226      -4.574  32.250   1.153  1.00 96.06           C  
ATOM   1867  CE2 TYR A 226      -3.322  32.844   3.117  1.00 96.06           C  
ATOM   1868  OH  TYR A 226      -5.637  32.281   3.291  1.00 96.06           O  
ATOM   1869  CZ  TYR A 226      -4.512  32.438   2.520  1.00 96.06           C  
ATOM   1870  N   PHE A 227       0.769  31.219  -2.158  1.00 95.38           N  
ATOM   1871  CA  PHE A 227       1.660  31.391  -3.299  1.00 95.38           C  
ATOM   1872  C   PHE A 227       0.992  32.219  -4.387  1.00 95.38           C  
ATOM   1873  CB  PHE A 227       2.084  30.031  -3.861  1.00 95.38           C  
ATOM   1874  O   PHE A 227       0.004  31.797  -4.984  1.00 95.38           O  
ATOM   1875  CG  PHE A 227       2.730  29.125  -2.846  1.00 95.38           C  
ATOM   1876  CD1 PHE A 227       4.082  29.250  -2.553  1.00 95.38           C  
ATOM   1877  CD2 PHE A 227       1.983  28.156  -2.184  1.00 95.38           C  
ATOM   1878  CE1 PHE A 227       4.684  28.406  -1.614  1.00 95.38           C  
ATOM   1879  CE2 PHE A 227       2.578  27.328  -1.244  1.00 95.38           C  
ATOM   1880  CZ  PHE A 227       3.928  27.453  -0.961  1.00 95.38           C  
ATOM   1881  N   ASP A 228       1.575  33.312  -4.684  1.00 93.44           N  
ATOM   1882  CA  ASP A 228       1.007  34.250  -5.672  1.00 93.44           C  
ATOM   1883  C   ASP A 228       1.554  33.938  -7.066  1.00 93.44           C  
ATOM   1884  CB  ASP A 228       1.292  35.688  -5.293  1.00 93.44           C  
ATOM   1885  O   ASP A 228       2.764  34.000  -7.293  1.00 93.44           O  
ATOM   1886  CG  ASP A 228       0.689  36.094  -3.955  1.00 93.44           C  
ATOM   1887  OD1 ASP A 228      -0.394  35.562  -3.600  1.00 93.44           O  
ATOM   1888  OD2 ASP A 228       1.301  36.906  -3.250  1.00 93.44           O  
ATOM   1889  N   LEU A 229       0.624  33.562  -7.906  1.00 90.44           N  
ATOM   1890  CA  LEU A 229       0.967  33.250  -9.289  1.00 90.44           C  
ATOM   1891  C   LEU A 229       0.334  34.250 -10.250  1.00 90.44           C  
ATOM   1892  CB  LEU A 229       0.514  31.828  -9.641  1.00 90.44           C  
ATOM   1893  O   LEU A 229      -0.800  34.688 -10.039  1.00 90.44           O  
ATOM   1894  CG  LEU A 229       1.013  30.719  -8.719  1.00 90.44           C  
ATOM   1895  CD1 LEU A 229       0.389  29.391  -9.125  1.00 90.44           C  
ATOM   1896  CD2 LEU A 229       2.535  30.641  -8.758  1.00 90.44           C  
ATOM   1897  N   SER A 230       1.138  34.625 -11.234  1.00 88.19           N  
ATOM   1898  CA  SER A 230       0.628  35.500 -12.289  1.00 88.19           C  
ATOM   1899  C   SER A 230       0.700  34.844 -13.656  1.00 88.19           C  
ATOM   1900  CB  SER A 230       1.409  36.812 -12.320  1.00 88.19           C  
ATOM   1901  O   SER A 230       1.673  34.156 -13.961  1.00 88.19           O  
ATOM   1902  OG  SER A 230       2.176  36.938 -13.508  1.00 88.19           O  
ATOM   1903  N   ARG A 231      -0.384  34.906 -14.406  1.00 83.81           N  
ATOM   1904  CA  ARG A 231      -0.387  34.312 -15.742  1.00 83.81           C  
ATOM   1905  C   ARG A 231       0.554  35.062 -16.688  1.00 83.81           C  
ATOM   1906  CB  ARG A 231      -1.804  34.281 -16.312  1.00 83.81           C  
ATOM   1907  O   ARG A 231       0.607  36.281 -16.672  1.00 83.81           O  
ATOM   1908  CG  ARG A 231      -2.062  33.156 -17.281  1.00 83.81           C  
ATOM   1909  CD  ARG A 231      -3.523  33.094 -17.703  1.00 83.81           C  
ATOM   1910  NE  ARG A 231      -3.859  31.797 -18.297  1.00 83.81           N  
ATOM   1911  NH1 ARG A 231      -5.938  32.438 -19.062  1.00 83.81           N  
ATOM   1912  NH2 ARG A 231      -5.203  30.312 -19.422  1.00 83.81           N  
ATOM   1913  CZ  ARG A 231      -5.000  31.516 -18.922  1.00 83.81           C  
ATOM   1914  N   ARG A 232       1.373  34.219 -17.297  1.00 76.19           N  
ATOM   1915  CA  ARG A 232       2.303  34.781 -18.250  1.00 76.19           C  
ATOM   1916  C   ARG A 232       1.580  35.219 -19.531  1.00 76.19           C  
ATOM   1917  CB  ARG A 232       3.418  33.812 -18.594  1.00 76.19           C  
ATOM   1918  O   ARG A 232       0.629  34.562 -19.953  1.00 76.19           O  
ATOM   1919  CG  ARG A 232       4.355  33.500 -17.438  1.00 76.19           C  
ATOM   1920  CD  ARG A 232       5.434  32.500 -17.828  1.00 76.19           C  
ATOM   1921  NE  ARG A 232       6.309  32.188 -16.703  1.00 76.19           N  
ATOM   1922  NH1 ARG A 232       7.488  30.547 -17.812  1.00 76.19           N  
ATOM   1923  NH2 ARG A 232       8.000  31.062 -15.633  1.00 76.19           N  
ATOM   1924  CZ  ARG A 232       7.266  31.266 -16.719  1.00 76.19           C  
ATOM   1925  N   MET A 233       1.650  36.469 -19.906  1.00 57.31           N  
ATOM   1926  CA  MET A 233       1.142  36.938 -21.188  1.00 57.31           C  
ATOM   1927  C   MET A 233       1.770  36.156 -22.344  1.00 57.31           C  
ATOM   1928  CB  MET A 233       1.412  38.438 -21.359  1.00 57.31           C  
ATOM   1929  O   MET A 233       2.982  35.938 -22.359  1.00 57.31           O  
ATOM   1930  CG  MET A 233       0.472  39.312 -20.562  1.00 57.31           C  
ATOM   1931  SD  MET A 233      -0.036  40.812 -21.484  1.00 57.31           S  
ATOM   1932  CE  MET A 233      -1.100  41.625 -20.234  1.00 57.31           C  
ATOM   1933  N   GLY A 234       1.185  35.031 -22.844  1.00 45.81           N  
ATOM   1934  CA  GLY A 234       1.728  34.594 -24.125  1.00 45.81           C  
ATOM   1935  C   GLY A 234       2.107  35.750 -25.031  1.00 45.81           C  
ATOM   1936  O   GLY A 234       1.635  36.875 -24.859  1.00 45.81           O  
TER    1937      GLY A 234                                                      
ATOM   1938  N   GLN B   1      36.031 -44.000 -40.406  1.00 22.38           N  
ATOM   1939  CA  GLN B   1      36.875 -44.281 -39.281  1.00 22.38           C  
ATOM   1940  C   GLN B   1      37.000 -43.094 -38.344  1.00 22.38           C  
ATOM   1941  CB  GLN B   1      38.281 -44.719 -39.750  1.00 22.38           C  
ATOM   1942  O   GLN B   1      37.906 -42.969 -37.562  1.00 22.38           O  
ATOM   1943  CG  GLN B   1      38.594 -46.188 -39.500  1.00 22.38           C  
ATOM   1944  CD  GLN B   1      39.906 -46.625 -40.094  1.00 22.38           C  
ATOM   1945  NE2 GLN B   1      40.375 -47.812 -39.719  1.00 22.38           N  
ATOM   1946  OE1 GLN B   1      40.531 -45.875 -40.875  1.00 22.38           O  
ATOM   1947  N   LYS B   2      36.281 -41.906 -38.594  1.00 25.70           N  
ATOM   1948  CA  LYS B   2      36.625 -40.625 -38.000  1.00 25.70           C  
ATOM   1949  C   LYS B   2      36.688 -40.719 -36.469  1.00 25.70           C  
ATOM   1950  CB  LYS B   2      35.594 -39.562 -38.406  1.00 25.70           C  
ATOM   1951  O   LYS B   2      36.031 -41.594 -35.875  1.00 25.70           O  
ATOM   1952  CG  LYS B   2      36.062 -38.688 -39.594  1.00 25.70           C  
ATOM   1953  CD  LYS B   2      35.031 -37.594 -39.906  1.00 25.70           C  
ATOM   1954  CE  LYS B   2      35.500 -36.750 -41.062  1.00 25.70           C  
ATOM   1955  NZ  LYS B   2      34.469 -35.719 -41.406  1.00 25.70           N  
ATOM   1956  N   SER B   3      37.469 -39.781 -35.812  1.00 23.92           N  
ATOM   1957  CA  SER B   3      38.188 -39.562 -34.562  1.00 23.92           C  
ATOM   1958  C   SER B   3      37.250 -39.469 -33.375  1.00 23.92           C  
ATOM   1959  CB  SER B   3      39.062 -38.312 -34.656  1.00 23.92           C  
ATOM   1960  O   SER B   3      36.281 -38.688 -33.406  1.00 23.92           O  
ATOM   1961  OG  SER B   3      38.281 -37.188 -34.938  1.00 23.92           O  
ATOM   1962  N   ASP B   4      37.062 -40.469 -32.406  1.00 24.77           N  
ATOM   1963  CA  ASP B   4      36.656 -40.938 -31.094  1.00 24.77           C  
ATOM   1964  C   ASP B   4      37.125 -40.000 -29.984  1.00 24.77           C  
ATOM   1965  CB  ASP B   4      37.188 -42.375 -30.859  1.00 24.77           C  
ATOM   1966  O   ASP B   4      36.938 -40.312 -28.797  1.00 24.77           O  
ATOM   1967  CG  ASP B   4      36.156 -43.438 -31.172  1.00 24.77           C  
ATOM   1968  OD1 ASP B   4      34.938 -43.125 -31.297  1.00 24.77           O  
ATOM   1969  OD2 ASP B   4      36.531 -44.625 -31.312  1.00 24.77           O  
ATOM   1970  N   ASP B   5      38.188 -39.125 -30.156  1.00 23.52           N  
ATOM   1971  CA  ASP B   5      39.094 -38.781 -29.094  1.00 23.52           C  
ATOM   1972  C   ASP B   5      38.469 -37.812 -28.109  1.00 23.52           C  
ATOM   1973  CB  ASP B   5      40.406 -38.188 -29.656  1.00 23.52           C  
ATOM   1974  O   ASP B   5      38.906 -37.656 -26.969  1.00 23.52           O  
ATOM   1975  CG  ASP B   5      41.438 -39.219 -30.016  1.00 23.52           C  
ATOM   1976  OD1 ASP B   5      41.344 -40.375 -29.500  1.00 23.52           O  
ATOM   1977  OD2 ASP B   5      42.344 -38.906 -30.812  1.00 23.52           O  
ATOM   1978  N   ASP B   6      37.781 -36.719 -28.469  1.00 24.27           N  
ATOM   1979  CA  ASP B   6      37.938 -35.500 -27.688  1.00 24.27           C  
ATOM   1980  C   ASP B   6      37.156 -35.562 -26.375  1.00 24.27           C  
ATOM   1981  CB  ASP B   6      37.531 -34.281 -28.484  1.00 24.27           C  
ATOM   1982  O   ASP B   6      36.156 -34.875 -26.219  1.00 24.27           O  
ATOM   1983  CG  ASP B   6      38.688 -33.625 -29.219  1.00 24.27           C  
ATOM   1984  OD1 ASP B   6      39.844 -33.906 -28.891  1.00 24.27           O  
ATOM   1985  OD2 ASP B   6      38.406 -32.812 -30.141  1.00 24.27           O  
ATOM   1986  N   TYR B   7      36.719 -36.750 -25.766  1.00 26.12           N  
ATOM   1987  CA  TYR B   7      35.938 -36.969 -24.531  1.00 26.12           C  
ATOM   1988  C   TYR B   7      36.719 -36.500 -23.312  1.00 26.12           C  
ATOM   1989  CB  TYR B   7      35.594 -38.438 -24.375  1.00 26.12           C  
ATOM   1990  O   TYR B   7      36.344 -36.750 -22.172  1.00 26.12           O  
ATOM   1991  CG  TYR B   7      34.188 -38.781 -24.891  1.00 26.12           C  
ATOM   1992  CD1 TYR B   7      33.094 -38.719 -24.031  1.00 26.12           C  
ATOM   1993  CD2 TYR B   7      34.000 -39.156 -26.203  1.00 26.12           C  
ATOM   1994  CE1 TYR B   7      31.828 -39.062 -24.500  1.00 26.12           C  
ATOM   1995  CE2 TYR B   7      32.719 -39.469 -26.688  1.00 26.12           C  
ATOM   1996  OH  TYR B   7      30.391 -39.719 -26.281  1.00 26.12           O  
ATOM   1997  CZ  TYR B   7      31.641 -39.406 -25.812  1.00 26.12           C  
ATOM   1998  N   GLU B   8      38.094 -36.219 -23.406  1.00 25.25           N  
ATOM   1999  CA  GLU B   8      38.938 -36.312 -22.219  1.00 25.25           C  
ATOM   2000  C   GLU B   8      38.625 -35.219 -21.203  1.00 25.25           C  
ATOM   2001  CB  GLU B   8      40.438 -36.250 -22.625  1.00 25.25           C  
ATOM   2002  O   GLU B   8      38.656 -35.469 -20.000  1.00 25.25           O  
ATOM   2003  CG  GLU B   8      41.062 -37.625 -22.812  1.00 25.25           C  
ATOM   2004  CD  GLU B   8      42.562 -37.531 -23.109  1.00 25.25           C  
ATOM   2005  OE1 GLU B   8      43.219 -38.594 -23.188  1.00 25.25           O  
ATOM   2006  OE2 GLU B   8      43.062 -36.406 -23.297  1.00 25.25           O  
ATOM   2007  N   ASP B   9      38.688 -33.906 -21.516  1.00 24.17           N  
ATOM   2008  CA  ASP B   9      39.281 -32.906 -20.625  1.00 24.17           C  
ATOM   2009  C   ASP B   9      38.281 -32.469 -19.547  1.00 24.17           C  
ATOM   2010  CB  ASP B   9      39.750 -31.688 -21.406  1.00 24.17           C  
ATOM   2011  O   ASP B   9      38.469 -31.500 -18.844  1.00 24.17           O  
ATOM   2012  CG  ASP B   9      41.156 -31.281 -21.078  1.00 24.17           C  
ATOM   2013  OD1 ASP B   9      41.781 -31.906 -20.188  1.00 24.17           O  
ATOM   2014  OD2 ASP B   9      41.656 -30.312 -21.703  1.00 24.17           O  
ATOM   2015  N   TYR B  10      37.031 -32.906 -19.531  1.00 25.70           N  
ATOM   2016  CA  TYR B  10      36.125 -32.281 -18.562  1.00 25.70           C  
ATOM   2017  C   TYR B  10      36.531 -32.625 -17.141  1.00 25.70           C  
ATOM   2018  CB  TYR B  10      34.688 -32.750 -18.812  1.00 25.70           C  
ATOM   2019  O   TYR B  10      35.750 -32.438 -16.188  1.00 25.70           O  
ATOM   2020  CG  TYR B  10      33.812 -31.734 -19.547  1.00 25.70           C  
ATOM   2021  CD1 TYR B  10      33.062 -30.812 -18.844  1.00 25.70           C  
ATOM   2022  CD2 TYR B  10      33.812 -31.688 -20.938  1.00 25.70           C  
ATOM   2023  CE1 TYR B  10      32.281 -29.875 -19.516  1.00 25.70           C  
ATOM   2024  CE2 TYR B  10      33.031 -30.766 -21.609  1.00 25.70           C  
ATOM   2025  OH  TYR B  10      31.484 -28.938 -21.562  1.00 25.70           O  
ATOM   2026  CZ  TYR B  10      32.250 -29.859 -20.891  1.00 25.70           C  
ATOM   2027  N   ALA B  11      37.562 -33.406 -16.766  1.00 26.86           N  
ATOM   2028  CA  ALA B  11      37.969 -34.000 -15.484  1.00 26.86           C  
ATOM   2029  C   ALA B  11      38.500 -32.906 -14.547  1.00 26.86           C  
ATOM   2030  CB  ALA B  11      39.031 -35.062 -15.711  1.00 26.86           C  
ATOM   2031  O   ALA B  11      38.688 -33.156 -13.344  1.00 26.86           O  
ATOM   2032  N   SER B  12      39.281 -31.891 -14.969  1.00 26.73           N  
ATOM   2033  CA  SER B  12      40.250 -31.250 -14.086  1.00 26.73           C  
ATOM   2034  C   SER B  12      39.531 -30.469 -12.977  1.00 26.73           C  
ATOM   2035  CB  SER B  12      41.156 -30.312 -14.875  1.00 26.73           C  
ATOM   2036  O   SER B  12      40.125 -30.219 -11.922  1.00 26.73           O  
ATOM   2037  OG  SER B  12      40.375 -29.297 -15.523  1.00 26.73           O  
ATOM   2038  N   ASN B  13      38.531 -29.609 -13.242  1.00 26.36           N  
ATOM   2039  CA  ASN B  13      38.438 -28.531 -12.273  1.00 26.36           C  
ATOM   2040  C   ASN B  13      37.875 -29.031 -10.938  1.00 26.36           C  
ATOM   2041  CB  ASN B  13      37.562 -27.406 -12.820  1.00 26.36           C  
ATOM   2042  O   ASN B  13      36.688 -28.953 -10.688  1.00 26.36           O  
ATOM   2043  CG  ASN B  13      38.344 -26.156 -13.141  1.00 26.36           C  
ATOM   2044  ND2 ASN B  13      37.719 -25.219 -13.844  1.00 26.36           N  
ATOM   2045  OD1 ASN B  13      39.531 -26.031 -12.758  1.00 26.36           O  
ATOM   2046  N   LYS B  14      38.250 -30.078 -10.266  1.00 29.98           N  
ATOM   2047  CA  LYS B  14      38.094 -30.703  -8.961  1.00 29.98           C  
ATOM   2048  C   LYS B  14      38.438 -29.734  -7.828  1.00 29.98           C  
ATOM   2049  CB  LYS B  14      38.938 -31.969  -8.844  1.00 29.98           C  
ATOM   2050  O   LYS B  14      38.531 -30.141  -6.668  1.00 29.98           O  
ATOM   2051  CG  LYS B  14      38.250 -33.219  -9.344  1.00 29.98           C  
ATOM   2052  CD  LYS B  14      39.062 -34.469  -9.031  1.00 29.98           C  
ATOM   2053  CE  LYS B  14      38.406 -35.719  -9.609  1.00 29.98           C  
ATOM   2054  NZ  LYS B  14      39.219 -36.938  -9.359  1.00 29.98           N  
ATOM   2055  N   THR B  15      39.219 -28.672  -8.039  1.00 29.52           N  
ATOM   2056  CA  THR B  15      39.625 -27.953  -6.848  1.00 29.52           C  
ATOM   2057  C   THR B  15      38.438 -27.422  -6.078  1.00 29.52           C  
ATOM   2058  CB  THR B  15      40.562 -26.781  -7.211  1.00 29.52           C  
ATOM   2059  O   THR B  15      38.000 -26.297  -6.316  1.00 29.52           O  
ATOM   2060  CG2 THR B  15      42.031 -27.172  -6.992  1.00 29.52           C  
ATOM   2061  OG1 THR B  15      40.375 -26.438  -8.586  1.00 29.52           O  
ATOM   2062  N   TRP B  16      37.406 -28.094  -5.980  1.00 30.61           N  
ATOM   2063  CA  TRP B  16      36.438 -27.688  -4.945  1.00 30.61           C  
ATOM   2064  C   TRP B  16      37.156 -27.438  -3.621  1.00 30.61           C  
ATOM   2065  CB  TRP B  16      35.375 -28.766  -4.766  1.00 30.61           C  
ATOM   2066  O   TRP B  16      37.750 -28.344  -3.045  1.00 30.61           O  
ATOM   2067  CG  TRP B  16      35.219 -29.688  -5.941  1.00 30.61           C  
ATOM   2068  CD1 TRP B  16      36.219 -30.438  -6.527  1.00 30.61           C  
ATOM   2069  CD2 TRP B  16      34.031 -29.953  -6.672  1.00 30.61           C  
ATOM   2070  CE2 TRP B  16      34.344 -30.875  -7.691  1.00 30.61           C  
ATOM   2071  CE3 TRP B  16      32.688 -29.516  -6.566  1.00 30.61           C  
ATOM   2072  NE1 TRP B  16      35.688 -31.156  -7.582  1.00 30.61           N  
ATOM   2073  CH2 TRP B  16      32.125 -30.906  -8.469  1.00 30.61           C  
ATOM   2074  CZ2 TRP B  16      33.406 -31.359  -8.602  1.00 30.61           C  
ATOM   2075  CZ3 TRP B  16      31.766 -29.984  -7.469  1.00 30.61           C  
ATOM   2076  N   VAL B  17      38.000 -26.438  -3.475  1.00 32.59           N  
ATOM   2077  CA  VAL B  17      38.531 -26.062  -2.168  1.00 32.59           C  
ATOM   2078  C   VAL B  17      37.531 -26.453  -1.076  1.00 32.59           C  
ATOM   2079  CB  VAL B  17      38.844 -24.547  -2.100  1.00 32.59           C  
ATOM   2080  O   VAL B  17      36.344 -26.125  -1.168  1.00 32.59           O  
ATOM   2081  CG1 VAL B  17      39.469 -24.188  -0.758  1.00 32.59           C  
ATOM   2082  CG2 VAL B  17      39.750 -24.141  -3.254  1.00 32.59           C  
ATOM   2083  N   LEU B  18      37.750 -27.453  -0.288  1.00 33.28           N  
ATOM   2084  CA  LEU B  18      37.125 -27.906   0.952  1.00 33.28           C  
ATOM   2085  C   LEU B  18      36.812 -26.719   1.863  1.00 33.28           C  
ATOM   2086  CB  LEU B  18      38.031 -28.906   1.679  1.00 33.28           C  
ATOM   2087  O   LEU B  18      37.688 -26.266   2.611  1.00 33.28           O  
ATOM   2088  CG  LEU B  18      37.969 -30.359   1.190  1.00 33.28           C  
ATOM   2089  CD1 LEU B  18      39.219 -31.109   1.618  1.00 33.28           C  
ATOM   2090  CD2 LEU B  18      36.719 -31.047   1.719  1.00 33.28           C  
ATOM   2091  N   THR B  19      36.312 -25.656   1.510  1.00 39.69           N  
ATOM   2092  CA  THR B  19      35.875 -24.734   2.553  1.00 39.69           C  
ATOM   2093  C   THR B  19      35.156 -25.484   3.658  1.00 39.69           C  
ATOM   2094  CB  THR B  19      34.969 -23.641   1.979  1.00 39.69           C  
ATOM   2095  O   THR B  19      34.312 -26.344   3.379  1.00 39.69           O  
ATOM   2096  CG2 THR B  19      35.750 -22.328   1.788  1.00 39.69           C  
ATOM   2097  OG1 THR B  19      34.469 -24.062   0.712  1.00 39.69           O  
ATOM   2098  N   PRO B  20      35.719 -25.578   4.859  1.00 44.94           N  
ATOM   2099  CA  PRO B  20      35.031 -26.281   5.949  1.00 44.94           C  
ATOM   2100  C   PRO B  20      33.531 -26.078   5.922  1.00 44.94           C  
ATOM   2101  CB  PRO B  20      35.656 -25.656   7.207  1.00 44.94           C  
ATOM   2102  O   PRO B  20      33.031 -24.969   5.668  1.00 44.94           O  
ATOM   2103  CG  PRO B  20      36.500 -24.547   6.699  1.00 44.94           C  
ATOM   2104  CD  PRO B  20      36.406 -24.516   5.203  1.00 44.94           C  
ATOM   2105  N   LYS B  21      32.781 -27.172   5.633  1.00 55.53           N  
ATOM   2106  CA  LYS B  21      31.312 -27.266   5.645  1.00 55.53           C  
ATOM   2107  C   LYS B  21      30.734 -26.734   6.945  1.00 55.53           C  
ATOM   2108  CB  LYS B  21      30.875 -28.719   5.438  1.00 55.53           C  
ATOM   2109  O   LYS B  21      31.062 -27.219   8.031  1.00 55.53           O  
ATOM   2110  CG  LYS B  21      30.844 -29.156   3.979  1.00 55.53           C  
ATOM   2111  CD  LYS B  21      30.266 -30.562   3.828  1.00 55.53           C  
ATOM   2112  CE  LYS B  21      30.297 -31.016   2.377  1.00 55.53           C  
ATOM   2113  NZ  LYS B  21      29.703 -32.375   2.219  1.00 55.53           N  
ATOM   2114  N   VAL B  22      30.578 -25.516   7.102  1.00 61.50           N  
ATOM   2115  CA  VAL B  22      29.906 -24.969   8.289  1.00 61.50           C  
ATOM   2116  C   VAL B  22      28.438 -25.359   8.266  1.00 61.50           C  
ATOM   2117  CB  VAL B  22      30.062 -23.438   8.375  1.00 61.50           C  
ATOM   2118  O   VAL B  22      27.703 -25.016   7.340  1.00 61.50           O  
ATOM   2119  CG1 VAL B  22      29.406 -22.906   9.656  1.00 61.50           C  
ATOM   2120  CG2 VAL B  22      31.531 -23.031   8.305  1.00 61.50           C  
ATOM   2121  N   PRO B  23      28.109 -26.266   9.234  1.00 67.62           N  
ATOM   2122  CA  PRO B  23      26.703 -26.672   9.289  1.00 67.62           C  
ATOM   2123  C   PRO B  23      25.766 -25.484   9.438  1.00 67.62           C  
ATOM   2124  CB  PRO B  23      26.641 -27.578  10.516  1.00 67.62           C  
ATOM   2125  O   PRO B  23      26.125 -24.453  10.023  1.00 67.62           O  
ATOM   2126  CG  PRO B  23      28.062 -27.750  10.938  1.00 67.62           C  
ATOM   2127  CD  PRO B  23      28.922 -26.781  10.148  1.00 67.62           C  
ATOM   2128  N   GLU B  24      24.641 -25.484   8.766  1.00 72.56           N  
ATOM   2129  CA  GLU B  24      23.578 -24.484   8.797  1.00 72.56           C  
ATOM   2130  C   GLU B  24      23.328 -24.000  10.219  1.00 72.56           C  
ATOM   2131  CB  GLU B  24      22.281 -25.047   8.195  1.00 72.56           C  
ATOM   2132  O   GLU B  24      23.094 -22.812  10.438  1.00 72.56           O  
ATOM   2133  CG  GLU B  24      22.234 -24.984   6.676  1.00 72.56           C  
ATOM   2134  CD  GLU B  24      20.984 -25.625   6.090  1.00 72.56           C  
ATOM   2135  OE1 GLU B  24      20.797 -25.578   4.855  1.00 72.56           O  
ATOM   2136  OE2 GLU B  24      20.188 -26.188   6.875  1.00 72.56           O  
ATOM   2137  N   GLY B  25      23.438 -24.828  11.117  1.00 76.25           N  
ATOM   2138  CA  GLY B  25      23.234 -24.484  12.516  1.00 76.25           C  
ATOM   2139  C   GLY B  25      24.250 -23.484  13.039  1.00 76.25           C  
ATOM   2140  O   GLY B  25      23.906 -22.609  13.836  1.00 76.25           O  
ATOM   2141  N   ASP B  26      25.406 -23.594  12.484  1.00 80.94           N  
ATOM   2142  CA  ASP B  26      26.469 -22.688  12.906  1.00 80.94           C  
ATOM   2143  C   ASP B  26      26.203 -21.281  12.391  1.00 80.94           C  
ATOM   2144  CB  ASP B  26      27.828 -23.188  12.422  1.00 80.94           C  
ATOM   2145  O   ASP B  26      26.438 -20.297  13.109  1.00 80.94           O  
ATOM   2146  CG  ASP B  26      28.328 -24.391  13.211  1.00 80.94           C  
ATOM   2147  OD1 ASP B  26      27.734 -24.719  14.258  1.00 80.94           O  
ATOM   2148  OD2 ASP B  26      29.328 -25.000  12.773  1.00 80.94           O  
ATOM   2149  N   VAL B  27      25.688 -21.250  11.250  1.00 85.19           N  
ATOM   2150  CA  VAL B  27      25.438 -19.938  10.648  1.00 85.19           C  
ATOM   2151  C   VAL B  27      24.312 -19.250  11.414  1.00 85.19           C  
ATOM   2152  CB  VAL B  27      25.062 -20.062   9.156  1.00 85.19           C  
ATOM   2153  O   VAL B  27      24.375 -18.031  11.656  1.00 85.19           O  
ATOM   2154  CG1 VAL B  27      24.781 -18.688   8.555  1.00 85.19           C  
ATOM   2155  CG2 VAL B  27      26.188 -20.766   8.391  1.00 85.19           C  
ATOM   2156  N   THR B  28      23.359 -20.031  11.820  1.00 87.50           N  
ATOM   2157  CA  THR B  28      22.250 -19.484  12.609  1.00 87.50           C  
ATOM   2158  C   THR B  28      22.750 -18.906  13.930  1.00 87.50           C  
ATOM   2159  CB  THR B  28      21.188 -20.562  12.898  1.00 87.50           C  
ATOM   2160  O   THR B  28      22.297 -17.844  14.359  1.00 87.50           O  
ATOM   2161  CG2 THR B  28      20.094 -20.031  13.805  1.00 87.50           C  
ATOM   2162  OG1 THR B  28      20.609 -21.000  11.656  1.00 87.50           O  
ATOM   2163  N   VAL B  29      23.656 -19.594  14.500  1.00 90.00           N  
ATOM   2164  CA  VAL B  29      24.219 -19.156  15.773  1.00 90.00           C  
ATOM   2165  C   VAL B  29      24.969 -17.844  15.570  1.00 90.00           C  
ATOM   2166  CB  VAL B  29      25.156 -20.219  16.391  1.00 90.00           C  
ATOM   2167  O   VAL B  29      24.844 -16.906  16.375  1.00 90.00           O  
ATOM   2168  CG1 VAL B  29      25.922 -19.641  17.578  1.00 90.00           C  
ATOM   2169  CG2 VAL B  29      24.359 -21.453  16.812  1.00 90.00           C  
ATOM   2170  N   ILE B  30      25.719 -17.812  14.539  1.00 90.44           N  
ATOM   2171  CA  ILE B  30      26.484 -16.594  14.234  1.00 90.44           C  
ATOM   2172  C   ILE B  30      25.516 -15.422  14.055  1.00 90.44           C  
ATOM   2173  CB  ILE B  30      27.344 -16.766  12.969  1.00 90.44           C  
ATOM   2174  O   ILE B  30      25.703 -14.359  14.656  1.00 90.44           O  
ATOM   2175  CG1 ILE B  30      28.453 -17.797  13.219  1.00 90.44           C  
ATOM   2176  CG2 ILE B  30      27.938 -15.430  12.523  1.00 90.44           C  
ATOM   2177  CD1 ILE B  30      29.172 -18.266  11.961  1.00 90.44           C  
ATOM   2178  N   LEU B  31      24.531 -15.648  13.266  1.00 89.75           N  
ATOM   2179  CA  LEU B  31      23.578 -14.594  12.969  1.00 89.75           C  
ATOM   2180  C   LEU B  31      22.859 -14.133  14.234  1.00 89.75           C  
ATOM   2181  CB  LEU B  31      22.562 -15.070  11.930  1.00 89.75           C  
ATOM   2182  O   LEU B  31      22.703 -12.938  14.469  1.00 89.75           O  
ATOM   2183  CG  LEU B  31      21.562 -14.023  11.414  1.00 89.75           C  
ATOM   2184  CD1 LEU B  31      22.312 -12.883  10.719  1.00 89.75           C  
ATOM   2185  CD2 LEU B  31      20.547 -14.656  10.477  1.00 89.75           C  
ATOM   2186  N   ASN B  32      22.422 -15.102  14.984  1.00 89.75           N  
ATOM   2187  CA  ASN B  32      21.734 -14.773  16.234  1.00 89.75           C  
ATOM   2188  C   ASN B  32      22.625 -13.977  17.172  1.00 89.75           C  
ATOM   2189  CB  ASN B  32      21.234 -16.047  16.922  1.00 89.75           C  
ATOM   2190  O   ASN B  32      22.172 -13.023  17.812  1.00 89.75           O  
ATOM   2191  CG  ASN B  32      20.047 -16.672  16.219  1.00 89.75           C  
ATOM   2192  ND2 ASN B  32      19.766 -17.922  16.516  1.00 89.75           N  
ATOM   2193  OD1 ASN B  32      19.391 -16.016  15.391  1.00 89.75           O  
ATOM   2194  N   ASN B  33      23.844 -14.336  17.234  1.00 92.50           N  
ATOM   2195  CA  ASN B  33      24.797 -13.617  18.078  1.00 92.50           C  
ATOM   2196  C   ASN B  33      25.000 -12.188  17.594  1.00 92.50           C  
ATOM   2197  CB  ASN B  33      26.125 -14.359  18.141  1.00 92.50           C  
ATOM   2198  O   ASN B  33      25.094 -11.266  18.406  1.00 92.50           O  
ATOM   2199  CG  ASN B  33      26.078 -15.594  19.000  1.00 92.50           C  
ATOM   2200  ND2 ASN B  33      27.094 -16.438  18.906  1.00 92.50           N  
ATOM   2201  OD1 ASN B  33      25.125 -15.797  19.766  1.00 92.50           O  
ATOM   2202  N   LEU B  34      25.047 -12.055  16.328  1.00 92.56           N  
ATOM   2203  CA  LEU B  34      25.234 -10.734  15.742  1.00 92.56           C  
ATOM   2204  C   LEU B  34      24.047  -9.828  16.062  1.00 92.56           C  
ATOM   2205  CB  LEU B  34      25.406 -10.844  14.227  1.00 92.56           C  
ATOM   2206  O   LEU B  34      24.219  -8.633  16.297  1.00 92.56           O  
ATOM   2207  CG  LEU B  34      26.750 -11.422  13.742  1.00 92.56           C  
ATOM   2208  CD1 LEU B  34      26.750 -11.547  12.227  1.00 92.56           C  
ATOM   2209  CD2 LEU B  34      27.906 -10.562  14.219  1.00 92.56           C  
ATOM   2210  N   LEU B  35      22.875 -10.391  16.078  1.00 91.81           N  
ATOM   2211  CA  LEU B  35      21.656  -9.594  16.234  1.00 91.81           C  
ATOM   2212  C   LEU B  35      21.328  -9.359  17.703  1.00 91.81           C  
ATOM   2213  CB  LEU B  35      20.469 -10.289  15.547  1.00 91.81           C  
ATOM   2214  O   LEU B  35      20.594  -8.422  18.047  1.00 91.81           O  
ATOM   2215  CG  LEU B  35      20.547 -10.391  14.023  1.00 91.81           C  
ATOM   2216  CD1 LEU B  35      19.328 -11.156  13.492  1.00 91.81           C  
ATOM   2217  CD2 LEU B  35      20.625  -9.008  13.391  1.00 91.81           C  
ATOM   2218  N   GLU B  36      21.891 -10.211  18.484  1.00 91.44           N  
ATOM   2219  CA  GLU B  36      21.625 -10.062  19.906  1.00 91.44           C  
ATOM   2220  C   GLU B  36      22.188  -8.742  20.438  1.00 91.44           C  
ATOM   2221  CB  GLU B  36      22.219 -11.234  20.688  1.00 91.44           C  
ATOM   2222  O   GLU B  36      23.406  -8.508  20.391  1.00 91.44           O  
ATOM   2223  CG  GLU B  36      21.734 -11.320  22.125  1.00 91.44           C  
ATOM   2224  CD  GLU B  36      22.219 -12.562  22.859  1.00 91.44           C  
ATOM   2225  OE1 GLU B  36      21.750 -12.836  23.984  1.00 91.44           O  
ATOM   2226  OE2 GLU B  36      23.078 -13.281  22.281  1.00 91.44           O  
ATOM   2227  N   GLY B  37      21.328  -7.832  20.875  1.00 87.19           N  
ATOM   2228  CA  GLY B  37      21.734  -6.555  21.438  1.00 87.19           C  
ATOM   2229  C   GLY B  37      22.047  -5.504  20.391  1.00 87.19           C  
ATOM   2230  O   GLY B  37      22.422  -4.379  20.734  1.00 87.19           O  
ATOM   2231  N   TYR B  38      22.031  -5.926  19.203  1.00 91.31           N  
ATOM   2232  CA  TYR B  38      22.297  -4.980  18.125  1.00 91.31           C  
ATOM   2233  C   TYR B  38      21.203  -3.910  18.062  1.00 91.31           C  
ATOM   2234  CB  TYR B  38      22.391  -5.707  16.781  1.00 91.31           C  
ATOM   2235  O   TYR B  38      20.016  -4.227  18.016  1.00 91.31           O  
ATOM   2236  CG  TYR B  38      22.703  -4.797  15.617  1.00 91.31           C  
ATOM   2237  CD1 TYR B  38      21.688  -4.234  14.852  1.00 91.31           C  
ATOM   2238  CD2 TYR B  38      24.016  -4.504  15.281  1.00 91.31           C  
ATOM   2239  CE1 TYR B  38      21.969  -3.396  13.781  1.00 91.31           C  
ATOM   2240  CE2 TYR B  38      24.328  -3.666  14.211  1.00 91.31           C  
ATOM   2241  OH  TYR B  38      23.578  -2.291  12.406  1.00 91.31           O  
ATOM   2242  CZ  TYR B  38      23.297  -3.119  13.469  1.00 91.31           C  
ATOM   2243  N   ASP B  39      21.547  -2.652  18.094  1.00 89.56           N  
ATOM   2244  CA  ASP B  39      20.594  -1.546  18.000  1.00 89.56           C  
ATOM   2245  C   ASP B  39      20.578  -0.954  16.594  1.00 89.56           C  
ATOM   2246  CB  ASP B  39      20.953  -0.460  19.031  1.00 89.56           C  
ATOM   2247  O   ASP B  39      21.438  -0.157  16.234  1.00 89.56           O  
ATOM   2248  CG  ASP B  39      19.812   0.525  19.250  1.00 89.56           C  
ATOM   2249  OD1 ASP B  39      18.891   0.587  18.422  1.00 89.56           O  
ATOM   2250  OD2 ASP B  39      19.859   1.249  20.266  1.00 89.56           O  
ATOM   2251  N   ASN B  40      19.594  -1.309  15.867  1.00 89.75           N  
ATOM   2252  CA  ASN B  40      19.531  -0.903  14.469  1.00 89.75           C  
ATOM   2253  C   ASN B  40      19.047   0.536  14.320  1.00 89.75           C  
ATOM   2254  CB  ASN B  40      18.625  -1.851  13.672  1.00 89.75           C  
ATOM   2255  O   ASN B  40      18.922   1.045  13.203  1.00 89.75           O  
ATOM   2256  CG  ASN B  40      17.203  -1.858  14.180  1.00 89.75           C  
ATOM   2257  ND2 ASN B  40      16.344  -2.635  13.531  1.00 89.75           N  
ATOM   2258  OD1 ASN B  40      16.875  -1.171  15.148  1.00 89.75           O  
ATOM   2259  N   LYS B  41      18.812   1.277  15.430  1.00 86.44           N  
ATOM   2260  CA  LYS B  41      18.375   2.670  15.398  1.00 86.44           C  
ATOM   2261  C   LYS B  41      19.562   3.621  15.336  1.00 86.44           C  
ATOM   2262  CB  LYS B  41      17.516   2.988  16.625  1.00 86.44           C  
ATOM   2263  O   LYS B  41      19.406   4.801  15.008  1.00 86.44           O  
ATOM   2264  CG  LYS B  41      16.281   2.111  16.750  1.00 86.44           C  
ATOM   2265  CD  LYS B  41      15.531   2.387  18.062  1.00 86.44           C  
ATOM   2266  CE  LYS B  41      16.328   1.928  19.266  1.00 86.44           C  
ATOM   2267  NZ  LYS B  41      16.391   0.438  19.359  1.00 86.44           N  
ATOM   2268  N   LEU B  42      20.719   3.078  15.680  1.00 89.94           N  
ATOM   2269  CA  LEU B  42      21.906   3.906  15.781  1.00 89.94           C  
ATOM   2270  C   LEU B  42      22.891   3.568  14.664  1.00 89.94           C  
ATOM   2271  CB  LEU B  42      22.578   3.721  17.141  1.00 89.94           C  
ATOM   2272  O   LEU B  42      23.141   2.395  14.383  1.00 89.94           O  
ATOM   2273  CG  LEU B  42      21.703   4.008  18.375  1.00 89.94           C  
ATOM   2274  CD1 LEU B  42      22.453   3.652  19.641  1.00 89.94           C  
ATOM   2275  CD2 LEU B  42      21.281   5.469  18.391  1.00 89.94           C  
ATOM   2276  N   ARG B  43      23.453   4.617  14.094  1.00 92.44           N  
ATOM   2277  CA  ARG B  43      24.484   4.391  13.086  1.00 92.44           C  
ATOM   2278  C   ARG B  43      25.750   3.844  13.711  1.00 92.44           C  
ATOM   2279  CB  ARG B  43      24.781   5.684  12.328  1.00 92.44           C  
ATOM   2280  O   ARG B  43      26.000   4.051  14.898  1.00 92.44           O  
ATOM   2281  CG  ARG B  43      25.406   6.773  13.188  1.00 92.44           C  
ATOM   2282  CD  ARG B  43      25.906   7.941  12.344  1.00 92.44           C  
ATOM   2283  NE  ARG B  43      26.719   8.859  13.125  1.00 92.44           N  
ATOM   2284  NH1 ARG B  43      28.719   7.809  12.656  1.00 92.44           N  
ATOM   2285  NH2 ARG B  43      28.688   9.664  14.000  1.00 92.44           N  
ATOM   2286  CZ  ARG B  43      28.047   8.773  13.258  1.00 92.44           C  
ATOM   2287  N   PRO B  44      26.562   3.207  12.859  1.00 93.94           N  
ATOM   2288  CA  PRO B  44      27.844   2.738  13.367  1.00 93.94           C  
ATOM   2289  C   PRO B  44      28.750   3.883  13.828  1.00 93.94           C  
ATOM   2290  CB  PRO B  44      28.453   2.012  12.172  1.00 93.94           C  
ATOM   2291  O   PRO B  44      28.781   4.945  13.203  1.00 93.94           O  
ATOM   2292  CG  PRO B  44      27.312   1.788  11.234  1.00 93.94           C  
ATOM   2293  CD  PRO B  44      26.234   2.771  11.570  1.00 93.94           C  
ATOM   2294  N   ASP B  45      29.422   3.721  14.977  1.00 90.12           N  
ATOM   2295  CA  ASP B  45      30.453   4.613  15.500  1.00 90.12           C  
ATOM   2296  C   ASP B  45      29.875   5.965  15.898  1.00 90.12           C  
ATOM   2297  CB  ASP B  45      31.578   4.809  14.469  1.00 90.12           C  
ATOM   2298  O   ASP B  45      30.531   6.996  15.781  1.00 90.12           O  
ATOM   2299  CG  ASP B  45      32.281   3.514  14.102  1.00 90.12           C  
ATOM   2300  OD1 ASP B  45      32.625   2.736  15.008  1.00 90.12           O  
ATOM   2301  OD2 ASP B  45      32.469   3.270  12.891  1.00 90.12           O  
ATOM   2302  N   ILE B  46      28.656   5.945  16.188  1.00 87.69           N  
ATOM   2303  CA  ILE B  46      27.984   7.172  16.609  1.00 87.69           C  
ATOM   2304  C   ILE B  46      28.781   7.809  17.750  1.00 87.69           C  
ATOM   2305  CB  ILE B  46      26.531   6.902  17.047  1.00 87.69           C  
ATOM   2306  O   ILE B  46      29.172   7.125  18.703  1.00 87.69           O  
ATOM   2307  CG1 ILE B  46      25.812   8.219  17.344  1.00 87.69           C  
ATOM   2308  CG2 ILE B  46      26.484   5.969  18.266  1.00 87.69           C  
ATOM   2309  CD1 ILE B  46      24.297   8.117  17.328  1.00 87.69           C  
ATOM   2310  N   GLY B  47      29.031   9.094  17.672  1.00 80.25           N  
ATOM   2311  CA  GLY B  47      29.750   9.812  18.719  1.00 80.25           C  
ATOM   2312  C   GLY B  47      31.250   9.688  18.609  1.00 80.25           C  
ATOM   2313  O   GLY B  47      31.984  10.320  19.375  1.00 80.25           O  
ATOM   2314  N   VAL B  48      31.781   8.852  17.766  1.00 85.50           N  
ATOM   2315  CA  VAL B  48      33.219   8.609  17.625  1.00 85.50           C  
ATOM   2316  C   VAL B  48      33.750   9.227  16.328  1.00 85.50           C  
ATOM   2317  CB  VAL B  48      33.531   7.098  17.672  1.00 85.50           C  
ATOM   2318  O   VAL B  48      34.531  10.164  16.359  1.00 85.50           O  
ATOM   2319  CG1 VAL B  48      35.062   6.863  17.562  1.00 85.50           C  
ATOM   2320  CG2 VAL B  48      33.000   6.461  18.938  1.00 85.50           C  
ATOM   2321  N   LYS B  49      33.250   8.805  15.211  1.00 91.88           N  
ATOM   2322  CA  LYS B  49      33.656   9.281  13.891  1.00 91.88           C  
ATOM   2323  C   LYS B  49      32.500   9.141  12.891  1.00 91.88           C  
ATOM   2324  CB  LYS B  49      34.875   8.539  13.398  1.00 91.88           C  
ATOM   2325  O   LYS B  49      31.547   8.398  13.133  1.00 91.88           O  
ATOM   2326  CG  LYS B  49      34.688   7.039  13.234  1.00 91.88           C  
ATOM   2327  CD  LYS B  49      35.938   6.348  12.742  1.00 91.88           C  
ATOM   2328  CE  LYS B  49      35.750   4.848  12.594  1.00 91.88           C  
ATOM   2329  NZ  LYS B  49      36.969   4.164  12.125  1.00 91.88           N  
ATOM   2330  N   PRO B  50      32.594   9.836  11.828  1.00 95.19           N  
ATOM   2331  CA  PRO B  50      31.578   9.672  10.797  1.00 95.19           C  
ATOM   2332  C   PRO B  50      31.594   8.297  10.148  1.00 95.19           C  
ATOM   2333  CB  PRO B  50      31.922  10.766   9.781  1.00 95.19           C  
ATOM   2334  O   PRO B  50      32.656   7.672  10.047  1.00 95.19           O  
ATOM   2335  CG  PRO B  50      32.844  11.695  10.516  1.00 95.19           C  
ATOM   2336  CD  PRO B  50      33.469  10.945  11.648  1.00 95.19           C  
ATOM   2337  N   THR B  51      30.453   7.832   9.844  1.00 96.62           N  
ATOM   2338  CA  THR B  51      30.344   6.598   9.070  1.00 96.62           C  
ATOM   2339  C   THR B  51      30.578   6.867   7.590  1.00 96.62           C  
ATOM   2340  CB  THR B  51      28.969   5.938   9.258  1.00 96.62           C  
ATOM   2341  O   THR B  51      29.922   7.719   6.992  1.00 96.62           O  
ATOM   2342  CG2 THR B  51      28.891   4.605   8.516  1.00 96.62           C  
ATOM   2343  OG1 THR B  51      28.734   5.707  10.656  1.00 96.62           O  
ATOM   2344  N   LEU B  52      31.516   6.207   7.059  1.00 98.06           N  
ATOM   2345  CA  LEU B  52      31.812   6.324   5.637  1.00 98.06           C  
ATOM   2346  C   LEU B  52      31.000   5.328   4.824  1.00 98.06           C  
ATOM   2347  CB  LEU B  52      33.312   6.102   5.387  1.00 98.06           C  
ATOM   2348  O   LEU B  52      31.047   4.125   5.082  1.00 98.06           O  
ATOM   2349  CG  LEU B  52      33.781   6.238   3.939  1.00 98.06           C  
ATOM   2350  CD1 LEU B  52      33.594   7.668   3.449  1.00 98.06           C  
ATOM   2351  CD2 LEU B  52      35.250   5.816   3.812  1.00 98.06           C  
ATOM   2352  N   ILE B  53      30.234   5.832   3.875  1.00 97.88           N  
ATOM   2353  CA  ILE B  53      29.422   4.984   3.012  1.00 97.88           C  
ATOM   2354  C   ILE B  53      29.953   5.031   1.584  1.00 97.88           C  
ATOM   2355  CB  ILE B  53      27.938   5.410   3.041  1.00 97.88           C  
ATOM   2356  O   ILE B  53      29.906   6.078   0.931  1.00 97.88           O  
ATOM   2357  CG1 ILE B  53      27.406   5.375   4.477  1.00 97.88           C  
ATOM   2358  CG2 ILE B  53      27.094   4.512   2.125  1.00 97.88           C  
ATOM   2359  CD1 ILE B  53      26.000   5.965   4.629  1.00 97.88           C  
ATOM   2360  N   HIS B  54      30.500   3.932   1.085  1.00 97.50           N  
ATOM   2361  CA  HIS B  54      30.891   3.811  -0.314  1.00 97.50           C  
ATOM   2362  C   HIS B  54      29.688   3.455  -1.193  1.00 97.50           C  
ATOM   2363  CB  HIS B  54      31.984   2.760  -0.473  1.00 97.50           C  
ATOM   2364  O   HIS B  54      29.016   2.463  -0.943  1.00 97.50           O  
ATOM   2365  CG  HIS B  54      33.281   3.121   0.213  1.00 97.50           C  
ATOM   2366  CD2 HIS B  54      34.156   2.361   0.896  1.00 97.50           C  
ATOM   2367  ND1 HIS B  54      33.750   4.410   0.243  1.00 97.50           N  
ATOM   2368  CE1 HIS B  54      34.906   4.426   0.917  1.00 97.50           C  
ATOM   2369  NE2 HIS B  54      35.156   3.195   1.324  1.00 97.50           N  
ATOM   2370  N   THR B  55      29.453   4.289  -2.133  1.00 96.12           N  
ATOM   2371  CA  THR B  55      28.281   4.074  -2.979  1.00 96.12           C  
ATOM   2372  C   THR B  55      28.703   3.684  -4.391  1.00 96.12           C  
ATOM   2373  CB  THR B  55      27.406   5.336  -3.033  1.00 96.12           C  
ATOM   2374  O   THR B  55      29.766   4.105  -4.871  1.00 96.12           O  
ATOM   2375  CG2 THR B  55      26.812   5.652  -1.663  1.00 96.12           C  
ATOM   2376  OG1 THR B  55      28.188   6.449  -3.475  1.00 96.12           O  
ATOM   2377  N   ASP B  56      27.891   2.801  -4.988  1.00 93.50           N  
ATOM   2378  CA  ASP B  56      28.031   2.383  -6.383  1.00 93.50           C  
ATOM   2379  C   ASP B  56      26.656   2.309  -7.062  1.00 93.50           C  
ATOM   2380  CB  ASP B  56      28.734   1.027  -6.473  1.00 93.50           C  
ATOM   2381  O   ASP B  56      25.641   2.098  -6.402  1.00 93.50           O  
ATOM   2382  CG  ASP B  56      29.562   0.876  -7.730  1.00 93.50           C  
ATOM   2383  OD1 ASP B  56      29.609   1.820  -8.547  1.00 93.50           O  
ATOM   2384  OD2 ASP B  56      30.172  -0.198  -7.910  1.00 93.50           O  
ATOM   2385  N   MET B  57      26.719   2.605  -8.328  1.00 93.56           N  
ATOM   2386  CA  MET B  57      25.469   2.625  -9.086  1.00 93.56           C  
ATOM   2387  C   MET B  57      25.641   1.976 -10.453  1.00 93.56           C  
ATOM   2388  CB  MET B  57      24.953   4.059  -9.250  1.00 93.56           C  
ATOM   2389  O   MET B  57      26.672   2.170 -11.109  1.00 93.56           O  
ATOM   2390  CG  MET B  57      23.594   4.156  -9.922  1.00 93.56           C  
ATOM   2391  SD  MET B  57      23.078   5.891 -10.195  1.00 93.56           S  
ATOM   2392  CE  MET B  57      23.062   6.496  -8.484  1.00 93.56           C  
ATOM   2393  N   TYR B  58      24.766   1.133 -10.773  1.00 92.38           N  
ATOM   2394  CA  TYR B  58      24.656   0.596 -12.125  1.00 92.38           C  
ATOM   2395  C   TYR B  58      23.359   1.056 -12.781  1.00 92.38           C  
ATOM   2396  CB  TYR B  58      24.719  -0.934 -12.102  1.00 92.38           C  
ATOM   2397  O   TYR B  58      22.266   0.742 -12.305  1.00 92.38           O  
ATOM   2398  CG  TYR B  58      24.547  -1.568 -13.461  1.00 92.38           C  
ATOM   2399  CD1 TYR B  58      23.297  -2.012 -13.891  1.00 92.38           C  
ATOM   2400  CD2 TYR B  58      25.625  -1.727 -14.312  1.00 92.38           C  
ATOM   2401  CE1 TYR B  58      23.141  -2.600 -15.141  1.00 92.38           C  
ATOM   2402  CE2 TYR B  58      25.484  -2.312 -15.570  1.00 92.38           C  
ATOM   2403  OH  TYR B  58      24.078  -3.324 -17.219  1.00 92.38           O  
ATOM   2404  CZ  TYR B  58      24.234  -2.744 -15.969  1.00 92.38           C  
ATOM   2405  N   VAL B  59      23.484   1.783 -13.859  1.00 93.50           N  
ATOM   2406  CA  VAL B  59      22.312   2.287 -14.570  1.00 93.50           C  
ATOM   2407  C   VAL B  59      21.812   1.232 -15.555  1.00 93.50           C  
ATOM   2408  CB  VAL B  59      22.625   3.605 -15.312  1.00 93.50           C  
ATOM   2409  O   VAL B  59      22.438   0.978 -16.578  1.00 93.50           O  
ATOM   2410  CG1 VAL B  59      21.391   4.105 -16.062  1.00 93.50           C  
ATOM   2411  CG2 VAL B  59      23.125   4.664 -14.336  1.00 93.50           C  
ATOM   2412  N   ASN B  60      20.703   0.753 -15.227  1.00 89.94           N  
ATOM   2413  CA  ASN B  60      20.109  -0.263 -16.094  1.00 89.94           C  
ATOM   2414  C   ASN B  60      19.453   0.358 -17.328  1.00 89.94           C  
ATOM   2415  CB  ASN B  60      19.094  -1.101 -15.312  1.00 89.94           C  
ATOM   2416  O   ASN B  60      19.641  -0.129 -18.438  1.00 89.94           O  
ATOM   2417  CG  ASN B  60      18.797  -2.430 -15.984  1.00 89.94           C  
ATOM   2418  ND2 ASN B  60      17.578  -2.908 -15.836  1.00 89.94           N  
ATOM   2419  OD1 ASN B  60      19.672  -3.021 -16.625  1.00 89.94           O  
ATOM   2420  N   SER B  61      18.750   1.391 -17.094  1.00 89.31           N  
ATOM   2421  CA  SER B  61      18.094   2.059 -18.219  1.00 89.31           C  
ATOM   2422  C   SER B  61      17.688   3.480 -17.844  1.00 89.31           C  
ATOM   2423  CB  SER B  61      16.875   1.267 -18.672  1.00 89.31           C  
ATOM   2424  O   SER B  61      17.469   3.785 -16.672  1.00 89.31           O  
ATOM   2425  OG  SER B  61      15.836   1.341 -17.719  1.00 89.31           O  
ATOM   2426  N   ILE B  62      17.641   4.273 -18.891  1.00 91.50           N  
ATOM   2427  CA  ILE B  62      17.094   5.617 -18.766  1.00 91.50           C  
ATOM   2428  C   ILE B  62      15.914   5.781 -19.719  1.00 91.50           C  
ATOM   2429  CB  ILE B  62      18.172   6.695 -19.047  1.00 91.50           C  
ATOM   2430  O   ILE B  62      15.977   5.344 -20.875  1.00 91.50           O  
ATOM   2431  CG1 ILE B  62      19.266   6.652 -17.969  1.00 91.50           C  
ATOM   2432  CG2 ILE B  62      17.531   8.086 -19.125  1.00 91.50           C  
ATOM   2433  CD1 ILE B  62      20.406   7.621 -18.219  1.00 91.50           C  
ATOM   2434  N   GLY B  63      14.961   6.465 -19.219  1.00 87.62           N  
ATOM   2435  CA  GLY B  63      13.805   6.770 -20.047  1.00 87.62           C  
ATOM   2436  C   GLY B  63      12.500   6.250 -19.453  1.00 87.62           C  
ATOM   2437  O   GLY B  63      12.508   5.320 -18.641  1.00 87.62           O  
ATOM   2438  N   PRO B  64      11.445   6.746 -19.812  1.00 87.62           N  
ATOM   2439  CA  PRO B  64      11.305   7.805 -20.812  1.00 87.62           C  
ATOM   2440  C   PRO B  64      11.789   9.164 -20.312  1.00 87.62           C  
ATOM   2441  CB  PRO B  64       9.797   7.832 -21.078  1.00 87.62           C  
ATOM   2442  O   PRO B  64      11.875   9.375 -19.094  1.00 87.62           O  
ATOM   2443  CG  PRO B  64       9.172   7.363 -19.797  1.00 87.62           C  
ATOM   2444  CD  PRO B  64      10.086   6.355 -19.172  1.00 87.62           C  
ATOM   2445  N   VAL B  65      12.164   9.969 -21.266  1.00 89.12           N  
ATOM   2446  CA  VAL B  65      12.469  11.367 -20.984  1.00 89.12           C  
ATOM   2447  C   VAL B  65      11.273  12.242 -21.344  1.00 89.12           C  
ATOM   2448  CB  VAL B  65      13.719  11.844 -21.766  1.00 89.12           C  
ATOM   2449  O   VAL B  65      10.805  12.234 -22.484  1.00 89.12           O  
ATOM   2450  CG1 VAL B  65      14.031  13.305 -21.453  1.00 89.12           C  
ATOM   2451  CG2 VAL B  65      14.922  10.953 -21.422  1.00 89.12           C  
ATOM   2452  N   ASN B  66      10.766  12.977 -20.391  1.00 86.38           N  
ATOM   2453  CA  ASN B  66       9.570  13.797 -20.562  1.00 86.38           C  
ATOM   2454  C   ASN B  66       9.898  15.281 -20.500  1.00 86.38           C  
ATOM   2455  CB  ASN B  66       8.523  13.438 -19.500  1.00 86.38           C  
ATOM   2456  O   ASN B  66      10.016  15.859 -19.422  1.00 86.38           O  
ATOM   2457  CG  ASN B  66       7.184  14.086 -19.766  1.00 86.38           C  
ATOM   2458  ND2 ASN B  66       6.109  13.406 -19.391  1.00 86.38           N  
ATOM   2459  OD1 ASN B  66       7.109  15.195 -20.312  1.00 86.38           O  
ATOM   2460  N   ALA B  67       9.930  15.906 -21.609  1.00 80.88           N  
ATOM   2461  CA  ALA B  67      10.297  17.312 -21.688  1.00 80.88           C  
ATOM   2462  C   ALA B  67       9.195  18.219 -21.141  1.00 80.88           C  
ATOM   2463  CB  ALA B  67      10.625  17.703 -23.125  1.00 80.88           C  
ATOM   2464  O   ALA B  67       9.461  19.297 -20.609  1.00 80.88           O  
ATOM   2465  N   ILE B  68       7.992  17.734 -21.250  1.00 77.75           N  
ATOM   2466  CA  ILE B  68       6.855  18.531 -20.781  1.00 77.75           C  
ATOM   2467  C   ILE B  68       6.867  18.625 -19.266  1.00 77.75           C  
ATOM   2468  CB  ILE B  68       5.516  17.922 -21.281  1.00 77.75           C  
ATOM   2469  O   ILE B  68       6.723  19.703 -18.703  1.00 77.75           O  
ATOM   2470  CG1 ILE B  68       5.441  17.969 -22.812  1.00 77.75           C  
ATOM   2471  CG2 ILE B  68       4.332  18.672 -20.656  1.00 77.75           C  
ATOM   2472  CD1 ILE B  68       4.262  17.203 -23.391  1.00 77.75           C  
ATOM   2473  N   ASN B  69       7.105  17.547 -18.703  1.00 80.12           N  
ATOM   2474  CA  ASN B  69       7.074  17.500 -17.250  1.00 80.12           C  
ATOM   2475  C   ASN B  69       8.461  17.734 -16.641  1.00 80.12           C  
ATOM   2476  CB  ASN B  69       6.508  16.156 -16.766  1.00 80.12           C  
ATOM   2477  O   ASN B  69       8.617  17.766 -15.422  1.00 80.12           O  
ATOM   2478  CG  ASN B  69       5.027  16.016 -17.062  1.00 80.12           C  
ATOM   2479  ND2 ASN B  69       4.578  14.773 -17.234  1.00 80.12           N  
ATOM   2480  OD1 ASN B  69       4.293  17.000 -17.141  1.00 80.12           O  
ATOM   2481  N   MET B  70       9.469  17.859 -17.422  1.00 83.38           N  
ATOM   2482  CA  MET B  70      10.852  18.109 -17.031  1.00 83.38           C  
ATOM   2483  C   MET B  70      11.352  17.016 -16.094  1.00 83.38           C  
ATOM   2484  CB  MET B  70      10.984  19.469 -16.344  1.00 83.38           C  
ATOM   2485  O   MET B  70      11.844  17.297 -15.000  1.00 83.38           O  
ATOM   2486  CG  MET B  70      10.734  20.641 -17.281  1.00 83.38           C  
ATOM   2487  SD  MET B  70      12.234  21.125 -18.219  1.00 83.38           S  
ATOM   2488  CE  MET B  70      12.117  22.922 -18.125  1.00 83.38           C  
ATOM   2489  N   GLU B  71      11.180  15.875 -16.531  1.00 89.44           N  
ATOM   2490  CA  GLU B  71      11.625  14.734 -15.734  1.00 89.44           C  
ATOM   2491  C   GLU B  71      12.078  13.578 -16.625  1.00 89.44           C  
ATOM   2492  CB  GLU B  71      10.508  14.273 -14.789  1.00 89.44           C  
ATOM   2493  O   GLU B  71      11.789  13.555 -17.812  1.00 89.44           O  
ATOM   2494  CG  GLU B  71       9.312  13.664 -15.508  1.00 89.44           C  
ATOM   2495  CD  GLU B  71       8.125  13.430 -14.594  1.00 89.44           C  
ATOM   2496  OE1 GLU B  71       7.172  12.727 -15.008  1.00 89.44           O  
ATOM   2497  OE2 GLU B  71       8.141  13.945 -13.453  1.00 89.44           O  
ATOM   2498  N   TYR B  72      12.852  12.742 -16.109  1.00 92.56           N  
ATOM   2499  CA  TYR B  72      13.242  11.492 -16.750  1.00 92.56           C  
ATOM   2500  C   TYR B  72      13.172  10.320 -15.773  1.00 92.56           C  
ATOM   2501  CB  TYR B  72      14.656  11.609 -17.328  1.00 92.56           C  
ATOM   2502  O   TYR B  72      13.336  10.508 -14.570  1.00 92.56           O  
ATOM   2503  CG  TYR B  72      15.742  11.602 -16.281  1.00 92.56           C  
ATOM   2504  CD1 TYR B  72      16.031  12.750 -15.539  1.00 92.56           C  
ATOM   2505  CD2 TYR B  72      16.484  10.461 -16.031  1.00 92.56           C  
ATOM   2506  CE1 TYR B  72      17.031  12.750 -14.578  1.00 92.56           C  
ATOM   2507  CE2 TYR B  72      17.484  10.453 -15.062  1.00 92.56           C  
ATOM   2508  OH  TYR B  72      18.750  11.602 -13.391  1.00 92.56           O  
ATOM   2509  CZ  TYR B  72      17.750  11.602 -14.344  1.00 92.56           C  
ATOM   2510  N   THR B  73      12.875   9.180 -16.281  1.00 93.38           N  
ATOM   2511  CA  THR B  73      12.836   7.961 -15.484  1.00 93.38           C  
ATOM   2512  C   THR B  73      14.148   7.199 -15.602  1.00 93.38           C  
ATOM   2513  CB  THR B  73      11.672   7.051 -15.906  1.00 93.38           C  
ATOM   2514  O   THR B  73      14.727   7.105 -16.688  1.00 93.38           O  
ATOM   2515  CG2 THR B  73      11.539   5.852 -14.977  1.00 93.38           C  
ATOM   2516  OG1 THR B  73      10.445   7.801 -15.875  1.00 93.38           O  
ATOM   2517  N   ILE B  74      14.617   6.688 -14.508  1.00 94.25           N  
ATOM   2518  CA  ILE B  74      15.859   5.930 -14.516  1.00 94.25           C  
ATOM   2519  C   ILE B  74      15.711   4.672 -13.656  1.00 94.25           C  
ATOM   2520  CB  ILE B  74      17.047   6.781 -14.000  1.00 94.25           C  
ATOM   2521  O   ILE B  74      15.070   4.707 -12.602  1.00 94.25           O  
ATOM   2522  CG1 ILE B  74      18.359   6.020 -14.172  1.00 94.25           C  
ATOM   2523  CG2 ILE B  74      16.828   7.188 -12.539  1.00 94.25           C  
ATOM   2524  CD1 ILE B  74      19.609   6.867 -13.930  1.00 94.25           C  
ATOM   2525  N   ASP B  75      16.203   3.562 -14.141  1.00 93.06           N  
ATOM   2526  CA  ASP B  75      16.281   2.289 -13.430  1.00 93.06           C  
ATOM   2527  C   ASP B  75      17.719   1.973 -13.023  1.00 93.06           C  
ATOM   2528  CB  ASP B  75      15.719   1.158 -14.297  1.00 93.06           C  
ATOM   2529  O   ASP B  75      18.594   1.848 -13.875  1.00 93.06           O  
ATOM   2530  CG  ASP B  75      15.602  -0.158 -13.547  1.00 93.06           C  
ATOM   2531  OD1 ASP B  75      16.562  -0.549 -12.852  1.00 93.06           O  
ATOM   2532  OD2 ASP B  75      14.547  -0.812 -13.656  1.00 93.06           O  
ATOM   2533  N   ILE B  76      17.938   1.771 -11.703  1.00 93.56           N  
ATOM   2534  CA  ILE B  76      19.312   1.599 -11.273  1.00 93.56           C  
ATOM   2535  C   ILE B  76      19.406   0.465 -10.258  1.00 93.56           C  
ATOM   2536  CB  ILE B  76      19.891   2.902 -10.672  1.00 93.56           C  
ATOM   2537  O   ILE B  76      18.406   0.137  -9.594  1.00 93.56           O  
ATOM   2538  CG1 ILE B  76      19.094   3.309  -9.430  1.00 93.56           C  
ATOM   2539  CG2 ILE B  76      19.891   4.023 -11.719  1.00 93.56           C  
ATOM   2540  CD1 ILE B  76      19.719   4.461  -8.648  1.00 93.56           C  
ATOM   2541  N   PHE B  77      20.547  -0.126 -10.203  1.00 91.56           N  
ATOM   2542  CA  PHE B  77      21.000  -0.874  -9.031  1.00 91.56           C  
ATOM   2543  C   PHE B  77      21.891  -0.010  -8.148  1.00 91.56           C  
ATOM   2544  CB  PHE B  77      21.766  -2.137  -9.461  1.00 91.56           C  
ATOM   2545  O   PHE B  77      22.906   0.528  -8.609  1.00 91.56           O  
ATOM   2546  CG  PHE B  77      20.891  -3.170 -10.125  1.00 91.56           C  
ATOM   2547  CD1 PHE B  77      20.188  -4.094  -9.359  1.00 91.56           C  
ATOM   2548  CD2 PHE B  77      20.781  -3.219 -11.508  1.00 91.56           C  
ATOM   2549  CE1 PHE B  77      19.375  -5.051  -9.969  1.00 91.56           C  
ATOM   2550  CE2 PHE B  77      19.969  -4.172 -12.117  1.00 91.56           C  
ATOM   2551  CZ  PHE B  77      19.266  -5.090 -11.352  1.00 91.56           C  
ATOM   2552  N   PHE B  78      21.562   0.126  -6.930  1.00 94.56           N  
ATOM   2553  CA  PHE B  78      22.234   1.020  -5.992  1.00 94.56           C  
ATOM   2554  C   PHE B  78      22.891   0.230  -4.867  1.00 94.56           C  
ATOM   2555  CB  PHE B  78      21.250   2.037  -5.414  1.00 94.56           C  
ATOM   2556  O   PHE B  78      22.219  -0.524  -4.156  1.00 94.56           O  
ATOM   2557  CG  PHE B  78      21.906   3.148  -4.641  1.00 94.56           C  
ATOM   2558  CD1 PHE B  78      21.594   3.357  -3.301  1.00 94.56           C  
ATOM   2559  CD2 PHE B  78      22.828   3.986  -5.254  1.00 94.56           C  
ATOM   2560  CE1 PHE B  78      22.203   4.387  -2.584  1.00 94.56           C  
ATOM   2561  CE2 PHE B  78      23.438   5.016  -4.543  1.00 94.56           C  
ATOM   2562  CZ  PHE B  78      23.109   5.215  -3.209  1.00 94.56           C  
ATOM   2563  N   ALA B  79      24.141   0.457  -4.750  1.00 94.50           N  
ATOM   2564  CA  ALA B  79      24.906  -0.285  -3.752  1.00 94.50           C  
ATOM   2565  C   ALA B  79      25.547   0.659  -2.730  1.00 94.50           C  
ATOM   2566  CB  ALA B  79      25.984  -1.127  -4.430  1.00 94.50           C  
ATOM   2567  O   ALA B  79      26.078   1.711  -3.092  1.00 94.50           O  
ATOM   2568  N   GLN B  80      25.438   0.323  -1.537  1.00 95.50           N  
ATOM   2569  CA  GLN B  80      26.047   1.037  -0.422  1.00 95.50           C  
ATOM   2570  C   GLN B  80      26.844   0.088   0.464  1.00 95.50           C  
ATOM   2571  CB  GLN B  80      24.984   1.755   0.407  1.00 95.50           C  
ATOM   2572  O   GLN B  80      26.344  -0.957   0.880  1.00 95.50           O  
ATOM   2573  CG  GLN B  80      24.172   2.777  -0.381  1.00 95.50           C  
ATOM   2574  CD  GLN B  80      23.031   3.361   0.419  1.00 95.50           C  
ATOM   2575  NE2 GLN B  80      21.891   2.672   0.416  1.00 95.50           N  
ATOM   2576  OE1 GLN B  80      23.156   4.422   1.037  1.00 95.50           O  
ATOM   2577  N   THR B  81      28.109   0.445   0.717  1.00 96.94           N  
ATOM   2578  CA  THR B  81      28.984  -0.352   1.562  1.00 96.94           C  
ATOM   2579  C   THR B  81      29.500   0.474   2.736  1.00 96.94           C  
ATOM   2580  CB  THR B  81      30.172  -0.908   0.759  1.00 96.94           C  
ATOM   2581  O   THR B  81      29.922   1.620   2.559  1.00 96.94           O  
ATOM   2582  CG2 THR B  81      31.062  -1.788   1.631  1.00 96.94           C  
ATOM   2583  OG1 THR B  81      29.688  -1.687  -0.339  1.00 96.94           O  
ATOM   2584  N   TRP B  82      29.422  -0.073   3.889  1.00 97.62           N  
ATOM   2585  CA  TRP B  82      29.969   0.576   5.074  1.00 97.62           C  
ATOM   2586  C   TRP B  82      30.500  -0.458   6.066  1.00 97.62           C  
ATOM   2587  CB  TRP B  82      28.922   1.460   5.746  1.00 97.62           C  
ATOM   2588  O   TRP B  82      30.344  -1.663   5.859  1.00 97.62           O  
ATOM   2589  CG  TRP B  82      27.781   0.697   6.348  1.00 97.62           C  
ATOM   2590  CD1 TRP B  82      27.656   0.293   7.645  1.00 97.62           C  
ATOM   2591  CD2 TRP B  82      26.609   0.241   5.668  1.00 97.62           C  
ATOM   2592  CE2 TRP B  82      25.812  -0.432   6.617  1.00 97.62           C  
ATOM   2593  CE3 TRP B  82      26.141   0.338   4.344  1.00 97.62           C  
ATOM   2594  NE1 TRP B  82      26.469  -0.386   7.816  1.00 97.62           N  
ATOM   2595  CH2 TRP B  82      24.156  -0.898   4.988  1.00 97.62           C  
ATOM   2596  CZ2 TRP B  82      24.578  -1.007   6.289  1.00 97.62           C  
ATOM   2597  CZ3 TRP B  82      24.922  -0.235   4.020  1.00 97.62           C  
ATOM   2598  N   TYR B  83      31.203   0.042   7.094  1.00 97.62           N  
ATOM   2599  CA  TYR B  83      31.719  -0.829   8.148  1.00 97.62           C  
ATOM   2600  C   TYR B  83      30.953  -0.617   9.453  1.00 97.62           C  
ATOM   2601  CB  TYR B  83      33.219  -0.580   8.367  1.00 97.62           C  
ATOM   2602  O   TYR B  83      30.719   0.521   9.867  1.00 97.62           O  
ATOM   2603  CG  TYR B  83      34.094  -1.198   7.309  1.00 97.62           C  
ATOM   2604  CD1 TYR B  83      34.656  -2.457   7.492  1.00 97.62           C  
ATOM   2605  CD2 TYR B  83      34.375  -0.524   6.121  1.00 97.62           C  
ATOM   2606  CE1 TYR B  83      35.469  -3.029   6.520  1.00 97.62           C  
ATOM   2607  CE2 TYR B  83      35.188  -1.087   5.141  1.00 97.62           C  
ATOM   2608  OH  TYR B  83      36.531  -2.900   4.387  1.00 97.62           O  
ATOM   2609  CZ  TYR B  83      35.719  -2.340   5.352  1.00 97.62           C  
ATOM   2610  N   ASP B  84      30.531  -1.696  10.016  1.00 96.62           N  
ATOM   2611  CA  ASP B  84      29.906  -1.707  11.336  1.00 96.62           C  
ATOM   2612  C   ASP B  84      30.594  -2.721  12.258  1.00 96.62           C  
ATOM   2613  CB  ASP B  84      28.422  -2.016  11.227  1.00 96.62           C  
ATOM   2614  O   ASP B  84      30.344  -3.924  12.156  1.00 96.62           O  
ATOM   2615  CG  ASP B  84      27.656  -1.717  12.500  1.00 96.62           C  
ATOM   2616  OD1 ASP B  84      28.250  -1.734  13.594  1.00 96.62           O  
ATOM   2617  OD2 ASP B  84      26.438  -1.465  12.406  1.00 96.62           O  
ATOM   2618  N   ARG B  85      31.297  -2.250  13.195  1.00 94.38           N  
ATOM   2619  CA  ARG B  85      32.094  -3.104  14.070  1.00 94.38           C  
ATOM   2620  C   ARG B  85      31.203  -4.020  14.898  1.00 94.38           C  
ATOM   2621  CB  ARG B  85      32.969  -2.256  14.984  1.00 94.38           C  
ATOM   2622  O   ARG B  85      31.641  -5.082  15.344  1.00 94.38           O  
ATOM   2623  CG  ARG B  85      34.094  -1.507  14.258  1.00 94.38           C  
ATOM   2624  CD  ARG B  85      34.938  -0.684  15.211  1.00 94.38           C  
ATOM   2625  NE  ARG B  85      36.000   0.032  14.508  1.00 94.38           N  
ATOM   2626  NH1 ARG B  85      36.406   1.514  16.234  1.00 94.38           N  
ATOM   2627  NH2 ARG B  85      37.625   1.637  14.289  1.00 94.38           N  
ATOM   2628  CZ  ARG B  85      36.688   1.059  15.008  1.00 94.38           C  
ATOM   2629  N   ARG B  86      29.984  -3.627  15.141  1.00 93.81           N  
ATOM   2630  CA  ARG B  86      29.062  -4.426  15.945  1.00 93.81           C  
ATOM   2631  C   ARG B  86      28.688  -5.711  15.219  1.00 93.81           C  
ATOM   2632  CB  ARG B  86      27.812  -3.623  16.281  1.00 93.81           C  
ATOM   2633  O   ARG B  86      28.172  -6.652  15.836  1.00 93.81           O  
ATOM   2634  CG  ARG B  86      28.094  -2.365  17.094  1.00 93.81           C  
ATOM   2635  CD  ARG B  86      26.844  -1.486  17.203  1.00 93.81           C  
ATOM   2636  NE  ARG B  86      26.469  -0.921  15.914  1.00 93.81           N  
ATOM   2637  NH1 ARG B  86      24.625   0.215  16.719  1.00 93.81           N  
ATOM   2638  NH2 ARG B  86      25.172   0.332  14.492  1.00 93.81           N  
ATOM   2639  CZ  ARG B  86      25.422  -0.126  15.711  1.00 93.81           C  
ATOM   2640  N   LEU B  87      28.953  -5.777  13.906  1.00 96.06           N  
ATOM   2641  CA  LEU B  87      28.547  -6.922  13.102  1.00 96.06           C  
ATOM   2642  C   LEU B  87      29.750  -7.797  12.758  1.00 96.06           C  
ATOM   2643  CB  LEU B  87      27.859  -6.453  11.812  1.00 96.06           C  
ATOM   2644  O   LEU B  87      29.672  -8.648  11.867  1.00 96.06           O  
ATOM   2645  CG  LEU B  87      26.531  -5.703  11.992  1.00 96.06           C  
ATOM   2646  CD1 LEU B  87      26.031  -5.188  10.641  1.00 96.06           C  
ATOM   2647  CD2 LEU B  87      25.500  -6.598  12.648  1.00 96.06           C  
ATOM   2648  N   LYS B  88      30.812  -7.570  13.398  1.00 95.75           N  
ATOM   2649  CA  LYS B  88      31.969  -8.438  13.234  1.00 95.75           C  
ATOM   2650  C   LYS B  88      31.719  -9.805  13.859  1.00 95.75           C  
ATOM   2651  CB  LYS B  88      33.219  -7.793  13.852  1.00 95.75           C  
ATOM   2652  O   LYS B  88      31.047  -9.914  14.891  1.00 95.75           O  
ATOM   2653  CG  LYS B  88      33.812  -6.664  13.023  1.00 95.75           C  
ATOM   2654  CD  LYS B  88      35.094  -6.141  13.633  1.00 95.75           C  
ATOM   2655  CE  LYS B  88      35.719  -5.043  12.773  1.00 95.75           C  
ATOM   2656  NZ  LYS B  88      37.000  -4.535  13.367  1.00 95.75           N  
ATOM   2657  N   PHE B  89      32.250 -10.820  13.203  1.00 94.62           N  
ATOM   2658  CA  PHE B  89      32.156 -12.156  13.773  1.00 94.62           C  
ATOM   2659  C   PHE B  89      33.344 -13.016  13.383  1.00 94.62           C  
ATOM   2660  CB  PHE B  89      30.844 -12.828  13.320  1.00 94.62           C  
ATOM   2661  O   PHE B  89      34.031 -12.711  12.414  1.00 94.62           O  
ATOM   2662  CG  PHE B  89      30.734 -13.000  11.828  1.00 94.62           C  
ATOM   2663  CD1 PHE B  89      30.219 -11.992  11.031  1.00 94.62           C  
ATOM   2664  CD2 PHE B  89      31.156 -14.180  11.227  1.00 94.62           C  
ATOM   2665  CE1 PHE B  89      30.109 -12.148   9.656  1.00 94.62           C  
ATOM   2666  CE2 PHE B  89      31.062 -14.344   9.844  1.00 94.62           C  
ATOM   2667  CZ  PHE B  89      30.547 -13.328   9.062  1.00 94.62           C  
ATOM   2668  N   ASN B  90      33.594 -14.062  14.211  1.00 90.75           N  
ATOM   2669  CA  ASN B  90      34.688 -15.000  13.945  1.00 90.75           C  
ATOM   2670  C   ASN B  90      34.156 -16.359  13.484  1.00 90.75           C  
ATOM   2671  CB  ASN B  90      35.562 -15.156  15.188  1.00 90.75           C  
ATOM   2672  O   ASN B  90      33.406 -17.016  14.211  1.00 90.75           O  
ATOM   2673  CG  ASN B  90      36.500 -14.000  15.391  1.00 90.75           C  
ATOM   2674  ND2 ASN B  90      36.969 -13.812  16.625  1.00 90.75           N  
ATOM   2675  OD1 ASN B  90      36.844 -13.273  14.445  1.00 90.75           O  
ATOM   2676  N   SER B  91      34.469 -16.641  12.266  1.00 88.38           N  
ATOM   2677  CA  SER B  91      34.031 -17.922  11.695  1.00 88.38           C  
ATOM   2678  C   SER B  91      34.812 -18.250  10.430  1.00 88.38           C  
ATOM   2679  CB  SER B  91      32.531 -17.891  11.367  1.00 88.38           C  
ATOM   2680  O   SER B  91      35.562 -17.406   9.930  1.00 88.38           O  
ATOM   2681  OG  SER B  91      32.156 -19.031  10.609  1.00 88.38           O  
ATOM   2682  N   THR B  92      34.750 -19.469   9.992  1.00 85.44           N  
ATOM   2683  CA  THR B  92      35.344 -19.891   8.734  1.00 85.44           C  
ATOM   2684  C   THR B  92      34.562 -19.312   7.543  1.00 85.44           C  
ATOM   2685  CB  THR B  92      35.406 -21.422   8.617  1.00 85.44           C  
ATOM   2686  O   THR B  92      35.125 -19.125   6.465  1.00 85.44           O  
ATOM   2687  CG2 THR B  92      36.344 -22.016   9.641  1.00 85.44           C  
ATOM   2688  OG1 THR B  92      34.094 -21.953   8.836  1.00 85.44           O  
ATOM   2689  N   ILE B  93      33.344 -19.000   7.836  1.00 85.62           N  
ATOM   2690  CA  ILE B  93      32.562 -18.344   6.805  1.00 85.62           C  
ATOM   2691  C   ILE B  93      32.938 -16.859   6.715  1.00 85.62           C  
ATOM   2692  CB  ILE B  93      31.047 -18.484   7.078  1.00 85.62           C  
ATOM   2693  O   ILE B  93      32.906 -16.141   7.719  1.00 85.62           O  
ATOM   2694  CG1 ILE B  93      30.641 -19.969   7.113  1.00 85.62           C  
ATOM   2695  CG2 ILE B  93      30.234 -17.719   6.031  1.00 85.62           C  
ATOM   2696  CD1 ILE B  93      29.219 -20.203   7.602  1.00 85.62           C  
ATOM   2697  N   LYS B  94      33.250 -16.453   5.535  1.00 89.06           N  
ATOM   2698  CA  LYS B  94      33.781 -15.102   5.375  1.00 89.06           C  
ATOM   2699  C   LYS B  94      32.656 -14.094   5.168  1.00 89.06           C  
ATOM   2700  CB  LYS B  94      34.750 -15.039   4.199  1.00 89.06           C  
ATOM   2701  O   LYS B  94      32.812 -12.914   5.496  1.00 89.06           O  
ATOM   2702  CG  LYS B  94      36.094 -15.711   4.473  1.00 89.06           C  
ATOM   2703  CD  LYS B  94      37.281 -14.820   4.051  1.00 89.06           C  
ATOM   2704  CE  LYS B  94      38.594 -15.508   4.277  1.00 89.06           C  
ATOM   2705  NZ  LYS B  94      39.750 -14.594   3.979  1.00 89.06           N  
ATOM   2706  N   VAL B  95      31.594 -14.570   4.578  1.00 91.69           N  
ATOM   2707  CA  VAL B  95      30.531 -13.641   4.250  1.00 91.69           C  
ATOM   2708  C   VAL B  95      29.172 -14.297   4.496  1.00 91.69           C  
ATOM   2709  CB  VAL B  95      30.625 -13.156   2.785  1.00 91.69           C  
ATOM   2710  O   VAL B  95      28.969 -15.461   4.133  1.00 91.69           O  
ATOM   2711  CG1 VAL B  95      29.906 -14.125   1.846  1.00 91.69           C  
ATOM   2712  CG2 VAL B  95      30.047 -11.750   2.646  1.00 91.69           C  
ATOM   2713  N   LEU B  96      28.328 -13.602   5.176  1.00 90.75           N  
ATOM   2714  CA  LEU B  96      26.938 -13.984   5.309  1.00 90.75           C  
ATOM   2715  C   LEU B  96      26.078 -13.344   4.215  1.00 90.75           C  
ATOM   2716  CB  LEU B  96      26.391 -13.578   6.684  1.00 90.75           C  
ATOM   2717  O   LEU B  96      26.000 -12.117   4.117  1.00 90.75           O  
ATOM   2718  CG  LEU B  96      27.094 -14.195   7.895  1.00 90.75           C  
ATOM   2719  CD1 LEU B  96      26.609 -13.539   9.188  1.00 90.75           C  
ATOM   2720  CD2 LEU B  96      26.875 -15.703   7.934  1.00 90.75           C  
ATOM   2721  N   ARG B  97      25.547 -14.156   3.377  1.00 89.19           N  
ATOM   2722  CA  ARG B  97      24.625 -13.688   2.342  1.00 89.19           C  
ATOM   2723  C   ARG B  97      23.188 -13.828   2.793  1.00 89.19           C  
ATOM   2724  CB  ARG B  97      24.844 -14.461   1.039  1.00 89.19           C  
ATOM   2725  O   ARG B  97      22.703 -14.938   3.016  1.00 89.19           O  
ATOM   2726  CG  ARG B  97      26.266 -14.359   0.495  1.00 89.19           C  
ATOM   2727  CD  ARG B  97      26.453 -15.227  -0.746  1.00 89.19           C  
ATOM   2728  NE  ARG B  97      27.828 -15.141  -1.256  1.00 89.19           N  
ATOM   2729  NH1 ARG B  97      27.375 -13.477  -2.791  1.00 89.19           N  
ATOM   2730  NH2 ARG B  97      29.484 -14.328  -2.604  1.00 89.19           N  
ATOM   2731  CZ  ARG B  97      28.219 -14.312  -2.215  1.00 89.19           C  
ATOM   2732  N   LEU B  98      22.562 -12.680   2.922  1.00 86.38           N  
ATOM   2733  CA  LEU B  98      21.250 -12.664   3.559  1.00 86.38           C  
ATOM   2734  C   LEU B  98      20.203 -12.062   2.625  1.00 86.38           C  
ATOM   2735  CB  LEU B  98      21.297 -11.875   4.867  1.00 86.38           C  
ATOM   2736  O   LEU B  98      20.531 -11.273   1.734  1.00 86.38           O  
ATOM   2737  CG  LEU B  98      22.375 -12.289   5.871  1.00 86.38           C  
ATOM   2738  CD1 LEU B  98      22.531 -11.219   6.953  1.00 86.38           C  
ATOM   2739  CD2 LEU B  98      22.031 -13.641   6.488  1.00 86.38           C  
ATOM   2740  N   ASN B  99      19.000 -12.555   2.838  1.00 78.12           N  
ATOM   2741  CA  ASN B  99      17.906 -12.070   2.002  1.00 78.12           C  
ATOM   2742  C   ASN B  99      17.266 -10.820   2.590  1.00 78.12           C  
ATOM   2743  CB  ASN B  99      16.859 -13.164   1.804  1.00 78.12           C  
ATOM   2744  O   ASN B  99      17.812 -10.195   3.500  1.00 78.12           O  
ATOM   2745  CG  ASN B  99      16.203 -13.586   3.104  1.00 78.12           C  
ATOM   2746  ND2 ASN B  99      15.477 -14.703   3.070  1.00 78.12           N  
ATOM   2747  OD1 ASN B  99      16.344 -12.922   4.133  1.00 78.12           O  
ATOM   2748  N   SER B 100      16.094 -10.406   2.047  1.00 76.88           N  
ATOM   2749  CA  SER B 100      15.414  -9.148   2.344  1.00 76.88           C  
ATOM   2750  C   SER B 100      14.867  -9.148   3.766  1.00 76.88           C  
ATOM   2751  CB  SER B 100      14.273  -8.914   1.349  1.00 76.88           C  
ATOM   2752  O   SER B 100      14.609  -8.078   4.332  1.00 76.88           O  
ATOM   2753  OG  SER B 100      13.391 -10.023   1.321  1.00 76.88           O  
ATOM   2754  N   ASN B 101      14.742 -10.297   4.387  1.00 74.62           N  
ATOM   2755  CA  ASN B 101      14.164 -10.391   5.719  1.00 74.62           C  
ATOM   2756  C   ASN B 101      15.078  -9.781   6.777  1.00 74.62           C  
ATOM   2757  CB  ASN B 101      13.844 -11.844   6.070  1.00 74.62           C  
ATOM   2758  O   ASN B 101      14.648  -9.508   7.898  1.00 74.62           O  
ATOM   2759  CG  ASN B 101      12.703 -12.406   5.242  1.00 74.62           C  
ATOM   2760  ND2 ASN B 101      12.562 -13.727   5.250  1.00 74.62           N  
ATOM   2761  OD1 ASN B 101      11.961 -11.664   4.602  1.00 74.62           O  
ATOM   2762  N   MET B 102      16.250  -9.586   6.359  1.00 79.56           N  
ATOM   2763  CA  MET B 102      17.234  -9.055   7.301  1.00 79.56           C  
ATOM   2764  C   MET B 102      17.219  -7.531   7.293  1.00 79.56           C  
ATOM   2765  CB  MET B 102      18.625  -9.578   6.973  1.00 79.56           C  
ATOM   2766  O   MET B 102      17.766  -6.898   8.195  1.00 79.56           O  
ATOM   2767  CG  MET B 102      18.984 -10.883   7.676  1.00 79.56           C  
ATOM   2768  SD  MET B 102      18.922 -10.734   9.500  1.00 79.56           S  
ATOM   2769  CE  MET B 102      20.453  -9.805   9.789  1.00 79.56           C  
ATOM   2770  N   VAL B 103      16.453  -7.141   6.266  1.00 77.88           N  
ATOM   2771  CA  VAL B 103      16.391  -5.684   6.164  1.00 77.88           C  
ATOM   2772  C   VAL B 103      15.539  -5.117   7.297  1.00 77.88           C  
ATOM   2773  CB  VAL B 103      15.844  -5.230   4.797  1.00 77.88           C  
ATOM   2774  O   VAL B 103      14.438  -5.605   7.551  1.00 77.88           O  
ATOM   2775  CG1 VAL B 103      15.750  -3.707   4.734  1.00 77.88           C  
ATOM   2776  CG2 VAL B 103      16.719  -5.762   3.664  1.00 77.88           C  
ATOM   2777  N   GLY B 104      15.898  -4.516   8.250  1.00 79.69           N  
ATOM   2778  CA  GLY B 104      15.219  -3.959   9.414  1.00 79.69           C  
ATOM   2779  C   GLY B 104      15.875  -4.352  10.727  1.00 79.69           C  
ATOM   2780  O   GLY B 104      15.609  -3.742  11.766  1.00 79.69           O  
ATOM   2781  N   LYS B 105      16.609  -5.402  10.484  1.00 88.62           N  
ATOM   2782  CA  LYS B 105      17.250  -5.898  11.695  1.00 88.62           C  
ATOM   2783  C   LYS B 105      18.625  -5.250  11.898  1.00 88.62           C  
ATOM   2784  CB  LYS B 105      17.391  -7.422  11.648  1.00 88.62           C  
ATOM   2785  O   LYS B 105      19.203  -5.336  12.984  1.00 88.62           O  
ATOM   2786  CG  LYS B 105      16.078  -8.164  11.562  1.00 88.62           C  
ATOM   2787  CD  LYS B 105      16.219  -9.609  12.047  1.00 88.62           C  
ATOM   2788  CE  LYS B 105      14.883 -10.344  12.000  1.00 88.62           C  
ATOM   2789  NZ  LYS B 105      15.016 -11.750  12.469  1.00 88.62           N  
ATOM   2790  N   ILE B 106      19.078  -4.586  10.867  1.00 91.62           N  
ATOM   2791  CA  ILE B 106      20.344  -3.889  10.984  1.00 91.62           C  
ATOM   2792  C   ILE B 106      20.188  -2.432  10.562  1.00 91.62           C  
ATOM   2793  CB  ILE B 106      21.453  -4.570  10.133  1.00 91.62           C  
ATOM   2794  O   ILE B 106      19.188  -2.072   9.930  1.00 91.62           O  
ATOM   2795  CG1 ILE B 106      21.094  -4.508   8.648  1.00 91.62           C  
ATOM   2796  CG2 ILE B 106      21.656  -6.016  10.586  1.00 91.62           C  
ATOM   2797  CD1 ILE B 106      22.266  -4.730   7.715  1.00 91.62           C  
ATOM   2798  N   TRP B 107      21.141  -1.651  10.898  1.00 92.25           N  
ATOM   2799  CA  TRP B 107      21.141  -0.245  10.508  1.00 92.25           C  
ATOM   2800  C   TRP B 107      21.469  -0.089   9.031  1.00 92.25           C  
ATOM   2801  CB  TRP B 107      22.141   0.553  11.352  1.00 92.25           C  
ATOM   2802  O   TRP B 107      22.406  -0.707   8.531  1.00 92.25           O  
ATOM   2803  CG  TRP B 107      22.172   2.018  11.031  1.00 92.25           C  
ATOM   2804  CD1 TRP B 107      21.359   2.994  11.547  1.00 92.25           C  
ATOM   2805  CD2 TRP B 107      23.062   2.666  10.117  1.00 92.25           C  
ATOM   2806  CE2 TRP B 107      22.734   4.043  10.125  1.00 92.25           C  
ATOM   2807  CE3 TRP B 107      24.094   2.221   9.289  1.00 92.25           C  
ATOM   2808  NE1 TRP B 107      21.703   4.215  11.000  1.00 92.25           N  
ATOM   2809  CH2 TRP B 107      24.422   4.512   8.539  1.00 92.25           C  
ATOM   2810  CZ2 TRP B 107      23.422   4.973   9.336  1.00 92.25           C  
ATOM   2811  CZ3 TRP B 107      24.781   3.150   8.508  1.00 92.25           C  
ATOM   2812  N   ILE B 108      20.672   0.633   8.320  1.00 92.19           N  
ATOM   2813  CA  ILE B 108      20.906   0.958   6.918  1.00 92.19           C  
ATOM   2814  C   ILE B 108      20.969   2.473   6.742  1.00 92.19           C  
ATOM   2815  CB  ILE B 108      19.812   0.358   6.008  1.00 92.19           C  
ATOM   2816  O   ILE B 108      20.234   3.211   7.398  1.00 92.19           O  
ATOM   2817  CG1 ILE B 108      19.781  -1.168   6.152  1.00 92.19           C  
ATOM   2818  CG2 ILE B 108      20.031   0.766   4.551  1.00 92.19           C  
ATOM   2819  CD1 ILE B 108      18.594  -1.827   5.441  1.00 92.19           C  
ATOM   2820  N   PRO B 109      21.797   2.918   5.863  1.00 93.25           N  
ATOM   2821  CA  PRO B 109      21.844   4.363   5.613  1.00 93.25           C  
ATOM   2822  C   PRO B 109      20.484   4.930   5.203  1.00 93.25           C  
ATOM   2823  CB  PRO B 109      22.859   4.492   4.477  1.00 93.25           C  
ATOM   2824  O   PRO B 109      19.719   4.254   4.520  1.00 93.25           O  
ATOM   2825  CG  PRO B 109      23.734   3.289   4.602  1.00 93.25           C  
ATOM   2826  CD  PRO B 109      22.891   2.139   5.082  1.00 93.25           C  
ATOM   2827  N   ASP B 110      20.219   6.141   5.523  1.00 91.12           N  
ATOM   2828  CA  ASP B 110      18.938   6.789   5.207  1.00 91.12           C  
ATOM   2829  C   ASP B 110      19.031   7.562   3.895  1.00 91.12           C  
ATOM   2830  CB  ASP B 110      18.516   7.723   6.344  1.00 91.12           C  
ATOM   2831  O   ASP B 110      18.516   8.680   3.791  1.00 91.12           O  
ATOM   2832  CG  ASP B 110      19.453   8.906   6.520  1.00 91.12           C  
ATOM   2833  OD1 ASP B 110      20.641   8.812   6.105  1.00 91.12           O  
ATOM   2834  OD2 ASP B 110      19.016   9.930   7.082  1.00 91.12           O  
ATOM   2835  N   THR B 111      19.625   7.035   2.959  1.00 93.44           N  
ATOM   2836  CA  THR B 111      19.844   7.680   1.668  1.00 93.44           C  
ATOM   2837  C   THR B 111      18.516   8.023   1.009  1.00 93.44           C  
ATOM   2838  CB  THR B 111      20.672   6.781   0.725  1.00 93.44           C  
ATOM   2839  O   THR B 111      17.578   7.223   1.029  1.00 93.44           O  
ATOM   2840  CG2 THR B 111      21.016   7.516  -0.564  1.00 93.44           C  
ATOM   2841  OG1 THR B 111      21.875   6.387   1.385  1.00 93.44           O  
ATOM   2842  N   PHE B 112      18.469   9.203   0.455  1.00 92.25           N  
ATOM   2843  CA  PHE B 112      17.344   9.609  -0.361  1.00 92.25           C  
ATOM   2844  C   PHE B 112      17.797  10.336  -1.617  1.00 92.25           C  
ATOM   2845  CB  PHE B 112      16.391  10.508   0.443  1.00 92.25           C  
ATOM   2846  O   PHE B 112      18.953  10.781  -1.695  1.00 92.25           O  
ATOM   2847  CG  PHE B 112      16.781  11.961   0.442  1.00 92.25           C  
ATOM   2848  CD1 PHE B 112      18.016  12.359   0.954  1.00 92.25           C  
ATOM   2849  CD2 PHE B 112      15.922  12.922  -0.072  1.00 92.25           C  
ATOM   2850  CE1 PHE B 112      18.375  13.703   0.954  1.00 92.25           C  
ATOM   2851  CE2 PHE B 112      16.281  14.266  -0.075  1.00 92.25           C  
ATOM   2852  CZ  PHE B 112      17.516  14.656   0.439  1.00 92.25           C  
ATOM   2853  N   PHE B 113      16.938  10.414  -2.545  1.00 94.31           N  
ATOM   2854  CA  PHE B 113      17.234  11.109  -3.791  1.00 94.31           C  
ATOM   2855  C   PHE B 113      16.609  12.492  -3.807  1.00 94.31           C  
ATOM   2856  CB  PHE B 113      16.750  10.297  -4.992  1.00 94.31           C  
ATOM   2857  O   PHE B 113      15.383  12.617  -3.861  1.00 94.31           O  
ATOM   2858  CG  PHE B 113      17.531   9.023  -5.223  1.00 94.31           C  
ATOM   2859  CD1 PHE B 113      18.641   9.016  -6.055  1.00 94.31           C  
ATOM   2860  CD2 PHE B 113      17.141   7.844  -4.602  1.00 94.31           C  
ATOM   2861  CE1 PHE B 113      19.359   7.840  -6.266  1.00 94.31           C  
ATOM   2862  CE2 PHE B 113      17.859   6.664  -4.809  1.00 94.31           C  
ATOM   2863  CZ  PHE B 113      18.969   6.668  -5.641  1.00 94.31           C  
ATOM   2864  N   ARG B 114      17.391  13.477  -3.895  1.00 91.44           N  
ATOM   2865  CA  ARG B 114      17.016  14.867  -3.643  1.00 91.44           C  
ATOM   2866  C   ARG B 114      16.109  15.391  -4.746  1.00 91.44           C  
ATOM   2867  CB  ARG B 114      18.250  15.750  -3.521  1.00 91.44           C  
ATOM   2868  O   ARG B 114      15.180  16.172  -4.484  1.00 91.44           O  
ATOM   2869  CG  ARG B 114      19.062  15.500  -2.262  1.00 91.44           C  
ATOM   2870  CD  ARG B 114      20.234  16.469  -2.146  1.00 91.44           C  
ATOM   2871  NE  ARG B 114      20.625  16.688  -0.754  1.00 91.44           N  
ATOM   2872  NH1 ARG B 114      19.641  18.766  -0.605  1.00 91.44           N  
ATOM   2873  NH2 ARG B 114      20.719  17.875   1.208  1.00 91.44           N  
ATOM   2874  CZ  ARG B 114      20.328  17.781  -0.054  1.00 91.44           C  
ATOM   2875  N   ASN B 115      16.375  15.023  -5.941  1.00 90.81           N  
ATOM   2876  CA  ASN B 115      15.586  15.562  -7.043  1.00 90.81           C  
ATOM   2877  C   ASN B 115      14.602  14.539  -7.586  1.00 90.81           C  
ATOM   2878  CB  ASN B 115      16.500  16.062  -8.156  1.00 90.81           C  
ATOM   2879  O   ASN B 115      14.172  14.633  -8.742  1.00 90.81           O  
ATOM   2880  CG  ASN B 115      17.344  14.969  -8.758  1.00 90.81           C  
ATOM   2881  ND2 ASN B 115      17.562  15.023 -10.070  1.00 90.81           N  
ATOM   2882  OD1 ASN B 115      17.812  14.070  -8.047  1.00 90.81           O  
ATOM   2883  N   SER B 116      14.281  13.562  -6.793  1.00 92.44           N  
ATOM   2884  CA  SER B 116      13.305  12.562  -7.207  1.00 92.44           C  
ATOM   2885  C   SER B 116      11.883  13.062  -6.984  1.00 92.44           C  
ATOM   2886  CB  SER B 116      13.523  11.250  -6.457  1.00 92.44           C  
ATOM   2887  O   SER B 116      11.578  13.656  -5.945  1.00 92.44           O  
ATOM   2888  OG  SER B 116      13.055  11.352  -5.121  1.00 92.44           O  
ATOM   2889  N   LYS B 117      11.070  12.891  -7.949  1.00 86.75           N  
ATOM   2890  CA  LYS B 117       9.641  13.086  -7.777  1.00 86.75           C  
ATOM   2891  C   LYS B 117       8.977  11.836  -7.191  1.00 86.75           C  
ATOM   2892  CB  LYS B 117       8.984  13.445  -9.109  1.00 86.75           C  
ATOM   2893  O   LYS B 117       8.039  11.938  -6.398  1.00 86.75           O  
ATOM   2894  CG  LYS B 117       9.375  14.820  -9.641  1.00 86.75           C  
ATOM   2895  CD  LYS B 117       8.547  15.203 -10.859  1.00 86.75           C  
ATOM   2896  CE  LYS B 117       8.875  16.609 -11.344  1.00 86.75           C  
ATOM   2897  NZ  LYS B 117       8.086  16.984 -12.555  1.00 86.75           N  
ATOM   2898  N   LYS B 118       9.461  10.820  -7.641  1.00 87.50           N  
ATOM   2899  CA  LYS B 118       9.023   9.508  -7.184  1.00 87.50           C  
ATOM   2900  C   LYS B 118      10.164   8.492  -7.254  1.00 87.50           C  
ATOM   2901  CB  LYS B 118       7.836   9.016  -8.008  1.00 87.50           C  
ATOM   2902  O   LYS B 118      10.953   8.508  -8.203  1.00 87.50           O  
ATOM   2903  CG  LYS B 118       7.070   7.867  -7.375  1.00 87.50           C  
ATOM   2904  CD  LYS B 118       5.891   7.438  -8.234  1.00 87.50           C  
ATOM   2905  CE  LYS B 118       5.148   6.254  -7.625  1.00 87.50           C  
ATOM   2906  NZ  LYS B 118       3.977   5.844  -8.453  1.00 87.50           N  
ATOM   2907  N   ALA B 119      10.250   7.711  -6.250  1.00 85.50           N  
ATOM   2908  CA  ALA B 119      11.211   6.613  -6.254  1.00 85.50           C  
ATOM   2909  C   ALA B 119      10.578   5.328  -5.723  1.00 85.50           C  
ATOM   2910  CB  ALA B 119      12.438   6.980  -5.422  1.00 85.50           C  
ATOM   2911  O   ALA B 119       9.969   5.328  -4.652  1.00 85.50           O  
ATOM   2912  N   ASP B 120      10.766   4.312  -6.484  1.00 82.12           N  
ATOM   2913  CA  ASP B 120      10.164   3.043  -6.094  1.00 82.12           C  
ATOM   2914  C   ASP B 120      11.180   1.908  -6.148  1.00 82.12           C  
ATOM   2915  CB  ASP B 120       8.961   2.721  -6.992  1.00 82.12           C  
ATOM   2916  O   ASP B 120      11.867   1.736  -7.156  1.00 82.12           O  
ATOM   2917  CG  ASP B 120       7.734   3.543  -6.660  1.00 82.12           C  
ATOM   2918  OD1 ASP B 120       7.367   3.641  -5.469  1.00 82.12           O  
ATOM   2919  OD2 ASP B 120       7.121   4.102  -7.598  1.00 82.12           O  
ATOM   2920  N   ALA B 121      11.195   1.183  -5.035  1.00 81.81           N  
ATOM   2921  CA  ALA B 121      11.930  -0.079  -5.090  1.00 81.81           C  
ATOM   2922  C   ALA B 121      11.148  -1.135  -5.867  1.00 81.81           C  
ATOM   2923  CB  ALA B 121      12.242  -0.578  -3.682  1.00 81.81           C  
ATOM   2924  O   ALA B 121       9.922  -1.205  -5.766  1.00 81.81           O  
ATOM   2925  N   HIS B 122      11.867  -1.818  -6.590  1.00 82.06           N  
ATOM   2926  CA  HIS B 122      11.242  -2.949  -7.266  1.00 82.06           C  
ATOM   2927  C   HIS B 122      10.875  -4.051  -6.277  1.00 82.06           C  
ATOM   2928  CB  HIS B 122      12.164  -3.500  -8.352  1.00 82.06           C  
ATOM   2929  O   HIS B 122      11.625  -4.312  -5.328  1.00 82.06           O  
ATOM   2930  CG  HIS B 122      12.227  -2.648  -9.578  1.00 82.06           C  
ATOM   2931  CD2 HIS B 122      12.602  -1.359  -9.750  1.00 82.06           C  
ATOM   2932  ND1 HIS B 122      11.859  -3.111 -10.828  1.00 82.06           N  
ATOM   2933  CE1 HIS B 122      12.016  -2.143 -11.711  1.00 82.06           C  
ATOM   2934  NE2 HIS B 122      12.461  -1.067 -11.086  1.00 82.06           N  
ATOM   2935  N   TRP B 123       9.766  -4.652  -6.543  1.00 71.44           N  
ATOM   2936  CA  TRP B 123       9.320  -5.727  -5.656  1.00 71.44           C  
ATOM   2937  C   TRP B 123       8.352  -6.660  -6.375  1.00 71.44           C  
ATOM   2938  CB  TRP B 123       8.664  -5.148  -4.402  1.00 71.44           C  
ATOM   2939  O   TRP B 123       7.758  -6.289  -7.391  1.00 71.44           O  
ATOM   2940  CG  TRP B 123       7.418  -4.359  -4.676  1.00 71.44           C  
ATOM   2941  CD1 TRP B 123       7.301  -3.268  -5.492  1.00 71.44           C  
ATOM   2942  CD2 TRP B 123       6.117  -4.594  -4.129  1.00 71.44           C  
ATOM   2943  CE2 TRP B 123       5.258  -3.607  -4.660  1.00 71.44           C  
ATOM   2944  CE3 TRP B 123       5.598  -5.547  -3.244  1.00 71.44           C  
ATOM   2945  NE1 TRP B 123       6.004  -2.812  -5.488  1.00 71.44           N  
ATOM   2946  CH2 TRP B 123       3.416  -4.488  -3.461  1.00 71.44           C  
ATOM   2947  CZ2 TRP B 123       3.900  -3.545  -4.328  1.00 71.44           C  
ATOM   2948  CZ3 TRP B 123       4.246  -5.480  -2.916  1.00 71.44           C  
ATOM   2949  N   ILE B 124       8.305  -7.910  -5.961  1.00 72.06           N  
ATOM   2950  CA  ILE B 124       7.246  -8.844  -6.332  1.00 72.06           C  
ATOM   2951  C   ILE B 124       6.395  -9.164  -5.105  1.00 72.06           C  
ATOM   2952  CB  ILE B 124       7.824 -10.141  -6.941  1.00 72.06           C  
ATOM   2953  O   ILE B 124       5.340  -8.562  -4.898  1.00 72.06           O  
ATOM   2954  CG1 ILE B 124       8.672  -9.820  -8.172  1.00 72.06           C  
ATOM   2955  CG2 ILE B 124       6.699 -11.117  -7.289  1.00 72.06           C  
ATOM   2956  CD1 ILE B 124       9.383 -11.031  -8.773  1.00 72.06           C  
ATOM   2957  N   THR B 125       7.082  -9.984  -4.219  1.00 69.31           N  
ATOM   2958  CA  THR B 125       6.473 -10.195  -2.912  1.00 69.31           C  
ATOM   2959  C   THR B 125       7.266  -9.484  -1.822  1.00 69.31           C  
ATOM   2960  CB  THR B 125       6.379 -11.695  -2.578  1.00 69.31           C  
ATOM   2961  O   THR B 125       6.719  -9.133  -0.775  1.00 69.31           O  
ATOM   2962  CG2 THR B 125       5.410 -12.414  -3.520  1.00 69.31           C  
ATOM   2963  OG1 THR B 125       7.676 -12.297  -2.703  1.00 69.31           O  
ATOM   2964  N   THR B 126       8.477  -9.234  -2.111  1.00 73.88           N  
ATOM   2965  CA  THR B 126       9.375  -8.430  -1.290  1.00 73.88           C  
ATOM   2966  C   THR B 126      10.258  -7.543  -2.164  1.00 73.88           C  
ATOM   2967  CB  THR B 126      10.258  -9.312  -0.393  1.00 73.88           C  
ATOM   2968  O   THR B 126      10.445  -7.824  -3.350  1.00 73.88           O  
ATOM   2969  CG2 THR B 126       9.406 -10.234   0.483  1.00 73.88           C  
ATOM   2970  OG1 THR B 126      11.109 -10.117  -1.217  1.00 73.88           O  
ATOM   2971  N   PRO B 127      10.742  -6.480  -1.568  1.00 79.31           N  
ATOM   2972  CA  PRO B 127      11.648  -5.637  -2.357  1.00 79.31           C  
ATOM   2973  C   PRO B 127      12.898  -6.375  -2.811  1.00 79.31           C  
ATOM   2974  CB  PRO B 127      12.000  -4.500  -1.394  1.00 79.31           C  
ATOM   2975  O   PRO B 127      13.352  -7.309  -2.139  1.00 79.31           O  
ATOM   2976  CG  PRO B 127      10.891  -4.484  -0.396  1.00 79.31           C  
ATOM   2977  CD  PRO B 127      10.367  -5.887  -0.242  1.00 79.31           C  
ATOM   2978  N   ASN B 128      13.383  -5.926  -3.941  1.00 82.69           N  
ATOM   2979  CA  ASN B 128      14.648  -6.434  -4.457  1.00 82.69           C  
ATOM   2980  C   ASN B 128      15.844  -5.828  -3.719  1.00 82.69           C  
ATOM   2981  CB  ASN B 128      14.766  -6.168  -5.957  1.00 82.69           C  
ATOM   2982  O   ASN B 128      16.406  -4.824  -4.160  1.00 82.69           O  
ATOM   2983  CG  ASN B 128      13.781  -6.984  -6.773  1.00 82.69           C  
ATOM   2984  ND2 ASN B 128      13.594  -6.602  -8.031  1.00 82.69           N  
ATOM   2985  OD1 ASN B 128      13.195  -7.945  -6.273  1.00 82.69           O  
ATOM   2986  N   ARG B 129      16.141  -6.430  -2.646  1.00 86.69           N  
ATOM   2987  CA  ARG B 129      17.250  -5.957  -1.826  1.00 86.69           C  
ATOM   2988  C   ARG B 129      18.094  -7.125  -1.317  1.00 86.69           C  
ATOM   2989  CB  ARG B 129      16.734  -5.129  -0.647  1.00 86.69           C  
ATOM   2990  O   ARG B 129      17.609  -8.258  -1.243  1.00 86.69           O  
ATOM   2991  CG  ARG B 129      15.578  -5.773   0.095  1.00 86.69           C  
ATOM   2992  CD  ARG B 129      15.016  -4.852   1.166  1.00 86.69           C  
ATOM   2993  NE  ARG B 129      14.000  -5.520   1.975  1.00 86.69           N  
ATOM   2994  NH1 ARG B 129      13.555  -3.688   3.307  1.00 86.69           N  
ATOM   2995  NH2 ARG B 129      12.422  -5.656   3.643  1.00 86.69           N  
ATOM   2996  CZ  ARG B 129      13.328  -4.953   2.973  1.00 86.69           C  
ATOM   2997  N   MET B 130      19.359  -6.809  -1.117  1.00 86.62           N  
ATOM   2998  CA  MET B 130      20.297  -7.820  -0.642  1.00 86.62           C  
ATOM   2999  C   MET B 130      21.234  -7.238   0.403  1.00 86.62           C  
ATOM   3000  CB  MET B 130      21.094  -8.398  -1.809  1.00 86.62           C  
ATOM   3001  O   MET B 130      21.609  -6.066   0.327  1.00 86.62           O  
ATOM   3002  CG  MET B 130      22.500  -8.820  -1.434  1.00 86.62           C  
ATOM   3003  SD  MET B 130      23.562  -9.133  -2.902  1.00 86.62           S  
ATOM   3004  CE  MET B 130      24.750  -7.773  -2.734  1.00 86.62           C  
ATOM   3005  N   LEU B 131      21.562  -8.117   1.326  1.00 90.94           N  
ATOM   3006  CA  LEU B 131      22.516  -7.754   2.369  1.00 90.94           C  
ATOM   3007  C   LEU B 131      23.641  -8.773   2.445  1.00 90.94           C  
ATOM   3008  CB  LEU B 131      21.812  -7.652   3.725  1.00 90.94           C  
ATOM   3009  O   LEU B 131      23.406  -9.977   2.457  1.00 90.94           O  
ATOM   3010  CG  LEU B 131      22.484  -6.773   4.777  1.00 90.94           C  
ATOM   3011  CD1 LEU B 131      21.703  -5.477   4.969  1.00 90.94           C  
ATOM   3012  CD2 LEU B 131      22.625  -7.523   6.098  1.00 90.94           C  
ATOM   3013  N   ARG B 132      24.875  -8.250   2.453  1.00 93.19           N  
ATOM   3014  CA  ARG B 132      26.047  -9.055   2.729  1.00 93.19           C  
ATOM   3015  C   ARG B 132      26.828  -8.516   3.926  1.00 93.19           C  
ATOM   3016  CB  ARG B 132      26.969  -9.117   1.500  1.00 93.19           C  
ATOM   3017  O   ARG B 132      27.016  -7.301   4.051  1.00 93.19           O  
ATOM   3018  CG  ARG B 132      26.328  -9.773   0.289  1.00 93.19           C  
ATOM   3019  CD  ARG B 132      27.312  -9.930  -0.858  1.00 93.19           C  
ATOM   3020  NE  ARG B 132      26.672 -10.492  -2.047  1.00 93.19           N  
ATOM   3021  NH1 ARG B 132      28.594 -10.484  -3.328  1.00 93.19           N  
ATOM   3022  NH2 ARG B 132      26.625 -11.258  -4.211  1.00 93.19           N  
ATOM   3023  CZ  ARG B 132      27.312 -10.742  -3.193  1.00 93.19           C  
ATOM   3024  N   ILE B 133      27.141  -9.398   4.754  1.00 94.50           N  
ATOM   3025  CA  ILE B 133      27.938  -9.023   5.914  1.00 94.50           C  
ATOM   3026  C   ILE B 133      29.219  -9.859   5.945  1.00 94.50           C  
ATOM   3027  CB  ILE B 133      27.141  -9.219   7.230  1.00 94.50           C  
ATOM   3028  O   ILE B 133      29.172 -11.078   6.094  1.00 94.50           O  
ATOM   3029  CG1 ILE B 133      25.812  -8.461   7.168  1.00 94.50           C  
ATOM   3030  CG2 ILE B 133      27.984  -8.758   8.430  1.00 94.50           C  
ATOM   3031  CD1 ILE B 133      24.922  -8.680   8.375  1.00 94.50           C  
ATOM   3032  N   TRP B 134      30.375  -9.219   5.836  1.00 95.69           N  
ATOM   3033  CA  TRP B 134      31.656  -9.906   5.941  1.00 95.69           C  
ATOM   3034  C   TRP B 134      32.094 -10.047   7.398  1.00 95.69           C  
ATOM   3035  CB  TRP B 134      32.750  -9.148   5.156  1.00 95.69           C  
ATOM   3036  O   TRP B 134      31.625  -9.305   8.266  1.00 95.69           O  
ATOM   3037  CG  TRP B 134      32.656  -9.352   3.672  1.00 95.69           C  
ATOM   3038  CD1 TRP B 134      33.438 -10.195   2.914  1.00 95.69           C  
ATOM   3039  CD2 TRP B 134      31.781  -8.688   2.764  1.00 95.69           C  
ATOM   3040  CE2 TRP B 134      32.062  -9.180   1.471  1.00 95.69           C  
ATOM   3041  CE3 TRP B 134      30.781  -7.719   2.920  1.00 95.69           C  
ATOM   3042  NE1 TRP B 134      33.062 -10.102   1.590  1.00 95.69           N  
ATOM   3043  CH2 TRP B 134      30.391  -7.793   0.518  1.00 95.69           C  
ATOM   3044  CZ2 TRP B 134      31.375  -8.742   0.338  1.00 95.69           C  
ATOM   3045  CZ3 TRP B 134      30.094  -7.281   1.791  1.00 95.69           C  
ATOM   3046  N   ASN B 135      32.906 -10.992   7.652  1.00 95.56           N  
ATOM   3047  CA  ASN B 135      33.312 -11.297   9.023  1.00 95.56           C  
ATOM   3048  C   ASN B 135      34.094 -10.133   9.648  1.00 95.56           C  
ATOM   3049  CB  ASN B 135      34.156 -12.570   9.055  1.00 95.56           C  
ATOM   3050  O   ASN B 135      34.219 -10.078  10.875  1.00 95.56           O  
ATOM   3051  CG  ASN B 135      35.406 -12.461   8.195  1.00 95.56           C  
ATOM   3052  ND2 ASN B 135      36.344 -13.375   8.406  1.00 95.56           N  
ATOM   3053  OD1 ASN B 135      35.531 -11.562   7.359  1.00 95.56           O  
ATOM   3054  N   ASP B 136      34.594  -9.156   8.852  1.00 96.62           N  
ATOM   3055  CA  ASP B 136      35.312  -7.996   9.383  1.00 96.62           C  
ATOM   3056  C   ASP B 136      34.344  -6.852   9.688  1.00 96.62           C  
ATOM   3057  CB  ASP B 136      36.375  -7.531   8.406  1.00 96.62           C  
ATOM   3058  O   ASP B 136      34.781  -5.762  10.078  1.00 96.62           O  
ATOM   3059  CG  ASP B 136      35.812  -7.090   7.066  1.00 96.62           C  
ATOM   3060  OD1 ASP B 136      34.594  -7.215   6.852  1.00 96.62           O  
ATOM   3061  OD2 ASP B 136      36.594  -6.621   6.215  1.00 96.62           O  
ATOM   3062  N   GLY B 137      33.031  -7.023   9.453  1.00 97.00           N  
ATOM   3063  CA  GLY B 137      32.031  -6.020   9.766  1.00 97.00           C  
ATOM   3064  C   GLY B 137      31.609  -5.207   8.555  1.00 97.00           C  
ATOM   3065  O   GLY B 137      30.797  -4.297   8.672  1.00 97.00           O  
ATOM   3066  N   ARG B 138      32.219  -5.539   7.445  1.00 97.25           N  
ATOM   3067  CA  ARG B 138      31.797  -4.875   6.215  1.00 97.25           C  
ATOM   3068  C   ARG B 138      30.391  -5.293   5.812  1.00 97.25           C  
ATOM   3069  CB  ARG B 138      32.781  -5.184   5.082  1.00 97.25           C  
ATOM   3070  O   ARG B 138      30.047  -6.480   5.855  1.00 97.25           O  
ATOM   3071  CG  ARG B 138      32.500  -4.434   3.793  1.00 97.25           C  
ATOM   3072  CD  ARG B 138      33.469  -4.812   2.686  1.00 97.25           C  
ATOM   3073  NE  ARG B 138      34.812  -4.355   2.979  1.00 97.25           N  
ATOM   3074  NH1 ARG B 138      35.781  -5.398   1.158  1.00 97.25           N  
ATOM   3075  NH2 ARG B 138      37.062  -4.172   2.605  1.00 97.25           N  
ATOM   3076  CZ  ARG B 138      35.906  -4.645   2.246  1.00 97.25           C  
ATOM   3077  N   VAL B 139      29.562  -4.297   5.508  1.00 96.25           N  
ATOM   3078  CA  VAL B 139      28.188  -4.555   5.109  1.00 96.25           C  
ATOM   3079  C   VAL B 139      27.953  -4.008   3.703  1.00 96.25           C  
ATOM   3080  CB  VAL B 139      27.188  -3.936   6.102  1.00 96.25           C  
ATOM   3081  O   VAL B 139      28.344  -2.887   3.391  1.00 96.25           O  
ATOM   3082  CG1 VAL B 139      25.750  -4.254   5.688  1.00 96.25           C  
ATOM   3083  CG2 VAL B 139      27.453  -4.438   7.520  1.00 96.25           C  
ATOM   3084  N   LEU B 140      27.375  -4.781   2.859  1.00 94.69           N  
ATOM   3085  CA  LEU B 140      26.922  -4.359   1.537  1.00 94.69           C  
ATOM   3086  C   LEU B 140      25.406  -4.438   1.429  1.00 94.69           C  
ATOM   3087  CB  LEU B 140      27.562  -5.219   0.450  1.00 94.69           C  
ATOM   3088  O   LEU B 140      24.812  -5.488   1.691  1.00 94.69           O  
ATOM   3089  CG  LEU B 140      27.016  -5.059  -0.965  1.00 94.69           C  
ATOM   3090  CD1 LEU B 140      27.281  -3.650  -1.486  1.00 94.69           C  
ATOM   3091  CD2 LEU B 140      27.609  -6.105  -1.898  1.00 94.69           C  
ATOM   3092  N   TYR B 141      24.859  -3.342   1.127  1.00 93.88           N  
ATOM   3093  CA  TYR B 141      23.422  -3.238   0.915  1.00 93.88           C  
ATOM   3094  C   TYR B 141      23.109  -2.791  -0.508  1.00 93.88           C  
ATOM   3095  CB  TYR B 141      22.797  -2.264   1.917  1.00 93.88           C  
ATOM   3096  O   TYR B 141      23.562  -1.733  -0.947  1.00 93.88           O  
ATOM   3097  CG  TYR B 141      21.312  -2.021   1.692  1.00 93.88           C  
ATOM   3098  CD1 TYR B 141      20.844  -0.753   1.363  1.00 93.88           C  
ATOM   3099  CD2 TYR B 141      20.406  -3.059   1.809  1.00 93.88           C  
ATOM   3100  CE1 TYR B 141      19.484  -0.524   1.157  1.00 93.88           C  
ATOM   3101  CE2 TYR B 141      19.047  -2.840   1.604  1.00 93.88           C  
ATOM   3102  OH  TYR B 141      17.250  -1.352   1.076  1.00 93.88           O  
ATOM   3103  CZ  TYR B 141      18.594  -1.572   1.279  1.00 93.88           C  
ATOM   3104  N   THR B 142      22.312  -3.592  -1.244  1.00 91.38           N  
ATOM   3105  CA  THR B 142      21.969  -3.238  -2.613  1.00 91.38           C  
ATOM   3106  C   THR B 142      20.438  -3.195  -2.783  1.00 91.38           C  
ATOM   3107  CB  THR B 142      22.562  -4.234  -3.623  1.00 91.38           C  
ATOM   3108  O   THR B 142      19.719  -3.941  -2.125  1.00 91.38           O  
ATOM   3109  CG2 THR B 142      24.078  -4.301  -3.490  1.00 91.38           C  
ATOM   3110  OG1 THR B 142      22.016  -5.539  -3.385  1.00 91.38           O  
ATOM   3111  N   LEU B 143      20.062  -2.291  -3.693  1.00 91.25           N  
ATOM   3112  CA  LEU B 143      18.641  -2.111  -4.027  1.00 91.25           C  
ATOM   3113  C   LEU B 143      18.484  -1.787  -5.508  1.00 91.25           C  
ATOM   3114  CB  LEU B 143      18.031  -0.999  -3.178  1.00 91.25           C  
ATOM   3115  O   LEU B 143      19.312  -1.087  -6.094  1.00 91.25           O  
ATOM   3116  CG  LEU B 143      16.609  -1.241  -2.674  1.00 91.25           C  
ATOM   3117  CD1 LEU B 143      16.609  -1.506  -1.172  1.00 91.25           C  
ATOM   3118  CD2 LEU B 143      15.711  -0.053  -3.008  1.00 91.25           C  
ATOM   3119  N   ARG B 144      17.391  -2.344  -6.047  1.00 92.38           N  
ATOM   3120  CA  ARG B 144      16.984  -1.907  -7.379  1.00 92.38           C  
ATOM   3121  C   ARG B 144      15.898  -0.836  -7.301  1.00 92.38           C  
ATOM   3122  CB  ARG B 144      16.484  -3.096  -8.203  1.00 92.38           C  
ATOM   3123  O   ARG B 144      14.891  -1.015  -6.617  1.00 92.38           O  
ATOM   3124  CG  ARG B 144      16.125  -2.740  -9.641  1.00 92.38           C  
ATOM   3125  CD  ARG B 144      15.586  -3.939 -10.398  1.00 92.38           C  
ATOM   3126  NE  ARG B 144      15.094  -3.564 -11.727  1.00 92.38           N  
ATOM   3127  NH1 ARG B 144      14.406  -5.691 -12.305  1.00 92.38           N  
ATOM   3128  NH2 ARG B 144      14.133  -3.955 -13.773  1.00 92.38           N  
ATOM   3129  CZ  ARG B 144      14.547  -4.406 -12.594  1.00 92.38           C  
ATOM   3130  N   LEU B 145      16.125   0.248  -8.008  1.00 93.81           N  
ATOM   3131  CA  LEU B 145      15.227   1.394  -7.902  1.00 93.81           C  
ATOM   3132  C   LEU B 145      14.797   1.884  -9.281  1.00 93.81           C  
ATOM   3133  CB  LEU B 145      15.898   2.531  -7.129  1.00 93.81           C  
ATOM   3134  O   LEU B 145      15.602   1.874 -10.227  1.00 93.81           O  
ATOM   3135  CG  LEU B 145      16.391   2.193  -5.723  1.00 93.81           C  
ATOM   3136  CD1 LEU B 145      17.281   3.309  -5.195  1.00 93.81           C  
ATOM   3137  CD2 LEU B 145      15.219   1.951  -4.785  1.00 93.81           C  
ATOM   3138  N   THR B 146      13.570   2.248  -9.375  1.00 93.12           N  
ATOM   3139  CA  THR B 146      13.102   3.127 -10.445  1.00 93.12           C  
ATOM   3140  C   THR B 146      12.820   4.527  -9.914  1.00 93.12           C  
ATOM   3141  CB  THR B 146      11.836   2.568 -11.117  1.00 93.12           C  
ATOM   3142  O   THR B 146      12.039   4.695  -8.977  1.00 93.12           O  
ATOM   3143  CG2 THR B 146      11.375   3.473 -12.258  1.00 93.12           C  
ATOM   3144  OG1 THR B 146      12.117   1.265 -11.641  1.00 93.12           O  
ATOM   3145  N   ILE B 147      13.414   5.516 -10.508  1.00 94.94           N  
ATOM   3146  CA  ILE B 147      13.320   6.875  -9.992  1.00 94.94           C  
ATOM   3147  C   ILE B 147      12.852   7.816 -11.102  1.00 94.94           C  
ATOM   3148  CB  ILE B 147      14.680   7.352  -9.422  1.00 94.94           C  
ATOM   3149  O   ILE B 147      13.375   7.785 -12.219  1.00 94.94           O  
ATOM   3150  CG1 ILE B 147      15.172   6.391  -8.336  1.00 94.94           C  
ATOM   3151  CG2 ILE B 147      14.562   8.781  -8.883  1.00 94.94           C  
ATOM   3152  CD1 ILE B 147      16.625   6.582  -7.957  1.00 94.94           C  
ATOM   3153  N   ASP B 148      11.812   8.594 -10.875  1.00 94.06           N  
ATOM   3154  CA  ASP B 148      11.477   9.758 -11.680  1.00 94.06           C  
ATOM   3155  C   ASP B 148      12.172  11.008 -11.156  1.00 94.06           C  
ATOM   3156  CB  ASP B 148       9.961   9.977 -11.711  1.00 94.06           C  
ATOM   3157  O   ASP B 148      11.789  11.547 -10.117  1.00 94.06           O  
ATOM   3158  CG  ASP B 148       9.219   8.875 -12.453  1.00 94.06           C  
ATOM   3159  OD1 ASP B 148       9.852   8.141 -13.242  1.00 94.06           O  
ATOM   3160  OD2 ASP B 148       7.992   8.750 -12.250  1.00 94.06           O  
ATOM   3161  N   ALA B 149      13.109  11.422 -11.906  1.00 94.38           N  
ATOM   3162  CA  ALA B 149      13.945  12.531 -11.445  1.00 94.38           C  
ATOM   3163  C   ALA B 149      13.672  13.797 -12.250  1.00 94.38           C  
ATOM   3164  CB  ALA B 149      15.422  12.156 -11.531  1.00 94.38           C  
ATOM   3165  O   ALA B 149      13.414  13.734 -13.453  1.00 94.38           O  
ATOM   3166  N   GLU B 150      13.789  14.922 -11.578  1.00 90.25           N  
ATOM   3167  CA  GLU B 150      13.617  16.219 -12.234  1.00 90.25           C  
ATOM   3168  C   GLU B 150      14.820  16.547 -13.125  1.00 90.25           C  
ATOM   3169  CB  GLU B 150      13.414  17.328 -11.195  1.00 90.25           C  
ATOM   3170  O   GLU B 150      15.961  16.297 -12.742  1.00 90.25           O  
ATOM   3171  CG  GLU B 150      12.797  18.594 -11.758  1.00 90.25           C  
ATOM   3172  CD  GLU B 150      12.578  19.672 -10.711  1.00 90.25           C  
ATOM   3173  OE1 GLU B 150      12.109  20.781 -11.070  1.00 90.25           O  
ATOM   3174  OE2 GLU B 150      12.875  19.406  -9.531  1.00 90.25           O  
ATOM   3175  N   CYS B 151      14.531  17.016 -14.312  1.00 90.06           N  
ATOM   3176  CA  CYS B 151      15.547  17.469 -15.258  1.00 90.06           C  
ATOM   3177  C   CYS B 151      15.047  18.672 -16.062  1.00 90.06           C  
ATOM   3178  CB  CYS B 151      15.938  16.344 -16.203  1.00 90.06           C  
ATOM   3179  O   CYS B 151      13.961  18.625 -16.641  1.00 90.06           O  
ATOM   3180  SG  CYS B 151      17.188  16.812 -17.422  1.00 90.06           S  
ATOM   3181  N   GLN B 152      15.852  19.766 -16.062  1.00 84.69           N  
ATOM   3182  CA  GLN B 152      15.523  20.938 -16.844  1.00 84.69           C  
ATOM   3183  C   GLN B 152      15.891  20.750 -18.312  1.00 84.69           C  
ATOM   3184  CB  GLN B 152      16.219  22.172 -16.281  1.00 84.69           C  
ATOM   3185  O   GLN B 152      17.078  20.781 -18.672  1.00 84.69           O  
ATOM   3186  CG  GLN B 152      15.805  22.531 -14.867  1.00 84.69           C  
ATOM   3187  CD  GLN B 152      14.367  23.016 -14.781  1.00 84.69           C  
ATOM   3188  NE2 GLN B 152      13.773  22.906 -13.602  1.00 84.69           N  
ATOM   3189  OE1 GLN B 152      13.797  23.484 -15.773  1.00 84.69           O  
ATOM   3190  N   LEU B 153      14.883  20.422 -19.078  1.00 80.50           N  
ATOM   3191  CA  LEU B 153      15.102  20.188 -20.500  1.00 80.50           C  
ATOM   3192  C   LEU B 153      14.695  21.406 -21.312  1.00 80.50           C  
ATOM   3193  CB  LEU B 153      14.320  18.969 -20.969  1.00 80.50           C  
ATOM   3194  O   LEU B 153      13.516  21.766 -21.375  1.00 80.50           O  
ATOM   3195  CG  LEU B 153      14.711  17.625 -20.328  1.00 80.50           C  
ATOM   3196  CD1 LEU B 153      13.586  16.609 -20.516  1.00 80.50           C  
ATOM   3197  CD2 LEU B 153      16.016  17.109 -20.938  1.00 80.50           C  
ATOM   3198  N   GLN B 154      15.469  22.578 -21.438  1.00 66.50           N  
ATOM   3199  CA  GLN B 154      15.156  23.797 -22.172  1.00 66.50           C  
ATOM   3200  C   GLN B 154      14.961  23.516 -23.656  1.00 66.50           C  
ATOM   3201  CB  GLN B 154      16.250  24.844 -21.969  1.00 66.50           C  
ATOM   3202  O   GLN B 154      15.883  23.062 -24.328  1.00 66.50           O  
ATOM   3203  CG  GLN B 154      16.328  25.391 -20.562  1.00 66.50           C  
ATOM   3204  CD  GLN B 154      17.422  26.438 -20.391  1.00 66.50           C  
ATOM   3205  NE2 GLN B 154      17.578  26.938 -19.172  1.00 66.50           N  
ATOM   3206  OE1 GLN B 154      18.109  26.797 -21.359  1.00 66.50           O  
ATOM   3207  N   LEU B 155      13.703  23.547 -24.125  1.00 59.94           N  
ATOM   3208  CA  LEU B 155      13.430  23.219 -25.531  1.00 59.94           C  
ATOM   3209  C   LEU B 155      13.664  24.438 -26.422  1.00 59.94           C  
ATOM   3210  CB  LEU B 155      11.992  22.719 -25.688  1.00 59.94           C  
ATOM   3211  O   LEU B 155      13.500  24.344 -27.641  1.00 59.94           O  
ATOM   3212  CG  LEU B 155      11.695  21.328 -25.125  1.00 59.94           C  
ATOM   3213  CD1 LEU B 155      10.211  21.203 -24.781  1.00 59.94           C  
ATOM   3214  CD2 LEU B 155      12.117  20.250 -26.109  1.00 59.94           C  
ATOM   3215  N   HIS B 156      13.984  25.703 -25.969  1.00 55.59           N  
ATOM   3216  CA  HIS B 156      13.938  26.875 -26.828  1.00 55.59           C  
ATOM   3217  C   HIS B 156      15.109  26.891 -27.812  1.00 55.59           C  
ATOM   3218  CB  HIS B 156      13.953  28.156 -26.000  1.00 55.59           C  
ATOM   3219  O   HIS B 156      15.070  27.594 -28.828  1.00 55.59           O  
ATOM   3220  CG  HIS B 156      12.797  28.281 -25.047  1.00 55.59           C  
ATOM   3221  CD2 HIS B 156      12.094  29.344 -24.641  1.00 55.59           C  
ATOM   3222  ND1 HIS B 156      12.250  27.188 -24.406  1.00 55.59           N  
ATOM   3223  CE1 HIS B 156      11.258  27.578 -23.641  1.00 55.59           C  
ATOM   3224  NE2 HIS B 156      11.133  28.891 -23.766  1.00 55.59           N  
ATOM   3225  N   ASN B 157      16.281  26.391 -27.562  1.00 51.78           N  
ATOM   3226  CA  ASN B 157      17.375  26.609 -28.500  1.00 51.78           C  
ATOM   3227  C   ASN B 157      17.531  25.422 -29.453  1.00 51.78           C  
ATOM   3228  CB  ASN B 157      18.688  26.844 -27.750  1.00 51.78           C  
ATOM   3229  O   ASN B 157      18.422  24.594 -29.297  1.00 51.78           O  
ATOM   3230  CG  ASN B 157      18.797  28.250 -27.203  1.00 51.78           C  
ATOM   3231  ND2 ASN B 157      19.750  28.469 -26.297  1.00 51.78           N  
ATOM   3232  OD1 ASN B 157      18.031  29.141 -27.594  1.00 51.78           O  
ATOM   3233  N   PHE B 158      16.766  25.078 -30.281  1.00 48.97           N  
ATOM   3234  CA  PHE B 158      16.953  24.188 -31.422  1.00 48.97           C  
ATOM   3235  C   PHE B 158      17.984  24.734 -32.375  1.00 48.97           C  
ATOM   3236  CB  PHE B 158      15.617  23.969 -32.156  1.00 48.97           C  
ATOM   3237  O   PHE B 158      18.062  25.953 -32.594  1.00 48.97           O  
ATOM   3238  CG  PHE B 158      15.539  22.656 -32.875  1.00 48.97           C  
ATOM   3239  CD1 PHE B 158      15.789  22.594 -34.250  1.00 48.97           C  
ATOM   3240  CD2 PHE B 158      15.211  21.484 -32.219  1.00 48.97           C  
ATOM   3241  CE1 PHE B 158      15.719  21.375 -34.938  1.00 48.97           C  
ATOM   3242  CE2 PHE B 158      15.133  20.266 -32.875  1.00 48.97           C  
ATOM   3243  CZ  PHE B 158      15.383  20.219 -34.250  1.00 48.97           C  
ATOM   3244  N   PRO B 159      18.859  23.734 -32.906  1.00 52.03           N  
ATOM   3245  CA  PRO B 159      18.875  22.266 -32.969  1.00 52.03           C  
ATOM   3246  C   PRO B 159      19.812  21.656 -31.906  1.00 52.03           C  
ATOM   3247  CB  PRO B 159      19.391  21.953 -34.375  1.00 52.03           C  
ATOM   3248  O   PRO B 159      19.781  20.453 -31.672  1.00 52.03           O  
ATOM   3249  CG  PRO B 159      19.922  23.250 -34.875  1.00 52.03           C  
ATOM   3250  CD  PRO B 159      19.516  24.344 -33.938  1.00 52.03           C  
ATOM   3251  N   MET B 160      20.797  22.359 -31.453  1.00 55.78           N  
ATOM   3252  CA  MET B 160      21.984  21.766 -30.812  1.00 55.78           C  
ATOM   3253  C   MET B 160      21.859  21.812 -29.297  1.00 55.78           C  
ATOM   3254  CB  MET B 160      23.250  22.484 -31.266  1.00 55.78           C  
ATOM   3255  O   MET B 160      22.844  22.047 -28.609  1.00 55.78           O  
ATOM   3256  CG  MET B 160      23.672  22.172 -32.688  1.00 55.78           C  
ATOM   3257  SD  MET B 160      24.891  20.797 -32.781  1.00 55.78           S  
ATOM   3258  CE  MET B 160      26.422  21.750 -32.906  1.00 55.78           C  
ATOM   3259  N   ASP B 161      20.703  21.328 -28.609  1.00 69.81           N  
ATOM   3260  CA  ASP B 161      20.562  21.578 -27.172  1.00 69.81           C  
ATOM   3261  C   ASP B 161      21.016  20.375 -26.344  1.00 69.81           C  
ATOM   3262  CB  ASP B 161      19.109  21.938 -26.828  1.00 69.81           C  
ATOM   3263  O   ASP B 161      20.656  19.250 -26.641  1.00 69.81           O  
ATOM   3264  CG  ASP B 161      18.734  23.344 -27.266  1.00 69.81           C  
ATOM   3265  OD1 ASP B 161      19.625  24.156 -27.531  1.00 69.81           O  
ATOM   3266  OD2 ASP B 161      17.516  23.625 -27.344  1.00 69.81           O  
ATOM   3267  N   GLU B 162      22.172  20.562 -25.703  1.00 80.94           N  
ATOM   3268  CA  GLU B 162      22.672  19.609 -24.719  1.00 80.94           C  
ATOM   3269  C   GLU B 162      22.125  19.891 -23.328  1.00 80.94           C  
ATOM   3270  CB  GLU B 162      24.203  19.625 -24.703  1.00 80.94           C  
ATOM   3271  O   GLU B 162      22.016  21.047 -22.922  1.00 80.94           O  
ATOM   3272  CG  GLU B 162      24.859  19.094 -25.969  1.00 80.94           C  
ATOM   3273  CD  GLU B 162      26.375  19.047 -25.891  1.00 80.94           C  
ATOM   3274  OE1 GLU B 162      27.016  18.594 -26.859  1.00 80.94           O  
ATOM   3275  OE2 GLU B 162      26.922  19.453 -24.844  1.00 80.94           O  
ATOM   3276  N   HIS B 163      21.609  18.859 -22.859  1.00 88.56           N  
ATOM   3277  CA  HIS B 163      21.078  18.953 -21.500  1.00 88.56           C  
ATOM   3278  C   HIS B 163      21.812  18.031 -20.547  1.00 88.56           C  
ATOM   3279  CB  HIS B 163      19.578  18.641 -21.500  1.00 88.56           C  
ATOM   3280  O   HIS B 163      22.219  16.938 -20.938  1.00 88.56           O  
ATOM   3281  CG  HIS B 163      18.781  19.469 -22.453  1.00 88.56           C  
ATOM   3282  CD2 HIS B 163      18.234  19.156 -23.656  1.00 88.56           C  
ATOM   3283  ND1 HIS B 163      18.484  20.797 -22.234  1.00 88.56           N  
ATOM   3284  CE1 HIS B 163      17.781  21.266 -23.250  1.00 88.56           C  
ATOM   3285  NE2 HIS B 163      17.609  20.281 -24.125  1.00 88.56           N  
ATOM   3286  N   SER B 164      22.047  18.500 -19.422  1.00 92.00           N  
ATOM   3287  CA  SER B 164      22.625  17.688 -18.359  1.00 92.00           C  
ATOM   3288  C   SER B 164      21.609  17.406 -17.266  1.00 92.00           C  
ATOM   3289  CB  SER B 164      23.844  18.391 -17.750  1.00 92.00           C  
ATOM   3290  O   SER B 164      21.203  18.312 -16.516  1.00 92.00           O  
ATOM   3291  OG  SER B 164      24.734  17.453 -17.188  1.00 92.00           O  
ATOM   3292  N   CYS B 165      21.219  16.156 -17.172  1.00 93.31           N  
ATOM   3293  CA  CYS B 165      20.219  15.773 -16.203  1.00 93.31           C  
ATOM   3294  C   CYS B 165      20.859  15.164 -14.961  1.00 93.31           C  
ATOM   3295  CB  CYS B 165      19.234  14.773 -16.828  1.00 93.31           C  
ATOM   3296  O   CYS B 165      21.562  14.156 -15.055  1.00 93.31           O  
ATOM   3297  SG  CYS B 165      18.219  15.469 -18.141  1.00 93.31           S  
ATOM   3298  N   PRO B 166      20.562  15.672 -13.844  1.00 95.12           N  
ATOM   3299  CA  PRO B 166      21.219  15.180 -12.633  1.00 95.12           C  
ATOM   3300  C   PRO B 166      20.406  14.094 -11.922  1.00 95.12           C  
ATOM   3301  CB  PRO B 166      21.328  16.438 -11.758  1.00 95.12           C  
ATOM   3302  O   PRO B 166      19.188  14.062 -12.031  1.00 95.12           O  
ATOM   3303  CG  PRO B 166      20.141  17.266 -12.125  1.00 95.12           C  
ATOM   3304  CD  PRO B 166      19.844  17.047 -13.578  1.00 95.12           C  
ATOM   3305  N   LEU B 167      21.016  13.195 -11.258  1.00 96.69           N  
ATOM   3306  CA  LEU B 167      20.516  12.352 -10.172  1.00 96.69           C  
ATOM   3307  C   LEU B 167      21.312  12.586  -8.891  1.00 96.69           C  
ATOM   3308  CB  LEU B 167      20.594  10.875 -10.570  1.00 96.69           C  
ATOM   3309  O   LEU B 167      22.484  12.242  -8.812  1.00 96.69           O  
ATOM   3310  CG  LEU B 167      19.922   9.883  -9.617  1.00 96.69           C  
ATOM   3311  CD1 LEU B 167      18.422  10.125  -9.570  1.00 96.69           C  
ATOM   3312  CD2 LEU B 167      20.234   8.453 -10.039  1.00 96.69           C  
ATOM   3313  N   GLU B 168      20.641  13.148  -7.883  1.00 96.38           N  
ATOM   3314  CA  GLU B 168      21.344  13.578  -6.672  1.00 96.38           C  
ATOM   3315  C   GLU B 168      20.828  12.820  -5.449  1.00 96.38           C  
ATOM   3316  CB  GLU B 168      21.172  15.086  -6.465  1.00 96.38           C  
ATOM   3317  O   GLU B 168      19.625  12.617  -5.297  1.00 96.38           O  
ATOM   3318  CG  GLU B 168      21.703  15.930  -7.617  1.00 96.38           C  
ATOM   3319  CD  GLU B 168      21.406  17.406  -7.461  1.00 96.38           C  
ATOM   3320  OE1 GLU B 168      22.109  18.234  -8.078  1.00 96.38           O  
ATOM   3321  OE2 GLU B 168      20.469  17.750  -6.707  1.00 96.38           O  
ATOM   3322  N   PHE B 169      21.781  12.375  -4.625  1.00 96.06           N  
ATOM   3323  CA  PHE B 169      21.359  11.703  -3.398  1.00 96.06           C  
ATOM   3324  C   PHE B 169      22.266  12.109  -2.236  1.00 96.06           C  
ATOM   3325  CB  PHE B 169      21.391  10.180  -3.580  1.00 96.06           C  
ATOM   3326  O   PHE B 169      23.375  12.594  -2.445  1.00 96.06           O  
ATOM   3327  CG  PHE B 169      22.750   9.633  -3.889  1.00 96.06           C  
ATOM   3328  CD1 PHE B 169      23.188   9.500  -5.203  1.00 96.06           C  
ATOM   3329  CD2 PHE B 169      23.609   9.234  -2.863  1.00 96.06           C  
ATOM   3330  CE1 PHE B 169      24.453   8.992  -5.492  1.00 96.06           C  
ATOM   3331  CE2 PHE B 169      24.859   8.727  -3.145  1.00 96.06           C  
ATOM   3332  CZ  PHE B 169      25.281   8.602  -4.461  1.00 96.06           C  
ATOM   3333  N   SER B 170      21.797  11.961  -0.992  1.00 95.38           N  
ATOM   3334  CA  SER B 170      22.484  12.281   0.257  1.00 95.38           C  
ATOM   3335  C   SER B 170      21.797  11.625   1.448  1.00 95.38           C  
ATOM   3336  CB  SER B 170      22.547  13.797   0.464  1.00 95.38           C  
ATOM   3337  O   SER B 170      20.766  10.961   1.292  1.00 95.38           O  
ATOM   3338  OG  SER B 170      21.266  14.297   0.837  1.00 95.38           O  
ATOM   3339  N   SER B 171      22.422  11.734   2.535  1.00 94.06           N  
ATOM   3340  CA  SER B 171      21.719  11.383   3.764  1.00 94.06           C  
ATOM   3341  C   SER B 171      20.578  12.336   4.039  1.00 94.06           C  
ATOM   3342  CB  SER B 171      22.688  11.375   4.949  1.00 94.06           C  
ATOM   3343  O   SER B 171      20.688  13.547   3.805  1.00 94.06           O  
ATOM   3344  OG  SER B 171      21.984  11.195   6.168  1.00 94.06           O  
ATOM   3345  N   TYR B 172      19.594  11.828   4.508  1.00 91.19           N  
ATOM   3346  CA  TYR B 172      18.438  12.656   4.844  1.00 91.19           C  
ATOM   3347  C   TYR B 172      18.641  13.359   6.180  1.00 91.19           C  
ATOM   3348  CB  TYR B 172      17.156  11.820   4.883  1.00 91.19           C  
ATOM   3349  O   TYR B 172      18.359  14.547   6.316  1.00 91.19           O  
ATOM   3350  CG  TYR B 172      15.906  12.633   5.043  1.00 91.19           C  
ATOM   3351  CD1 TYR B 172      15.312  12.805   6.293  1.00 91.19           C  
ATOM   3352  CD2 TYR B 172      15.305  13.242   3.945  1.00 91.19           C  
ATOM   3353  CE1 TYR B 172      14.148  13.555   6.445  1.00 91.19           C  
ATOM   3354  CE2 TYR B 172      14.141  13.992   4.086  1.00 91.19           C  
ATOM   3355  OH  TYR B 172      12.422  14.891   5.484  1.00 91.19           O  
ATOM   3356  CZ  TYR B 172      13.578  14.148   5.340  1.00 91.19           C  
ATOM   3357  N   GLY B 173      19.188  12.641   7.020  1.00 88.31           N  
ATOM   3358  CA  GLY B 173      19.156  13.172   8.375  1.00 88.31           C  
ATOM   3359  C   GLY B 173      20.547  13.383   8.961  1.00 88.31           C  
ATOM   3360  O   GLY B 173      20.688  13.961  10.039  1.00 88.31           O  
ATOM   3361  N   TYR B 174      21.531  12.961   8.320  1.00 92.19           N  
ATOM   3362  CA  TYR B 174      22.859  13.008   8.922  1.00 92.19           C  
ATOM   3363  C   TYR B 174      23.781  13.953   8.156  1.00 92.19           C  
ATOM   3364  CB  TYR B 174      23.484  11.609   8.969  1.00 92.19           C  
ATOM   3365  O   TYR B 174      24.156  13.672   7.012  1.00 92.19           O  
ATOM   3366  CG  TYR B 174      22.688  10.617   9.789  1.00 92.19           C  
ATOM   3367  CD1 TYR B 174      22.750  10.633  11.180  1.00 92.19           C  
ATOM   3368  CD2 TYR B 174      21.875   9.672   9.180  1.00 92.19           C  
ATOM   3369  CE1 TYR B 174      22.016   9.727  11.945  1.00 92.19           C  
ATOM   3370  CE2 TYR B 174      21.156   8.758   9.930  1.00 92.19           C  
ATOM   3371  OH  TYR B 174      20.500   7.891  12.055  1.00 92.19           O  
ATOM   3372  CZ  TYR B 174      21.219   8.789  11.305  1.00 92.19           C  
ATOM   3373  N   PRO B 175      24.203  15.000   8.758  1.00 93.38           N  
ATOM   3374  CA  PRO B 175      25.172  15.898   8.117  1.00 93.38           C  
ATOM   3375  C   PRO B 175      26.547  15.258   7.938  1.00 93.38           C  
ATOM   3376  CB  PRO B 175      25.250  17.078   9.086  1.00 93.38           C  
ATOM   3377  O   PRO B 175      26.766  14.133   8.383  1.00 93.38           O  
ATOM   3378  CG  PRO B 175      24.875  16.516  10.414  1.00 93.38           C  
ATOM   3379  CD  PRO B 175      23.953  15.344  10.195  1.00 93.38           C  
ATOM   3380  N   ARG B 176      27.438  15.969   7.348  1.00 95.50           N  
ATOM   3381  CA  ARG B 176      28.719  15.430   6.930  1.00 95.50           C  
ATOM   3382  C   ARG B 176      29.547  15.008   8.133  1.00 95.50           C  
ATOM   3383  CB  ARG B 176      29.484  16.453   6.090  1.00 95.50           C  
ATOM   3384  O   ARG B 176      30.438  14.148   8.016  1.00 95.50           O  
ATOM   3385  CG  ARG B 176      30.016  17.641   6.895  1.00 95.50           C  
ATOM   3386  CD  ARG B 176      30.844  18.578   6.031  1.00 95.50           C  
ATOM   3387  NE  ARG B 176      31.719  19.422   6.844  1.00 95.50           N  
ATOM   3388  NH1 ARG B 176      32.500  20.656   5.062  1.00 95.50           N  
ATOM   3389  NH2 ARG B 176      33.250  21.094   7.191  1.00 95.50           N  
ATOM   3390  CZ  ARG B 176      32.500  20.391   6.363  1.00 95.50           C  
ATOM   3391  N   GLU B 177      29.281  15.516   9.312  1.00 93.38           N  
ATOM   3392  CA  GLU B 177      30.016  15.133  10.508  1.00 93.38           C  
ATOM   3393  C   GLU B 177      29.594  13.750  10.992  1.00 93.38           C  
ATOM   3394  CB  GLU B 177      29.812  16.172  11.625  1.00 93.38           C  
ATOM   3395  O   GLU B 177      30.281  13.141  11.820  1.00 93.38           O  
ATOM   3396  CG  GLU B 177      30.094  17.594  11.195  1.00 93.38           C  
ATOM   3397  CD  GLU B 177      28.922  18.250  10.484  1.00 93.38           C  
ATOM   3398  OE1 GLU B 177      29.141  19.297   9.805  1.00 93.38           O  
ATOM   3399  OE2 GLU B 177      27.797  17.734  10.594  1.00 93.38           O  
ATOM   3400  N   GLU B 178      28.500  13.273  10.500  1.00 93.62           N  
ATOM   3401  CA  GLU B 178      27.969  11.977  10.922  1.00 93.62           C  
ATOM   3402  C   GLU B 178      28.125  10.930   9.820  1.00 93.62           C  
ATOM   3403  CB  GLU B 178      26.484  12.102  11.312  1.00 93.62           C  
ATOM   3404  O   GLU B 178      28.469   9.781  10.094  1.00 93.62           O  
ATOM   3405  CG  GLU B 178      26.234  13.039  12.484  1.00 93.62           C  
ATOM   3406  CD  GLU B 178      26.250  12.336  13.828  1.00 93.62           C  
ATOM   3407  OE1 GLU B 178      26.359  13.023  14.867  1.00 93.62           O  
ATOM   3408  OE2 GLU B 178      26.156  11.094  13.844  1.00 93.62           O  
ATOM   3409  N   ILE B 179      27.797  11.297   8.594  1.00 95.75           N  
ATOM   3410  CA  ILE B 179      27.875  10.375   7.461  1.00 95.75           C  
ATOM   3411  C   ILE B 179      28.578  11.062   6.293  1.00 95.75           C  
ATOM   3412  CB  ILE B 179      26.484   9.875   7.031  1.00 95.75           C  
ATOM   3413  O   ILE B 179      28.312  12.227   5.996  1.00 95.75           O  
ATOM   3414  CG1 ILE B 179      25.906   8.938   8.094  1.00 95.75           C  
ATOM   3415  CG2 ILE B 179      26.547   9.195   5.664  1.00 95.75           C  
ATOM   3416  CD1 ILE B 179      24.547   8.359   7.727  1.00 95.75           C  
ATOM   3417  N   VAL B 180      29.484  10.375   5.703  1.00 97.62           N  
ATOM   3418  CA  VAL B 180      30.156  10.828   4.500  1.00 97.62           C  
ATOM   3419  C   VAL B 180      30.000   9.797   3.387  1.00 97.62           C  
ATOM   3420  CB  VAL B 180      31.656  11.086   4.762  1.00 97.62           C  
ATOM   3421  O   VAL B 180      30.281   8.617   3.580  1.00 97.62           O  
ATOM   3422  CG1 VAL B 180      32.375  11.531   3.479  1.00 97.62           C  
ATOM   3423  CG2 VAL B 180      31.844  12.133   5.859  1.00 97.62           C  
ATOM   3424  N   TYR B 181      29.500  10.297   2.303  1.00 97.44           N  
ATOM   3425  CA  TYR B 181      29.391   9.430   1.135  1.00 97.44           C  
ATOM   3426  C   TYR B 181      30.609   9.570   0.232  1.00 97.44           C  
ATOM   3427  CB  TYR B 181      28.109   9.758   0.346  1.00 97.44           C  
ATOM   3428  O   TYR B 181      31.172  10.656   0.092  1.00 97.44           O  
ATOM   3429  CG  TYR B 181      26.844   9.336   1.044  1.00 97.44           C  
ATOM   3430  CD1 TYR B 181      26.328   8.055   0.877  1.00 97.44           C  
ATOM   3431  CD2 TYR B 181      26.156  10.227   1.869  1.00 97.44           C  
ATOM   3432  CE1 TYR B 181      25.156   7.668   1.517  1.00 97.44           C  
ATOM   3433  CE2 TYR B 181      24.984   9.844   2.514  1.00 97.44           C  
ATOM   3434  OH  TYR B 181      23.328   8.188   2.967  1.00 97.44           O  
ATOM   3435  CZ  TYR B 181      24.500   8.570   2.332  1.00 97.44           C  
ATOM   3436  N   GLN B 182      30.984   8.492  -0.371  1.00 97.50           N  
ATOM   3437  CA  GLN B 182      32.062   8.469  -1.354  1.00 97.50           C  
ATOM   3438  C   GLN B 182      31.750   7.504  -2.496  1.00 97.50           C  
ATOM   3439  CB  GLN B 182      33.406   8.070  -0.690  1.00 97.50           C  
ATOM   3440  O   GLN B 182      31.141   6.461  -2.281  1.00 97.50           O  
ATOM   3441  CG  GLN B 182      34.094   9.227  -0.003  1.00 97.50           C  
ATOM   3442  CD  GLN B 182      35.438   8.820   0.614  1.00 97.50           C  
ATOM   3443  NE2 GLN B 182      36.188   9.797   1.108  1.00 97.50           N  
ATOM   3444  OE1 GLN B 182      35.781   7.633   0.646  1.00 97.50           O  
ATOM   3445  N   TRP B 183      32.156   7.883  -3.676  1.00 96.25           N  
ATOM   3446  CA  TRP B 183      32.031   6.969  -4.805  1.00 96.25           C  
ATOM   3447  C   TRP B 183      33.000   5.812  -4.691  1.00 96.25           C  
ATOM   3448  CB  TRP B 183      32.250   7.715  -6.129  1.00 96.25           C  
ATOM   3449  O   TRP B 183      34.188   6.020  -4.402  1.00 96.25           O  
ATOM   3450  CG  TRP B 183      31.172   8.719  -6.441  1.00 96.25           C  
ATOM   3451  CD1 TRP B 183      31.281  10.086  -6.371  1.00 96.25           C  
ATOM   3452  CD2 TRP B 183      29.844   8.445  -6.871  1.00 96.25           C  
ATOM   3453  CE2 TRP B 183      29.188   9.688  -7.043  1.00 96.25           C  
ATOM   3454  CE3 TRP B 183      29.125   7.266  -7.129  1.00 96.25           C  
ATOM   3455  NE1 TRP B 183      30.094  10.672  -6.730  1.00 96.25           N  
ATOM   3456  CH2 TRP B 183      27.188   8.617  -7.707  1.00 96.25           C  
ATOM   3457  CZ2 TRP B 183      27.859   9.789  -7.461  1.00 96.25           C  
ATOM   3458  CZ3 TRP B 183      27.797   7.367  -7.547  1.00 96.25           C  
ATOM   3459  N   LYS B 184      32.500   4.672  -4.844  1.00 91.06           N  
ATOM   3460  CA  LYS B 184      33.375   3.500  -4.812  1.00 91.06           C  
ATOM   3461  C   LYS B 184      34.281   3.465  -6.035  1.00 91.06           C  
ATOM   3462  CB  LYS B 184      32.562   2.217  -4.742  1.00 91.06           C  
ATOM   3463  O   LYS B 184      35.438   3.051  -5.938  1.00 91.06           O  
ATOM   3464  CG  LYS B 184      33.375   0.962  -4.488  1.00 91.06           C  
ATOM   3465  CD  LYS B 184      32.500  -0.261  -4.297  1.00 91.06           C  
ATOM   3466  CE  LYS B 184      33.312  -1.522  -4.078  1.00 91.06           C  
ATOM   3467  NZ  LYS B 184      32.438  -2.713  -3.818  1.00 91.06           N  
ATOM   3468  N   ARG B 185      33.719   3.801  -7.180  1.00 85.31           N  
ATOM   3469  CA  ARG B 185      34.469   3.834  -8.438  1.00 85.31           C  
ATOM   3470  C   ARG B 185      34.438   5.230  -9.047  1.00 85.31           C  
ATOM   3471  CB  ARG B 185      33.875   2.820  -9.430  1.00 85.31           C  
ATOM   3472  O   ARG B 185      33.594   6.059  -8.688  1.00 85.31           O  
ATOM   3473  CG  ARG B 185      33.969   1.378  -8.961  1.00 85.31           C  
ATOM   3474  CD  ARG B 185      33.375   0.414  -9.977  1.00 85.31           C  
ATOM   3475  NE  ARG B 185      33.469  -0.970  -9.523  1.00 85.31           N  
ATOM   3476  NH1 ARG B 185      32.375  -1.854 -11.344  1.00 85.31           N  
ATOM   3477  NH2 ARG B 185      33.125  -3.232  -9.680  1.00 85.31           N  
ATOM   3478  CZ  ARG B 185      32.969  -2.016 -10.188  1.00 85.31           C  
ATOM   3479  N   SER B 186      35.344   5.418  -9.961  1.00 81.44           N  
ATOM   3480  CA  SER B 186      35.500   6.734 -10.578  1.00 81.44           C  
ATOM   3481  C   SER B 186      34.312   7.039 -11.492  1.00 81.44           C  
ATOM   3482  CB  SER B 186      36.812   6.832 -11.367  1.00 81.44           C  
ATOM   3483  O   SER B 186      33.938   8.195 -11.656  1.00 81.44           O  
ATOM   3484  OG  SER B 186      36.938   5.734 -12.250  1.00 81.44           O  
ATOM   3485  N   SER B 187      33.844   5.938 -12.055  1.00 82.50           N  
ATOM   3486  CA  SER B 187      32.719   6.180 -12.945  1.00 82.50           C  
ATOM   3487  C   SER B 187      31.594   5.156 -12.727  1.00 82.50           C  
ATOM   3488  CB  SER B 187      33.156   6.145 -14.406  1.00 82.50           C  
ATOM   3489  O   SER B 187      31.875   3.988 -12.445  1.00 82.50           O  
ATOM   3490  OG  SER B 187      32.062   6.266 -15.281  1.00 82.50           O  
ATOM   3491  N   VAL B 188      30.375   5.684 -12.891  1.00 89.44           N  
ATOM   3492  CA  VAL B 188      29.188   4.852 -12.781  1.00 89.44           C  
ATOM   3493  C   VAL B 188      29.078   3.951 -14.008  1.00 89.44           C  
ATOM   3494  CB  VAL B 188      27.906   5.707 -12.625  1.00 89.44           C  
ATOM   3495  O   VAL B 188      29.344   4.387 -15.133  1.00 89.44           O  
ATOM   3496  CG1 VAL B 188      26.656   4.832 -12.703  1.00 89.44           C  
ATOM   3497  CG2 VAL B 188      27.938   6.484 -11.312  1.00 89.44           C  
ATOM   3498  N   GLU B 189      28.734   2.729 -13.781  1.00 88.19           N  
ATOM   3499  CA  GLU B 189      28.578   1.777 -14.883  1.00 88.19           C  
ATOM   3500  C   GLU B 189      27.188   1.871 -15.492  1.00 88.19           C  
ATOM   3501  CB  GLU B 189      28.844   0.350 -14.398  1.00 88.19           C  
ATOM   3502  O   GLU B 189      26.203   2.082 -14.781  1.00 88.19           O  
ATOM   3503  CG  GLU B 189      30.312   0.042 -14.172  1.00 88.19           C  
ATOM   3504  CD  GLU B 189      30.578  -1.411 -13.805  1.00 88.19           C  
ATOM   3505  OE1 GLU B 189      31.750  -1.784 -13.602  1.00 88.19           O  
ATOM   3506  OE2 GLU B 189      29.594  -2.184 -13.727  1.00 88.19           O  
ATOM   3507  N   VAL B 190      27.125   1.729 -16.812  1.00 89.00           N  
ATOM   3508  CA  VAL B 190      25.844   1.783 -17.516  1.00 89.00           C  
ATOM   3509  C   VAL B 190      25.641   0.494 -18.312  1.00 89.00           C  
ATOM   3510  CB  VAL B 190      25.766   3.006 -18.469  1.00 89.00           C  
ATOM   3511  O   VAL B 190      26.594  -0.086 -18.828  1.00 89.00           O  
ATOM   3512  CG1 VAL B 190      25.828   4.309 -17.672  1.00 89.00           C  
ATOM   3513  CG2 VAL B 190      26.891   2.957 -19.500  1.00 89.00           C  
ATOM   3514  N   GLY B 191      24.406   0.079 -18.328  1.00 82.94           N  
ATOM   3515  CA  GLY B 191      24.047  -1.068 -19.141  1.00 82.94           C  
ATOM   3516  C   GLY B 191      23.969  -0.751 -20.625  1.00 82.94           C  
ATOM   3517  O   GLY B 191      24.578   0.213 -21.094  1.00 82.94           O  
ATOM   3518  N   ASP B 192      23.344  -1.646 -21.328  1.00 80.00           N  
ATOM   3519  CA  ASP B 192      23.172  -1.472 -22.766  1.00 80.00           C  
ATOM   3520  C   ASP B 192      22.297  -0.262 -23.078  1.00 80.00           C  
ATOM   3521  CB  ASP B 192      22.578  -2.732 -23.406  1.00 80.00           C  
ATOM   3522  O   ASP B 192      21.094  -0.285 -22.828  1.00 80.00           O  
ATOM   3523  CG  ASP B 192      22.609  -2.715 -24.922  1.00 80.00           C  
ATOM   3524  OD1 ASP B 192      23.109  -1.728 -25.500  1.00 80.00           O  
ATOM   3525  OD2 ASP B 192      22.141  -3.697 -25.531  1.00 80.00           O  
ATOM   3526  N   THR B 193      22.844   0.744 -23.688  1.00 81.62           N  
ATOM   3527  CA  THR B 193      22.141   2.004 -23.922  1.00 81.62           C  
ATOM   3528  C   THR B 193      21.141   1.864 -25.062  1.00 81.62           C  
ATOM   3529  CB  THR B 193      23.125   3.141 -24.234  1.00 81.62           C  
ATOM   3530  O   THR B 193      20.281   2.730 -25.250  1.00 81.62           O  
ATOM   3531  CG2 THR B 193      24.125   3.342 -23.094  1.00 81.62           C  
ATOM   3532  OG1 THR B 193      23.844   2.816 -25.438  1.00 81.62           O  
ATOM   3533  N   ARG B 194      21.141   0.744 -25.766  1.00 73.50           N  
ATOM   3534  CA  ARG B 194      20.234   0.554 -26.906  1.00 73.50           C  
ATOM   3535  C   ARG B 194      18.797   0.407 -26.438  1.00 73.50           C  
ATOM   3536  CB  ARG B 194      20.656  -0.672 -27.719  1.00 73.50           C  
ATOM   3537  O   ARG B 194      17.859   0.663 -27.203  1.00 73.50           O  
ATOM   3538  CG  ARG B 194      21.969  -0.510 -28.453  1.00 73.50           C  
ATOM   3539  CD  ARG B 194      22.375  -1.776 -29.203  1.00 73.50           C  
ATOM   3540  NE  ARG B 194      22.844  -2.812 -28.281  1.00 73.50           N  
ATOM   3541  NH1 ARG B 194      23.219  -4.383 -29.938  1.00 73.50           N  
ATOM   3542  NH2 ARG B 194      23.656  -4.895 -27.750  1.00 73.50           N  
ATOM   3543  CZ  ARG B 194      23.234  -4.027 -28.656  1.00 73.50           C  
ATOM   3544  N   SER B 195      18.672   0.050 -25.250  1.00 72.81           N  
ATOM   3545  CA  SER B 195      17.328  -0.204 -24.734  1.00 72.81           C  
ATOM   3546  C   SER B 195      16.750   1.035 -24.062  1.00 72.81           C  
ATOM   3547  CB  SER B 195      17.344  -1.372 -23.750  1.00 72.81           C  
ATOM   3548  O   SER B 195      15.609   1.019 -23.594  1.00 72.81           O  
ATOM   3549  OG  SER B 195      18.125  -1.059 -22.609  1.00 72.81           O  
ATOM   3550  N   TRP B 196      17.562   2.113 -24.109  1.00 83.81           N  
ATOM   3551  CA  TRP B 196      17.109   3.309 -23.406  1.00 83.81           C  
ATOM   3552  C   TRP B 196      16.031   4.031 -24.219  1.00 83.81           C  
ATOM   3553  CB  TRP B 196      18.281   4.254 -23.141  1.00 83.81           C  
ATOM   3554  O   TRP B 196      16.094   4.086 -25.438  1.00 83.81           O  
ATOM   3555  CG  TRP B 196      19.250   3.736 -22.125  1.00 83.81           C  
ATOM   3556  CD1 TRP B 196      19.297   2.479 -21.594  1.00 83.81           C  
ATOM   3557  CD2 TRP B 196      20.328   4.469 -21.516  1.00 83.81           C  
ATOM   3558  CE2 TRP B 196      20.984   3.590 -20.625  1.00 83.81           C  
ATOM   3559  CE3 TRP B 196      20.797   5.781 -21.641  1.00 83.81           C  
ATOM   3560  NE1 TRP B 196      20.344   2.383 -20.688  1.00 83.81           N  
ATOM   3561  CH2 TRP B 196      22.531   5.273 -20.016  1.00 83.81           C  
ATOM   3562  CZ2 TRP B 196      22.078   3.982 -19.859  1.00 83.81           C  
ATOM   3563  CZ3 TRP B 196      21.891   6.172 -20.891  1.00 83.81           C  
ATOM   3564  N   ARG B 197      15.062   4.516 -23.578  1.00 79.00           N  
ATOM   3565  CA  ARG B 197      13.961   5.223 -24.234  1.00 79.00           C  
ATOM   3566  C   ARG B 197      14.164   6.734 -24.156  1.00 79.00           C  
ATOM   3567  CB  ARG B 197      12.633   4.836 -23.594  1.00 79.00           C  
ATOM   3568  O   ARG B 197      13.406   7.430 -23.469  1.00 79.00           O  
ATOM   3569  CG  ARG B 197      12.281   3.363 -23.734  1.00 79.00           C  
ATOM   3570  CD  ARG B 197      11.070   2.980 -22.891  1.00 79.00           C  
ATOM   3571  NE  ARG B 197      11.383   3.020 -21.469  1.00 79.00           N  
ATOM   3572  NH1 ARG B 197       9.219   3.482 -20.812  1.00 79.00           N  
ATOM   3573  NH2 ARG B 197      10.883   3.270 -19.234  1.00 79.00           N  
ATOM   3574  CZ  ARG B 197      10.492   3.258 -20.516  1.00 79.00           C  
ATOM   3575  N   LEU B 198      15.016   7.172 -24.969  1.00 80.56           N  
ATOM   3576  CA  LEU B 198      15.391   8.578 -24.922  1.00 80.56           C  
ATOM   3577  C   LEU B 198      14.586   9.398 -25.922  1.00 80.56           C  
ATOM   3578  CB  LEU B 198      16.891   8.742 -25.203  1.00 80.56           C  
ATOM   3579  O   LEU B 198      14.562  10.633 -25.844  1.00 80.56           O  
ATOM   3580  CG  LEU B 198      17.844   8.062 -24.219  1.00 80.56           C  
ATOM   3581  CD1 LEU B 198      19.281   8.242 -24.672  1.00 80.56           C  
ATOM   3582  CD2 LEU B 198      17.641   8.625 -22.812  1.00 80.56           C  
ATOM   3583  N   TYR B 199      13.859   8.680 -26.812  1.00 79.12           N  
ATOM   3584  CA  TYR B 199      13.016   9.305 -27.812  1.00 79.12           C  
ATOM   3585  C   TYR B 199      13.805  10.305 -28.656  1.00 79.12           C  
ATOM   3586  CB  TYR B 199      11.820  10.008 -27.156  1.00 79.12           C  
ATOM   3587  O   TYR B 199      14.711   9.914 -29.391  1.00 79.12           O  
ATOM   3588  CG  TYR B 199      10.867   9.062 -26.469  1.00 79.12           C  
ATOM   3589  CD1 TYR B 199      10.117   8.148 -27.188  1.00 79.12           C  
ATOM   3590  CD2 TYR B 199      10.719   9.094 -25.078  1.00 79.12           C  
ATOM   3591  CE1 TYR B 199       9.234   7.277 -26.562  1.00 79.12           C  
ATOM   3592  CE2 TYR B 199       9.836   8.227 -24.438  1.00 79.12           C  
ATOM   3593  OH  TYR B 199       8.227   6.465 -24.562  1.00 79.12           O  
ATOM   3594  CZ  TYR B 199       9.102   7.324 -25.188  1.00 79.12           C  
ATOM   3595  N   GLN B 200      13.617  11.609 -28.406  1.00 79.19           N  
ATOM   3596  CA  GLN B 200      14.234  12.625 -29.250  1.00 79.19           C  
ATOM   3597  C   GLN B 200      15.633  12.977 -28.750  1.00 79.19           C  
ATOM   3598  CB  GLN B 200      13.367  13.883 -29.297  1.00 79.19           C  
ATOM   3599  O   GLN B 200      16.281  13.891 -29.266  1.00 79.19           O  
ATOM   3600  CG  GLN B 200      13.078  14.492 -27.938  1.00 79.19           C  
ATOM   3601  CD  GLN B 200      11.812  15.336 -27.922  1.00 79.19           C  
ATOM   3602  NE2 GLN B 200      11.570  16.016 -26.812  1.00 79.19           N  
ATOM   3603  OE1 GLN B 200      11.062  15.367 -28.906  1.00 79.19           O  
ATOM   3604  N   PHE B 201      16.094  12.250 -27.859  1.00 85.88           N  
ATOM   3605  CA  PHE B 201      17.391  12.562 -27.297  1.00 85.88           C  
ATOM   3606  C   PHE B 201      18.375  11.414 -27.516  1.00 85.88           C  
ATOM   3607  CB  PHE B 201      17.266  12.852 -25.797  1.00 85.88           C  
ATOM   3608  O   PHE B 201      17.969  10.297 -27.844  1.00 85.88           O  
ATOM   3609  CG  PHE B 201      16.438  14.062 -25.484  1.00 85.88           C  
ATOM   3610  CD1 PHE B 201      16.984  15.336 -25.484  1.00 85.88           C  
ATOM   3611  CD2 PHE B 201      15.086  13.930 -25.188  1.00 85.88           C  
ATOM   3612  CE1 PHE B 201      16.219  16.453 -25.188  1.00 85.88           C  
ATOM   3613  CE2 PHE B 201      14.305  15.039 -24.891  1.00 85.88           C  
ATOM   3614  CZ  PHE B 201      14.867  16.297 -24.891  1.00 85.88           C  
ATOM   3615  N   SER B 202      19.625  11.750 -27.469  1.00 88.12           N  
ATOM   3616  CA  SER B 202      20.719  10.789 -27.469  1.00 88.12           C  
ATOM   3617  C   SER B 202      21.609  10.953 -26.234  1.00 88.12           C  
ATOM   3618  CB  SER B 202      21.562  10.930 -28.734  1.00 88.12           C  
ATOM   3619  O   SER B 202      21.812  12.070 -25.750  1.00 88.12           O  
ATOM   3620  OG  SER B 202      22.062  12.258 -28.859  1.00 88.12           O  
ATOM   3621  N   PHE B 203      22.109   9.875 -25.812  1.00 91.88           N  
ATOM   3622  CA  PHE B 203      23.016   9.891 -24.672  1.00 91.88           C  
ATOM   3623  C   PHE B 203      24.438  10.203 -25.125  1.00 91.88           C  
ATOM   3624  CB  PHE B 203      22.984   8.547 -23.938  1.00 91.88           C  
ATOM   3625  O   PHE B 203      24.984   9.523 -26.000  1.00 91.88           O  
ATOM   3626  CG  PHE B 203      23.984   8.438 -22.828  1.00 91.88           C  
ATOM   3627  CD1 PHE B 203      25.078   7.570 -22.938  1.00 91.88           C  
ATOM   3628  CD2 PHE B 203      23.859   9.195 -21.672  1.00 91.88           C  
ATOM   3629  CE1 PHE B 203      26.016   7.461 -21.922  1.00 91.88           C  
ATOM   3630  CE2 PHE B 203      24.797   9.094 -20.656  1.00 91.88           C  
ATOM   3631  CZ  PHE B 203      25.875   8.227 -20.766  1.00 91.88           C  
ATOM   3632  N   VAL B 204      25.047  11.148 -24.438  1.00 91.25           N  
ATOM   3633  CA  VAL B 204      26.375  11.602 -24.844  1.00 91.25           C  
ATOM   3634  C   VAL B 204      27.406  11.156 -23.812  1.00 91.25           C  
ATOM   3635  CB  VAL B 204      26.422  13.133 -25.016  1.00 91.25           C  
ATOM   3636  O   VAL B 204      28.547  10.859 -24.172  1.00 91.25           O  
ATOM   3637  CG1 VAL B 204      27.781  13.578 -25.516  1.00 91.25           C  
ATOM   3638  CG2 VAL B 204      25.312  13.594 -25.984  1.00 91.25           C  
ATOM   3639  N   GLY B 205      27.016  11.133 -22.609  1.00 91.88           N  
ATOM   3640  CA  GLY B 205      27.953  10.773 -21.562  1.00 91.88           C  
ATOM   3641  C   GLY B 205      27.422  11.039 -20.156  1.00 91.88           C  
ATOM   3642  O   GLY B 205      26.281  11.453 -20.000  1.00 91.88           O  
ATOM   3643  N   LEU B 206      28.266  10.641 -19.188  1.00 94.81           N  
ATOM   3644  CA  LEU B 206      27.891  10.906 -17.797  1.00 94.81           C  
ATOM   3645  C   LEU B 206      29.109  11.305 -16.984  1.00 94.81           C  
ATOM   3646  CB  LEU B 206      27.219   9.680 -17.172  1.00 94.81           C  
ATOM   3647  O   LEU B 206      30.250  11.055 -17.391  1.00 94.81           O  
ATOM   3648  CG  LEU B 206      28.094   8.422 -17.062  1.00 94.81           C  
ATOM   3649  CD1 LEU B 206      28.922   8.469 -15.789  1.00 94.81           C  
ATOM   3650  CD2 LEU B 206      27.219   7.168 -17.094  1.00 94.81           C  
ATOM   3651  N   ARG B 207      28.938  12.023 -15.922  1.00 94.69           N  
ATOM   3652  CA  ARG B 207      29.969  12.383 -14.953  1.00 94.69           C  
ATOM   3653  C   ARG B 207      29.422  12.367 -13.531  1.00 94.69           C  
ATOM   3654  CB  ARG B 207      30.547  13.758 -15.273  1.00 94.69           C  
ATOM   3655  O   ARG B 207      28.281  12.750 -13.305  1.00 94.69           O  
ATOM   3656  CG  ARG B 207      29.547  14.891 -15.195  1.00 94.69           C  
ATOM   3657  CD  ARG B 207      30.141  16.219 -15.609  1.00 94.69           C  
ATOM   3658  NE  ARG B 207      29.188  17.312 -15.492  1.00 94.69           N  
ATOM   3659  NH1 ARG B 207      29.797  18.344 -17.469  1.00 94.69           N  
ATOM   3660  NH2 ARG B 207      28.125  19.234 -16.188  1.00 94.69           N  
ATOM   3661  CZ  ARG B 207      29.047  18.297 -16.391  1.00 94.69           C  
ATOM   3662  N   ASN B 208      30.094  11.797 -12.609  1.00 94.62           N  
ATOM   3663  CA  ASN B 208      29.688  11.836 -11.211  1.00 94.62           C  
ATOM   3664  C   ASN B 208      30.484  12.867 -10.422  1.00 94.62           C  
ATOM   3665  CB  ASN B 208      29.828  10.453 -10.570  1.00 94.62           C  
ATOM   3666  O   ASN B 208      31.672  13.070 -10.680  1.00 94.62           O  
ATOM   3667  CG  ASN B 208      31.062   9.711 -11.047  1.00 94.62           C  
ATOM   3668  ND2 ASN B 208      31.750   9.062 -10.125  1.00 94.62           N  
ATOM   3669  OD1 ASN B 208      31.391   9.727 -12.242  1.00 94.62           O  
ATOM   3670  N   THR B 209      29.891  13.570  -9.531  1.00 95.56           N  
ATOM   3671  CA  THR B 209      30.500  14.609  -8.703  1.00 95.56           C  
ATOM   3672  C   THR B 209      30.094  14.445  -7.242  1.00 95.56           C  
ATOM   3673  CB  THR B 209      30.109  16.016  -9.195  1.00 95.56           C  
ATOM   3674  O   THR B 209      29.188  13.664  -6.930  1.00 95.56           O  
ATOM   3675  CG2 THR B 209      30.406  16.172 -10.680  1.00 95.56           C  
ATOM   3676  OG1 THR B 209      28.719  16.219  -8.977  1.00 95.56           O  
ATOM   3677  N   THR B 210      30.844  15.023  -6.348  1.00 96.56           N  
ATOM   3678  CA  THR B 210      30.547  15.133  -4.922  1.00 96.56           C  
ATOM   3679  C   THR B 210      30.641  16.578  -4.461  1.00 96.56           C  
ATOM   3680  CB  THR B 210      31.516  14.266  -4.086  1.00 96.56           C  
ATOM   3681  O   THR B 210      31.609  17.281  -4.777  1.00 96.56           O  
ATOM   3682  CG2 THR B 210      31.125  14.273  -2.613  1.00 96.56           C  
ATOM   3683  OG1 THR B 210      31.469  12.922  -4.570  1.00 96.56           O  
ATOM   3684  N   GLU B 211      29.625  17.062  -3.787  1.00 96.88           N  
ATOM   3685  CA  GLU B 211      29.641  18.422  -3.252  1.00 96.88           C  
ATOM   3686  C   GLU B 211      29.062  18.453  -1.838  1.00 96.88           C  
ATOM   3687  CB  GLU B 211      28.859  19.359  -4.164  1.00 96.88           C  
ATOM   3688  O   GLU B 211      28.406  17.516  -1.402  1.00 96.88           O  
ATOM   3689  CG  GLU B 211      27.375  19.016  -4.293  1.00 96.88           C  
ATOM   3690  CD  GLU B 211      26.656  19.812  -5.359  1.00 96.88           C  
ATOM   3691  OE1 GLU B 211      25.516  19.469  -5.715  1.00 96.88           O  
ATOM   3692  OE2 GLU B 211      27.250  20.812  -5.836  1.00 96.88           O  
ATOM   3693  N   VAL B 212      29.422  19.422  -1.115  1.00 96.50           N  
ATOM   3694  CA  VAL B 212      28.828  19.672   0.193  1.00 96.50           C  
ATOM   3695  C   VAL B 212      27.797  20.797   0.083  1.00 96.50           C  
ATOM   3696  CB  VAL B 212      29.891  20.031   1.243  1.00 96.50           C  
ATOM   3697  O   VAL B 212      28.109  21.891  -0.418  1.00 96.50           O  
ATOM   3698  CG1 VAL B 212      29.250  20.391   2.580  1.00 96.50           C  
ATOM   3699  CG2 VAL B 212      30.875  18.875   1.414  1.00 96.50           C  
ATOM   3700  N   VAL B 213      26.609  20.516   0.443  1.00 92.50           N  
ATOM   3701  CA  VAL B 213      25.531  21.500   0.405  1.00 92.50           C  
ATOM   3702  C   VAL B 213      25.219  21.984   1.820  1.00 92.50           C  
ATOM   3703  CB  VAL B 213      24.266  20.938  -0.261  1.00 92.50           C  
ATOM   3704  O   VAL B 213      25.047  21.172   2.732  1.00 92.50           O  
ATOM   3705  CG1 VAL B 213      23.094  21.906  -0.123  1.00 92.50           C  
ATOM   3706  CG2 VAL B 213      24.516  20.609  -1.731  1.00 92.50           C  
ATOM   3707  N   LYS B 214      25.141  23.250   1.940  1.00 88.94           N  
ATOM   3708  CA  LYS B 214      24.812  23.844   3.230  1.00 88.94           C  
ATOM   3709  C   LYS B 214      23.297  24.016   3.391  1.00 88.94           C  
ATOM   3710  CB  LYS B 214      25.500  25.203   3.389  1.00 88.94           C  
ATOM   3711  O   LYS B 214      22.641  24.562   2.504  1.00 88.94           O  
ATOM   3712  CG  LYS B 214      27.016  25.094   3.594  1.00 88.94           C  
ATOM   3713  CD  LYS B 214      27.625  26.469   3.887  1.00 88.94           C  
ATOM   3714  CE  LYS B 214      29.141  26.375   4.031  1.00 88.94           C  
ATOM   3715  NZ  LYS B 214      29.750  27.703   4.332  1.00 88.94           N  
ATOM   3716  N   THR B 215      22.781  23.453   4.434  1.00 80.62           N  
ATOM   3717  CA  THR B 215      21.375  23.625   4.777  1.00 80.62           C  
ATOM   3718  C   THR B 215      21.234  24.172   6.195  1.00 80.62           C  
ATOM   3719  CB  THR B 215      20.609  22.312   4.645  1.00 80.62           C  
ATOM   3720  O   THR B 215      22.219  24.312   6.914  1.00 80.62           O  
ATOM   3721  CG2 THR B 215      20.922  21.609   3.320  1.00 80.62           C  
ATOM   3722  OG1 THR B 215      20.969  21.438   5.723  1.00 80.62           O  
ATOM   3723  N   THR B 216      20.031  24.438   6.609  1.00 72.00           N  
ATOM   3724  CA  THR B 216      19.766  24.953   7.949  1.00 72.00           C  
ATOM   3725  C   THR B 216      20.031  23.875   9.000  1.00 72.00           C  
ATOM   3726  CB  THR B 216      18.312  25.453   8.078  1.00 72.00           C  
ATOM   3727  O   THR B 216      20.344  24.188  10.148  1.00 72.00           O  
ATOM   3728  CG2 THR B 216      18.125  26.781   7.328  1.00 72.00           C  
ATOM   3729  OG1 THR B 216      17.422  24.484   7.527  1.00 72.00           O  
ATOM   3730  N   SER B 217      19.953  22.656   8.578  1.00 75.88           N  
ATOM   3731  CA  SER B 217      20.125  21.578   9.531  1.00 75.88           C  
ATOM   3732  C   SER B 217      21.547  21.062   9.555  1.00 75.88           C  
ATOM   3733  CB  SER B 217      19.156  20.422   9.203  1.00 75.88           C  
ATOM   3734  O   SER B 217      21.891  20.188  10.359  1.00 75.88           O  
ATOM   3735  OG  SER B 217      19.438  19.906   7.918  1.00 75.88           O  
ATOM   3736  N   GLY B 218      22.406  21.562   8.648  1.00 84.00           N  
ATOM   3737  CA  GLY B 218      23.797  21.141   8.578  1.00 84.00           C  
ATOM   3738  C   GLY B 218      24.328  21.062   7.160  1.00 84.00           C  
ATOM   3739  O   GLY B 218      23.641  21.438   6.211  1.00 84.00           O  
ATOM   3740  N   ASP B 219      25.594  20.625   7.156  1.00 93.38           N  
ATOM   3741  CA  ASP B 219      26.250  20.406   5.867  1.00 93.38           C  
ATOM   3742  C   ASP B 219      26.156  18.953   5.441  1.00 93.38           C  
ATOM   3743  CB  ASP B 219      27.719  20.844   5.934  1.00 93.38           C  
ATOM   3744  O   ASP B 219      26.531  18.047   6.199  1.00 93.38           O  
ATOM   3745  CG  ASP B 219      27.891  22.328   6.168  1.00 93.38           C  
ATOM   3746  OD1 ASP B 219      26.891  23.078   6.078  1.00 93.38           O  
ATOM   3747  OD2 ASP B 219      29.031  22.766   6.445  1.00 93.38           O  
ATOM   3748  N   TYR B 220      25.672  18.781   4.266  1.00 94.94           N  
ATOM   3749  CA  TYR B 220      25.469  17.406   3.797  1.00 94.94           C  
ATOM   3750  C   TYR B 220      26.328  17.125   2.574  1.00 94.94           C  
ATOM   3751  CB  TYR B 220      24.000  17.172   3.465  1.00 94.94           C  
ATOM   3752  O   TYR B 220      26.500  17.984   1.710  1.00 94.94           O  
ATOM   3753  CG  TYR B 220      23.094  17.156   4.676  1.00 94.94           C  
ATOM   3754  CD1 TYR B 220      22.734  15.953   5.285  1.00 94.94           C  
ATOM   3755  CD2 TYR B 220      22.609  18.328   5.215  1.00 94.94           C  
ATOM   3756  CE1 TYR B 220      21.906  15.930   6.398  1.00 94.94           C  
ATOM   3757  CE2 TYR B 220      21.766  18.328   6.332  1.00 94.94           C  
ATOM   3758  OH  TYR B 220      20.609  17.109   8.016  1.00 94.94           O  
ATOM   3759  CZ  TYR B 220      21.422  17.125   6.914  1.00 94.94           C  
ATOM   3760  N   VAL B 221      26.844  15.930   2.537  1.00 97.56           N  
ATOM   3761  CA  VAL B 221      27.531  15.461   1.343  1.00 97.56           C  
ATOM   3762  C   VAL B 221      26.516  15.023   0.293  1.00 97.56           C  
ATOM   3763  CB  VAL B 221      28.500  14.289   1.667  1.00 97.56           C  
ATOM   3764  O   VAL B 221      25.719  14.117   0.536  1.00 97.56           O  
ATOM   3765  CG1 VAL B 221      29.203  13.805   0.404  1.00 97.56           C  
ATOM   3766  CG2 VAL B 221      29.516  14.711   2.727  1.00 97.56           C  
ATOM   3767  N   VAL B 222      26.531  15.641  -0.840  1.00 97.25           N  
ATOM   3768  CA  VAL B 222      25.609  15.328  -1.924  1.00 97.25           C  
ATOM   3769  C   VAL B 222      26.375  14.695  -3.088  1.00 97.25           C  
ATOM   3770  CB  VAL B 222      24.844  16.578  -2.402  1.00 97.25           C  
ATOM   3771  O   VAL B 222      27.328  15.289  -3.602  1.00 97.25           O  
ATOM   3772  CG1 VAL B 222      23.953  16.250  -3.600  1.00 97.25           C  
ATOM   3773  CG2 VAL B 222      24.016  17.172  -1.262  1.00 97.25           C  
ATOM   3774  N   MET B 223      25.969  13.516  -3.379  1.00 97.81           N  
ATOM   3775  CA  MET B 223      26.500  12.797  -4.531  1.00 97.81           C  
ATOM   3776  C   MET B 223      25.609  13.000  -5.758  1.00 97.81           C  
ATOM   3777  CB  MET B 223      26.625  11.305  -4.223  1.00 97.81           C  
ATOM   3778  O   MET B 223      24.391  12.914  -5.668  1.00 97.81           O  
ATOM   3779  CG  MET B 223      27.297  11.008  -2.895  1.00 97.81           C  
ATOM   3780  SD  MET B 223      29.109  11.336  -2.938  1.00 97.81           S  
ATOM   3781  CE  MET B 223      29.656   9.977  -4.008  1.00 97.81           C  
ATOM   3782  N   SER B 224      26.266  13.336  -6.941  1.00 97.19           N  
ATOM   3783  CA  SER B 224      25.484  13.602  -8.141  1.00 97.19           C  
ATOM   3784  C   SER B 224      26.047  12.867  -9.352  1.00 97.19           C  
ATOM   3785  CB  SER B 224      25.422  15.102  -8.430  1.00 97.19           C  
ATOM   3786  O   SER B 224      27.266  12.750  -9.492  1.00 97.19           O  
ATOM   3787  OG  SER B 224      24.859  15.805  -7.332  1.00 97.19           O  
ATOM   3788  N   VAL B 225      25.203  12.312 -10.148  1.00 97.19           N  
ATOM   3789  CA  VAL B 225      25.531  11.867 -11.500  1.00 97.19           C  
ATOM   3790  C   VAL B 225      24.812  12.734 -12.523  1.00 97.19           C  
ATOM   3791  CB  VAL B 225      25.188  10.383 -11.711  1.00 97.19           C  
ATOM   3792  O   VAL B 225      23.594  12.922 -12.430  1.00 97.19           O  
ATOM   3793  CG1 VAL B 225      25.609   9.914 -13.102  1.00 97.19           C  
ATOM   3794  CG2 VAL B 225      25.828   9.516 -10.633  1.00 97.19           C  
ATOM   3795  N   TYR B 226      25.547  13.273 -13.461  1.00 96.00           N  
ATOM   3796  CA  TYR B 226      24.969  14.055 -14.547  1.00 96.00           C  
ATOM   3797  C   TYR B 226      24.938  13.242 -15.836  1.00 96.00           C  
ATOM   3798  CB  TYR B 226      25.750  15.352 -14.758  1.00 96.00           C  
ATOM   3799  O   TYR B 226      25.984  12.773 -16.312  1.00 96.00           O  
ATOM   3800  CG  TYR B 226      25.625  16.328 -13.617  1.00 96.00           C  
ATOM   3801  CD1 TYR B 226      24.609  17.281 -13.609  1.00 96.00           C  
ATOM   3802  CD2 TYR B 226      26.516  16.312 -12.555  1.00 96.00           C  
ATOM   3803  CE1 TYR B 226      24.484  18.188 -12.562  1.00 96.00           C  
ATOM   3804  CE2 TYR B 226      26.406  17.219 -11.508  1.00 96.00           C  
ATOM   3805  OH  TYR B 226      25.281  19.047 -10.477  1.00 96.00           O  
ATOM   3806  CZ  TYR B 226      25.391  18.141 -11.516  1.00 96.00           C  
ATOM   3807  N   PHE B 227      23.766  13.125 -16.328  1.00 95.31           N  
ATOM   3808  CA  PHE B 227      23.594  12.461 -17.625  1.00 95.31           C  
ATOM   3809  C   PHE B 227      23.438  13.484 -18.734  1.00 95.31           C  
ATOM   3810  CB  PHE B 227      22.391  11.523 -17.594  1.00 95.31           C  
ATOM   3811  O   PHE B 227      22.453  14.219 -18.781  1.00 95.31           O  
ATOM   3812  CG  PHE B 227      22.438  10.492 -16.500  1.00 95.31           C  
ATOM   3813  CD1 PHE B 227      23.141   9.305 -16.672  1.00 95.31           C  
ATOM   3814  CD2 PHE B 227      21.797  10.711 -15.289  1.00 95.31           C  
ATOM   3815  CE1 PHE B 227      23.203   8.352 -15.656  1.00 95.31           C  
ATOM   3816  CE2 PHE B 227      21.844   9.758 -14.273  1.00 95.31           C  
ATOM   3817  CZ  PHE B 227      22.547   8.578 -14.461  1.00 95.31           C  
ATOM   3818  N   ASP B 228      24.328  13.445 -19.672  1.00 93.38           N  
ATOM   3819  CA  ASP B 228      24.328  14.406 -20.766  1.00 93.38           C  
ATOM   3820  C   ASP B 228      23.547  13.867 -21.969  1.00 93.38           C  
ATOM   3821  CB  ASP B 228      25.750  14.766 -21.188  1.00 93.38           C  
ATOM   3822  O   ASP B 228      23.891  12.820 -22.516  1.00 93.38           O  
ATOM   3823  CG  ASP B 228      26.562  15.406 -20.078  1.00 93.38           C  
ATOM   3824  OD1 ASP B 228      25.969  16.141 -19.250  1.00 93.38           O  
ATOM   3825  OD2 ASP B 228      27.781  15.188 -20.031  1.00 93.38           O  
ATOM   3826  N   LEU B 229      22.500  14.586 -22.250  1.00 90.50           N  
ATOM   3827  CA  LEU B 229      21.641  14.219 -23.375  1.00 90.50           C  
ATOM   3828  C   LEU B 229      21.688  15.281 -24.469  1.00 90.50           C  
ATOM   3829  CB  LEU B 229      20.188  14.031 -22.891  1.00 90.50           C  
ATOM   3830  O   LEU B 229      21.750  16.469 -24.172  1.00 90.50           O  
ATOM   3831  CG  LEU B 229      19.984  13.047 -21.734  1.00 90.50           C  
ATOM   3832  CD1 LEU B 229      18.516  13.055 -21.297  1.00 90.50           C  
ATOM   3833  CD2 LEU B 229      20.406  11.641 -22.156  1.00 90.50           C  
ATOM   3834  N   SER B 230      21.719  14.773 -25.703  1.00 88.44           N  
ATOM   3835  CA  SER B 230      21.672  15.672 -26.844  1.00 88.44           C  
ATOM   3836  C   SER B 230      20.438  15.398 -27.703  1.00 88.44           C  
ATOM   3837  CB  SER B 230      22.938  15.547 -27.688  1.00 88.44           C  
ATOM   3838  O   SER B 230      20.062  14.234 -27.922  1.00 88.44           O  
ATOM   3839  OG  SER B 230      22.641  14.945 -28.938  1.00 88.44           O  
ATOM   3840  N   ARG B 231      19.734  16.438 -28.078  1.00 84.19           N  
ATOM   3841  CA  ARG B 231      18.562  16.250 -28.938  1.00 84.19           C  
ATOM   3842  C   ARG B 231      18.969  15.789 -30.328  1.00 84.19           C  
ATOM   3843  CB  ARG B 231      17.766  17.547 -29.031  1.00 84.19           C  
ATOM   3844  O   ARG B 231      19.938  16.281 -30.891  1.00 84.19           O  
ATOM   3845  CG  ARG B 231      16.281  17.344 -29.266  1.00 84.19           C  
ATOM   3846  CD  ARG B 231      15.508  18.656 -29.203  1.00 84.19           C  
ATOM   3847  NE  ARG B 231      14.094  18.438 -28.891  1.00 84.19           N  
ATOM   3848  NH1 ARG B 231      13.453  20.609 -29.328  1.00 84.19           N  
ATOM   3849  NH2 ARG B 231      11.898  19.062 -28.641  1.00 84.19           N  
ATOM   3850  CZ  ARG B 231      13.148  19.375 -28.953  1.00 84.19           C  
ATOM   3851  N   ARG B 232      18.250  14.719 -30.672  1.00 76.81           N  
ATOM   3852  CA  ARG B 232      18.516  14.188 -32.000  1.00 76.81           C  
ATOM   3853  C   ARG B 232      17.938  15.102 -33.062  1.00 76.81           C  
ATOM   3854  CB  ARG B 232      17.938  12.781 -32.156  1.00 76.81           C  
ATOM   3855  O   ARG B 232      16.891  15.711 -32.875  1.00 76.81           O  
ATOM   3856  CG  ARG B 232      18.641  11.734 -31.281  1.00 76.81           C  
ATOM   3857  CD  ARG B 232      18.016  10.359 -31.453  1.00 76.81           C  
ATOM   3858  NE  ARG B 232      18.656   9.367 -30.594  1.00 76.81           N  
ATOM   3859  NH1 ARG B 232      17.188   7.656 -31.141  1.00 76.81           N  
ATOM   3860  NH2 ARG B 232      18.906   7.285 -29.656  1.00 76.81           N  
ATOM   3861  CZ  ARG B 232      18.250   8.109 -30.469  1.00 76.81           C  
ATOM   3862  N   MET B 233      18.750  15.570 -34.000  1.00 57.62           N  
ATOM   3863  CA  MET B 233      18.266  16.312 -35.188  1.00 57.62           C  
ATOM   3864  C   MET B 233      17.250  15.484 -35.969  1.00 57.62           C  
ATOM   3865  CB  MET B 233      19.438  16.703 -36.062  1.00 57.62           C  
ATOM   3866  O   MET B 233      17.469  14.289 -36.188  1.00 57.62           O  
ATOM   3867  CG  MET B 233      20.234  17.891 -35.562  1.00 57.62           C  
ATOM   3868  SD  MET B 233      20.719  19.047 -36.875  1.00 57.62           S  
ATOM   3869  CE  MET B 233      21.688  20.250 -35.938  1.00 57.62           C  
ATOM   3870  N   GLY B 234      15.906  15.555 -35.719  1.00 45.91           N  
ATOM   3871  CA  GLY B 234      15.062  14.938 -36.750  1.00 45.91           C  
ATOM   3872  C   GLY B 234      15.625  15.086 -38.156  1.00 45.91           C  
ATOM   3873  O   GLY B 234      16.453  15.961 -38.406  1.00 45.91           O  
TER    3874      GLY B 234                                                      
ATOM   3875  N   GLN C   1     -43.094 -46.469 -23.141  1.00 20.39           N  
ATOM   3876  CA  GLN C   1     -42.656 -47.500 -22.234  1.00 20.39           C  
ATOM   3877  C   GLN C   1     -41.188 -47.344 -21.875  1.00 20.39           C  
ATOM   3878  CB  GLN C   1     -42.875 -48.875 -22.859  1.00 20.39           C  
ATOM   3879  O   GLN C   1     -40.781 -47.594 -20.750  1.00 20.39           O  
ATOM   3880  CG  GLN C   1     -43.969 -49.688 -22.172  1.00 20.39           C  
ATOM   3881  CD  GLN C   1     -44.250 -51.000 -22.891  1.00 20.39           C  
ATOM   3882  NE2 GLN C   1     -45.031 -51.875 -22.250  1.00 20.39           N  
ATOM   3883  OE1 GLN C   1     -43.812 -51.219 -24.016  1.00 20.39           O  
ATOM   3884  N   LYS C   2     -40.156 -47.125 -22.859  1.00 21.09           N  
ATOM   3885  CA  LYS C   2     -38.844 -47.750 -22.656  1.00 21.09           C  
ATOM   3886  C   LYS C   2     -38.062 -47.031 -21.547  1.00 21.09           C  
ATOM   3887  CB  LYS C   2     -38.031 -47.719 -23.953  1.00 21.09           C  
ATOM   3888  O   LYS C   2     -37.188 -47.625 -20.922  1.00 21.09           O  
ATOM   3889  CG  LYS C   2     -38.031 -49.031 -24.703  1.00 21.09           C  
ATOM   3890  CD  LYS C   2     -37.156 -48.969 -25.938  1.00 21.09           C  
ATOM   3891  CE  LYS C   2     -37.156 -50.281 -26.703  1.00 21.09           C  
ATOM   3892  NZ  LYS C   2     -36.344 -50.219 -27.969  1.00 21.09           N  
ATOM   3893  N   SER C   3     -37.969 -45.688 -21.562  1.00 23.62           N  
ATOM   3894  CA  SER C   3     -36.656 -45.031 -21.484  1.00 23.62           C  
ATOM   3895  C   SER C   3     -36.188 -44.938 -20.047  1.00 23.62           C  
ATOM   3896  CB  SER C   3     -36.719 -43.625 -22.109  1.00 23.62           C  
ATOM   3897  O   SER C   3     -36.062 -43.844 -19.500  1.00 23.62           O  
ATOM   3898  OG  SER C   3     -37.688 -42.812 -21.438  1.00 23.62           O  
ATOM   3899  N   ASP C   4     -36.531 -45.812 -19.078  1.00 24.12           N  
ATOM   3900  CA  ASP C   4     -36.406 -45.938 -17.625  1.00 24.12           C  
ATOM   3901  C   ASP C   4     -34.969 -46.125 -17.188  1.00 24.12           C  
ATOM   3902  CB  ASP C   4     -37.281 -47.094 -17.109  1.00 24.12           C  
ATOM   3903  O   ASP C   4     -34.688 -46.250 -15.992  1.00 24.12           O  
ATOM   3904  CG  ASP C   4     -38.625 -46.625 -16.594  1.00 24.12           C  
ATOM   3905  OD1 ASP C   4     -38.812 -45.406 -16.344  1.00 24.12           O  
ATOM   3906  OD2 ASP C   4     -39.531 -47.500 -16.438  1.00 24.12           O  
ATOM   3907  N   ASP C   5     -33.969 -46.781 -17.969  1.00 23.50           N  
ATOM   3908  CA  ASP C   5     -32.938 -47.688 -17.500  1.00 23.50           C  
ATOM   3909  C   ASP C   5     -31.766 -46.906 -16.859  1.00 23.50           C  
ATOM   3910  CB  ASP C   5     -32.406 -48.562 -18.641  1.00 23.50           C  
ATOM   3911  O   ASP C   5     -30.875 -47.500 -16.266  1.00 23.50           O  
ATOM   3912  CG  ASP C   5     -33.219 -49.844 -18.828  1.00 23.50           C  
ATOM   3913  OD1 ASP C   5     -33.938 -50.250 -17.875  1.00 23.50           O  
ATOM   3914  OD2 ASP C   5     -33.125 -50.438 -19.906  1.00 23.50           O  
ATOM   3915  N   ASP C   6     -31.281 -45.750 -17.312  1.00 24.27           N  
ATOM   3916  CA  ASP C   6     -29.844 -45.531 -17.234  1.00 24.27           C  
ATOM   3917  C   ASP C   6     -29.422 -45.156 -15.812  1.00 24.27           C  
ATOM   3918  CB  ASP C   6     -29.422 -44.406 -18.203  1.00 24.27           C  
ATOM   3919  O   ASP C   6     -29.062 -44.031 -15.531  1.00 24.27           O  
ATOM   3920  CG  ASP C   6     -29.000 -44.938 -19.562  1.00 24.27           C  
ATOM   3921  OD1 ASP C   6     -28.719 -46.156 -19.688  1.00 24.27           O  
ATOM   3922  OD2 ASP C   6     -28.938 -44.125 -20.516  1.00 24.27           O  
ATOM   3923  N   TYR C   7     -30.141 -45.469 -14.641  1.00 26.78           N  
ATOM   3924  CA  TYR C   7     -29.875 -45.094 -13.258  1.00 26.78           C  
ATOM   3925  C   TYR C   7     -28.609 -45.781 -12.750  1.00 26.78           C  
ATOM   3926  CB  TYR C   7     -31.062 -45.469 -12.359  1.00 26.78           C  
ATOM   3927  O   TYR C   7     -28.297 -45.719 -11.562  1.00 26.78           O  
ATOM   3928  CG  TYR C   7     -32.000 -44.344 -12.109  1.00 26.78           C  
ATOM   3929  CD1 TYR C   7     -31.844 -43.500 -11.016  1.00 26.78           C  
ATOM   3930  CD2 TYR C   7     -33.094 -44.094 -12.969  1.00 26.78           C  
ATOM   3931  CE1 TYR C   7     -32.719 -42.438 -10.781  1.00 26.78           C  
ATOM   3932  CE2 TYR C   7     -33.969 -43.062 -12.742  1.00 26.78           C  
ATOM   3933  OH  TYR C   7     -34.656 -41.188 -11.422  1.00 26.78           O  
ATOM   3934  CZ  TYR C   7     -33.781 -42.219 -11.648  1.00 26.78           C  
ATOM   3935  N   GLU C   8     -28.031 -46.875 -13.406  1.00 24.58           N  
ATOM   3936  CA  GLU C   8     -27.266 -47.906 -12.680  1.00 24.58           C  
ATOM   3937  C   GLU C   8     -25.938 -47.344 -12.188  1.00 24.58           C  
ATOM   3938  CB  GLU C   8     -27.031 -49.125 -13.555  1.00 24.58           C  
ATOM   3939  O   GLU C   8     -25.484 -47.688 -11.086  1.00 24.58           O  
ATOM   3940  CG  GLU C   8     -28.078 -50.219 -13.383  1.00 24.58           C  
ATOM   3941  CD  GLU C   8     -27.781 -51.469 -14.195  1.00 24.58           C  
ATOM   3942  OE1 GLU C   8     -28.516 -52.469 -14.047  1.00 24.58           O  
ATOM   3943  OE2 GLU C   8     -26.812 -51.438 -14.984  1.00 24.58           O  
ATOM   3944  N   ASP C   9     -24.984 -46.844 -13.047  1.00 24.20           N  
ATOM   3945  CA  ASP C   9     -23.562 -47.125 -12.922  1.00 24.20           C  
ATOM   3946  C   ASP C   9     -22.906 -46.250 -11.883  1.00 24.20           C  
ATOM   3947  CB  ASP C   9     -22.859 -46.969 -14.273  1.00 24.20           C  
ATOM   3948  O   ASP C   9     -21.672 -46.125 -11.844  1.00 24.20           O  
ATOM   3949  CG  ASP C   9     -22.047 -48.188 -14.680  1.00 24.20           C  
ATOM   3950  OD1 ASP C   9     -21.984 -49.156 -13.891  1.00 24.20           O  
ATOM   3951  OD2 ASP C   9     -21.469 -48.188 -15.781  1.00 24.20           O  
ATOM   3952  N   TYR C  10     -23.562 -45.312 -11.180  1.00 26.45           N  
ATOM   3953  CA  TYR C  10     -22.797 -44.406 -10.336  1.00 26.45           C  
ATOM   3954  C   TYR C  10     -22.125 -45.156  -9.195  1.00 26.45           C  
ATOM   3955  CB  TYR C  10     -23.688 -43.312  -9.773  1.00 26.45           C  
ATOM   3956  O   TYR C  10     -21.703 -44.562  -8.211  1.00 26.45           O  
ATOM   3957  CG  TYR C  10     -23.531 -42.000 -10.492  1.00 26.45           C  
ATOM   3958  CD1 TYR C  10     -22.625 -41.031 -10.039  1.00 26.45           C  
ATOM   3959  CD2 TYR C  10     -24.297 -41.688 -11.617  1.00 26.45           C  
ATOM   3960  CE1 TYR C  10     -22.484 -39.812 -10.688  1.00 26.45           C  
ATOM   3961  CE2 TYR C  10     -24.156 -40.469 -12.281  1.00 26.45           C  
ATOM   3962  OH  TYR C  10     -23.109 -38.344 -12.461  1.00 26.45           O  
ATOM   3963  CZ  TYR C  10     -23.250 -39.531 -11.805  1.00 26.45           C  
ATOM   3964  N   ALA C  11     -22.156 -46.500  -8.953  1.00 26.75           N  
ATOM   3965  CA  ALA C  11     -21.734 -47.344  -7.809  1.00 26.75           C  
ATOM   3966  C   ALA C  11     -20.219 -47.344  -7.668  1.00 26.75           C  
ATOM   3967  CB  ALA C  11     -22.281 -48.750  -7.953  1.00 26.75           C  
ATOM   3968  O   ALA C  11     -19.703 -47.688  -6.605  1.00 26.75           O  
ATOM   3969  N   SER C  12     -19.406 -47.500  -8.781  1.00 26.97           N  
ATOM   3970  CA  SER C  12     -18.125 -48.188  -8.664  1.00 26.97           C  
ATOM   3971  C   SER C  12     -17.141 -47.344  -7.840  1.00 26.97           C  
ATOM   3972  CB  SER C  12     -17.531 -48.469 -10.047  1.00 26.97           C  
ATOM   3973  O   SER C  12     -16.219 -47.906  -7.215  1.00 26.97           O  
ATOM   3974  OG  SER C  12     -17.406 -47.281 -10.789  1.00 26.97           O  
ATOM   3975  N   ASN C  13     -16.859 -46.062  -8.156  1.00 27.55           N  
ATOM   3976  CA  ASN C  13     -15.484 -45.688  -7.805  1.00 27.55           C  
ATOM   3977  C   ASN C  13     -15.312 -45.562  -6.297  1.00 27.55           C  
ATOM   3978  CB  ASN C  13     -15.078 -44.406  -8.516  1.00 27.55           C  
ATOM   3979  O   ASN C  13     -15.492 -44.469  -5.746  1.00 27.55           O  
ATOM   3980  CG  ASN C  13     -14.016 -44.625  -9.570  1.00 27.55           C  
ATOM   3981  ND2 ASN C  13     -13.773 -43.625 -10.391  1.00 27.55           N  
ATOM   3982  OD1 ASN C  13     -13.414 -45.688  -9.648  1.00 27.55           O  
ATOM   3983  N   LYS C  14     -15.547 -46.438  -5.367  1.00 30.86           N  
ATOM   3984  CA  LYS C  14     -15.375 -46.688  -3.939  1.00 30.86           C  
ATOM   3985  C   LYS C  14     -13.906 -46.625  -3.541  1.00 30.86           C  
ATOM   3986  CB  LYS C  14     -15.961 -48.031  -3.561  1.00 30.86           C  
ATOM   3987  O   LYS C  14     -13.539 -47.000  -2.424  1.00 30.86           O  
ATOM   3988  CG  LYS C  14     -17.438 -48.000  -3.193  1.00 30.86           C  
ATOM   3989  CD  LYS C  14     -17.906 -49.344  -2.645  1.00 30.86           C  
ATOM   3990  CE  LYS C  14     -19.406 -49.344  -2.350  1.00 30.86           C  
ATOM   3991  NZ  LYS C  14     -19.891 -50.656  -1.870  1.00 30.86           N  
ATOM   3992  N   THR C  15     -12.938 -46.812  -4.434  1.00 29.86           N  
ATOM   3993  CA  THR C  15     -11.602 -46.938  -3.867  1.00 29.86           C  
ATOM   3994  C   THR C  15     -11.227 -45.688  -3.076  1.00 29.86           C  
ATOM   3995  CB  THR C  15     -10.547 -47.188  -4.969  1.00 29.86           C  
ATOM   3996  O   THR C  15     -10.664 -44.750  -3.631  1.00 29.86           O  
ATOM   3997  CG2 THR C  15     -10.203 -48.656  -5.070  1.00 29.86           C  
ATOM   3998  OG1 THR C  15     -11.070 -46.750  -6.227  1.00 29.86           O  
ATOM   3999  N   TRP C  16     -12.055 -45.125  -2.387  1.00 31.30           N  
ATOM   4000  CA  TRP C  16     -11.555 -44.188  -1.384  1.00 31.30           C  
ATOM   4001  C   TRP C  16     -10.430 -44.812  -0.571  1.00 31.30           C  
ATOM   4002  CB  TRP C  16     -12.688 -43.750  -0.453  1.00 31.30           C  
ATOM   4003  O   TRP C  16     -10.641 -45.781   0.153  1.00 31.30           O  
ATOM   4004  CG  TRP C  16     -14.055 -44.156  -0.905  1.00 31.30           C  
ATOM   4005  CD1 TRP C  16     -14.477 -45.438  -1.159  1.00 31.30           C  
ATOM   4006  CD2 TRP C  16     -15.172 -43.312  -1.161  1.00 31.30           C  
ATOM   4007  CE2 TRP C  16     -16.234 -44.125  -1.567  1.00 31.30           C  
ATOM   4008  CE3 TRP C  16     -15.375 -41.938  -1.086  1.00 31.30           C  
ATOM   4009  NE1 TRP C  16     -15.789 -45.438  -1.558  1.00 31.30           N  
ATOM   4010  CH2 TRP C  16     -17.672 -42.281  -1.815  1.00 31.30           C  
ATOM   4011  CZ2 TRP C  16     -17.500 -43.625  -1.897  1.00 31.30           C  
ATOM   4012  CZ3 TRP C  16     -16.625 -41.406  -1.415  1.00 31.30           C  
ATOM   4013  N   VAL C  17      -9.250 -45.188  -1.135  1.00 33.03           N  
ATOM   4014  CA  VAL C  17      -8.094 -45.594  -0.352  1.00 33.03           C  
ATOM   4015  C   VAL C  17      -8.125 -44.938   1.020  1.00 33.03           C  
ATOM   4016  CB  VAL C  17      -6.770 -45.281  -1.075  1.00 33.03           C  
ATOM   4017  O   VAL C  17      -8.297 -43.719   1.118  1.00 33.03           O  
ATOM   4018  CG1 VAL C  17      -5.578 -45.781  -0.277  1.00 33.03           C  
ATOM   4019  CG2 VAL C  17      -6.773 -45.844  -2.484  1.00 33.03           C  
ATOM   4020  N   LEU C  18      -8.383 -45.625   2.080  1.00 33.69           N  
ATOM   4021  CA  LEU C  18      -8.258 -45.312   3.504  1.00 33.69           C  
ATOM   4022  C   LEU C  18      -6.949 -44.594   3.803  1.00 33.69           C  
ATOM   4023  CB  LEU C  18      -8.344 -46.625   4.324  1.00 33.69           C  
ATOM   4024  O   LEU C  18      -5.914 -45.250   3.992  1.00 33.69           O  
ATOM   4025  CG  LEU C  18      -9.750 -47.125   4.613  1.00 33.69           C  
ATOM   4026  CD1 LEU C  18      -9.703 -48.625   4.969  1.00 33.69           C  
ATOM   4027  CD2 LEU C  18     -10.406 -46.344   5.730  1.00 33.69           C  
ATOM   4028  N   THR C  19      -6.453 -43.688   3.125  1.00 39.69           N  
ATOM   4029  CA  THR C  19      -5.332 -42.969   3.707  1.00 39.69           C  
ATOM   4030  C   THR C  19      -5.586 -42.656   5.180  1.00 39.69           C  
ATOM   4031  CB  THR C  19      -5.062 -41.656   2.951  1.00 39.69           C  
ATOM   4032  O   THR C  19      -6.688 -42.250   5.551  1.00 39.69           O  
ATOM   4033  CG2 THR C  19      -3.943 -41.812   1.927  1.00 39.69           C  
ATOM   4034  OG1 THR C  19      -6.258 -41.250   2.271  1.00 39.69           O  
ATOM   4035  N   PRO C  20      -4.801 -43.281   6.098  1.00 44.75           N  
ATOM   4036  CA  PRO C  20      -5.000 -43.031   7.523  1.00 44.75           C  
ATOM   4037  C   PRO C  20      -5.371 -41.594   7.812  1.00 44.75           C  
ATOM   4038  CB  PRO C  20      -3.643 -43.375   8.141  1.00 44.75           C  
ATOM   4039  O   PRO C  20      -4.805 -40.656   7.211  1.00 44.75           O  
ATOM   4040  CG  PRO C  20      -2.764 -43.688   6.969  1.00 44.75           C  
ATOM   4041  CD  PRO C  20      -3.562 -43.531   5.711  1.00 44.75           C  
ATOM   4042  N   LYS C  21      -6.629 -41.344   8.281  1.00 55.59           N  
ATOM   4043  CA  LYS C  21      -7.195 -40.094   8.727  1.00 55.59           C  
ATOM   4044  C   LYS C  21      -6.277 -39.406   9.734  1.00 55.59           C  
ATOM   4045  CB  LYS C  21      -8.578 -40.312   9.344  1.00 55.59           C  
ATOM   4046  O   LYS C  21      -5.988 -39.938  10.797  1.00 55.59           O  
ATOM   4047  CG  LYS C  21      -9.703 -40.375   8.328  1.00 55.59           C  
ATOM   4048  CD  LYS C  21     -11.070 -40.469   9.000  1.00 55.59           C  
ATOM   4049  CE  LYS C  21     -12.195 -40.594   7.984  1.00 55.59           C  
ATOM   4050  NZ  LYS C  21     -13.531 -40.656   8.641  1.00 55.59           N  
ATOM   4051  N   VAL C  22      -5.281 -38.750   9.336  1.00 61.69           N  
ATOM   4052  CA  VAL C  22      -4.461 -37.969  10.266  1.00 61.69           C  
ATOM   4053  C   VAL C  22      -5.270 -36.812  10.828  1.00 61.69           C  
ATOM   4054  CB  VAL C  22      -3.172 -37.469   9.594  1.00 61.69           C  
ATOM   4055  O   VAL C  22      -5.734 -35.969  10.078  1.00 61.69           O  
ATOM   4056  CG1 VAL C  22      -2.291 -36.719  10.609  1.00 61.69           C  
ATOM   4057  CG2 VAL C  22      -2.404 -38.625   8.945  1.00 61.69           C  
ATOM   4058  N   PRO C  23      -5.555 -36.969  12.148  1.00 67.94           N  
ATOM   4059  CA  PRO C  23      -6.316 -35.875  12.758  1.00 67.94           C  
ATOM   4060  C   PRO C  23      -5.641 -34.531  12.594  1.00 67.94           C  
ATOM   4061  CB  PRO C  23      -6.387 -36.281  14.234  1.00 67.94           C  
ATOM   4062  O   PRO C  23      -4.410 -34.438  12.523  1.00 67.94           O  
ATOM   4063  CG  PRO C  23      -5.801 -37.656  14.281  1.00 67.94           C  
ATOM   4064  CD  PRO C  23      -5.195 -37.969  12.945  1.00 67.94           C  
ATOM   4065  N   GLU C  24      -6.387 -33.500  12.336  1.00 73.19           N  
ATOM   4066  CA  GLU C  24      -5.957 -32.094  12.195  1.00 73.19           C  
ATOM   4067  C   GLU C  24      -4.906 -31.750  13.234  1.00 73.19           C  
ATOM   4068  CB  GLU C  24      -7.152 -31.156  12.297  1.00 73.19           C  
ATOM   4069  O   GLU C  24      -3.943 -31.031  12.938  1.00 73.19           O  
ATOM   4070  CG  GLU C  24      -7.910 -30.984  10.992  1.00 73.19           C  
ATOM   4071  CD  GLU C  24      -9.141 -30.094  11.125  1.00 73.19           C  
ATOM   4072  OE1 GLU C  24      -9.812 -29.828  10.102  1.00 73.19           O  
ATOM   4073  OE2 GLU C  24      -9.438 -29.672  12.266  1.00 73.19           O  
ATOM   4074  N   GLY C  25      -5.027 -32.250  14.352  1.00 76.44           N  
ATOM   4075  CA  GLY C  25      -4.082 -31.984  15.422  1.00 76.44           C  
ATOM   4076  C   GLY C  25      -2.688 -32.500  15.133  1.00 76.44           C  
ATOM   4077  O   GLY C  25      -1.696 -31.859  15.500  1.00 76.44           O  
ATOM   4078  N   ASP C  26      -2.682 -33.562  14.406  1.00 81.19           N  
ATOM   4079  CA  ASP C  26      -1.390 -34.156  14.062  1.00 81.19           C  
ATOM   4080  C   ASP C  26      -0.647 -33.281  13.047  1.00 81.19           C  
ATOM   4081  CB  ASP C  26      -1.572 -35.562  13.516  1.00 81.19           C  
ATOM   4082  O   ASP C  26       0.569 -33.094  13.141  1.00 81.19           O  
ATOM   4083  CG  ASP C  26      -1.916 -36.594  14.586  1.00 81.19           C  
ATOM   4084  OD1 ASP C  26      -1.813 -36.250  15.789  1.00 81.19           O  
ATOM   4085  OD2 ASP C  26      -2.289 -37.719  14.234  1.00 81.19           O  
ATOM   4086  N   VAL C  27      -1.417 -32.750  12.203  1.00 85.19           N  
ATOM   4087  CA  VAL C  27      -0.807 -31.922  11.172  1.00 85.19           C  
ATOM   4088  C   VAL C  27      -0.244 -30.656  11.797  1.00 85.19           C  
ATOM   4089  CB  VAL C  27      -1.817 -31.562  10.055  1.00 85.19           C  
ATOM   4090  O   VAL C  27       0.845 -30.203  11.438  1.00 85.19           O  
ATOM   4091  CG1 VAL C  27      -1.166 -30.672   9.000  1.00 85.19           C  
ATOM   4092  CG2 VAL C  27      -2.379 -32.844   9.422  1.00 85.19           C  
ATOM   4093  N   THR C  28      -0.952 -30.141  12.758  1.00 87.69           N  
ATOM   4094  CA  THR C  28      -0.495 -28.969  13.477  1.00 87.69           C  
ATOM   4095  C   THR C  28       0.826 -29.234  14.195  1.00 87.69           C  
ATOM   4096  CB  THR C  28      -1.544 -28.484  14.500  1.00 87.69           C  
ATOM   4097  O   THR C  28       1.725 -28.391  14.195  1.00 87.69           O  
ATOM   4098  CG2 THR C  28      -1.022 -27.312  15.320  1.00 87.69           C  
ATOM   4099  OG1 THR C  28      -2.730 -28.078  13.805  1.00 87.69           O  
ATOM   4100  N   VAL C  29       0.901 -30.391  14.750  1.00 90.12           N  
ATOM   4101  CA  VAL C  29       2.111 -30.766  15.469  1.00 90.12           C  
ATOM   4102  C   VAL C  29       3.281 -30.875  14.492  1.00 90.12           C  
ATOM   4103  CB  VAL C  29       1.926 -32.094  16.219  1.00 90.12           C  
ATOM   4104  O   VAL C  29       4.383 -30.391  14.781  1.00 90.12           O  
ATOM   4105  CG1 VAL C  29       3.264 -32.625  16.750  1.00 90.12           C  
ATOM   4106  CG2 VAL C  29       0.920 -31.938  17.359  1.00 90.12           C  
ATOM   4107  N   ILE C  30       3.025 -31.484  13.398  1.00 90.62           N  
ATOM   4108  CA  ILE C  30       4.062 -31.625  12.375  1.00 90.62           C  
ATOM   4109  C   ILE C  30       4.555 -30.250  11.953  1.00 90.62           C  
ATOM   4110  CB  ILE C  30       3.551 -32.406  11.148  1.00 90.62           C  
ATOM   4111  O   ILE C  30       5.758 -29.984  11.930  1.00 90.62           O  
ATOM   4112  CG1 ILE C  30       3.252 -33.875  11.539  1.00 90.62           C  
ATOM   4113  CG2 ILE C  30       4.566 -32.344  10.008  1.00 90.62           C  
ATOM   4114  CD1 ILE C  30       2.479 -34.656  10.484  1.00 90.62           C  
ATOM   4115  N   LEU C  31       3.627 -29.406  11.664  1.00 89.88           N  
ATOM   4116  CA  LEU C  31       3.965 -28.078  11.188  1.00 89.88           C  
ATOM   4117  C   LEU C  31       4.738 -27.297  12.242  1.00 89.88           C  
ATOM   4118  CB  LEU C  31       2.697 -27.312  10.797  1.00 89.88           C  
ATOM   4119  O   LEU C  31       5.746 -26.656  11.938  1.00 89.88           O  
ATOM   4120  CG  LEU C  31       2.904 -25.938  10.156  1.00 89.88           C  
ATOM   4121  CD1 LEU C  31       3.682 -26.078   8.852  1.00 89.88           C  
ATOM   4122  CD2 LEU C  31       1.564 -25.250   9.914  1.00 89.88           C  
ATOM   4123  N   ASN C  32       4.234 -27.359  13.445  1.00 90.00           N  
ATOM   4124  CA  ASN C  32       4.910 -26.656  14.531  1.00 90.00           C  
ATOM   4125  C   ASN C  32       6.340 -27.156  14.719  1.00 90.00           C  
ATOM   4126  CB  ASN C  32       4.121 -26.797  15.828  1.00 90.00           C  
ATOM   4127  O   ASN C  32       7.258 -26.375  14.953  1.00 90.00           O  
ATOM   4128  CG  ASN C  32       2.857 -25.953  15.836  1.00 90.00           C  
ATOM   4129  ND2 ASN C  32       1.948 -26.266  16.766  1.00 90.00           N  
ATOM   4130  OD1 ASN C  32       2.697 -25.047  15.023  1.00 90.00           O  
ATOM   4131  N   ASN C  33       6.504 -28.422  14.602  1.00 92.62           N  
ATOM   4132  CA  ASN C  33       7.832 -29.016  14.734  1.00 92.62           C  
ATOM   4133  C   ASN C  33       8.766 -28.547  13.617  1.00 92.62           C  
ATOM   4134  CB  ASN C  33       7.746 -30.531  14.758  1.00 92.62           C  
ATOM   4135  O   ASN C  33       9.945 -28.281  13.859  1.00 92.62           O  
ATOM   4136  CG  ASN C  33       7.215 -31.078  16.078  1.00 92.62           C  
ATOM   4137  ND2 ASN C  33       6.867 -32.344  16.094  1.00 92.62           N  
ATOM   4138  OD1 ASN C  33       7.121 -30.344  17.062  1.00 92.62           O  
ATOM   4139  N   LEU C  34       8.211 -28.484  12.469  1.00 92.62           N  
ATOM   4140  CA  LEU C  34       8.992 -28.047  11.312  1.00 92.62           C  
ATOM   4141  C   LEU C  34       9.461 -26.594  11.492  1.00 92.62           C  
ATOM   4142  CB  LEU C  34       8.164 -28.172  10.031  1.00 92.62           C  
ATOM   4143  O   LEU C  34      10.578 -26.250  11.102  1.00 92.62           O  
ATOM   4144  CG  LEU C  34       7.910 -29.594   9.523  1.00 92.62           C  
ATOM   4145  CD1 LEU C  34       7.016 -29.562   8.289  1.00 92.62           C  
ATOM   4146  CD2 LEU C  34       9.227 -30.297   9.219  1.00 92.62           C  
ATOM   4147  N   LEU C  35       8.641 -25.781  12.102  1.00 91.94           N  
ATOM   4148  CA  LEU C  35       8.914 -24.344  12.195  1.00 91.94           C  
ATOM   4149  C   LEU C  35       9.773 -24.047  13.414  1.00 91.94           C  
ATOM   4150  CB  LEU C  35       7.613 -23.547  12.250  1.00 91.94           C  
ATOM   4151  O   LEU C  35      10.430 -23.000  13.477  1.00 91.94           O  
ATOM   4152  CG  LEU C  35       6.746 -23.578  10.992  1.00 91.94           C  
ATOM   4153  CD1 LEU C  35       5.457 -22.797  11.219  1.00 91.94           C  
ATOM   4154  CD2 LEU C  35       7.520 -23.000   9.805  1.00 91.94           C  
ATOM   4155  N   GLU C  36       9.711 -24.953  14.312  1.00 91.56           N  
ATOM   4156  CA  GLU C  36      10.492 -24.734  15.523  1.00 91.56           C  
ATOM   4157  C   GLU C  36      11.992 -24.688  15.219  1.00 91.56           C  
ATOM   4158  CB  GLU C  36      10.203 -25.812  16.562  1.00 91.56           C  
ATOM   4159  O   GLU C  36      12.555 -25.672  14.734  1.00 91.56           O  
ATOM   4160  CG  GLU C  36      10.750 -25.500  17.953  1.00 91.56           C  
ATOM   4161  CD  GLU C  36      10.328 -26.516  19.000  1.00 91.56           C  
ATOM   4162  OE1 GLU C  36      10.570 -26.281  20.203  1.00 91.56           O  
ATOM   4163  OE2 GLU C  36       9.758 -27.562  18.625  1.00 91.56           O  
ATOM   4164  N   GLY C  37      12.633 -23.562  15.406  1.00 87.38           N  
ATOM   4165  CA  GLY C  37      14.062 -23.406  15.203  1.00 87.38           C  
ATOM   4166  C   GLY C  37      14.438 -23.172  13.750  1.00 87.38           C  
ATOM   4167  O   GLY C  37      15.617 -23.047  13.414  1.00 87.38           O  
ATOM   4168  N   TYR C  38      13.469 -23.281  12.938  1.00 91.56           N  
ATOM   4169  CA  TYR C  38      13.727 -23.047  11.523  1.00 91.56           C  
ATOM   4170  C   TYR C  38      14.156 -21.609  11.273  1.00 91.56           C  
ATOM   4171  CB  TYR C  38      12.484 -23.375  10.688  1.00 91.56           C  
ATOM   4172  O   TYR C  38      13.484 -20.672  11.703  1.00 91.56           O  
ATOM   4173  CG  TYR C  38      12.688 -23.219   9.203  1.00 91.56           C  
ATOM   4174  CD1 TYR C  38      12.367 -22.016   8.562  1.00 91.56           C  
ATOM   4175  CD2 TYR C  38      13.203 -24.266   8.438  1.00 91.56           C  
ATOM   4176  CE1 TYR C  38      12.555 -21.875   7.191  1.00 91.56           C  
ATOM   4177  CE2 TYR C  38      13.391 -24.125   7.066  1.00 91.56           C  
ATOM   4178  OH  TYR C  38      13.250 -22.781   5.098  1.00 91.56           O  
ATOM   4179  CZ  TYR C  38      13.062 -22.922   6.453  1.00 91.56           C  
ATOM   4180  N   ASP C  39      15.250 -21.375  10.633  1.00 89.75           N  
ATOM   4181  CA  ASP C  39      15.742 -20.031  10.312  1.00 89.75           C  
ATOM   4182  C   ASP C  39      15.445 -19.672   8.859  1.00 89.75           C  
ATOM   4183  CB  ASP C  39      17.250 -19.938  10.578  1.00 89.75           C  
ATOM   4184  O   ASP C  39      16.172 -20.078   7.949  1.00 89.75           O  
ATOM   4185  CG  ASP C  39      17.750 -18.500  10.625  1.00 89.75           C  
ATOM   4186  OD1 ASP C  39      17.047 -17.594  10.148  1.00 89.75           O  
ATOM   4187  OD2 ASP C  39      18.859 -18.281  11.148  1.00 89.75           O  
ATOM   4188  N   ASN C  40      14.461 -18.906   8.664  1.00 89.81           N  
ATOM   4189  CA  ASN C  40      14.016 -18.594   7.312  1.00 89.81           C  
ATOM   4190  C   ASN C  40      14.891 -17.531   6.664  1.00 89.81           C  
ATOM   4191  CB  ASN C  40      12.555 -18.141   7.320  1.00 89.81           C  
ATOM   4192  O   ASN C  40      14.656 -17.141   5.516  1.00 89.81           O  
ATOM   4193  CG  ASN C  40      12.328 -16.906   8.148  1.00 89.81           C  
ATOM   4194  ND2 ASN C  40      11.086 -16.438   8.195  1.00 89.81           N  
ATOM   4195  OD1 ASN C  40      13.258 -16.359   8.742  1.00 89.81           O  
ATOM   4196  N   LYS C  41      15.969 -17.062   7.332  1.00 86.44           N  
ATOM   4197  CA  LYS C  41      16.891 -16.062   6.793  1.00 86.44           C  
ATOM   4198  C   LYS C  41      18.000 -16.719   5.980  1.00 86.44           C  
ATOM   4199  CB  LYS C  41      17.484 -15.211   7.922  1.00 86.44           C  
ATOM   4200  O   LYS C  41      18.688 -16.047   5.215  1.00 86.44           O  
ATOM   4201  CG  LYS C  41      16.453 -14.492   8.766  1.00 86.44           C  
ATOM   4202  CD  LYS C  41      17.094 -13.781   9.953  1.00 86.44           C  
ATOM   4203  CE  LYS C  41      17.641 -14.773  10.969  1.00 86.44           C  
ATOM   4204  NZ  LYS C  41      16.562 -15.445  11.734  1.00 86.44           N  
ATOM   4205  N   LEU C  42      18.141 -18.000   6.199  1.00 90.00           N  
ATOM   4206  CA  LEU C  42      19.250 -18.719   5.578  1.00 90.00           C  
ATOM   4207  C   LEU C  42      18.734 -19.688   4.520  1.00 90.00           C  
ATOM   4208  CB  LEU C  42      20.047 -19.484   6.633  1.00 90.00           C  
ATOM   4209  O   LEU C  42      17.750 -20.406   4.746  1.00 90.00           O  
ATOM   4210  CG  LEU C  42      20.625 -18.641   7.781  1.00 90.00           C  
ATOM   4211  CD1 LEU C  42      21.281 -19.547   8.812  1.00 90.00           C  
ATOM   4212  CD2 LEU C  42      21.609 -17.625   7.250  1.00 90.00           C  
ATOM   4213  N   ARG C  43      19.438 -19.703   3.393  1.00 92.50           N  
ATOM   4214  CA  ARG C  43      19.078 -20.656   2.359  1.00 92.50           C  
ATOM   4215  C   ARG C  43      19.422 -22.078   2.791  1.00 92.50           C  
ATOM   4216  CB  ARG C  43      19.781 -20.328   1.043  1.00 92.50           C  
ATOM   4217  O   ARG C  43      20.297 -22.297   3.635  1.00 92.50           O  
ATOM   4218  CG  ARG C  43      21.297 -20.484   1.102  1.00 92.50           C  
ATOM   4219  CD  ARG C  43      21.938 -20.359  -0.278  1.00 92.50           C  
ATOM   4220  NE  ARG C  43      23.344 -20.750  -0.260  1.00 92.50           N  
ATOM   4221  NH1 ARG C  43      22.953 -22.969  -0.747  1.00 92.50           N  
ATOM   4222  NH2 ARG C  43      25.094 -22.219  -0.444  1.00 92.50           N  
ATOM   4223  CZ  ARG C  43      23.797 -21.984  -0.484  1.00 92.50           C  
ATOM   4224  N   PRO C  44      18.750 -23.047   2.152  1.00 93.94           N  
ATOM   4225  CA  PRO C  44      19.094 -24.438   2.445  1.00 93.94           C  
ATOM   4226  C   PRO C  44      20.531 -24.781   2.064  1.00 93.94           C  
ATOM   4227  CB  PRO C  44      18.094 -25.234   1.598  1.00 93.94           C  
ATOM   4228  O   PRO C  44      21.031 -24.297   1.045  1.00 93.94           O  
ATOM   4229  CG  PRO C  44      17.031 -24.250   1.229  1.00 93.94           C  
ATOM   4230  CD  PRO C  44      17.609 -22.859   1.347  1.00 93.94           C  
ATOM   4231  N   ASP C  45      21.234 -25.516   2.914  1.00 90.19           N  
ATOM   4232  CA  ASP C  45      22.562 -26.094   2.670  1.00 90.19           C  
ATOM   4233  C   ASP C  45      23.609 -24.984   2.549  1.00 90.19           C  
ATOM   4234  CB  ASP C  45      22.547 -26.953   1.405  1.00 90.19           C  
ATOM   4235  O   ASP C  45      24.578 -25.125   1.786  1.00 90.19           O  
ATOM   4236  CG  ASP C  45      21.578 -28.109   1.490  1.00 90.19           C  
ATOM   4237  OD1 ASP C  45      21.562 -28.828   2.514  1.00 90.19           O  
ATOM   4238  OD2 ASP C  45      20.812 -28.312   0.522  1.00 90.19           O  
ATOM   4239  N   ILE C  46      23.344 -23.922   3.135  1.00 87.75           N  
ATOM   4240  CA  ILE C  46      24.297 -22.812   3.117  1.00 87.75           C  
ATOM   4241  C   ILE C  46      25.672 -23.297   3.580  1.00 87.75           C  
ATOM   4242  CB  ILE C  46      23.828 -21.641   4.008  1.00 87.75           C  
ATOM   4243  O   ILE C  46      25.766 -24.016   4.582  1.00 87.75           O  
ATOM   4244  CG1 ILE C  46      24.750 -20.438   3.852  1.00 87.75           C  
ATOM   4245  CG2 ILE C  46      23.734 -22.078   5.473  1.00 87.75           C  
ATOM   4246  CD1 ILE C  46      24.156 -19.125   4.320  1.00 87.75           C  
ATOM   4247  N   GLY C  47      26.719 -22.969   2.836  1.00 80.50           N  
ATOM   4248  CA  GLY C  47      28.078 -23.359   3.199  1.00 80.50           C  
ATOM   4249  C   GLY C  47      28.438 -24.766   2.760  1.00 80.50           C  
ATOM   4250  O   GLY C  47      29.578 -25.203   2.916  1.00 80.50           O  
ATOM   4251  N   VAL C  48      27.516 -25.562   2.275  1.00 85.69           N  
ATOM   4252  CA  VAL C  48      27.750 -26.953   1.888  1.00 85.69           C  
ATOM   4253  C   VAL C  48      27.719 -27.078   0.366  1.00 85.69           C  
ATOM   4254  CB  VAL C  48      26.703 -27.906   2.518  1.00 85.69           C  
ATOM   4255  O   VAL C  48      28.734 -27.406  -0.254  1.00 85.69           O  
ATOM   4256  CG1 VAL C  48      26.984 -29.359   2.119  1.00 85.69           C  
ATOM   4257  CG2 VAL C  48      26.688 -27.750   4.035  1.00 85.69           C  
ATOM   4258  N   LYS C  49      26.625 -26.766  -0.242  1.00 91.94           N  
ATOM   4259  CA  LYS C  49      26.453 -26.828  -1.688  1.00 91.94           C  
ATOM   4260  C   LYS C  49      25.406 -25.812  -2.160  1.00 91.94           C  
ATOM   4261  CB  LYS C  49      26.031 -28.234  -2.107  1.00 91.94           C  
ATOM   4262  O   LYS C  49      24.641 -25.281  -1.356  1.00 91.94           O  
ATOM   4263  CG  LYS C  49      24.703 -28.688  -1.510  1.00 91.94           C  
ATOM   4264  CD  LYS C  49      24.344 -30.109  -1.960  1.00 91.94           C  
ATOM   4265  CE  LYS C  49      23.016 -30.562  -1.354  1.00 91.94           C  
ATOM   4266  NZ  LYS C  49      22.672 -31.953  -1.779  1.00 91.94           N  
ATOM   4267  N   PRO C  50      25.422 -25.531  -3.400  1.00 95.19           N  
ATOM   4268  CA  PRO C  50      24.406 -24.609  -3.922  1.00 95.19           C  
ATOM   4269  C   PRO C  50      23.000 -25.188  -3.850  1.00 95.19           C  
ATOM   4270  CB  PRO C  50      24.828 -24.391  -5.375  1.00 95.19           C  
ATOM   4271  O   PRO C  50      22.812 -26.406  -3.949  1.00 95.19           O  
ATOM   4272  CG  PRO C  50      26.250 -24.859  -5.426  1.00 95.19           C  
ATOM   4273  CD  PRO C  50      26.484 -25.797  -4.285  1.00 95.19           C  
ATOM   4274  N   THR C  51      22.078 -24.344  -3.582  1.00 96.69           N  
ATOM   4275  CA  THR C  51      20.672 -24.750  -3.641  1.00 96.69           C  
ATOM   4276  C   THR C  51      20.172 -24.766  -5.082  1.00 96.69           C  
ATOM   4277  CB  THR C  51      19.797 -23.812  -2.799  1.00 96.69           C  
ATOM   4278  O   THR C  51      20.297 -23.766  -5.797  1.00 96.69           O  
ATOM   4279  CG2 THR C  51      18.344 -24.281  -2.795  1.00 96.69           C  
ATOM   4280  OG1 THR C  51      20.281 -23.781  -1.452  1.00 96.69           O  
ATOM   4281  N   LEU C  52      19.703 -25.875  -5.477  1.00 98.06           N  
ATOM   4282  CA  LEU C  52      19.141 -26.016  -6.816  1.00 98.06           C  
ATOM   4283  C   LEU C  52      17.656 -25.656  -6.828  1.00 98.06           C  
ATOM   4284  CB  LEU C  52      19.344 -27.438  -7.332  1.00 98.06           C  
ATOM   4285  O   LEU C  52      16.875 -26.234  -6.066  1.00 98.06           O  
ATOM   4286  CG  LEU C  52      18.844 -27.719  -8.750  1.00 98.06           C  
ATOM   4287  CD1 LEU C  52      19.625 -26.891  -9.766  1.00 98.06           C  
ATOM   4288  CD2 LEU C  52      18.969 -29.219  -9.070  1.00 98.06           C  
ATOM   4289  N   ILE C  53      17.297 -24.703  -7.660  1.00 97.88           N  
ATOM   4290  CA  ILE C  53      15.906 -24.281  -7.781  1.00 97.88           C  
ATOM   4291  C   ILE C  53      15.375 -24.656  -9.156  1.00 97.88           C  
ATOM   4292  CB  ILE C  53      15.750 -22.766  -7.543  1.00 97.88           C  
ATOM   4293  O   ILE C  53      15.820 -24.125 -10.172  1.00 97.88           O  
ATOM   4294  CG1 ILE C  53      16.312 -22.375  -6.168  1.00 97.88           C  
ATOM   4295  CG2 ILE C  53      14.281 -22.344  -7.680  1.00 97.88           C  
ATOM   4296  CD1 ILE C  53      16.359 -20.875  -5.926  1.00 97.88           C  
ATOM   4297  N   HIS C  54      14.438 -25.594  -9.219  1.00 97.44           N  
ATOM   4298  CA  HIS C  54      13.734 -25.922 -10.461  1.00 97.44           C  
ATOM   4299  C   HIS C  54      12.586 -24.953 -10.711  1.00 97.44           C  
ATOM   4300  CB  HIS C  54      13.211 -27.359 -10.414  1.00 97.44           C  
ATOM   4301  O   HIS C  54      11.711 -24.781  -9.859  1.00 97.44           O  
ATOM   4302  CG  HIS C  54      14.289 -28.391 -10.305  1.00 97.44           C  
ATOM   4303  CD2 HIS C  54      14.570 -29.281  -9.336  1.00 97.44           C  
ATOM   4304  ND1 HIS C  54      15.234 -28.578 -11.297  1.00 97.44           N  
ATOM   4305  CE1 HIS C  54      16.047 -29.547 -10.930  1.00 97.44           C  
ATOM   4306  NE2 HIS C  54      15.672 -30.000  -9.742  1.00 97.44           N  
ATOM   4307  N   THR C  55      12.664 -24.312 -11.820  1.00 96.12           N  
ATOM   4308  CA  THR C  55      11.648 -23.312 -12.125  1.00 96.12           C  
ATOM   4309  C   THR C  55      10.742 -23.781 -13.250  1.00 96.12           C  
ATOM   4310  CB  THR C  55      12.297 -21.969 -12.500  1.00 96.12           C  
ATOM   4311  O   THR C  55      11.172 -24.516 -14.141  1.00 96.12           O  
ATOM   4312  CG2 THR C  55      13.070 -21.375 -11.328  1.00 96.12           C  
ATOM   4313  OG1 THR C  55      13.195 -22.172 -13.602  1.00 96.12           O  
ATOM   4314  N   ASP C  56       9.461 -23.406 -13.141  1.00 93.44           N  
ATOM   4315  CA  ASP C  56       8.445 -23.625 -14.164  1.00 93.44           C  
ATOM   4316  C   ASP C  56       7.562 -22.391 -14.336  1.00 93.44           C  
ATOM   4317  CB  ASP C  56       7.582 -24.844 -13.812  1.00 93.44           C  
ATOM   4318  O   ASP C  56       7.387 -21.609 -13.398  1.00 93.44           O  
ATOM   4319  CG  ASP C  56       7.086 -25.594 -15.039  1.00 93.44           C  
ATOM   4320  OD1 ASP C  56       7.410 -25.188 -16.172  1.00 93.44           O  
ATOM   4321  OD2 ASP C  56       6.359 -26.594 -14.867  1.00 93.44           O  
ATOM   4322  N   MET C  57       7.152 -22.234 -15.555  1.00 93.44           N  
ATOM   4323  CA  MET C  57       6.340 -21.062 -15.859  1.00 93.44           C  
ATOM   4324  C   MET C  57       5.172 -21.422 -16.766  1.00 93.44           C  
ATOM   4325  CB  MET C  57       7.195 -19.969 -16.516  1.00 93.44           C  
ATOM   4326  O   MET C  57       5.328 -22.219 -17.688  1.00 93.44           O  
ATOM   4327  CG  MET C  57       6.445 -18.672 -16.766  1.00 93.44           C  
ATOM   4328  SD  MET C  57       7.469 -17.422 -17.656  1.00 93.44           S  
ATOM   4329  CE  MET C  57       8.805 -17.203 -16.453  1.00 93.44           C  
ATOM   4330  N   TYR C  58       4.039 -21.000 -16.422  1.00 92.31           N  
ATOM   4331  CA  TYR C  58       2.867 -21.047 -17.297  1.00 92.31           C  
ATOM   4332  C   TYR C  58       2.432 -19.656 -17.703  1.00 92.31           C  
ATOM   4333  CB  TYR C  58       1.711 -21.766 -16.594  1.00 92.31           C  
ATOM   4334  O   TYR C  58       2.070 -18.828 -16.859  1.00 92.31           O  
ATOM   4335  CG  TYR C  58       0.440 -21.812 -17.406  1.00 92.31           C  
ATOM   4336  CD1 TYR C  58      -0.560 -20.859 -17.219  1.00 92.31           C  
ATOM   4337  CD2 TYR C  58       0.235 -22.812 -18.359  1.00 92.31           C  
ATOM   4338  CE1 TYR C  58      -1.734 -20.906 -17.969  1.00 92.31           C  
ATOM   4339  CE2 TYR C  58      -0.935 -22.859 -19.109  1.00 92.31           C  
ATOM   4340  OH  TYR C  58      -3.072 -21.938 -19.641  1.00 92.31           O  
ATOM   4341  CZ  TYR C  58      -1.912 -21.891 -18.906  1.00 92.31           C  
ATOM   4342  N   VAL C  59       2.475 -19.375 -18.969  1.00 93.38           N  
ATOM   4343  CA  VAL C  59       2.090 -18.062 -19.484  1.00 93.38           C  
ATOM   4344  C   VAL C  59       0.579 -18.016 -19.688  1.00 93.38           C  
ATOM   4345  CB  VAL C  59       2.824 -17.734 -20.797  1.00 93.38           C  
ATOM   4346  O   VAL C  59       0.054 -18.641 -20.625  1.00 93.38           O  
ATOM   4347  CG1 VAL C  59       2.395 -16.359 -21.328  1.00 93.38           C  
ATOM   4348  CG2 VAL C  59       4.336 -17.781 -20.594  1.00 93.38           C  
ATOM   4349  N   ASN C  60      -0.009 -17.250 -18.906  1.00 89.75           N  
ATOM   4350  CA  ASN C  60      -1.458 -17.109 -19.000  1.00 89.75           C  
ATOM   4351  C   ASN C  60      -1.850 -16.188 -20.156  1.00 89.75           C  
ATOM   4352  CB  ASN C  60      -2.045 -16.609 -17.688  1.00 89.75           C  
ATOM   4353  O   ASN C  60      -2.758 -16.500 -20.922  1.00 89.75           O  
ATOM   4354  CG  ASN C  60      -3.535 -16.859 -17.578  1.00 89.75           C  
ATOM   4355  ND2 ASN C  60      -4.238 -15.953 -16.906  1.00 89.75           N  
ATOM   4356  OD1 ASN C  60      -4.051 -17.859 -18.094  1.00 89.75           O  
ATOM   4357  N   SER C  61      -1.178 -15.117 -20.234  1.00 89.12           N  
ATOM   4358  CA  SER C  61      -1.473 -14.172 -21.312  1.00 89.12           C  
ATOM   4359  C   SER C  61      -0.313 -13.211 -21.531  1.00 89.12           C  
ATOM   4360  CB  SER C  61      -2.748 -13.391 -21.000  1.00 89.12           C  
ATOM   4361  O   SER C  61       0.470 -12.945 -20.625  1.00 89.12           O  
ATOM   4362  OG  SER C  61      -2.533 -12.477 -19.938  1.00 89.12           O  
ATOM   4363  N   ILE C  62      -0.254 -12.781 -22.766  1.00 91.31           N  
ATOM   4364  CA  ILE C  62       0.669 -11.711 -23.125  1.00 91.31           C  
ATOM   4365  C   ILE C  62      -0.112 -10.523 -23.688  1.00 91.31           C  
ATOM   4366  CB  ILE C  62       1.721 -12.188 -24.156  1.00 91.31           C  
ATOM   4367  O   ILE C  62      -1.044 -10.695 -24.484  1.00 91.31           O  
ATOM   4368  CG1 ILE C  62       2.631 -13.250 -23.531  1.00 91.31           C  
ATOM   4369  CG2 ILE C  62       2.541 -11.008 -24.688  1.00 91.31           C  
ATOM   4370  CD1 ILE C  62       3.643 -13.852 -24.500  1.00 91.31           C  
ATOM   4371  N   GLY C  63       0.338  -9.398 -23.297  1.00 87.62           N  
ATOM   4372  CA  GLY C  63      -0.261  -8.180 -23.828  1.00 87.62           C  
ATOM   4373  C   GLY C  63      -0.792  -7.262 -22.734  1.00 87.62           C  
ATOM   4374  O   GLY C  63      -1.079  -7.711 -21.625  1.00 87.62           O  
ATOM   4375  N   PRO C  64      -0.954  -6.070 -22.969  1.00 87.75           N  
ATOM   4376  CA  PRO C  64      -0.710  -5.422 -24.266  1.00 87.75           C  
ATOM   4377  C   PRO C  64       0.776  -5.301 -24.594  1.00 87.75           C  
ATOM   4378  CB  PRO C  64      -1.347  -4.043 -24.094  1.00 87.75           C  
ATOM   4379  O   PRO C  64       1.616  -5.344 -23.688  1.00 87.75           O  
ATOM   4380  CG  PRO C  64      -1.238  -3.750 -22.625  1.00 87.75           C  
ATOM   4381  CD  PRO C  64      -1.372  -5.039 -21.875  1.00 87.75           C  
ATOM   4382  N   VAL C  65       1.025  -5.242 -25.875  1.00 89.12           N  
ATOM   4383  CA  VAL C  65       2.363  -4.930 -26.359  1.00 89.12           C  
ATOM   4384  C   VAL C  65       2.443  -3.451 -26.734  1.00 89.12           C  
ATOM   4385  CB  VAL C  65       2.742  -5.809 -27.578  1.00 89.12           C  
ATOM   4386  O   VAL C  65       1.678  -2.977 -27.578  1.00 89.12           O  
ATOM   4387  CG1 VAL C  65       4.148  -5.465 -28.078  1.00 89.12           C  
ATOM   4388  CG2 VAL C  65       2.646  -7.289 -27.219  1.00 89.12           C  
ATOM   4389  N   ASN C  66       3.361  -2.721 -26.125  1.00 86.38           N  
ATOM   4390  CA  ASN C  66       3.496  -1.281 -26.328  1.00 86.38           C  
ATOM   4391  C   ASN C  66       4.793  -0.932 -27.047  1.00 86.38           C  
ATOM   4392  CB  ASN C  66       3.426  -0.550 -24.984  1.00 86.38           C  
ATOM   4393  O   ASN C  66       5.855  -0.854 -26.422  1.00 86.38           O  
ATOM   4394  CG  ASN C  66       3.328   0.955 -25.141  1.00 86.38           C  
ATOM   4395  ND2 ASN C  66       2.633   1.605 -24.219  1.00 86.38           N  
ATOM   4396  OD1 ASN C  66       3.875   1.527 -26.078  1.00 86.38           O  
ATOM   4397  N   ALA C  67       4.703  -0.624 -28.281  1.00 80.88           N  
ATOM   4398  CA  ALA C  67       5.879  -0.344 -29.094  1.00 80.88           C  
ATOM   4399  C   ALA C  67       6.488   1.007 -28.734  1.00 80.88           C  
ATOM   4400  CB  ALA C  67       5.520  -0.383 -30.578  1.00 80.88           C  
ATOM   4401  O   ALA C  67       7.703   1.200 -28.859  1.00 80.88           O  
ATOM   4402  N   ILE C  68       5.660   1.892 -28.281  1.00 77.75           N  
ATOM   4403  CA  ILE C  68       6.133   3.230 -27.938  1.00 77.75           C  
ATOM   4404  C   ILE C  68       7.012   3.170 -26.703  1.00 77.75           C  
ATOM   4405  CB  ILE C  68       4.957   4.207 -27.719  1.00 77.75           C  
ATOM   4406  O   ILE C  68       8.109   3.742 -26.672  1.00 77.75           O  
ATOM   4407  CG1 ILE C  68       4.156   4.383 -29.016  1.00 77.75           C  
ATOM   4408  CG2 ILE C  68       5.465   5.555 -27.203  1.00 77.75           C  
ATOM   4409  CD1 ILE C  68       2.855   5.152 -28.844  1.00 77.75           C  
ATOM   4410  N   ASN C  69       6.543   2.457 -25.797  1.00 80.12           N  
ATOM   4411  CA  ASN C  69       7.266   2.381 -24.531  1.00 80.12           C  
ATOM   4412  C   ASN C  69       8.242   1.206 -24.516  1.00 80.12           C  
ATOM   4413  CB  ASN C  69       6.289   2.279 -23.359  1.00 80.12           C  
ATOM   4414  O   ASN C  69       8.969   1.012 -23.531  1.00 80.12           O  
ATOM   4415  CG  ASN C  69       5.508   3.559 -23.141  1.00 80.12           C  
ATOM   4416  ND2 ASN C  69       4.301   3.432 -22.594  1.00 80.12           N  
ATOM   4417  OD1 ASN C  69       5.980   4.652 -23.453  1.00 80.12           O  
ATOM   4418  N   MET C  70       8.273   0.399 -25.500  1.00 83.12           N  
ATOM   4419  CA  MET C  70       9.148  -0.759 -25.656  1.00 83.12           C  
ATOM   4420  C   MET C  70       8.961  -1.739 -24.500  1.00 83.12           C  
ATOM   4421  CB  MET C  70      10.609  -0.319 -25.734  1.00 83.12           C  
ATOM   4422  O   MET C  70       9.938  -2.121 -23.844  1.00 83.12           O  
ATOM   4423  CG  MET C  70      10.953   0.456 -27.000  1.00 83.12           C  
ATOM   4424  SD  MET C  70      11.359  -0.644 -28.406  1.00 83.12           S  
ATOM   4425  CE  MET C  70      12.883   0.148 -29.000  1.00 83.12           C  
ATOM   4426  N   GLU C  71       7.781  -2.053 -24.297  1.00 89.56           N  
ATOM   4427  CA  GLU C  71       7.477  -2.992 -23.234  1.00 89.56           C  
ATOM   4428  C   GLU C  71       6.262  -3.852 -23.578  1.00 89.56           C  
ATOM   4429  CB  GLU C  71       7.234  -2.246 -21.922  1.00 89.56           C  
ATOM   4430  O   GLU C  71       5.504  -3.525 -24.484  1.00 89.56           O  
ATOM   4431  CG  GLU C  71       5.973  -1.396 -21.906  1.00 89.56           C  
ATOM   4432  CD  GLU C  71       5.871  -0.473 -20.703  1.00 89.56           C  
ATOM   4433  OE1 GLU C  71       4.785   0.104 -20.469  1.00 89.56           O  
ATOM   4434  OE2 GLU C  71       6.891  -0.325 -20.000  1.00 89.56           O  
ATOM   4435  N   TYR C  72       6.148  -4.953 -22.969  1.00 92.69           N  
ATOM   4436  CA  TYR C  72       4.973  -5.809 -23.062  1.00 92.69           C  
ATOM   4437  C   TYR C  72       4.555  -6.305 -21.688  1.00 92.69           C  
ATOM   4438  CB  TYR C  72       5.238  -7.000 -23.984  1.00 92.69           C  
ATOM   4439  O   TYR C  72       5.391  -6.438 -20.781  1.00 92.69           O  
ATOM   4440  CG  TYR C  72       6.160  -8.039 -23.391  1.00 92.69           C  
ATOM   4441  CD1 TYR C  72       7.535  -7.836 -23.359  1.00 92.69           C  
ATOM   4442  CD2 TYR C  72       5.652  -9.219 -22.859  1.00 92.69           C  
ATOM   4443  CE1 TYR C  72       8.391  -8.789 -22.812  1.00 92.69           C  
ATOM   4444  CE2 TYR C  72       6.496 -10.180 -22.312  1.00 92.69           C  
ATOM   4445  OH  TYR C  72       8.695 -10.906 -21.750  1.00 92.69           O  
ATOM   4446  CZ  TYR C  72       7.859  -9.961 -22.297  1.00 92.69           C  
ATOM   4447  N   THR C  73       3.309  -6.500 -21.500  1.00 93.44           N  
ATOM   4448  CA  THR C  73       2.771  -7.039 -20.266  1.00 93.44           C  
ATOM   4449  C   THR C  73       2.566  -8.547 -20.375  1.00 93.44           C  
ATOM   4450  CB  THR C  73       1.440  -6.363 -19.891  1.00 93.44           C  
ATOM   4451  O   THR C  73       2.111  -9.047 -21.406  1.00 93.44           O  
ATOM   4452  CG2 THR C  73       0.959  -6.820 -18.516  1.00 93.44           C  
ATOM   4453  OG1 THR C  73       1.620  -4.941 -19.875  1.00 93.44           O  
ATOM   4454  N   ILE C  74       2.900  -9.258 -19.344  1.00 94.25           N  
ATOM   4455  CA  ILE C  74       2.734 -10.703 -19.344  1.00 94.25           C  
ATOM   4456  C   ILE C  74       2.154 -11.156 -18.000  1.00 94.25           C  
ATOM   4457  CB  ILE C  74       4.070 -11.430 -19.625  1.00 94.25           C  
ATOM   4458  O   ILE C  74       2.520 -10.633 -16.953  1.00 94.25           O  
ATOM   4459  CG1 ILE C  74       3.842 -12.938 -19.766  1.00 94.25           C  
ATOM   4460  CG2 ILE C  74       5.082 -11.141 -18.500  1.00 94.25           C  
ATOM   4461  CD1 ILE C  74       5.051 -13.695 -20.297  1.00 94.25           C  
ATOM   4462  N   ASP C  75       1.218 -12.055 -18.047  1.00 93.00           N  
ATOM   4463  CA  ASP C  75       0.631 -12.711 -16.891  1.00 93.00           C  
ATOM   4464  C   ASP C  75       1.094 -14.164 -16.781  1.00 93.00           C  
ATOM   4465  CB  ASP C  75      -0.896 -12.648 -16.938  1.00 93.00           C  
ATOM   4466  O   ASP C  75       0.850 -14.961 -17.688  1.00 93.00           O  
ATOM   4467  CG  ASP C  75      -1.562 -13.164 -15.680  1.00 93.00           C  
ATOM   4468  OD1 ASP C  75      -1.176 -14.250 -15.188  1.00 93.00           O  
ATOM   4469  OD2 ASP C  75      -2.482 -12.492 -15.180  1.00 93.00           O  
ATOM   4470  N   ILE C  76       1.699 -14.523 -15.625  1.00 93.50           N  
ATOM   4471  CA  ILE C  76       2.266 -15.867 -15.555  1.00 93.50           C  
ATOM   4472  C   ILE C  76       1.952 -16.484 -14.203  1.00 93.50           C  
ATOM   4473  CB  ILE C  76       3.793 -15.844 -15.797  1.00 93.50           C  
ATOM   4474  O   ILE C  76       1.702 -15.781 -13.227  1.00 93.50           O  
ATOM   4475  CG1 ILE C  76       4.496 -15.023 -14.711  1.00 93.50           C  
ATOM   4476  CG2 ILE C  76       4.113 -15.297 -17.188  1.00 93.50           C  
ATOM   4477  CD1 ILE C  76       6.012 -15.125 -14.742  1.00 93.50           C  
ATOM   4478  N   PHE C  77       1.911 -17.781 -14.203  1.00 91.38           N  
ATOM   4479  CA  PHE C  77       2.104 -18.578 -12.992  1.00 91.38           C  
ATOM   4480  C   PHE C  77       3.547 -19.062 -12.883  1.00 91.38           C  
ATOM   4481  CB  PHE C  77       1.152 -19.781 -12.984  1.00 91.38           C  
ATOM   4482  O   PHE C  77       4.062 -19.703 -13.797  1.00 91.38           O  
ATOM   4483  CG  PHE C  77      -0.298 -19.406 -12.836  1.00 91.38           C  
ATOM   4484  CD1 PHE C  77      -0.854 -19.219 -11.578  1.00 91.38           C  
ATOM   4485  CD2 PHE C  77      -1.104 -19.250 -13.953  1.00 91.38           C  
ATOM   4486  CE1 PHE C  77      -2.195 -18.875 -11.438  1.00 91.38           C  
ATOM   4487  CE2 PHE C  77      -2.447 -18.906 -13.820  1.00 91.38           C  
ATOM   4488  CZ  PHE C  77      -2.990 -18.719 -12.562  1.00 91.38           C  
ATOM   4489  N   PHE C  78       4.180 -18.750 -11.820  1.00 94.50           N  
ATOM   4490  CA  PHE C  78       5.598 -19.031 -11.625  1.00 94.50           C  
ATOM   4491  C   PHE C  78       5.801 -20.031 -10.492  1.00 94.50           C  
ATOM   4492  CB  PHE C  78       6.359 -17.734 -11.328  1.00 94.50           C  
ATOM   4493  O   PHE C  78       5.363 -19.797  -9.359  1.00 94.50           O  
ATOM   4494  CG  PHE C  78       7.855 -17.891 -11.367  1.00 94.50           C  
ATOM   4495  CD1 PHE C  78       8.625 -17.609 -10.242  1.00 94.50           C  
ATOM   4496  CD2 PHE C  78       8.492 -18.312 -12.523  1.00 94.50           C  
ATOM   4497  CE1 PHE C  78      10.008 -17.750 -10.273  1.00 94.50           C  
ATOM   4498  CE2 PHE C  78       9.875 -18.453 -12.562  1.00 94.50           C  
ATOM   4499  CZ  PHE C  78      10.633 -18.172 -11.438  1.00 94.50           C  
ATOM   4500  N   ALA C  79       6.473 -21.062 -10.836  1.00 94.44           N  
ATOM   4501  CA  ALA C  79       6.688 -22.125  -9.859  1.00 94.44           C  
ATOM   4502  C   ALA C  79       8.172 -22.344  -9.594  1.00 94.44           C  
ATOM   4503  CB  ALA C  79       6.043 -23.422 -10.344  1.00 94.44           C  
ATOM   4504  O   ALA C  79       8.984 -22.344 -10.531  1.00 94.44           O  
ATOM   4505  N   GLN C  80       8.500 -22.469  -8.398  1.00 95.50           N  
ATOM   4506  CA  GLN C  80       9.852 -22.766  -7.953  1.00 95.50           C  
ATOM   4507  C   GLN C  80       9.859 -23.953  -6.988  1.00 95.50           C  
ATOM   4508  CB  GLN C  80      10.492 -21.547  -7.285  1.00 95.50           C  
ATOM   4509  O   GLN C  80       9.102 -23.969  -6.016  1.00 95.50           O  
ATOM   4510  CG  GLN C  80      10.594 -20.328  -8.203  1.00 95.50           C  
ATOM   4511  CD  GLN C  80      11.086 -19.094  -7.477  1.00 95.50           C  
ATOM   4512  NE2 GLN C  80      10.164 -18.375  -6.852  1.00 95.50           N  
ATOM   4513  OE1 GLN C  80      12.281 -18.797  -7.480  1.00 95.50           O  
ATOM   4514  N   THR C  81      10.703 -24.938  -7.289  1.00 96.88           N  
ATOM   4515  CA  THR C  81      10.828 -26.125  -6.449  1.00 96.88           C  
ATOM   4516  C   THR C  81      12.266 -26.297  -5.973  1.00 96.88           C  
ATOM   4517  CB  THR C  81      10.375 -27.391  -7.203  1.00 96.88           C  
ATOM   4518  O   THR C  81      13.211 -26.172  -6.762  1.00 96.88           O  
ATOM   4519  CG2 THR C  81      10.461 -28.625  -6.305  1.00 96.88           C  
ATOM   4520  OG1 THR C  81       9.023 -27.234  -7.641  1.00 96.88           O  
ATOM   4521  N   TRP C  82      12.422 -26.531  -4.723  1.00 97.62           N  
ATOM   4522  CA  TRP C  82      13.734 -26.812  -4.164  1.00 97.62           C  
ATOM   4523  C   TRP C  82      13.641 -27.781  -2.994  1.00 97.62           C  
ATOM   4524  CB  TRP C  82      14.422 -25.516  -3.713  1.00 97.62           C  
ATOM   4525  O   TRP C  82      12.539 -28.141  -2.574  1.00 97.62           O  
ATOM   4526  CG  TRP C  82      13.758 -24.859  -2.537  1.00 97.62           C  
ATOM   4527  CD1 TRP C  82      14.102 -24.984  -1.221  1.00 97.62           C  
ATOM   4528  CD2 TRP C  82      12.641 -23.969  -2.570  1.00 97.62           C  
ATOM   4529  CE2 TRP C  82      12.359 -23.594  -1.236  1.00 97.62           C  
ATOM   4530  CE3 TRP C  82      11.844 -23.453  -3.602  1.00 97.62           C  
ATOM   4531  NE1 TRP C  82      13.266 -24.234  -0.434  1.00 97.62           N  
ATOM   4532  CH2 TRP C  82      10.547 -22.234  -1.933  1.00 97.62           C  
ATOM   4533  CZ2 TRP C  82      11.312 -22.734  -0.906  1.00 97.62           C  
ATOM   4534  CZ3 TRP C  82      10.805 -22.594  -3.270  1.00 97.62           C  
ATOM   4535  N   TYR C  83      14.812 -28.250  -2.559  1.00 97.62           N  
ATOM   4536  CA  TYR C  83      14.867 -29.156  -1.410  1.00 97.62           C  
ATOM   4537  C   TYR C  83      15.461 -28.453  -0.196  1.00 97.62           C  
ATOM   4538  CB  TYR C  83      15.688 -30.406  -1.746  1.00 97.62           C  
ATOM   4539  O   TYR C  83      16.484 -27.781  -0.304  1.00 97.62           O  
ATOM   4540  CG  TYR C  83      14.938 -31.406  -2.588  1.00 97.62           C  
ATOM   4541  CD1 TYR C  83      14.250 -32.469  -1.999  1.00 97.62           C  
ATOM   4542  CD2 TYR C  83      14.922 -31.312  -3.975  1.00 97.62           C  
ATOM   4543  CE1 TYR C  83      13.562 -33.406  -2.771  1.00 97.62           C  
ATOM   4544  CE2 TYR C  83      14.242 -32.219  -4.758  1.00 97.62           C  
ATOM   4545  OH  TYR C  83      12.891 -34.188  -4.918  1.00 97.62           O  
ATOM   4546  CZ  TYR C  83      13.562 -33.281  -4.148  1.00 97.62           C  
ATOM   4547  N   ASP C  84      14.781 -28.562   0.892  1.00 96.75           N  
ATOM   4548  CA  ASP C  84      15.258 -28.078   2.184  1.00 96.75           C  
ATOM   4549  C   ASP C  84      15.188 -29.188   3.242  1.00 96.75           C  
ATOM   4550  CB  ASP C  84      14.445 -26.875   2.635  1.00 96.75           C  
ATOM   4551  O   ASP C  84      14.117 -29.469   3.779  1.00 96.75           O  
ATOM   4552  CG  ASP C  84      15.086 -26.125   3.791  1.00 96.75           C  
ATOM   4553  OD1 ASP C  84      15.859 -26.734   4.559  1.00 96.75           O  
ATOM   4554  OD2 ASP C  84      14.812 -24.906   3.938  1.00 96.75           O  
ATOM   4555  N   ARG C  85      16.297 -29.672   3.633  1.00 94.50           N  
ATOM   4556  CA  ARG C  85      16.375 -30.812   4.547  1.00 94.50           C  
ATOM   4557  C   ARG C  85      15.797 -30.453   5.914  1.00 94.50           C  
ATOM   4558  CB  ARG C  85      17.812 -31.297   4.691  1.00 94.50           C  
ATOM   4559  O   ARG C  85      15.359 -31.328   6.660  1.00 94.50           O  
ATOM   4560  CG  ARG C  85      18.391 -31.922   3.434  1.00 94.50           C  
ATOM   4561  CD  ARG C  85      19.828 -32.375   3.631  1.00 94.50           C  
ATOM   4562  NE  ARG C  85      20.375 -32.938   2.410  1.00 94.50           N  
ATOM   4563  NH1 ARG C  85      22.578 -32.812   3.102  1.00 94.50           N  
ATOM   4564  NH2 ARG C  85      22.078 -33.656   1.038  1.00 94.50           N  
ATOM   4565  CZ  ARG C  85      21.672 -33.156   2.186  1.00 94.50           C  
ATOM   4566  N   ARG C  86      15.812 -29.188   6.270  1.00 94.06           N  
ATOM   4567  CA  ARG C  86      15.297 -28.750   7.566  1.00 94.06           C  
ATOM   4568  C   ARG C  86      13.789 -28.922   7.645  1.00 94.06           C  
ATOM   4569  CB  ARG C  86      15.680 -27.297   7.832  1.00 94.06           C  
ATOM   4570  O   ARG C  86      13.211 -28.906   8.734  1.00 94.06           O  
ATOM   4571  CG  ARG C  86      17.172 -27.047   7.863  1.00 94.06           C  
ATOM   4572  CD  ARG C  86      17.500 -25.562   7.895  1.00 94.06           C  
ATOM   4573  NE  ARG C  86      17.109 -24.891   6.652  1.00 94.06           N  
ATOM   4574  NH1 ARG C  86      17.797 -22.797   7.320  1.00 94.06           N  
ATOM   4575  NH2 ARG C  86      16.891 -23.094   5.238  1.00 94.06           N  
ATOM   4576  CZ  ARG C  86      17.266 -23.594   6.406  1.00 94.06           C  
ATOM   4577  N   LEU C  87      13.141 -29.141   6.484  1.00 96.19           N  
ATOM   4578  CA  LEU C  87      11.688 -29.219   6.438  1.00 96.19           C  
ATOM   4579  C   LEU C  87      11.234 -30.656   6.215  1.00 96.19           C  
ATOM   4580  CB  LEU C  87      11.133 -28.328   5.324  1.00 96.19           C  
ATOM   4581  O   LEU C  87      10.078 -30.906   5.867  1.00 96.19           O  
ATOM   4582  CG  LEU C  87      11.352 -26.828   5.492  1.00 96.19           C  
ATOM   4583  CD1 LEU C  87      10.867 -26.078   4.254  1.00 96.19           C  
ATOM   4584  CD2 LEU C  87      10.648 -26.312   6.742  1.00 96.19           C  
ATOM   4585  N   LYS C  88      12.102 -31.562   6.375  1.00 95.81           N  
ATOM   4586  CA  LYS C  88      11.742 -32.969   6.316  1.00 95.81           C  
ATOM   4587  C   LYS C  88      10.930 -33.375   7.539  1.00 95.81           C  
ATOM   4588  CB  LYS C  88      13.000 -33.844   6.211  1.00 95.81           C  
ATOM   4589  O   LYS C  88      11.164 -32.875   8.641  1.00 95.81           O  
ATOM   4590  CG  LYS C  88      13.664 -33.812   4.840  1.00 95.81           C  
ATOM   4591  CD  LYS C  88      14.836 -34.781   4.758  1.00 95.81           C  
ATOM   4592  CE  LYS C  88      15.461 -34.781   3.373  1.00 95.81           C  
ATOM   4593  NZ  LYS C  88      16.609 -35.750   3.285  1.00 95.81           N  
ATOM   4594  N   PHE C  89       9.984 -34.250   7.301  1.00 94.75           N  
ATOM   4595  CA  PHE C  89       9.211 -34.781   8.422  1.00 94.75           C  
ATOM   4596  C   PHE C  89       8.742 -36.188   8.156  1.00 94.75           C  
ATOM   4597  CB  PHE C  89       8.000 -33.875   8.703  1.00 94.75           C  
ATOM   4598  O   PHE C  89       8.711 -36.656   7.004  1.00 94.75           O  
ATOM   4599  CG  PHE C  89       7.047 -33.750   7.543  1.00 94.75           C  
ATOM   4600  CD1 PHE C  89       7.227 -32.781   6.570  1.00 94.75           C  
ATOM   4601  CD2 PHE C  89       5.969 -34.625   7.430  1.00 94.75           C  
ATOM   4602  CE1 PHE C  89       6.344 -32.688   5.496  1.00 94.75           C  
ATOM   4603  CE2 PHE C  89       5.082 -34.531   6.359  1.00 94.75           C  
ATOM   4604  CZ  PHE C  89       5.273 -33.562   5.395  1.00 94.75           C  
ATOM   4605  N   ASN C  90       8.438 -36.938   9.258  1.00 90.75           N  
ATOM   4606  CA  ASN C  90       7.945 -38.281   9.156  1.00 90.75           C  
ATOM   4607  C   ASN C  90       6.469 -38.406   9.531  1.00 90.75           C  
ATOM   4608  CB  ASN C  90       8.781 -39.219  10.039  1.00 90.75           C  
ATOM   4609  O   ASN C  90       6.090 -38.062  10.656  1.00 90.75           O  
ATOM   4610  CG  ASN C  90      10.133 -39.562   9.430  1.00 90.75           C  
ATOM   4611  ND2 ASN C  90      11.086 -39.938  10.273  1.00 90.75           N  
ATOM   4612  OD1 ASN C  90      10.312 -39.469   8.211  1.00 90.75           O  
ATOM   4613  N   SER C  91       5.703 -38.719   8.570  1.00 88.44           N  
ATOM   4614  CA  SER C  91       4.270 -38.875   8.789  1.00 88.44           C  
ATOM   4615  C   SER C  91       3.619 -39.656   7.648  1.00 88.44           C  
ATOM   4616  CB  SER C  91       3.604 -37.500   8.914  1.00 88.44           C  
ATOM   4617  O   SER C  91       4.258 -39.906   6.633  1.00 88.44           O  
ATOM   4618  OG  SER C  91       2.191 -37.625   8.938  1.00 88.44           O  
ATOM   4619  N   THR C  92       2.393 -40.062   7.863  1.00 85.19           N  
ATOM   4620  CA  THR C  92       1.610 -40.719   6.820  1.00 85.19           C  
ATOM   4621  C   THR C  92       1.163 -39.719   5.766  1.00 85.19           C  
ATOM   4622  CB  THR C  92       0.378 -41.438   7.410  1.00 85.19           C  
ATOM   4623  O   THR C  92       0.917 -40.094   4.617  1.00 85.19           O  
ATOM   4624  CG2 THR C  92       0.791 -42.625   8.289  1.00 85.19           C  
ATOM   4625  OG1 THR C  92      -0.373 -40.500   8.203  1.00 85.19           O  
ATOM   4626  N   ILE C  93       1.154 -38.500   6.207  1.00 85.62           N  
ATOM   4627  CA  ILE C  93       0.847 -37.438   5.254  1.00 85.62           C  
ATOM   4628  C   ILE C  93       2.076 -37.125   4.398  1.00 85.62           C  
ATOM   4629  CB  ILE C  93       0.370 -36.156   5.969  1.00 85.62           C  
ATOM   4630  O   ILE C  93       3.154 -36.844   4.930  1.00 85.62           O  
ATOM   4631  CG1 ILE C  93      -0.897 -36.438   6.785  1.00 85.62           C  
ATOM   4632  CG2 ILE C  93       0.129 -35.031   4.957  1.00 85.62           C  
ATOM   4633  CD1 ILE C  93      -1.312 -35.281   7.699  1.00 85.62           C  
ATOM   4634  N   LYS C  94       1.873 -37.188   3.117  1.00 88.94           N  
ATOM   4635  CA  LYS C  94       3.016 -37.062   2.217  1.00 88.94           C  
ATOM   4636  C   LYS C  94       3.303 -35.594   1.892  1.00 88.94           C  
ATOM   4637  CB  LYS C  94       2.773 -37.844   0.928  1.00 88.94           C  
ATOM   4638  O   LYS C  94       4.441 -35.219   1.593  1.00 88.94           O  
ATOM   4639  CG  LYS C  94       2.836 -39.344   1.103  1.00 88.94           C  
ATOM   4640  CD  LYS C  94       3.621 -40.000  -0.023  1.00 88.94           C  
ATOM   4641  CE  LYS C  94       3.656 -41.531   0.133  1.00 88.94           C  
ATOM   4642  NZ  LYS C  94       4.520 -42.188  -0.901  1.00 88.94           N  
ATOM   4643  N   VAL C  95       2.262 -34.812   1.896  1.00 91.69           N  
ATOM   4644  CA  VAL C  95       2.445 -33.438   1.480  1.00 91.69           C  
ATOM   4645  C   VAL C  95       1.600 -32.500   2.359  1.00 91.69           C  
ATOM   4646  CB  VAL C  95       2.078 -33.219  -0.007  1.00 91.69           C  
ATOM   4647  O   VAL C  95       0.435 -32.812   2.637  1.00 91.69           O  
ATOM   4648  CG1 VAL C  95       0.574 -33.000  -0.168  1.00 91.69           C  
ATOM   4649  CG2 VAL C  95       2.855 -32.031  -0.594  1.00 91.69           C  
ATOM   4650  N   LEU C  96       2.219 -31.484   2.852  1.00 90.75           N  
ATOM   4651  CA  LEU C  96       1.514 -30.406   3.525  1.00 90.75           C  
ATOM   4652  C   LEU C  96       1.139 -29.297   2.537  1.00 90.75           C  
ATOM   4653  CB  LEU C  96       2.373 -29.828   4.652  1.00 90.75           C  
ATOM   4654  O   LEU C  96       2.014 -28.688   1.917  1.00 90.75           O  
ATOM   4655  CG  LEU C  96       2.781 -30.797   5.762  1.00 90.75           C  
ATOM   4656  CD1 LEU C  96       3.795 -30.125   6.691  1.00 90.75           C  
ATOM   4657  CD2 LEU C  96       1.559 -31.266   6.539  1.00 90.75           C  
ATOM   4658  N   ARG C  97      -0.119 -29.125   2.336  1.00 89.19           N  
ATOM   4659  CA  ARG C  97      -0.614 -28.031   1.501  1.00 89.19           C  
ATOM   4660  C   ARG C  97      -0.972 -26.828   2.346  1.00 89.19           C  
ATOM   4661  CB  ARG C  97      -1.832 -28.484   0.692  1.00 89.19           C  
ATOM   4662  O   ARG C  97      -1.878 -26.875   3.180  1.00 89.19           O  
ATOM   4663  CG  ARG C  97      -1.564 -29.688  -0.204  1.00 89.19           C  
ATOM   4664  CD  ARG C  97      -2.828 -30.156  -0.915  1.00 89.19           C  
ATOM   4665  NE  ARG C  97      -2.574 -31.328  -1.754  1.00 89.19           N  
ATOM   4666  NH1 ARG C  97      -2.174 -30.109  -3.680  1.00 89.19           N  
ATOM   4667  NH2 ARG C  97      -2.061 -32.406  -3.715  1.00 89.19           N  
ATOM   4668  CZ  ARG C  97      -2.270 -31.281  -3.047  1.00 89.19           C  
ATOM   4669  N   LEU C  98      -0.226 -25.766   2.102  1.00 86.44           N  
ATOM   4670  CA  LEU C  98      -0.322 -24.609   2.992  1.00 86.44           C  
ATOM   4671  C   LEU C  98      -0.706 -23.359   2.221  1.00 86.44           C  
ATOM   4672  CB  LEU C  98       1.005 -24.391   3.725  1.00 86.44           C  
ATOM   4673  O   LEU C  98      -0.462 -23.266   1.015  1.00 86.44           O  
ATOM   4674  CG  LEU C  98       1.586 -25.594   4.457  1.00 86.44           C  
ATOM   4675  CD1 LEU C  98       3.037 -25.328   4.848  1.00 86.44           C  
ATOM   4676  CD2 LEU C  98       0.749 -25.922   5.688  1.00 86.44           C  
ATOM   4677  N   ASN C  99      -1.378 -22.500   2.951  1.00 78.31           N  
ATOM   4678  CA  ASN C  99      -1.815 -21.250   2.324  1.00 78.31           C  
ATOM   4679  C   ASN C  99      -0.747 -20.172   2.422  1.00 78.31           C  
ATOM   4680  CB  ASN C  99      -3.123 -20.766   2.951  1.00 78.31           C  
ATOM   4681  O   ASN C  99       0.404 -20.453   2.758  1.00 78.31           O  
ATOM   4682  CG  ASN C  99      -2.979 -20.438   4.426  1.00 78.31           C  
ATOM   4683  ND2 ASN C  99      -4.105 -20.297   5.113  1.00 78.31           N  
ATOM   4684  OD1 ASN C  99      -1.864 -20.328   4.938  1.00 78.31           O  
ATOM   4685  N   SER C 100      -1.114 -18.906   2.094  1.00 77.25           N  
ATOM   4686  CA  SER C 100      -0.218 -17.766   1.955  1.00 77.25           C  
ATOM   4687  C   SER C 100       0.356 -17.344   3.305  1.00 77.25           C  
ATOM   4688  CB  SER C 100      -0.948 -16.594   1.313  1.00 77.25           C  
ATOM   4689  O   SER C 100       1.392 -16.688   3.365  1.00 77.25           O  
ATOM   4690  OG  SER C 100      -2.115 -16.266   2.047  1.00 77.25           O  
ATOM   4691  N   ASN C 101      -0.239 -17.781   4.387  1.00 74.81           N  
ATOM   4692  CA  ASN C 101       0.201 -17.359   5.715  1.00 74.81           C  
ATOM   4693  C   ASN C 101       1.550 -17.984   6.078  1.00 74.81           C  
ATOM   4694  CB  ASN C 101      -0.849 -17.734   6.770  1.00 74.81           C  
ATOM   4695  O   ASN C 101       2.211 -17.531   7.016  1.00 74.81           O  
ATOM   4696  CG  ASN C 101      -2.111 -16.906   6.648  1.00 74.81           C  
ATOM   4697  ND2 ASN C 101      -3.182 -17.359   7.289  1.00 74.81           N  
ATOM   4698  OD1 ASN C 101      -2.125 -15.867   5.980  1.00 74.81           O  
ATOM   4699  N   MET C 102       1.880 -18.922   5.309  1.00 79.69           N  
ATOM   4700  CA  MET C 102       3.129 -19.625   5.594  1.00 79.69           C  
ATOM   4701  C   MET C 102       4.305 -18.938   4.898  1.00 79.69           C  
ATOM   4702  CB  MET C 102       3.039 -21.094   5.152  1.00 79.69           C  
ATOM   4703  O   MET C 102       5.461 -19.203   5.227  1.00 79.69           O  
ATOM   4704  CG  MET C 102       2.502 -22.016   6.227  1.00 79.69           C  
ATOM   4705  SD  MET C 102       3.547 -22.031   7.738  1.00 79.69           S  
ATOM   4706  CE  MET C 102       4.953 -23.016   7.148  1.00 79.69           C  
ATOM   4707  N   VAL C 103       3.803 -18.031   4.059  1.00 78.06           N  
ATOM   4708  CA  VAL C 103       4.859 -17.328   3.330  1.00 78.06           C  
ATOM   4709  C   VAL C 103       5.598 -16.391   4.273  1.00 78.06           C  
ATOM   4710  CB  VAL C 103       4.297 -16.547   2.121  1.00 78.06           C  
ATOM   4711  O   VAL C 103       4.969 -15.617   5.004  1.00 78.06           O  
ATOM   4712  CG1 VAL C 103       5.410 -15.789   1.406  1.00 78.06           C  
ATOM   4713  CG2 VAL C 103       3.592 -17.500   1.155  1.00 78.06           C  
ATOM   4714  N   GLY C 104       6.688 -16.484   4.695  1.00 80.38           N  
ATOM   4715  CA  GLY C 104       7.500 -15.711   5.621  1.00 80.38           C  
ATOM   4716  C   GLY C 104       8.109 -16.547   6.730  1.00 80.38           C  
ATOM   4717  O   GLY C 104       9.031 -16.109   7.414  1.00 80.38           O  
ATOM   4718  N   LYS C 105       7.426 -17.656   6.805  1.00 88.75           N  
ATOM   4719  CA  LYS C 105       7.898 -18.531   7.875  1.00 88.75           C  
ATOM   4720  C   LYS C 105       8.969 -19.500   7.371  1.00 88.75           C  
ATOM   4721  CB  LYS C 105       6.734 -19.312   8.484  1.00 88.75           C  
ATOM   4722  O   LYS C 105       9.664 -20.125   8.164  1.00 88.75           O  
ATOM   4723  CG  LYS C 105       5.668 -18.438   9.133  1.00 88.75           C  
ATOM   4724  CD  LYS C 105       4.812 -19.219  10.109  1.00 88.75           C  
ATOM   4725  CE  LYS C 105       3.779 -18.328  10.789  1.00 88.75           C  
ATOM   4726  NZ  LYS C 105       2.939 -19.109  11.758  1.00 88.75           N  
ATOM   4727  N   ILE C 106       9.102 -19.562   6.070  1.00 91.75           N  
ATOM   4728  CA  ILE C 106      10.133 -20.422   5.500  1.00 91.75           C  
ATOM   4729  C   ILE C 106      10.992 -19.609   4.527  1.00 91.75           C  
ATOM   4730  CB  ILE C 106       9.523 -21.656   4.789  1.00 91.75           C  
ATOM   4731  O   ILE C 106      10.602 -18.516   4.105  1.00 91.75           O  
ATOM   4732  CG1 ILE C 106       8.664 -21.203   3.600  1.00 91.75           C  
ATOM   4733  CG2 ILE C 106       8.711 -22.500   5.770  1.00 91.75           C  
ATOM   4734  CD1 ILE C 106       8.391 -22.312   2.588  1.00 91.75           C  
ATOM   4735  N   TRP C 107      12.086 -20.172   4.191  1.00 92.44           N  
ATOM   4736  CA  TRP C 107      12.969 -19.531   3.223  1.00 92.44           C  
ATOM   4737  C   TRP C 107      12.422 -19.672   1.807  1.00 92.44           C  
ATOM   4738  CB  TRP C 107      14.383 -20.125   3.303  1.00 92.44           C  
ATOM   4739  O   TRP C 107      12.000 -20.750   1.404  1.00 92.44           O  
ATOM   4740  CG  TRP C 107      15.359 -19.516   2.348  1.00 92.44           C  
ATOM   4741  CD1 TRP C 107      16.109 -18.391   2.551  1.00 92.44           C  
ATOM   4742  CD2 TRP C 107      15.688 -19.984   1.039  1.00 92.44           C  
ATOM   4743  CE2 TRP C 107      16.641 -19.094   0.504  1.00 92.44           C  
ATOM   4744  CE3 TRP C 107      15.266 -21.078   0.265  1.00 92.44           C  
ATOM   4745  NE1 TRP C 107      16.891 -18.141   1.445  1.00 92.44           N  
ATOM   4746  CH2 TRP C 107      16.766 -20.344  -1.507  1.00 92.44           C  
ATOM   4747  CZ2 TRP C 107      17.188 -19.266  -0.771  1.00 92.44           C  
ATOM   4748  CZ3 TRP C 107      15.812 -21.234  -1.004  1.00 92.44           C  
ATOM   4749  N   ILE C 108      12.352 -18.609   1.083  1.00 92.19           N  
ATOM   4750  CA  ILE C 108      11.938 -18.594  -0.318  1.00 92.19           C  
ATOM   4751  C   ILE C 108      13.047 -17.984  -1.172  1.00 92.19           C  
ATOM   4752  CB  ILE C 108      10.617 -17.812  -0.513  1.00 92.19           C  
ATOM   4753  O   ILE C 108      13.711 -17.031  -0.751  1.00 92.19           O  
ATOM   4754  CG1 ILE C 108       9.500 -18.453   0.317  1.00 92.19           C  
ATOM   4755  CG2 ILE C 108      10.242 -17.750  -1.995  1.00 92.19           C  
ATOM   4756  CD1 ILE C 108       8.203 -17.641   0.333  1.00 92.19           C  
ATOM   4757  N   PRO C 109      13.211 -18.484  -2.338  1.00 93.31           N  
ATOM   4758  CA  PRO C 109      14.219 -17.875  -3.217  1.00 93.31           C  
ATOM   4759  C   PRO C 109      13.984 -16.391  -3.455  1.00 93.31           C  
ATOM   4760  CB  PRO C 109      14.070 -18.672  -4.520  1.00 93.31           C  
ATOM   4761  O   PRO C 109      12.836 -15.953  -3.518  1.00 93.31           O  
ATOM   4762  CG  PRO C 109      13.500 -19.984  -4.102  1.00 93.31           C  
ATOM   4763  CD  PRO C 109      12.570 -19.766  -2.943  1.00 93.31           C  
ATOM   4764  N   ASP C 110      15.008 -15.633  -3.662  1.00 91.12           N  
ATOM   4765  CA  ASP C 110      14.914 -14.195  -3.877  1.00 91.12           C  
ATOM   4766  C   ASP C 110      14.844 -13.867  -5.367  1.00 91.12           C  
ATOM   4767  CB  ASP C 110      16.094 -13.477  -3.234  1.00 91.12           C  
ATOM   4768  O   ASP C 110      15.484 -12.914  -5.828  1.00 91.12           O  
ATOM   4769  CG  ASP C 110      17.422 -13.820  -3.883  1.00 91.12           C  
ATOM   4770  OD1 ASP C 110      17.531 -14.898  -4.512  1.00 91.12           O  
ATOM   4771  OD2 ASP C 110      18.375 -13.016  -3.760  1.00 91.12           O  
ATOM   4772  N   THR C 111      14.141 -14.586  -6.078  1.00 93.50           N  
ATOM   4773  CA  THR C 111      14.023 -14.430  -7.523  1.00 93.50           C  
ATOM   4774  C   THR C 111      13.492 -13.039  -7.875  1.00 93.50           C  
ATOM   4775  CB  THR C 111      13.109 -15.500  -8.133  1.00 93.50           C  
ATOM   4776  O   THR C 111      12.562 -12.547  -7.234  1.00 93.50           O  
ATOM   4777  CG2 THR C 111      13.109 -15.430  -9.656  1.00 93.50           C  
ATOM   4778  OG1 THR C 111      13.570 -16.797  -7.727  1.00 93.50           O  
ATOM   4779  N   PHE C 112      14.117 -12.461  -8.883  1.00 92.38           N  
ATOM   4780  CA  PHE C 112      13.609 -11.211  -9.445  1.00 92.38           C  
ATOM   4781  C   PHE C 112      13.672 -11.242 -10.969  1.00 92.38           C  
ATOM   4782  CB  PHE C 112      14.414 -10.016  -8.914  1.00 92.38           C  
ATOM   4783  O   PHE C 112      14.367 -12.078 -11.555  1.00 92.38           O  
ATOM   4784  CG  PHE C 112      15.672  -9.734  -9.695  1.00 92.38           C  
ATOM   4785  CD1 PHE C 112      16.672 -10.695  -9.797  1.00 92.38           C  
ATOM   4786  CD2 PHE C 112      15.852  -8.508 -10.320  1.00 92.38           C  
ATOM   4787  CE1 PHE C 112      17.828 -10.438 -10.516  1.00 92.38           C  
ATOM   4788  CE2 PHE C 112      17.016  -8.250 -11.039  1.00 92.38           C  
ATOM   4789  CZ  PHE C 112      18.000  -9.211 -11.133  1.00 92.38           C  
ATOM   4790  N   PHE C 113      12.938 -10.391 -11.562  1.00 94.25           N  
ATOM   4791  CA  PHE C 113      12.914 -10.289 -13.016  1.00 94.25           C  
ATOM   4792  C   PHE C 113      13.766  -9.117 -13.484  1.00 94.25           C  
ATOM   4793  CB  PHE C 113      11.477 -10.141 -13.523  1.00 94.25           C  
ATOM   4794  O   PHE C 113      13.414  -7.957 -13.250  1.00 94.25           O  
ATOM   4795  CG  PHE C 113      10.641 -11.375 -13.352  1.00 94.25           C  
ATOM   4796  CD1 PHE C 113      10.570 -12.336 -14.352  1.00 94.25           C  
ATOM   4797  CD2 PHE C 113       9.914 -11.578 -12.188  1.00 94.25           C  
ATOM   4798  CE1 PHE C 113       9.797 -13.477 -14.195  1.00 94.25           C  
ATOM   4799  CE2 PHE C 113       9.133 -12.719 -12.016  1.00 94.25           C  
ATOM   4800  CZ  PHE C 113       9.078 -13.664 -13.023  1.00 94.25           C  
ATOM   4801  N   ARG C 114      14.742  -9.398 -14.219  1.00 91.50           N  
ATOM   4802  CA  ARG C 114      15.820  -8.469 -14.539  1.00 91.50           C  
ATOM   4803  C   ARG C 114      15.336  -7.355 -15.461  1.00 91.50           C  
ATOM   4804  CB  ARG C 114      17.000  -9.203 -15.180  1.00 91.50           C  
ATOM   4805  O   ARG C 114      15.758  -6.203 -15.328  1.00 91.50           O  
ATOM   4806  CG  ARG C 114      17.750 -10.125 -14.234  1.00 91.50           C  
ATOM   4807  CD  ARG C 114      18.953 -10.766 -14.898  1.00 91.50           C  
ATOM   4808  NE  ARG C 114      20.016 -11.047 -13.938  1.00 91.50           N  
ATOM   4809  NH1 ARG C 114      21.359  -9.297 -14.602  1.00 91.50           N  
ATOM   4810  NH2 ARG C 114      22.031 -10.688 -12.906  1.00 91.50           N  
ATOM   4811  CZ  ARG C 114      21.141 -10.344 -13.812  1.00 91.50           C  
ATOM   4812  N   ASN C 115      14.508  -7.688 -16.359  1.00 90.94           N  
ATOM   4813  CA  ASN C 115      14.078  -6.684 -17.328  1.00 90.94           C  
ATOM   4814  C   ASN C 115      12.656  -6.211 -17.047  1.00 90.94           C  
ATOM   4815  CB  ASN C 115      14.188  -7.223 -18.750  1.00 90.94           C  
ATOM   4816  O   ASN C 115      11.969  -5.719 -17.953  1.00 90.94           O  
ATOM   4817  CG  ASN C 115      13.305  -8.438 -18.984  1.00 90.94           C  
ATOM   4818  ND2 ASN C 115      12.727  -8.523 -20.188  1.00 90.94           N  
ATOM   4819  OD1 ASN C 115      13.148  -9.281 -18.109  1.00 90.94           O  
ATOM   4820  N   SER C 116      12.211  -6.402 -15.859  1.00 92.44           N  
ATOM   4821  CA  SER C 116      10.883  -5.930 -15.492  1.00 92.44           C  
ATOM   4822  C   SER C 116      10.906  -4.445 -15.141  1.00 92.44           C  
ATOM   4823  CB  SER C 116      10.344  -6.734 -14.305  1.00 92.44           C  
ATOM   4824  O   SER C 116      11.812  -3.977 -14.453  1.00 92.44           O  
ATOM   4825  OG  SER C 116      10.984  -6.355 -13.102  1.00 92.44           O  
ATOM   4826  N   LYS C 117       9.984  -3.736 -15.656  1.00 86.69           N  
ATOM   4827  CA  LYS C 117       9.734  -2.367 -15.219  1.00 86.69           C  
ATOM   4828  C   LYS C 117       8.852  -2.346 -13.977  1.00 86.69           C  
ATOM   4829  CB  LYS C 117       9.094  -1.547 -16.328  1.00 86.69           C  
ATOM   4830  O   LYS C 117       9.023  -1.500 -13.094  1.00 86.69           O  
ATOM   4831  CG  LYS C 117      10.016  -1.276 -17.516  1.00 86.69           C  
ATOM   4832  CD  LYS C 117       9.391  -0.300 -18.500  1.00 86.69           C  
ATOM   4833  CE  LYS C 117      10.352   0.037 -19.641  1.00 86.69           C  
ATOM   4834  NZ  LYS C 117       9.734   0.978 -20.625  1.00 86.69           N  
ATOM   4835  N   LYS C 118       7.992  -3.182 -14.023  1.00 87.38           N  
ATOM   4836  CA  LYS C 118       7.059  -3.383 -12.914  1.00 87.38           C  
ATOM   4837  C   LYS C 118       6.621  -4.844 -12.820  1.00 87.38           C  
ATOM   4838  CB  LYS C 118       5.832  -2.479 -13.078  1.00 87.38           C  
ATOM   4839  O   LYS C 118       6.395  -5.492 -13.844  1.00 87.38           O  
ATOM   4840  CG  LYS C 118       4.988  -2.354 -11.820  1.00 87.38           C  
ATOM   4841  CD  LYS C 118       3.795  -1.431 -12.031  1.00 87.38           C  
ATOM   4842  CE  LYS C 118       2.922  -1.343 -10.789  1.00 87.38           C  
ATOM   4843  NZ  LYS C 118       1.752  -0.437 -11.000  1.00 87.38           N  
ATOM   4844  N   ALA C 119       6.566  -5.316 -11.641  1.00 85.06           N  
ATOM   4845  CA  ALA C 119       6.039  -6.656 -11.398  1.00 85.06           C  
ATOM   4846  C   ALA C 119       5.105  -6.672 -10.195  1.00 85.06           C  
ATOM   4847  CB  ALA C 119       7.180  -7.648 -11.195  1.00 85.06           C  
ATOM   4848  O   ALA C 119       5.461  -6.180  -9.117  1.00 85.06           O  
ATOM   4849  N   ASP C 120       3.980  -7.223 -10.430  1.00 81.94           N  
ATOM   4850  CA  ASP C 120       2.994  -7.254  -9.352  1.00 81.94           C  
ATOM   4851  C   ASP C 120       2.436  -8.664  -9.156  1.00 81.94           C  
ATOM   4852  CB  ASP C 120       1.856  -6.270  -9.641  1.00 81.94           C  
ATOM   4853  O   ASP C 120       2.010  -9.305 -10.117  1.00 81.94           O  
ATOM   4854  CG  ASP C 120       2.256  -4.820  -9.430  1.00 81.94           C  
ATOM   4855  OD1 ASP C 120       2.857  -4.500  -8.383  1.00 81.94           O  
ATOM   4856  OD2 ASP C 120       1.965  -3.992 -10.320  1.00 81.94           O  
ATOM   4857  N   ALA C 121       2.451  -9.047  -7.891  1.00 81.62           N  
ATOM   4858  CA  ALA C 121       1.695 -10.258  -7.562  1.00 81.62           C  
ATOM   4859  C   ALA C 121       0.196  -9.969  -7.527  1.00 81.62           C  
ATOM   4860  CB  ALA C 121       2.156 -10.820  -6.223  1.00 81.62           C  
ATOM   4861  O   ALA C 121      -0.229  -8.898  -7.082  1.00 81.62           O  
ATOM   4862  N   HIS C 122      -0.462 -10.883  -8.023  1.00 81.38           N  
ATOM   4863  CA  HIS C 122      -1.912 -10.781  -7.914  1.00 81.38           C  
ATOM   4864  C   HIS C 122      -2.369 -10.984  -6.473  1.00 81.38           C  
ATOM   4865  CB  HIS C 122      -2.596 -11.797  -8.828  1.00 81.38           C  
ATOM   4866  O   HIS C 122      -1.812 -11.812  -5.750  1.00 81.38           O  
ATOM   4867  CG  HIS C 122      -2.564 -11.422 -10.273  1.00 81.38           C  
ATOM   4868  CD2 HIS C 122      -1.523 -11.203 -11.109  1.00 81.38           C  
ATOM   4869  ND1 HIS C 122      -3.707 -11.227 -11.016  1.00 81.38           N  
ATOM   4870  CE1 HIS C 122      -3.371 -10.906 -12.258  1.00 81.38           C  
ATOM   4871  NE2 HIS C 122      -2.051 -10.883 -12.336  1.00 81.38           N  
ATOM   4872  N   TRP C 123      -3.350 -10.219  -6.117  1.00 71.50           N  
ATOM   4873  CA  TRP C 123      -3.865 -10.328  -4.758  1.00 71.50           C  
ATOM   4874  C   TRP C 123      -5.301  -9.828  -4.676  1.00 71.50           C  
ATOM   4875  CB  TRP C 123      -2.980  -9.547  -3.779  1.00 71.50           C  
ATOM   4876  O   TRP C 123      -5.754  -9.078  -5.547  1.00 71.50           O  
ATOM   4877  CG  TRP C 123      -2.945  -8.070  -4.039  1.00 71.50           C  
ATOM   4878  CD1 TRP C 123      -2.586  -7.449  -5.199  1.00 71.50           C  
ATOM   4879  CD2 TRP C 123      -3.277  -7.035  -3.109  1.00 71.50           C  
ATOM   4880  CE2 TRP C 123      -3.096  -5.805  -3.777  1.00 71.50           C  
ATOM   4881  CE3 TRP C 123      -3.711  -7.027  -1.776  1.00 71.50           C  
ATOM   4882  NE1 TRP C 123      -2.674  -6.082  -5.047  1.00 71.50           N  
ATOM   4883  CH2 TRP C 123      -3.758  -4.598  -1.852  1.00 71.50           C  
ATOM   4884  CZ2 TRP C 123      -3.336  -4.578  -3.154  1.00 71.50           C  
ATOM   4885  CZ3 TRP C 123      -3.947  -5.805  -1.160  1.00 71.50           C  
ATOM   4886  N   ILE C 124      -6.066 -10.352  -3.746  1.00 71.94           N  
ATOM   4887  CA  ILE C 124      -7.344  -9.781  -3.346  1.00 71.94           C  
ATOM   4888  C   ILE C 124      -7.234  -9.211  -1.934  1.00 71.94           C  
ATOM   4889  CB  ILE C 124      -8.477 -10.828  -3.414  1.00 71.94           C  
ATOM   4890  O   ILE C 124      -7.023  -8.008  -1.758  1.00 71.94           O  
ATOM   4891  CG1 ILE C 124      -8.594 -11.398  -4.832  1.00 71.94           C  
ATOM   4892  CG2 ILE C 124      -9.805 -10.219  -2.957  1.00 71.94           C  
ATOM   4893  CD1 ILE C 124      -9.609 -12.523  -4.965  1.00 71.94           C  
ATOM   4894  N   THR C 125      -7.160 -10.227  -0.986  1.00 69.19           N  
ATOM   4895  CA  THR C 125      -6.840  -9.836   0.383  1.00 69.19           C  
ATOM   4896  C   THR C 125      -5.434 -10.297   0.763  1.00 69.19           C  
ATOM   4897  CB  THR C 125      -7.859 -10.414   1.382  1.00 69.19           C  
ATOM   4898  O   THR C 125      -4.797  -9.703   1.637  1.00 69.19           O  
ATOM   4899  CG2 THR C 125      -9.242  -9.797   1.173  1.00 69.19           C  
ATOM   4900  OG1 THR C 125      -7.945 -11.828   1.201  1.00 69.19           O  
ATOM   4901  N   THR C 126      -5.004 -11.266   0.077  1.00 73.75           N  
ATOM   4902  CA  THR C 126      -3.637 -11.781   0.161  1.00 73.75           C  
ATOM   4903  C   THR C 126      -3.113 -12.156  -1.222  1.00 73.75           C  
ATOM   4904  CB  THR C 126      -3.555 -13.000   1.094  1.00 73.75           C  
ATOM   4905  O   THR C 126      -3.896 -12.375  -2.148  1.00 73.75           O  
ATOM   4906  CG2 THR C 126      -4.082 -12.672   2.486  1.00 73.75           C  
ATOM   4907  OG1 THR C 126      -4.332 -14.070   0.542  1.00 73.75           O  
ATOM   4908  N   PRO C 127      -1.800 -12.164  -1.344  1.00 78.75           N  
ATOM   4909  CA  PRO C 127      -1.253 -12.578  -2.641  1.00 78.75           C  
ATOM   4910  C   PRO C 127      -1.640 -14.000  -3.020  1.00 78.75           C  
ATOM   4911  CB  PRO C 127       0.260 -12.453  -2.439  1.00 78.75           C  
ATOM   4912  O   PRO C 127      -1.850 -14.844  -2.143  1.00 78.75           O  
ATOM   4913  CG  PRO C 127       0.419 -11.492  -1.305  1.00 78.75           C  
ATOM   4914  CD  PRO C 127      -0.766 -11.633  -0.393  1.00 78.75           C  
ATOM   4915  N   ASN C 128      -1.725 -14.188  -4.309  1.00 82.62           N  
ATOM   4916  CA  ASN C 128      -1.961 -15.523  -4.852  1.00 82.62           C  
ATOM   4917  C   ASN C 128      -0.692 -16.359  -4.832  1.00 82.62           C  
ATOM   4918  CB  ASN C 128      -2.516 -15.430  -6.277  1.00 82.62           C  
ATOM   4919  O   ASN C 128       0.047 -16.406  -5.816  1.00 82.62           O  
ATOM   4920  CG  ASN C 128      -3.916 -14.852  -6.320  1.00 82.62           C  
ATOM   4921  ND2 ASN C 128      -4.352 -14.438  -7.508  1.00 82.62           N  
ATOM   4922  OD1 ASN C 128      -4.605 -14.781  -5.301  1.00 82.62           O  
ATOM   4923  N   ARG C 129      -0.501 -16.969  -3.721  1.00 86.69           N  
ATOM   4924  CA  ARG C 129       0.679 -17.797  -3.545  1.00 86.69           C  
ATOM   4925  C   ARG C 129       0.330 -19.094  -2.801  1.00 86.69           C  
ATOM   4926  CB  ARG C 129       1.772 -17.047  -2.791  1.00 86.69           C  
ATOM   4927  O   ARG C 129      -0.670 -19.141  -2.084  1.00 86.69           O  
ATOM   4928  CG  ARG C 129       1.300 -16.406  -1.489  1.00 86.69           C  
ATOM   4929  CD  ARG C 129       2.365 -15.516  -0.879  1.00 86.69           C  
ATOM   4930  NE  ARG C 129       1.953 -15.000   0.424  1.00 86.69           N  
ATOM   4931  NH1 ARG C 129       3.879 -13.773   0.779  1.00 86.69           N  
ATOM   4932  NH2 ARG C 129       2.211 -13.773   2.352  1.00 86.69           N  
ATOM   4933  CZ  ARG C 129       2.682 -14.180   1.182  1.00 86.69           C  
ATOM   4934  N   MET C 130       1.110 -20.109  -3.121  1.00 86.56           N  
ATOM   4935  CA  MET C 130       0.893 -21.406  -2.502  1.00 86.56           C  
ATOM   4936  C   MET C 130       2.221 -22.078  -2.150  1.00 86.56           C  
ATOM   4937  CB  MET C 130       0.085 -22.312  -3.430  1.00 86.56           C
[truncated: 384,751 more chars]
