# Supplementary material for: Modular Structure and Polymerization Status of GABAA Receptors Illustrated with EM Analysis and AlphaFold2 Prediction
Source: Int J Mol Sci. 2024 Sep 21;25(18):10142. doi: 10.3390/ijms251810142 (PMC11432007; doi:10.3390/ijms251810142)
Supplement: Supplementary file 1 [file ijms-25-10142-s001.zip › AlphaFold2 PDB files/gamma2 Homo-pentamer PDB/g2Homopentamer_rank_002_alphafold2_multimer_v3.pdb]

MODEL     1                                                                     
ATOM      1  N   GLN A   1     -78.625 -20.406   2.816  1.00 20.84           N  
ATOM      2  CA  GLN A   1     -78.062 -20.656   4.125  1.00 20.84           C  
ATOM      3  C   GLN A   1     -76.688 -19.984   4.262  1.00 20.84           C  
ATOM      4  CB  GLN A   1     -77.938 -22.172   4.363  1.00 20.84           C  
ATOM      5  O   GLN A   1     -75.750 -20.281   3.514  1.00 20.84           O  
ATOM      6  CG  GLN A   1     -78.875 -22.719   5.395  1.00 20.84           C  
ATOM      7  CD  GLN A   1     -78.875 -24.234   5.480  1.00 20.84           C  
ATOM      8  NE2 GLN A   1     -79.625 -24.797   6.426  1.00 20.84           N  
ATOM      9  OE1 GLN A   1     -78.125 -24.891   4.711  1.00 20.84           O  
ATOM     10  N   LYS A   2     -76.625 -18.562   4.461  1.00 25.31           N  
ATOM     11  CA  LYS A   2     -75.625 -17.500   4.547  1.00 25.31           C  
ATOM     12  C   LYS A   2     -74.688 -17.734   5.699  1.00 25.31           C  
ATOM     13  CB  LYS A   2     -76.312 -16.141   4.715  1.00 25.31           C  
ATOM     14  O   LYS A   2     -75.062 -17.688   6.867  1.00 25.31           O  
ATOM     15  CG  LYS A   2     -76.562 -15.406   3.408  1.00 25.31           C  
ATOM     16  CD  LYS A   2     -77.188 -14.031   3.646  1.00 25.31           C  
ATOM     17  CE  LYS A   2     -77.438 -13.297   2.338  1.00 25.31           C  
ATOM     18  NZ  LYS A   2     -78.125 -11.992   2.561  1.00 25.31           N  
ATOM     19  N   SER A   3     -73.688 -18.812   5.574  1.00 23.83           N  
ATOM     20  CA  SER A   3     -72.750 -19.219   6.594  1.00 23.83           C  
ATOM     21  C   SER A   3     -71.938 -18.031   7.078  1.00 23.83           C  
ATOM     22  CB  SER A   3     -71.812 -20.312   6.055  1.00 23.83           C  
ATOM     23  O   SER A   3     -71.312 -17.312   6.273  1.00 23.83           O  
ATOM     24  OG  SER A   3     -71.125 -19.859   4.898  1.00 23.83           O  
ATOM     25  N   ASP A   4     -72.312 -17.281   8.086  1.00 23.67           N  
ATOM     26  CA  ASP A   4     -71.750 -16.094   8.727  1.00 23.67           C  
ATOM     27  C   ASP A   4     -70.375 -16.391   9.281  1.00 23.67           C  
ATOM     28  CB  ASP A   4     -72.688 -15.594   9.844  1.00 23.67           C  
ATOM     29  O   ASP A   4     -70.250 -17.156  10.234  1.00 23.67           O  
ATOM     30  CG  ASP A   4     -73.750 -14.617   9.352  1.00 23.67           C  
ATOM     31  OD1 ASP A   4     -73.625 -14.102   8.219  1.00 23.67           O  
ATOM     32  OD2 ASP A   4     -74.688 -14.367  10.102  1.00 23.67           O  
ATOM     33  N   ASP A   5     -69.312 -16.641   8.414  1.00 22.69           N  
ATOM     34  CA  ASP A   5     -67.875 -16.938   8.789  1.00 22.69           C  
ATOM     35  C   ASP A   5     -67.375 -15.898   9.781  1.00 22.69           C  
ATOM     36  CB  ASP A   5     -67.000 -16.984   7.555  1.00 22.69           C  
ATOM     37  O   ASP A   5     -67.312 -14.703   9.477  1.00 22.69           O  
ATOM     38  CG  ASP A   5     -67.062 -18.344   6.855  1.00 22.69           C  
ATOM     39  OD1 ASP A   5     -67.438 -19.344   7.488  1.00 22.69           O  
ATOM     40  OD2 ASP A   5     -66.688 -18.391   5.668  1.00 22.69           O  
ATOM     41  N   ASP A   6     -67.625 -16.016  11.117  1.00 22.88           N  
ATOM     42  CA  ASP A   6     -67.188 -15.156  12.219  1.00 22.88           C  
ATOM     43  C   ASP A   6     -65.625 -14.969  12.195  1.00 22.88           C  
ATOM     44  CB  ASP A   6     -67.625 -15.750  13.562  1.00 22.88           C  
ATOM     45  O   ASP A   6     -64.875 -15.938  12.289  1.00 22.88           O  
ATOM     46  CG  ASP A   6     -69.000 -15.406  13.930  1.00 22.88           C  
ATOM     47  OD1 ASP A   6     -69.562 -14.422  13.383  1.00 22.88           O  
ATOM     48  OD2 ASP A   6     -69.625 -16.109  14.773  1.00 22.88           O  
ATOM     49  N   TYR A   7     -65.000 -14.070  11.367  1.00 23.67           N  
ATOM     50  CA  TYR A   7     -63.594 -13.711  11.328  1.00 23.67           C  
ATOM     51  C   TYR A   7     -63.094 -13.305  12.711  1.00 23.67           C  
ATOM     52  CB  TYR A   7     -63.344 -12.562  10.336  1.00 23.67           C  
ATOM     53  O   TYR A   7     -63.531 -12.289  13.258  1.00 23.67           O  
ATOM     54  CG  TYR A   7     -63.062 -13.031   8.930  1.00 23.67           C  
ATOM     55  CD1 TYR A   7     -61.750 -13.266   8.516  1.00 23.67           C  
ATOM     56  CD2 TYR A   7     -64.062 -13.250   8.016  1.00 23.67           C  
ATOM     57  CE1 TYR A   7     -61.469 -13.695   7.219  1.00 23.67           C  
ATOM     58  CE2 TYR A   7     -63.812 -13.680   6.723  1.00 23.67           C  
ATOM     59  OH  TYR A   7     -62.250 -14.320   5.051  1.00 23.67           O  
ATOM     60  CZ  TYR A   7     -62.500 -13.898   6.332  1.00 23.67           C  
ATOM     61  N   GLU A   8     -63.000 -14.219  13.758  1.00 23.64           N  
ATOM     62  CA  GLU A   8     -62.438 -13.859  15.055  1.00 23.64           C  
ATOM     63  C   GLU A   8     -61.094 -13.164  14.883  1.00 23.64           C  
ATOM     64  CB  GLU A   8     -62.281 -15.094  15.938  1.00 23.64           C  
ATOM     65  O   GLU A   8     -60.219 -13.625  14.133  1.00 23.64           O  
ATOM     66  CG  GLU A   8     -63.531 -15.445  16.734  1.00 23.64           C  
ATOM     67  CD  GLU A   8     -63.281 -16.438  17.859  1.00 23.64           C  
ATOM     68  OE1 GLU A   8     -64.188 -16.656  18.688  1.00 23.64           O  
ATOM     69  OE2 GLU A   8     -62.156 -16.984  17.922  1.00 23.64           O  
ATOM     70  N   ASP A   9     -60.969 -11.844  14.969  1.00 22.95           N  
ATOM     71  CA  ASP A   9     -59.781 -10.977  15.016  1.00 22.95           C  
ATOM     72  C   ASP A   9     -58.781 -11.453  16.078  1.00 22.95           C  
ATOM     73  CB  ASP A   9     -60.188  -9.531  15.297  1.00 22.95           C  
ATOM     74  O   ASP A   9     -59.062 -11.328  17.281  1.00 22.95           O  
ATOM     75  CG  ASP A   9     -59.594  -8.539  14.328  1.00 22.95           C  
ATOM     76  OD1 ASP A   9     -58.750  -8.953  13.477  1.00 22.95           O  
ATOM     77  OD2 ASP A   9     -59.906  -7.340  14.414  1.00 22.95           O  
ATOM     78  N   TYR A  10     -58.125 -12.680  15.992  1.00 22.95           N  
ATOM     79  CA  TYR A  10     -57.062 -12.984  16.953  1.00 22.95           C  
ATOM     80  C   TYR A  10     -56.125 -11.797  17.125  1.00 22.95           C  
ATOM     81  CB  TYR A  10     -56.281 -14.219  16.516  1.00 22.95           C  
ATOM     82  O   TYR A  10     -55.531 -11.336  16.172  1.00 22.95           O  
ATOM     83  CG  TYR A  10     -56.812 -15.516  17.094  1.00 22.95           C  
ATOM     84  CD1 TYR A  10     -56.312 -16.000  18.297  1.00 22.95           C  
ATOM     85  CD2 TYR A  10     -57.781 -16.250  16.422  1.00 22.95           C  
ATOM     86  CE1 TYR A  10     -56.812 -17.203  18.828  1.00 22.95           C  
ATOM     87  CE2 TYR A  10     -58.250 -17.453  16.938  1.00 22.95           C  
ATOM     88  OH  TYR A  10     -58.250 -19.094  18.672  1.00 22.95           O  
ATOM     89  CZ  TYR A  10     -57.750 -17.906  18.141  1.00 22.95           C  
ATOM     90  N   ALA A  11     -56.375 -10.781  17.891  1.00 25.23           N  
ATOM     91  CA  ALA A  11     -55.406  -9.766  18.344  1.00 25.23           C  
ATOM     92  C   ALA A  11     -54.094 -10.406  18.812  1.00 25.23           C  
ATOM     93  CB  ALA A  11     -56.031  -8.922  19.453  1.00 25.23           C  
ATOM     94  O   ALA A  11     -54.094 -11.156  19.781  1.00 25.23           O  
ATOM     95  N   SER A  12     -53.281 -11.094  17.938  1.00 25.33           N  
ATOM     96  CA  SER A  12     -51.969 -11.617  18.281  1.00 25.33           C  
ATOM     97  C   SER A  12     -51.188 -10.656  19.188  1.00 25.33           C  
ATOM     98  CB  SER A  12     -51.125 -11.891  17.016  1.00 25.33           C  
ATOM     99  O   SER A  12     -51.094  -9.461  18.875  1.00 25.33           O  
ATOM    100  OG  SER A  12     -50.969 -10.703  16.250  1.00 25.33           O  
ATOM    101  N   ASN A  13     -51.281 -10.672  20.484  1.00 24.88           N  
ATOM    102  CA  ASN A  13     -50.406  -9.992  21.453  1.00 24.88           C  
ATOM    103  C   ASN A  13     -48.938 -10.094  21.047  1.00 24.88           C  
ATOM    104  CB  ASN A  13     -50.625 -10.570  22.844  1.00 24.88           C  
ATOM    105  O   ASN A  13     -48.344 -11.156  21.141  1.00 24.88           O  
ATOM    106  CG  ASN A  13     -51.250  -9.586  23.812  1.00 24.88           C  
ATOM    107  ND2 ASN A  13     -51.688 -10.070  24.969  1.00 24.88           N  
ATOM    108  OD1 ASN A  13     -51.375  -8.391  23.500  1.00 24.88           O  
ATOM    109  N   LYS A  14     -48.469  -9.531  19.922  1.00 29.20           N  
ATOM    110  CA  LYS A  14     -47.062  -9.422  19.578  1.00 29.20           C  
ATOM    111  C   LYS A  14     -46.188  -9.125  20.812  1.00 29.20           C  
ATOM    112  CB  LYS A  14     -46.844  -8.336  18.531  1.00 29.20           C  
ATOM    113  O   LYS A  14     -46.156  -7.984  21.281  1.00 29.20           O  
ATOM    114  CG  LYS A  14     -47.031  -8.828  17.094  1.00 29.20           C  
ATOM    115  CD  LYS A  14     -46.688  -7.727  16.094  1.00 29.20           C  
ATOM    116  CE  LYS A  14     -46.875  -8.211  14.656  1.00 29.20           C  
ATOM    117  NZ  LYS A  14     -46.594  -7.133  13.664  1.00 29.20           N  
ATOM    118  N   THR A  15     -46.219  -9.914  21.922  1.00 27.95           N  
ATOM    119  CA  THR A  15     -45.250  -9.758  22.984  1.00 27.95           C  
ATOM    120  C   THR A  15     -43.844  -9.547  22.406  1.00 27.95           C  
ATOM    121  CB  THR A  15     -45.250 -10.977  23.922  1.00 27.95           C  
ATOM    122  O   THR A  15     -43.375 -10.383  21.641  1.00 27.95           O  
ATOM    123  CG2 THR A  15     -45.469 -10.555  25.375  1.00 27.95           C  
ATOM    124  OG1 THR A  15     -46.281 -11.883  23.531  1.00 27.95           O  
ATOM    125  N   TRP A  16     -43.406  -8.383  22.078  1.00 28.22           N  
ATOM    126  CA  TRP A  16     -42.000  -8.070  21.828  1.00 28.22           C  
ATOM    127  C   TRP A  16     -41.094  -8.891  22.719  1.00 28.22           C  
ATOM    128  CB  TRP A  16     -41.750  -6.574  22.047  1.00 28.22           C  
ATOM    129  O   TRP A  16     -41.156  -8.812  23.953  1.00 28.22           O  
ATOM    130  CG  TRP A  16     -42.781  -5.680  21.438  1.00 28.22           C  
ATOM    131  CD1 TRP A  16     -43.938  -5.242  22.031  1.00 28.22           C  
ATOM    132  CD2 TRP A  16     -42.781  -5.121  20.125  1.00 28.22           C  
ATOM    133  CE2 TRP A  16     -43.938  -4.352  19.984  1.00 28.22           C  
ATOM    134  CE3 TRP A  16     -41.875  -5.191  19.047  1.00 28.22           C  
ATOM    135  NE1 TRP A  16     -44.625  -4.441  21.172  1.00 28.22           N  
ATOM    136  CH2 TRP A  16     -43.375  -3.744  17.781  1.00 28.22           C  
ATOM    137  CZ2 TRP A  16     -44.250  -3.656  18.812  1.00 28.22           C  
ATOM    138  CZ3 TRP A  16     -42.188  -4.500  17.875  1.00 28.22           C  
ATOM    139  N   VAL A  17     -41.094 -10.219  22.734  1.00 28.89           N  
ATOM    140  CA  VAL A  17     -40.062 -10.969  23.438  1.00 28.89           C  
ATOM    141  C   VAL A  17     -38.781 -10.164  23.469  1.00 28.89           C  
ATOM    142  CB  VAL A  17     -39.812 -12.352  22.797  1.00 28.89           C  
ATOM    143  O   VAL A  17     -38.219  -9.828  22.422  1.00 28.89           O  
ATOM    144  CG1 VAL A  17     -38.812 -13.148  23.594  1.00 28.89           C  
ATOM    145  CG2 VAL A  17     -41.156 -13.125  22.688  1.00 28.89           C  
ATOM    146  N   LEU A  18     -38.594  -9.297  24.453  1.00 31.58           N  
ATOM    147  CA  LEU A  18     -37.344  -8.641  24.812  1.00 31.58           C  
ATOM    148  C   LEU A  18     -36.156  -9.602  24.641  1.00 31.58           C  
ATOM    149  CB  LEU A  18     -37.375  -8.125  26.250  1.00 31.58           C  
ATOM    150  O   LEU A  18     -36.156 -10.688  25.219  1.00 31.58           O  
ATOM    151  CG  LEU A  18     -38.125  -6.797  26.469  1.00 31.58           C  
ATOM    152  CD1 LEU A  18     -38.562  -6.672  27.922  1.00 31.58           C  
ATOM    153  CD2 LEU A  18     -37.219  -5.629  26.062  1.00 31.58           C  
ATOM    154  N   THR A  19     -35.688  -9.961  23.484  1.00 36.56           N  
ATOM    155  CA  THR A  19     -34.438 -10.695  23.391  1.00 36.56           C  
ATOM    156  C   THR A  19     -33.562 -10.422  24.609  1.00 36.56           C  
ATOM    157  CB  THR A  19     -33.656 -10.320  22.109  1.00 36.56           C  
ATOM    158  O   THR A  19     -33.469  -9.281  25.078  1.00 36.56           O  
ATOM    159  CG2 THR A  19     -33.906 -11.344  21.000  1.00 36.56           C  
ATOM    160  OG1 THR A  19     -34.094  -9.031  21.672  1.00 36.56           O  
ATOM    161  N   PRO A  20     -33.406 -11.367  25.562  1.00 39.00           N  
ATOM    162  CA  PRO A  20     -32.562 -11.141  26.734  1.00 39.00           C  
ATOM    163  C   PRO A  20     -31.359 -10.266  26.422  1.00 39.00           C  
ATOM    164  CB  PRO A  20     -32.125 -12.555  27.125  1.00 39.00           C  
ATOM    165  O   PRO A  20     -30.797 -10.344  25.328  1.00 39.00           O  
ATOM    166  CG  PRO A  20     -32.656 -13.438  26.031  1.00 39.00           C  
ATOM    167  CD  PRO A  20     -33.438 -12.594  25.078  1.00 39.00           C  
ATOM    168  N   LYS A  21     -31.203  -9.023  27.031  1.00 49.19           N  
ATOM    169  CA  LYS A  21     -30.047  -8.117  27.094  1.00 49.19           C  
ATOM    170  C   LYS A  21     -28.750  -8.898  27.297  1.00 49.19           C  
ATOM    171  CB  LYS A  21     -30.234  -7.109  28.234  1.00 49.19           C  
ATOM    172  O   LYS A  21     -28.562  -9.547  28.312  1.00 49.19           O  
ATOM    173  CG  LYS A  21     -31.172  -5.957  27.891  1.00 49.19           C  
ATOM    174  CD  LYS A  21     -31.219  -4.930  29.016  1.00 49.19           C  
ATOM    175  CE  LYS A  21     -32.156  -3.785  28.688  1.00 49.19           C  
ATOM    176  NZ  LYS A  21     -32.250  -2.785  29.797  1.00 49.19           N  
ATOM    177  N   VAL A  22     -28.281  -9.664  26.391  1.00 53.97           N  
ATOM    178  CA  VAL A  22     -26.969 -10.305  26.578  1.00 53.97           C  
ATOM    179  C   VAL A  22     -25.922  -9.242  26.859  1.00 53.97           C  
ATOM    180  CB  VAL A  22     -26.578 -11.148  25.359  1.00 53.97           C  
ATOM    181  O   VAL A  22     -25.672  -8.367  26.031  1.00 53.97           O  
ATOM    182  CG1 VAL A  22     -25.234 -11.859  25.594  1.00 53.97           C  
ATOM    183  CG2 VAL A  22     -27.672 -12.164  25.016  1.00 53.97           C  
ATOM    184  N   PRO A  23     -25.453  -9.219  28.078  1.00 58.59           N  
ATOM    185  CA  PRO A  23     -24.406  -8.234  28.375  1.00 58.59           C  
ATOM    186  C   PRO A  23     -23.234  -8.320  27.422  1.00 58.59           C  
ATOM    187  CB  PRO A  23     -23.984  -8.594  29.812  1.00 58.59           C  
ATOM    188  O   PRO A  23     -22.938  -9.391  26.891  1.00 58.59           O  
ATOM    189  CG  PRO A  23     -24.906  -9.703  30.203  1.00 58.59           C  
ATOM    190  CD  PRO A  23     -25.719 -10.109  29.016  1.00 58.59           C  
ATOM    191  N   GLU A  24     -22.703  -7.145  26.891  1.00 62.81           N  
ATOM    192  CA  GLU A  24     -21.531  -6.996  26.031  1.00 62.81           C  
ATOM    193  C   GLU A  24     -20.438  -7.988  26.406  1.00 62.81           C  
ATOM    194  CB  GLU A  24     -21.000  -5.566  26.094  1.00 62.81           C  
ATOM    195  O   GLU A  24     -19.781  -8.570  25.547  1.00 62.81           O  
ATOM    196  CG  GLU A  24     -20.625  -4.984  24.734  1.00 62.81           C  
ATOM    197  CD  GLU A  24     -20.156  -3.539  24.812  1.00 62.81           C  
ATOM    198  OE1 GLU A  24     -19.766  -2.975  23.766  1.00 62.81           O  
ATOM    199  OE2 GLU A  24     -20.188  -2.969  25.922  1.00 62.81           O  
ATOM    200  N   GLY A  25     -20.281  -8.273  27.641  1.00 68.06           N  
ATOM    201  CA  GLY A  25     -19.281  -9.203  28.125  1.00 68.06           C  
ATOM    202  C   GLY A  25     -19.500 -10.633  27.656  1.00 68.06           C  
ATOM    203  O   GLY A  25     -18.547 -11.352  27.359  1.00 68.06           O  
ATOM    204  N   ASP A  26     -20.750 -10.969  27.438  1.00 78.44           N  
ATOM    205  CA  ASP A  26     -21.078 -12.328  27.016  1.00 78.44           C  
ATOM    206  C   ASP A  26     -20.703 -12.547  25.547  1.00 78.44           C  
ATOM    207  CB  ASP A  26     -22.562 -12.625  27.234  1.00 78.44           C  
ATOM    208  O   ASP A  26     -20.172 -13.602  25.188  1.00 78.44           O  
ATOM    209  CG  ASP A  26     -22.875 -13.023  28.672  1.00 78.44           C  
ATOM    210  OD1 ASP A  26     -21.938 -13.234  29.469  1.00 78.44           O  
ATOM    211  OD2 ASP A  26     -24.078 -13.141  29.000  1.00 78.44           O  
ATOM    212  N   VAL A  27     -20.859 -11.523  24.797  1.00 82.44           N  
ATOM    213  CA  VAL A  27     -20.562 -11.656  23.375  1.00 82.44           C  
ATOM    214  C   VAL A  27     -19.047 -11.781  23.172  1.00 82.44           C  
ATOM    215  CB  VAL A  27     -21.109 -10.453  22.562  1.00 82.44           C  
ATOM    216  O   VAL A  27     -18.594 -12.578  22.344  1.00 82.44           O  
ATOM    217  CG1 VAL A  27     -20.781 -10.609  21.078  1.00 82.44           C  
ATOM    218  CG2 VAL A  27     -22.609 -10.312  22.781  1.00 82.44           C  
ATOM    219  N   THR A  28     -18.328 -11.094  24.016  1.00 85.62           N  
ATOM    220  CA  THR A  28     -16.859 -11.172  23.938  1.00 85.62           C  
ATOM    221  C   THR A  28     -16.375 -12.578  24.281  1.00 85.62           C  
ATOM    222  CB  THR A  28     -16.203 -10.156  24.906  1.00 85.62           C  
ATOM    223  O   THR A  28     -15.484 -13.102  23.609  1.00 85.62           O  
ATOM    224  CG2 THR A  28     -14.688 -10.273  24.875  1.00 85.62           C  
ATOM    225  OG1 THR A  28     -16.578  -8.828  24.516  1.00 85.62           O  
ATOM    226  N   VAL A  29     -17.031 -13.141  25.250  1.00 88.81           N  
ATOM    227  CA  VAL A  29     -16.641 -14.484  25.672  1.00 88.81           C  
ATOM    228  C   VAL A  29     -16.953 -15.484  24.562  1.00 88.81           C  
ATOM    229  CB  VAL A  29     -17.359 -14.898  26.969  1.00 88.81           C  
ATOM    230  O   VAL A  29     -16.141 -16.359  24.250  1.00 88.81           O  
ATOM    231  CG1 VAL A  29     -17.156 -16.391  27.250  1.00 88.81           C  
ATOM    232  CG2 VAL A  29     -16.875 -14.055  28.141  1.00 88.81           C  
ATOM    233  N   ILE A  30     -18.109 -15.305  23.984  1.00 88.44           N  
ATOM    234  CA  ILE A  30     -18.500 -16.188  22.906  1.00 88.44           C  
ATOM    235  C   ILE A  30     -17.484 -16.078  21.766  1.00 88.44           C  
ATOM    236  CB  ILE A  30     -19.922 -15.875  22.391  1.00 88.44           C  
ATOM    237  O   ILE A  30     -16.984 -17.094  21.266  1.00 88.44           O  
ATOM    238  CG1 ILE A  30     -20.969 -16.172  23.469  1.00 88.44           C  
ATOM    239  CG2 ILE A  30     -20.234 -16.656  21.109  1.00 88.44           C  
ATOM    240  CD1 ILE A  30     -22.344 -15.594  23.188  1.00 88.44           C  
ATOM    241  N   LEU A  31     -17.203 -14.906  21.422  1.00 87.00           N  
ATOM    242  CA  LEU A  31     -16.281 -14.672  20.312  1.00 87.00           C  
ATOM    243  C   LEU A  31     -14.906 -15.234  20.625  1.00 87.00           C  
ATOM    244  CB  LEU A  31     -16.188 -13.180  20.000  1.00 87.00           C  
ATOM    245  O   LEU A  31     -14.297 -15.906  19.797  1.00 87.00           O  
ATOM    246  CG  LEU A  31     -15.305 -12.789  18.828  1.00 87.00           C  
ATOM    247  CD1 LEU A  31     -15.836 -13.414  17.531  1.00 87.00           C  
ATOM    248  CD2 LEU A  31     -15.227 -11.273  18.688  1.00 87.00           C  
ATOM    249  N   ASN A  32     -14.406 -14.930  21.812  1.00 88.44           N  
ATOM    250  CA  ASN A  32     -13.094 -15.430  22.203  1.00 88.44           C  
ATOM    251  C   ASN A  32     -13.055 -16.953  22.203  1.00 88.44           C  
ATOM    252  CB  ASN A  32     -12.703 -14.891  23.578  1.00 88.44           C  
ATOM    253  O   ASN A  32     -12.062 -17.547  21.781  1.00 88.44           O  
ATOM    254  CG  ASN A  32     -12.320 -13.422  23.547  1.00 88.44           C  
ATOM    255  ND2 ASN A  32     -12.320 -12.773  24.703  1.00 88.44           N  
ATOM    256  OD1 ASN A  32     -12.016 -12.875  22.484  1.00 88.44           O  
ATOM    257  N   ASN A  33     -14.117 -17.547  22.641  1.00 91.25           N  
ATOM    258  CA  ASN A  33     -14.195 -19.000  22.641  1.00 91.25           C  
ATOM    259  C   ASN A  33     -14.188 -19.562  21.219  1.00 91.25           C  
ATOM    260  CB  ASN A  33     -15.445 -19.469  23.391  1.00 91.25           C  
ATOM    261  O   ASN A  33     -13.547 -20.594  20.953  1.00 91.25           O  
ATOM    262  CG  ASN A  33     -15.320 -19.312  24.891  1.00 91.25           C  
ATOM    263  ND2 ASN A  33     -16.438 -19.422  25.594  1.00 91.25           N  
ATOM    264  OD1 ASN A  33     -14.227 -19.078  25.422  1.00 91.25           O  
ATOM    265  N   LEU A  34     -14.859 -18.859  20.344  1.00 89.69           N  
ATOM    266  CA  LEU A  34     -14.898 -19.281  18.953  1.00 89.69           C  
ATOM    267  C   LEU A  34     -13.508 -19.203  18.312  1.00 89.69           C  
ATOM    268  CB  LEU A  34     -15.883 -18.422  18.141  1.00 89.69           C  
ATOM    269  O   LEU A  34     -13.109 -20.094  17.578  1.00 89.69           O  
ATOM    270  CG  LEU A  34     -17.359 -18.703  18.375  1.00 89.69           C  
ATOM    271  CD1 LEU A  34     -18.219 -17.688  17.641  1.00 89.69           C  
ATOM    272  CD2 LEU A  34     -17.719 -20.125  17.953  1.00 89.69           C  
ATOM    273  N   LEU A  35     -12.758 -18.203  18.688  1.00 89.00           N  
ATOM    274  CA  LEU A  35     -11.469 -17.953  18.047  1.00 89.00           C  
ATOM    275  C   LEU A  35     -10.375 -18.797  18.688  1.00 89.00           C  
ATOM    276  CB  LEU A  35     -11.102 -16.469  18.141  1.00 89.00           C  
ATOM    277  O   LEU A  35      -9.359 -19.109  18.047  1.00 89.00           O  
ATOM    278  CG  LEU A  35     -11.977 -15.516  17.328  1.00 89.00           C  
ATOM    279  CD1 LEU A  35     -11.547 -14.070  17.578  1.00 89.00           C  
ATOM    280  CD2 LEU A  35     -11.891 -15.844  15.836  1.00 89.00           C  
ATOM    281  N   GLU A  36     -10.672 -19.156  19.938  1.00 89.81           N  
ATOM    282  CA  GLU A  36      -9.672 -19.969  20.625  1.00 89.81           C  
ATOM    283  C   GLU A  36      -9.484 -21.312  19.938  1.00 89.81           C  
ATOM    284  CB  GLU A  36     -10.055 -20.172  22.094  1.00 89.81           C  
ATOM    285  O   GLU A  36     -10.430 -22.094  19.812  1.00 89.81           O  
ATOM    286  CG  GLU A  36      -8.938 -20.750  22.938  1.00 89.81           C  
ATOM    287  CD  GLU A  36      -9.273 -20.781  24.422  1.00 89.81           C  
ATOM    288  OE1 GLU A  36      -8.375 -21.062  25.250  1.00 89.81           O  
ATOM    289  OE2 GLU A  36     -10.453 -20.516  24.766  1.00 89.81           O  
ATOM    290  N   GLY A  37      -8.312 -21.578  19.281  1.00 85.06           N  
ATOM    291  CA  GLY A  37      -7.980 -22.828  18.641  1.00 85.06           C  
ATOM    292  C   GLY A  37      -8.430 -22.891  17.188  1.00 85.06           C  
ATOM    293  O   GLY A  37      -8.234 -23.906  16.516  1.00 85.06           O  
ATOM    294  N   TYR A  38      -9.211 -21.906  16.828  1.00 90.31           N  
ATOM    295  CA  TYR A  38      -9.664 -21.875  15.438  1.00 90.31           C  
ATOM    296  C   TYR A  38      -8.484 -21.719  14.484  1.00 90.31           C  
ATOM    297  CB  TYR A  38     -10.656 -20.719  15.227  1.00 90.31           C  
ATOM    298  O   TYR A  38      -7.645 -20.828  14.664  1.00 90.31           O  
ATOM    299  CG  TYR A  38     -11.195 -20.641  13.820  1.00 90.31           C  
ATOM    300  CD1 TYR A  38     -10.688 -19.719  12.906  1.00 90.31           C  
ATOM    301  CD2 TYR A  38     -12.227 -21.469  13.406  1.00 90.31           C  
ATOM    302  CE1 TYR A  38     -11.180 -19.641  11.609  1.00 90.31           C  
ATOM    303  CE2 TYR A  38     -12.734 -21.406  12.109  1.00 90.31           C  
ATOM    304  OH  TYR A  38     -12.703 -20.406   9.938  1.00 90.31           O  
ATOM    305  CZ  TYR A  38     -12.203 -20.484  11.219  1.00 90.31           C  
ATOM    306  N   ASP A  39      -8.344 -22.656  13.531  1.00 88.38           N  
ATOM    307  CA  ASP A  39      -7.289 -22.594  12.523  1.00 88.38           C  
ATOM    308  C   ASP A  39      -7.812 -22.016  11.211  1.00 88.38           C  
ATOM    309  CB  ASP A  39      -6.684 -23.969  12.297  1.00 88.38           C  
ATOM    310  O   ASP A  39      -8.508 -22.703  10.461  1.00 88.38           O  
ATOM    311  CG  ASP A  39      -5.359 -23.922  11.555  1.00 88.38           C  
ATOM    312  OD1 ASP A  39      -5.031 -22.875  10.953  1.00 88.38           O  
ATOM    313  OD2 ASP A  39      -4.637 -24.938  11.562  1.00 88.38           O  
ATOM    314  N   ASN A  40      -7.453 -20.781  10.992  1.00 89.44           N  
ATOM    315  CA  ASN A  40      -7.969 -20.109   9.805  1.00 89.44           C  
ATOM    316  C   ASN A  40      -7.160 -20.453   8.562  1.00 89.44           C  
ATOM    317  CB  ASN A  40      -7.984 -18.594  10.016  1.00 89.44           C  
ATOM    318  O   ASN A  40      -7.453 -19.969   7.469  1.00 89.44           O  
ATOM    319  CG  ASN A  40      -6.598 -18.016  10.227  1.00 89.44           C  
ATOM    320  ND2 ASN A  40      -6.512 -16.703  10.344  1.00 89.44           N  
ATOM    321  OD1 ASN A  40      -5.609 -18.750  10.281  1.00 89.44           O  
ATOM    322  N   LYS A  41      -6.246 -21.297   8.672  1.00 86.44           N  
ATOM    323  CA  LYS A  41      -5.430 -21.719   7.531  1.00 86.44           C  
ATOM    324  C   LYS A  41      -6.090 -22.859   6.770  1.00 86.44           C  
ATOM    325  CB  LYS A  41      -4.031 -22.125   7.996  1.00 86.44           C  
ATOM    326  O   LYS A  41      -5.711 -23.156   5.633  1.00 86.44           O  
ATOM    327  CG  LYS A  41      -3.281 -21.047   8.750  1.00 86.44           C  
ATOM    328  CD  LYS A  41      -1.905 -21.516   9.195  1.00 86.44           C  
ATOM    329  CE  LYS A  41      -2.006 -22.609  10.258  1.00 86.44           C  
ATOM    330  NZ  LYS A  41      -2.486 -22.062  11.562  1.00 86.44           N  
ATOM    331  N   LEU A  42      -7.016 -23.516   7.453  1.00 88.75           N  
ATOM    332  CA  LEU A  42      -7.648 -24.688   6.879  1.00 88.75           C  
ATOM    333  C   LEU A  42      -9.117 -24.438   6.578  1.00 88.75           C  
ATOM    334  CB  LEU A  42      -7.512 -25.891   7.824  1.00 88.75           C  
ATOM    335  O   LEU A  42      -9.820 -23.797   7.375  1.00 88.75           O  
ATOM    336  CG  LEU A  42      -6.086 -26.297   8.203  1.00 88.75           C  
ATOM    337  CD1 LEU A  42      -6.109 -27.391   9.273  1.00 88.75           C  
ATOM    338  CD2 LEU A  42      -5.324 -26.766   6.969  1.00 88.75           C  
ATOM    339  N   ARG A  43      -9.523 -24.938   5.453  1.00 91.69           N  
ATOM    340  CA  ARG A  43     -10.930 -24.812   5.082  1.00 91.69           C  
ATOM    341  C   ARG A  43     -11.812 -25.688   5.965  1.00 91.69           C  
ATOM    342  CB  ARG A  43     -11.133 -25.172   3.609  1.00 91.69           C  
ATOM    343  O   ARG A  43     -11.336 -26.656   6.562  1.00 91.69           O  
ATOM    344  CG  ARG A  43     -10.883 -26.641   3.299  1.00 91.69           C  
ATOM    345  CD  ARG A  43     -11.336 -27.000   1.892  1.00 91.69           C  
ATOM    346  NE  ARG A  43     -11.344 -28.453   1.683  1.00 91.69           N  
ATOM    347  NH1 ARG A  43     -13.594 -28.719   2.141  1.00 91.69           N  
ATOM    348  NH2 ARG A  43     -12.305 -30.531   1.593  1.00 91.69           N  
ATOM    349  CZ  ARG A  43     -12.414 -29.234   1.806  1.00 91.69           C  
ATOM    350  N   PRO A  44     -13.125 -25.359   5.996  1.00 93.50           N  
ATOM    351  CA  PRO A  44     -14.055 -26.188   6.762  1.00 93.50           C  
ATOM    352  C   PRO A  44     -14.180 -27.609   6.191  1.00 93.50           C  
ATOM    353  CB  PRO A  44     -15.383 -25.438   6.652  1.00 93.50           C  
ATOM    354  O   PRO A  44     -14.102 -27.797   4.973  1.00 93.50           O  
ATOM    355  CG  PRO A  44     -15.000 -24.047   6.258  1.00 93.50           C  
ATOM    356  CD  PRO A  44     -13.719 -24.109   5.473  1.00 93.50           C  
ATOM    357  N   ASP A  45     -14.266 -28.594   7.035  1.00 89.75           N  
ATOM    358  CA  ASP A  45     -14.555 -29.984   6.715  1.00 89.75           C  
ATOM    359  C   ASP A  45     -13.438 -30.594   5.855  1.00 89.75           C  
ATOM    360  CB  ASP A  45     -15.898 -30.109   5.992  1.00 89.75           C  
ATOM    361  O   ASP A  45     -13.711 -31.375   4.941  1.00 89.75           O  
ATOM    362  CG  ASP A  45     -17.078 -29.672   6.848  1.00 89.75           C  
ATOM    363  OD1 ASP A  45     -17.094 -29.969   8.062  1.00 89.75           O  
ATOM    364  OD2 ASP A  45     -17.984 -29.016   6.305  1.00 89.75           O  
ATOM    365  N   ILE A  46     -12.305 -30.078   6.051  1.00 87.50           N  
ATOM    366  CA  ILE A  46     -11.164 -30.578   5.301  1.00 87.50           C  
ATOM    367  C   ILE A  46     -11.023 -32.094   5.523  1.00 87.50           C  
ATOM    368  CB  ILE A  46      -9.859 -29.859   5.703  1.00 87.50           C  
ATOM    369  O   ILE A  46     -11.109 -32.562   6.660  1.00 87.50           O  
ATOM    370  CG1 ILE A  46      -8.711 -30.281   4.773  1.00 87.50           C  
ATOM    371  CG2 ILE A  46      -9.508 -30.156   7.168  1.00 87.50           C  
ATOM    372  CD1 ILE A  46      -7.527 -29.328   4.781  1.00 87.50           C  
ATOM    373  N   GLY A  47     -10.828 -32.844   4.473  1.00 82.88           N  
ATOM    374  CA  GLY A  47     -10.664 -34.281   4.562  1.00 82.88           C  
ATOM    375  C   GLY A  47     -11.977 -35.031   4.707  1.00 82.88           C  
ATOM    376  O   GLY A  47     -12.000 -36.250   4.738  1.00 82.88           O  
ATOM    377  N   VAL A  48     -13.117 -34.438   4.848  1.00 87.69           N  
ATOM    378  CA  VAL A  48     -14.422 -35.062   5.059  1.00 87.69           C  
ATOM    379  C   VAL A  48     -15.281 -34.875   3.809  1.00 87.69           C  
ATOM    380  CB  VAL A  48     -15.148 -34.469   6.289  1.00 87.69           C  
ATOM    381  O   VAL A  48     -15.555 -35.875   3.107  1.00 87.69           O  
ATOM    382  CG1 VAL A  48     -16.484 -35.156   6.523  1.00 87.69           C  
ATOM    383  CG2 VAL A  48     -14.258 -34.562   7.527  1.00 87.69           C  
ATOM    384  N   LYS A  49     -15.617 -33.688   3.445  1.00 92.44           N  
ATOM    385  CA  LYS A  49     -16.422 -33.344   2.270  1.00 92.44           C  
ATOM    386  C   LYS A  49     -16.047 -31.969   1.715  1.00 92.44           C  
ATOM    387  CB  LYS A  49     -17.906 -33.375   2.607  1.00 92.44           C  
ATOM    388  O   LYS A  49     -15.398 -31.172   2.400  1.00 92.44           O  
ATOM    389  CG  LYS A  49     -18.328 -32.375   3.654  1.00 92.44           C  
ATOM    390  CD  LYS A  49     -19.812 -32.469   3.984  1.00 92.44           C  
ATOM    391  CE  LYS A  49     -20.234 -31.484   5.051  1.00 92.44           C  
ATOM    392  NZ  LYS A  49     -21.672 -31.609   5.398  1.00 92.44           N  
ATOM    393  N   PRO A  50     -16.391 -31.781   0.517  1.00 94.94           N  
ATOM    394  CA  PRO A  50     -16.125 -30.453  -0.040  1.00 94.94           C  
ATOM    395  C   PRO A  50     -16.922 -29.359   0.652  1.00 94.94           C  
ATOM    396  CB  PRO A  50     -16.547 -30.594  -1.505  1.00 94.94           C  
ATOM    397  O   PRO A  50     -18.031 -29.609   1.144  1.00 94.94           O  
ATOM    398  CG  PRO A  50     -16.609 -32.062  -1.740  1.00 94.94           C  
ATOM    399  CD  PRO A  50     -16.844 -32.750  -0.422  1.00 94.94           C  
ATOM    400  N   THR A  51     -16.344 -28.250   0.819  1.00 96.50           N  
ATOM    401  CA  THR A  51     -17.047 -27.094   1.359  1.00 96.50           C  
ATOM    402  C   THR A  51     -17.922 -26.453   0.293  1.00 96.50           C  
ATOM    403  CB  THR A  51     -16.062 -26.047   1.908  1.00 96.50           C  
ATOM    404  O   THR A  51     -17.453 -26.125  -0.795  1.00 96.50           O  
ATOM    405  CG2 THR A  51     -16.797 -24.875   2.535  1.00 96.50           C  
ATOM    406  OG1 THR A  51     -15.219 -26.656   2.902  1.00 96.50           O  
ATOM    407  N   LEU A  52     -19.172 -26.344   0.554  1.00 98.00           N  
ATOM    408  CA  LEU A  52     -20.125 -25.703  -0.346  1.00 98.00           C  
ATOM    409  C   LEU A  52     -20.203 -24.203  -0.087  1.00 98.00           C  
ATOM    410  CB  LEU A  52     -21.516 -26.344  -0.187  1.00 98.00           C  
ATOM    411  O   LEU A  52     -20.484 -23.781   1.037  1.00 98.00           O  
ATOM    412  CG  LEU A  52     -22.625 -25.781  -1.090  1.00 98.00           C  
ATOM    413  CD1 LEU A  52     -22.312 -26.094  -2.551  1.00 98.00           C  
ATOM    414  CD2 LEU A  52     -23.969 -26.359  -0.686  1.00 98.00           C  
ATOM    415  N   ILE A  53     -19.891 -23.422  -1.106  1.00 97.75           N  
ATOM    416  CA  ILE A  53     -19.938 -21.969  -0.980  1.00 97.75           C  
ATOM    417  C   ILE A  53     -21.078 -21.406  -1.837  1.00 97.75           C  
ATOM    418  CB  ILE A  53     -18.594 -21.328  -1.388  1.00 97.75           C  
ATOM    419  O   ILE A  53     -21.047 -21.516  -3.064  1.00 97.75           O  
ATOM    420  CG1 ILE A  53     -17.453 -21.891  -0.540  1.00 97.75           C  
ATOM    421  CG2 ILE A  53     -18.672 -19.797  -1.259  1.00 97.75           C  
ATOM    422  CD1 ILE A  53     -16.078 -21.422  -0.971  1.00 97.75           C  
ATOM    423  N   HIS A  54     -22.094 -20.828  -1.233  1.00 97.38           N  
ATOM    424  CA  HIS A  54     -23.156 -20.141  -1.946  1.00 97.38           C  
ATOM    425  C   HIS A  54     -22.766 -18.703  -2.264  1.00 97.38           C  
ATOM    426  CB  HIS A  54     -24.453 -20.156  -1.130  1.00 97.38           C  
ATOM    427  O   HIS A  54     -22.328 -17.953  -1.376  1.00 97.38           O  
ATOM    428  CG  HIS A  54     -25.031 -21.516  -0.932  1.00 97.38           C  
ATOM    429  CD2 HIS A  54     -25.828 -22.266  -1.719  1.00 97.38           C  
ATOM    430  ND1 HIS A  54     -24.781 -22.266   0.197  1.00 97.38           N  
ATOM    431  CE1 HIS A  54     -25.406 -23.422   0.094  1.00 97.38           C  
ATOM    432  NE2 HIS A  54     -26.062 -23.453  -1.059  1.00 97.38           N  
ATOM    433  N   THR A  55     -22.828 -18.391  -3.488  1.00 96.06           N  
ATOM    434  CA  THR A  55     -22.391 -17.062  -3.912  1.00 96.06           C  
ATOM    435  C   THR A  55     -23.578 -16.219  -4.383  1.00 96.06           C  
ATOM    436  CB  THR A  55     -21.344 -17.156  -5.039  1.00 96.06           C  
ATOM    437  O   THR A  55     -24.547 -16.766  -4.906  1.00 96.06           O  
ATOM    438  CG2 THR A  55     -20.094 -17.875  -4.566  1.00 96.06           C  
ATOM    439  OG1 THR A  55     -21.906 -17.859  -6.148  1.00 96.06           O  
ATOM    440  N   ASP A  56     -23.516 -14.891  -4.098  1.00 93.56           N  
ATOM    441  CA  ASP A  56     -24.469 -13.891  -4.555  1.00 93.56           C  
ATOM    442  C   ASP A  56     -23.766 -12.602  -4.969  1.00 93.56           C  
ATOM    443  CB  ASP A  56     -25.500 -13.602  -3.461  1.00 93.56           C  
ATOM    444  O   ASP A  56     -22.703 -12.281  -4.457  1.00 93.56           O  
ATOM    445  CG  ASP A  56     -26.781 -12.992  -4.000  1.00 93.56           C  
ATOM    446  OD1 ASP A  56     -26.953 -12.906  -5.238  1.00 93.56           O  
ATOM    447  OD2 ASP A  56     -27.641 -12.594  -3.184  1.00 93.56           O  
ATOM    448  N   MET A  57     -24.359 -12.039  -5.961  1.00 92.75           N  
ATOM    449  CA  MET A  57     -23.766 -10.820  -6.484  1.00 92.75           C  
ATOM    450  C   MET A  57     -24.828  -9.758  -6.750  1.00 92.75           C  
ATOM    451  CB  MET A  57     -22.984 -11.109  -7.770  1.00 92.75           C  
ATOM    452  O   MET A  57     -25.906 -10.070  -7.234  1.00 92.75           O  
ATOM    453  CG  MET A  57     -22.250  -9.906  -8.328  1.00 92.75           C  
ATOM    454  SD  MET A  57     -21.438 -10.258  -9.930  1.00 92.75           S  
ATOM    455  CE  MET A  57     -20.266 -11.547  -9.422  1.00 92.75           C  
ATOM    456  N   TYR A  58     -24.578  -8.562  -6.332  1.00 91.06           N  
ATOM    457  CA  TYR A  58     -25.359  -7.391  -6.703  1.00 91.06           C  
ATOM    458  C   TYR A  58     -24.531  -6.418  -7.535  1.00 91.06           C  
ATOM    459  CB  TYR A  58     -25.891  -6.684  -5.457  1.00 91.06           C  
ATOM    460  O   TYR A  58     -23.469  -5.973  -7.105  1.00 91.06           O  
ATOM    461  CG  TYR A  58     -26.656  -5.414  -5.754  1.00 91.06           C  
ATOM    462  CD1 TYR A  58     -26.047  -4.168  -5.660  1.00 91.06           C  
ATOM    463  CD2 TYR A  58     -28.000  -5.461  -6.137  1.00 91.06           C  
ATOM    464  CE1 TYR A  58     -26.734  -2.998  -5.934  1.00 91.06           C  
ATOM    465  CE2 TYR A  58     -28.703  -4.297  -6.410  1.00 91.06           C  
ATOM    466  OH  TYR A  58     -28.766  -1.916  -6.582  1.00 91.06           O  
ATOM    467  CZ  TYR A  58     -28.078  -3.072  -6.309  1.00 91.06           C  
ATOM    468  N   VAL A  59     -25.031  -6.164  -8.711  1.00 92.62           N  
ATOM    469  CA  VAL A  59     -24.312  -5.273  -9.609  1.00 92.62           C  
ATOM    470  C   VAL A  59     -24.750  -3.830  -9.383  1.00 92.62           C  
ATOM    471  CB  VAL A  59     -24.516  -5.664 -11.094  1.00 92.62           C  
ATOM    472  O   VAL A  59     -25.875  -3.463  -9.711  1.00 92.62           O  
ATOM    473  CG1 VAL A  59     -23.750  -4.719 -12.016  1.00 92.62           C  
ATOM    474  CG2 VAL A  59     -24.094  -7.113 -11.328  1.00 92.62           C  
ATOM    475  N   ASN A  60     -23.859  -3.076  -8.867  1.00 87.12           N  
ATOM    476  CA  ASN A  60     -24.141  -1.665  -8.625  1.00 87.12           C  
ATOM    477  C   ASN A  60     -24.062  -0.845  -9.906  1.00 87.12           C  
ATOM    478  CB  ASN A  60     -23.188  -1.102  -7.574  1.00 87.12           C  
ATOM    479  O   ASN A  60     -24.969  -0.065 -10.203  1.00 87.12           O  
ATOM    480  CG  ASN A  60     -23.641   0.236  -7.023  1.00 87.12           C  
ATOM    481  ND2 ASN A  60     -22.672   1.105  -6.715  1.00 87.12           N  
ATOM    482  OD1 ASN A  60     -24.828   0.487  -6.879  1.00 87.12           O  
ATOM    483  N   SER A  61     -23.000  -1.065 -10.602  1.00 87.81           N  
ATOM    484  CA  SER A  61     -22.859  -0.320 -11.844  1.00 87.81           C  
ATOM    485  C   SER A  61     -21.938  -1.045 -12.820  1.00 87.81           C  
ATOM    486  CB  SER A  61     -22.312   1.085 -11.570  1.00 87.81           C  
ATOM    487  O   SER A  61     -21.078  -1.825 -12.406  1.00 87.81           O  
ATOM    488  OG  SER A  61     -20.984   1.027 -11.086  1.00 87.81           O  
ATOM    489  N   ILE A  62     -22.250  -0.829 -14.102  1.00 90.75           N  
ATOM    490  CA  ILE A  62     -21.375  -1.263 -15.180  1.00 90.75           C  
ATOM    491  C   ILE A  62     -20.906  -0.053 -15.992  1.00 90.75           C  
ATOM    492  CB  ILE A  62     -22.078  -2.287 -16.094  1.00 90.75           C  
ATOM    493  O   ILE A  62     -21.703   0.831 -16.312  1.00 90.75           O  
ATOM    494  CG1 ILE A  62     -22.359  -3.586 -15.336  1.00 90.75           C  
ATOM    495  CG2 ILE A  62     -21.234  -2.561 -17.344  1.00 90.75           C  
ATOM    496  CD1 ILE A  62     -23.109  -4.629 -16.141  1.00 90.75           C  
ATOM    497  N   GLY A  63     -19.688  -0.029 -16.266  1.00 87.81           N  
ATOM    498  CA  GLY A  63     -19.125   1.025 -17.094  1.00 87.81           C  
ATOM    499  C   GLY A  63     -17.969   1.738 -16.438  1.00 87.81           C  
ATOM    500  O   GLY A  63     -17.828   1.738 -15.211  1.00 87.81           O  
ATOM    501  N   PRO A  64     -17.125   2.350 -17.188  1.00 87.56           N  
ATOM    502  CA  PRO A  64     -17.219   2.482 -18.641  1.00 87.56           C  
ATOM    503  C   PRO A  64     -16.891   1.182 -19.375  1.00 87.56           C  
ATOM    504  CB  PRO A  64     -16.172   3.561 -18.969  1.00 87.56           C  
ATOM    505  O   PRO A  64     -16.234   0.296 -18.812  1.00 87.56           O  
ATOM    506  CG  PRO A  64     -15.148   3.436 -17.891  1.00 87.56           C  
ATOM    507  CD  PRO A  64     -15.828   3.006 -16.625  1.00 87.56           C  
ATOM    508  N   VAL A  65     -17.484   1.094 -20.562  1.00 88.62           N  
ATOM    509  CA  VAL A  65     -17.141   0.020 -21.484  1.00 88.62           C  
ATOM    510  C   VAL A  65     -16.125   0.529 -22.500  1.00 88.62           C  
ATOM    511  CB  VAL A  65     -18.391  -0.540 -22.203  1.00 88.62           C  
ATOM    512  O   VAL A  65     -16.406   1.473 -23.250  1.00 88.62           O  
ATOM    513  CG1 VAL A  65     -18.000  -1.682 -23.141  1.00 88.62           C  
ATOM    514  CG2 VAL A  65     -19.422  -1.008 -21.188  1.00 88.62           C  
ATOM    515  N   ASN A  66     -14.961  -0.054 -22.531  1.00 87.12           N  
ATOM    516  CA  ASN A  66     -13.867   0.364 -23.391  1.00 87.12           C  
ATOM    517  C   ASN A  66     -13.625  -0.640 -24.516  1.00 87.12           C  
ATOM    518  CB  ASN A  66     -12.586   0.566 -22.578  1.00 87.12           C  
ATOM    519  O   ASN A  66     -12.984  -1.671 -24.312  1.00 87.12           O  
ATOM    520  CG  ASN A  66     -11.484   1.235 -23.375  1.00 87.12           C  
ATOM    521  ND2 ASN A  66     -10.703   2.084 -22.719  1.00 87.12           N  
ATOM    522  OD1 ASN A  66     -11.336   0.993 -24.578  1.00 87.12           O  
ATOM    523  N   ALA A  67     -14.070  -0.303 -25.656  1.00 82.19           N  
ATOM    524  CA  ALA A  67     -13.961  -1.210 -26.797  1.00 82.19           C  
ATOM    525  C   ALA A  67     -12.523  -1.305 -27.281  1.00 82.19           C  
ATOM    526  CB  ALA A  67     -14.883  -0.753 -27.922  1.00 82.19           C  
ATOM    527  O   ALA A  67     -12.109  -2.336 -27.828  1.00 82.19           O  
ATOM    528  N   ILE A  68     -11.812  -0.278 -27.078  1.00 77.38           N  
ATOM    529  CA  ILE A  68     -10.438  -0.229 -27.547  1.00 77.38           C  
ATOM    530  C   ILE A  68      -9.570  -1.179 -26.734  1.00 77.38           C  
ATOM    531  CB  ILE A  68      -9.867   1.206 -27.484  1.00 77.38           C  
ATOM    532  O   ILE A  68      -8.836  -2.002 -27.281  1.00 77.38           O  
ATOM    533  CG1 ILE A  68     -10.648   2.133 -28.438  1.00 77.38           C  
ATOM    534  CG2 ILE A  68      -8.375   1.210 -27.828  1.00 77.38           C  
ATOM    535  CD1 ILE A  68     -10.320   3.609 -28.250  1.00 77.38           C  
ATOM    536  N   ASN A  69      -9.758  -1.111 -25.453  1.00 79.62           N  
ATOM    537  CA  ASN A  69      -8.945  -1.939 -24.578  1.00 79.62           C  
ATOM    538  C   ASN A  69      -9.617  -3.281 -24.297  1.00 79.62           C  
ATOM    539  CB  ASN A  69      -8.664  -1.203 -23.266  1.00 79.62           C  
ATOM    540  O   ASN A  69      -9.055  -4.125 -23.594  1.00 79.62           O  
ATOM    541  CG  ASN A  69      -7.699  -0.045 -23.438  1.00 79.62           C  
ATOM    542  ND2 ASN A  69      -7.793   0.944 -22.562  1.00 79.62           N  
ATOM    543  OD1 ASN A  69      -6.883  -0.037 -24.359  1.00 79.62           O  
ATOM    544  N   MET A  70     -10.766  -3.512 -24.797  1.00 84.50           N  
ATOM    545  CA  MET A  70     -11.531  -4.750 -24.656  1.00 84.50           C  
ATOM    546  C   MET A  70     -11.766  -5.070 -23.172  1.00 84.50           C  
ATOM    547  CB  MET A  70     -10.805  -5.910 -25.328  1.00 84.50           C  
ATOM    548  O   MET A  70     -11.484  -6.188 -22.734  1.00 84.50           O  
ATOM    549  CG  MET A  70     -10.727  -5.781 -26.844  1.00 84.50           C  
ATOM    550  SD  MET A  70      -9.984  -7.258 -27.641  1.00 84.50           S  
ATOM    551  CE  MET A  70      -9.633  -6.594 -29.297  1.00 84.50           C  
ATOM    552  N   GLU A  71     -12.281  -4.105 -22.516  1.00 88.06           N  
ATOM    553  CA  GLU A  71     -12.555  -4.281 -21.094  1.00 88.06           C  
ATOM    554  C   GLU A  71     -13.758  -3.457 -20.656  1.00 88.06           C  
ATOM    555  CB  GLU A  71     -11.328  -3.896 -20.266  1.00 88.06           C  
ATOM    556  O   GLU A  71     -14.195  -2.549 -21.375  1.00 88.06           O  
ATOM    557  CG  GLU A  71     -10.969  -2.420 -20.344  1.00 88.06           C  
ATOM    558  CD  GLU A  71      -9.680  -2.074 -19.609  1.00 88.06           C  
ATOM    559  OE1 GLU A  71      -9.484  -0.890 -19.250  1.00 88.06           O  
ATOM    560  OE2 GLU A  71      -8.867  -2.996 -19.391  1.00 88.06           O  
ATOM    561  N   TYR A  72     -14.352  -3.809 -19.594  1.00 91.81           N  
ATOM    562  CA  TYR A  72     -15.414  -3.043 -18.953  1.00 91.81           C  
ATOM    563  C   TYR A  72     -15.211  -2.996 -17.438  1.00 91.81           C  
ATOM    564  CB  TYR A  72     -16.781  -3.645 -19.266  1.00 91.81           C  
ATOM    565  O   TYR A  72     -14.609  -3.904 -16.859  1.00 91.81           O  
ATOM    566  CG  TYR A  72     -17.047  -4.957 -18.562  1.00 91.81           C  
ATOM    567  CD1 TYR A  72     -16.469  -6.141 -19.016  1.00 91.81           C  
ATOM    568  CD2 TYR A  72     -17.891  -5.016 -17.453  1.00 91.81           C  
ATOM    569  CE1 TYR A  72     -16.719  -7.348 -18.375  1.00 91.81           C  
ATOM    570  CE2 TYR A  72     -18.141  -6.219 -16.812  1.00 91.81           C  
ATOM    571  OH  TYR A  72     -17.797  -8.578 -16.641  1.00 91.81           O  
ATOM    572  CZ  TYR A  72     -17.547  -7.379 -17.281  1.00 91.81           C  
ATOM    573  N   THR A  73     -15.633  -1.949 -16.875  1.00 91.81           N  
ATOM    574  CA  THR A  73     -15.555  -1.789 -15.430  1.00 91.81           C  
ATOM    575  C   THR A  73     -16.891  -2.141 -14.781  1.00 91.81           C  
ATOM    576  CB  THR A  73     -15.156  -0.352 -15.047  1.00 91.81           C  
ATOM    577  O   THR A  73     -17.953  -1.773 -15.289  1.00 91.81           O  
ATOM    578  CG2 THR A  73     -14.969  -0.215 -13.539  1.00 91.81           C  
ATOM    579  OG1 THR A  73     -13.922  -0.013 -15.703  1.00 91.81           O  
ATOM    580  N   ILE A  74     -16.828  -2.873 -13.703  1.00 92.44           N  
ATOM    581  CA  ILE A  74     -18.047  -3.271 -12.992  1.00 92.44           C  
ATOM    582  C   ILE A  74     -17.859  -3.070 -11.492  1.00 92.44           C  
ATOM    583  CB  ILE A  74     -18.406  -4.742 -13.297  1.00 92.44           C  
ATOM    584  O   ILE A  74     -16.781  -3.338 -10.953  1.00 92.44           O  
ATOM    585  CG1 ILE A  74     -19.750  -5.102 -12.641  1.00 92.44           C  
ATOM    586  CG2 ILE A  74     -17.297  -5.688 -12.820  1.00 92.44           C  
ATOM    587  CD1 ILE A  74     -20.344  -6.422 -13.117  1.00 92.44           C  
ATOM    588  N   ASP A  75     -18.859  -2.518 -10.859  1.00 90.00           N  
ATOM    589  CA  ASP A  75     -18.922  -2.375  -9.414  1.00 90.00           C  
ATOM    590  C   ASP A  75     -19.953  -3.334  -8.812  1.00 90.00           C  
ATOM    591  CB  ASP A  75     -19.266  -0.934  -9.023  1.00 90.00           C  
ATOM    592  O   ASP A  75     -21.125  -3.301  -9.180  1.00 90.00           O  
ATOM    593  CG  ASP A  75     -19.188  -0.684  -7.531  1.00 90.00           C  
ATOM    594  OD1 ASP A  75     -20.250  -0.591  -6.871  1.00 90.00           O  
ATOM    595  OD2 ASP A  75     -18.062  -0.576  -7.008  1.00 90.00           O  
ATOM    596  N   ILE A  76     -19.453  -4.180  -7.863  1.00 90.31           N  
ATOM    597  CA  ILE A  76     -20.375  -5.211  -7.379  1.00 90.31           C  
ATOM    598  C   ILE A  76     -20.266  -5.324  -5.859  1.00 90.31           C  
ATOM    599  CB  ILE A  76     -20.078  -6.574  -8.047  1.00 90.31           C  
ATOM    600  O   ILE A  76     -19.250  -4.961  -5.273  1.00 90.31           O  
ATOM    601  CG1 ILE A  76     -18.672  -7.059  -7.684  1.00 90.31           C  
ATOM    602  CG2 ILE A  76     -20.266  -6.484  -9.562  1.00 90.31           C  
ATOM    603  CD1 ILE A  76     -18.391  -8.492  -8.109  1.00 90.31           C  
ATOM    604  N   PHE A  77     -21.344  -5.738  -5.281  1.00 88.94           N  
ATOM    605  CA  PHE A  77     -21.312  -6.348  -3.957  1.00 88.94           C  
ATOM    606  C   PHE A  77     -21.281  -7.867  -4.059  1.00 88.94           C  
ATOM    607  CB  PHE A  77     -22.547  -5.906  -3.143  1.00 88.94           C  
ATOM    608  O   PHE A  77     -22.141  -8.477  -4.703  1.00 88.94           O  
ATOM    609  CG  PHE A  77     -22.516  -4.453  -2.758  1.00 88.94           C  
ATOM    610  CD1 PHE A  77     -21.891  -4.035  -1.588  1.00 88.94           C  
ATOM    611  CD2 PHE A  77     -23.125  -3.500  -3.568  1.00 88.94           C  
ATOM    612  CE1 PHE A  77     -21.875  -2.691  -1.229  1.00 88.94           C  
ATOM    613  CE2 PHE A  77     -23.109  -2.154  -3.217  1.00 88.94           C  
ATOM    614  CZ  PHE A  77     -22.484  -1.751  -2.047  1.00 88.94           C  
ATOM    615  N   PHE A  78     -20.312  -8.492  -3.523  1.00 91.62           N  
ATOM    616  CA  PHE A  78     -20.078  -9.930  -3.625  1.00 91.62           C  
ATOM    617  C   PHE A  78     -20.266 -10.609  -2.273  1.00 91.62           C  
ATOM    618  CB  PHE A  78     -18.656 -10.211  -4.148  1.00 91.62           C  
ATOM    619  O   PHE A  78     -19.672 -10.203  -1.275  1.00 91.62           O  
ATOM    620  CG  PHE A  78     -18.422 -11.648  -4.516  1.00 91.62           C  
ATOM    621  CD1 PHE A  78     -17.391 -12.375  -3.920  1.00 91.62           C  
ATOM    622  CD2 PHE A  78     -19.219 -12.281  -5.461  1.00 91.62           C  
ATOM    623  CE1 PHE A  78     -17.172 -13.703  -4.258  1.00 91.62           C  
ATOM    624  CE2 PHE A  78     -19.000 -13.609  -5.805  1.00 91.62           C  
ATOM    625  CZ  PHE A  78     -17.984 -14.320  -5.203  1.00 91.62           C  
ATOM    626  N   ALA A  79     -21.141 -11.562  -2.268  1.00 93.25           N  
ATOM    627  CA  ALA A  79     -21.453 -12.258  -1.024  1.00 93.25           C  
ATOM    628  C   ALA A  79     -21.172 -13.750  -1.146  1.00 93.25           C  
ATOM    629  CB  ALA A  79     -22.922 -12.023  -0.644  1.00 93.25           C  
ATOM    630  O   ALA A  79     -21.484 -14.367  -2.174  1.00 93.25           O  
ATOM    631  N   GLN A  80     -20.594 -14.289  -0.169  1.00 94.44           N  
ATOM    632  CA  GLN A  80     -20.312 -15.719  -0.054  1.00 94.44           C  
ATOM    633  C   GLN A  80     -20.797 -16.266   1.288  1.00 94.44           C  
ATOM    634  CB  GLN A  80     -18.828 -15.984  -0.229  1.00 94.44           C  
ATOM    635  O   GLN A  80     -20.547 -15.672   2.334  1.00 94.44           O  
ATOM    636  CG  GLN A  80     -18.266 -15.539  -1.576  1.00 94.44           C  
ATOM    637  CD  GLN A  80     -16.766 -15.750  -1.697  1.00 94.44           C  
ATOM    638  NE2 GLN A  80     -16.000 -14.797  -1.202  1.00 94.44           N  
ATOM    639  OE1 GLN A  80     -16.312 -16.766  -2.229  1.00 94.44           O  
ATOM    640  N   THR A  81     -21.531 -17.391   1.239  1.00 96.88           N  
ATOM    641  CA  THR A  81     -22.047 -18.031   2.439  1.00 96.88           C  
ATOM    642  C   THR A  81     -21.594 -19.500   2.500  1.00 96.88           C  
ATOM    643  CB  THR A  81     -23.578 -17.969   2.498  1.00 96.88           C  
ATOM    644  O   THR A  81     -21.672 -20.219   1.499  1.00 96.88           O  
ATOM    645  CG2 THR A  81     -24.109 -18.562   3.803  1.00 96.88           C  
ATOM    646  OG1 THR A  81     -24.000 -16.594   2.400  1.00 96.88           O  
ATOM    647  N   TRP A  82     -21.125 -19.922   3.617  1.00 97.38           N  
ATOM    648  CA  TRP A  82     -20.750 -21.312   3.832  1.00 97.38           C  
ATOM    649  C   TRP A  82     -20.969 -21.719   5.285  1.00 97.38           C  
ATOM    650  CB  TRP A  82     -19.297 -21.547   3.439  1.00 97.38           C  
ATOM    651  O   TRP A  82     -21.312 -20.891   6.125  1.00 97.38           O  
ATOM    652  CG  TRP A  82     -18.312 -20.812   4.301  1.00 97.38           C  
ATOM    653  CD1 TRP A  82     -17.656 -21.297   5.395  1.00 97.38           C  
ATOM    654  CD2 TRP A  82     -17.875 -19.469   4.141  1.00 97.38           C  
ATOM    655  CE2 TRP A  82     -16.953 -19.188   5.176  1.00 97.38           C  
ATOM    656  CE3 TRP A  82     -18.172 -18.453   3.223  1.00 97.38           C  
ATOM    657  NE1 TRP A  82     -16.828 -20.328   5.926  1.00 97.38           N  
ATOM    658  CH2 TRP A  82     -16.641 -16.984   4.406  1.00 97.38           C  
ATOM    659  CZ2 TRP A  82     -16.328 -17.953   5.316  1.00 97.38           C  
ATOM    660  CZ3 TRP A  82     -17.547 -17.219   3.365  1.00 97.38           C  
ATOM    661  N   TYR A  83     -20.828 -23.031   5.539  1.00 97.38           N  
ATOM    662  CA  TYR A  83     -20.984 -23.562   6.891  1.00 97.38           C  
ATOM    663  C   TYR A  83     -19.641 -24.031   7.441  1.00 97.38           C  
ATOM    664  CB  TYR A  83     -21.984 -24.719   6.914  1.00 97.38           C  
ATOM    665  O   TYR A  83     -18.891 -24.719   6.758  1.00 97.38           O  
ATOM    666  CG  TYR A  83     -23.422 -24.281   6.816  1.00 97.38           C  
ATOM    667  CD1 TYR A  83     -24.188 -24.078   7.965  1.00 97.38           C  
ATOM    668  CD2 TYR A  83     -24.016 -24.062   5.582  1.00 97.38           C  
ATOM    669  CE1 TYR A  83     -25.516 -23.672   7.879  1.00 97.38           C  
ATOM    670  CE2 TYR A  83     -25.344 -23.656   5.484  1.00 97.38           C  
ATOM    671  OH  TYR A  83     -27.406 -23.062   6.547  1.00 97.38           O  
ATOM    672  CZ  TYR A  83     -26.094 -23.469   6.637  1.00 97.38           C  
ATOM    673  N   ASP A  84     -19.328 -23.578   8.609  1.00 96.50           N  
ATOM    674  CA  ASP A  84     -18.141 -24.000   9.352  1.00 96.50           C  
ATOM    675  C   ASP A  84     -18.516 -24.484  10.750  1.00 96.50           C  
ATOM    676  CB  ASP A  84     -17.125 -22.875   9.422  1.00 96.50           C  
ATOM    677  O   ASP A  84     -18.781 -23.656  11.641  1.00 96.50           O  
ATOM    678  CG  ASP A  84     -15.758 -23.344   9.891  1.00 96.50           C  
ATOM    679  OD1 ASP A  84     -15.664 -24.375  10.578  1.00 96.50           O  
ATOM    680  OD2 ASP A  84     -14.758 -22.656   9.562  1.00 96.50           O  
ATOM    681  N   ARG A  85     -18.438 -25.719  10.938  1.00 94.19           N  
ATOM    682  CA  ARG A  85     -18.859 -26.328  12.195  1.00 94.19           C  
ATOM    683  C   ARG A  85     -17.984 -25.859  13.359  1.00 94.19           C  
ATOM    684  CB  ARG A  85     -18.828 -27.844  12.102  1.00 94.19           C  
ATOM    685  O   ARG A  85     -18.422 -25.859  14.508  1.00 94.19           O  
ATOM    686  CG  ARG A  85     -19.906 -28.438  11.195  1.00 94.19           C  
ATOM    687  CD  ARG A  85     -19.844 -29.953  11.164  1.00 94.19           C  
ATOM    688  NE  ARG A  85     -20.219 -30.469   9.852  1.00 94.19           N  
ATOM    689  NH1 ARG A  85     -19.328 -32.594  10.211  1.00 94.19           N  
ATOM    690  NH2 ARG A  85     -20.344 -32.094   8.219  1.00 94.19           N  
ATOM    691  CZ  ARG A  85     -19.969 -31.719   9.430  1.00 94.19           C  
ATOM    692  N   ARG A  86     -16.766 -25.453  13.086  1.00 92.81           N  
ATOM    693  CA  ARG A  86     -15.852 -25.000  14.125  1.00 92.81           C  
ATOM    694  C   ARG A  86     -16.312 -23.672  14.711  1.00 92.81           C  
ATOM    695  CB  ARG A  86     -14.430 -24.859  13.570  1.00 92.81           C  
ATOM    696  O   ARG A  86     -15.852 -23.266  15.789  1.00 92.81           O  
ATOM    697  CG  ARG A  86     -13.867 -26.156  13.000  1.00 92.81           C  
ATOM    698  CD  ARG A  86     -12.570 -25.922  12.242  1.00 92.81           C  
ATOM    699  NE  ARG A  86     -12.781 -25.078  11.062  1.00 92.81           N  
ATOM    700  NH1 ARG A  86     -10.539 -24.875  10.547  1.00 92.81           N  
ATOM    701  NH2 ARG A  86     -12.125 -23.859   9.234  1.00 92.81           N  
ATOM    702  CZ  ARG A  86     -11.812 -24.609  10.281  1.00 92.81           C  
ATOM    703  N   LEU A  87     -17.281 -23.000  14.023  1.00 94.94           N  
ATOM    704  CA  LEU A  87     -17.734 -21.688  14.453  1.00 94.94           C  
ATOM    705  C   LEU A  87     -19.125 -21.750  15.047  1.00 94.94           C  
ATOM    706  CB  LEU A  87     -17.703 -20.703  13.281  1.00 94.94           C  
ATOM    707  O   LEU A  87     -19.812 -20.734  15.172  1.00 94.94           O  
ATOM    708  CG  LEU A  87     -16.328 -20.391  12.688  1.00 94.94           C  
ATOM    709  CD1 LEU A  87     -16.469 -19.500  11.453  1.00 94.94           C  
ATOM    710  CD2 LEU A  87     -15.438 -19.719  13.734  1.00 94.94           C  
ATOM    711  N   LYS A  88     -19.594 -22.875  15.312  1.00 94.94           N  
ATOM    712  CA  LYS A  88     -20.859 -23.047  16.016  1.00 94.94           C  
ATOM    713  C   LYS A  88     -20.766 -22.578  17.453  1.00 94.94           C  
ATOM    714  CB  LYS A  88     -21.328 -24.500  15.953  1.00 94.94           C  
ATOM    715  O   LYS A  88     -19.734 -22.766  18.109  1.00 94.94           O  
ATOM    716  CG  LYS A  88     -21.828 -24.938  14.594  1.00 94.94           C  
ATOM    717  CD  LYS A  88     -22.359 -26.359  14.625  1.00 94.94           C  
ATOM    718  CE  LYS A  88     -22.906 -26.797  13.266  1.00 94.94           C  
ATOM    719  NZ  LYS A  88     -23.438 -28.188  13.297  1.00 94.94           N  
ATOM    720  N   PHE A  89     -21.781 -21.938  17.969  1.00 92.25           N  
ATOM    721  CA  PHE A  89     -21.812 -21.531  19.359  1.00 92.25           C  
ATOM    722  C   PHE A  89     -23.234 -21.547  19.906  1.00 92.25           C  
ATOM    723  CB  PHE A  89     -21.203 -20.141  19.547  1.00 92.25           C  
ATOM    724  O   PHE A  89     -24.188 -21.516  19.141  1.00 92.25           O  
ATOM    725  CG  PHE A  89     -21.922 -19.062  18.781  1.00 92.25           C  
ATOM    726  CD1 PHE A  89     -21.609 -18.797  17.453  1.00 92.25           C  
ATOM    727  CD2 PHE A  89     -22.922 -18.312  19.391  1.00 92.25           C  
ATOM    728  CE1 PHE A  89     -22.281 -17.797  16.750  1.00 92.25           C  
ATOM    729  CE2 PHE A  89     -23.594 -17.312  18.688  1.00 92.25           C  
ATOM    730  CZ  PHE A  89     -23.266 -17.062  17.375  1.00 92.25           C  
ATOM    731  N   ASN A  90     -23.312 -21.750  21.234  1.00 89.81           N  
ATOM    732  CA  ASN A  90     -24.609 -21.766  21.906  1.00 89.81           C  
ATOM    733  C   ASN A  90     -24.812 -20.500  22.719  1.00 89.81           C  
ATOM    734  CB  ASN A  90     -24.734 -23.000  22.797  1.00 89.81           C  
ATOM    735  O   ASN A  90     -24.062 -20.219  23.656  1.00 89.81           O  
ATOM    736  CG  ASN A  90     -25.047 -24.250  22.016  1.00 89.81           C  
ATOM    737  ND2 ASN A  90     -24.766 -25.406  22.609  1.00 89.81           N  
ATOM    738  OD1 ASN A  90     -25.547 -24.188  20.891  1.00 89.81           O  
ATOM    739  N   SER A  91     -25.766 -19.688  22.328  1.00 86.69           N  
ATOM    740  CA  SER A  91     -26.094 -18.453  23.016  1.00 86.69           C  
ATOM    741  C   SER A  91     -27.484 -17.953  22.641  1.00 86.69           C  
ATOM    742  CB  SER A  91     -25.047 -17.375  22.688  1.00 86.69           C  
ATOM    743  O   SER A  91     -28.094 -18.469  21.703  1.00 86.69           O  
ATOM    744  OG  SER A  91     -25.391 -16.141  23.328  1.00 86.69           O  
ATOM    745  N   THR A  92     -27.984 -16.984  23.375  1.00 84.12           N  
ATOM    746  CA  THR A  92     -29.250 -16.344  23.047  1.00 84.12           C  
ATOM    747  C   THR A  92     -29.078 -15.430  21.828  1.00 84.12           C  
ATOM    748  CB  THR A  92     -29.781 -15.523  24.234  1.00 84.12           C  
ATOM    749  O   THR A  92     -30.047 -15.195  21.094  1.00 84.12           O  
ATOM    750  CG2 THR A  92     -30.094 -16.438  25.422  1.00 84.12           C  
ATOM    751  OG1 THR A  92     -28.797 -14.570  24.641  1.00 84.12           O  
ATOM    752  N   ILE A  93     -27.859 -15.039  21.625  1.00 85.25           N  
ATOM    753  CA  ILE A  93     -27.578 -14.258  20.422  1.00 85.25           C  
ATOM    754  C   ILE A  93     -27.453 -15.188  19.219  1.00 85.25           C  
ATOM    755  CB  ILE A  93     -26.281 -13.422  20.594  1.00 85.25           C  
ATOM    756  O   ILE A  93     -26.688 -16.141  19.250  1.00 85.25           O  
ATOM    757  CG1 ILE A  93     -26.438 -12.445  21.766  1.00 85.25           C  
ATOM    758  CG2 ILE A  93     -25.953 -12.680  19.297  1.00 85.25           C  
ATOM    759  CD1 ILE A  93     -25.141 -11.719  22.141  1.00 85.25           C  
ATOM    760  N   LYS A  94     -28.250 -14.875  18.188  1.00 87.94           N  
ATOM    761  CA  LYS A  94     -28.328 -15.781  17.047  1.00 87.94           C  
ATOM    762  C   LYS A  94     -27.250 -15.461  16.000  1.00 87.94           C  
ATOM    763  CB  LYS A  94     -29.703 -15.719  16.391  1.00 87.94           C  
ATOM    764  O   LYS A  94     -26.844 -16.328  15.234  1.00 87.94           O  
ATOM    765  CG  LYS A  94     -30.828 -16.234  17.281  1.00 87.94           C  
ATOM    766  CD  LYS A  94     -30.750 -17.734  17.469  1.00 87.94           C  
ATOM    767  CE  LYS A  94     -31.922 -18.266  18.297  1.00 87.94           C  
ATOM    768  NZ  LYS A  94     -31.797 -19.719  18.562  1.00 87.94           N  
ATOM    769  N   VAL A  95     -26.906 -14.227  16.016  1.00 90.94           N  
ATOM    770  CA  VAL A  95     -25.969 -13.836  14.961  1.00 90.94           C  
ATOM    771  C   VAL A  95     -24.938 -12.859  15.531  1.00 90.94           C  
ATOM    772  CB  VAL A  95     -26.688 -13.195  13.758  1.00 90.94           C  
ATOM    773  O   VAL A  95     -25.281 -11.953  16.297  1.00 90.94           O  
ATOM    774  CG1 VAL A  95     -27.453 -11.938  14.180  1.00 90.94           C  
ATOM    775  CG2 VAL A  95     -25.703 -12.875  12.641  1.00 90.94           C  
ATOM    776  N   LEU A  96     -23.719 -13.148  15.242  1.00 90.00           N  
ATOM    777  CA  LEU A  96     -22.625 -12.227  15.539  1.00 90.00           C  
ATOM    778  C   LEU A  96     -22.281 -11.383  14.320  1.00 90.00           C  
ATOM    779  CB  LEU A  96     -21.391 -12.992  16.016  1.00 90.00           C  
ATOM    780  O   LEU A  96     -21.906 -11.922  13.273  1.00 90.00           O  
ATOM    781  CG  LEU A  96     -21.547 -13.812  17.297  1.00 90.00           C  
ATOM    782  CD1 LEU A  96     -20.312 -14.680  17.531  1.00 90.00           C  
ATOM    783  CD2 LEU A  96     -21.797 -12.891  18.484  1.00 90.00           C  
ATOM    784  N   ARG A  97     -22.469 -10.109  14.414  1.00 88.81           N  
ATOM    785  CA  ARG A  97     -22.062  -9.180  13.367  1.00 88.81           C  
ATOM    786  C   ARG A  97     -20.703  -8.555  13.695  1.00 88.81           C  
ATOM    787  CB  ARG A  97     -23.109  -8.078  13.188  1.00 88.81           C  
ATOM    788  O   ARG A  97     -20.578  -7.828  14.680  1.00 88.81           O  
ATOM    789  CG  ARG A  97     -24.484  -8.602  12.805  1.00 88.81           C  
ATOM    790  CD  ARG A  97     -25.516  -7.480  12.758  1.00 88.81           C  
ATOM    791  NE  ARG A  97     -26.859  -7.992  12.469  1.00 88.81           N  
ATOM    792  NH1 ARG A  97     -26.875  -7.293  10.273  1.00 88.81           N  
ATOM    793  NH2 ARG A  97     -28.688  -8.391  11.156  1.00 88.81           N  
ATOM    794  CZ  ARG A  97     -27.469  -7.891  11.297  1.00 88.81           C  
ATOM    795  N   LEU A  98     -19.734  -8.852  12.867  1.00 84.44           N  
ATOM    796  CA  LEU A  98     -18.344  -8.508  13.195  1.00 84.44           C  
ATOM    797  C   LEU A  98     -17.766  -7.531  12.180  1.00 84.44           C  
ATOM    798  CB  LEU A  98     -17.484  -9.766  13.258  1.00 84.44           C  
ATOM    799  O   LEU A  98     -18.266  -7.441  11.047  1.00 84.44           O  
ATOM    800  CG  LEU A  98     -17.969 -10.883  14.188  1.00 84.44           C  
ATOM    801  CD1 LEU A  98     -17.156 -12.156  13.961  1.00 84.44           C  
ATOM    802  CD2 LEU A  98     -17.891 -10.438  15.648  1.00 84.44           C  
ATOM    803  N   ASN A  99     -16.828  -6.738  12.656  1.00 77.75           N  
ATOM    804  CA  ASN A  99     -16.219  -5.750  11.773  1.00 77.75           C  
ATOM    805  C   ASN A  99     -15.102  -6.367  10.938  1.00 77.75           C  
ATOM    806  CB  ASN A  99     -15.672  -4.574  12.594  1.00 77.75           C  
ATOM    807  O   ASN A  99     -14.836  -7.566  11.023  1.00 77.75           O  
ATOM    808  CG  ASN A  99     -14.547  -4.977  13.523  1.00 77.75           C  
ATOM    809  ND2 ASN A  99     -14.070  -4.031  14.328  1.00 77.75           N  
ATOM    810  OD1 ASN A  99     -14.094  -6.125  13.508  1.00 77.75           O  
ATOM    811  N   SER A 100     -14.453  -5.535  10.102  1.00 76.88           N  
ATOM    812  CA  SER A 100     -13.469  -5.938   9.102  1.00 76.88           C  
ATOM    813  C   SER A 100     -12.211  -6.504   9.758  1.00 76.88           C  
ATOM    814  CB  SER A 100     -13.094  -4.750   8.211  1.00 76.88           C  
ATOM    815  O   SER A 100     -11.469  -7.270   9.141  1.00 76.88           O  
ATOM    816  OG  SER A 100     -12.539  -3.697   8.984  1.00 76.88           O  
ATOM    817  N   ASN A 101     -11.984  -6.258  11.008  1.00 73.38           N  
ATOM    818  CA  ASN A 101     -10.789  -6.723  11.695  1.00 73.38           C  
ATOM    819  C   ASN A 101     -10.828  -8.234  11.922  1.00 73.38           C  
ATOM    820  CB  ASN A 101     -10.617  -5.992  13.031  1.00 73.38           C  
ATOM    821  O   ASN A 101      -9.789  -8.852  12.164  1.00 73.38           O  
ATOM    822  CG  ASN A 101     -10.258  -4.527  12.852  1.00 73.38           C  
ATOM    823  ND2 ASN A 101     -10.422  -3.744  13.906  1.00 73.38           N  
ATOM    824  OD1 ASN A 101      -9.844  -4.105  11.766  1.00 73.38           O  
ATOM    825  N   MET A 102     -12.008  -8.773  11.805  1.00 82.44           N  
ATOM    826  CA  MET A 102     -12.180 -10.203  12.078  1.00 82.44           C  
ATOM    827  C   MET A 102     -11.914 -11.031  10.820  1.00 82.44           C  
ATOM    828  CB  MET A 102     -13.586 -10.484  12.602  1.00 82.44           C  
ATOM    829  O   MET A 102     -11.734 -12.242  10.906  1.00 82.44           O  
ATOM    830  CG  MET A 102     -13.789 -10.094  14.055  1.00 82.44           C  
ATOM    831  SD  MET A 102     -12.734 -11.070  15.195  1.00 82.44           S  
ATOM    832  CE  MET A 102     -13.438 -12.727  14.945  1.00 82.44           C  
ATOM    833  N   VAL A 103     -11.898 -10.422   9.695  1.00 79.25           N  
ATOM    834  CA  VAL A 103     -11.742 -11.141   8.438  1.00 79.25           C  
ATOM    835  C   VAL A 103     -10.406 -11.875   8.430  1.00 79.25           C  
ATOM    836  CB  VAL A 103     -11.844 -10.195   7.223  1.00 79.25           C  
ATOM    837  O   VAL A 103     -10.312 -13.016   7.961  1.00 79.25           O  
ATOM    838  CG1 VAL A 103     -11.445 -10.922   5.941  1.00 79.25           C  
ATOM    839  CG2 VAL A 103     -13.266  -9.633   7.102  1.00 79.25           C  
ATOM    840  N   GLY A 104      -9.406 -11.508   9.078  1.00 80.19           N  
ATOM    841  CA  GLY A 104      -8.109 -12.164   9.117  1.00 80.19           C  
ATOM    842  C   GLY A 104      -8.039 -13.281  10.148  1.00 80.19           C  
ATOM    843  O   GLY A 104      -7.090 -14.062  10.156  1.00 80.19           O  
ATOM    844  N   LYS A 105      -9.078 -13.438  10.867  1.00 87.69           N  
ATOM    845  CA  LYS A 105      -9.062 -14.414  11.953  1.00 87.69           C  
ATOM    846  C   LYS A 105      -9.922 -15.625  11.609  1.00 87.69           C  
ATOM    847  CB  LYS A 105      -9.539 -13.773  13.250  1.00 87.69           C  
ATOM    848  O   LYS A 105      -9.891 -16.625  12.320  1.00 87.69           O  
ATOM    849  CG  LYS A 105      -8.656 -12.648  13.758  1.00 87.69           C  
ATOM    850  CD  LYS A 105      -9.023 -12.242  15.180  1.00 87.69           C  
ATOM    851  CE  LYS A 105      -8.078 -11.172  15.719  1.00 87.69           C  
ATOM    852  NZ  LYS A 105      -8.359 -10.859  17.141  1.00 87.69           N  
ATOM    853  N   ILE A 106     -10.680 -15.523  10.531  1.00 90.62           N  
ATOM    854  CA  ILE A 106     -11.539 -16.625  10.086  1.00 90.62           C  
ATOM    855  C   ILE A 106     -11.148 -17.047   8.672  1.00 90.62           C  
ATOM    856  CB  ILE A 106     -13.031 -16.219  10.141  1.00 90.62           C  
ATOM    857  O   ILE A 106     -10.594 -16.250   7.910  1.00 90.62           O  
ATOM    858  CG1 ILE A 106     -13.438 -15.875  11.578  1.00 90.62           C  
ATOM    859  CG2 ILE A 106     -13.906 -17.344   9.586  1.00 90.62           C  
ATOM    860  CD1 ILE A 106     -14.914 -15.547  11.742  1.00 90.62           C  
ATOM    861  N   TRP A 107     -11.367 -18.312   8.367  1.00 91.69           N  
ATOM    862  CA  TRP A 107     -11.102 -18.797   7.020  1.00 91.69           C  
ATOM    863  C   TRP A 107     -12.062 -18.172   6.016  1.00 91.69           C  
ATOM    864  CB  TRP A 107     -11.211 -20.328   6.969  1.00 91.69           C  
ATOM    865  O   TRP A 107     -13.273 -18.125   6.246  1.00 91.69           O  
ATOM    866  CG  TRP A 107     -10.984 -20.906   5.605  1.00 91.69           C  
ATOM    867  CD1 TRP A 107      -9.781 -21.188   5.023  1.00 91.69           C  
ATOM    868  CD2 TRP A 107     -11.984 -21.266   4.656  1.00 91.69           C  
ATOM    869  CE2 TRP A 107     -11.320 -21.766   3.514  1.00 91.69           C  
ATOM    870  CE3 TRP A 107     -13.391 -21.219   4.656  1.00 91.69           C  
ATOM    871  NE1 TRP A 107      -9.977 -21.703   3.766  1.00 91.69           N  
ATOM    872  CH2 TRP A 107     -13.375 -22.156   2.410  1.00 91.69           C  
ATOM    873  CZ2 TRP A 107     -12.008 -22.219   2.385  1.00 91.69           C  
ATOM    874  CZ3 TRP A 107     -14.070 -21.672   3.529  1.00 91.69           C  
ATOM    875  N   ILE A 108     -11.516 -17.656   4.961  1.00 91.19           N  
ATOM    876  CA  ILE A 108     -12.312 -17.094   3.879  1.00 91.19           C  
ATOM    877  C   ILE A 108     -11.992 -17.812   2.570  1.00 91.19           C  
ATOM    878  CB  ILE A 108     -12.070 -15.578   3.730  1.00 91.19           C  
ATOM    879  O   ILE A 108     -10.844 -18.188   2.330  1.00 91.19           O  
ATOM    880  CG1 ILE A 108     -12.422 -14.852   5.035  1.00 91.19           C  
ATOM    881  CG2 ILE A 108     -12.883 -15.016   2.557  1.00 91.19           C  
ATOM    882  CD1 ILE A 108     -12.109 -13.359   5.016  1.00 91.19           C  
ATOM    883  N   PRO A 109     -13.008 -18.047   1.730  1.00 92.12           N  
ATOM    884  CA  PRO A 109     -12.742 -18.688   0.437  1.00 92.12           C  
ATOM    885  C   PRO A 109     -11.711 -17.922  -0.391  1.00 92.12           C  
ATOM    886  CB  PRO A 109     -14.109 -18.672  -0.250  1.00 92.12           C  
ATOM    887  O   PRO A 109     -11.656 -16.688  -0.336  1.00 92.12           O  
ATOM    888  CG  PRO A 109     -15.094 -18.578   0.867  1.00 92.12           C  
ATOM    889  CD  PRO A 109     -14.492 -17.750   1.970  1.00 92.12           C  
ATOM    890  N   ASP A 110     -10.953 -18.625  -1.140  1.00 89.62           N  
ATOM    891  CA  ASP A 110      -9.914 -18.016  -1.973  1.00 89.62           C  
ATOM    892  C   ASP A 110     -10.453 -17.672  -3.357  1.00 89.62           C  
ATOM    893  CB  ASP A 110      -8.711 -18.953  -2.098  1.00 89.62           C  
ATOM    894  O   ASP A 110      -9.812 -17.953  -4.371  1.00 89.62           O  
ATOM    895  CG  ASP A 110      -9.039 -20.250  -2.828  1.00 89.62           C  
ATOM    896  OD1 ASP A 110     -10.234 -20.609  -2.926  1.00 89.62           O  
ATOM    897  OD2 ASP A 110      -8.094 -20.906  -3.305  1.00 89.62           O  
ATOM    898  N   THR A 111     -11.547 -17.062  -3.426  1.00 91.50           N  
ATOM    899  CA  THR A 111     -12.219 -16.734  -4.676  1.00 91.50           C  
ATOM    900  C   THR A 111     -11.445 -15.656  -5.434  1.00 91.50           C  
ATOM    901  CB  THR A 111     -13.656 -16.234  -4.418  1.00 91.50           C  
ATOM    902  O   THR A 111     -11.016 -14.664  -4.844  1.00 91.50           O  
ATOM    903  CG2 THR A 111     -14.430 -16.094  -5.727  1.00 91.50           C  
ATOM    904  OG1 THR A 111     -14.336 -17.188  -3.580  1.00 91.50           O  
ATOM    905  N   PHE A 112     -11.266 -15.898  -6.684  1.00 88.88           N  
ATOM    906  CA  PHE A 112     -10.648 -14.891  -7.539  1.00 88.88           C  
ATOM    907  C   PHE A 112     -11.414 -14.750  -8.852  1.00 88.88           C  
ATOM    908  CB  PHE A 112      -9.188 -15.242  -7.816  1.00 88.88           C  
ATOM    909  O   PHE A 112     -12.180 -15.641  -9.227  1.00 88.88           O  
ATOM    910  CG  PHE A 112      -9.000 -16.203  -8.961  1.00 88.88           C  
ATOM    911  CD1 PHE A 112      -9.406 -17.531  -8.852  1.00 88.88           C  
ATOM    912  CD2 PHE A 112      -8.430 -15.773 -10.156  1.00 88.88           C  
ATOM    913  CE1 PHE A 112      -9.234 -18.422  -9.914  1.00 88.88           C  
ATOM    914  CE2 PHE A 112      -8.258 -16.656 -11.219  1.00 88.88           C  
ATOM    915  CZ  PHE A 112      -8.664 -17.984 -11.094  1.00 88.88           C  
ATOM    916  N   PHE A 113     -11.281 -13.578  -9.453  1.00 91.31           N  
ATOM    917  CA  PHE A 113     -11.930 -13.305 -10.727  1.00 91.31           C  
ATOM    918  C   PHE A 113     -10.977 -13.562 -11.891  1.00 91.31           C  
ATOM    919  CB  PHE A 113     -12.445 -11.867 -10.773  1.00 91.31           C  
ATOM    920  O   PHE A 113     -10.000 -12.828 -12.070  1.00 91.31           O  
ATOM    921  CG  PHE A 113     -13.594 -11.594  -9.844  1.00 91.31           C  
ATOM    922  CD1 PHE A 113     -14.906 -11.742 -10.281  1.00 91.31           C  
ATOM    923  CD2 PHE A 113     -13.367 -11.203  -8.531  1.00 91.31           C  
ATOM    924  CE1 PHE A 113     -15.977 -11.492  -9.430  1.00 91.31           C  
ATOM    925  CE2 PHE A 113     -14.430 -10.961  -7.672  1.00 91.31           C  
ATOM    926  CZ  PHE A 113     -15.734 -11.102  -8.117  1.00 91.31           C  
ATOM    927  N   ARG A 114     -11.312 -14.508 -12.680  1.00 88.56           N  
ATOM    928  CA  ARG A 114     -10.430 -15.094 -13.680  1.00 88.56           C  
ATOM    929  C   ARG A 114     -10.102 -14.086 -14.781  1.00 88.56           C  
ATOM    930  CB  ARG A 114     -11.062 -16.344 -14.289  1.00 88.56           C  
ATOM    931  O   ARG A 114      -8.977 -14.039 -15.273  1.00 88.56           O  
ATOM    932  CG  ARG A 114     -11.148 -17.516 -13.328  1.00 88.56           C  
ATOM    933  CD  ARG A 114     -11.641 -18.781 -14.023  1.00 88.56           C  
ATOM    934  NE  ARG A 114     -11.109 -19.984 -13.391  1.00 88.56           N  
ATOM    935  NH1 ARG A 114      -9.617 -20.469 -15.094  1.00 88.56           N  
ATOM    936  NH2 ARG A 114      -9.742 -21.828 -13.258  1.00 88.56           N  
ATOM    937  CZ  ARG A 114     -10.156 -20.750 -13.914  1.00 88.56           C  
ATOM    938  N   ASN A 115     -11.094 -13.312 -15.195  1.00 88.06           N  
ATOM    939  CA  ASN A 115     -10.867 -12.391 -16.312  1.00 88.06           C  
ATOM    940  C   ASN A 115     -10.688 -10.961 -15.820  1.00 88.06           C  
ATOM    941  CB  ASN A 115     -12.016 -12.477 -17.312  1.00 88.06           C  
ATOM    942  O   ASN A 115     -10.938 -10.008 -16.562  1.00 88.06           O  
ATOM    943  CG  ASN A 115     -13.352 -12.125 -16.703  1.00 88.06           C  
ATOM    944  ND2 ASN A 115     -14.156 -11.359 -17.438  1.00 88.06           N  
ATOM    945  OD1 ASN A 115     -13.672 -12.539 -15.586  1.00 88.06           O  
ATOM    946  N   SER A 116     -10.344 -10.797 -14.594  1.00 88.75           N  
ATOM    947  CA  SER A 116     -10.070  -9.461 -14.055  1.00 88.75           C  
ATOM    948  C   SER A 116      -8.680  -8.977 -14.453  1.00 88.75           C  
ATOM    949  CB  SER A 116     -10.211  -9.461 -12.531  1.00 88.75           C  
ATOM    950  O   SER A 116      -7.711  -9.734 -14.383  1.00 88.75           O  
ATOM    951  OG  SER A 116      -9.031  -9.945 -11.922  1.00 88.75           O  
ATOM    952  N   LYS A 117      -8.570  -7.762 -14.875  1.00 76.25           N  
ATOM    953  CA  LYS A 117      -7.289  -7.109 -15.117  1.00 76.25           C  
ATOM    954  C   LYS A 117      -6.824  -6.332 -13.891  1.00 76.25           C  
ATOM    955  CB  LYS A 117      -7.387  -6.172 -16.328  1.00 76.25           C  
ATOM    956  O   LYS A 117      -5.641  -6.336 -13.555  1.00 76.25           O  
ATOM    957  CG  LYS A 117      -7.555  -6.891 -17.656  1.00 76.25           C  
ATOM    958  CD  LYS A 117      -7.473  -5.922 -18.828  1.00 76.25           C  
ATOM    959  CE  LYS A 117      -7.594  -6.645 -20.156  1.00 76.25           C  
ATOM    960  NZ  LYS A 117      -7.578  -5.691 -21.312  1.00 76.25           N  
ATOM    961  N   LYS A 118      -7.691  -5.715 -13.383  1.00 74.06           N  
ATOM    962  CA  LYS A 118      -7.484  -4.941 -12.164  1.00 74.06           C  
ATOM    963  C   LYS A 118      -8.719  -4.992 -11.266  1.00 74.06           C  
ATOM    964  CB  LYS A 118      -7.141  -3.490 -12.500  1.00 74.06           C  
ATOM    965  O   LYS A 118      -9.844  -4.973 -11.750  1.00 74.06           O  
ATOM    966  CG  LYS A 118      -6.621  -2.688 -11.312  1.00 74.06           C  
ATOM    967  CD  LYS A 118      -6.246  -1.269 -11.727  1.00 74.06           C  
ATOM    968  CE  LYS A 118      -5.793  -0.443 -10.531  1.00 74.06           C  
ATOM    969  NZ  LYS A 118      -5.480   0.966 -10.914  1.00 74.06           N  
ATOM    970  N   ALA A 119      -8.453  -5.227 -10.055  1.00 68.44           N  
ATOM    971  CA  ALA A 119      -9.547  -5.176  -9.086  1.00 68.44           C  
ATOM    972  C   ALA A 119      -9.148  -4.371  -7.848  1.00 68.44           C  
ATOM    973  CB  ALA A 119      -9.961  -6.590  -8.680  1.00 68.44           C  
ATOM    974  O   ALA A 119      -8.016  -4.473  -7.371  1.00 68.44           O  
ATOM    975  N   ASP A 120      -9.961  -3.508  -7.574  1.00 67.44           N  
ATOM    976  CA  ASP A 120      -9.703  -2.672  -6.402  1.00 67.44           C  
ATOM    977  C   ASP A 120     -10.812  -2.824  -5.367  1.00 67.44           C  
ATOM    978  CB  ASP A 120      -9.562  -1.205  -6.812  1.00 67.44           C  
ATOM    979  O   ASP A 120     -12.000  -2.729  -5.699  1.00 67.44           O  
ATOM    980  CG  ASP A 120      -8.234  -0.900  -7.477  1.00 67.44           C  
ATOM    981  OD1 ASP A 120      -7.203  -1.491  -7.086  1.00 67.44           O  
ATOM    982  OD2 ASP A 120      -8.211  -0.059  -8.406  1.00 67.44           O  
ATOM    983  N   ALA A 121     -10.359  -3.217  -4.086  1.00 63.47           N  
ATOM    984  CA  ALA A 121     -11.320  -3.174  -2.984  1.00 63.47           C  
ATOM    985  C   ALA A 121     -11.438  -1.764  -2.414  1.00 63.47           C  
ATOM    986  CB  ALA A 121     -10.914  -4.156  -1.889  1.00 63.47           C  
ATOM    987  O   ALA A 121     -10.469  -0.997  -2.438  1.00 63.47           O  
ATOM    988  N   HIS A 122     -12.523  -1.474  -2.146  1.00 57.62           N  
ATOM    989  CA  HIS A 122     -12.781  -0.165  -1.558  1.00 57.62           C  
ATOM    990  C   HIS A 122     -12.398  -0.141  -0.081  1.00 57.62           C  
ATOM    991  CB  HIS A 122     -14.250   0.216  -1.727  1.00 57.62           C  
ATOM    992  O   HIS A 122     -12.750  -1.054   0.670  1.00 57.62           O  
ATOM    993  CG  HIS A 122     -14.641   0.509  -3.141  1.00 57.62           C  
ATOM    994  CD2 HIS A 122     -14.961  -0.317  -4.164  1.00 57.62           C  
ATOM    995  ND1 HIS A 122     -14.719   1.791  -3.641  1.00 57.62           N  
ATOM    996  CE1 HIS A 122     -15.078   1.741  -4.914  1.00 57.62           C  
ATOM    997  NE2 HIS A 122     -15.234   0.473  -5.254  1.00 57.62           N  
ATOM    998  N   TRP A 123     -11.500   0.709   0.337  1.00 56.53           N  
ATOM    999  CA  TRP A 123     -11.023   0.794   1.713  1.00 56.53           C  
ATOM   1000  C   TRP A 123     -11.383   2.139   2.334  1.00 56.53           C  
ATOM   1001  CB  TRP A 123      -9.508   0.584   1.771  1.00 56.53           C  
ATOM   1002  O   TRP A 123     -10.828   2.523   3.365  1.00 56.53           O  
ATOM   1003  CG  TRP A 123      -9.070  -0.800   1.399  1.00 56.53           C  
ATOM   1004  CD1 TRP A 123      -9.836  -1.782   0.834  1.00 56.53           C  
ATOM   1005  CD2 TRP A 123      -7.762  -1.358   1.572  1.00 56.53           C  
ATOM   1006  CE2 TRP A 123      -7.805  -2.684   1.088  1.00 56.53           C  
ATOM   1007  CE3 TRP A 123      -6.555  -0.865   2.088  1.00 56.53           C  
ATOM   1008  NE1 TRP A 123      -9.078  -2.918   0.644  1.00 56.53           N  
ATOM   1009  CH2 TRP A 123      -5.523  -3.016   1.616  1.00 56.53           C  
ATOM   1010  CZ2 TRP A 123      -6.691  -3.523   1.105  1.00 56.53           C  
ATOM   1011  CZ3 TRP A 123      -5.445  -1.702   2.105  1.00 56.53           C  
ATOM   1012  N   ILE A 124     -12.336   2.756   1.784  1.00 51.28           N  
ATOM   1013  CA  ILE A 124     -12.547   4.102   2.301  1.00 51.28           C  
ATOM   1014  C   ILE A 124     -12.875   4.035   3.791  1.00 51.28           C  
ATOM   1015  CB  ILE A 124     -13.680   4.828   1.536  1.00 51.28           C  
ATOM   1016  O   ILE A 124     -13.836   3.373   4.195  1.00 51.28           O  
ATOM   1017  CG1 ILE A 124     -13.367   4.867   0.035  1.00 51.28           C  
ATOM   1018  CG2 ILE A 124     -13.883   6.242   2.090  1.00 51.28           C  
ATOM   1019  CD1 ILE A 124     -14.508   5.387  -0.822  1.00 51.28           C  
ATOM   1020  N   THR A 125     -12.211   4.574   4.613  1.00 51.72           N  
ATOM   1021  CA  THR A 125     -12.320   4.656   6.066  1.00 51.72           C  
ATOM   1022  C   THR A 125     -11.977   3.314   6.707  1.00 51.72           C  
ATOM   1023  CB  THR A 125     -13.727   5.094   6.500  1.00 51.72           C  
ATOM   1024  O   THR A 125     -11.000   3.207   7.453  1.00 51.72           O  
ATOM   1025  CG2 THR A 125     -14.000   6.543   6.113  1.00 51.72           C  
ATOM   1026  OG1 THR A 125     -14.703   4.250   5.863  1.00 51.72           O  
ATOM   1027  N   THR A 126     -12.812   2.178   6.219  1.00 58.94           N  
ATOM   1028  CA  THR A 126     -12.609   0.790   6.613  1.00 58.94           C  
ATOM   1029  C   THR A 126     -12.773  -0.145   5.422  1.00 58.94           C  
ATOM   1030  CB  THR A 126     -13.586   0.379   7.734  1.00 58.94           C  
ATOM   1031  O   THR A 126     -13.445   0.200   4.445  1.00 58.94           O  
ATOM   1032  CG2 THR A 126     -13.273   1.122   9.031  1.00 58.94           C  
ATOM   1033  OG1 THR A 126     -14.922   0.682   7.328  1.00 58.94           O  
ATOM   1034  N   PRO A 127     -11.953  -1.201   5.426  1.00 63.31           N  
ATOM   1035  CA  PRO A 127     -12.242  -2.168   4.363  1.00 63.31           C  
ATOM   1036  C   PRO A 127     -13.719  -2.539   4.285  1.00 63.31           C  
ATOM   1037  CB  PRO A 127     -11.391  -3.381   4.750  1.00 63.31           C  
ATOM   1038  O   PRO A 127     -14.367  -2.723   5.320  1.00 63.31           O  
ATOM   1039  CG  PRO A 127     -10.422  -2.861   5.758  1.00 63.31           C  
ATOM   1040  CD  PRO A 127     -10.961  -1.583   6.332  1.00 63.31           C  
ATOM   1041  N   ASN A 128     -14.336  -2.371   3.145  1.00 75.94           N  
ATOM   1042  CA  ASN A 128     -15.742  -2.689   2.922  1.00 75.94           C  
ATOM   1043  C   ASN A 128     -15.984  -4.195   2.914  1.00 75.94           C  
ATOM   1044  CB  ASN A 128     -16.234  -2.066   1.613  1.00 75.94           C  
ATOM   1045  O   ASN A 128     -16.375  -4.762   1.892  1.00 75.94           O  
ATOM   1046  CG  ASN A 128     -16.234  -0.552   1.649  1.00 75.94           C  
ATOM   1047  ND2 ASN A 128     -16.422   0.070   0.493  1.00 75.94           N  
ATOM   1048  OD1 ASN A 128     -16.047   0.056   2.709  1.00 75.94           O  
ATOM   1049  N   ARG A 129     -15.617  -4.727   4.004  1.00 79.25           N  
ATOM   1050  CA  ARG A 129     -15.828  -6.152   4.238  1.00 79.25           C  
ATOM   1051  C   ARG A 129     -16.625  -6.387   5.523  1.00 79.25           C  
ATOM   1052  CB  ARG A 129     -14.492  -6.887   4.305  1.00 79.25           C  
ATOM   1053  O   ARG A 129     -16.500  -5.617   6.480  1.00 79.25           O  
ATOM   1054  CG  ARG A 129     -13.594  -6.641   3.104  1.00 79.25           C  
ATOM   1055  CD  ARG A 129     -12.227  -7.301   3.271  1.00 79.25           C  
ATOM   1056  NE  ARG A 129     -11.328  -6.961   2.174  1.00 79.25           N  
ATOM   1057  NH1 ARG A 129      -9.547  -8.188   2.988  1.00 79.25           N  
ATOM   1058  NH2 ARG A 129      -9.344  -7.023   1.023  1.00 79.25           N  
ATOM   1059  CZ  ARG A 129     -10.070  -7.391   2.064  1.00 79.25           C  
ATOM   1060  N   MET A 130     -17.500  -7.402   5.477  1.00 81.81           N  
ATOM   1061  CA  MET A 130     -18.297  -7.742   6.660  1.00 81.81           C  
ATOM   1062  C   MET A 130     -18.391  -9.250   6.836  1.00 81.81           C  
ATOM   1063  CB  MET A 130     -19.688  -7.141   6.562  1.00 81.81           C  
ATOM   1064  O   MET A 130     -18.453  -9.992   5.855  1.00 81.81           O  
ATOM   1065  CG  MET A 130     -20.609  -7.535   7.711  1.00 81.81           C  
ATOM   1066  SD  MET A 130     -22.375  -7.203   7.344  1.00 81.81           S  
ATOM   1067  CE  MET A 130     -22.781  -8.672   6.352  1.00 81.81           C  
ATOM   1068  N   LEU A 131     -18.359  -9.594   8.102  1.00 88.81           N  
ATOM   1069  CA  LEU A 131     -18.531 -10.992   8.469  1.00 88.81           C  
ATOM   1070  C   LEU A 131     -19.703 -11.180   9.422  1.00 88.81           C  
ATOM   1071  CB  LEU A 131     -17.234 -11.531   9.109  1.00 88.81           C  
ATOM   1072  O   LEU A 131     -19.844 -10.414  10.383  1.00 88.81           O  
ATOM   1073  CG  LEU A 131     -16.266 -12.258   8.180  1.00 88.81           C  
ATOM   1074  CD1 LEU A 131     -14.828 -12.008   8.617  1.00 88.81           C  
ATOM   1075  CD2 LEU A 131     -16.578 -13.750   8.148  1.00 88.81           C  
ATOM   1076  N   ARG A 132     -20.531 -12.117   9.078  1.00 92.69           N  
ATOM   1077  CA  ARG A 132     -21.594 -12.555   9.977  1.00 92.69           C  
ATOM   1078  C   ARG A 132     -21.484 -14.039  10.281  1.00 92.69           C  
ATOM   1079  CB  ARG A 132     -22.969 -12.242   9.375  1.00 92.69           C  
ATOM   1080  O   ARG A 132     -21.219 -14.844   9.391  1.00 92.69           O  
ATOM   1081  CG  ARG A 132     -23.281 -10.758   9.273  1.00 92.69           C  
ATOM   1082  CD  ARG A 132     -24.672 -10.500   8.711  1.00 92.69           C  
ATOM   1083  NE  ARG A 132     -24.922  -9.078   8.500  1.00 92.69           N  
ATOM   1084  NH1 ARG A 132     -27.000  -9.367   7.555  1.00 92.69           N  
ATOM   1085  NH2 ARG A 132     -26.141  -7.262   7.805  1.00 92.69           N  
ATOM   1086  CZ  ARG A 132     -26.016  -8.570   7.953  1.00 92.69           C  
ATOM   1087  N   ILE A 133     -21.641 -14.312  11.523  1.00 94.25           N  
ATOM   1088  CA  ILE A 133     -21.609 -15.711  11.953  1.00 94.25           C  
ATOM   1089  C   ILE A 133     -22.875 -16.047  12.734  1.00 94.25           C  
ATOM   1090  CB  ILE A 133     -20.359 -16.000  12.812  1.00 94.25           C  
ATOM   1091  O   ILE A 133     -23.156 -15.438  13.766  1.00 94.25           O  
ATOM   1092  CG1 ILE A 133     -19.078 -15.586  12.070  1.00 94.25           C  
ATOM   1093  CG2 ILE A 133     -20.297 -17.484  13.203  1.00 94.25           C  
ATOM   1094  CD1 ILE A 133     -17.812 -15.711  12.891  1.00 94.25           C  
ATOM   1095  N   TRP A 134     -23.625 -17.016  12.242  1.00 95.38           N  
ATOM   1096  CA  TRP A 134     -24.812 -17.484  12.953  1.00 95.38           C  
ATOM   1097  C   TRP A 134     -24.453 -18.594  13.938  1.00 95.38           C  
ATOM   1098  CB  TRP A 134     -25.859 -17.984  11.961  1.00 95.38           C  
ATOM   1099  O   TRP A 134     -23.406 -19.250  13.805  1.00 95.38           O  
ATOM   1100  CG  TRP A 134     -26.594 -16.891  11.234  1.00 95.38           C  
ATOM   1101  CD1 TRP A 134     -27.812 -16.375  11.539  1.00 95.38           C  
ATOM   1102  CD2 TRP A 134     -26.125 -16.188  10.078  1.00 95.38           C  
ATOM   1103  CE2 TRP A 134     -27.141 -15.258   9.734  1.00 95.38           C  
ATOM   1104  CE3 TRP A 134     -24.969 -16.250   9.297  1.00 95.38           C  
ATOM   1105  NE1 TRP A 134     -28.156 -15.391  10.641  1.00 95.38           N  
ATOM   1106  CH2 TRP A 134     -25.859 -14.484   7.895  1.00 95.38           C  
ATOM   1107  CZ2 TRP A 134     -27.016 -14.398   8.641  1.00 95.38           C  
ATOM   1108  CZ3 TRP A 134     -24.844 -15.398   8.211  1.00 95.38           C  
ATOM   1109  N   ASN A 135     -25.297 -18.828  14.898  1.00 95.25           N  
ATOM   1110  CA  ASN A 135     -25.031 -19.766  15.977  1.00 95.25           C  
ATOM   1111  C   ASN A 135     -24.953 -21.203  15.453  1.00 95.25           C  
ATOM   1112  CB  ASN A 135     -26.109 -19.656  17.062  1.00 95.25           C  
ATOM   1113  O   ASN A 135     -24.422 -22.078  16.125  1.00 95.25           O  
ATOM   1114  CG  ASN A 135     -27.500 -19.906  16.531  1.00 95.25           C  
ATOM   1115  ND2 ASN A 135     -28.406 -20.344  17.406  1.00 95.25           N  
ATOM   1116  OD1 ASN A 135     -27.781 -19.703  15.352  1.00 95.25           O  
ATOM   1117  N   ASP A 136     -25.453 -21.438  14.211  1.00 96.31           N  
ATOM   1118  CA  ASP A 136     -25.422 -22.781  13.641  1.00 96.31           C  
ATOM   1119  C   ASP A 136     -24.141 -23.000  12.828  1.00 96.31           C  
ATOM   1120  CB  ASP A 136     -26.641 -23.031  12.766  1.00 96.31           C  
ATOM   1121  O   ASP A 136     -23.953 -24.047  12.203  1.00 96.31           O  
ATOM   1122  CG  ASP A 136     -26.734 -22.094  11.570  1.00 96.31           C  
ATOM   1123  OD1 ASP A 136     -25.891 -21.188  11.461  1.00 96.31           O  
ATOM   1124  OD2 ASP A 136     -27.656 -22.266  10.742  1.00 96.31           O  
ATOM   1125  N   GLY A 137     -23.281 -22.031  12.734  1.00 96.44           N  
ATOM   1126  CA  GLY A 137     -22.016 -22.141  12.031  1.00 96.44           C  
ATOM   1127  C   GLY A 137     -22.047 -21.547  10.633  1.00 96.44           C  
ATOM   1128  O   GLY A 137     -21.062 -21.594   9.898  1.00 96.44           O  
ATOM   1129  N   ARG A 138     -23.203 -21.000  10.312  1.00 97.19           N  
ATOM   1130  CA  ARG A 138     -23.312 -20.328   9.023  1.00 97.19           C  
ATOM   1131  C   ARG A 138     -22.516 -19.031   9.023  1.00 97.19           C  
ATOM   1132  CB  ARG A 138     -24.766 -20.047   8.688  1.00 97.19           C  
ATOM   1133  O   ARG A 138     -22.578 -18.250   9.977  1.00 97.19           O  
ATOM   1134  CG  ARG A 138     -24.984 -19.438   7.312  1.00 97.19           C  
ATOM   1135  CD  ARG A 138     -26.453 -19.359   6.949  1.00 97.19           C  
ATOM   1136  NE  ARG A 138     -27.188 -18.453   7.828  1.00 97.19           N  
ATOM   1137  NH1 ARG A 138     -29.188 -18.609   6.688  1.00 97.19           N  
ATOM   1138  NH2 ARG A 138     -29.031 -17.281   8.547  1.00 97.19           N  
ATOM   1139  CZ  ARG A 138     -28.469 -18.125   7.684  1.00 97.19           C  
ATOM   1140  N   VAL A 139     -21.703 -18.875   8.016  1.00 96.50           N  
ATOM   1141  CA  VAL A 139     -20.859 -17.672   7.883  1.00 96.50           C  
ATOM   1142  C   VAL A 139     -21.234 -16.938   6.602  1.00 96.50           C  
ATOM   1143  CB  VAL A 139     -19.359 -18.031   7.883  1.00 96.50           C  
ATOM   1144  O   VAL A 139     -21.406 -17.547   5.547  1.00 96.50           O  
ATOM   1145  CG1 VAL A 139     -18.516 -16.766   7.836  1.00 96.50           C  
ATOM   1146  CG2 VAL A 139     -19.016 -18.875   9.109  1.00 96.50           C  
ATOM   1147  N   LEU A 140     -21.391 -15.641   6.672  1.00 94.44           N  
ATOM   1148  CA  LEU A 140     -21.609 -14.766   5.527  1.00 94.44           C  
ATOM   1149  C   LEU A 140     -20.469 -13.758   5.402  1.00 94.44           C  
ATOM   1150  CB  LEU A 140     -22.938 -14.031   5.648  1.00 94.44           C  
ATOM   1151  O   LEU A 140     -20.156 -13.047   6.363  1.00 94.44           O  
ATOM   1152  CG  LEU A 140     -23.188 -12.906   4.641  1.00 94.44           C  
ATOM   1153  CD1 LEU A 140     -23.281 -13.469   3.227  1.00 94.44           C  
ATOM   1154  CD2 LEU A 140     -24.469 -12.148   4.996  1.00 94.44           C  
ATOM   1155  N   TYR A 141     -19.812 -13.789   4.285  1.00 92.31           N  
ATOM   1156  CA  TYR A 141     -18.750 -12.844   3.963  1.00 92.31           C  
ATOM   1157  C   TYR A 141     -19.141 -11.977   2.770  1.00 92.31           C  
ATOM   1158  CB  TYR A 141     -17.453 -13.578   3.670  1.00 92.31           C  
ATOM   1159  O   TYR A 141     -19.453 -12.492   1.691  1.00 92.31           O  
ATOM   1160  CG  TYR A 141     -16.328 -12.672   3.238  1.00 92.31           C  
ATOM   1161  CD1 TYR A 141     -15.727 -12.812   1.985  1.00 92.31           C  
ATOM   1162  CD2 TYR A 141     -15.844 -11.672   4.082  1.00 92.31           C  
ATOM   1163  CE1 TYR A 141     -14.688 -11.977   1.585  1.00 92.31           C  
ATOM   1164  CE2 TYR A 141     -14.812 -10.836   3.693  1.00 92.31           C  
ATOM   1165  OH  TYR A 141     -13.211 -10.164   2.053  1.00 92.31           O  
ATOM   1166  CZ  TYR A 141     -14.234 -10.992   2.443  1.00 92.31           C  
ATOM   1167  N   THR A 142     -19.156 -10.617   2.959  1.00 89.69           N  
ATOM   1168  CA  THR A 142     -19.516  -9.695   1.886  1.00 89.69           C  
ATOM   1169  C   THR A 142     -18.406  -8.672   1.650  1.00 89.69           C  
ATOM   1170  CB  THR A 142     -20.844  -8.961   2.195  1.00 89.69           C  
ATOM   1171  O   THR A 142     -17.734  -8.266   2.592  1.00 89.69           O  
ATOM   1172  CG2 THR A 142     -21.969  -9.953   2.484  1.00 89.69           C  
ATOM   1173  OG1 THR A 142     -20.656  -8.125   3.342  1.00 89.69           O  
ATOM   1174  N   LEU A 143     -18.266  -8.336   0.405  1.00 87.12           N  
ATOM   1175  CA  LEU A 143     -17.297  -7.293   0.057  1.00 87.12           C  
ATOM   1176  C   LEU A 143     -17.766  -6.523  -1.179  1.00 87.12           C  
ATOM   1177  CB  LEU A 143     -15.914  -7.898  -0.187  1.00 87.12           C  
ATOM   1178  O   LEU A 143     -18.438  -7.082  -2.045  1.00 87.12           O  
ATOM   1179  CG  LEU A 143     -15.750  -8.719  -1.468  1.00 87.12           C  
ATOM   1180  CD1 LEU A 143     -14.438  -8.359  -2.156  1.00 87.12           C  
ATOM   1181  CD2 LEU A 143     -15.812 -10.211  -1.160  1.00 87.12           C  
ATOM   1182  N   ARG A 144     -17.375  -5.242  -1.211  1.00 87.38           N  
ATOM   1183  CA  ARG A 144     -17.609  -4.422  -2.395  1.00 87.38           C  
ATOM   1184  C   ARG A 144     -16.375  -4.355  -3.270  1.00 87.38           C  
ATOM   1185  CB  ARG A 144     -18.047  -3.010  -1.993  1.00 87.38           C  
ATOM   1186  O   ARG A 144     -15.266  -4.117  -2.771  1.00 87.38           O  
ATOM   1187  CG  ARG A 144     -18.344  -2.098  -3.172  1.00 87.38           C  
ATOM   1188  CD  ARG A 144     -18.766  -0.707  -2.719  1.00 87.38           C  
ATOM   1189  NE  ARG A 144     -19.000   0.184  -3.854  1.00 87.38           N  
ATOM   1190  NH1 ARG A 144     -19.531   2.023  -2.562  1.00 87.38           N  
ATOM   1191  NH2 ARG A 144     -19.531   2.182  -4.852  1.00 87.38           N  
ATOM   1192  CZ  ARG A 144     -19.359   1.461  -3.752  1.00 87.38           C  
ATOM   1193  N   LEU A 145     -16.531  -4.590  -4.598  1.00 87.56           N  
ATOM   1194  CA  LEU A 145     -15.414  -4.637  -5.523  1.00 87.56           C  
ATOM   1195  C   LEU A 145     -15.688  -3.789  -6.762  1.00 87.56           C  
ATOM   1196  CB  LEU A 145     -15.117  -6.082  -5.934  1.00 87.56           C  
ATOM   1197  O   LEU A 145     -16.812  -3.768  -7.266  1.00 87.56           O  
ATOM   1198  CG  LEU A 145     -14.727  -7.043  -4.809  1.00 87.56           C  
ATOM   1199  CD1 LEU A 145     -14.781  -8.484  -5.301  1.00 87.56           C  
ATOM   1200  CD2 LEU A 145     -13.336  -6.707  -4.281  1.00 87.56           C  
ATOM   1201  N   THR A 146     -14.625  -3.090  -7.176  1.00 87.88           N  
ATOM   1202  CA  THR A 146     -14.578  -2.553  -8.531  1.00 87.88           C  
ATOM   1203  C   THR A 146     -13.594  -3.338  -9.391  1.00 87.88           C  
ATOM   1204  CB  THR A 146     -14.195  -1.062  -8.531  1.00 87.88           C  
ATOM   1205  O   THR A 146     -12.406  -3.414  -9.078  1.00 87.88           O  
ATOM   1206  CG2 THR A 146     -14.203  -0.489  -9.945  1.00 87.88           C  
ATOM   1207  OG1 THR A 146     -15.125  -0.333  -7.723  1.00 87.88           O  
ATOM   1208  N   ILE A 147     -14.102  -3.904 -10.484  1.00 90.31           N  
ATOM   1209  CA  ILE A 147     -13.297  -4.824 -11.273  1.00 90.31           C  
ATOM   1210  C   ILE A 147     -13.219  -4.336 -12.719  1.00 90.31           C  
ATOM   1211  CB  ILE A 147     -13.867  -6.262 -11.227  1.00 90.31           C  
ATOM   1212  O   ILE A 147     -14.242  -3.953 -13.305  1.00 90.31           O  
ATOM   1213  CG1 ILE A 147     -13.992  -6.738  -9.773  1.00 90.31           C  
ATOM   1214  CG2 ILE A 147     -12.992  -7.219 -12.047  1.00 90.31           C  
ATOM   1215  CD1 ILE A 147     -14.852  -7.984  -9.602  1.00 90.31           C  
ATOM   1216  N   ASP A 148     -12.039  -4.215 -13.281  1.00 90.56           N  
ATOM   1217  CA  ASP A 148     -11.852  -4.117 -14.727  1.00 90.56           C  
ATOM   1218  C   ASP A 148     -11.719  -5.500 -15.359  1.00 90.56           C  
ATOM   1219  CB  ASP A 148     -10.625  -3.270 -15.055  1.00 90.56           C  
ATOM   1220  O   ASP A 148     -10.719  -6.188 -15.156  1.00 90.56           O  
ATOM   1221  CG  ASP A 148     -10.766  -1.822 -14.617  1.00 90.56           C  
ATOM   1222  OD1 ASP A 148     -11.906  -1.333 -14.492  1.00 90.56           O  
ATOM   1223  OD2 ASP A 148      -9.727  -1.165 -14.391  1.00 90.56           O  
ATOM   1224  N   ALA A 149     -12.734  -5.855 -16.062  1.00 91.88           N  
ATOM   1225  CA  ALA A 149     -12.797  -7.203 -16.609  1.00 91.88           C  
ATOM   1226  C   ALA A 149     -12.617  -7.188 -18.125  1.00 91.88           C  
ATOM   1227  CB  ALA A 149     -14.125  -7.863 -16.234  1.00 91.88           C  
ATOM   1228  O   ALA A 149     -13.055  -6.250 -18.797  1.00 91.88           O  
ATOM   1229  N   GLU A 150     -11.992  -8.266 -18.625  1.00 88.38           N  
ATOM   1230  CA  GLU A 150     -11.805  -8.414 -20.062  1.00 88.38           C  
ATOM   1231  C   GLU A 150     -13.102  -8.812 -20.750  1.00 88.38           C  
ATOM   1232  CB  GLU A 150     -10.711  -9.453 -20.344  1.00 88.38           C  
ATOM   1233  O   GLU A 150     -13.867  -9.633 -20.234  1.00 88.38           O  
ATOM   1234  CG  GLU A 150     -10.258  -9.477 -21.797  1.00 88.38           C  
ATOM   1235  CD  GLU A 150      -9.109 -10.438 -22.062  1.00 88.38           C  
ATOM   1236  OE1 GLU A 150      -8.633 -10.531 -23.219  1.00 88.38           O  
ATOM   1237  OE2 GLU A 150      -8.672 -11.102 -21.094  1.00 88.38           O  
ATOM   1238  N   CYS A 151     -13.406  -8.234 -21.938  1.00 89.06           N  
ATOM   1239  CA  CYS A 151     -14.555  -8.523 -22.797  1.00 89.06           C  
ATOM   1240  C   CYS A 151     -14.195  -8.359 -24.266  1.00 89.06           C  
ATOM   1241  CB  CYS A 151     -15.727  -7.617 -22.438  1.00 89.06           C  
ATOM   1242  O   CYS A 151     -13.641  -7.336 -24.672  1.00 89.06           O  
ATOM   1243  SG  CYS A 151     -17.219  -7.945 -23.406  1.00 89.06           S  
ATOM   1244  N   GLN A 152     -14.453  -9.422 -24.969  1.00 83.25           N  
ATOM   1245  CA  GLN A 152     -14.219  -9.375 -26.422  1.00 83.25           C  
ATOM   1246  C   GLN A 152     -15.344  -8.625 -27.125  1.00 83.25           C  
ATOM   1247  CB  GLN A 152     -14.086 -10.781 -26.984  1.00 83.25           C  
ATOM   1248  O   GLN A 152     -16.453  -9.141 -27.281  1.00 83.25           O  
ATOM   1249  CG  GLN A 152     -12.898 -11.562 -26.438  1.00 83.25           C  
ATOM   1250  CD  GLN A 152     -11.562 -10.977 -26.875  1.00 83.25           C  
ATOM   1251  NE2 GLN A 152     -10.555 -11.094 -26.031  1.00 83.25           N  
ATOM   1252  OE1 GLN A 152     -11.445 -10.430 -27.984  1.00 83.25           O  
ATOM   1253  N   LEU A 153     -15.117  -7.406 -27.344  1.00 77.56           N  
ATOM   1254  CA  LEU A 153     -16.109  -6.578 -28.031  1.00 77.56           C  
ATOM   1255  C   LEU A 153     -15.805  -6.500 -29.516  1.00 77.56           C  
ATOM   1256  CB  LEU A 153     -16.141  -5.172 -27.422  1.00 77.56           C  
ATOM   1257  O   LEU A 153     -14.797  -5.922 -29.922  1.00 77.56           O  
ATOM   1258  CG  LEU A 153     -16.562  -5.070 -25.953  1.00 77.56           C  
ATOM   1259  CD1 LEU A 153     -16.047  -3.775 -25.344  1.00 77.56           C  
ATOM   1260  CD2 LEU A 153     -18.078  -5.160 -25.844  1.00 77.56           C  
ATOM   1261  N   GLN A 154     -16.062  -7.516 -30.438  1.00 63.88           N  
ATOM   1262  CA  GLN A 154     -15.805  -7.527 -31.875  1.00 63.88           C  
ATOM   1263  C   GLN A 154     -16.625  -6.457 -32.594  1.00 63.88           C  
ATOM   1264  CB  GLN A 154     -16.094  -8.906 -32.469  1.00 63.88           C  
ATOM   1265  O   GLN A 154     -17.844  -6.430 -32.500  1.00 63.88           O  
ATOM   1266  CG  GLN A 154     -15.102  -9.977 -32.062  1.00 63.88           C  
ATOM   1267  CD  GLN A 154     -15.398 -11.320 -32.719  1.00 63.88           C  
ATOM   1268  NE2 GLN A 154     -14.539 -12.305 -32.438  1.00 63.88           N  
ATOM   1269  OE1 GLN A 154     -16.391 -11.477 -33.438  1.00 63.88           O  
ATOM   1270  N   LEU A 155     -15.938  -5.391 -33.062  1.00 58.16           N  
ATOM   1271  CA  LEU A 155     -16.609  -4.297 -33.781  1.00 58.16           C  
ATOM   1272  C   LEU A 155     -16.969  -4.695 -35.188  1.00 58.16           C  
ATOM   1273  CB  LEU A 155     -15.734  -3.043 -33.781  1.00 58.16           C  
ATOM   1274  O   LEU A 155     -17.266  -3.836 -36.031  1.00 58.16           O  
ATOM   1275  CG  LEU A 155     -15.578  -2.312 -32.438  1.00 58.16           C  
ATOM   1276  CD1 LEU A 155     -14.297  -1.491 -32.438  1.00 58.16           C  
ATOM   1277  CD2 LEU A 155     -16.797  -1.426 -32.156  1.00 58.16           C  
ATOM   1278  N   HIS A 156     -16.953  -5.996 -35.750  1.00 54.88           N  
ATOM   1279  CA  HIS A 156     -17.109  -6.297 -37.188  1.00 54.88           C  
ATOM   1280  C   HIS A 156     -18.531  -6.012 -37.656  1.00 54.88           C  
ATOM   1281  CB  HIS A 156     -16.750  -7.758 -37.469  1.00 54.88           C  
ATOM   1282  O   HIS A 156     -18.750  -5.652 -38.812  1.00 54.88           O  
ATOM   1283  CG  HIS A 156     -15.305  -8.070 -37.250  1.00 54.88           C  
ATOM   1284  CD2 HIS A 156     -14.477  -8.953 -37.844  1.00 54.88           C  
ATOM   1285  ND1 HIS A 156     -14.547  -7.445 -36.281  1.00 54.88           N  
ATOM   1286  CE1 HIS A 156     -13.312  -7.926 -36.312  1.00 54.88           C  
ATOM   1287  NE2 HIS A 156     -13.242  -8.844 -37.250  1.00 54.88           N  
ATOM   1288  N   ASN A 157     -19.641  -6.566 -37.031  1.00 51.12           N  
ATOM   1289  CA  ASN A 157     -21.000  -6.453 -37.562  1.00 51.12           C  
ATOM   1290  C   ASN A 157     -21.672  -5.172 -37.062  1.00 51.12           C  
ATOM   1291  CB  ASN A 157     -21.828  -7.672 -37.156  1.00 51.12           C  
ATOM   1292  O   ASN A 157     -22.828  -5.203 -36.625  1.00 51.12           O  
ATOM   1293  CG  ASN A 157     -21.562  -8.875 -38.031  1.00 51.12           C  
ATOM   1294  ND2 ASN A 157     -22.031 -10.039 -37.594  1.00 51.12           N  
ATOM   1295  OD1 ASN A 157     -20.922  -8.758 -39.094  1.00 51.12           O  
ATOM   1296  N   PHE A 158     -21.219  -4.047 -37.250  1.00 51.28           N  
ATOM   1297  CA  PHE A 158     -21.891  -2.762 -37.094  1.00 51.28           C  
ATOM   1298  C   PHE A 158     -23.078  -2.662 -38.062  1.00 51.28           C  
ATOM   1299  CB  PHE A 158     -20.906  -1.609 -37.344  1.00 51.28           C  
ATOM   1300  O   PHE A 158     -23.016  -3.168 -39.188  1.00 51.28           O  
ATOM   1301  CG  PHE A 158     -21.281  -0.338 -36.625  1.00 51.28           C  
ATOM   1302  CD1 PHE A 158     -22.000   0.657 -37.281  1.00 51.28           C  
ATOM   1303  CD2 PHE A 158     -20.891  -0.138 -35.312  1.00 51.28           C  
ATOM   1304  CE1 PHE A 158     -22.344   1.835 -36.625  1.00 51.28           C  
ATOM   1305  CE2 PHE A 158     -21.219   1.036 -34.656  1.00 51.28           C  
ATOM   1306  CZ  PHE A 158     -21.953   2.021 -35.312  1.00 51.28           C  
ATOM   1307  N   PRO A 159     -24.344  -2.035 -37.250  1.00 52.78           N  
ATOM   1308  CA  PRO A 159     -24.594  -1.409 -35.969  1.00 52.78           C  
ATOM   1309  C   PRO A 159     -25.188  -2.383 -34.938  1.00 52.78           C  
ATOM   1310  CB  PRO A 159     -25.594  -0.299 -36.281  1.00 52.78           C  
ATOM   1311  O   PRO A 159     -25.406  -2.010 -33.781  1.00 52.78           O  
ATOM   1312  CG  PRO A 159     -26.109  -0.643 -37.656  1.00 52.78           C  
ATOM   1313  CD  PRO A 159     -25.219  -1.700 -38.250  1.00 52.78           C  
ATOM   1314  N   MET A 160     -25.578  -3.658 -35.406  1.00 53.84           N  
ATOM   1315  CA  MET A 160     -26.391  -4.551 -34.562  1.00 53.84           C  
ATOM   1316  C   MET A 160     -25.516  -5.535 -33.812  1.00 53.84           C  
ATOM   1317  CB  MET A 160     -27.406  -5.309 -35.438  1.00 53.84           C  
ATOM   1318  O   MET A 160     -25.828  -6.723 -33.719  1.00 53.84           O  
ATOM   1319  CG  MET A 160     -28.531  -4.441 -35.969  1.00 53.84           C  
ATOM   1320  SD  MET A 160     -29.828  -4.148 -34.688  1.00 53.84           S  
ATOM   1321  CE  MET A 160     -30.922  -5.562 -35.031  1.00 53.84           C  
ATOM   1322  N   ASP A 161     -24.359  -5.137 -33.219  1.00 68.69           N  
ATOM   1323  CA  ASP A 161     -23.484  -6.121 -32.594  1.00 68.69           C  
ATOM   1324  C   ASP A 161     -23.812  -6.293 -31.094  1.00 68.69           C  
ATOM   1325  CB  ASP A 161     -22.016  -5.719 -32.750  1.00 68.69           C  
ATOM   1326  O   ASP A 161     -23.984  -5.305 -30.375  1.00 68.69           O  
ATOM   1327  CG  ASP A 161     -21.469  -6.031 -34.125  1.00 68.69           C  
ATOM   1328  OD1 ASP A 161     -22.109  -6.797 -34.875  1.00 68.69           O  
ATOM   1329  OD2 ASP A 161     -20.375  -5.508 -34.469  1.00 68.69           O  
ATOM   1330  N   GLU A 162     -24.375  -7.449 -30.812  1.00 80.00           N  
ATOM   1331  CA  GLU A 162     -24.578  -7.863 -29.422  1.00 80.00           C  
ATOM   1332  C   GLU A 162     -23.312  -8.531 -28.875  1.00 80.00           C  
ATOM   1333  CB  GLU A 162     -25.766  -8.812 -29.312  1.00 80.00           C  
ATOM   1334  O   GLU A 162     -22.672  -9.320 -29.562  1.00 80.00           O  
ATOM   1335  CG  GLU A 162     -27.109  -8.133 -29.531  1.00 80.00           C  
ATOM   1336  CD  GLU A 162     -28.297  -9.070 -29.344  1.00 80.00           C  
ATOM   1337  OE1 GLU A 162     -29.453  -8.633 -29.516  1.00 80.00           O  
ATOM   1338  OE2 GLU A 162     -28.062 -10.258 -29.000  1.00 80.00           O  
ATOM   1339  N   HIS A 163     -22.922  -7.992 -27.859  1.00 87.25           N  
ATOM   1340  CA  HIS A 163     -21.734  -8.531 -27.219  1.00 87.25           C  
ATOM   1341  C   HIS A 163     -22.062  -9.086 -25.828  1.00 87.25           C  
ATOM   1342  CB  HIS A 163     -20.641  -7.465 -27.109  1.00 87.25           C  
ATOM   1343  O   HIS A 163     -22.906  -8.531 -25.125  1.00 87.25           O  
ATOM   1344  CG  HIS A 163     -20.281  -6.840 -28.422  1.00 87.25           C  
ATOM   1345  CD2 HIS A 163     -20.688  -5.680 -28.984  1.00 87.25           C  
ATOM   1346  ND1 HIS A 163     -19.422  -7.430 -29.312  1.00 87.25           N  
ATOM   1347  CE1 HIS A 163     -19.297  -6.656 -30.375  1.00 87.25           C  
ATOM   1348  NE2 HIS A 163     -20.047  -5.586 -30.203  1.00 87.25           N  
ATOM   1349  N   SER A 164     -21.484 -10.172 -25.562  1.00 91.06           N  
ATOM   1350  CA  SER A 164     -21.625 -10.766 -24.234  1.00 91.06           C  
ATOM   1351  C   SER A 164     -20.328 -10.664 -23.438  1.00 91.06           C  
ATOM   1352  CB  SER A 164     -22.031 -12.234 -24.344  1.00 91.06           C  
ATOM   1353  O   SER A 164     -19.297 -11.234 -23.828  1.00 91.06           O  
ATOM   1354  OG  SER A 164     -22.500 -12.727 -23.094  1.00 91.06           O  
ATOM   1355  N   CYS A 165     -20.391  -9.938 -22.391  1.00 92.75           N  
ATOM   1356  CA  CYS A 165     -19.219  -9.734 -21.547  1.00 92.75           C  
ATOM   1357  C   CYS A 165     -19.297 -10.602 -20.297  1.00 92.75           C  
ATOM   1358  CB  CYS A 165     -19.094  -8.266 -21.156  1.00 92.75           C  
ATOM   1359  O   CYS A 165     -20.219 -10.461 -19.500  1.00 92.75           O  
ATOM   1360  SG  CYS A 165     -18.719  -7.176 -22.547  1.00 92.75           S  
ATOM   1361  N   PRO A 166     -18.328 -11.430 -20.109  1.00 94.50           N  
ATOM   1362  CA  PRO A 166     -18.375 -12.344 -18.969  1.00 94.50           C  
ATOM   1363  C   PRO A 166     -17.703 -11.766 -17.719  1.00 94.50           C  
ATOM   1364  CB  PRO A 166     -17.625 -13.586 -19.469  1.00 94.50           C  
ATOM   1365  O   PRO A 166     -16.797 -10.930 -17.844  1.00 94.50           O  
ATOM   1366  CG  PRO A 166     -16.594 -13.055 -20.406  1.00 94.50           C  
ATOM   1367  CD  PRO A 166     -17.172 -11.883 -21.141  1.00 94.50           C  
ATOM   1368  N   LEU A 167     -18.125 -12.094 -16.562  1.00 95.62           N  
ATOM   1369  CA  LEU A 167     -17.438 -12.031 -15.281  1.00 95.62           C  
ATOM   1370  C   LEU A 167     -17.344 -13.414 -14.648  1.00 95.62           C  
ATOM   1371  CB  LEU A 167     -18.172 -11.078 -14.328  1.00 95.62           C  
ATOM   1372  O   LEU A 167     -18.359 -13.984 -14.227  1.00 95.62           O  
ATOM   1373  CG  LEU A 167     -17.438 -10.734 -13.031  1.00 95.62           C  
ATOM   1374  CD1 LEU A 167     -16.156  -9.961 -13.320  1.00 95.62           C  
ATOM   1375  CD2 LEU A 167     -18.359  -9.930 -12.102  1.00 95.62           C  
ATOM   1376  N   GLU A 168     -16.078 -13.914 -14.570  1.00 95.12           N  
ATOM   1377  CA  GLU A 168     -15.875 -15.305 -14.164  1.00 95.12           C  
ATOM   1378  C   GLU A 168     -15.062 -15.383 -12.875  1.00 95.12           C  
ATOM   1379  CB  GLU A 168     -15.172 -16.094 -15.273  1.00 95.12           C  
ATOM   1380  O   GLU A 168     -14.062 -14.680 -12.719  1.00 95.12           O  
ATOM   1381  CG  GLU A 168     -15.867 -15.992 -16.625  1.00 95.12           C  
ATOM   1382  CD  GLU A 168     -15.055 -16.594 -17.766  1.00 95.12           C  
ATOM   1383  OE1 GLU A 168     -15.633 -17.312 -18.609  1.00 95.12           O  
ATOM   1384  OE2 GLU A 168     -13.836 -16.328 -17.812  1.00 95.12           O  
ATOM   1385  N   PHE A 169     -15.562 -16.219 -11.984  1.00 93.94           N  
ATOM   1386  CA  PHE A 169     -14.797 -16.406 -10.750  1.00 93.94           C  
ATOM   1387  C   PHE A 169     -14.789 -17.859 -10.328  1.00 93.94           C  
ATOM   1388  CB  PHE A 169     -15.375 -15.531  -9.633  1.00 93.94           C  
ATOM   1389  O   PHE A 169     -15.648 -18.641 -10.750  1.00 93.94           O  
ATOM   1390  CG  PHE A 169     -16.781 -15.891  -9.250  1.00 93.94           C  
ATOM   1391  CD1 PHE A 169     -17.875 -15.289  -9.867  1.00 93.94           C  
ATOM   1392  CD2 PHE A 169     -17.031 -16.844  -8.258  1.00 93.94           C  
ATOM   1393  CE1 PHE A 169     -19.172 -15.617  -9.516  1.00 93.94           C  
ATOM   1394  CE2 PHE A 169     -18.328 -17.172  -7.902  1.00 93.94           C  
ATOM   1395  CZ  PHE A 169     -19.406 -16.562  -8.531  1.00 93.94           C  
ATOM   1396  N   SER A 170     -13.789 -18.266  -9.562  1.00 94.25           N  
ATOM   1397  CA  SER A 170     -13.594 -19.609  -9.039  1.00 94.25           C  
ATOM   1398  C   SER A 170     -12.617 -19.609  -7.863  1.00 94.25           C  
ATOM   1399  CB  SER A 170     -13.078 -20.547 -10.141  1.00 94.25           C  
ATOM   1400  O   SER A 170     -12.117 -18.562  -7.461  1.00 94.25           O  
ATOM   1401  OG  SER A 170     -11.711 -20.281 -10.414  1.00 94.25           O  
ATOM   1402  N   SER A 171     -12.516 -20.797  -7.320  1.00 92.94           N  
ATOM   1403  CA  SER A 171     -11.422 -20.969  -6.375  1.00 92.94           C  
ATOM   1404  C   SER A 171     -10.062 -20.875  -7.074  1.00 92.94           C  
ATOM   1405  CB  SER A 171     -11.539 -22.297  -5.637  1.00 92.94           C  
ATOM   1406  O   SER A 171      -9.922 -21.344  -8.211  1.00 92.94           O  
ATOM   1407  OG  SER A 171     -10.391 -22.547  -4.844  1.00 92.94           O  
ATOM   1408  N   TYR A 172      -9.180 -20.344  -6.414  1.00 88.44           N  
ATOM   1409  CA  TYR A 172      -7.836 -20.250  -6.973  1.00 88.44           C  
ATOM   1410  C   TYR A 172      -7.082 -21.562  -6.773  1.00 88.44           C  
ATOM   1411  CB  TYR A 172      -7.062 -19.094  -6.328  1.00 88.44           C  
ATOM   1412  O   TYR A 172      -6.449 -22.062  -7.707  1.00 88.44           O  
ATOM   1413  CG  TYR A 172      -5.703 -18.859  -6.941  1.00 88.44           C  
ATOM   1414  CD1 TYR A 172      -4.543 -19.312  -6.309  1.00 88.44           C  
ATOM   1415  CD2 TYR A 172      -5.574 -18.203  -8.156  1.00 88.44           C  
ATOM   1416  CE1 TYR A 172      -3.289 -19.094  -6.871  1.00 88.44           C  
ATOM   1417  CE2 TYR A 172      -4.324 -17.984  -8.727  1.00 88.44           C  
ATOM   1418  OH  TYR A 172      -1.950 -18.219  -8.641  1.00 88.44           O  
ATOM   1419  CZ  TYR A 172      -3.189 -18.438  -8.078  1.00 88.44           C  
ATOM   1420  N   GLY A 173      -7.266 -22.125  -5.629  1.00 87.75           N  
ATOM   1421  CA  GLY A 173      -6.391 -23.250  -5.309  1.00 87.75           C  
ATOM   1422  C   GLY A 173      -7.141 -24.516  -4.977  1.00 87.75           C  
ATOM   1423  O   GLY A 173      -6.539 -25.578  -4.824  1.00 87.75           O  
ATOM   1424  N   TYR A 174      -8.391 -24.438  -4.832  1.00 92.06           N  
ATOM   1425  CA  TYR A 174      -9.148 -25.625  -4.414  1.00 92.06           C  
ATOM   1426  C   TYR A 174      -9.969 -26.172  -5.574  1.00 92.06           C  
ATOM   1427  CB  TYR A 174     -10.070 -25.281  -3.242  1.00 92.06           C  
ATOM   1428  O   TYR A 174     -10.945 -25.562  -6.004  1.00 92.06           O  
ATOM   1429  CG  TYR A 174      -9.336 -24.812  -2.006  1.00 92.06           C  
ATOM   1430  CD1 TYR A 174      -8.695 -25.719  -1.172  1.00 92.06           C  
ATOM   1431  CD2 TYR A 174      -9.289 -23.469  -1.671  1.00 92.06           C  
ATOM   1432  CE1 TYR A 174      -8.023 -25.312  -0.032  1.00 92.06           C  
ATOM   1433  CE2 TYR A 174      -8.617 -23.031  -0.533  1.00 92.06           C  
ATOM   1434  OH  TYR A 174      -7.316 -23.531   1.407  1.00 92.06           O  
ATOM   1435  CZ  TYR A 174      -7.984 -23.953   0.279  1.00 92.06           C  
ATOM   1436  N   PRO A 175      -9.664 -27.328  -6.055  1.00 93.81           N  
ATOM   1437  CA  PRO A 175     -10.469 -27.969  -7.098  1.00 93.81           C  
ATOM   1438  C   PRO A 175     -11.859 -28.375  -6.605  1.00 93.81           C  
ATOM   1439  CB  PRO A 175      -9.641 -29.203  -7.473  1.00 93.81           C  
ATOM   1440  O   PRO A 175     -12.172 -28.203  -5.426  1.00 93.81           O  
ATOM   1441  CG  PRO A 175      -8.812 -29.484  -6.266  1.00 93.81           C  
ATOM   1442  CD  PRO A 175      -8.578 -28.188  -5.531  1.00 93.81           C  
ATOM   1443  N   ARG A 176     -12.648 -28.891  -7.480  1.00 95.19           N  
ATOM   1444  CA  ARG A 176     -14.055 -29.156  -7.207  1.00 95.19           C  
ATOM   1445  C   ARG A 176     -14.211 -30.203  -6.105  1.00 95.19           C  
ATOM   1446  CB  ARG A 176     -14.766 -29.625  -8.477  1.00 95.19           C  
ATOM   1447  O   ARG A 176     -15.242 -30.266  -5.438  1.00 95.19           O  
ATOM   1448  CG  ARG A 176     -14.383 -31.031  -8.922  1.00 95.19           C  
ATOM   1449  CD  ARG A 176     -15.180 -31.484 -10.141  1.00 95.19           C  
ATOM   1450  NE  ARG A 176     -14.891 -32.875 -10.492  1.00 95.19           N  
ATOM   1451  NH1 ARG A 176     -16.516 -33.000 -12.125  1.00 95.19           N  
ATOM   1452  NH2 ARG A 176     -15.188 -34.812 -11.664  1.00 95.19           N  
ATOM   1453  CZ  ARG A 176     -15.531 -33.562 -11.422  1.00 95.19           C  
ATOM   1454  N   GLU A 177     -13.188 -30.984  -5.859  1.00 93.38           N  
ATOM   1455  CA  GLU A 177     -13.250 -31.984  -4.789  1.00 93.38           C  
ATOM   1456  C   GLU A 177     -13.109 -31.328  -3.418  1.00 93.38           C  
ATOM   1457  CB  GLU A 177     -12.172 -33.062  -4.980  1.00 93.38           C  
ATOM   1458  O   GLU A 177     -13.438 -31.938  -2.398  1.00 93.38           O  
ATOM   1459  CG  GLU A 177     -12.258 -33.781  -6.305  1.00 93.38           C  
ATOM   1460  CD  GLU A 177     -11.711 -33.000  -7.477  1.00 93.38           C  
ATOM   1461  OE1 GLU A 177     -12.086 -33.281  -8.633  1.00 93.38           O  
ATOM   1462  OE2 GLU A 177     -10.898 -32.062  -7.234  1.00 93.38           O  
ATOM   1463  N   GLU A 178     -12.602 -30.125  -3.373  1.00 93.69           N  
ATOM   1464  CA  GLU A 178     -12.367 -29.406  -2.121  1.00 93.69           C  
ATOM   1465  C   GLU A 178     -13.422 -28.328  -1.896  1.00 93.69           C  
ATOM   1466  CB  GLU A 178     -10.969 -28.797  -2.109  1.00 93.69           C  
ATOM   1467  O   GLU A 178     -13.953 -28.203  -0.792  1.00 93.69           O  
ATOM   1468  CG  GLU A 178      -9.844 -29.812  -2.223  1.00 93.69           C  
ATOM   1469  CD  GLU A 178      -9.438 -30.406  -0.886  1.00 93.69           C  
ATOM   1470  OE1 GLU A 178      -8.742 -31.453  -0.874  1.00 93.69           O  
ATOM   1471  OE2 GLU A 178      -9.828 -29.844   0.157  1.00 93.69           O  
ATOM   1472  N   ILE A 179     -13.711 -27.562  -2.924  1.00 95.19           N  
ATOM   1473  CA  ILE A 179     -14.664 -26.469  -2.824  1.00 95.19           C  
ATOM   1474  C   ILE A 179     -15.617 -26.500  -4.016  1.00 95.19           C  
ATOM   1475  CB  ILE A 179     -13.953 -25.109  -2.752  1.00 95.19           C  
ATOM   1476  O   ILE A 179     -15.195 -26.719  -5.156  1.00 95.19           O  
ATOM   1477  CG1 ILE A 179     -13.242 -24.938  -1.401  1.00 95.19           C  
ATOM   1478  CG2 ILE A 179     -14.938 -23.953  -2.992  1.00 95.19           C  
ATOM   1479  CD1 ILE A 179     -12.523 -23.609  -1.233  1.00 95.19           C  
ATOM   1480  N   VAL A 180     -16.891 -26.328  -3.734  1.00 97.38           N  
ATOM   1481  CA  VAL A 180     -17.922 -26.234  -4.766  1.00 97.38           C  
ATOM   1482  C   VAL A 180     -18.688 -24.922  -4.609  1.00 97.38           C  
ATOM   1483  CB  VAL A 180     -18.891 -27.438  -4.707  1.00 97.38           C  
ATOM   1484  O   VAL A 180     -19.188 -24.609  -3.525  1.00 97.38           O  
ATOM   1485  CG1 VAL A 180     -20.000 -27.297  -5.754  1.00 97.38           C  
ATOM   1486  CG2 VAL A 180     -18.141 -28.750  -4.906  1.00 97.38           C  
ATOM   1487  N   TYR A 181     -18.703 -24.219  -5.664  1.00 97.31           N  
ATOM   1488  CA  TYR A 181     -19.484 -22.984  -5.668  1.00 97.31           C  
ATOM   1489  C   TYR A 181     -20.891 -23.219  -6.223  1.00 97.31           C  
ATOM   1490  CB  TYR A 181     -18.781 -21.906  -6.484  1.00 97.31           C  
ATOM   1491  O   TYR A 181     -21.062 -24.031  -7.141  1.00 97.31           O  
ATOM   1492  CG  TYR A 181     -17.531 -21.375  -5.828  1.00 97.31           C  
ATOM   1493  CD1 TYR A 181     -17.594 -20.328  -4.906  1.00 97.31           C  
ATOM   1494  CD2 TYR A 181     -16.281 -21.906  -6.121  1.00 97.31           C  
ATOM   1495  CE1 TYR A 181     -16.453 -19.828  -4.301  1.00 97.31           C  
ATOM   1496  CE2 TYR A 181     -15.125 -21.406  -5.520  1.00 97.31           C  
ATOM   1497  OH  TYR A 181     -14.078 -19.891  -4.012  1.00 97.31           O  
ATOM   1498  CZ  TYR A 181     -15.219 -20.375  -4.609  1.00 97.31           C  
ATOM   1499  N   GLN A 182     -21.859 -22.516  -5.699  1.00 97.38           N  
ATOM   1500  CA  GLN A 182     -23.234 -22.547  -6.188  1.00 97.38           C  
ATOM   1501  C   GLN A 182     -23.875 -21.156  -6.098  1.00 97.38           C  
ATOM   1502  CB  GLN A 182     -24.062 -23.562  -5.406  1.00 97.38           C  
ATOM   1503  O   GLN A 182     -23.625 -20.406  -5.148  1.00 97.38           O  
ATOM   1504  CG  GLN A 182     -23.734 -25.000  -5.719  1.00 97.38           C  
ATOM   1505  CD  GLN A 182     -24.609 -25.984  -4.977  1.00 97.38           C  
ATOM   1506  NE2 GLN A 182     -24.500 -27.266  -5.328  1.00 97.38           N  
ATOM   1507  OE1 GLN A 182     -25.375 -25.609  -4.090  1.00 97.38           O  
ATOM   1508  N   TRP A 183     -24.656 -20.875  -7.074  1.00 96.00           N  
ATOM   1509  CA  TRP A 183     -25.422 -19.641  -7.008  1.00 96.00           C  
ATOM   1510  C   TRP A 183     -26.516 -19.734  -5.965  1.00 96.00           C  
ATOM   1511  CB  TRP A 183     -26.016 -19.297  -8.375  1.00 96.00           C  
ATOM   1512  O   TRP A 183     -27.250 -20.719  -5.906  1.00 96.00           O  
ATOM   1513  CG  TRP A 183     -25.000 -18.922  -9.414  1.00 96.00           C  
ATOM   1514  CD1 TRP A 183     -24.562 -19.688 -10.461  1.00 96.00           C  
ATOM   1515  CD2 TRP A 183     -24.281 -17.688  -9.492  1.00 96.00           C  
ATOM   1516  CE2 TRP A 183     -23.438 -17.766 -10.617  1.00 96.00           C  
ATOM   1517  CE3 TRP A 183     -24.281 -16.500  -8.727  1.00 96.00           C  
ATOM   1518  NE1 TRP A 183     -23.625 -19.000 -11.188  1.00 96.00           N  
ATOM   1519  CH2 TRP A 183     -22.609 -15.578 -10.227  1.00 96.00           C  
ATOM   1520  CZ2 TRP A 183     -22.594 -16.719 -10.992  1.00 96.00           C  
ATOM   1521  CZ3 TRP A 183     -23.438 -15.469  -9.102  1.00 96.00           C  
ATOM   1522  N   LYS A 184     -26.578 -18.719  -5.176  1.00 90.81           N  
ATOM   1523  CA  LYS A 184     -27.641 -18.688  -4.180  1.00 90.81           C  
ATOM   1524  C   LYS A 184     -29.000 -18.469  -4.840  1.00 90.81           C  
ATOM   1525  CB  LYS A 184     -27.375 -17.578  -3.152  1.00 90.81           C  
ATOM   1526  O   LYS A 184     -30.000 -19.078  -4.430  1.00 90.81           O  
ATOM   1527  CG  LYS A 184     -28.344 -17.594  -1.981  1.00 90.81           C  
ATOM   1528  CD  LYS A 184     -27.969 -16.531  -0.942  1.00 90.81           C  
ATOM   1529  CE  LYS A 184     -28.969 -16.516   0.211  1.00 90.81           C  
ATOM   1530  NZ  LYS A 184     -28.594 -15.500   1.241  1.00 90.81           N  
ATOM   1531  N   ARG A 185     -28.953 -17.531  -5.777  1.00 86.44           N  
ATOM   1532  CA  ARG A 185     -30.172 -17.219  -6.492  1.00 86.44           C  
ATOM   1533  C   ARG A 185     -30.047 -17.547  -7.977  1.00 86.44           C  
ATOM   1534  CB  ARG A 185     -30.531 -15.742  -6.309  1.00 86.44           C  
ATOM   1535  O   ARG A 185     -28.938 -17.672  -8.492  1.00 86.44           O  
ATOM   1536  CG  ARG A 185     -30.812 -15.352  -4.867  1.00 86.44           C  
ATOM   1537  CD  ARG A 185     -31.172 -13.875  -4.746  1.00 86.44           C  
ATOM   1538  NE  ARG A 185     -31.406 -13.492  -3.354  1.00 86.44           N  
ATOM   1539  NH1 ARG A 185     -31.781 -11.258  -3.818  1.00 86.44           N  
ATOM   1540  NH2 ARG A 185     -31.875 -12.016  -1.656  1.00 86.44           N  
ATOM   1541  CZ  ARG A 185     -31.688 -12.258  -2.945  1.00 86.44           C  
ATOM   1542  N   SER A 186     -31.188 -17.609  -8.594  1.00 81.38           N  
ATOM   1543  CA  SER A 186     -31.219 -17.969 -10.000  1.00 81.38           C  
ATOM   1544  C   SER A 186     -30.719 -16.828 -10.883  1.00 81.38           C  
ATOM   1545  CB  SER A 186     -32.625 -18.359 -10.422  1.00 81.38           C  
ATOM   1546  O   SER A 186     -30.172 -17.062 -11.961  1.00 81.38           O  
ATOM   1547  OG  SER A 186     -33.531 -17.297 -10.188  1.00 81.38           O  
ATOM   1548  N   SER A 187     -30.969 -15.609 -10.305  1.00 81.44           N  
ATOM   1549  CA  SER A 187     -30.500 -14.484 -11.102  1.00 81.44           C  
ATOM   1550  C   SER A 187     -29.812 -13.438 -10.234  1.00 81.44           C  
ATOM   1551  CB  SER A 187     -31.672 -13.836 -11.852  1.00 81.44           C  
ATOM   1552  O   SER A 187     -30.219 -13.188  -9.102  1.00 81.44           O  
ATOM   1553  OG  SER A 187     -31.234 -12.703 -12.586  1.00 81.44           O  
ATOM   1554  N   VAL A 188     -28.750 -12.891 -10.836  1.00 88.38           N  
ATOM   1555  CA  VAL A 188     -28.000 -11.820 -10.188  1.00 88.38           C  
ATOM   1556  C   VAL A 188     -28.797 -10.523 -10.219  1.00 88.38           C  
ATOM   1557  CB  VAL A 188     -26.625 -11.602 -10.867  1.00 88.38           C  
ATOM   1558  O   VAL A 188     -29.438 -10.211 -11.227  1.00 88.38           O  
ATOM   1559  CG1 VAL A 188     -25.938 -10.359 -10.312  1.00 88.38           C  
ATOM   1560  CG2 VAL A 188     -25.734 -12.836 -10.680  1.00 88.38           C  
ATOM   1561  N   GLU A 189     -28.859  -9.859  -9.125  1.00 87.44           N  
ATOM   1562  CA  GLU A 189     -29.578  -8.586  -9.047  1.00 87.44           C  
ATOM   1563  C   GLU A 189     -28.703  -7.430  -9.516  1.00 87.44           C  
ATOM   1564  CB  GLU A 189     -30.062  -8.336  -7.617  1.00 87.44           C  
ATOM   1565  O   GLU A 189     -27.484  -7.426  -9.289  1.00 87.44           O  
ATOM   1566  CG  GLU A 189     -31.188  -9.266  -7.176  1.00 87.44           C  
ATOM   1567  CD  GLU A 189     -31.719  -8.945  -5.785  1.00 87.44           C  
ATOM   1568  OE1 GLU A 189     -32.688  -9.586  -5.352  1.00 87.44           O  
ATOM   1569  OE2 GLU A 189     -31.141  -8.039  -5.133  1.00 87.44           O  
ATOM   1570  N   VAL A 190     -29.406  -6.523 -10.195  1.00 87.88           N  
ATOM   1571  CA  VAL A 190     -28.672  -5.359 -10.695  1.00 87.88           C  
ATOM   1572  C   VAL A 190     -29.328  -4.082 -10.172  1.00 87.88           C  
ATOM   1573  CB  VAL A 190     -28.641  -5.336 -12.242  1.00 87.88           C  
ATOM   1574  O   VAL A 190     -30.531  -4.055  -9.914  1.00 87.88           O  
ATOM   1575  CG1 VAL A 190     -27.922  -6.582 -12.781  1.00 87.88           C  
ATOM   1576  CG2 VAL A 190     -30.047  -5.230 -12.812  1.00 87.88           C  
ATOM   1577  N   GLY A 191     -28.594  -3.078  -9.977  1.00 83.25           N  
ATOM   1578  CA  GLY A 191     -29.094  -1.771  -9.586  1.00 83.25           C  
ATOM   1579  C   GLY A 191     -29.750  -1.015 -10.727  1.00 83.25           C  
ATOM   1580  O   GLY A 191     -30.156  -1.616 -11.727  1.00 83.25           O  
ATOM   1581  N   ASP A 192     -29.875   0.294 -10.508  1.00 80.81           N  
ATOM   1582  CA  ASP A 192     -30.469   1.154 -11.523  1.00 80.81           C  
ATOM   1583  C   ASP A 192     -29.578   1.269 -12.750  1.00 80.81           C  
ATOM   1584  CB  ASP A 192     -30.750   2.543 -10.945  1.00 80.81           C  
ATOM   1585  O   ASP A 192     -28.547   1.942 -12.719  1.00 80.81           O  
ATOM   1586  CG  ASP A 192     -31.516   3.439 -11.906  1.00 80.81           C  
ATOM   1587  OD1 ASP A 192     -31.859   2.988 -13.023  1.00 80.81           O  
ATOM   1588  OD2 ASP A 192     -31.781   4.609 -11.547  1.00 80.81           O  
ATOM   1589  N   THR A 193     -29.953   0.679 -13.828  1.00 83.00           N  
ATOM   1590  CA  THR A 193     -29.156   0.610 -15.039  1.00 83.00           C  
ATOM   1591  C   THR A 193     -29.031   1.985 -15.695  1.00 83.00           C  
ATOM   1592  CB  THR A 193     -29.734  -0.390 -16.047  1.00 83.00           C  
ATOM   1593  O   THR A 193     -28.156   2.211 -16.531  1.00 83.00           O  
ATOM   1594  CG2 THR A 193     -29.844  -1.788 -15.445  1.00 83.00           C  
ATOM   1595  OG1 THR A 193     -31.047   0.045 -16.438  1.00 83.00           O  
ATOM   1596  N   ARG A 194     -29.891   2.920 -15.266  1.00 74.88           N  
ATOM   1597  CA  ARG A 194     -29.859   4.262 -15.836  1.00 74.88           C  
ATOM   1598  C   ARG A 194     -28.594   5.004 -15.438  1.00 74.88           C  
ATOM   1599  CB  ARG A 194     -31.094   5.059 -15.398  1.00 74.88           C  
ATOM   1600  O   ARG A 194     -28.188   5.949 -16.109  1.00 74.88           O  
ATOM   1601  CG  ARG A 194     -32.406   4.523 -15.953  1.00 74.88           C  
ATOM   1602  CD  ARG A 194     -33.594   5.309 -15.430  1.00 74.88           C  
ATOM   1603  NE  ARG A 194     -33.938   4.922 -14.062  1.00 74.88           N  
ATOM   1604  NH1 ARG A 194     -35.594   6.508 -13.805  1.00 74.88           N  
ATOM   1605  NH2 ARG A 194     -35.094   5.070 -12.086  1.00 74.88           N  
ATOM   1606  CZ  ARG A 194     -34.875   5.500 -13.320  1.00 74.88           C  
ATOM   1607  N   SER A 195     -28.031   4.535 -14.469  1.00 75.44           N  
ATOM   1608  CA  SER A 195     -26.844   5.207 -13.969  1.00 75.44           C  
ATOM   1609  C   SER A 195     -25.578   4.586 -14.555  1.00 75.44           C  
ATOM   1610  CB  SER A 195     -26.781   5.148 -12.445  1.00 75.44           C  
ATOM   1611  O   SER A 195     -24.469   5.078 -14.312  1.00 75.44           O  
ATOM   1612  OG  SER A 195     -26.609   3.818 -11.992  1.00 75.44           O  
ATOM   1613  N   TRP A 196     -25.781   3.559 -15.398  1.00 83.62           N  
ATOM   1614  CA  TRP A 196     -24.625   2.869 -15.938  1.00 83.62           C  
ATOM   1615  C   TRP A 196     -23.969   3.686 -17.047  1.00 83.62           C  
ATOM   1616  CB  TRP A 196     -25.000   1.483 -16.453  1.00 83.62           C  
ATOM   1617  O   TRP A 196     -24.672   4.355 -17.812  1.00 83.62           O  
ATOM   1618  CG  TRP A 196     -25.438   0.525 -15.391  1.00 83.62           C  
ATOM   1619  CD1 TRP A 196     -25.641   0.805 -14.062  1.00 83.62           C  
ATOM   1620  CD2 TRP A 196     -25.703  -0.871 -15.547  1.00 83.62           C  
ATOM   1621  CE2 TRP A 196     -26.062  -1.376 -14.281  1.00 83.62           C  
ATOM   1622  CE3 TRP A 196     -25.672  -1.745 -16.641  1.00 83.62           C  
ATOM   1623  NE1 TRP A 196     -26.016  -0.334 -13.398  1.00 83.62           N  
ATOM   1624  CH2 TRP A 196     -26.359  -3.551 -15.164  1.00 83.62           C  
ATOM   1625  CZ2 TRP A 196     -26.391  -2.717 -14.078  1.00 83.62           C  
ATOM   1626  CZ3 TRP A 196     -26.000  -3.080 -16.438  1.00 83.62           C  
ATOM   1627  N   ARG A 197     -22.672   3.697 -17.094  1.00 81.12           N  
ATOM   1628  CA  ARG A 197     -21.922   4.410 -18.109  1.00 81.12           C  
ATOM   1629  C   ARG A 197     -21.562   3.490 -19.266  1.00 81.12           C  
ATOM   1630  CB  ARG A 197     -20.641   5.016 -17.516  1.00 81.12           C  
ATOM   1631  O   ARG A 197     -20.391   3.172 -19.484  1.00 81.12           O  
ATOM   1632  CG  ARG A 197     -20.906   6.062 -16.438  1.00 81.12           C  
ATOM   1633  CD  ARG A 197     -19.625   6.461 -15.719  1.00 81.12           C  
ATOM   1634  NE  ARG A 197     -19.203   5.434 -14.766  1.00 81.12           N  
ATOM   1635  NH1 ARG A 197     -16.938   5.738 -15.133  1.00 81.12           N  
ATOM   1636  NH2 ARG A 197     -17.656   4.164 -13.625  1.00 81.12           N  
ATOM   1637  CZ  ARG A 197     -17.938   5.117 -14.508  1.00 81.12           C  
ATOM   1638  N   LEU A 198     -22.547   3.186 -19.969  1.00 83.00           N  
ATOM   1639  CA  LEU A 198     -22.344   2.242 -21.062  1.00 83.00           C  
ATOM   1640  C   LEU A 198     -21.984   2.971 -22.344  1.00 83.00           C  
ATOM   1641  CB  LEU A 198     -23.609   1.404 -21.281  1.00 83.00           C  
ATOM   1642  O   LEU A 198     -21.484   2.354 -23.297  1.00 83.00           O  
ATOM   1643  CG  LEU A 198     -24.016   0.480 -20.125  1.00 83.00           C  
ATOM   1644  CD1 LEU A 198     -25.359  -0.180 -20.438  1.00 83.00           C  
ATOM   1645  CD2 LEU A 198     -22.938  -0.572 -19.875  1.00 83.00           C  
ATOM   1646  N   TYR A 199     -22.125   4.324 -22.391  1.00 79.56           N  
ATOM   1647  CA  TYR A 199     -21.797   5.164 -23.547  1.00 79.56           C  
ATOM   1648  C   TYR A 199     -22.484   4.656 -24.797  1.00 79.56           C  
ATOM   1649  CB  TYR A 199     -20.281   5.219 -23.766  1.00 79.56           C  
ATOM   1650  O   TYR A 199     -23.719   4.664 -24.891  1.00 79.56           O  
ATOM   1651  CG  TYR A 199     -19.516   5.773 -22.594  1.00 79.56           C  
ATOM   1652  CD1 TYR A 199     -19.672   7.102 -22.203  1.00 79.56           C  
ATOM   1653  CD2 TYR A 199     -18.641   4.973 -21.859  1.00 79.56           C  
ATOM   1654  CE1 TYR A 199     -18.953   7.621 -21.125  1.00 79.56           C  
ATOM   1655  CE2 TYR A 199     -17.922   5.477 -20.781  1.00 79.56           C  
ATOM   1656  OH  TYR A 199     -17.391   7.309 -19.344  1.00 79.56           O  
ATOM   1657  CZ  TYR A 199     -18.094   6.801 -20.422  1.00 79.56           C  
ATOM   1658  N   GLN A 200     -21.719   3.984 -25.688  1.00 79.38           N  
ATOM   1659  CA  GLN A 200     -22.281   3.570 -26.969  1.00 79.38           C  
ATOM   1660  C   GLN A 200     -23.000   2.232 -26.859  1.00 79.38           C  
ATOM   1661  CB  GLN A 200     -21.188   3.479 -28.047  1.00 79.38           C  
ATOM   1662  O   GLN A 200     -23.500   1.696 -27.844  1.00 79.38           O  
ATOM   1663  CG  GLN A 200     -20.094   2.461 -27.719  1.00 79.38           C  
ATOM   1664  CD  GLN A 200     -18.906   2.559 -28.656  1.00 79.38           C  
ATOM   1665  NE2 GLN A 200     -17.906   1.704 -28.438  1.00 79.38           N  
ATOM   1666  OE1 GLN A 200     -18.875   3.395 -29.562  1.00 79.38           O  
ATOM   1667  N   PHE A 201     -23.109   1.797 -25.719  1.00 87.00           N  
ATOM   1668  CA  PHE A 201     -23.734   0.489 -25.547  1.00 87.00           C  
ATOM   1669  C   PHE A 201     -25.000   0.604 -24.703  1.00 87.00           C  
ATOM   1670  CB  PHE A 201     -22.750  -0.481 -24.875  1.00 87.00           C  
ATOM   1671  O   PHE A 201     -25.234   1.628 -24.062  1.00 87.00           O  
ATOM   1672  CG  PHE A 201     -21.547  -0.800 -25.719  1.00 87.00           C  
ATOM   1673  CD1 PHE A 201     -21.594  -1.828 -26.656  1.00 87.00           C  
ATOM   1674  CD2 PHE A 201     -20.375  -0.073 -25.578  1.00 87.00           C  
ATOM   1675  CE1 PHE A 201     -20.469  -2.127 -27.438  1.00 87.00           C  
ATOM   1676  CE2 PHE A 201     -19.250  -0.365 -26.344  1.00 87.00           C  
ATOM   1677  CZ  PHE A 201     -19.312  -1.393 -27.281  1.00 87.00           C  
ATOM   1678  N   SER A 202     -25.875  -0.404 -24.875  1.00 89.00           N  
ATOM   1679  CA  SER A 202     -27.062  -0.577 -24.047  1.00 89.00           C  
ATOM   1680  C   SER A 202     -27.109  -1.965 -23.406  1.00 89.00           C  
ATOM   1681  CB  SER A 202     -28.328  -0.353 -24.875  1.00 89.00           C  
ATOM   1682  O   SER A 202     -26.625  -2.934 -24.000  1.00 89.00           O  
ATOM   1683  OG  SER A 202     -28.359  -1.207 -26.000  1.00 89.00           O  
ATOM   1684  N   PHE A 203     -27.562  -1.942 -22.266  1.00 91.69           N  
ATOM   1685  CA  PHE A 203     -27.703  -3.205 -21.547  1.00 91.69           C  
ATOM   1686  C   PHE A 203     -28.953  -3.945 -21.984  1.00 91.69           C  
ATOM   1687  CB  PHE A 203     -27.734  -2.965 -20.031  1.00 91.69           C  
ATOM   1688  O   PHE A 203     -30.047  -3.379 -21.969  1.00 91.69           O  
ATOM   1689  CG  PHE A 203     -28.000  -4.207 -19.219  1.00 91.69           C  
ATOM   1690  CD1 PHE A 203     -29.188  -4.363 -18.531  1.00 91.69           C  
ATOM   1691  CD2 PHE A 203     -27.047  -5.223 -19.156  1.00 91.69           C  
ATOM   1692  CE1 PHE A 203     -29.438  -5.516 -17.781  1.00 91.69           C  
ATOM   1693  CE2 PHE A 203     -27.281  -6.375 -18.422  1.00 91.69           C  
ATOM   1694  CZ  PHE A 203     -28.469  -6.520 -17.719  1.00 91.69           C  
ATOM   1695  N   VAL A 204     -28.797  -5.207 -22.344  1.00 92.12           N  
ATOM   1696  CA  VAL A 204     -29.906  -5.996 -22.859  1.00 92.12           C  
ATOM   1697  C   VAL A 204     -30.344  -7.016 -21.812  1.00 92.12           C  
ATOM   1698  CB  VAL A 204     -29.531  -6.711 -24.172  1.00 92.12           C  
ATOM   1699  O   VAL A 204     -31.547  -7.242 -21.609  1.00 92.12           O  
ATOM   1700  CG1 VAL A 204     -30.688  -7.586 -24.656  1.00 92.12           C  
ATOM   1701  CG2 VAL A 204     -29.156  -5.688 -25.250  1.00 92.12           C  
ATOM   1702  N   GLY A 205     -29.406  -7.605 -21.125  1.00 92.38           N  
ATOM   1703  CA  GLY A 205     -29.719  -8.625 -20.141  1.00 92.38           C  
ATOM   1704  C   GLY A 205     -28.484  -9.297 -19.562  1.00 92.38           C  
ATOM   1705  O   GLY A 205     -27.359  -8.883 -19.844  1.00 92.38           O  
ATOM   1706  N   LEU A 206     -28.797 -10.227 -18.625  1.00 94.69           N  
ATOM   1707  CA  LEU A 206     -27.703 -10.984 -18.031  1.00 94.69           C  
ATOM   1708  C   LEU A 206     -28.109 -12.438 -17.797  1.00 94.69           C  
ATOM   1709  CB  LEU A 206     -27.250 -10.344 -16.719  1.00 94.69           C  
ATOM   1710  O   LEU A 206     -29.312 -12.750 -17.750  1.00 94.69           O  
ATOM   1711  CG  LEU A 206     -28.281 -10.305 -15.594  1.00 94.69           C  
ATOM   1712  CD1 LEU A 206     -28.219 -11.586 -14.766  1.00 94.69           C  
ATOM   1713  CD2 LEU A 206     -28.078  -9.078 -14.711  1.00 94.69           C  
ATOM   1714  N   ARG A 207     -27.141 -13.336 -17.719  1.00 94.56           N  
ATOM   1715  CA  ARG A 207     -27.359 -14.734 -17.375  1.00 94.56           C  
ATOM   1716  C   ARG A 207     -26.203 -15.289 -16.547  1.00 94.56           C  
ATOM   1717  CB  ARG A 207     -27.531 -15.570 -18.641  1.00 94.56           C  
ATOM   1718  O   ARG A 207     -25.047 -14.930 -16.766  1.00 94.56           O  
ATOM   1719  CG  ARG A 207     -26.328 -15.570 -19.562  1.00 94.56           C  
ATOM   1720  CD  ARG A 207     -26.594 -16.328 -20.859  1.00 94.56           C  
ATOM   1721  NE  ARG A 207     -25.438 -16.297 -21.734  1.00 94.56           N  
ATOM   1722  NH1 ARG A 207     -26.656 -15.906 -23.656  1.00 94.56           N  
ATOM   1723  NH2 ARG A 207     -24.375 -16.109 -23.766  1.00 94.56           N  
ATOM   1724  CZ  ARG A 207     -25.484 -16.109 -23.062  1.00 94.56           C  
ATOM   1725  N   ASN A 208     -26.578 -16.062 -15.570  1.00 93.00           N  
ATOM   1726  CA  ASN A 208     -25.562 -16.734 -14.758  1.00 93.00           C  
ATOM   1727  C   ASN A 208     -25.375 -18.188 -15.172  1.00 93.00           C  
ATOM   1728  CB  ASN A 208     -25.922 -16.641 -13.273  1.00 93.00           C  
ATOM   1729  O   ASN A 208     -26.344 -18.875 -15.508  1.00 93.00           O  
ATOM   1730  CG  ASN A 208     -27.406 -16.766 -13.023  1.00 93.00           C  
ATOM   1731  ND2 ASN A 208     -27.781 -16.906 -11.758  1.00 93.00           N  
ATOM   1732  OD1 ASN A 208     -28.203 -16.719 -13.961  1.00 93.00           O  
ATOM   1733  N   THR A 209     -24.141 -18.656 -15.195  1.00 95.06           N  
ATOM   1734  CA  THR A 209     -23.844 -20.031 -15.555  1.00 95.06           C  
ATOM   1735  C   THR A 209     -22.812 -20.641 -14.586  1.00 95.06           C  
ATOM   1736  CB  THR A 209     -23.297 -20.141 -17.000  1.00 95.06           C  
ATOM   1737  O   THR A 209     -22.203 -19.906 -13.805  1.00 95.06           O  
ATOM   1738  CG2 THR A 209     -24.234 -19.438 -17.984  1.00 95.06           C  
ATOM   1739  OG1 THR A 209     -22.016 -19.516 -17.062  1.00 95.06           O  
ATOM   1740  N   THR A 210     -22.797 -21.922 -14.477  1.00 96.38           N  
ATOM   1741  CA  THR A 210     -21.812 -22.703 -13.750  1.00 96.38           C  
ATOM   1742  C   THR A 210     -21.172 -23.766 -14.664  1.00 96.38           C  
ATOM   1743  CB  THR A 210     -22.422 -23.391 -12.523  1.00 96.38           C  
ATOM   1744  O   THR A 210     -21.891 -24.484 -15.367  1.00 96.38           O  
ATOM   1745  CG2 THR A 210     -21.359 -24.094 -11.688  1.00 96.38           C  
ATOM   1746  OG1 THR A 210     -23.078 -22.406 -11.711  1.00 96.38           O  
ATOM   1747  N   GLU A 211     -19.875 -23.812 -14.664  1.00 96.56           N  
ATOM   1748  CA  GLU A 211     -19.172 -24.812 -15.469  1.00 96.56           C  
ATOM   1749  C   GLU A 211     -17.969 -25.391 -14.727  1.00 96.56           C  
ATOM   1750  CB  GLU A 211     -18.719 -24.203 -16.797  1.00 96.56           C  
ATOM   1751  O   GLU A 211     -17.484 -24.797 -13.758  1.00 96.56           O  
ATOM   1752  CG  GLU A 211     -17.672 -23.109 -16.656  1.00 96.56           C  
ATOM   1753  CD  GLU A 211     -17.344 -22.406 -17.969  1.00 96.56           C  
ATOM   1754  OE1 GLU A 211     -16.688 -21.344 -17.938  1.00 96.56           O  
ATOM   1755  OE2 GLU A 211     -17.750 -22.938 -19.031  1.00 96.56           O  
ATOM   1756  N   VAL A 212     -17.609 -26.547 -15.078  1.00 96.38           N  
ATOM   1757  CA  VAL A 212     -16.375 -27.156 -14.570  1.00 96.38           C  
ATOM   1758  C   VAL A 212     -15.273 -27.031 -15.609  1.00 96.38           C  
ATOM   1759  CB  VAL A 212     -16.609 -28.625 -14.188  1.00 96.38           C  
ATOM   1760  O   VAL A 212     -15.430 -27.469 -16.750  1.00 96.38           O  
ATOM   1761  CG1 VAL A 212     -15.289 -29.281 -13.734  1.00 96.38           C  
ATOM   1762  CG2 VAL A 212     -17.656 -28.750 -13.094  1.00 96.38           C  
ATOM   1763  N   VAL A 213     -14.242 -26.375 -15.250  1.00 92.75           N  
ATOM   1764  CA  VAL A 213     -13.102 -26.203 -16.141  1.00 92.75           C  
ATOM   1765  C   VAL A 213     -11.977 -27.141 -15.734  1.00 92.75           C  
ATOM   1766  CB  VAL A 213     -12.602 -24.734 -16.141  1.00 92.75           C  
ATOM   1767  O   VAL A 213     -11.602 -27.203 -14.562  1.00 92.75           O  
ATOM   1768  CG1 VAL A 213     -11.305 -24.609 -16.953  1.00 92.75           C  
ATOM   1769  CG2 VAL A 213     -13.672 -23.797 -16.703  1.00 92.75           C  
ATOM   1770  N   LYS A 214     -11.438 -27.859 -16.672  1.00 89.81           N  
ATOM   1771  CA  LYS A 214     -10.336 -28.781 -16.438  1.00 89.81           C  
ATOM   1772  C   LYS A 214      -8.984 -28.094 -16.609  1.00 89.81           C  
ATOM   1773  CB  LYS A 214     -10.438 -29.984 -17.375  1.00 89.81           C  
ATOM   1774  O   LYS A 214      -8.742 -27.438 -17.641  1.00 89.81           O  
ATOM   1775  CG  LYS A 214     -11.664 -30.844 -17.141  1.00 89.81           C  
ATOM   1776  CD  LYS A 214     -11.656 -32.094 -18.031  1.00 89.81           C  
ATOM   1777  CE  LYS A 214     -12.906 -32.938 -17.828  1.00 89.81           C  
ATOM   1778  NZ  LYS A 214     -12.898 -34.156 -18.703  1.00 89.81           N  
ATOM   1779  N   THR A 215      -8.195 -28.156 -15.578  1.00 80.19           N  
ATOM   1780  CA  THR A 215      -6.844 -27.609 -15.641  1.00 80.19           C  
ATOM   1781  C   THR A 215      -5.816 -28.656 -15.234  1.00 80.19           C  
ATOM   1782  CB  THR A 215      -6.699 -26.359 -14.742  1.00 80.19           C  
ATOM   1783  O   THR A 215      -6.180 -29.766 -14.836  1.00 80.19           O  
ATOM   1784  CG2 THR A 215      -7.848 -25.391 -14.969  1.00 80.19           C  
ATOM   1785  OG1 THR A 215      -6.695 -26.781 -13.375  1.00 80.19           O  
ATOM   1786  N   THR A 216      -4.527 -28.297 -15.352  1.00 72.75           N  
ATOM   1787  CA  THR A 216      -3.449 -29.203 -14.977  1.00 72.75           C  
ATOM   1788  C   THR A 216      -3.420 -29.406 -13.469  1.00 72.75           C  
ATOM   1789  CB  THR A 216      -2.084 -28.672 -15.453  1.00 72.75           C  
ATOM   1790  O   THR A 216      -2.963 -30.453 -12.984  1.00 72.75           O  
ATOM   1791  CG2 THR A 216      -2.004 -28.641 -16.969  1.00 72.75           C  
ATOM   1792  OG1 THR A 216      -1.893 -27.344 -14.953  1.00 72.75           O  
ATOM   1793  N   SER A 217      -3.943 -28.500 -12.797  1.00 76.19           N  
ATOM   1794  CA  SER A 217      -3.891 -28.578 -11.344  1.00 76.19           C  
ATOM   1795  C   SER A 217      -5.176 -29.172 -10.773  1.00 76.19           C  
ATOM   1796  CB  SER A 217      -3.648 -27.203 -10.734  1.00 76.19           C  
ATOM   1797  O   SER A 217      -5.277 -29.406  -9.562  1.00 76.19           O  
ATOM   1798  OG  SER A 217      -4.645 -26.281 -11.164  1.00 76.19           O  
ATOM   1799  N   GLY A 218      -6.195 -29.391 -11.602  1.00 85.81           N  
ATOM   1800  CA  GLY A 218      -7.465 -29.953 -11.164  1.00 85.81           C  
ATOM   1801  C   GLY A 218      -8.656 -29.375 -11.898  1.00 85.81           C  
ATOM   1802  O   GLY A 218      -8.500 -28.547 -12.797  1.00 85.81           O  
ATOM   1803  N   ASP A 219      -9.812 -29.953 -11.453  1.00 94.12           N  
ATOM   1804  CA  ASP A 219     -11.078 -29.453 -11.984  1.00 94.12           C  
ATOM   1805  C   ASP A 219     -11.695 -28.406 -11.062  1.00 94.12           C  
ATOM   1806  CB  ASP A 219     -12.062 -30.609 -12.203  1.00 94.12           C  
ATOM   1807  O   ASP A 219     -11.852 -28.641  -9.859  1.00 94.12           O  
ATOM   1808  CG  ASP A 219     -11.547 -31.656 -13.180  1.00 94.12           C  
ATOM   1809  OD1 ASP A 219     -10.578 -31.375 -13.914  1.00 94.12           O  
ATOM   1810  OD2 ASP A 219     -12.125 -32.750 -13.219  1.00 94.12           O  
ATOM   1811  N   TYR A 220     -11.992 -27.328 -11.656  1.00 94.62           N  
ATOM   1812  CA  TYR A 220     -12.492 -26.234 -10.844  1.00 94.62           C  
ATOM   1813  C   TYR A 220     -13.914 -25.859 -11.258  1.00 94.62           C  
ATOM   1814  CB  TYR A 220     -11.578 -25.016 -10.961  1.00 94.62           C  
ATOM   1815  O   TYR A 220     -14.250 -25.875 -12.445  1.00 94.62           O  
ATOM   1816  CG  TYR A 220     -10.227 -25.203 -10.320  1.00 94.62           C  
ATOM   1817  CD1 TYR A 220      -9.977 -24.766  -9.023  1.00 94.62           C  
ATOM   1818  CD2 TYR A 220      -9.188 -25.828 -11.008  1.00 94.62           C  
ATOM   1819  CE1 TYR A 220      -8.734 -24.938  -8.422  1.00 94.62           C  
ATOM   1820  CE2 TYR A 220      -7.938 -26.000 -10.422  1.00 94.62           C  
ATOM   1821  OH  TYR A 220      -6.488 -25.734  -8.547  1.00 94.62           O  
ATOM   1822  CZ  TYR A 220      -7.723 -25.547  -9.133  1.00 94.62           C  
ATOM   1823  N   VAL A 221     -14.695 -25.516 -10.305  1.00 97.00           N  
ATOM   1824  CA  VAL A 221     -16.016 -24.969 -10.570  1.00 97.00           C  
ATOM   1825  C   VAL A 221     -15.906 -23.469 -10.883  1.00 97.00           C  
ATOM   1826  CB  VAL A 221     -16.984 -25.188  -9.383  1.00 97.00           C  
ATOM   1827  O   VAL A 221     -15.461 -22.688 -10.039  1.00 97.00           O  
ATOM   1828  CG1 VAL A 221     -18.359 -24.609  -9.680  1.00 97.00           C  
ATOM   1829  CG2 VAL A 221     -17.078 -26.688  -9.055  1.00 97.00           C  
ATOM   1830  N   VAL A 222     -16.297 -23.125 -12.070  1.00 97.06           N  
ATOM   1831  CA  VAL A 222     -16.219 -21.734 -12.500  1.00 97.06           C  
ATOM   1832  C   VAL A 222     -17.625 -21.141 -12.625  1.00 97.06           C  
ATOM   1833  CB  VAL A 222     -15.477 -21.594 -13.844  1.00 97.06           C  
ATOM   1834  O   VAL A 222     -18.469 -21.688 -13.344  1.00 97.06           O  
ATOM   1835  CG1 VAL A 222     -15.461 -20.141 -14.312  1.00 97.06           C  
ATOM   1836  CG2 VAL A 222     -14.047 -22.125 -13.711  1.00 97.06           C  
ATOM   1837  N   MET A 223     -17.844 -20.109 -11.836  1.00 97.50           N  
ATOM   1838  CA  MET A 223     -19.094 -19.359 -11.883  1.00 97.50           C  
ATOM   1839  C   MET A 223     -18.969 -18.156 -12.820  1.00 97.50           C  
ATOM   1840  CB  MET A 223     -19.484 -18.875 -10.484  1.00 97.50           C  
ATOM   1841  O   MET A 223     -17.984 -17.422 -12.781  1.00 97.50           O  
ATOM   1842  CG  MET A 223     -19.391 -19.969  -9.422  1.00 97.50           C  
ATOM   1843  SD  MET A 223     -20.719 -21.219  -9.594  1.00 97.50           S  
ATOM   1844  CE  MET A 223     -22.172 -20.219  -9.156  1.00 97.50           C  
ATOM   1845  N   SER A 224     -20.000 -18.016 -13.734  1.00 96.94           N  
ATOM   1846  CA  SER A 224     -19.922 -16.922 -14.703  1.00 96.94           C  
ATOM   1847  C   SER A 224     -21.234 -16.156 -14.781  1.00 96.94           C  
ATOM   1848  CB  SER A 224     -19.547 -17.453 -16.094  1.00 96.94           C  
ATOM   1849  O   SER A 224     -22.312 -16.734 -14.656  1.00 96.94           O  
ATOM   1850  OG  SER A 224     -18.328 -18.172 -16.031  1.00 96.94           O  
ATOM   1851  N   VAL A 225     -21.156 -14.844 -14.906  1.00 96.88           N  
ATOM   1852  CA  VAL A 225     -22.250 -13.977 -15.305  1.00 96.88           C  
ATOM   1853  C   VAL A 225     -21.938 -13.312 -16.641  1.00 96.88           C  
ATOM   1854  CB  VAL A 225     -22.547 -12.906 -14.234  1.00 96.88           C  
ATOM   1855  O   VAL A 225     -20.859 -12.758 -16.828  1.00 96.88           O  
ATOM   1856  CG1 VAL A 225     -23.781 -12.078 -14.617  1.00 96.88           C  
ATOM   1857  CG2 VAL A 225     -22.750 -13.555 -12.859  1.00 96.88           C  
ATOM   1858  N   TYR A 226     -22.844 -13.461 -17.531  1.00 95.38           N  
ATOM   1859  CA  TYR A 226     -22.703 -12.820 -18.844  1.00 95.38           C  
ATOM   1860  C   TYR A 226     -23.609 -11.602 -18.953  1.00 95.38           C  
ATOM   1861  CB  TYR A 226     -23.031 -13.812 -19.953  1.00 95.38           C  
ATOM   1862  O   TYR A 226     -24.812 -11.688 -18.719  1.00 95.38           O  
ATOM   1863  CG  TYR A 226     -22.047 -14.945 -20.078  1.00 95.38           C  
ATOM   1864  CD1 TYR A 226     -20.922 -14.836 -20.906  1.00 95.38           C  
ATOM   1865  CD2 TYR A 226     -22.219 -16.125 -19.375  1.00 95.38           C  
ATOM   1866  CE1 TYR A 226     -20.016 -15.875 -21.016  1.00 95.38           C  
ATOM   1867  CE2 TYR A 226     -21.312 -17.172 -19.484  1.00 95.38           C  
ATOM   1868  OH  TYR A 226     -19.312 -18.062 -20.406  1.00 95.38           O  
ATOM   1869  CZ  TYR A 226     -20.203 -17.031 -20.297  1.00 95.38           C  
ATOM   1870  N   PHE A 227     -23.016 -10.492 -19.266  1.00 95.06           N  
ATOM   1871  CA  PHE A 227     -23.750  -9.266 -19.500  1.00 95.06           C  
ATOM   1872  C   PHE A 227     -23.891  -9.000 -21.000  1.00 95.06           C  
ATOM   1873  CB  PHE A 227     -23.062  -8.078 -18.828  1.00 95.06           C  
ATOM   1874  O   PHE A 227     -22.906  -8.758 -21.688  1.00 95.06           O  
ATOM   1875  CG  PHE A 227     -22.844  -8.273 -17.344  1.00 95.06           C  
ATOM   1876  CD1 PHE A 227     -23.844  -7.984 -16.438  1.00 95.06           C  
ATOM   1877  CD2 PHE A 227     -21.625  -8.742 -16.875  1.00 95.06           C  
ATOM   1878  CE1 PHE A 227     -23.625  -8.164 -15.062  1.00 95.06           C  
ATOM   1879  CE2 PHE A 227     -21.406  -8.922 -15.516  1.00 95.06           C  
ATOM   1880  CZ  PHE A 227     -22.406  -8.633 -14.609  1.00 95.06           C  
ATOM   1881  N   ASP A 228     -25.109  -8.969 -21.422  1.00 93.25           N  
ATOM   1882  CA  ASP A 228     -25.375  -8.750 -22.844  1.00 93.25           C  
ATOM   1883  C   ASP A 228     -25.562  -7.270 -23.156  1.00 93.25           C  
ATOM   1884  CB  ASP A 228     -26.609  -9.539 -23.297  1.00 93.25           C  
ATOM   1885  O   ASP A 228     -26.453  -6.625 -22.594  1.00 93.25           O  
ATOM   1886  CG  ASP A 228     -26.453 -11.039 -23.078  1.00 93.25           C  
ATOM   1887  OD1 ASP A 228     -25.344 -11.578 -23.297  1.00 93.25           O  
ATOM   1888  OD2 ASP A 228     -27.453 -11.688 -22.703  1.00 93.25           O  
ATOM   1889  N   LEU A 229     -24.641  -6.809 -23.953  1.00 90.25           N  
ATOM   1890  CA  LEU A 229     -24.656  -5.406 -24.344  1.00 90.25           C  
ATOM   1891  C   LEU A 229     -24.938  -5.270 -25.844  1.00 90.25           C  
ATOM   1892  CB  LEU A 229     -23.328  -4.730 -24.000  1.00 90.25           C  
ATOM   1893  O   LEU A 229     -24.547  -6.121 -26.641  1.00 90.25           O  
ATOM   1894  CG  LEU A 229     -22.859  -4.859 -22.547  1.00 90.25           C  
ATOM   1895  CD1 LEU A 229     -21.469  -4.238 -22.391  1.00 90.25           C  
ATOM   1896  CD2 LEU A 229     -23.859  -4.203 -21.609  1.00 90.25           C  
ATOM   1897  N   SER A 230     -25.719  -4.176 -26.125  1.00 88.38           N  
ATOM   1898  CA  SER A 230     -25.984  -3.859 -27.531  1.00 88.38           C  
ATOM   1899  C   SER A 230     -25.516  -2.451 -27.875  1.00 88.38           C  
ATOM   1900  CB  SER A 230     -27.484  -3.994 -27.828  1.00 88.38           C  
ATOM   1901  O   SER A 230     -25.641  -1.530 -27.062  1.00 88.38           O  
ATOM   1902  OG  SER A 230     -28.203  -2.879 -27.328  1.00 88.38           O  
ATOM   1903  N   ARG A 231     -24.812  -2.287 -28.938  1.00 82.19           N  
ATOM   1904  CA  ARG A 231     -24.344  -0.968 -29.359  1.00 82.19           C  
ATOM   1905  C   ARG A 231     -25.500  -0.115 -29.875  1.00 82.19           C  
ATOM   1906  CB  ARG A 231     -23.281  -1.095 -30.438  1.00 82.19           C  
ATOM   1907  O   ARG A 231     -26.344  -0.592 -30.641  1.00 82.19           O  
ATOM   1908  CG  ARG A 231     -22.266   0.039 -30.438  1.00 82.19           C  
ATOM   1909  CD  ARG A 231     -21.125  -0.216 -31.422  1.00 82.19           C  
ATOM   1910  NE  ARG A 231     -19.984   0.664 -31.172  1.00 82.19           N  
ATOM   1911  NH1 ARG A 231     -18.906   0.165 -33.156  1.00 82.19           N  
ATOM   1912  NH2 ARG A 231     -17.984   1.651 -31.672  1.00 82.19           N  
ATOM   1913  CZ  ARG A 231     -18.953   0.825 -32.000  1.00 82.19           C  
ATOM   1914  N   ARG A 232     -25.750   1.055 -29.172  1.00 70.31           N  
ATOM   1915  CA  ARG A 232     -26.797   1.965 -29.609  1.00 70.31           C  
ATOM   1916  C   ARG A 232     -26.375   2.697 -30.891  1.00 70.31           C  
ATOM   1917  CB  ARG A 232     -27.141   2.973 -28.516  1.00 70.31           C  
ATOM   1918  O   ARG A 232     -25.188   2.975 -31.094  1.00 70.31           O  
ATOM   1919  CG  ARG A 232     -27.953   2.385 -27.375  1.00 70.31           C  
ATOM   1920  CD  ARG A 232     -28.328   3.445 -26.344  1.00 70.31           C  
ATOM   1921  NE  ARG A 232     -29.062   2.869 -25.219  1.00 70.31           N  
ATOM   1922  NH1 ARG A 232     -29.312   4.871 -24.094  1.00 70.31           N  
ATOM   1923  NH2 ARG A 232     -30.156   2.934 -23.203  1.00 70.31           N  
ATOM   1924  CZ  ARG A 232     -29.500   3.559 -24.172  1.00 70.31           C  
ATOM   1925  N   MET A 233     -27.094   2.625 -31.906  1.00 53.16           N  
ATOM   1926  CA  MET A 233     -26.906   3.512 -33.062  1.00 53.16           C  
ATOM   1927  C   MET A 233     -26.859   4.969 -32.625  1.00 53.16           C  
ATOM   1928  CB  MET A 233     -28.000   3.301 -34.094  1.00 53.16           C  
ATOM   1929  O   MET A 233     -27.766   5.430 -31.906  1.00 53.16           O  
ATOM   1930  CG  MET A 233     -27.750   2.143 -35.031  1.00 53.16           C  
ATOM   1931  SD  MET A 233     -28.516   2.398 -36.688  1.00 53.16           S  
ATOM   1932  CE  MET A 233     -29.203   0.748 -36.969  1.00 53.16           C  
ATOM   1933  N   GLY A 234     -25.969   5.344 -31.688  1.00 42.66           N  
ATOM   1934  CA  GLY A 234     -26.078   6.797 -31.719  1.00 42.66           C  
ATOM   1935  C   GLY A 234     -25.984   7.371 -33.125  1.00 42.66           C  
ATOM   1936  O   GLY A 234     -25.516   6.699 -34.031  1.00 42.66           O  
TER    1937      GLY A 234                                                      
ATOM   1938  N   GLN B   1     -39.594  60.406  37.844  1.00 20.36           N  
ATOM   1939  CA  GLN B   1     -38.969  59.562  38.844  1.00 20.36           C  
ATOM   1940  C   GLN B   1     -37.875  58.688  38.250  1.00 20.36           C  
ATOM   1941  CB  GLN B   1     -40.031  58.688  39.531  1.00 20.36           C  
ATOM   1942  O   GLN B   1     -38.156  57.844  37.375  1.00 20.36           O  
ATOM   1943  CG  GLN B   1     -40.312  59.094  40.969  1.00 20.36           C  
ATOM   1944  CD  GLN B   1     -41.469  58.312  41.562  1.00 20.36           C  
ATOM   1945  NE2 GLN B   1     -41.750  58.531  42.844  1.00 20.36           N  
ATOM   1946  OE1 GLN B   1     -42.156  57.562  40.875  1.00 20.36           O  
ATOM   1947  N   LYS B   2     -36.656  59.312  37.812  1.00 25.59           N  
ATOM   1948  CA  LYS B   2     -35.438  58.938  37.125  1.00 25.59           C  
ATOM   1949  C   LYS B   2     -34.688  57.844  37.844  1.00 25.59           C  
ATOM   1950  CB  LYS B   2     -34.531  60.188  36.969  1.00 25.59           C  
ATOM   1951  O   LYS B   2     -34.125  58.062  38.938  1.00 25.59           O  
ATOM   1952  CG  LYS B   2     -34.719  60.938  35.656  1.00 25.59           C  
ATOM   1953  CD  LYS B   2     -33.750  62.094  35.531  1.00 25.59           C  
ATOM   1954  CE  LYS B   2     -33.969  62.844  34.219  1.00 25.59           C  
ATOM   1955  NZ  LYS B   2     -33.062  64.062  34.125  1.00 25.59           N  
ATOM   1956  N   SER B   3     -35.312  56.531  37.906  1.00 23.59           N  
ATOM   1957  CA  SER B   3     -34.781  55.375  38.625  1.00 23.59           C  
ATOM   1958  C   SER B   3     -33.344  55.062  38.188  1.00 23.59           C  
ATOM   1959  CB  SER B   3     -35.656  54.156  38.438  1.00 23.59           C  
ATOM   1960  O   SER B   3     -33.062  54.906  37.000  1.00 23.59           O  
ATOM   1961  OG  SER B   3     -35.750  53.844  37.062  1.00 23.59           O  
ATOM   1962  N   ASP B   4     -32.281  55.656  38.781  1.00 23.95           N  
ATOM   1963  CA  ASP B   4     -30.844  55.562  38.594  1.00 23.95           C  
ATOM   1964  C   ASP B   4     -30.328  54.156  38.781  1.00 23.95           C  
ATOM   1965  CB  ASP B   4     -30.141  56.531  39.562  1.00 23.95           C  
ATOM   1966  O   ASP B   4     -30.312  53.625  39.906  1.00 23.95           O  
ATOM   1967  CG  ASP B   4     -29.969  57.938  39.000  1.00 23.95           C  
ATOM   1968  OD1 ASP B   4     -30.125  58.125  37.781  1.00 23.95           O  
ATOM   1969  OD2 ASP B   4     -29.656  58.844  39.781  1.00 23.95           O  
ATOM   1970  N   ASP B   5     -30.719  53.125  37.875  1.00 22.56           N  
ATOM   1971  CA  ASP B   5     -30.328  51.719  37.938  1.00 22.56           C  
ATOM   1972  C   ASP B   5     -28.812  51.562  38.062  1.00 22.56           C  
ATOM   1973  CB  ASP B   5     -30.828  50.969  36.688  1.00 22.56           C  
ATOM   1974  O   ASP B   5     -28.078  52.031  37.188  1.00 22.56           O  
ATOM   1975  CG  ASP B   5     -32.281  50.500  36.812  1.00 22.56           C  
ATOM   1976  OD1 ASP B   5     -32.781  50.406  37.969  1.00 22.56           O  
ATOM   1977  OD2 ASP B   5     -32.906  50.219  35.781  1.00 22.56           O  
ATOM   1978  N   ASP B   6     -28.188  51.594  39.250  1.00 23.11           N  
ATOM   1979  CA  ASP B   6     -26.781  51.469  39.625  1.00 23.11           C  
ATOM   1980  C   ASP B   6     -26.203  50.156  39.094  1.00 23.11           C  
ATOM   1981  CB  ASP B   6     -26.609  51.531  41.156  1.00 23.11           C  
ATOM   1982  O   ASP B   6     -26.656  49.062  39.469  1.00 23.11           O  
ATOM   1983  CG  ASP B   6     -26.547  52.969  41.656  1.00 23.11           C  
ATOM   1984  OD1 ASP B   6     -26.250  53.906  40.875  1.00 23.11           O  
ATOM   1985  OD2 ASP B   6     -26.766  53.156  42.875  1.00 23.11           O  
ATOM   1986  N   TYR B   7     -25.797  49.969  37.781  1.00 23.50           N  
ATOM   1987  CA  TYR B   7     -25.156  48.812  37.156  1.00 23.50           C  
ATOM   1988  C   TYR B   7     -23.922  48.375  37.938  1.00 23.50           C  
ATOM   1989  CB  TYR B   7     -24.766  49.125  35.719  1.00 23.50           C  
ATOM   1990  O   TYR B   7     -22.953  49.125  38.031  1.00 23.50           O  
ATOM   1991  CG  TYR B   7     -25.844  48.781  34.719  1.00 23.50           C  
ATOM   1992  CD1 TYR B   7     -25.891  47.500  34.125  1.00 23.50           C  
ATOM   1993  CD2 TYR B   7     -26.812  49.688  34.344  1.00 23.50           C  
ATOM   1994  CE1 TYR B   7     -26.875  47.188  33.188  1.00 23.50           C  
ATOM   1995  CE2 TYR B   7     -27.797  49.375  33.438  1.00 23.50           C  
ATOM   1996  OH  TYR B   7     -28.797  47.812  31.938  1.00 23.50           O  
ATOM   1997  CZ  TYR B   7     -27.828  48.125  32.844  1.00 23.50           C  
ATOM   1998  N   GLU B   8     -24.016  47.781  39.188  1.00 23.64           N  
ATOM   1999  CA  GLU B   8     -22.875  47.250  39.938  1.00 23.64           C  
ATOM   2000  C   GLU B   8     -22.000  46.344  39.062  1.00 23.64           C  
ATOM   2001  CB  GLU B   8     -23.328  46.500  41.188  1.00 23.64           C  
ATOM   2002  O   GLU B   8     -22.516  45.469  38.375  1.00 23.64           O  
ATOM   2003  CG  GLU B   8     -23.562  47.375  42.406  1.00 23.64           C  
ATOM   2004  CD  GLU B   8     -23.703  46.594  43.688  1.00 23.64           C  
ATOM   2005  OE1 GLU B   8     -23.672  47.219  44.781  1.00 23.64           O  
ATOM   2006  OE2 GLU B   8     -23.844  45.375  43.625  1.00 23.64           O  
ATOM   2007  N   ASP B   9     -20.859  46.750  38.500  1.00 23.05           N  
ATOM   2008  CA  ASP B   9     -19.812  46.062  37.781  1.00 23.05           C  
ATOM   2009  C   ASP B   9     -19.312  44.844  38.531  1.00 23.05           C  
ATOM   2010  CB  ASP B   9     -18.641  47.031  37.500  1.00 23.05           C  
ATOM   2011  O   ASP B   9     -18.672  44.969  39.594  1.00 23.05           O  
ATOM   2012  CG  ASP B   9     -18.172  46.969  36.062  1.00 23.05           C  
ATOM   2013  OD1 ASP B   9     -18.688  46.125  35.281  1.00 23.05           O  
ATOM   2014  OD2 ASP B   9     -17.266  47.750  35.688  1.00 23.05           O  
ATOM   2015  N   TYR B  10     -20.109  43.719  38.781  1.00 22.69           N  
ATOM   2016  CA  TYR B  10     -19.531  42.531  39.375  1.00 22.69           C  
ATOM   2017  C   TYR B  10     -18.234  42.125  38.688  1.00 22.69           C  
ATOM   2018  CB  TYR B  10     -20.531  41.375  39.344  1.00 22.69           C  
ATOM   2019  O   TYR B  10     -18.234  41.875  37.469  1.00 22.69           O  
ATOM   2020  CG  TYR B  10     -21.391  41.219  40.562  1.00 22.69           C  
ATOM   2021  CD1 TYR B  10     -20.984  40.438  41.625  1.00 22.69           C  
ATOM   2022  CD2 TYR B  10     -22.594  41.906  40.656  1.00 22.69           C  
ATOM   2023  CE1 TYR B  10     -21.766  40.312  42.781  1.00 22.69           C  
ATOM   2024  CE2 TYR B  10     -23.391  41.781  41.812  1.00 22.69           C  
ATOM   2025  OH  TYR B  10     -23.750  40.875  44.000  1.00 22.69           O  
ATOM   2026  CZ  TYR B  10     -22.969  41.000  42.844  1.00 22.69           C  
ATOM   2027  N   ALA B  11     -17.078  42.656  38.906  1.00 25.12           N  
ATOM   2028  CA  ALA B  11     -15.766  42.156  38.500  1.00 25.12           C  
ATOM   2029  C   ALA B  11     -15.625  40.688  38.812  1.00 25.12           C  
ATOM   2030  CB  ALA B  11     -14.664  42.938  39.219  1.00 25.12           C  
ATOM   2031  O   ALA B  11     -15.641  40.250  39.969  1.00 25.12           O  
ATOM   2032  N   SER B  12     -16.391  39.719  38.188  1.00 25.48           N  
ATOM   2033  CA  SER B  12     -16.234  38.281  38.312  1.00 25.48           C  
ATOM   2034  C   SER B  12     -14.758  37.875  38.312  1.00 25.48           C  
ATOM   2035  CB  SER B  12     -16.953  37.531  37.188  1.00 25.48           C  
ATOM   2036  O   SER B  12     -13.992  38.312  37.469  1.00 25.48           O  
ATOM   2037  OG  SER B  12     -16.422  37.906  35.906  1.00 25.48           O  
ATOM   2038  N   ASN B  13     -14.039  37.750  39.406  1.00 24.70           N  
ATOM   2039  CA  ASN B  13     -12.719  37.156  39.594  1.00 24.70           C  
ATOM   2040  C   ASN B  13     -12.586  35.844  38.812  1.00 24.70           C  
ATOM   2041  CB  ASN B  13     -12.430  36.938  41.062  1.00 24.70           C  
ATOM   2042  O   ASN B  13     -13.172  34.844  39.188  1.00 24.70           O  
ATOM   2043  CG  ASN B  13     -11.281  37.781  41.594  1.00 24.70           C  
ATOM   2044  ND2 ASN B  13     -11.109  37.781  42.906  1.00 24.70           N  
ATOM   2045  OD1 ASN B  13     -10.555  38.406  40.812  1.00 24.70           O  
ATOM   2046  N   LYS B  14     -12.633  35.781  37.469  1.00 28.80           N  
ATOM   2047  CA  LYS B  14     -12.336  34.594  36.688  1.00 28.80           C  
ATOM   2048  C   LYS B  14     -11.148  33.844  37.250  1.00 28.80           C  
ATOM   2049  CB  LYS B  14     -12.047  35.000  35.219  1.00 28.80           C  
ATOM   2050  O   LYS B  14     -10.000  34.250  37.094  1.00 28.80           O  
ATOM   2051  CG  LYS B  14     -13.297  35.125  34.375  1.00 28.80           C  
ATOM   2052  CD  LYS B  14     -12.945  35.406  32.906  1.00 28.80           C  
ATOM   2053  CE  LYS B  14     -14.195  35.562  32.062  1.00 28.80           C  
ATOM   2054  NZ  LYS B  14     -13.852  35.844  30.625  1.00 28.80           N  
ATOM   2055  N   THR B  15     -11.141  33.312  38.500  1.00 27.98           N  
ATOM   2056  CA  THR B  15     -10.125  32.406  39.000  1.00 27.98           C  
ATOM   2057  C   THR B  15      -9.820  31.344  37.938  1.00 27.98           C  
ATOM   2058  CB  THR B  15     -10.555  31.703  40.281  1.00 27.98           C  
ATOM   2059  O   THR B  15     -10.719  30.641  37.469  1.00 27.98           O  
ATOM   2060  CG2 THR B  15      -9.602  32.031  41.438  1.00 27.98           C  
ATOM   2061  OG1 THR B  15     -11.875  32.125  40.656  1.00 27.98           O  
ATOM   2062  N   TRP B  16      -8.930  31.516  37.000  1.00 27.95           N  
ATOM   2063  CA  TRP B  16      -8.375  30.484  36.156  1.00 27.95           C  
ATOM   2064  C   TRP B  16      -8.227  29.172  36.906  1.00 27.95           C  
ATOM   2065  CB  TRP B  16      -7.016  30.922  35.594  1.00 27.95           C  
ATOM   2066  O   TRP B  16      -7.527  29.109  37.938  1.00 27.95           O  
ATOM   2067  CG  TRP B  16      -6.992  32.312  35.062  1.00 27.95           C  
ATOM   2068  CD1 TRP B  16      -6.734  33.469  35.781  1.00 27.95           C  
ATOM   2069  CD2 TRP B  16      -7.242  32.750  33.719  1.00 27.95           C  
ATOM   2070  CE2 TRP B  16      -7.121  34.156  33.688  1.00 27.95           C  
ATOM   2071  CE3 TRP B  16      -7.559  32.062  32.531  1.00 27.95           C  
ATOM   2072  NE1 TRP B  16      -6.809  34.562  34.969  1.00 27.95           N  
ATOM   2073  CH2 TRP B  16      -7.613  34.188  31.375  1.00 27.95           C  
ATOM   2074  CZ2 TRP B  16      -7.305  34.875  32.531  1.00 27.95           C  
ATOM   2075  CZ3 TRP B  16      -7.742  32.781  31.375  1.00 27.95           C  
ATOM   2076  N   VAL B  17      -9.250  28.547  37.469  1.00 28.89           N  
ATOM   2077  CA  VAL B  17      -9.133  27.188  38.000  1.00 28.89           C  
ATOM   2078  C   VAL B  17      -8.055  26.422  37.250  1.00 28.89           C  
ATOM   2079  CB  VAL B  17     -10.477  26.438  37.938  1.00 28.89           C  
ATOM   2080  O   VAL B  17      -8.148  26.234  36.031  1.00 28.89           O  
ATOM   2081  CG1 VAL B  17     -10.336  25.031  38.562  1.00 28.89           C  
ATOM   2082  CG2 VAL B  17     -11.578  27.219  38.656  1.00 28.89           C  
ATOM   2083  N   LEU B  18      -6.785  26.531  37.688  1.00 31.50           N  
ATOM   2084  CA  LEU B  18      -5.656  25.703  37.281  1.00 31.50           C  
ATOM   2085  C   LEU B  18      -6.086  24.234  37.125  1.00 31.50           C  
ATOM   2086  CB  LEU B  18      -4.523  25.812  38.312  1.00 31.50           C  
ATOM   2087  O   LEU B  18      -6.617  23.641  38.062  1.00 31.50           O  
ATOM   2088  CG  LEU B  18      -3.611  27.031  38.156  1.00 31.50           C  
ATOM   2089  CD1 LEU B  18      -2.912  27.312  39.500  1.00 31.50           C  
ATOM   2090  CD2 LEU B  18      -2.594  26.828  37.062  1.00 31.50           C  
ATOM   2091  N   THR B  19      -6.789  23.797  36.156  1.00 36.66           N  
ATOM   2092  CA  THR B  19      -6.984  22.359  35.938  1.00 36.66           C  
ATOM   2093  C   THR B  19      -5.832  21.578  36.562  1.00 36.66           C  
ATOM   2094  CB  THR B  19      -7.121  22.016  34.469  1.00 36.66           C  
ATOM   2095  O   THR B  19      -4.668  21.953  36.406  1.00 36.66           O  
ATOM   2096  CG2 THR B  19      -8.586  21.984  34.031  1.00 36.66           C  
ATOM   2097  OG1 THR B  19      -6.430  23.000  33.688  1.00 36.66           O  
ATOM   2098  N   PRO B  20      -6.008  20.875  37.688  1.00 39.16           N  
ATOM   2099  CA  PRO B  20      -4.922  20.094  38.281  1.00 39.16           C  
ATOM   2100  C   PRO B  20      -4.004  19.469  37.219  1.00 39.16           C  
ATOM   2101  CB  PRO B  20      -5.664  19.016  39.062  1.00 39.16           C  
ATOM   2102  O   PRO B  20      -4.465  19.094  36.156  1.00 39.16           O  
ATOM   2103  CG  PRO B  20      -7.098  19.172  38.688  1.00 39.16           C  
ATOM   2104  CD  PRO B  20      -7.223  20.391  37.812  1.00 39.16           C  
ATOM   2105  N   LYS B  21      -2.660  19.828  37.156  1.00 49.22           N  
ATOM   2106  CA  LYS B  21      -1.541  19.234  36.438  1.00 49.22           C  
ATOM   2107  C   LYS B  21      -1.603  17.703  36.500  1.00 49.22           C  
ATOM   2108  CB  LYS B  21      -0.209  19.719  37.000  1.00 49.22           C  
ATOM   2109  O   LYS B  21      -1.492  17.109  37.562  1.00 49.22           O  
ATOM   2110  CG  LYS B  21       0.188  21.109  36.531  1.00 49.22           C  
ATOM   2111  CD  LYS B  21       1.567  21.500  37.062  1.00 49.22           C  
ATOM   2112  CE  LYS B  21       1.956  22.906  36.625  1.00 49.22           C  
ATOM   2113  NZ  LYS B  21       3.303  23.297  37.125  1.00 49.22           N  
ATOM   2114  N   VAL B  22      -2.496  17.031  35.906  1.00 54.22           N  
ATOM   2115  CA  VAL B  22      -2.463  15.570  35.875  1.00 54.22           C  
ATOM   2116  C   VAL B  22      -1.140  15.086  35.281  1.00 54.22           C  
ATOM   2117  CB  VAL B  22      -3.648  14.977  35.094  1.00 54.22           C  
ATOM   2118  O   VAL B  22      -0.826  15.375  34.125  1.00 54.22           O  
ATOM   2119  CG1 VAL B  22      -3.643  13.453  35.156  1.00 54.22           C  
ATOM   2120  CG2 VAL B  22      -4.973  15.539  35.594  1.00 54.22           C  
ATOM   2121  N   PRO B  23      -0.318  14.531  36.156  1.00 58.75           N  
ATOM   2122  CA  PRO B  23       0.951  14.023  35.625  1.00 58.75           C  
ATOM   2123  C   PRO B  23       0.762  13.070  34.438  1.00 58.75           C  
ATOM   2124  CB  PRO B  23       1.566  13.297  36.812  1.00 58.75           C  
ATOM   2125  O   PRO B  23      -0.263  12.391  34.344  1.00 58.75           O  
ATOM   2126  CG  PRO B  23       0.621  13.555  37.938  1.00 58.75           C  
ATOM   2127  CD  PRO B  23      -0.604  14.227  37.406  1.00 58.75           C  
ATOM   2128  N   GLU B  24       1.569  13.211  33.312  1.00 62.88           N  
ATOM   2129  CA  GLU B  24       1.614  12.352  32.156  1.00 62.88           C  
ATOM   2130  C   GLU B  24       1.405  10.891  32.500  1.00 62.88           C  
ATOM   2131  CB  GLU B  24       2.943  12.523  31.406  1.00 62.88           C  
ATOM   2132  O   GLU B  24       0.706  10.156  31.812  1.00 62.88           O  
ATOM   2133  CG  GLU B  24       2.797  12.664  29.891  1.00 62.88           C  
ATOM   2134  CD  GLU B  24       4.117  12.906  29.188  1.00 62.88           C  
ATOM   2135  OE1 GLU B  24       4.133  12.969  27.938  1.00 62.88           O  
ATOM   2136  OE2 GLU B  24       5.148  13.047  29.875  1.00 62.88           O  
ATOM   2137  N   GLY B  25       1.893  10.453  33.594  1.00 68.19           N  
ATOM   2138  CA  GLY B  25       1.757   9.086  34.062  1.00 68.19           C  
ATOM   2139  C   GLY B  25       0.320   8.688  34.344  1.00 68.19           C  
ATOM   2140  O   GLY B  25      -0.082   7.555  34.062  1.00 68.19           O  
ATOM   2141  N   ASP B  26      -0.464   9.656  34.750  1.00 78.38           N  
ATOM   2142  CA  ASP B  26      -1.854   9.367  35.094  1.00 78.38           C  
ATOM   2143  C   ASP B  26      -2.689   9.133  33.812  1.00 78.38           C  
ATOM   2144  CB  ASP B  26      -2.453  10.508  35.906  1.00 78.38           C  
ATOM   2145  O   ASP B  26      -3.529   8.227  33.781  1.00 78.38           O  
ATOM   2146  CG  ASP B  26      -2.117  10.406  37.375  1.00 78.38           C  
ATOM   2147  OD1 ASP B  26      -1.544   9.383  37.812  1.00 78.38           O  
ATOM   2148  OD2 ASP B  26      -2.430  11.359  38.125  1.00 78.38           O  
ATOM   2149  N   VAL B  27      -2.334   9.844  32.812  1.00 82.56           N  
ATOM   2150  CA  VAL B  27      -3.102   9.703  31.578  1.00 82.56           C  
ATOM   2151  C   VAL B  27      -2.820   8.352  30.953  1.00 82.56           C  
ATOM   2152  CB  VAL B  27      -2.777  10.844  30.594  1.00 82.56           C  
ATOM   2153  O   VAL B  27      -3.732   7.695  30.438  1.00 82.56           O  
ATOM   2154  CG1 VAL B  27      -3.586  10.680  29.297  1.00 82.56           C  
ATOM   2155  CG2 VAL B  27      -3.049  12.203  31.219  1.00 82.56           C  
ATOM   2156  N   THR B  28      -1.594   7.910  31.109  1.00 85.69           N  
ATOM   2157  CA  THR B  28      -1.212   6.605  30.578  1.00 85.69           C  
ATOM   2158  C   THR B  28      -1.971   5.492  31.281  1.00 85.69           C  
ATOM   2159  CB  THR B  28       0.303   6.371  30.719  1.00 85.69           C  
ATOM   2160  O   THR B  28      -2.439   4.547  30.641  1.00 85.69           O  
ATOM   2161  CG2 THR B  28       0.691   4.984  30.203  1.00 85.69           C  
ATOM   2162  OG1 THR B  28       1.007   7.355  29.953  1.00 85.69           O  
ATOM   2163  N   VAL B  29      -2.105   5.680  32.562  1.00 88.81           N  
ATOM   2164  CA  VAL B  29      -2.801   4.672  33.375  1.00 88.81           C  
ATOM   2165  C   VAL B  29      -4.277   4.629  32.969  1.00 88.81           C  
ATOM   2166  CB  VAL B  29      -2.660   4.941  34.875  1.00 88.81           C  
ATOM   2167  O   VAL B  29      -4.855   3.553  32.812  1.00 88.81           O  
ATOM   2168  CG1 VAL B  29      -3.598   4.043  35.688  1.00 88.81           C  
ATOM   2169  CG2 VAL B  29      -1.213   4.742  35.312  1.00 88.81           C  
ATOM   2170  N   ILE B  30      -4.816   5.793  32.812  1.00 88.44           N  
ATOM   2171  CA  ILE B  30      -6.219   5.871  32.406  1.00 88.44           C  
ATOM   2172  C   ILE B  30      -6.410   5.180  31.062  1.00 88.44           C  
ATOM   2173  CB  ILE B  30      -6.707   7.332  32.344  1.00 88.44           C  
ATOM   2174  O   ILE B  30      -7.293   4.332  30.922  1.00 88.44           O  
ATOM   2175  CG1 ILE B  30      -6.695   7.969  33.750  1.00 88.44           C  
ATOM   2176  CG2 ILE B  30      -8.102   7.406  31.734  1.00 88.44           C  
ATOM   2177  CD1 ILE B  30      -6.855   9.484  33.750  1.00 88.44           C  
ATOM   2178  N   LEU B  31      -5.586   5.512  30.188  1.00 87.06           N  
ATOM   2179  CA  LEU B  31      -5.699   4.961  28.844  1.00 87.06           C  
ATOM   2180  C   LEU B  31      -5.508   3.447  28.859  1.00 87.06           C  
ATOM   2181  CB  LEU B  31      -4.668   5.605  27.906  1.00 87.06           C  
ATOM   2182  O   LEU B  31      -6.281   2.713  28.250  1.00 87.06           O  
ATOM   2183  CG  LEU B  31      -4.703   5.156  26.453  1.00 87.06           C  
ATOM   2184  CD1 LEU B  31      -6.051   5.500  25.828  1.00 87.06           C  
ATOM   2185  CD2 LEU B  31      -3.564   5.797  25.672  1.00 87.06           C  
ATOM   2186  N   ASN B  32      -4.473   3.002  29.547  1.00 88.50           N  
ATOM   2187  CA  ASN B  32      -4.223   1.566  29.625  1.00 88.50           C  
ATOM   2188  C   ASN B  32      -5.398   0.829  30.266  1.00 88.50           C  
ATOM   2189  CB  ASN B  32      -2.938   1.289  30.406  1.00 88.50           C  
ATOM   2190  O   ASN B  32      -5.770  -0.260  29.828  1.00 88.50           O  
ATOM   2191  CG  ASN B  32      -1.688   1.629  29.625  1.00 88.50           C  
ATOM   2192  ND2 ASN B  32      -0.567   1.772  30.312  1.00 88.50           N  
ATOM   2193  OD1 ASN B  32      -1.732   1.761  28.391  1.00 88.50           O  
ATOM   2194  N   ASN B  33      -5.980   1.432  31.250  1.00 91.19           N  
ATOM   2195  CA  ASN B  33      -7.141   0.831  31.906  1.00 91.19           C  
ATOM   2196  C   ASN B  33      -8.336   0.750  30.953  1.00 91.19           C  
ATOM   2197  CB  ASN B  33      -7.516   1.612  33.156  1.00 91.19           C  
ATOM   2198  O   ASN B  33      -9.062  -0.242  30.953  1.00 91.19           O  
ATOM   2199  CG  ASN B  33      -6.547   1.384  34.312  1.00 91.19           C  
ATOM   2200  ND2 ASN B  33      -6.625   2.225  35.312  1.00 91.19           N  
ATOM   2201  OD1 ASN B  33      -5.730   0.459  34.250  1.00 91.19           O  
ATOM   2202  N   LEU B  34      -8.469   1.786  30.141  1.00 89.62           N  
ATOM   2203  CA  LEU B  34      -9.562   1.804  29.188  1.00 89.62           C  
ATOM   2204  C   LEU B  34      -9.383   0.705  28.141  1.00 89.62           C  
ATOM   2205  CB  LEU B  34      -9.648   3.168  28.484  1.00 89.62           C  
ATOM   2206  O   LEU B  34     -10.352   0.037  27.766  1.00 89.62           O  
ATOM   2207  CG  LEU B  34     -10.234   4.312  29.328  1.00 89.62           C  
ATOM   2208  CD1 LEU B  34     -10.117   5.629  28.562  1.00 89.62           C  
ATOM   2209  CD2 LEU B  34     -11.680   4.023  29.688  1.00 89.62           C  
ATOM   2210  N   LEU B  35      -8.164   0.456  27.766  1.00 89.12           N  
ATOM   2211  CA  LEU B  35      -7.891  -0.477  26.672  1.00 89.12           C  
ATOM   2212  C   LEU B  35      -7.848  -1.912  27.188  1.00 89.12           C  
ATOM   2213  CB  LEU B  35      -6.570  -0.127  25.984  1.00 89.12           C  
ATOM   2214  O   LEU B  35      -8.102  -2.854  26.438  1.00 89.12           O  
ATOM   2215  CG  LEU B  35      -6.539   1.187  25.203  1.00 89.12           C  
ATOM   2216  CD1 LEU B  35      -5.145   1.439  24.656  1.00 89.12           C  
ATOM   2217  CD2 LEU B  35      -7.574   1.165  24.078  1.00 89.12           C  
ATOM   2218  N   GLU B  36      -7.543  -1.978  28.484  1.00 89.75           N  
ATOM   2219  CA  GLU B  36      -7.473  -3.320  29.047  1.00 89.75           C  
ATOM   2220  C   GLU B  36      -8.836  -4.016  29.000  1.00 89.75           C  
ATOM   2221  CB  GLU B  36      -6.969  -3.268  30.500  1.00 89.75           C  
ATOM   2222  O   GLU B  36      -9.812  -3.521  29.562  1.00 89.75           O  
ATOM   2223  CG  GLU B  36      -6.578  -4.625  31.062  1.00 89.75           C  
ATOM   2224  CD  GLU B  36      -5.926  -4.539  32.438  1.00 89.75           C  
ATOM   2225  OE1 GLU B  36      -5.422  -5.574  32.938  1.00 89.75           O  
ATOM   2226  OE2 GLU B  36      -5.922  -3.432  33.000  1.00 89.75           O  
ATOM   2227  N   GLY B  37      -9.000  -5.070  28.156  1.00 85.06           N  
ATOM   2228  CA  GLY B  37     -10.219  -5.855  28.047  1.00 85.06           C  
ATOM   2229  C   GLY B  37     -11.188  -5.301  27.016  1.00 85.06           C  
ATOM   2230  O   GLY B  37     -12.273  -5.855  26.812  1.00 85.06           O  
ATOM   2231  N   TYR B  38     -10.883  -4.109  26.562  1.00 90.25           N  
ATOM   2232  CA  TYR B  38     -11.734  -3.518  25.531  1.00 90.25           C  
ATOM   2233  C   TYR B  38     -11.734  -4.359  24.266  1.00 90.25           C  
ATOM   2234  CB  TYR B  38     -11.281  -2.090  25.219  1.00 90.25           C  
ATOM   2235  O   TYR B  38     -10.672  -4.715  23.750  1.00 90.25           O  
ATOM   2236  CG  TYR B  38     -12.148  -1.392  24.203  1.00 90.25           C  
ATOM   2237  CD1 TYR B  38     -11.750  -1.304  22.859  1.00 90.25           C  
ATOM   2238  CD2 TYR B  38     -13.359  -0.818  24.562  1.00 90.25           C  
ATOM   2239  CE1 TYR B  38     -12.547  -0.659  21.922  1.00 90.25           C  
ATOM   2240  CE2 TYR B  38     -14.156  -0.172  23.625  1.00 90.25           C  
ATOM   2241  OH  TYR B  38     -14.531   0.541  21.375  1.00 90.25           O  
ATOM   2242  CZ  TYR B  38     -13.742  -0.098  22.312  1.00 90.25           C  
ATOM   2243  N   ASP B  39     -12.938  -4.789  23.828  1.00 88.38           N  
ATOM   2244  CA  ASP B  39     -13.070  -5.555  22.594  1.00 88.38           C  
ATOM   2245  C   ASP B  39     -13.508  -4.660  21.438  1.00 88.38           C  
ATOM   2246  CB  ASP B  39     -14.070  -6.699  22.781  1.00 88.38           C  
ATOM   2247  O   ASP B  39     -14.680  -4.277  21.359  1.00 88.38           O  
ATOM   2248  CG  ASP B  39     -13.992  -7.746  21.688  1.00 88.38           C  
ATOM   2249  OD1 ASP B  39     -13.383  -7.473  20.625  1.00 88.38           O  
ATOM   2250  OD2 ASP B  39     -14.539  -8.852  21.891  1.00 88.38           O  
ATOM   2251  N   ASN B  40     -12.547  -4.379  20.609  1.00 89.44           N  
ATOM   2252  CA  ASN B  40     -12.828  -3.459  19.500  1.00 89.44           C  
ATOM   2253  C   ASN B  40     -13.500  -4.168  18.344  1.00 89.44           C  
ATOM   2254  CB  ASN B  40     -11.539  -2.773  19.047  1.00 89.44           C  
ATOM   2255  O   ASN B  40     -13.805  -3.547  17.312  1.00 89.44           O  
ATOM   2256  CG  ASN B  40     -10.523  -3.752  18.484  1.00 89.44           C  
ATOM   2257  ND2 ASN B  40      -9.406  -3.230  18.000  1.00 89.44           N  
ATOM   2258  OD1 ASN B  40     -10.742  -4.965  18.500  1.00 89.44           O  
ATOM   2259  N   LYS B  41     -13.805  -5.375  18.484  1.00 86.50           N  
ATOM   2260  CA  LYS B  41     -14.469  -6.137  17.422  1.00 86.50           C  
ATOM   2261  C   LYS B  41     -15.984  -5.984  17.500  1.00 86.50           C  
ATOM   2262  CB  LYS B  41     -14.086  -7.613  17.500  1.00 86.50           C  
ATOM   2263  O   LYS B  41     -16.703  -6.305  16.547  1.00 86.50           O  
ATOM   2264  CG  LYS B  41     -12.586  -7.875  17.406  1.00 86.50           C  
ATOM   2265  CD  LYS B  41     -12.273  -9.359  17.484  1.00 86.50           C  
ATOM   2266  CE  LYS B  41     -12.586  -9.922  18.875  1.00 86.50           C  
ATOM   2267  NZ  LYS B  41     -11.617  -9.422  19.906  1.00 86.50           N  
ATOM   2268  N   LEU B  42     -16.422  -5.555  18.672  1.00 88.88           N  
ATOM   2269  CA  LEU B  42     -17.859  -5.469  18.922  1.00 88.88           C  
ATOM   2270  C   LEU B  42     -18.297  -4.016  19.062  1.00 88.88           C  
ATOM   2271  CB  LEU B  42     -18.234  -6.254  20.172  1.00 88.88           C  
ATOM   2272  O   LEU B  42     -17.609  -3.211  19.688  1.00 88.88           O  
ATOM   2273  CG  LEU B  42     -17.875  -7.742  20.172  1.00 88.88           C  
ATOM   2274  CD1 LEU B  42     -18.156  -8.352  21.547  1.00 88.88           C  
ATOM   2275  CD2 LEU B  42     -18.656  -8.477  19.094  1.00 88.88           C  
ATOM   2276  N   ARG B  43     -19.438  -3.750  18.484  1.00 91.69           N  
ATOM   2277  CA  ARG B  43     -19.984  -2.406  18.594  1.00 91.69           C  
ATOM   2278  C   ARG B  43     -20.484  -2.145  20.016  1.00 91.69           C  
ATOM   2279  CB  ARG B  43     -21.125  -2.203  17.594  1.00 91.69           C  
ATOM   2280  O   ARG B  43     -20.766  -3.084  20.766  1.00 91.69           O  
ATOM   2281  CG  ARG B  43     -22.359  -3.051  17.891  1.00 91.69           C  
ATOM   2282  CD  ARG B  43     -23.547  -2.639  17.016  1.00 91.69           C  
ATOM   2283  NE  ARG B  43     -24.781  -3.273  17.469  1.00 91.69           N  
ATOM   2284  NH1 ARG B  43     -25.484  -1.487  18.750  1.00 91.69           N  
ATOM   2285  NH2 ARG B  43     -26.766  -3.383  18.609  1.00 91.69           N  
ATOM   2286  CZ  ARG B  43     -25.672  -2.713  18.281  1.00 91.69           C  
ATOM   2287  N   PRO B  44     -20.625  -0.836  20.359  1.00 93.44           N  
ATOM   2288  CA  PRO B  44     -21.172  -0.507  21.672  1.00 93.44           C  
ATOM   2289  C   PRO B  44     -22.625  -0.969  21.844  1.00 93.44           C  
ATOM   2290  CB  PRO B  44     -21.078   1.020  21.719  1.00 93.44           C  
ATOM   2291  O   PRO B  44     -23.391  -0.968  20.875  1.00 93.44           O  
ATOM   2292  CG  PRO B  44     -20.078   1.375  20.672  1.00 93.44           C  
ATOM   2293  CD  PRO B  44     -20.125   0.328  19.594  1.00 93.44           C  
ATOM   2294  N   ASP B  45     -22.969  -1.453  23.000  1.00 89.62           N  
ATOM   2295  CA  ASP B  45     -24.328  -1.804  23.422  1.00 89.62           C  
ATOM   2296  C   ASP B  45     -24.891  -2.945  22.578  1.00 89.62           C  
ATOM   2297  CB  ASP B  45     -25.250  -0.586  23.344  1.00 89.62           C  
ATOM   2298  O   ASP B  45     -26.078  -2.951  22.250  1.00 89.62           O  
ATOM   2299  CG  ASP B  45     -24.828   0.537  24.281  1.00 89.62           C  
ATOM   2300  OD1 ASP B  45     -24.422   0.256  25.422  1.00 89.62           O  
ATOM   2301  OD2 ASP B  45     -24.906   1.713  23.859  1.00 89.62           O  
ATOM   2302  N   ILE B  46     -24.016  -3.742  22.141  1.00 87.44           N  
ATOM   2303  CA  ILE B  46     -24.438  -4.883  21.328  1.00 87.44           C  
ATOM   2304  C   ILE B  46     -25.438  -5.723  22.109  1.00 87.44           C  
ATOM   2305  CB  ILE B  46     -23.234  -5.754  20.906  1.00 87.44           C  
ATOM   2306  O   ILE B  46     -25.234  -6.016  23.281  1.00 87.44           O  
ATOM   2307  CG1 ILE B  46     -23.672  -6.824  19.906  1.00 87.44           C  
ATOM   2308  CG2 ILE B  46     -22.562  -6.387  22.125  1.00 87.44           C  
ATOM   2309  CD1 ILE B  46     -22.531  -7.430  19.094  1.00 87.44           C  
ATOM   2310  N   GLY B  47     -26.516  -6.098  21.469  1.00 82.50           N  
ATOM   2311  CA  GLY B  47     -27.547  -6.918  22.094  1.00 82.50           C  
ATOM   2312  C   GLY B  47     -28.484  -6.129  22.984  1.00 82.50           C  
ATOM   2313  O   GLY B  47     -29.438  -6.680  23.547  1.00 82.50           O  
ATOM   2314  N   VAL B  48     -28.297  -4.863  23.266  1.00 87.50           N  
ATOM   2315  CA  VAL B  48     -29.109  -4.039  24.156  1.00 87.50           C  
ATOM   2316  C   VAL B  48     -29.922  -3.039  23.344  1.00 87.50           C  
ATOM   2317  CB  VAL B  48     -28.234  -3.297  25.188  1.00 87.50           C  
ATOM   2318  O   VAL B  48     -31.156  -3.148  23.281  1.00 87.50           O  
ATOM   2319  CG1 VAL B  48     -29.094  -2.486  26.156  1.00 87.50           C  
ATOM   2320  CG2 VAL B  48     -27.359  -4.285  25.953  1.00 87.50           C  
ATOM   2321  N   LYS B  49     -29.281  -2.139  22.656  1.00 92.25           N  
ATOM   2322  CA  LYS B  49     -29.922  -1.127  21.812  1.00 92.25           C  
ATOM   2323  C   LYS B  49     -29.016  -0.757  20.625  1.00 92.25           C  
ATOM   2324  CB  LYS B  49     -30.250   0.122  22.625  1.00 92.25           C  
ATOM   2325  O   LYS B  49     -27.828  -1.048  20.641  1.00 92.25           O  
ATOM   2326  CG  LYS B  49     -29.031   0.820  23.219  1.00 92.25           C  
ATOM   2327  CD  LYS B  49     -29.422   2.021  24.062  1.00 92.25           C  
ATOM   2328  CE  LYS B  49     -28.203   2.707  24.656  1.00 92.25           C  
ATOM   2329  NZ  LYS B  49     -28.594   3.873  25.516  1.00 92.25           N  
ATOM   2330  N   PRO B  50     -29.641  -0.203  19.672  1.00 94.94           N  
ATOM   2331  CA  PRO B  50     -28.812   0.251  18.547  1.00 94.94           C  
ATOM   2332  C   PRO B  50     -27.844   1.371  18.938  1.00 94.94           C  
ATOM   2333  CB  PRO B  50     -29.844   0.745  17.531  1.00 94.94           C  
ATOM   2334  O   PRO B  50     -28.156   2.162  19.828  1.00 94.94           O  
ATOM   2335  CG  PRO B  50     -31.141   0.158  17.984  1.00 94.94           C  
ATOM   2336  CD  PRO B  50     -31.047  -0.123  19.453  1.00 94.94           C  
ATOM   2337  N   THR B  51     -26.703   1.326  18.391  1.00 96.44           N  
ATOM   2338  CA  THR B  51     -25.750   2.406  18.594  1.00 96.44           C  
ATOM   2339  C   THR B  51     -26.109   3.617  17.734  1.00 96.44           C  
ATOM   2340  CB  THR B  51     -24.312   1.949  18.266  1.00 96.44           C  
ATOM   2341  O   THR B  51     -26.266   3.496  16.516  1.00 96.44           O  
ATOM   2342  CG2 THR B  51     -23.297   3.059  18.547  1.00 96.44           C  
ATOM   2343  OG1 THR B  51     -23.984   0.808  19.062  1.00 96.44           O  
ATOM   2344  N   LEU B  52     -26.281   4.727  18.344  1.00 97.94           N  
ATOM   2345  CA  LEU B  52     -26.578   5.973  17.656  1.00 97.94           C  
ATOM   2346  C   LEU B  52     -25.297   6.695  17.250  1.00 97.94           C  
ATOM   2347  CB  LEU B  52     -27.438   6.883  18.531  1.00 97.94           C  
ATOM   2348  O   LEU B  52     -24.453   6.988  18.094  1.00 97.94           O  
ATOM   2349  CG  LEU B  52     -27.859   8.227  17.938  1.00 97.94           C  
ATOM   2350  CD1 LEU B  52     -28.781   8.008  16.734  1.00 97.94           C  
ATOM   2351  CD2 LEU B  52     -28.516   9.102  18.984  1.00 97.94           C  
ATOM   2352  N   ILE B  53     -25.141   6.914  15.953  1.00 97.75           N  
ATOM   2353  CA  ILE B  53     -23.969   7.602  15.453  1.00 97.75           C  
ATOM   2354  C   ILE B  53     -24.359   8.969  14.891  1.00 97.75           C  
ATOM   2355  CB  ILE B  53     -23.234   6.766  14.367  1.00 97.75           C  
ATOM   2356  O   ILE B  53     -25.094   9.047  13.898  1.00 97.75           O  
ATOM   2357  CG1 ILE B  53     -22.859   5.391  14.922  1.00 97.75           C  
ATOM   2358  CG2 ILE B  53     -22.000   7.508  13.844  1.00 97.75           C  
ATOM   2359  CD1 ILE B  53     -22.281   4.441  13.883  1.00 97.75           C  
ATOM   2360  N   HIS B  54     -23.922  10.055  15.500  1.00 97.31           N  
ATOM   2361  CA  HIS B  54     -24.094  11.406  14.969  1.00 97.31           C  
ATOM   2362  C   HIS B  54     -23.016  11.750  13.953  1.00 97.31           C  
ATOM   2363  CB  HIS B  54     -24.094  12.430  16.109  1.00 97.31           C  
ATOM   2364  O   HIS B  54     -21.828  11.594  14.234  1.00 97.31           O  
ATOM   2365  CG  HIS B  54     -25.234  12.273  17.062  1.00 97.31           C  
ATOM   2366  CD2 HIS B  54     -26.500  12.750  17.016  1.00 97.31           C  
ATOM   2367  ND1 HIS B  54     -25.141  11.555  18.234  1.00 97.31           N  
ATOM   2368  CE1 HIS B  54     -26.297  11.602  18.859  1.00 97.31           C  
ATOM   2369  NE2 HIS B  54     -27.141  12.312  18.141  1.00 97.31           N  
ATOM   2370  N   THR B  55     -23.453  12.102  12.812  1.00 96.06           N  
ATOM   2371  CA  THR B  55     -22.500  12.383  11.742  1.00 96.06           C  
ATOM   2372  C   THR B  55     -22.484  13.875  11.406  1.00 96.06           C  
ATOM   2373  CB  THR B  55     -22.828  11.570  10.477  1.00 96.06           C  
ATOM   2374  O   THR B  55     -23.516  14.547  11.539  1.00 96.06           O  
ATOM   2375  CG2 THR B  55     -22.734  10.070  10.750  1.00 96.06           C  
ATOM   2376  OG1 THR B  55     -24.156  11.883  10.047  1.00 96.06           O  
ATOM   2377  N   ASP B  56     -21.281  14.391  11.055  1.00 93.50           N  
ATOM   2378  CA  ASP B  56     -21.062  15.758  10.586  1.00 93.50           C  
ATOM   2379  C   ASP B  56     -20.047  15.781   9.438  1.00 93.50           C  
ATOM   2380  CB  ASP B  56     -20.578  16.656  11.727  1.00 93.50           C  
ATOM   2381  O   ASP B  56     -19.172  14.922   9.359  1.00 93.50           O  
ATOM   2382  CG  ASP B  56     -20.812  18.125  11.461  1.00 93.50           C  
ATOM   2383  OD1 ASP B  56     -21.469  18.469  10.453  1.00 93.50           O  
ATOM   2384  OD2 ASP B  56     -20.344  18.953  12.266  1.00 93.50           O  
ATOM   2385  N   MET B  57     -20.344  16.688   8.570  1.00 92.62           N  
ATOM   2386  CA  MET B  57     -19.469  16.781   7.402  1.00 92.62           C  
ATOM   2387  C   MET B  57     -19.125  18.234   7.094  1.00 92.62           C  
ATOM   2388  CB  MET B  57     -20.125  16.141   6.184  1.00 92.62           C  
ATOM   2389  O   MET B  57     -19.984  19.125   7.199  1.00 92.62           O  
ATOM   2390  CG  MET B  57     -19.250  16.109   4.949  1.00 92.62           C  
ATOM   2391  SD  MET B  57     -20.125  15.445   3.477  1.00 92.62           S  
ATOM   2392  CE  MET B  57     -20.484  13.766   4.055  1.00 92.62           C  
ATOM   2393  N   TYR B  58     -17.891  18.516   6.852  1.00 91.00           N  
ATOM   2394  CA  TYR B  58     -17.438  19.797   6.309  1.00 91.00           C  
ATOM   2395  C   TYR B  58     -16.859  19.625   4.910  1.00 91.00           C  
ATOM   2396  CB  TYR B  58     -16.391  20.422   7.230  1.00 91.00           C  
ATOM   2397  O   TYR B  58     -15.922  18.828   4.711  1.00 91.00           O  
ATOM   2398  CG  TYR B  58     -15.805  21.719   6.699  1.00 91.00           C  
ATOM   2399  CD1 TYR B  58     -14.586  21.734   6.027  1.00 91.00           C  
ATOM   2400  CD2 TYR B  58     -16.484  22.922   6.863  1.00 91.00           C  
ATOM   2401  CE1 TYR B  58     -14.047  22.922   5.539  1.00 91.00           C  
ATOM   2402  CE2 TYR B  58     -15.953  24.109   6.379  1.00 91.00           C  
ATOM   2403  OH  TYR B  58     -14.211  25.281   5.234  1.00 91.00           O  
ATOM   2404  CZ  TYR B  58     -14.734  24.094   5.715  1.00 91.00           C  
ATOM   2405  N   VAL B  59     -17.453  20.328   3.988  1.00 92.62           N  
ATOM   2406  CA  VAL B  59     -17.016  20.219   2.604  1.00 92.62           C  
ATOM   2407  C   VAL B  59     -15.906  21.234   2.332  1.00 92.62           C  
ATOM   2408  CB  VAL B  59     -18.172  20.406   1.612  1.00 92.62           C  
ATOM   2409  O   VAL B  59     -16.172  22.438   2.279  1.00 92.62           O  
ATOM   2410  CG1 VAL B  59     -17.688  20.281   0.170  1.00 92.62           C  
ATOM   2411  CG2 VAL B  59     -19.297  19.406   1.892  1.00 92.62           C  
ATOM   2412  N   ASN B  60     -14.758  20.719   2.129  1.00 87.19           N  
ATOM   2413  CA  ASN B  60     -13.617  21.594   1.827  1.00 87.19           C  
ATOM   2414  C   ASN B  60     -13.641  22.062   0.377  1.00 87.19           C  
ATOM   2415  CB  ASN B  60     -12.305  20.859   2.127  1.00 87.19           C  
ATOM   2416  O   ASN B  60     -13.492  23.250   0.108  1.00 87.19           O  
ATOM   2417  CG  ASN B  60     -11.117  21.797   2.168  1.00 87.19           C  
ATOM   2418  ND2 ASN B  60      -9.961  21.312   1.725  1.00 87.19           N  
ATOM   2419  OD1 ASN B  60     -11.234  22.953   2.596  1.00 87.19           O  
ATOM   2420  N   SER B  61     -13.836  21.109  -0.471  1.00 87.75           N  
ATOM   2421  CA  SER B  61     -13.875  21.484  -1.881  1.00 87.75           C  
ATOM   2422  C   SER B  61     -14.648  20.469  -2.703  1.00 87.75           C  
ATOM   2423  CB  SER B  61     -12.453  21.625  -2.438  1.00 87.75           C  
ATOM   2424  O   SER B  61     -14.750  19.297  -2.318  1.00 87.75           O  
ATOM   2425  OG  SER B  61     -11.797  20.375  -2.471  1.00 87.75           O  
ATOM   2426  N   ILE B  62     -15.273  21.000  -3.758  1.00 90.69           N  
ATOM   2427  CA  ILE B  62     -15.898  20.172  -4.777  1.00 90.69           C  
ATOM   2428  C   ILE B  62     -15.242  20.422  -6.129  1.00 90.69           C  
ATOM   2429  CB  ILE B  62     -17.422  20.438  -4.863  1.00 90.69           C  
ATOM   2430  O   ILE B  62     -14.984  21.578  -6.496  1.00 90.69           O  
ATOM   2431  CG1 ILE B  62     -18.109  19.984  -3.574  1.00 90.69           C  
ATOM   2432  CG2 ILE B  62     -18.016  19.734  -6.086  1.00 90.69           C  
ATOM   2433  CD1 ILE B  62     -19.609  20.281  -3.539  1.00 90.69           C  
ATOM   2434  N   GLY B  63     -14.969  19.422  -6.789  1.00 87.75           N  
ATOM   2435  CA  GLY B  63     -14.406  19.516  -8.125  1.00 87.75           C  
ATOM   2436  C   GLY B  63     -13.125  18.719  -8.297  1.00 87.75           C  
ATOM   2437  O   GLY B  63     -12.422  18.453  -7.316  1.00 87.75           O  
ATOM   2438  N   PRO B  64     -12.773  18.344  -9.461  1.00 87.44           N  
ATOM   2439  CA  PRO B  64     -13.477  18.672 -10.703  1.00 87.44           C  
ATOM   2440  C   PRO B  64     -14.781  17.891 -10.867  1.00 87.44           C  
ATOM   2441  CB  PRO B  64     -12.469  18.297 -11.789  1.00 87.44           C  
ATOM   2442  O   PRO B  64     -14.961  16.844 -10.234  1.00 87.44           O  
ATOM   2443  CG  PRO B  64     -11.664  17.188 -11.195  1.00 87.44           C  
ATOM   2444  CD  PRO B  64     -11.539  17.438  -9.719  1.00 87.44           C  
ATOM   2445  N   VAL B  65     -15.680  18.531 -11.625  1.00 88.56           N  
ATOM   2446  CA  VAL B  65     -16.906  17.859 -12.055  1.00 88.56           C  
ATOM   2447  C   VAL B  65     -16.719  17.328 -13.477  1.00 88.56           C  
ATOM   2448  CB  VAL B  65     -18.125  18.797 -11.977  1.00 88.56           C  
ATOM   2449  O   VAL B  65     -16.484  18.094 -14.406  1.00 88.56           O  
ATOM   2450  CG1 VAL B  65     -19.391  18.047 -12.406  1.00 88.56           C  
ATOM   2451  CG2 VAL B  65     -18.281  19.359 -10.570  1.00 88.56           C  
ATOM   2452  N   ASN B  66     -16.797  16.031 -13.633  1.00 86.94           N  
ATOM   2453  CA  ASN B  66     -16.578  15.367 -14.914  1.00 86.94           C  
ATOM   2454  C   ASN B  66     -17.891  14.836 -15.508  1.00 86.94           C  
ATOM   2455  CB  ASN B  66     -15.570  14.227 -14.766  1.00 86.94           C  
ATOM   2456  O   ASN B  66     -18.359  13.773 -15.109  1.00 86.94           O  
ATOM   2457  CG  ASN B  66     -15.117  13.664 -16.094  1.00 86.94           C  
ATOM   2458  ND2 ASN B  66     -13.852  13.273 -16.172  1.00 86.94           N  
ATOM   2459  OD1 ASN B  66     -15.898  13.586 -17.047  1.00 86.94           O  
ATOM   2460  N   ALA B  67     -18.391  15.523 -16.453  1.00 82.06           N  
ATOM   2461  CA  ALA B  67     -19.672  15.164 -17.047  1.00 82.06           C  
ATOM   2462  C   ALA B  67     -19.547  13.914 -17.906  1.00 82.06           C  
ATOM   2463  CB  ALA B  67     -20.219  16.328 -17.875  1.00 82.06           C  
ATOM   2464  O   ALA B  67     -20.500  13.148 -18.047  1.00 82.06           O  
ATOM   2465  N   ILE B  68     -18.406  13.742 -18.422  1.00 77.25           N  
ATOM   2466  CA  ILE B  68     -18.172  12.609 -19.312  1.00 77.25           C  
ATOM   2467  C   ILE B  68     -18.188  11.312 -18.516  1.00 77.25           C  
ATOM   2468  CB  ILE B  68     -16.828  12.758 -20.078  1.00 77.25           C  
ATOM   2469  O   ILE B  68     -18.891  10.359 -18.875  1.00 77.25           O  
ATOM   2470  CG1 ILE B  68     -16.875  13.984 -21.000  1.00 77.25           C  
ATOM   2471  CG2 ILE B  68     -16.531  11.484 -20.875  1.00 77.25           C  
ATOM   2472  CD1 ILE B  68     -15.523  14.352 -21.594  1.00 77.25           C  
ATOM   2473  N   ASN B  69     -17.516  11.336 -17.438  1.00 79.62           N  
ATOM   2474  CA  ASN B  69     -17.422  10.133 -16.609  1.00 79.62           C  
ATOM   2475  C   ASN B  69     -18.531  10.078 -15.570  1.00 79.62           C  
ATOM   2476  CB  ASN B  69     -16.047  10.047 -15.930  1.00 79.62           C  
ATOM   2477  O   ASN B  69     -18.625   9.109 -14.812  1.00 79.62           O  
ATOM   2478  CG  ASN B  69     -14.930   9.750 -16.906  1.00 79.62           C  
ATOM   2479  ND2 ASN B  69     -13.711  10.164 -16.562  1.00 79.62           N  
ATOM   2480  OD1 ASN B  69     -15.148   9.156 -17.969  1.00 79.62           O  
ATOM   2481  N   MET B  70     -19.344  11.047 -15.500  1.00 84.38           N  
ATOM   2482  CA  MET B  70     -20.484  11.141 -14.586  1.00 84.38           C  
ATOM   2483  C   MET B  70     -20.016  11.016 -13.133  1.00 84.38           C  
ATOM   2484  CB  MET B  70     -21.516  10.062 -14.898  1.00 84.38           C  
ATOM   2485  O   MET B  70     -20.562  10.211 -12.375  1.00 84.38           O  
ATOM   2486  CG  MET B  70     -22.203  10.242 -16.250  1.00 84.38           C  
ATOM   2487  SD  MET B  70     -23.531   9.016 -16.531  1.00 84.38           S  
ATOM   2488  CE  MET B  70     -23.781   9.211 -18.312  1.00 84.38           C  
ATOM   2489  N   GLU B  71     -19.078  11.828 -12.820  1.00 87.94           N  
ATOM   2490  CA  GLU B  71     -18.531  11.797 -11.461  1.00 87.94           C  
ATOM   2491  C   GLU B  71     -18.047  13.180 -11.031  1.00 87.94           C  
ATOM   2492  CB  GLU B  71     -17.391  10.781 -11.359  1.00 87.94           C  
ATOM   2493  O   GLU B  71     -17.859  14.062 -11.875  1.00 87.94           O  
ATOM   2494  CG  GLU B  71     -16.172  11.148 -12.172  1.00 87.94           C  
ATOM   2495  CD  GLU B  71     -15.086  10.078 -12.148  1.00 87.94           C  
ATOM   2496  OE1 GLU B  71     -13.906  10.398 -12.438  1.00 87.94           O  
ATOM   2497  OE2 GLU B  71     -15.422   8.914 -11.836  1.00 87.94           O  
ATOM   2498  N   TYR B  72     -17.953  13.406  -9.789  1.00 91.75           N  
ATOM   2499  CA  TYR B  72     -17.359  14.602  -9.211  1.00 91.75           C  
ATOM   2500  C   TYR B  72     -16.438  14.250  -8.047  1.00 91.75           C  
ATOM   2501  CB  TYR B  72     -18.438  15.578  -8.750  1.00 91.75           C  
ATOM   2502  O   TYR B  72     -16.641  13.234  -7.379  1.00 91.75           O  
ATOM   2503  CG  TYR B  72     -19.172  15.125  -7.512  1.00 91.75           C  
ATOM   2504  CD1 TYR B  72     -20.156  14.125  -7.578  1.00 91.75           C  
ATOM   2505  CD2 TYR B  72     -18.906  15.688  -6.270  1.00 91.75           C  
ATOM   2506  CE1 TYR B  72     -20.828  13.711  -6.438  1.00 91.75           C  
ATOM   2507  CE2 TYR B  72     -19.578  15.273  -5.125  1.00 91.75           C  
ATOM   2508  OH  TYR B  72     -21.203  13.875  -4.090  1.00 91.75           O  
ATOM   2509  CZ  TYR B  72     -20.531  14.289  -5.219  1.00 91.75           C  
ATOM   2510  N   THR B  73     -15.461  15.023  -7.891  1.00 91.69           N  
ATOM   2511  CA  THR B  73     -14.539  14.844  -6.773  1.00 91.69           C  
ATOM   2512  C   THR B  73     -14.898  15.766  -5.617  1.00 91.69           C  
ATOM   2513  CB  THR B  73     -13.086  15.102  -7.211  1.00 91.69           C  
ATOM   2514  O   THR B  73     -15.234  16.938  -5.832  1.00 91.69           O  
ATOM   2515  CG2 THR B  73     -12.109  14.805  -6.074  1.00 91.69           C  
ATOM   2516  OG1 THR B  73     -12.766  14.266  -8.328  1.00 91.69           O  
ATOM   2517  N   ILE B  74     -14.875  15.242  -4.418  1.00 92.38           N  
ATOM   2518  CA  ILE B  74     -15.211  16.031  -3.240  1.00 92.38           C  
ATOM   2519  C   ILE B  74     -14.188  15.773  -2.137  1.00 92.38           C  
ATOM   2520  CB  ILE B  74     -16.641  15.727  -2.732  1.00 92.38           C  
ATOM   2521  O   ILE B  74     -13.750  14.641  -1.940  1.00 92.38           O  
ATOM   2522  CG1 ILE B  74     -17.000  16.656  -1.568  1.00 92.38           C  
ATOM   2523  CG2 ILE B  74     -16.750  14.258  -2.320  1.00 92.38           C  
ATOM   2524  CD1 ILE B  74     -18.469  16.625  -1.192  1.00 92.38           C  
ATOM   2525  N   ASP B  75     -13.742  16.828  -1.508  1.00 89.88           N  
ATOM   2526  CA  ASP B  75     -12.875  16.766  -0.336  1.00 89.88           C  
ATOM   2527  C   ASP B  75     -13.633  17.156   0.931  1.00 89.88           C  
ATOM   2528  CB  ASP B  75     -11.656  17.688  -0.521  1.00 89.88           C  
ATOM   2529  O   ASP B  75     -14.188  18.250   1.018  1.00 89.88           O  
ATOM   2530  CG  ASP B  75     -10.641  17.547   0.597  1.00 89.88           C  
ATOM   2531  OD1 ASP B  75     -10.555  18.453   1.461  1.00 89.88           O  
ATOM   2532  OD2 ASP B  75      -9.906  16.531   0.613  1.00 89.88           O  
ATOM   2533  N   ILE B  76     -13.625  16.219   1.929  1.00 90.31           N  
ATOM   2534  CA  ILE B  76     -14.469  16.484   3.088  1.00 90.31           C  
ATOM   2535  C   ILE B  76     -13.719  16.141   4.367  1.00 90.31           C  
ATOM   2536  CB  ILE B  76     -15.797  15.695   3.018  1.00 90.31           C  
ATOM   2537  O   ILE B  76     -12.789  15.328   4.348  1.00 90.31           O  
ATOM   2538  CG1 ILE B  76     -15.523  14.188   3.035  1.00 90.31           C  
ATOM   2539  CG2 ILE B  76     -16.594  16.094   1.773  1.00 90.31           C  
ATOM   2540  CD1 ILE B  76     -16.766  13.336   3.197  1.00 90.31           C  
ATOM   2541  N   PHE B  77     -14.078  16.812   5.383  1.00 88.75           N  
ATOM   2542  CA  PHE B  77     -13.836  16.344   6.742  1.00 88.75           C  
ATOM   2543  C   PHE B  77     -15.062  15.633   7.297  1.00 88.75           C  
ATOM   2544  CB  PHE B  77     -13.453  17.516   7.656  1.00 88.75           C  
ATOM   2545  O   PHE B  77     -16.156  16.203   7.320  1.00 88.75           O  
ATOM   2546  CG  PHE B  77     -12.109  18.125   7.340  1.00 88.75           C  
ATOM   2547  CD1 PHE B  77     -10.953  17.609   7.918  1.00 88.75           C  
ATOM   2548  CD2 PHE B  77     -12.008  19.188   6.465  1.00 88.75           C  
ATOM   2549  CE1 PHE B  77      -9.711  18.172   7.629  1.00 88.75           C  
ATOM   2550  CE2 PHE B  77     -10.766  19.750   6.168  1.00 88.75           C  
ATOM   2551  CZ  PHE B  77      -9.617  19.250   6.754  1.00 88.75           C  
ATOM   2552  N   PHE B  78     -14.945  14.438   7.684  1.00 91.50           N  
ATOM   2553  CA  PHE B  78     -16.047  13.586   8.133  1.00 91.50           C  
ATOM   2554  C   PHE B  78     -15.906  13.273   9.617  1.00 91.50           C  
ATOM   2555  CB  PHE B  78     -16.078  12.281   7.328  1.00 91.50           C  
ATOM   2556  O   PHE B  78     -14.867  12.805  10.070  1.00 91.50           O  
ATOM   2557  CG  PHE B  78     -17.312  11.461   7.551  1.00 91.50           C  
ATOM   2558  CD1 PHE B  78     -17.234  10.156   8.008  1.00 91.50           C  
ATOM   2559  CD2 PHE B  78     -18.578  12.000   7.309  1.00 91.50           C  
ATOM   2560  CE1 PHE B  78     -18.375   9.391   8.219  1.00 91.50           C  
ATOM   2561  CE2 PHE B  78     -19.719  11.250   7.516  1.00 91.50           C  
ATOM   2562  CZ  PHE B  78     -19.625   9.945   7.969  1.00 91.50           C  
ATOM   2563  N   ALA B  79     -16.938  13.602  10.328  1.00 93.19           N  
ATOM   2564  CA  ALA B  79     -16.922  13.398  11.773  1.00 93.19           C  
ATOM   2565  C   ALA B  79     -18.062  12.484  12.219  1.00 93.19           C  
ATOM   2566  CB  ALA B  79     -17.016  14.742  12.500  1.00 93.19           C  
ATOM   2567  O   ALA B  79     -19.188  12.602  11.727  1.00 93.19           O  
ATOM   2568  N   GLN B  80     -17.766  11.594  13.070  1.00 94.38           N  
ATOM   2569  CA  GLN B  80     -18.734  10.672  13.680  1.00 94.38           C  
ATOM   2570  C   GLN B  80     -18.594  10.672  15.195  1.00 94.38           C  
ATOM   2571  CB  GLN B  80     -18.547   9.258  13.125  1.00 94.38           C  
ATOM   2572  O   GLN B  80     -17.484  10.586  15.727  1.00 94.38           O  
ATOM   2573  CG  GLN B  80     -18.734   9.156  11.625  1.00 94.38           C  
ATOM   2574  CD  GLN B  80     -18.484   7.754  11.094  1.00 94.38           C  
ATOM   2575  NE2 GLN B  80     -17.219   7.441  10.836  1.00 94.38           N  
ATOM   2576  OE1 GLN B  80     -19.406   6.961  10.922  1.00 94.38           O  
ATOM   2577  N   THR B  81     -19.734  10.820  15.891  1.00 96.88           N  
ATOM   2578  CA  THR B  81     -19.766  10.812  17.344  1.00 96.88           C  
ATOM   2579  C   THR B  81     -20.719   9.742  17.859  1.00 96.88           C  
ATOM   2580  CB  THR B  81     -20.188  12.188  17.891  1.00 96.88           C  
ATOM   2581  O   THR B  81     -21.844   9.602  17.359  1.00 96.88           O  
ATOM   2582  CG2 THR B  81     -20.125  12.211  19.422  1.00 96.88           C  
ATOM   2583  OG1 THR B  81     -19.312  13.195  17.375  1.00 96.88           O  
ATOM   2584  N   TRP B  82     -20.297   8.984  18.812  1.00 97.38           N  
ATOM   2585  CA  TRP B  82     -21.141   7.984  19.453  1.00 97.38           C  
ATOM   2586  C   TRP B  82     -20.750   7.801  20.922  1.00 97.38           C  
ATOM   2587  CB  TRP B  82     -21.047   6.645  18.719  1.00 97.38           C  
ATOM   2588  O   TRP B  82     -19.766   8.375  21.391  1.00 97.38           O  
ATOM   2589  CG  TRP B  82     -19.703   6.004  18.797  1.00 97.38           C  
ATOM   2590  CD1 TRP B  82     -19.281   5.059  19.688  1.00 97.38           C  
ATOM   2591  CD2 TRP B  82     -18.578   6.266  17.938  1.00 97.38           C  
ATOM   2592  CE2 TRP B  82     -17.516   5.441  18.359  1.00 97.38           C  
ATOM   2593  CE3 TRP B  82     -18.375   7.117  16.844  1.00 97.38           C  
ATOM   2594  NE1 TRP B  82     -17.969   4.715  19.438  1.00 97.38           N  
ATOM   2595  CH2 TRP B  82     -16.094   6.285  16.672  1.00 97.38           C  
ATOM   2596  CZ2 TRP B  82     -16.266   5.441  17.734  1.00 97.38           C  
ATOM   2597  CZ3 TRP B  82     -17.141   7.117  16.219  1.00 97.38           C  
ATOM   2598  N   TYR B  83     -21.609   7.051  21.641  1.00 97.31           N  
ATOM   2599  CA  TYR B  83     -21.344   6.762  23.047  1.00 97.31           C  
ATOM   2600  C   TYR B  83     -20.953   5.297  23.250  1.00 97.31           C  
ATOM   2601  CB  TYR B  83     -22.562   7.105  23.906  1.00 97.31           C  
ATOM   2602  O   TYR B  83     -21.625   4.402  22.719  1.00 97.31           O  
ATOM   2603  CG  TYR B  83     -22.734   8.586  24.141  1.00 97.31           C  
ATOM   2604  CD1 TYR B  83     -22.219   9.203  25.281  1.00 97.31           C  
ATOM   2605  CD2 TYR B  83     -23.422   9.375  23.234  1.00 97.31           C  
ATOM   2606  CE1 TYR B  83     -22.391  10.562  25.500  1.00 97.31           C  
ATOM   2607  CE2 TYR B  83     -23.594  10.734  23.438  1.00 97.31           C  
ATOM   2608  OH  TYR B  83     -23.234  12.672  24.781  1.00 97.31           O  
ATOM   2609  CZ  TYR B  83     -23.078  11.320  24.578  1.00 97.31           C  
ATOM   2610  N   ASP B  84     -19.891   5.082  23.922  1.00 96.44           N  
ATOM   2611  CA  ASP B  84     -19.438   3.748  24.312  1.00 96.44           C  
ATOM   2612  C   ASP B  84     -19.172   3.672  25.812  1.00 96.44           C  
ATOM   2613  CB  ASP B  84     -18.172   3.359  23.531  1.00 96.44           C  
ATOM   2614  O   ASP B  84     -18.156   4.168  26.297  1.00 96.44           O  
ATOM   2615  CG  ASP B  84     -17.844   1.883  23.656  1.00 96.44           C  
ATOM   2616  OD1 ASP B  84     -18.250   1.239  24.641  1.00 96.44           O  
ATOM   2617  OD2 ASP B  84     -17.156   1.358  22.734  1.00 96.44           O  
ATOM   2618  N   ARG B  85     -20.016   3.002  26.484  1.00 94.12           N  
ATOM   2619  CA  ARG B  85     -19.953   2.938  27.938  1.00 94.12           C  
ATOM   2620  C   ARG B  85     -18.672   2.232  28.406  1.00 94.12           C  
ATOM   2621  CB  ARG B  85     -21.172   2.221  28.500  1.00 94.12           C  
ATOM   2622  O   ARG B  85     -18.203   2.455  29.516  1.00 94.12           O  
ATOM   2623  CG  ARG B  85     -22.469   3.014  28.375  1.00 94.12           C  
ATOM   2624  CD  ARG B  85     -23.656   2.270  28.969  1.00 94.12           C  
ATOM   2625  NE  ARG B  85     -24.891   2.582  28.281  1.00 94.12           N  
ATOM   2626  NH1 ARG B  85     -26.062   0.775  29.125  1.00 94.12           N  
ATOM   2627  NH2 ARG B  85     -27.094   2.238  27.688  1.00 94.12           N  
ATOM   2628  CZ  ARG B  85     -26.016   1.864  28.359  1.00 94.12           C  
ATOM   2629  N   ARG B  86     -18.109   1.376  27.578  1.00 92.75           N  
ATOM   2630  CA  ARG B  86     -16.906   0.643  27.922  1.00 92.75           C  
ATOM   2631  C   ARG B  86     -15.703   1.580  28.016  1.00 92.75           C  
ATOM   2632  CB  ARG B  86     -16.641  -0.468  26.906  1.00 92.75           C  
ATOM   2633  O   ARG B  86     -14.672   1.223  28.578  1.00 92.75           O  
ATOM   2634  CG  ARG B  86     -17.766  -1.480  26.797  1.00 92.75           C  
ATOM   2635  CD  ARG B  86     -17.562  -2.412  25.609  1.00 92.75           C  
ATOM   2636  NE  ARG B  86     -17.609  -1.689  24.328  1.00 92.75           N  
ATOM   2637  NH1 ARG B  86     -16.969  -3.496  23.047  1.00 92.75           N  
ATOM   2638  NH2 ARG B  86     -17.406  -1.473  22.062  1.00 92.75           N  
ATOM   2639  CZ  ARG B  86     -17.328  -2.221  23.156  1.00 92.75           C  
ATOM   2640  N   LEU B  87     -15.875   2.828  27.484  1.00 94.88           N  
ATOM   2641  CA  LEU B  87     -14.758   3.770  27.438  1.00 94.88           C  
ATOM   2642  C   LEU B  87     -14.961   4.898  28.453  1.00 94.88           C  
ATOM   2643  CB  LEU B  87     -14.609   4.348  26.031  1.00 94.88           C  
ATOM   2644  O   LEU B  87     -14.312   5.941  28.344  1.00 94.88           O  
ATOM   2645  CG  LEU B  87     -14.234   3.359  24.922  1.00 94.88           C  
ATOM   2646  CD1 LEU B  87     -14.250   4.051  23.562  1.00 94.88           C  
ATOM   2647  CD2 LEU B  87     -12.859   2.750  25.203  1.00 94.88           C  
ATOM   2648  N   LYS B  88     -15.844   4.750  29.312  1.00 94.81           N  
ATOM   2649  CA  LYS B  88     -16.016   5.703  30.406  1.00 94.81           C  
ATOM   2650  C   LYS B  88     -14.852   5.637  31.391  1.00 94.81           C  
ATOM   2651  CB  LYS B  88     -17.328   5.445  31.141  1.00 94.81           C  
ATOM   2652  O   LYS B  88     -14.312   4.559  31.641  1.00 94.81           O  
ATOM   2653  CG  LYS B  88     -18.578   5.871  30.359  1.00 94.81           C  
ATOM   2654  CD  LYS B  88     -19.844   5.672  31.188  1.00 94.81           C  
ATOM   2655  CE  LYS B  88     -21.078   6.129  30.422  1.00 94.81           C  
ATOM   2656  NZ  LYS B  88     -22.328   5.965  31.234  1.00 94.81           N  
ATOM   2657  N   PHE B  89     -14.406   6.762  31.875  1.00 92.25           N  
ATOM   2658  CA  PHE B  89     -13.359   6.785  32.875  1.00 92.25           C  
ATOM   2659  C   PHE B  89     -13.555   7.961  33.844  1.00 92.25           C  
ATOM   2660  CB  PHE B  89     -11.977   6.867  32.219  1.00 92.25           C  
ATOM   2661  O   PHE B  89     -14.234   8.930  33.500  1.00 92.25           O  
ATOM   2662  CG  PHE B  89     -11.781   8.094  31.375  1.00 92.25           C  
ATOM   2663  CD1 PHE B  89     -12.180   8.109  30.047  1.00 92.25           C  
ATOM   2664  CD2 PHE B  89     -11.195   9.234  31.906  1.00 92.25           C  
ATOM   2665  CE1 PHE B  89     -12.000   9.242  29.266  1.00 92.25           C  
ATOM   2666  CE2 PHE B  89     -11.016  10.375  31.141  1.00 92.25           C  
ATOM   2667  CZ  PHE B  89     -11.414  10.375  29.812  1.00 92.25           C  
ATOM   2668  N   ASN B  90     -13.039   7.762  35.062  1.00 89.81           N  
ATOM   2669  CA  ASN B  90     -13.109   8.805  36.062  1.00 89.81           C  
ATOM   2670  C   ASN B  90     -11.758   9.477  36.281  1.00 89.81           C  
ATOM   2671  CB  ASN B  90     -13.633   8.227  37.406  1.00 89.81           C  
ATOM   2672  O   ASN B  90     -10.789   8.820  36.688  1.00 89.81           O  
ATOM   2673  CG  ASN B  90     -15.133   8.039  37.406  1.00 89.81           C  
ATOM   2674  ND2 ASN B  90     -15.625   7.191  38.281  1.00 89.81           N  
ATOM   2675  OD1 ASN B  90     -15.852   8.656  36.594  1.00 89.81           O  
ATOM   2676  N   SER B  91     -11.664  10.711  35.938  1.00 86.38           N  
ATOM   2677  CA  SER B  91     -10.430  11.477  36.094  1.00 86.38           C  
ATOM   2678  C   SER B  91     -10.703  12.977  36.031  1.00 86.38           C  
ATOM   2679  CB  SER B  91      -9.422  11.102  35.000  1.00 86.38           C  
ATOM   2680  O   SER B  91     -11.805  13.406  35.688  1.00 86.38           O  
ATOM   2681  OG  SER B  91      -8.250  11.891  35.094  1.00 86.38           O  
ATOM   2682  N   THR B  92      -9.719  13.773  36.438  1.00 84.19           N  
ATOM   2683  CA  THR B  92      -9.797  15.227  36.312  1.00 84.19           C  
ATOM   2684  C   THR B  92      -9.672  15.656  34.844  1.00 84.19           C  
ATOM   2685  CB  THR B  92      -8.703  15.914  37.156  1.00 84.19           C  
ATOM   2686  O   THR B  92     -10.195  16.703  34.469  1.00 84.19           O  
ATOM   2687  CG2 THR B  92      -8.891  15.625  38.625  1.00 84.19           C  
ATOM   2688  OG1 THR B  92      -7.418  15.430  36.750  1.00 84.19           O  
ATOM   2689  N   ILE B  93      -9.070  14.781  34.094  1.00 85.06           N  
ATOM   2690  CA  ILE B  93      -8.992  15.039  32.656  1.00 85.06           C  
ATOM   2691  C   ILE B  93     -10.320  14.664  32.000  1.00 85.06           C  
ATOM   2692  CB  ILE B  93      -7.832  14.258  32.000  1.00 85.06           C  
ATOM   2693  O   ILE B  93     -10.805  13.539  32.156  1.00 85.06           O  
ATOM   2694  CG1 ILE B  93      -6.492  14.680  32.625  1.00 85.06           C  
ATOM   2695  CG2 ILE B  93      -7.828  14.469  30.500  1.00 85.06           C  
ATOM   2696  CD1 ILE B  93      -5.316  13.820  32.188  1.00 85.06           C  
ATOM   2697  N   LYS B  94     -10.898  15.648  31.281  1.00 87.88           N  
ATOM   2698  CA  LYS B  94     -12.242  15.453  30.750  1.00 87.88           C  
ATOM   2699  C   LYS B  94     -12.195  14.789  29.375  1.00 87.88           C  
ATOM   2700  CB  LYS B  94     -12.984  16.797  30.656  1.00 87.88           C  
ATOM   2701  O   LYS B  94     -13.148  14.133  28.969  1.00 87.88           O  
ATOM   2702  CG  LYS B  94     -13.297  17.422  32.000  1.00 87.88           C  
ATOM   2703  CD  LYS B  94     -14.703  18.000  32.031  1.00 87.88           C  
ATOM   2704  CE  LYS B  94     -15.023  18.609  33.406  1.00 87.88           C  
ATOM   2705  NZ  LYS B  94     -16.422  19.141  33.438  1.00 87.88           N  
ATOM   2706  N   VAL B  95     -11.117  15.055  28.719  1.00 90.88           N  
ATOM   2707  CA  VAL B  95     -11.062  14.547  27.359  1.00 90.88           C  
ATOM   2708  C   VAL B  95      -9.664  14.016  27.062  1.00 90.88           C  
ATOM   2709  CB  VAL B  95     -11.453  15.633  26.328  1.00 90.88           C  
ATOM   2710  O   VAL B  95      -8.664  14.633  27.422  1.00 90.88           O  
ATOM   2711  CG1 VAL B  95     -10.500  16.828  26.422  1.00 90.88           C  
ATOM   2712  CG2 VAL B  95     -11.469  15.055  24.922  1.00 90.88           C  
ATOM   2713  N   LEU B  96      -9.648  12.852  26.516  1.00 90.00           N  
ATOM   2714  CA  LEU B  96      -8.414  12.281  26.000  1.00 90.00           C  
ATOM   2715  C   LEU B  96      -8.297  12.516  24.484  1.00 90.00           C  
ATOM   2716  CB  LEU B  96      -8.352  10.781  26.297  1.00 90.00           C  
ATOM   2717  O   LEU B  96      -9.156  12.070  23.719  1.00 90.00           O  
ATOM   2718  CG  LEU B  96      -8.367  10.383  27.766  1.00 90.00           C  
ATOM   2719  CD1 LEU B  96      -8.500   8.867  27.906  1.00 90.00           C  
ATOM   2720  CD2 LEU B  96      -7.102  10.875  28.469  1.00 90.00           C  
ATOM   2721  N   ARG B  97      -7.320  13.242  24.094  1.00 88.75           N  
ATOM   2722  CA  ARG B  97      -7.020  13.438  22.672  1.00 88.75           C  
ATOM   2723  C   ARG B  97      -5.914  12.492  22.219  1.00 88.75           C  
ATOM   2724  CB  ARG B  97      -6.609  14.883  22.406  1.00 88.75           C  
ATOM   2725  O   ARG B  97      -4.777  12.586  22.672  1.00 88.75           O  
ATOM   2726  CG  ARG B  97      -7.672  15.906  22.781  1.00 88.75           C  
ATOM   2727  CD  ARG B  97      -7.168  17.328  22.609  1.00 88.75           C  
ATOM   2728  NE  ARG B  97      -8.164  18.312  23.047  1.00 88.75           N  
ATOM   2729  NH1 ARG B  97      -8.797  18.938  20.906  1.00 88.75           N  
ATOM   2730  NH2 ARG B  97      -9.781  19.906  22.734  1.00 88.75           N  
ATOM   2731  CZ  ARG B  97      -8.914  19.047  22.234  1.00 88.75           C  
ATOM   2732  N   LEU B  98      -6.266  11.609  21.312  1.00 84.38           N  
ATOM   2733  CA  LEU B  98      -5.371  10.516  20.969  1.00 84.38           C  
ATOM   2734  C   LEU B  98      -4.965  10.586  19.500  1.00 84.38           C  
ATOM   2735  CB  LEU B  98      -6.031   9.164  21.266  1.00 84.38           C  
ATOM   2736  O   LEU B  98      -5.664  11.203  18.688  1.00 84.38           O  
ATOM   2737  CG  LEU B  98      -6.559   8.969  22.688  1.00 84.38           C  
ATOM   2738  CD1 LEU B  98      -7.406   7.699  22.766  1.00 84.38           C  
ATOM   2739  CD2 LEU B  98      -5.406   8.906  23.688  1.00 84.38           C  
ATOM   2740  N   ASN B  99      -3.779  10.070  19.234  1.00 77.81           N  
ATOM   2741  CA  ASN B  99      -3.275  10.094  17.875  1.00 77.81           C  
ATOM   2742  C   ASN B  99      -3.844   8.945  17.047  1.00 77.81           C  
ATOM   2743  CB  ASN B  99      -1.746  10.047  17.859  1.00 77.81           C  
ATOM   2744  O   ASN B  99      -4.645   8.148  17.547  1.00 77.81           O  
ATOM   2745  CG  ASN B  99      -1.194   8.750  18.406  1.00 77.81           C  
ATOM   2746  ND2 ASN B  99       0.126   8.664  18.516  1.00 77.81           N  
ATOM   2747  OD1 ASN B  99      -1.947   7.816  18.703  1.00 77.81           O  
ATOM   2748  N   SER B 100      -3.436   8.859  15.766  1.00 76.94           N  
ATOM   2749  CA  SER B 100      -3.963   7.941  14.758  1.00 76.94           C  
ATOM   2750  C   SER B 100      -3.646   6.492  15.109  1.00 76.94           C  
ATOM   2751  CB  SER B 100      -3.393   8.273  13.375  1.00 76.94           C  
ATOM   2752  O   SER B 100      -4.336   5.574  14.664  1.00 76.94           O  
ATOM   2753  OG  SER B 100      -1.979   8.164  13.375  1.00 76.94           O  
ATOM   2754  N   ASN B 101      -2.711   6.246  15.977  1.00 73.50           N  
ATOM   2755  CA  ASN B 101      -2.318   4.887  16.328  1.00 73.50           C  
ATOM   2756  C   ASN B 101      -3.383   4.199  17.188  1.00 73.50           C  
ATOM   2757  CB  ASN B 101      -0.975   4.891  17.062  1.00 73.50           C  
ATOM   2758  O   ASN B 101      -3.398   2.973  17.297  1.00 73.50           O  
ATOM   2759  CG  ASN B 101       0.182   5.270  16.156  1.00 73.50           C  
ATOM   2760  ND2 ASN B 101       1.307   5.641  16.750  1.00 73.50           N  
ATOM   2761  OD1 ASN B 101       0.066   5.227  14.930  1.00 73.50           O  
ATOM   2762  N   MET B 102      -4.250   5.008  17.719  1.00 82.56           N  
ATOM   2763  CA  MET B 102      -5.270   4.469  18.609  1.00 82.56           C  
ATOM   2764  C   MET B 102      -6.500   4.023  17.828  1.00 82.56           C  
ATOM   2765  CB  MET B 102      -5.664   5.512  19.672  1.00 82.56           C  
ATOM   2766  O   MET B 102      -7.352   3.305  18.359  1.00 82.56           O  
ATOM   2767  CG  MET B 102      -4.648   5.668  20.781  1.00 82.56           C  
ATOM   2768  SD  MET B 102      -4.469   4.148  21.797  1.00 82.56           S  
ATOM   2769  CE  MET B 102      -6.125   4.055  22.531  1.00 82.56           C  
ATOM   2770  N   VAL B 103      -6.629   4.438  16.641  1.00 79.50           N  
ATOM   2771  CA  VAL B 103      -7.824   4.137  15.852  1.00 79.50           C  
ATOM   2772  C   VAL B 103      -7.969   2.627  15.688  1.00 79.50           C  
ATOM   2773  CB  VAL B 103      -7.773   4.820  14.461  1.00 79.50           C  
ATOM   2774  O   VAL B 103      -9.078   2.094  15.766  1.00 79.50           O  
ATOM   2775  CG1 VAL B 103      -8.906   4.309  13.570  1.00 79.50           C  
ATOM   2776  CG2 VAL B 103      -7.855   6.340  14.609  1.00 79.50           C  
ATOM   2777  N   GLY B 104      -7.008   1.828  15.719  1.00 80.31           N  
ATOM   2778  CA  GLY B 104      -7.082   0.382  15.586  1.00 80.31           C  
ATOM   2779  C   GLY B 104      -7.367  -0.325  16.891  1.00 80.31           C  
ATOM   2780  O   GLY B 104      -7.664  -1.521  16.906  1.00 80.31           O  
ATOM   2781  N   LYS B 105      -7.438   0.423  17.922  1.00 87.62           N  
ATOM   2782  CA  LYS B 105      -7.609  -0.178  19.234  1.00 87.62           C  
ATOM   2783  C   LYS B 105      -9.016   0.067  19.766  1.00 87.62           C  
ATOM   2784  CB  LYS B 105      -6.574   0.370  20.219  1.00 87.62           C  
ATOM   2785  O   LYS B 105      -9.406  -0.504  20.781  1.00 87.62           O  
ATOM   2786  CG  LYS B 105      -5.133   0.048  19.844  1.00 87.62           C  
ATOM   2787  CD  LYS B 105      -4.172   0.375  20.969  1.00 87.62           C  
ATOM   2788  CE  LYS B 105      -2.746  -0.035  20.641  1.00 87.62           C  
ATOM   2789  NZ  LYS B 105      -1.819   0.185  21.781  1.00 87.62           N  
ATOM   2790  N   ILE B 106      -9.766   0.910  19.094  1.00 90.62           N  
ATOM   2791  CA  ILE B 106     -11.133   1.222  19.484  1.00 90.62           C  
ATOM   2792  C   ILE B 106     -12.094   0.877  18.344  1.00 90.62           C  
ATOM   2793  CB  ILE B 106     -11.281   2.709  19.875  1.00 90.62           C  
ATOM   2794  O   ILE B 106     -11.695   0.857  17.188  1.00 90.62           O  
ATOM   2795  CG1 ILE B 106     -10.375   3.037  21.078  1.00 90.62           C  
ATOM   2796  CG2 ILE B 106     -12.742   3.041  20.188  1.00 90.62           C  
ATOM   2797  CD1 ILE B 106     -10.492   4.477  21.562  1.00 90.62           C  
ATOM   2798  N   TRP B 107     -13.305   0.521  18.703  1.00 91.62           N  
ATOM   2799  CA  TRP B 107     -14.320   0.239  17.703  1.00 91.62           C  
ATOM   2800  C   TRP B 107     -14.688   1.501  16.922  1.00 91.62           C  
ATOM   2801  CB  TRP B 107     -15.578  -0.356  18.344  1.00 91.62           C  
ATOM   2802  O   TRP B 107     -14.930   2.555  17.516  1.00 91.62           O  
ATOM   2803  CG  TRP B 107     -16.688  -0.645  17.375  1.00 91.62           C  
ATOM   2804  CD1 TRP B 107     -16.828  -1.758  16.594  1.00 91.62           C  
ATOM   2805  CD2 TRP B 107     -17.797   0.198  17.094  1.00 91.62           C  
ATOM   2806  CE2 TRP B 107     -18.594  -0.469  16.125  1.00 91.62           C  
ATOM   2807  CE3 TRP B 107     -18.219   1.452  17.547  1.00 91.62           C  
ATOM   2808  NE1 TRP B 107     -17.969  -1.658  15.836  1.00 91.62           N  
ATOM   2809  CH2 TRP B 107     -20.156   1.307  16.078  1.00 91.62           C  
ATOM   2810  CZ2 TRP B 107     -19.766   0.078  15.602  1.00 91.62           C  
ATOM   2811  CZ3 TRP B 107     -19.391   1.995  17.031  1.00 91.62           C  
ATOM   2812  N   ILE B 108     -14.672   1.391  15.641  1.00 91.19           N  
ATOM   2813  CA  ILE B 108     -15.078   2.494  14.773  1.00 91.19           C  
ATOM   2814  C   ILE B 108     -16.234   2.053  13.875  1.00 91.19           C  
ATOM   2815  CB  ILE B 108     -13.898   2.998  13.914  1.00 91.19           C  
ATOM   2816  O   ILE B 108     -16.281   0.900  13.438  1.00 91.19           O  
ATOM   2817  CG1 ILE B 108     -12.750   3.469  14.805  1.00 91.19           C  
ATOM   2818  CG2 ILE B 108     -14.352   4.117  12.969  1.00 91.19           C  
ATOM   2819  CD1 ILE B 108     -11.492   3.879  14.047  1.00 91.19           C  
ATOM   2820  N   PRO B 109     -17.203   2.955  13.641  1.00 92.12           N  
ATOM   2821  CA  PRO B 109     -18.297   2.600  12.742  1.00 92.12           C  
ATOM   2822  C   PRO B 109     -17.812   2.148  11.367  1.00 92.12           C  
ATOM   2823  CB  PRO B 109     -19.094   3.898  12.633  1.00 92.12           C  
ATOM   2824  O   PRO B 109     -16.797   2.652  10.867  1.00 92.12           O  
ATOM   2825  CG  PRO B 109     -18.750   4.668  13.867  1.00 92.12           C  
ATOM   2826  CD  PRO B 109     -17.328   4.367  14.227  1.00 92.12           C  
ATOM   2827  N   ASP B 110     -18.516   1.255  10.781  1.00 89.81           N  
ATOM   2828  CA  ASP B 110     -18.156   0.727   9.469  1.00 89.81           C  
ATOM   2829  C   ASP B 110     -18.797   1.541   8.352  1.00 89.81           C  
ATOM   2830  CB  ASP B 110     -18.562  -0.744   9.352  1.00 89.81           C  
ATOM   2831  O   ASP B 110     -19.344   0.977   7.402  1.00 89.81           O  
ATOM   2832  CG  ASP B 110     -20.062  -0.950   9.414  1.00 89.81           C  
ATOM   2833  OD1 ASP B 110     -20.781  -0.052   9.898  1.00 89.81           O  
ATOM   2834  OD2 ASP B 110     -20.531  -2.021   8.969  1.00 89.81           O  
ATOM   2835  N   THR B 111     -18.719   2.789   8.414  1.00 91.62           N  
ATOM   2836  CA  THR B 111     -19.344   3.697   7.461  1.00 91.62           C  
ATOM   2837  C   THR B 111     -18.656   3.605   6.102  1.00 91.62           C  
ATOM   2838  CB  THR B 111     -19.297   5.152   7.961  1.00 91.62           C  
ATOM   2839  O   THR B 111     -17.422   3.605   6.020  1.00 91.62           O  
ATOM   2840  CG2 THR B 111     -20.141   6.066   7.074  1.00 91.62           C  
ATOM   2841  OG1 THR B 111     -19.812   5.207   9.305  1.00 91.62           O  
ATOM   2842  N   PHE B 112     -19.453   3.502   5.094  1.00 88.88           N  
ATOM   2843  CA  PHE B 112     -18.922   3.533   3.736  1.00 88.88           C  
ATOM   2844  C   PHE B 112     -19.766   4.441   2.848  1.00 88.88           C  
ATOM   2845  CB  PHE B 112     -18.859   2.121   3.146  1.00 88.88           C  
ATOM   2846  O   PHE B 112     -20.906   4.746   3.172  1.00 88.88           O  
ATOM   2847  CG  PHE B 112     -20.156   1.674   2.521  1.00 88.88           C  
ATOM   2848  CD1 PHE B 112     -21.266   1.389   3.312  1.00 88.88           C  
ATOM   2849  CD2 PHE B 112     -20.266   1.538   1.145  1.00 88.88           C  
ATOM   2850  CE1 PHE B 112     -22.469   0.974   2.738  1.00 88.88           C  
ATOM   2851  CE2 PHE B 112     -21.469   1.125   0.562  1.00 88.88           C  
ATOM   2852  CZ  PHE B 112     -22.562   0.842   1.361  1.00 88.88           C  
ATOM   2853  N   PHE B 113     -19.141   4.930   1.799  1.00 91.44           N  
ATOM   2854  CA  PHE B 113     -19.812   5.793   0.842  1.00 91.44           C  
ATOM   2855  C   PHE B 113     -20.328   4.984  -0.348  1.00 91.44           C  
ATOM   2856  CB  PHE B 113     -18.891   6.910   0.361  1.00 91.44           C  
ATOM   2857  O   PHE B 113     -19.531   4.484  -1.146  1.00 91.44           O  
ATOM   2858  CG  PHE B 113     -18.562   7.926   1.423  1.00 91.44           C  
ATOM   2859  CD1 PHE B 113     -19.328   9.070   1.575  1.00 91.44           C  
ATOM   2860  CD2 PHE B 113     -17.469   7.734   2.270  1.00 91.44           C  
ATOM   2861  CE1 PHE B 113     -19.031  10.008   2.557  1.00 91.44           C  
ATOM   2862  CE2 PHE B 113     -17.172   8.672   3.254  1.00 91.44           C  
ATOM   2863  CZ  PHE B 113     -17.938   9.805   3.395  1.00 91.44           C  
ATOM   2864  N   ARG B 114     -21.594   4.949  -0.487  1.00 88.62           N  
ATOM   2865  CA  ARG B 114     -22.297   4.035  -1.379  1.00 88.62           C  
ATOM   2866  C   ARG B 114     -22.000   4.355  -2.840  1.00 88.62           C  
ATOM   2867  CB  ARG B 114     -23.812   4.094  -1.128  1.00 88.62           C  
ATOM   2868  O   ARG B 114     -21.859   3.449  -3.666  1.00 88.62           O  
ATOM   2869  CG  ARG B 114     -24.234   3.521   0.216  1.00 88.62           C  
ATOM   2870  CD  ARG B 114     -25.750   3.469   0.355  1.00 88.62           C  
ATOM   2871  NE  ARG B 114     -26.172   2.334   1.169  1.00 88.62           N  
ATOM   2872  NH1 ARG B 114     -27.078   1.144  -0.594  1.00 88.62           N  
ATOM   2873  NH2 ARG B 114     -27.141   0.282   1.530  1.00 88.62           N  
ATOM   2874  CZ  ARG B 114     -26.797   1.256   0.700  1.00 88.62           C  
ATOM   2875  N   ASN B 115     -21.938   5.633  -3.168  1.00 88.31           N  
ATOM   2876  CA  ASN B 115     -21.750   5.996  -4.566  1.00 88.31           C  
ATOM   2877  C   ASN B 115     -20.312   6.434  -4.840  1.00 88.31           C  
ATOM   2878  CB  ASN B 115     -22.719   7.102  -4.977  1.00 88.31           C  
ATOM   2879  O   ASN B 115     -20.047   7.176  -5.789  1.00 88.31           O  
ATOM   2880  CG  ASN B 115     -22.547   8.367  -4.156  1.00 88.31           C  
ATOM   2881  ND2 ASN B 115     -22.594   9.516  -4.816  1.00 88.31           N  
ATOM   2882  OD1 ASN B 115     -22.375   8.305  -2.936  1.00 88.31           O  
ATOM   2883  N   SER B 116     -19.406   6.047  -4.008  1.00 88.81           N  
ATOM   2884  CA  SER B 116     -18.000   6.352  -4.227  1.00 88.81           C  
ATOM   2885  C   SER B 116     -17.375   5.398  -5.246  1.00 88.81           C  
ATOM   2886  CB  SER B 116     -17.234   6.273  -2.908  1.00 88.81           C  
ATOM   2887  O   SER B 116     -17.625   4.191  -5.195  1.00 88.81           O  
ATOM   2888  OG  SER B 116     -16.891   4.930  -2.598  1.00 88.81           O  
ATOM   2889  N   LYS B 117     -16.625   5.902  -6.164  1.00 76.50           N  
ATOM   2890  CA  LYS B 117     -15.836   5.105  -7.094  1.00 76.50           C  
ATOM   2891  C   LYS B 117     -14.422   4.887  -6.566  1.00 76.50           C  
ATOM   2892  CB  LYS B 117     -15.781   5.773  -8.469  1.00 76.50           C  
ATOM   2893  O   LYS B 117     -13.859   3.797  -6.699  1.00 76.50           O  
ATOM   2894  CG  LYS B 117     -17.109   5.773  -9.203  1.00 76.50           C  
ATOM   2895  CD  LYS B 117     -16.969   6.293 -10.633  1.00 76.50           C  
ATOM   2896  CE  LYS B 117     -18.281   6.250 -11.383  1.00 76.50           C  
ATOM   2897  NZ  LYS B 117     -18.156   6.820 -12.758  1.00 76.50           N  
ATOM   2898  N   LYS B 118     -13.938   5.855  -6.113  1.00 74.19           N  
ATOM   2899  CA  LYS B 118     -12.609   5.867  -5.500  1.00 74.19           C  
ATOM   2900  C   LYS B 118     -12.570   6.816  -4.305  1.00 74.19           C  
ATOM   2901  CB  LYS B 118     -11.547   6.262  -6.523  1.00 74.19           C  
ATOM   2902  O   LYS B 118     -13.172   7.887  -4.332  1.00 74.19           O  
ATOM   2903  CG  LYS B 118     -10.117   6.016  -6.055  1.00 74.19           C  
ATOM   2904  CD  LYS B 118      -9.109   6.375  -7.137  1.00 74.19           C  
ATOM   2905  CE  LYS B 118      -7.680   6.188  -6.652  1.00 74.19           C  
ATOM   2906  NZ  LYS B 118      -6.684   6.590  -7.691  1.00 74.19           N  
ATOM   2907  N   ALA B 119     -12.016   6.312  -3.285  1.00 68.38           N  
ATOM   2908  CA  ALA B 119     -11.812   7.176  -2.123  1.00 68.38           C  
ATOM   2909  C   ALA B 119     -10.398   7.035  -1.572  1.00 68.38           C  
ATOM   2910  CB  ALA B 119     -12.836   6.852  -1.038  1.00 68.38           C  
ATOM   2911  O   ALA B 119      -9.852   5.930  -1.529  1.00 68.38           O  
ATOM   2912  N   ASP B 120      -9.828   8.125  -1.418  1.00 67.25           N  
ATOM   2913  CA  ASP B 120      -8.469   8.125  -0.881  1.00 67.25           C  
ATOM   2914  C   ASP B 120      -8.398   8.898   0.434  1.00 67.25           C  
ATOM   2915  CB  ASP B 120      -7.492   8.727  -1.896  1.00 67.25           C  
ATOM   2916  O   ASP B 120      -8.906  10.023   0.526  1.00 67.25           O  
ATOM   2917  CG  ASP B 120      -7.180   7.789  -3.045  1.00 67.25           C  
ATOM   2918  OD1 ASP B 120      -7.094   6.559  -2.822  1.00 67.25           O  
ATOM   2919  OD2 ASP B 120      -7.008   8.281  -4.184  1.00 67.25           O  
ATOM   2920  N   ALA B 121      -7.867   8.172   1.519  1.00 62.78           N  
ATOM   2921  CA  ALA B 121      -7.559   8.891   2.750  1.00 62.78           C  
ATOM   2922  C   ALA B 121      -6.195   9.578   2.660  1.00 62.78           C  
ATOM   2923  CB  ALA B 121      -7.598   7.945   3.947  1.00 62.78           C  
ATOM   2924  O   ALA B 121      -5.293   9.086   1.979  1.00 62.78           O  
ATOM   2925  N   HIS B 122      -6.172  10.633   3.111  1.00 56.09           N  
ATOM   2926  CA  HIS B 122      -4.930  11.398   3.113  1.00 56.09           C  
ATOM   2927  C   HIS B 122      -3.971  10.891   4.184  1.00 56.09           C  
ATOM   2928  CB  HIS B 122      -5.219  12.883   3.334  1.00 56.09           C  
ATOM   2929  O   HIS B 122      -4.371  10.672   5.328  1.00 56.09           O  
ATOM   2930  CG  HIS B 122      -5.883  13.547   2.170  1.00 56.09           C  
ATOM   2931  CD2 HIS B 122      -7.184  13.586   1.792  1.00 56.09           C  
ATOM   2932  ND1 HIS B 122      -5.188  14.273   1.230  1.00 56.09           N  
ATOM   2933  CE1 HIS B 122      -6.035  14.734   0.323  1.00 56.09           C  
ATOM   2934  NE2 HIS B 122      -7.250  14.328   0.641  1.00 56.09           N  
ATOM   2935  N   TRP B 123      -2.703  10.391   3.781  1.00 56.56           N  
ATOM   2936  CA  TRP B 123      -1.707   9.852   4.703  1.00 56.56           C  
ATOM   2937  C   TRP B 123      -0.420  10.672   4.652  1.00 56.56           C  
ATOM   2938  CB  TRP B 123      -1.410   8.383   4.379  1.00 56.56           C  
ATOM   2939  O   TRP B 123       0.654  10.172   4.996  1.00 56.56           O  
ATOM   2940  CG  TRP B 123      -2.527   7.445   4.727  1.00 56.56           C  
ATOM   2941  CD1 TRP B 123      -3.699   7.758   5.355  1.00 56.56           C  
ATOM   2942  CD2 TRP B 123      -2.572   6.039   4.469  1.00 56.56           C  
ATOM   2943  CE2 TRP B 123      -3.805   5.562   4.969  1.00 56.56           C  
ATOM   2944  CE3 TRP B 123      -1.690   5.137   3.859  1.00 56.56           C  
ATOM   2945  NE1 TRP B 123      -4.473   6.629   5.504  1.00 56.56           N  
ATOM   2946  CH2 TRP B 123      -3.295   3.357   4.277  1.00 56.56           C  
ATOM   2947  CZ2 TRP B 123      -4.176   4.219   4.875  1.00 56.56           C  
ATOM   2948  CZ3 TRP B 123      -2.062   3.801   3.771  1.00 56.56           C  
ATOM   2949  N   ILE B 124      -0.383  11.812   4.352  1.00 50.50           N  
ATOM   2950  CA  ILE B 124       0.863  12.516   4.062  1.00 50.50           C  
ATOM   2951  C   ILE B 124       1.906  12.164   5.121  1.00 50.50           C  
ATOM   2952  CB  ILE B 124       0.648  14.047   4.004  1.00 50.50           C  
ATOM   2953  O   ILE B 124       2.951  11.594   4.809  1.00 50.50           O  
ATOM   2954  CG1 ILE B 124      -0.371  14.398   2.916  1.00 50.50           C  
ATOM   2955  CG2 ILE B 124       1.978  14.766   3.768  1.00 50.50           C  
ATOM   2956  CD1 ILE B 124      -0.776  15.867   2.902  1.00 50.50           C  
ATOM   2957  N   THR B 125       1.672  12.609   6.355  1.00 48.47           N  
ATOM   2958  CA  THR B 125       2.621  12.383   7.438  1.00 48.47           C  
ATOM   2959  C   THR B 125       2.092  11.328   8.406  1.00 48.47           C  
ATOM   2960  CB  THR B 125       2.916  13.688   8.203  1.00 48.47           C  
ATOM   2961  O   THR B 125       2.748  10.312   8.641  1.00 48.47           O  
ATOM   2962  CG2 THR B 125       3.727  14.656   7.352  1.00 48.47           C  
ATOM   2963  OG1 THR B 125       1.679  14.305   8.570  1.00 48.47           O  
ATOM   2964  N   THR B 126       0.939  11.461   8.703  1.00 58.28           N  
ATOM   2965  CA  THR B 126       0.148  10.586   9.562  1.00 58.28           C  
ATOM   2966  C   THR B 126      -1.276  10.453   9.031  1.00 58.28           C  
ATOM   2967  CB  THR B 126       0.112  11.109  11.008  1.00 58.28           C  
ATOM   2968  O   THR B 126      -1.759  11.328   8.305  1.00 58.28           O  
ATOM   2969  CG2 THR B 126       1.488  11.023  11.656  1.00 58.28           C  
ATOM   2970  OG1 THR B 126      -0.317  12.477  11.008  1.00 58.28           O  
ATOM   2971  N   PRO B 127      -1.777   9.242   9.156  1.00 63.22           N  
ATOM   2972  CA  PRO B 127      -3.195   9.195   8.789  1.00 63.22           C  
ATOM   2973  C   PRO B 127      -4.000  10.344   9.391  1.00 63.22           C  
ATOM   2974  CB  PRO B 127      -3.656   7.848   9.344  1.00 63.22           C  
ATOM   2975  O   PRO B 127      -3.803  10.695  10.562  1.00 63.22           O  
ATOM   2976  CG  PRO B 127      -2.395   7.102   9.633  1.00 63.22           C  
ATOM   2977  CD  PRO B 127      -1.269   8.086   9.734  1.00 63.22           C  
ATOM   2978  N   ASN B 128      -4.668  11.117   8.570  1.00 76.00           N  
ATOM   2979  CA  ASN B 128      -5.492  12.242   9.008  1.00 76.00           C  
ATOM   2980  C   ASN B 128      -6.746  11.766   9.734  1.00 76.00           C  
ATOM   2981  CB  ASN B 128      -5.871  13.125   7.816  1.00 76.00           C  
ATOM   2982  O   ASN B 128      -7.863  11.992   9.266  1.00 76.00           O  
ATOM   2983  CG  ASN B 128      -4.672  13.805   7.188  1.00 76.00           C  
ATOM   2984  ND2 ASN B 128      -4.875  14.406   6.020  1.00 76.00           N  
ATOM   2985  OD1 ASN B 128      -3.572  13.789   7.746  1.00 76.00           O  
ATOM   2986  N   ARG B 129      -6.445  11.055  10.734  1.00 79.19           N  
ATOM   2987  CA  ARG B 129      -7.500  10.555  11.617  1.00 79.19           C  
ATOM   2988  C   ARG B 129      -7.250  10.977  13.062  1.00 79.19           C  
ATOM   2989  CB  ARG B 129      -7.598   9.031  11.523  1.00 79.19           C  
ATOM   2990  O   ARG B 129      -6.102  11.102  13.484  1.00 79.19           O  
ATOM   2991  CG  ARG B 129      -7.754   8.508  10.102  1.00 79.19           C  
ATOM   2992  CD  ARG B 129      -7.727   6.988  10.055  1.00 79.19           C  
ATOM   2993  NE  ARG B 129      -7.742   6.492   8.680  1.00 79.19           N  
ATOM   2994  NH1 ARG B 129      -7.680   4.258   9.266  1.00 79.19           N  
ATOM   2995  NH2 ARG B 129      -7.734   4.867   7.059  1.00 79.19           N  
ATOM   2996  CZ  ARG B 129      -7.719   5.207   8.336  1.00 79.19           C  
ATOM   2997  N   MET B 130      -8.359  11.289  13.758  1.00 81.81           N  
ATOM   2998  CA  MET B 130      -8.250  11.672  15.164  1.00 81.81           C  
ATOM   2999  C   MET B 130      -9.367  11.039  15.992  1.00 81.81           C  
ATOM   3000  CB  MET B 130      -8.289  13.195  15.312  1.00 81.81           C  
ATOM   3001  O   MET B 130     -10.484  10.883  15.508  1.00 81.81           O  
ATOM   3002  CG  MET B 130      -8.281  13.672  16.750  1.00 81.81           C  
ATOM   3003  SD  MET B 130      -8.789  15.430  16.922  1.00 81.81           S  
ATOM   3004  CE  MET B 130     -10.594  15.242  16.875  1.00 81.81           C  
ATOM   3005  N   LEU B 131      -8.945  10.703  17.188  1.00 88.81           N  
ATOM   3006  CA  LEU B 131      -9.898  10.148  18.156  1.00 88.81           C  
ATOM   3007  C   LEU B 131      -9.914  10.977  19.438  1.00 88.81           C  
ATOM   3008  CB  LEU B 131      -9.555   8.695  18.469  1.00 88.81           C  
ATOM   3009  O   LEU B 131      -8.859  11.328  19.969  1.00 88.81           O  
ATOM   3010  CG  LEU B 131     -10.320   7.629  17.688  1.00 88.81           C  
ATOM   3011  CD1 LEU B 131      -9.430   6.426  17.406  1.00 88.81           C  
ATOM   3012  CD2 LEU B 131     -11.578   7.207  18.438  1.00 88.81           C  
ATOM   3013  N   ARG B 132     -11.102  11.336  19.828  1.00 92.75           N  
ATOM   3014  CA  ARG B 132     -11.305  11.953  21.141  1.00 92.75           C  
ATOM   3015  C   ARG B 132     -12.273  11.133  21.984  1.00 92.75           C  
ATOM   3016  CB  ARG B 132     -11.836  13.383  20.984  1.00 92.75           C  
ATOM   3017  O   ARG B 132     -13.281  10.641  21.500  1.00 92.75           O  
ATOM   3018  CG  ARG B 132     -10.836  14.344  20.359  1.00 92.75           C  
ATOM   3019  CD  ARG B 132     -11.391  15.758  20.266  1.00 92.75           C  
ATOM   3020  NE  ARG B 132     -10.477  16.656  19.578  1.00 92.75           N  
ATOM   3021  NH1 ARG B 132     -11.891  18.484  19.625  1.00 92.75           N  
ATOM   3022  NH2 ARG B 132      -9.828  18.656  18.641  1.00 92.75           N  
ATOM   3023  CZ  ARG B 132     -10.734  17.922  19.281  1.00 92.75           C  
ATOM   3024  N   ILE B 133     -11.867  10.977  23.203  1.00 94.25           N  
ATOM   3025  CA  ILE B 133     -12.711  10.250  24.141  1.00 94.25           C  
ATOM   3026  C   ILE B 133     -12.977  11.109  25.375  1.00 94.25           C  
ATOM   3027  CB  ILE B 133     -12.070   8.906  24.562  1.00 94.25           C  
ATOM   3028  O   ILE B 133     -12.047  11.508  26.078  1.00 94.25           O  
ATOM   3029  CG1 ILE B 133     -11.727   8.078  23.312  1.00 94.25           C  
ATOM   3030  CG2 ILE B 133     -13.000   8.125  25.500  1.00 94.25           C  
ATOM   3031  CD1 ILE B 133     -10.969   6.793  23.625  1.00 94.25           C  
ATOM   3032  N   TRP B 134     -14.242  11.383  25.625  1.00 95.38           N  
ATOM   3033  CA  TRP B 134     -14.617  12.117  26.828  1.00 95.38           C  
ATOM   3034  C   TRP B 134     -14.828  11.172  28.016  1.00 95.38           C  
ATOM   3035  CB  TRP B 134     -15.883  12.938  26.594  1.00 95.38           C  
ATOM   3036  O   TRP B 134     -15.078   9.977  27.812  1.00 95.38           O  
ATOM   3037  CG  TRP B 134     -15.664  14.172  25.766  1.00 95.38           C  
ATOM   3038  CD1 TRP B 134     -15.500  15.453  26.219  1.00 95.38           C  
ATOM   3039  CD2 TRP B 134     -15.586  14.242  24.344  1.00 95.38           C  
ATOM   3040  CE2 TRP B 134     -15.367  15.594  24.000  1.00 95.38           C  
ATOM   3041  CE3 TRP B 134     -15.672  13.289  23.312  1.00 95.38           C  
ATOM   3042  NE1 TRP B 134     -15.320  16.312  25.156  1.00 95.38           N  
ATOM   3043  CH2 TRP B 134     -15.336  15.062  21.688  1.00 95.38           C  
ATOM   3044  CZ2 TRP B 134     -15.242  16.016  22.672  1.00 95.38           C  
ATOM   3045  CZ3 TRP B 134     -15.547  13.711  22.000  1.00 95.38           C  
ATOM   3046  N   ASN B 135     -14.781  11.688  29.203  1.00 95.19           N  
ATOM   3047  CA  ASN B 135     -14.852  10.875  30.422  1.00 95.19           C  
ATOM   3048  C   ASN B 135     -16.219  10.211  30.578  1.00 95.19           C  
ATOM   3049  CB  ASN B 135     -14.531  11.719  31.656  1.00 95.19           C  
ATOM   3050  O   ASN B 135     -16.359   9.250  31.328  1.00 95.19           O  
ATOM   3051  CG  ASN B 135     -15.469  12.898  31.812  1.00 95.19           C  
ATOM   3052  ND2 ASN B 135     -15.625  13.375  33.031  1.00 95.19           N  
ATOM   3053  OD1 ASN B 135     -16.047  13.383  30.844  1.00 95.19           O  
ATOM   3054  N   ASP B 136     -17.234  10.711  29.812  1.00 96.25           N  
ATOM   3055  CA  ASP B 136     -18.578  10.125  29.906  1.00 96.25           C  
ATOM   3056  C   ASP B 136     -18.750   9.016  28.875  1.00 96.25           C  
ATOM   3057  CB  ASP B 136     -19.641  11.203  29.703  1.00 96.25           C  
ATOM   3058  O   ASP B 136     -19.844   8.453  28.734  1.00 96.25           O  
ATOM   3059  CG  ASP B 136     -19.578  11.859  28.344  1.00 96.25           C  
ATOM   3060  OD1 ASP B 136     -18.641  11.562  27.562  1.00 96.25           O  
ATOM   3061  OD2 ASP B 136     -20.453  12.695  28.047  1.00 96.25           O  
ATOM   3062  N   GLY B 137     -17.766   8.719  28.078  1.00 96.44           N  
ATOM   3063  CA  GLY B 137     -17.812   7.645  27.094  1.00 96.44           C  
ATOM   3064  C   GLY B 137     -18.094   8.141  25.688  1.00 96.44           C  
ATOM   3065  O   GLY B 137     -18.219   7.340  24.750  1.00 96.44           O  
ATOM   3066  N   ARG B 138     -18.219   9.430  25.594  1.00 97.12           N  
ATOM   3067  CA  ARG B 138     -18.422  10.000  24.266  1.00 97.12           C  
ATOM   3068  C   ARG B 138     -17.156   9.898  23.422  1.00 97.12           C  
ATOM   3069  CB  ARG B 138     -18.859  11.469  24.359  1.00 97.12           C  
ATOM   3070  O   ARG B 138     -16.062  10.188  23.906  1.00 97.12           O  
ATOM   3071  CG  ARG B 138     -19.203  12.102  23.031  1.00 97.12           C  
ATOM   3072  CD  ARG B 138     -19.828  13.477  23.203  1.00 97.12           C  
ATOM   3073  NE  ARG B 138     -18.891  14.422  23.812  1.00 97.12           N  
ATOM   3074  NH1 ARG B 138     -20.281  16.250  23.578  1.00 97.12           N  
ATOM   3075  NH2 ARG B 138     -18.219  16.500  24.531  1.00 97.12           N  
ATOM   3076  CZ  ARG B 138     -19.141  15.727  23.969  1.00 97.12           C  
ATOM   3077  N   VAL B 139     -17.312   9.383  22.234  1.00 96.44           N  
ATOM   3078  CA  VAL B 139     -16.188   9.219  21.328  1.00 96.44           C  
ATOM   3079  C   VAL B 139     -16.406  10.047  20.062  1.00 96.44           C  
ATOM   3080  CB  VAL B 139     -15.969   7.734  20.953  1.00 96.44           C  
ATOM   3081  O   VAL B 139     -17.516  10.062  19.516  1.00 96.44           O  
ATOM   3082  CG1 VAL B 139     -14.727   7.570  20.078  1.00 96.44           C  
ATOM   3083  CG2 VAL B 139     -15.852   6.879  22.219  1.00 96.44           C  
ATOM   3084  N   LEU B 140     -15.414  10.781  19.625  1.00 94.44           N  
ATOM   3085  CA  LEU B 140     -15.414  11.516  18.375  1.00 94.44           C  
ATOM   3086  C   LEU B 140     -14.320  10.992  17.438  1.00 94.44           C  
ATOM   3087  CB  LEU B 140     -15.219  13.016  18.625  1.00 94.44           C  
ATOM   3088  O   LEU B 140     -13.156  10.922  17.828  1.00 94.44           O  
ATOM   3089  CG  LEU B 140     -14.961  13.875  17.391  1.00 94.44           C  
ATOM   3090  CD1 LEU B 140     -16.188  13.875  16.469  1.00 94.44           C  
ATOM   3091  CD2 LEU B 140     -14.594  15.297  17.797  1.00 94.44           C  
ATOM   3092  N   TYR B 141     -14.742  10.555  16.297  1.00 92.31           N  
ATOM   3093  CA  TYR B 141     -13.828  10.094  15.258  1.00 92.31           C  
ATOM   3094  C   TYR B 141     -13.914  10.992  14.023  1.00 92.31           C  
ATOM   3095  CB  TYR B 141     -14.133   8.648  14.875  1.00 92.31           C  
ATOM   3096  O   TYR B 141     -14.992  11.164  13.453  1.00 92.31           O  
ATOM   3097  CG  TYR B 141     -13.281   8.125  13.742  1.00 92.31           C  
ATOM   3098  CD1 TYR B 141     -13.859   7.699  12.547  1.00 92.31           C  
ATOM   3099  CD2 TYR B 141     -11.898   8.062  13.859  1.00 92.31           C  
ATOM   3100  CE1 TYR B 141     -13.086   7.215  11.500  1.00 92.31           C  
ATOM   3101  CE2 TYR B 141     -11.109   7.586  12.820  1.00 92.31           C  
ATOM   3102  OH  TYR B 141     -10.930   6.691  10.609  1.00 92.31           O  
ATOM   3103  CZ  TYR B 141     -11.711   7.164  11.648  1.00 92.31           C  
ATOM   3104  N   THR B 142     -12.758  11.609  13.609  1.00 89.69           N  
ATOM   3105  CA  THR B 142     -12.734  12.484  12.445  1.00 89.69           C  
ATOM   3106  C   THR B 142     -11.703  12.008  11.430  1.00 89.69           C  
ATOM   3107  CB  THR B 142     -12.430  13.938  12.852  1.00 89.69           C  
ATOM   3108  O   THR B 142     -10.648  11.477  11.805  1.00 89.69           O  
ATOM   3109  CG2 THR B 142     -13.414  14.438  13.898  1.00 89.69           C  
ATOM   3110  OG1 THR B 142     -11.102  14.008  13.391  1.00 89.69           O  
ATOM   3111  N   LEU B 143     -12.047  12.195  10.188  1.00 87.12           N  
ATOM   3112  CA  LEU B 143     -11.102  11.875   9.117  1.00 87.12           C  
ATOM   3113  C   LEU B 143     -11.320  12.789   7.914  1.00 87.12           C  
ATOM   3114  CB  LEU B 143     -11.242  10.414   8.695  1.00 87.12           C  
ATOM   3115  O   LEU B 143     -12.445  13.234   7.664  1.00 87.12           O  
ATOM   3116  CG  LEU B 143     -12.508  10.047   7.918  1.00 87.12           C  
ATOM   3117  CD1 LEU B 143     -12.188   9.023   6.832  1.00 87.12           C  
ATOM   3118  CD2 LEU B 143     -13.578   9.508   8.867  1.00 87.12           C  
ATOM   3119  N   ARG B 144     -10.219  13.047   7.211  1.00 87.31           N  
ATOM   3120  CA  ARG B 144     -10.289  13.781   5.953  1.00 87.31           C  
ATOM   3121  C   ARG B 144     -10.305  12.828   4.766  1.00 87.31           C  
ATOM   3122  CB  ARG B 144      -9.125  14.758   5.828  1.00 87.31           C  
ATOM   3123  O   ARG B 144      -9.492  11.898   4.699  1.00 87.31           O  
ATOM   3124  CG  ARG B 144      -9.156  15.602   4.559  1.00 87.31           C  
ATOM   3125  CD  ARG B 144      -7.969  16.547   4.480  1.00 87.31           C  
ATOM   3126  NE  ARG B 144      -7.969  17.312   3.238  1.00 87.31           N  
ATOM   3127  NH1 ARG B 144      -6.020  18.469   3.701  1.00 87.31           N  
ATOM   3128  NH2 ARG B 144      -7.141  18.844   1.738  1.00 87.31           N  
ATOM   3129  CZ  ARG B 144      -7.043  18.203   2.896  1.00 87.31           C  
ATOM   3130  N   LEU B 145     -11.258  13.039   3.820  1.00 87.50           N  
ATOM   3131  CA  LEU B 145     -11.422  12.148   2.682  1.00 87.50           C  
ATOM   3132  C   LEU B 145     -11.516  12.930   1.379  1.00 87.50           C  
ATOM   3133  CB  LEU B 145     -12.680  11.281   2.857  1.00 87.50           C  
ATOM   3134  O   LEU B 145     -12.133  14.000   1.335  1.00 87.50           O  
ATOM   3135  CG  LEU B 145     -12.695  10.359   4.078  1.00 87.50           C  
ATOM   3136  CD1 LEU B 145     -14.102   9.812   4.305  1.00 87.50           C  
ATOM   3137  CD2 LEU B 145     -11.703   9.219   3.906  1.00 87.50           C  
ATOM   3138  N   THR B 146     -10.844  12.367   0.362  1.00 87.75           N  
ATOM   3139  CA  THR B 146     -11.133  12.750  -1.016  1.00 87.75           C  
ATOM   3140  C   THR B 146     -11.883  11.633  -1.740  1.00 87.75           C  
ATOM   3141  CB  THR B 146      -9.844  13.094  -1.785  1.00 87.75           C  
ATOM   3142  O   THR B 146     -11.383  10.516  -1.853  1.00 87.75           O  
ATOM   3143  CG2 THR B 146     -10.156  13.547  -3.205  1.00 87.75           C  
ATOM   3144  OG1 THR B 146      -9.148  14.141  -1.098  1.00 87.75           O  
ATOM   3145  N   ILE B 147     -13.062  11.961  -2.240  1.00 90.25           N  
ATOM   3146  CA  ILE B 147     -13.945  10.938  -2.787  1.00 90.25           C  
ATOM   3147  C   ILE B 147     -14.312  11.281  -4.227  1.00 90.25           C  
ATOM   3148  CB  ILE B 147     -15.219  10.773  -1.934  1.00 90.25           C  
ATOM   3149  O   ILE B 147     -14.656  12.430  -4.527  1.00 90.25           O  
ATOM   3150  CG1 ILE B 147     -14.852  10.477  -0.475  1.00 90.25           C  
ATOM   3151  CG2 ILE B 147     -16.109   9.672  -2.508  1.00 90.25           C  
ATOM   3152  CD1 ILE B 147     -16.016  10.633   0.500  1.00 90.25           C  
ATOM   3153  N   ASP B 148     -14.141  10.359  -5.148  1.00 90.50           N  
ATOM   3154  CA  ASP B 148     -14.773  10.430  -6.461  1.00 90.50           C  
ATOM   3155  C   ASP B 148     -16.141   9.766  -6.441  1.00 90.50           C  
ATOM   3156  CB  ASP B 148     -13.891   9.773  -7.523  1.00 90.50           C  
ATOM   3157  O   ASP B 148     -16.250   8.539  -6.328  1.00 90.50           O  
ATOM   3158  CG  ASP B 148     -12.570  10.500  -7.730  1.00 90.50           C  
ATOM   3159  OD1 ASP B 148     -12.492  11.719  -7.441  1.00 90.50           O  
ATOM   3160  OD2 ASP B 148     -11.602   9.859  -8.188  1.00 90.50           O  
ATOM   3161  N   ALA B 149     -17.125  10.586  -6.520  1.00 91.88           N  
ATOM   3162  CA  ALA B 149     -18.500  10.102  -6.375  1.00 91.88           C  
ATOM   3163  C   ALA B 149     -19.234  10.148  -7.707  1.00 91.88           C  
ATOM   3164  CB  ALA B 149     -19.250  10.922  -5.328  1.00 91.88           C  
ATOM   3165  O   ALA B 149     -19.000  11.039  -8.523  1.00 91.88           O  
ATOM   3166  N   GLU B 150     -20.141   9.172  -7.875  1.00 88.44           N  
ATOM   3167  CA  GLU B 150     -20.969   9.117  -9.078  1.00 88.44           C  
ATOM   3168  C   GLU B 150     -22.078  10.172  -9.039  1.00 88.44           C  
ATOM   3169  CB  GLU B 150     -21.578   7.727  -9.250  1.00 88.44           C  
ATOM   3170  O   GLU B 150     -22.688  10.406  -7.988  1.00 88.44           O  
ATOM   3171  CG  GLU B 150     -22.234   7.496 -10.609  1.00 88.44           C  
ATOM   3172  CD  GLU B 150     -22.734   6.078 -10.797  1.00 88.44           C  
ATOM   3173  OE1 GLU B 150     -23.281   5.770 -11.883  1.00 88.44           O  
ATOM   3174  OE2 GLU B 150     -22.594   5.270  -9.852  1.00 88.44           O  
ATOM   3175  N   CYS B 151     -22.344  10.836 -10.188  1.00 88.81           N  
ATOM   3176  CA  CYS B 151     -23.406  11.820 -10.367  1.00 88.81           C  
ATOM   3177  C   CYS B 151     -23.953  11.773 -11.789  1.00 88.81           C  
ATOM   3178  CB  CYS B 151     -22.891  13.227 -10.062  1.00 88.81           C  
ATOM   3179  O   CYS B 151     -23.188  11.797 -12.758  1.00 88.81           O  
ATOM   3180  SG  CYS B 151     -24.141  14.516 -10.203  1.00 88.81           S  
ATOM   3181  N   GLN B 152     -25.266  11.633 -11.828  1.00 83.31           N  
ATOM   3182  CA  GLN B 152     -25.922  11.633 -13.125  1.00 83.31           C  
ATOM   3183  C   GLN B 152     -26.078  13.055 -13.656  1.00 83.31           C  
ATOM   3184  CB  GLN B 152     -27.281  10.945 -13.039  1.00 83.31           C  
ATOM   3185  O   GLN B 152     -26.922  13.812 -13.172  1.00 83.31           O  
ATOM   3186  CG  GLN B 152     -27.203   9.477 -12.664  1.00 83.31           C  
ATOM   3187  CD  GLN B 152     -26.547   8.625 -13.734  1.00 83.31           C  
ATOM   3188  NE2 GLN B 152     -25.844   7.578 -13.320  1.00 83.31           N  
ATOM   3189  OE1 GLN B 152     -26.672   8.906 -14.930  1.00 83.31           O  
ATOM   3190  N   LEU B 153     -25.172  13.430 -14.430  1.00 77.38           N  
ATOM   3191  CA  LEU B 153     -25.203  14.766 -15.016  1.00 77.38           C  
ATOM   3192  C   LEU B 153     -25.844  14.734 -16.406  1.00 77.38           C  
ATOM   3193  CB  LEU B 153     -23.797  15.359 -15.109  1.00 77.38           C  
ATOM   3194  O   LEU B 153     -25.281  14.164 -17.344  1.00 77.38           O  
ATOM   3195  CG  LEU B 153     -23.078  15.586 -13.781  1.00 77.38           C  
ATOM   3196  CD1 LEU B 153     -21.562  15.641 -14.008  1.00 77.38           C  
ATOM   3197  CD2 LEU B 153     -23.562  16.859 -13.117  1.00 77.38           C  
ATOM   3198  N   GLN B 154     -27.234  14.625 -16.641  1.00 63.69           N  
ATOM   3199  CA  GLN B 154     -27.922  14.570 -17.922  1.00 63.69           C  
ATOM   3200  C   GLN B 154     -27.734  15.867 -18.703  1.00 63.69           C  
ATOM   3201  CB  GLN B 154     -29.406  14.281 -17.734  1.00 63.69           C  
ATOM   3202  O   GLN B 154     -28.062  16.953 -18.203  1.00 63.69           O  
ATOM   3203  CG  GLN B 154     -29.703  12.852 -17.281  1.00 63.69           C  
ATOM   3204  CD  GLN B 154     -31.188  12.578 -17.125  1.00 63.69           C  
ATOM   3205  NE2 GLN B 154     -31.531  11.352 -16.766  1.00 63.69           N  
ATOM   3206  OE1 GLN B 154     -32.000  13.469 -17.328  1.00 63.69           O  
ATOM   3207  N   LEU B 155     -26.938  15.805 -19.797  1.00 57.78           N  
ATOM   3208  CA  LEU B 155     -26.672  16.984 -20.609  1.00 57.78           C  
ATOM   3209  C   LEU B 155     -27.859  17.312 -21.500  1.00 57.78           C  
ATOM   3210  CB  LEU B 155     -25.422  16.781 -21.469  1.00 57.78           C  
ATOM   3211  O   LEU B 155     -27.750  18.125 -22.422  1.00 57.78           O  
ATOM   3212  CG  LEU B 155     -24.078  16.781 -20.734  1.00 57.78           C  
ATOM   3213  CD1 LEU B 155     -23.031  16.016 -21.531  1.00 57.78           C  
ATOM   3214  CD2 LEU B 155     -23.625  18.203 -20.453  1.00 57.78           C  
ATOM   3215  N   HIS B 156     -29.172  16.766 -21.453  1.00 54.59           N  
ATOM   3216  CA  HIS B 156     -30.219  16.969 -22.453  1.00 54.59           C  
ATOM   3217  C   HIS B 156     -30.719  18.406 -22.438  1.00 54.59           C  
ATOM   3218  CB  HIS B 156     -31.375  15.992 -22.203  1.00 54.59           C  
ATOM   3219  O   HIS B 156     -31.141  18.922 -23.469  1.00 54.59           O  
ATOM   3220  CG  HIS B 156     -31.000  14.562 -22.406  1.00 54.59           C  
ATOM   3221  CD2 HIS B 156     -31.688  13.539 -22.984  1.00 54.59           C  
ATOM   3222  ND1 HIS B 156     -29.797  14.031 -21.984  1.00 54.59           N  
ATOM   3223  CE1 HIS B 156     -29.766  12.750 -22.297  1.00 54.59           C  
ATOM   3224  NE2 HIS B 156     -30.891  12.422 -22.906  1.00 54.59           N  
ATOM   3225  N   ASN B 157     -31.188  19.000 -21.281  1.00 50.69           N  
ATOM   3226  CA  ASN B 157     -31.828  20.312 -21.266  1.00 50.69           C  
ATOM   3227  C   ASN B 157     -30.797  21.438 -21.188  1.00 50.69           C  
ATOM   3228  CB  ASN B 157     -32.844  20.406 -20.125  1.00 50.69           C  
ATOM   3229  O   ASN B 157     -30.953  22.344 -20.359  1.00 50.69           O  
ATOM   3230  CG  ASN B 157     -34.156  19.719 -20.438  1.00 50.69           C  
ATOM   3231  ND2 ASN B 157     -34.969  19.516 -19.406  1.00 50.69           N  
ATOM   3232  OD1 ASN B 157     -34.406  19.359 -21.578  1.00 50.69           O  
ATOM   3233  N   PHE B 158     -29.891  21.609 -22.000  1.00 50.94           N  
ATOM   3234  CA  PHE B 158     -29.047  22.781 -22.188  1.00 50.94           C  
ATOM   3235  C   PHE B 158     -29.891  23.984 -22.625  1.00 50.94           C  
ATOM   3236  CB  PHE B 158     -27.969  22.500 -23.234  1.00 50.94           C  
ATOM   3237  O   PHE B 158     -30.875  23.828 -23.359  1.00 50.94           O  
ATOM   3238  CG  PHE B 158     -26.734  23.344 -23.062  1.00 50.94           C  
ATOM   3239  CD1 PHE B 158     -26.562  24.516 -23.781  1.00 50.94           C  
ATOM   3240  CD2 PHE B 158     -25.734  22.953 -22.172  1.00 50.94           C  
ATOM   3241  CE1 PHE B 158     -25.422  25.297 -23.625  1.00 50.94           C  
ATOM   3242  CE2 PHE B 158     -24.578  23.734 -22.016  1.00 50.94           C  
ATOM   3243  CZ  PHE B 158     -24.438  24.906 -22.734  1.00 50.94           C  
ATOM   3244  N   PRO B 159     -29.406  25.297 -21.781  1.00 52.47           N  
ATOM   3245  CA  PRO B 159     -28.312  25.641 -20.891  1.00 52.47           C  
ATOM   3246  C   PRO B 159     -28.703  25.578 -19.406  1.00 52.47           C  
ATOM   3247  CB  PRO B 159     -27.969  27.078 -21.297  1.00 52.47           C  
ATOM   3248  O   PRO B 159     -27.859  25.797 -18.531  1.00 52.47           O  
ATOM   3249  CG  PRO B 159     -29.141  27.547 -22.094  1.00 52.47           C  
ATOM   3250  CD  PRO B 159     -29.984  26.344 -22.438  1.00 52.47           C  
ATOM   3251  N   MET B 160     -30.062  25.391 -19.109  1.00 53.62           N  
ATOM   3252  CA  MET B 160     -30.578  25.578 -17.750  1.00 53.62           C  
ATOM   3253  C   MET B 160     -30.625  24.266 -17.000  1.00 53.62           C  
ATOM   3254  CB  MET B 160     -31.969  26.219 -17.797  1.00 53.62           C  
ATOM   3255  O   MET B 160     -31.609  23.984 -16.297  1.00 53.62           O  
ATOM   3256  CG  MET B 160     -31.953  27.688 -18.203  1.00 53.62           C  
ATOM   3257  SD  MET B 160     -31.469  28.797 -16.828  1.00 53.62           S  
ATOM   3258  CE  MET B 160     -33.094  29.078 -16.062  1.00 53.62           C  
ATOM   3259  N   ASP B 161     -29.625  23.359 -17.078  1.00 68.19           N  
ATOM   3260  CA  ASP B 161     -29.750  22.062 -16.453  1.00 68.19           C  
ATOM   3261  C   ASP B 161     -29.188  22.078 -15.031  1.00 68.19           C  
ATOM   3262  CB  ASP B 161     -29.062  20.984 -17.281  1.00 68.19           C  
ATOM   3263  O   ASP B 161     -28.062  22.562 -14.812  1.00 68.19           O  
ATOM   3264  CG  ASP B 161     -29.891  20.531 -18.484  1.00 68.19           C  
ATOM   3265  OD1 ASP B 161     -31.109  20.859 -18.531  1.00 68.19           O  
ATOM   3266  OD2 ASP B 161     -29.328  19.875 -19.375  1.00 68.19           O  
ATOM   3267  N   GLU B 162     -30.109  22.031 -14.086  1.00 79.81           N  
ATOM   3268  CA  GLU B 162     -29.719  21.828 -12.695  1.00 79.81           C  
ATOM   3269  C   GLU B 162     -29.547  20.344 -12.383  1.00 79.81           C  
ATOM   3270  CB  GLU B 162     -30.766  22.422 -11.758  1.00 79.81           C  
ATOM   3271  O   GLU B 162     -30.328  19.500 -12.836  1.00 79.81           O  
ATOM   3272  CG  GLU B 162     -30.797  23.953 -11.766  1.00 79.81           C  
ATOM   3273  CD  GLU B 162     -31.797  24.531 -10.781  1.00 79.81           C  
ATOM   3274  OE1 GLU B 162     -31.938  25.781 -10.734  1.00 79.81           O  
ATOM   3275  OE2 GLU B 162     -32.438  23.750 -10.039  1.00 79.81           O  
ATOM   3276  N   HIS B 163     -28.438  20.094 -11.922  1.00 87.12           N  
ATOM   3277  CA  HIS B 163     -28.125  18.719 -11.562  1.00 87.12           C  
ATOM   3278  C   HIS B 163     -27.906  18.578 -10.055  1.00 87.12           C  
ATOM   3279  CB  HIS B 163     -26.891  18.234 -12.312  1.00 87.12           C  
ATOM   3280  O   HIS B 163     -27.375  19.484  -9.414  1.00 87.12           O  
ATOM   3281  CG  HIS B 163     -26.984  18.375 -13.797  1.00 87.12           C  
ATOM   3282  CD2 HIS B 163     -26.516  19.328 -14.633  1.00 87.12           C  
ATOM   3283  ND1 HIS B 163     -27.656  17.469 -14.594  1.00 87.12           N  
ATOM   3284  CE1 HIS B 163     -27.594  17.859 -15.852  1.00 87.12           C  
ATOM   3285  NE2 HIS B 163     -26.906  18.984 -15.906  1.00 87.12           N  
ATOM   3286  N   SER B 164     -28.438  17.531  -9.578  1.00 91.00           N  
ATOM   3287  CA  SER B 164     -28.234  17.219  -8.172  1.00 91.00           C  
ATOM   3288  C   SER B 164     -27.297  16.016  -8.008  1.00 91.00           C  
ATOM   3289  CB  SER B 164     -29.562  16.922  -7.488  1.00 91.00           C  
ATOM   3290  O   SER B 164     -27.625  14.914  -8.438  1.00 91.00           O  
ATOM   3291  OG  SER B 164     -29.438  16.953  -6.078  1.00 91.00           O  
ATOM   3292  N   CYS B 165     -26.188  16.281  -7.422  1.00 92.75           N  
ATOM   3293  CA  CYS B 165     -25.203  15.234  -7.207  1.00 92.75           C  
ATOM   3294  C   CYS B 165     -25.234  14.750  -5.762  1.00 92.75           C  
ATOM   3295  CB  CYS B 165     -23.797  15.750  -7.551  1.00 92.75           C  
ATOM   3296  O   CYS B 165     -25.000  15.523  -4.832  1.00 92.75           O  
ATOM   3297  SG  CYS B 165     -23.562  16.078  -9.312  1.00 92.75           S  
ATOM   3298  N   PRO B 166     -25.469  13.484  -5.590  1.00 94.50           N  
ATOM   3299  CA  PRO B 166     -25.578  12.961  -4.227  1.00 94.50           C  
ATOM   3300  C   PRO B 166     -24.250  12.469  -3.670  1.00 94.50           C  
ATOM   3301  CB  PRO B 166     -26.578  11.812  -4.371  1.00 94.50           C  
ATOM   3302  O   PRO B 166     -23.359  12.086  -4.438  1.00 94.50           O  
ATOM   3303  CG  PRO B 166     -26.328  11.258  -5.738  1.00 94.50           C  
ATOM   3304  CD  PRO B 166     -26.000  12.398  -6.660  1.00 94.50           C  
ATOM   3305  N   LEU B 167     -24.031  12.547  -2.404  1.00 95.62           N  
ATOM   3306  CA  LEU B 167     -23.062  11.805  -1.599  1.00 95.62           C  
ATOM   3307  C   LEU B 167     -23.781  11.000  -0.510  1.00 95.62           C  
ATOM   3308  CB  LEU B 167     -22.047  12.758  -0.968  1.00 95.62           C  
ATOM   3309  O   LEU B 167     -24.328  11.578   0.428  1.00 95.62           O  
ATOM   3310  CG  LEU B 167     -20.844  12.109  -0.279  1.00 95.62           C  
ATOM   3311  CD1 LEU B 167     -19.984  11.367  -1.299  1.00 95.62           C  
ATOM   3312  CD2 LEU B 167     -20.031  13.156   0.463  1.00 95.62           C  
ATOM   3313  N   GLU B 168     -23.719   9.656  -0.667  1.00 95.19           N  
ATOM   3314  CA  GLU B 168     -24.500   8.781   0.192  1.00 95.19           C  
ATOM   3315  C   GLU B 168     -23.609   7.867   1.021  1.00 95.19           C  
ATOM   3316  CB  GLU B 168     -25.484   7.957  -0.642  1.00 95.19           C  
ATOM   3317  O   GLU B 168     -22.656   7.285   0.501  1.00 95.19           O  
ATOM   3318  CG  GLU B 168     -26.359   8.789  -1.564  1.00 95.19           C  
ATOM   3319  CD  GLU B 168     -27.172   7.949  -2.539  1.00 95.19           C  
ATOM   3320  OE1 GLU B 168     -28.359   8.273  -2.783  1.00 95.19           O  
ATOM   3321  OE2 GLU B 168     -26.625   6.957  -3.064  1.00 95.19           O  
ATOM   3322  N   PHE B 169     -23.953   7.805   2.295  1.00 94.00           N  
ATOM   3323  CA  PHE B 169     -23.172   6.895   3.135  1.00 94.00           C  
ATOM   3324  C   PHE B 169     -24.094   6.164   4.113  1.00 94.00           C  
ATOM   3325  CB  PHE B 169     -22.094   7.652   3.900  1.00 94.00           C  
ATOM   3326  O   PHE B 169     -25.203   6.617   4.391  1.00 94.00           O  
ATOM   3327  CG  PHE B 169     -22.625   8.680   4.863  1.00 94.00           C  
ATOM   3328  CD1 PHE B 169     -22.844   9.992   4.453  1.00 94.00           C  
ATOM   3329  CD2 PHE B 169     -22.922   8.336   6.176  1.00 94.00           C  
ATOM   3330  CE1 PHE B 169     -23.344  10.938   5.340  1.00 94.00           C  
ATOM   3331  CE2 PHE B 169     -23.422   9.281   7.070  1.00 94.00           C  
ATOM   3332  CZ  PHE B 169     -23.625  10.578   6.648  1.00 94.00           C  
ATOM   3333  N   SER B 170     -23.656   5.008   4.578  1.00 94.31           N  
ATOM   3334  CA  SER B 170     -24.375   4.152   5.523  1.00 94.31           C  
ATOM   3335  C   SER B 170     -23.422   3.143   6.164  1.00 94.31           C  
ATOM   3336  CB  SER B 170     -25.516   3.418   4.828  1.00 94.31           C  
ATOM   3337  O   SER B 170     -22.234   3.129   5.871  1.00 94.31           O  
ATOM   3338  OG  SER B 170     -25.031   2.369   4.016  1.00 94.31           O  
ATOM   3339  N   SER B 171     -24.031   2.438   7.086  1.00 93.00           N  
ATOM   3340  CA  SER B 171     -23.281   1.276   7.566  1.00 93.00           C  
ATOM   3341  C   SER B 171     -23.156   0.211   6.484  1.00 93.00           C  
ATOM   3342  CB  SER B 171     -23.969   0.681   8.805  1.00 93.00           C  
ATOM   3343  O   SER B 171     -24.078   0.016   5.688  1.00 93.00           O  
ATOM   3344  OG  SER B 171     -23.359  -0.544   9.172  1.00 93.00           O  
ATOM   3345  N   TYR B 172     -22.094  -0.404   6.508  1.00 88.62           N  
ATOM   3346  CA  TYR B 172     -21.891  -1.479   5.539  1.00 88.62           C  
ATOM   3347  C   TYR B 172     -22.547  -2.766   6.008  1.00 88.62           C  
ATOM   3348  CB  TYR B 172     -20.391  -1.718   5.309  1.00 88.62           C  
ATOM   3349  O   TYR B 172     -23.234  -3.436   5.234  1.00 88.62           O  
ATOM   3350  CG  TYR B 172     -20.094  -2.730   4.230  1.00 88.62           C  
ATOM   3351  CD1 TYR B 172     -19.719  -4.031   4.551  1.00 88.62           C  
ATOM   3352  CD2 TYR B 172     -20.203  -2.389   2.885  1.00 88.62           C  
ATOM   3353  CE1 TYR B 172     -19.453  -4.969   3.559  1.00 88.62           C  
ATOM   3354  CE2 TYR B 172     -19.922  -3.316   1.885  1.00 88.62           C  
ATOM   3355  OH  TYR B 172     -19.281  -5.523   1.244  1.00 88.62           O  
ATOM   3356  CZ  TYR B 172     -19.562  -4.602   2.230  1.00 88.62           C  
ATOM   3357  N   GLY B 173     -22.438  -3.002   7.258  1.00 87.88           N  
ATOM   3358  CA  GLY B 173     -22.844  -4.324   7.703  1.00 87.88           C  
ATOM   3359  C   GLY B 173     -23.906  -4.289   8.789  1.00 87.88           C  
ATOM   3360  O   GLY B 173     -24.453  -5.328   9.164  1.00 87.88           O  
ATOM   3361  N   TYR B 174     -24.188  -3.191   9.312  1.00 92.06           N  
ATOM   3362  CA  TYR B 174     -25.125  -3.117  10.422  1.00 92.06           C  
ATOM   3363  C   TYR B 174     -26.438  -2.504   9.984  1.00 92.06           C  
ATOM   3364  CB  TYR B 174     -24.531  -2.299  11.570  1.00 92.06           C  
ATOM   3365  O   TYR B 174     -26.516  -1.306   9.703  1.00 92.06           O  
ATOM   3366  CG  TYR B 174     -23.266  -2.891  12.148  1.00 92.06           C  
ATOM   3367  CD1 TYR B 174     -23.312  -3.977  13.023  1.00 92.06           C  
ATOM   3368  CD2 TYR B 174     -22.016  -2.365  11.828  1.00 92.06           C  
ATOM   3369  CE1 TYR B 174     -22.156  -4.523  13.555  1.00 92.06           C  
ATOM   3370  CE2 TYR B 174     -20.844  -2.906  12.352  1.00 92.06           C  
ATOM   3371  OH  TYR B 174     -19.766  -4.523  13.742  1.00 92.06           O  
ATOM   3372  CZ  TYR B 174     -20.922  -3.984  13.219  1.00 92.06           C  
ATOM   3373  N   PRO B 175     -27.500  -3.227   9.961  1.00 93.69           N  
ATOM   3374  CA  PRO B 175     -28.812  -2.678   9.648  1.00 93.69           C  
ATOM   3375  C   PRO B 175     -29.328  -1.709  10.719  1.00 93.69           C  
ATOM   3376  CB  PRO B 175     -29.703  -3.922   9.578  1.00 93.69           C  
ATOM   3377  O   PRO B 175     -28.656  -1.509  11.734  1.00 93.69           O  
ATOM   3378  CG  PRO B 175     -29.016  -4.941  10.414  1.00 93.69           C  
ATOM   3379  CD  PRO B 175     -27.531  -4.648  10.391  1.00 93.69           C  
ATOM   3380  N   ARG B 176     -30.453  -1.140  10.477  1.00 95.12           N  
ATOM   3381  CA  ARG B 176     -30.969  -0.059  11.305  1.00 95.12           C  
ATOM   3382  C   ARG B 176     -31.234  -0.543  12.727  1.00 95.12           C  
ATOM   3383  CB  ARG B 176     -32.250   0.522  10.703  1.00 95.12           C  
ATOM   3384  O   ARG B 176     -31.250   0.252  13.672  1.00 95.12           O  
ATOM   3385  CG  ARG B 176     -33.438  -0.402  10.797  1.00 95.12           C  
ATOM   3386  CD  ARG B 176     -34.719   0.254  10.250  1.00 95.12           C  
ATOM   3387  NE  ARG B 176     -35.875  -0.590  10.445  1.00 95.12           N  
ATOM   3388  NH1 ARG B 176     -37.406   0.993   9.719  1.00 95.12           N  
ATOM   3389  NH2 ARG B 176     -38.125  -1.068  10.406  1.00 95.12           N  
ATOM   3390  CZ  ARG B 176     -37.125  -0.220  10.188  1.00 95.12           C  
ATOM   3391  N   GLU B 177     -31.391  -1.830  12.922  1.00 93.31           N  
ATOM   3392  CA  GLU B 177     -31.609  -2.365  14.258  1.00 93.31           C  
ATOM   3393  C   GLU B 177     -30.312  -2.371  15.070  1.00 93.31           C  
ATOM   3394  CB  GLU B 177     -32.188  -3.779  14.180  1.00 93.31           C  
ATOM   3395  O   GLU B 177     -30.359  -2.496  16.297  1.00 93.31           O  
ATOM   3396  CG  GLU B 177     -33.500  -3.863  13.430  1.00 93.31           C  
ATOM   3397  CD  GLU B 177     -33.344  -3.828  11.922  1.00 93.31           C  
ATOM   3398  OE1 GLU B 177     -34.312  -3.479  11.211  1.00 93.31           O  
ATOM   3399  OE2 GLU B 177     -32.219  -4.152  11.438  1.00 93.31           O  
ATOM   3400  N   GLU B 178     -29.203  -2.275  14.414  1.00 93.69           N  
ATOM   3401  CA  GLU B 178     -27.891  -2.318  15.070  1.00 93.69           C  
ATOM   3402  C   GLU B 178     -27.281  -0.925  15.156  1.00 93.69           C  
ATOM   3403  CB  GLU B 178     -26.953  -3.266  14.320  1.00 93.69           C  
ATOM   3404  O   GLU B 178     -26.750  -0.541  16.203  1.00 93.69           O  
ATOM   3405  CG  GLU B 178     -27.438  -4.703  14.266  1.00 93.69           C  
ATOM   3406  CD  GLU B 178     -27.078  -5.516  15.500  1.00 93.69           C  
ATOM   3407  OE1 GLU B 178     -27.641  -6.609  15.695  1.00 93.69           O  
ATOM   3408  OE2 GLU B 178     -26.203  -5.055  16.266  1.00 93.69           O  
ATOM   3409  N   ILE B 179     -27.328  -0.193  14.078  1.00 95.12           N  
ATOM   3410  CA  ILE B 179     -26.734   1.137  14.016  1.00 95.12           C  
ATOM   3411  C   ILE B 179     -27.703   2.113  13.367  1.00 95.12           C  
ATOM   3412  CB  ILE B 179     -25.391   1.123  13.242  1.00 95.12           C  
ATOM   3413  O   ILE B 179     -28.344   1.789  12.359  1.00 95.12           O  
ATOM   3414  CG1 ILE B 179     -24.312   0.399  14.055  1.00 95.12           C  
ATOM   3415  CG2 ILE B 179     -24.953   2.549  12.898  1.00 95.12           C  
ATOM   3416  CD1 ILE B 179     -22.953   0.359  13.383  1.00 95.12           C  
ATOM   3417  N   VAL B 180     -27.828   3.279  13.977  1.00 97.31           N  
ATOM   3418  CA  VAL B 180     -28.641   4.359  13.430  1.00 97.31           C  
ATOM   3419  C   VAL B 180     -27.797   5.617  13.266  1.00 97.31           C  
ATOM   3420  CB  VAL B 180     -29.875   4.660  14.328  1.00 97.31           C  
ATOM   3421  O   VAL B 180     -27.125   6.047  14.211  1.00 97.31           O  
ATOM   3422  CG1 VAL B 180     -30.672   5.836  13.773  1.00 97.31           C  
ATOM   3423  CG2 VAL B 180     -30.750   3.420  14.461  1.00 97.31           C  
ATOM   3424  N   TYR B 181     -27.812   6.094  12.086  1.00 97.31           N  
ATOM   3425  CA  TYR B 181     -27.109   7.340  11.820  1.00 97.31           C  
ATOM   3426  C   TYR B 181     -28.047   8.531  11.945  1.00 97.31           C  
ATOM   3427  CB  TYR B 181     -26.484   7.320  10.430  1.00 97.31           C  
ATOM   3428  O   TYR B 181     -29.234   8.445  11.594  1.00 97.31           O  
ATOM   3429  CG  TYR B 181     -25.297   6.383  10.312  1.00 97.31           C  
ATOM   3430  CD1 TYR B 181     -24.016   6.805  10.641  1.00 97.31           C  
ATOM   3431  CD2 TYR B 181     -25.469   5.074   9.875  1.00 97.31           C  
ATOM   3432  CE1 TYR B 181     -22.922   5.945  10.539  1.00 97.31           C  
ATOM   3433  CE2 TYR B 181     -24.391   4.207   9.766  1.00 97.31           C  
ATOM   3434  OH  TYR B 181     -22.047   3.793   9.984  1.00 97.31           O  
ATOM   3435  CZ  TYR B 181     -23.125   4.648  10.094  1.00 97.31           C  
ATOM   3436  N   GLN B 182     -27.547   9.648  12.422  1.00 97.31           N  
ATOM   3437  CA  GLN B 182     -28.266  10.914  12.500  1.00 97.31           C  
ATOM   3438  C   GLN B 182     -27.359  12.094  12.211  1.00 97.31           C  
ATOM   3439  CB  GLN B 182     -28.922  11.070  13.883  1.00 97.31           C  
ATOM   3440  O   GLN B 182     -26.188  12.094  12.594  1.00 97.31           O  
ATOM   3441  CG  GLN B 182     -30.109  10.156  14.117  1.00 97.31           C  
ATOM   3442  CD  GLN B 182     -30.766  10.375  15.469  1.00 97.31           C  
ATOM   3443  NE2 GLN B 182     -31.906   9.727  15.688  1.00 97.31           N  
ATOM   3444  OE1 GLN B 182     -30.234  11.117  16.312  1.00 97.31           O  
ATOM   3445  N   TRP B 183     -27.906  13.047  11.547  1.00 95.88           N  
ATOM   3446  CA  TRP B 183     -27.156  14.273  11.336  1.00 95.88           C  
ATOM   3447  C   TRP B 183     -27.016  15.070  12.625  1.00 95.88           C  
ATOM   3448  CB  TRP B 183     -27.812  15.133  10.258  1.00 95.88           C  
ATOM   3449  O   TRP B 183     -28.000  15.242  13.359  1.00 95.88           O  
ATOM   3450  CG  TRP B 183     -27.750  14.539   8.883  1.00 95.88           C  
ATOM   3451  CD1 TRP B 183     -28.781  13.945   8.195  1.00 95.88           C  
ATOM   3452  CD2 TRP B 183     -26.609  14.492   8.023  1.00 95.88           C  
ATOM   3453  CE2 TRP B 183     -27.000  13.844   6.832  1.00 95.88           C  
ATOM   3454  CE3 TRP B 183     -25.281  14.930   8.148  1.00 95.88           C  
ATOM   3455  NE1 TRP B 183     -28.328  13.523   6.961  1.00 95.88           N  
ATOM   3456  CH2 TRP B 183     -24.828  14.070   5.922  1.00 95.88           C  
ATOM   3457  CZ2 TRP B 183     -26.125  13.633   5.770  1.00 95.88           C  
ATOM   3458  CZ3 TRP B 183     -24.406  14.711   7.094  1.00 95.88           C  
ATOM   3459  N   LYS B 184     -25.828  15.469  12.859  1.00 90.75           N  
ATOM   3460  CA  LYS B 184     -25.609  16.297  14.047  1.00 90.75           C  
ATOM   3461  C   LYS B 184     -26.250  17.672  13.875  1.00 90.75           C  
ATOM   3462  CB  LYS B 184     -24.125  16.422  14.336  1.00 90.75           C  
ATOM   3463  O   LYS B 184     -26.812  18.219  14.828  1.00 90.75           O  
ATOM   3464  CG  LYS B 184     -23.812  17.125  15.648  1.00 90.75           C  
ATOM   3465  CD  LYS B 184     -22.312  17.141  15.938  1.00 90.75           C  
ATOM   3466  CE  LYS B 184     -22.000  17.875  17.234  1.00 90.75           C  
ATOM   3467  NZ  LYS B 184     -20.531  17.859  17.531  1.00 90.75           N  
ATOM   3468  N   ARG B 185     -26.016  18.188  12.680  1.00 86.25           N  
ATOM   3469  CA  ARG B 185     -26.547  19.500  12.375  1.00 86.25           C  
ATOM   3470  C   ARG B 185     -27.547  19.438  11.227  1.00 86.25           C  
ATOM   3471  CB  ARG B 185     -25.422  20.484  12.031  1.00 86.25           C  
ATOM   3472  O   ARG B 185     -27.562  18.469  10.469  1.00 86.25           O  
ATOM   3473  CG  ARG B 185     -24.453  20.719  13.172  1.00 86.25           C  
ATOM   3474  CD  ARG B 185     -23.344  21.703  12.781  1.00 86.25           C  
ATOM   3475  NE  ARG B 185     -22.391  21.906  13.859  1.00 86.25           N  
ATOM   3476  NH1 ARG B 185     -21.000  23.281  12.648  1.00 86.25           N  
ATOM   3477  NH2 ARG B 185     -20.500  22.766  14.820  1.00 86.25           N  
ATOM   3478  CZ  ARG B 185     -21.297  22.656  13.773  1.00 86.25           C  
ATOM   3479  N   SER B 186     -28.312  20.469  11.133  1.00 81.19           N  
ATOM   3480  CA  SER B 186     -29.359  20.516  10.109  1.00 81.19           C  
ATOM   3481  C   SER B 186     -28.766  20.703   8.719  1.00 81.19           C  
ATOM   3482  CB  SER B 186     -30.359  21.625  10.414  1.00 81.19           C  
ATOM   3483  O   SER B 186     -29.344  20.266   7.727  1.00 81.19           O  
ATOM   3484  OG  SER B 186     -29.703  22.891  10.469  1.00 81.19           O  
ATOM   3485  N   SER B 187     -27.594  21.422   8.766  1.00 81.44           N  
ATOM   3486  CA  SER B 187     -26.984  21.625   7.457  1.00 81.44           C  
ATOM   3487  C   SER B 187     -25.484  21.375   7.492  1.00 81.44           C  
ATOM   3488  CB  SER B 187     -27.266  23.047   6.965  1.00 81.44           C  
ATOM   3489  O   SER B 187     -24.812  21.703   8.477  1.00 81.44           O  
ATOM   3490  OG  SER B 187     -26.625  23.281   5.727  1.00 81.44           O  
ATOM   3491  N   VAL B 188     -25.031  20.797   6.379  1.00 88.31           N  
ATOM   3492  CA  VAL B 188     -23.609  20.531   6.188  1.00 88.31           C  
ATOM   3493  C   VAL B 188     -22.875  21.844   5.891  1.00 88.31           C  
ATOM   3494  CB  VAL B 188     -23.359  19.516   5.055  1.00 88.31           C  
ATOM   3495  O   VAL B 188     -23.375  22.672   5.137  1.00 88.31           O  
ATOM   3496  CG1 VAL B 188     -21.875  19.391   4.742  1.00 88.31           C  
ATOM   3497  CG2 VAL B 188     -23.938  18.141   5.430  1.00 88.31           C  
ATOM   3498  N   GLU B 189     -21.797  22.047   6.543  1.00 87.50           N  
ATOM   3499  CA  GLU B 189     -21.000  23.250   6.316  1.00 87.50           C  
ATOM   3500  C   GLU B 189     -20.062  23.078   5.125  1.00 87.50           C  
ATOM   3501  CB  GLU B 189     -20.203  23.609   7.566  1.00 87.50           C  
ATOM   3502  O   GLU B 189     -19.547  21.984   4.891  1.00 87.50           O  
ATOM   3503  CG  GLU B 189     -21.047  24.109   8.727  1.00 87.50           C  
ATOM   3504  CD  GLU B 189     -20.234  24.547   9.930  1.00 87.50           C  
ATOM   3505  OE1 GLU B 189     -20.812  25.031  10.914  1.00 87.50           O  
ATOM   3506  OE2 GLU B 189     -18.984  24.375   9.883  1.00 87.50           O  
ATOM   3507  N   VAL B 190     -19.953  24.203   4.406  1.00 87.88           N  
ATOM   3508  CA  VAL B 190     -19.078  24.156   3.240  1.00 87.88           C  
ATOM   3509  C   VAL B 190     -18.016  25.250   3.355  1.00 87.88           C  
ATOM   3510  CB  VAL B 190     -19.875  24.328   1.928  1.00 87.88           C  
ATOM   3511  O   VAL B 190     -18.250  26.297   3.967  1.00 87.88           O  
ATOM   3512  CG1 VAL B 190     -20.906  23.203   1.764  1.00 87.88           C  
ATOM   3513  CG2 VAL B 190     -20.562  25.688   1.901  1.00 87.88           C  
ATOM   3514  N   GLY B 191     -16.891  25.031   2.836  1.00 83.56           N  
ATOM   3515  CA  GLY B 191     -15.828  26.016   2.773  1.00 83.56           C  
ATOM   3516  C   GLY B 191     -16.062  27.078   1.718  1.00 83.56           C  
ATOM   3517  O   GLY B 191     -17.203  27.297   1.285  1.00 83.56           O  
ATOM   3518  N   ASP B 192     -14.969  27.766   1.390  1.00 81.00           N  
ATOM   3519  CA  ASP B 192     -15.039  28.812   0.384  1.00 81.00           C  
ATOM   3520  C   ASP B 192     -15.312  28.234  -1.002  1.00 81.00           C  
ATOM   3521  CB  ASP B 192     -13.750  29.625   0.369  1.00 81.00           C  
ATOM   3522  O   ASP B 192     -14.430  27.625  -1.610  1.00 81.00           O  
ATOM   3523  CG  ASP B 192     -13.812  30.828  -0.556  1.00 81.00           C  
ATOM   3524  OD1 ASP B 192     -14.875  31.078  -1.162  1.00 81.00           O  
ATOM   3525  OD2 ASP B 192     -12.789  31.547  -0.683  1.00 81.00           O  
ATOM   3526  N   THR B 193     -16.469  28.438  -1.531  1.00 83.25           N  
ATOM   3527  CA  THR B 193     -16.906  27.859  -2.793  1.00 83.25           C  
ATOM   3528  C   THR B 193     -16.141  28.453  -3.965  1.00 83.25           C  
ATOM   3529  CB  THR B 193     -18.422  28.047  -3.010  1.00 83.25           C  
ATOM   3530  O   THR B 193     -16.125  27.891  -5.059  1.00 83.25           O  
ATOM   3531  CG2 THR B 193     -19.219  27.422  -1.875  1.00 83.25           C  
ATOM   3532  OG1 THR B 193     -18.719  29.453  -3.066  1.00 83.25           O  
ATOM   3533  N   ARG B 194     -15.461  29.594  -3.705  1.00 74.94           N  
ATOM   3534  CA  ARG B 194     -14.711  30.250  -4.770  1.00 74.94           C  
ATOM   3535  C   ARG B 194     -13.508  29.422  -5.188  1.00 74.94           C  
ATOM   3536  CB  ARG B 194     -14.258  31.641  -4.320  1.00 74.94           C  
ATOM   3537  O   ARG B 194     -13.000  29.562  -6.301  1.00 74.94           O  
ATOM   3538  CG  ARG B 194     -15.398  32.625  -4.109  1.00 74.94           C  
ATOM   3539  CD  ARG B 194     -14.898  33.969  -3.594  1.00 74.94           C  
ATOM   3540  NE  ARG B 194     -14.562  33.906  -2.174  1.00 74.94           N  
ATOM   3541  NH1 ARG B 194     -13.758  36.062  -2.061  1.00 74.94           N  
ATOM   3542  NH2 ARG B 194     -13.766  34.750  -0.191  1.00 74.94           N  
ATOM   3543  CZ  ARG B 194     -14.031  34.906  -1.479  1.00 74.94           C  
ATOM   3544  N   SER B 195     -13.172  28.578  -4.375  1.00 75.38           N  
ATOM   3545  CA  SER B 195     -11.992  27.766  -4.652  1.00 75.38           C  
ATOM   3546  C   SER B 195     -12.375  26.453  -5.312  1.00 75.38           C  
ATOM   3547  CB  SER B 195     -11.211  27.500  -3.369  1.00 75.38           C  
ATOM   3548  O   SER B 195     -11.508  25.672  -5.703  1.00 75.38           O  
ATOM   3549  OG  SER B 195     -11.953  26.672  -2.488  1.00 75.38           O  
ATOM   3550  N   TRP B 196     -13.703  26.281  -5.492  1.00 83.75           N  
ATOM   3551  CA  TRP B 196     -14.148  25.016  -6.055  1.00 83.75           C  
ATOM   3552  C   TRP B 196     -13.898  24.969  -7.555  1.00 83.75           C  
ATOM   3553  CB  TRP B 196     -15.641  24.797  -5.766  1.00 83.75           C  
ATOM   3554  O   TRP B 196     -14.016  25.984  -8.250  1.00 83.75           O  
ATOM   3555  CG  TRP B 196     -15.953  24.594  -4.312  1.00 83.75           C  
ATOM   3556  CD1 TRP B 196     -15.094  24.734  -3.256  1.00 83.75           C  
ATOM   3557  CD2 TRP B 196     -17.219  24.219  -3.758  1.00 83.75           C  
ATOM   3558  CE2 TRP B 196     -17.047  24.141  -2.357  1.00 83.75           C  
ATOM   3559  CE3 TRP B 196     -18.469  23.922  -4.309  1.00 83.75           C  
ATOM   3560  NE1 TRP B 196     -15.750  24.453  -2.078  1.00 83.75           N  
ATOM   3561  CH2 TRP B 196     -19.312  23.516  -2.066  1.00 83.75           C  
ATOM   3562  CZ2 TRP B 196     -18.094  23.797  -1.500  1.00 83.75           C  
ATOM   3563  CZ3 TRP B 196     -19.516  23.578  -3.455  1.00 83.75           C  
ATOM   3564  N   ARG B 197     -13.484  23.828  -8.047  1.00 81.19           N  
ATOM   3565  CA  ARG B 197     -13.227  23.625  -9.469  1.00 81.19           C  
ATOM   3566  C   ARG B 197     -14.445  23.047 -10.164  1.00 81.19           C  
ATOM   3567  CB  ARG B 197     -12.023  22.703  -9.664  1.00 81.19           C  
ATOM   3568  O   ARG B 197     -14.430  21.906 -10.625  1.00 81.19           O  
ATOM   3569  CG  ARG B 197     -10.711  23.281  -9.141  1.00 81.19           C  
ATOM   3570  CD  ARG B 197      -9.602  22.234  -9.148  1.00 81.19           C  
ATOM   3571  NE  ARG B 197      -9.734  21.297  -8.047  1.00 81.19           N  
ATOM   3572  NH1 ARG B 197      -8.922  19.484  -9.227  1.00 81.19           N  
ATOM   3573  NH2 ARG B 197      -9.578  19.234  -7.039  1.00 81.19           N  
ATOM   3574  CZ  ARG B 197      -9.414  20.000  -8.102  1.00 81.19           C  
ATOM   3575  N   LEU B 198     -15.375  23.859 -10.266  1.00 83.06           N  
ATOM   3576  CA  LEU B 198     -16.641  23.406 -10.844  1.00 83.06           C  
ATOM   3577  C   LEU B 198     -16.641  23.578 -12.359  1.00 83.06           C  
ATOM   3578  CB  LEU B 198     -17.812  24.156 -10.227  1.00 83.06           C  
ATOM   3579  O   LEU B 198     -17.469  23.000 -13.055  1.00 83.06           O  
ATOM   3580  CG  LEU B 198     -18.047  23.953  -8.734  1.00 83.06           C  
ATOM   3581  CD1 LEU B 198     -19.172  24.875  -8.234  1.00 83.06           C  
ATOM   3582  CD2 LEU B 198     -18.391  22.484  -8.445  1.00 83.06           C  
ATOM   3583  N   TYR B 199     -15.656  24.328 -12.922  1.00 79.69           N  
ATOM   3584  CA  TYR B 199     -15.516  24.578 -14.352  1.00 79.69           C  
ATOM   3585  C   TYR B 199     -16.812  25.125 -14.945  1.00 79.69           C  
ATOM   3586  CB  TYR B 199     -15.094  23.312 -15.086  1.00 79.69           C  
ATOM   3587  O   TYR B 199     -17.266  26.203 -14.578  1.00 79.69           O  
ATOM   3588  CG  TYR B 199     -13.781  22.734 -14.609  1.00 79.69           C  
ATOM   3589  CD1 TYR B 199     -12.586  23.422 -14.797  1.00 79.69           C  
ATOM   3590  CD2 TYR B 199     -13.727  21.500 -13.969  1.00 79.69           C  
ATOM   3591  CE1 TYR B 199     -11.375  22.906 -14.359  1.00 79.69           C  
ATOM   3592  CE2 TYR B 199     -12.523  20.969 -13.531  1.00 79.69           C  
ATOM   3593  OH  TYR B 199     -10.156  21.156 -13.297  1.00 79.69           O  
ATOM   3594  CZ  TYR B 199     -11.352  21.672 -13.727  1.00 79.69           C  
ATOM   3595  N   GLN B 200     -17.547  24.250 -15.688  1.00 79.38           N  
ATOM   3596  CA  GLN B 200     -18.750  24.719 -16.375  1.00 79.38           C  
ATOM   3597  C   GLN B 200     -19.953  24.719 -15.453  1.00 79.38           C  
ATOM   3598  CB  GLN B 200     -19.031  23.844 -17.609  1.00 79.38           C  
ATOM   3599  O   GLN B 200     -21.062  25.062 -15.875  1.00 79.38           O  
ATOM   3600  CG  GLN B 200     -19.297  22.391 -17.281  1.00 79.38           C  
ATOM   3601  CD  GLN B 200     -19.312  21.500 -18.516  1.00 79.38           C  
ATOM   3602  NE2 GLN B 200     -19.547  20.219 -18.312  1.00 79.38           N  
ATOM   3603  OE1 GLN B 200     -19.125  21.984 -19.641  1.00 79.38           O  
ATOM   3604  N   PHE B 201     -19.719  24.484 -14.281  1.00 86.94           N  
ATOM   3605  CA  PHE B 201     -20.844  24.406 -13.352  1.00 86.94           C  
ATOM   3606  C   PHE B 201     -20.719  25.469 -12.266  1.00 86.94           C  
ATOM   3607  CB  PHE B 201     -20.922  23.016 -12.719  1.00 86.94           C  
ATOM   3608  O   PHE B 201     -19.656  26.062 -12.086  1.00 86.94           O  
ATOM   3609  CG  PHE B 201     -21.219  21.922 -13.703  1.00 86.94           C  
ATOM   3610  CD1 PHE B 201     -22.531  21.594 -14.031  1.00 86.94           C  
ATOM   3611  CD2 PHE B 201     -20.203  21.203 -14.305  1.00 86.94           C  
ATOM   3612  CE1 PHE B 201     -22.828  20.578 -14.945  1.00 86.94           C  
ATOM   3613  CE2 PHE B 201     -20.469  20.188 -15.211  1.00 86.94           C  
ATOM   3614  CZ  PHE B 201     -21.781  19.875 -15.531  1.00 86.94           C  
ATOM   3615  N   SER B 202     -21.891  25.797 -11.680  1.00 89.06           N  
ATOM   3616  CA  SER B 202     -21.969  26.656 -10.500  1.00 89.06           C  
ATOM   3617  C   SER B 202     -22.734  25.969  -9.367  1.00 89.06           C  
ATOM   3618  CB  SER B 202     -22.656  27.984 -10.852  1.00 89.06           C  
ATOM   3619  O   SER B 202     -23.641  25.188  -9.609  1.00 89.06           O  
ATOM   3620  OG  SER B 202     -23.938  27.750 -11.422  1.00 89.06           O  
ATOM   3621  N   PHE B 203     -22.250  26.234  -8.250  1.00 91.75           N  
ATOM   3622  CA  PHE B 203     -22.891  25.688  -7.066  1.00 91.75           C  
ATOM   3623  C   PHE B 203     -24.109  26.516  -6.680  1.00 91.75           C  
ATOM   3624  CB  PHE B 203     -21.906  25.625  -5.895  1.00 91.75           C  
ATOM   3625  O   PHE B 203     -24.016  27.734  -6.535  1.00 91.75           O  
ATOM   3626  CG  PHE B 203     -22.531  25.188  -4.598  1.00 91.75           C  
ATOM   3627  CD1 PHE B 203     -22.672  26.062  -3.539  1.00 91.75           C  
ATOM   3628  CD2 PHE B 203     -22.969  23.875  -4.441  1.00 91.75           C  
ATOM   3629  CE1 PHE B 203     -23.234  25.656  -2.338  1.00 91.75           C  
ATOM   3630  CE2 PHE B 203     -23.547  23.469  -3.242  1.00 91.75           C  
ATOM   3631  CZ  PHE B 203     -23.688  24.359  -2.193  1.00 91.75           C  
ATOM   3632  N   VAL B 204     -25.234  25.828  -6.488  1.00 92.12           N  
ATOM   3633  CA  VAL B 204     -26.484  26.516  -6.199  1.00 92.12           C  
ATOM   3634  C   VAL B 204     -26.875  26.297  -4.738  1.00 92.12           C  
ATOM   3635  CB  VAL B 204     -27.625  26.031  -7.125  1.00 92.12           C  
ATOM   3636  O   VAL B 204     -27.344  27.219  -4.066  1.00 92.12           O  
ATOM   3637  CG1 VAL B 204     -28.953  26.719  -6.766  1.00 92.12           C  
ATOM   3638  CG2 VAL B 204     -27.266  26.297  -8.586  1.00 92.12           C  
ATOM   3639  N   GLY B 205     -26.641  25.109  -4.254  1.00 92.44           N  
ATOM   3640  CA  GLY B 205     -27.016  24.797  -2.885  1.00 92.44           C  
ATOM   3641  C   GLY B 205     -26.828  23.328  -2.545  1.00 92.44           C  
ATOM   3642  O   GLY B 205     -26.281  22.562  -3.342  1.00 92.44           O  
ATOM   3643  N   LEU B 206     -27.156  23.062  -1.256  1.00 94.69           N  
ATOM   3644  CA  LEU B 206     -27.062  21.672  -0.812  1.00 94.69           C  
ATOM   3645  C   LEU B 206     -28.203  21.344   0.155  1.00 94.69           C  
ATOM   3646  CB  LEU B 206     -25.719  21.406  -0.146  1.00 94.69           C  
ATOM   3647  O   LEU B 206     -28.812  22.250   0.730  1.00 94.69           O  
ATOM   3648  CG  LEU B 206     -25.422  22.188   1.134  1.00 94.69           C  
ATOM   3649  CD1 LEU B 206     -25.953  21.438   2.350  1.00 94.69           C  
ATOM   3650  CD2 LEU B 206     -23.922  22.453   1.271  1.00 94.69           C  
ATOM   3651  N   ARG B 207     -28.547  20.062   0.264  1.00 94.56           N  
ATOM   3652  CA  ARG B 207     -29.531  19.578   1.227  1.00 94.56           C  
ATOM   3653  C   ARG B 207     -29.141  18.203   1.757  1.00 94.56           C  
ATOM   3654  CB  ARG B 207     -30.922  19.516   0.592  1.00 94.56           C  
ATOM   3655  O   ARG B 207     -28.594  17.375   1.019  1.00 94.56           O  
ATOM   3656  CG  ARG B 207     -31.016  18.562  -0.593  1.00 94.56           C  
ATOM   3657  CD  ARG B 207     -32.375  18.625  -1.248  1.00 94.56           C  
ATOM   3658  NE  ARG B 207     -32.469  17.734  -2.400  1.00 94.56           N  
ATOM   3659  NH1 ARG B 207     -33.812  19.141  -3.658  1.00 94.56           N  
ATOM   3660  NH2 ARG B 207     -33.156  17.109  -4.504  1.00 94.56           N  
ATOM   3661  CZ  ARG B 207     -33.125  18.000  -3.518  1.00 94.56           C  
ATOM   3662  N   ASN B 208     -29.344  18.031   3.037  1.00 93.00           N  
ATOM   3663  CA  ASN B 208     -29.109  16.719   3.648  1.00 93.00           C  
ATOM   3664  C   ASN B 208     -30.406  15.953   3.859  1.00 93.00           C  
ATOM   3665  CB  ASN B 208     -28.359  16.891   4.977  1.00 93.00           C  
ATOM   3666  O   ASN B 208     -31.422  16.531   4.199  1.00 93.00           O  
ATOM   3667  CG  ASN B 208     -28.875  18.047   5.801  1.00 93.00           C  
ATOM   3668  ND2 ASN B 208     -28.422  18.156   7.043  1.00 93.00           N  
ATOM   3669  OD1 ASN B 208     -29.688  18.844   5.324  1.00 93.00           O  
ATOM   3670  N   THR B 209     -30.375  14.656   3.619  1.00 95.00           N  
ATOM   3671  CA  THR B 209     -31.531  13.797   3.805  1.00 95.00           C  
ATOM   3672  C   THR B 209     -31.156  12.508   4.520  1.00 95.00           C  
ATOM   3673  CB  THR B 209     -32.188  13.461   2.457  1.00 95.00           C  
ATOM   3674  O   THR B 209     -29.969  12.195   4.652  1.00 95.00           O  
ATOM   3675  CG2 THR B 209     -32.500  14.727   1.659  1.00 95.00           C  
ATOM   3676  OG1 THR B 209     -31.328  12.625   1.695  1.00 95.00           O  
ATOM   3677  N   THR B 210     -32.094  11.891   5.160  1.00 96.38           N  
ATOM   3678  CA  THR B 210     -31.984  10.562   5.758  1.00 96.38           C  
ATOM   3679  C   THR B 210     -33.094   9.648   5.234  1.00 96.38           C  
ATOM   3680  CB  THR B 210     -32.062  10.641   7.293  1.00 96.38           C  
ATOM   3681  O   THR B 210     -34.250  10.031   5.199  1.00 96.38           O  
ATOM   3682  CG2 THR B 210     -31.812   9.273   7.926  1.00 96.38           C  
ATOM   3683  OG1 THR B 210     -31.078  11.562   7.773  1.00 96.38           O  
ATOM   3684  N   GLU B 211     -32.719   8.477   4.805  1.00 96.56           N  
ATOM   3685  CA  GLU B 211     -33.688   7.516   4.316  1.00 96.56           C  
ATOM   3686  C   GLU B 211     -33.344   6.102   4.773  1.00 96.56           C  
ATOM   3687  CB  GLU B 211     -33.781   7.566   2.789  1.00 96.56           C  
ATOM   3688  O   GLU B 211     -32.188   5.824   5.152  1.00 96.56           O  
ATOM   3689  CG  GLU B 211     -32.500   7.133   2.080  1.00 96.56           C  
ATOM   3690  CD  GLU B 211     -32.562   7.332   0.574  1.00 96.56           C  
ATOM   3691  OE1 GLU B 211     -31.500   7.227  -0.090  1.00 96.56           O  
ATOM   3692  OE2 GLU B 211     -33.656   7.590   0.054  1.00 96.56           O  
ATOM   3693  N   VAL B 212     -34.312   5.301   4.836  1.00 96.38           N  
ATOM   3694  CA  VAL B 212     -34.125   3.879   5.102  1.00 96.38           C  
ATOM   3695  C   VAL B 212     -34.219   3.088   3.801  1.00 96.38           C  
ATOM   3696  CB  VAL B 212     -35.125   3.346   6.133  1.00 96.38           C  
ATOM   3697  O   VAL B 212     -35.219   3.178   3.092  1.00 96.38           O  
ATOM   3698  CG1 VAL B 212     -34.969   1.842   6.336  1.00 96.38           C  
ATOM   3699  CG2 VAL B 212     -35.000   4.086   7.461  1.00 96.38           C  
ATOM   3700  N   VAL B 213     -33.156   2.430   3.469  1.00 92.69           N  
ATOM   3701  CA  VAL B 213     -33.125   1.620   2.256  1.00 92.69           C  
ATOM   3702  C   VAL B 213     -33.281   0.143   2.617  1.00 92.69           C  
ATOM   3703  CB  VAL B 213     -31.828   1.847   1.454  1.00 92.69           C  
ATOM   3704  O   VAL B 213     -32.562  -0.364   3.484  1.00 92.69           O  
ATOM   3705  CG1 VAL B 213     -31.734   0.869   0.285  1.00 92.69           C  
ATOM   3706  CG2 VAL B 213     -31.750   3.289   0.956  1.00 92.69           C  
ATOM   3707  N   LYS B 214     -34.156  -0.529   1.958  1.00 89.50           N  
ATOM   3708  CA  LYS B 214     -34.406  -1.954   2.172  1.00 89.50           C  
ATOM   3709  C   LYS B 214     -33.500  -2.799   1.258  1.00 89.50           C  
ATOM   3710  CB  LYS B 214     -35.875  -2.301   1.944  1.00 89.50           C  
ATOM   3711  O   LYS B 214     -33.469  -2.582   0.045  1.00 89.50           O  
ATOM   3712  CG  LYS B 214     -36.812  -1.647   2.938  1.00 89.50           C  
ATOM   3713  CD  LYS B 214     -38.250  -2.115   2.729  1.00 89.50           C  
ATOM   3714  CE  LYS B 214     -39.219  -1.430   3.693  1.00 89.50           C  
ATOM   3715  NZ  LYS B 214     -40.625  -1.884   3.490  1.00 89.50           N  
ATOM   3716  N   THR B 215     -32.750  -3.654   1.870  1.00 79.88           N  
ATOM   3717  CA  THR B 215     -31.906  -4.582   1.114  1.00 79.88           C  
ATOM   3718  C   THR B 215     -32.156  -6.020   1.551  1.00 79.88           C  
ATOM   3719  CB  THR B 215     -30.406  -4.254   1.282  1.00 79.88           C  
ATOM   3720  O   THR B 215     -32.938  -6.262   2.484  1.00 79.88           O  
ATOM   3721  CG2 THR B 215     -30.141  -2.764   1.083  1.00 79.88           C  
ATOM   3722  OG1 THR B 215     -29.984  -4.629   2.600  1.00 79.88           O  
ATOM   3723  N   THR B 216     -31.531  -6.973   0.844  1.00 72.44           N  
ATOM   3724  CA  THR B 216     -31.688  -8.383   1.169  1.00 72.44           C  
ATOM   3725  C   THR B 216     -31.031  -8.703   2.508  1.00 72.44           C  
ATOM   3726  CB  THR B 216     -31.078  -9.281   0.070  1.00 72.44           C  
ATOM   3727  O   THR B 216     -31.422  -9.656   3.189  1.00 72.44           O  
ATOM   3728  CG2 THR B 216     -31.844  -9.133  -1.240  1.00 72.44           C  
ATOM   3729  OG1 THR B 216     -29.703  -8.898  -0.146  1.00 72.44           O  
ATOM   3730  N   SER B 217     -30.125  -7.910   2.855  1.00 76.06           N  
ATOM   3731  CA  SER B 217     -29.391  -8.180   4.086  1.00 76.06           C  
ATOM   3732  C   SER B 217     -29.969  -7.398   5.258  1.00 76.06           C  
ATOM   3733  CB  SER B 217     -27.906  -7.840   3.908  1.00 76.06           C  
ATOM   3734  O   SER B 217     -29.531  -7.570   6.398  1.00 76.06           O  
ATOM   3735  OG  SER B 217     -27.750  -6.488   3.510  1.00 76.06           O  
ATOM   3736  N   GLY B 218     -30.922  -6.496   5.012  1.00 85.56           N  
ATOM   3737  CA  GLY B 218     -31.531  -5.695   6.062  1.00 85.56           C  
ATOM   3738  C   GLY B 218     -31.875  -4.285   5.613  1.00 85.56           C  
ATOM   3739  O   GLY B 218     -31.656  -3.926   4.457  1.00 85.56           O  
ATOM   3740  N   ASP B 219     -32.469  -3.604   6.633  1.00 94.00           N  
ATOM   3741  CA  ASP B 219     -32.781  -2.193   6.418  1.00 94.00           C  
ATOM   3742  C   ASP B 219     -31.672  -1.295   6.957  1.00 94.00           C  
ATOM   3743  CB  ASP B 219     -34.125  -1.834   7.078  1.00 94.00           C  
ATOM   3744  O   ASP B 219     -31.266  -1.426   8.109  1.00 94.00           O  
ATOM   3745  CG  ASP B 219     -35.281  -2.633   6.531  1.00 94.00           C  
ATOM   3746  OD1 ASP B 219     -35.125  -3.262   5.457  1.00 94.00           O  
ATOM   3747  OD2 ASP B 219     -36.344  -2.633   7.172  1.00 94.00           O  
ATOM   3748  N   TYR B 220     -31.234  -0.464   6.098  1.00 94.50           N  
ATOM   3749  CA  TYR B 220     -30.109   0.381   6.477  1.00 94.50           C  
ATOM   3750  C   TYR B 220     -30.500   1.854   6.465  1.00 94.50           C  
ATOM   3751  CB  TYR B 220     -28.922   0.149   5.539  1.00 94.50           C  
ATOM   3752  O   TYR B 220     -31.281   2.289   5.602  1.00 94.50           O  
ATOM   3753  CG  TYR B 220     -28.281  -1.210   5.691  1.00 94.50           C  
ATOM   3754  CD1 TYR B 220     -27.172  -1.388   6.504  1.00 94.50           C  
ATOM   3755  CD2 TYR B 220     -28.797  -2.316   5.023  1.00 94.50           C  
ATOM   3756  CE1 TYR B 220     -26.578  -2.639   6.648  1.00 94.50           C  
ATOM   3757  CE2 TYR B 220     -28.219  -3.572   5.160  1.00 94.50           C  
ATOM   3758  OH  TYR B 220     -26.516  -4.961   6.113  1.00 94.50           O  
ATOM   3759  CZ  TYR B 220     -27.109  -3.723   5.973  1.00 94.50           C  
ATOM   3760  N   VAL B 221     -30.000   2.570   7.383  1.00 97.00           N  
ATOM   3761  CA  VAL B 221     -30.141   4.023   7.387  1.00 97.00           C  
ATOM   3762  C   VAL B 221     -29.109   4.648   6.453  1.00 97.00           C  
ATOM   3763  CB  VAL B 221     -30.000   4.605   8.805  1.00 97.00           C  
ATOM   3764  O   VAL B 221     -27.906   4.504   6.668  1.00 97.00           O  
ATOM   3765  CG1 VAL B 221     -30.156   6.125   8.789  1.00 97.00           C  
ATOM   3766  CG2 VAL B 221     -31.016   3.973   9.750  1.00 97.00           C  
ATOM   3767  N   VAL B 222     -29.594   5.320   5.441  1.00 97.06           N  
ATOM   3768  CA  VAL B 222     -28.719   5.945   4.461  1.00 97.06           C  
ATOM   3769  C   VAL B 222     -28.797   7.465   4.598  1.00 97.06           C  
ATOM   3770  CB  VAL B 222     -29.078   5.523   3.020  1.00 97.06           C  
ATOM   3771  O   VAL B 222     -29.875   8.055   4.516  1.00 97.06           O  
ATOM   3772  CG1 VAL B 222     -28.203   6.246   2.006  1.00 97.06           C  
ATOM   3773  CG2 VAL B 222     -28.953   4.008   2.863  1.00 97.06           C  
ATOM   3774  N   MET B 223     -27.625   8.008   4.871  1.00 97.44           N  
ATOM   3775  CA  MET B 223     -27.484   9.461   4.945  1.00 97.44           C  
ATOM   3776  C   MET B 223     -27.016  10.023   3.605  1.00 97.44           C  
ATOM   3777  CB  MET B 223     -26.484   9.844   6.047  1.00 97.44           C  
ATOM   3778  O   MET B 223     -26.094   9.484   2.984  1.00 97.44           O  
ATOM   3779  CG  MET B 223     -26.734   9.133   7.367  1.00 97.44           C  
ATOM   3780  SD  MET B 223     -28.250   9.742   8.219  1.00 97.44           S  
ATOM   3781  CE  MET B 223     -27.703  11.422   8.656  1.00 97.44           C  
ATOM   3782  N   SER B 224     -27.719  11.125   3.131  1.00 96.88           N  
ATOM   3783  CA  SER B 224     -27.359  11.680   1.828  1.00 96.88           C  
ATOM   3784  C   SER B 224     -27.234  13.195   1.887  1.00 96.88           C  
ATOM   3785  CB  SER B 224     -28.406  11.289   0.775  1.00 96.88           C  
ATOM   3786  O   SER B 224     -27.969  13.859   2.621  1.00 96.88           O  
ATOM   3787  OG  SER B 224     -28.531   9.875   0.696  1.00 96.88           O  
ATOM   3788  N   VAL B 225     -26.266  13.727   1.199  1.00 96.88           N  
ATOM   3789  CA  VAL B 225     -26.156  15.148   0.880  1.00 96.88           C  
ATOM   3790  C   VAL B 225     -26.266  15.352  -0.631  1.00 96.88           C  
ATOM   3791  CB  VAL B 225     -24.844  15.766   1.415  1.00 96.88           C  
ATOM   3792  O   VAL B 225     -25.562  14.680  -1.397  1.00 96.88           O  
ATOM   3793  CG1 VAL B 225     -24.812  17.266   1.169  1.00 96.88           C  
ATOM   3794  CG2 VAL B 225     -24.688  15.461   2.902  1.00 96.88           C  
ATOM   3795  N   TYR B 226     -27.141  16.203  -1.011  1.00 95.31           N  
ATOM   3796  CA  TYR B 226     -27.297  16.547  -2.420  1.00 95.31           C  
ATOM   3797  C   TYR B 226     -26.703  17.906  -2.723  1.00 95.31           C  
ATOM   3798  CB  TYR B 226     -28.781  16.516  -2.814  1.00 95.31           C  
ATOM   3799  O   TYR B 226     -27.047  18.906  -2.070  1.00 95.31           O  
ATOM   3800  CG  TYR B 226     -29.406  15.148  -2.773  1.00 95.31           C  
ATOM   3801  CD1 TYR B 226     -29.391  14.320  -3.896  1.00 95.31           C  
ATOM   3802  CD2 TYR B 226     -30.000  14.672  -1.611  1.00 95.31           C  
ATOM   3803  CE1 TYR B 226     -29.969  13.055  -3.863  1.00 95.31           C  
ATOM   3804  CE2 TYR B 226     -30.578  13.398  -1.566  1.00 95.31           C  
ATOM   3805  OH  TYR B 226     -31.109  11.352  -2.658  1.00 95.31           O  
ATOM   3806  CZ  TYR B 226     -30.547  12.602  -2.695  1.00 95.31           C  
ATOM   3807  N   PHE B 227     -25.812  17.922  -3.658  1.00 95.06           N  
ATOM   3808  CA  PHE B 227     -25.219  19.172  -4.129  1.00 95.06           C  
ATOM   3809  C   PHE B 227     -25.859  19.609  -5.441  1.00 95.06           C  
ATOM   3810  CB  PHE B 227     -23.703  19.016  -4.305  1.00 95.06           C  
ATOM   3811  O   PHE B 227     -25.719  18.922  -6.461  1.00 95.06           O  
ATOM   3812  CG  PHE B 227     -23.000  18.531  -3.070  1.00 95.06           C  
ATOM   3813  CD1 PHE B 227     -22.609  19.438  -2.080  1.00 95.06           C  
ATOM   3814  CD2 PHE B 227     -22.719  17.188  -2.900  1.00 95.06           C  
ATOM   3815  CE1 PHE B 227     -21.953  18.984  -0.936  1.00 95.06           C  
ATOM   3816  CE2 PHE B 227     -22.062  16.734  -1.760  1.00 95.06           C  
ATOM   3817  CZ  PHE B 227     -21.672  17.641  -0.779  1.00 95.06           C  
ATOM   3818  N   ASP B 228     -26.469  20.750  -5.395  1.00 93.25           N  
ATOM   3819  CA  ASP B 228     -27.141  21.266  -6.582  1.00 93.25           C  
ATOM   3820  C   ASP B 228     -26.203  22.141  -7.410  1.00 93.25           C  
ATOM   3821  CB  ASP B 228     -28.391  22.047  -6.188  1.00 93.25           C  
ATOM   3822  O   ASP B 228     -25.703  23.156  -6.914  1.00 93.25           O  
ATOM   3823  CG  ASP B 228     -29.406  21.203  -5.422  1.00 93.25           C  
ATOM   3824  OD1 ASP B 228     -29.578  20.016  -5.754  1.00 93.25           O  
ATOM   3825  OD2 ASP B 228     -30.016  21.750  -4.477  1.00 93.25           O  
ATOM   3826  N   LEU B 229     -25.969  21.641  -8.594  1.00 90.25           N  
ATOM   3827  CA  LEU B 229     -25.094  22.359  -9.516  1.00 90.25           C  
ATOM   3828  C   LEU B 229     -25.891  22.859 -10.727  1.00 90.25           C  
ATOM   3829  CB  LEU B 229     -23.953  21.453  -9.977  1.00 90.25           C  
ATOM   3830  O   LEU B 229     -26.844  22.203 -11.164  1.00 90.25           O  
ATOM   3831  CG  LEU B 229     -23.125  20.797  -8.875  1.00 90.25           C  
ATOM   3832  CD1 LEU B 229     -22.094  19.844  -9.477  1.00 90.25           C  
ATOM   3833  CD2 LEU B 229     -22.438  21.859  -8.023  1.00 90.25           C  
ATOM   3834  N   SER B 230     -25.453  24.078 -11.164  1.00 88.44           N  
ATOM   3835  CA  SER B 230     -26.047  24.641 -12.375  1.00 88.44           C  
ATOM   3836  C   SER B 230     -24.969  24.922 -13.430  1.00 88.44           C  
ATOM   3837  CB  SER B 230     -26.797  25.938 -12.055  1.00 88.44           C  
ATOM   3838  O   SER B 230     -23.875  25.359 -13.102  1.00 88.44           O  
ATOM   3839  OG  SER B 230     -25.906  27.016 -11.859  1.00 88.44           O  
ATOM   3840  N   ARG B 231     -25.203  24.531 -14.648  1.00 82.19           N  
ATOM   3841  CA  ARG B 231     -24.234  24.781 -15.719  1.00 82.19           C  
ATOM   3842  C   ARG B 231     -24.219  26.266 -16.109  1.00 82.19           C  
ATOM   3843  CB  ARG B 231     -24.578  23.938 -16.953  1.00 82.19           C  
ATOM   3844  O   ARG B 231     -25.266  26.891 -16.234  1.00 82.19           O  
ATOM   3845  CG  ARG B 231     -23.359  23.547 -17.781  1.00 82.19           C  
ATOM   3846  CD  ARG B 231     -23.719  22.578 -18.891  1.00 82.19           C  
ATOM   3847  NE  ARG B 231     -22.547  21.875 -19.406  1.00 82.19           N  
ATOM   3848  NH1 ARG B 231     -23.625  21.000 -21.266  1.00 82.19           N  
ATOM   3849  NH2 ARG B 231     -21.406  20.562 -20.906  1.00 82.19           N  
ATOM   3850  CZ  ARG B 231     -22.531  21.156 -20.531  1.00 82.19           C  
ATOM   3851  N   ARG B 232     -23.000  26.906 -15.953  1.00 70.56           N  
ATOM   3852  CA  ARG B 232     -22.875  28.312 -16.344  1.00 70.56           C  
ATOM   3853  C   ARG B 232     -22.875  28.453 -17.859  1.00 70.56           C  
ATOM   3854  CB  ARG B 232     -21.578  28.906 -15.766  1.00 70.56           C  
ATOM   3855  O   ARG B 232     -22.422  27.562 -18.578  1.00 70.56           O  
ATOM   3856  CG  ARG B 232     -21.641  29.172 -14.273  1.00 70.56           C  
ATOM   3857  CD  ARG B 232     -20.375  29.844 -13.766  1.00 70.56           C  
ATOM   3858  NE  ARG B 232     -20.406  30.031 -12.320  1.00 70.56           N  
ATOM   3859  NH1 ARG B 232     -18.312  31.016 -12.195  1.00 70.56           N  
ATOM   3860  NH2 ARG B 232     -19.562  30.719 -10.297  1.00 70.56           N  
ATOM   3861  CZ  ARG B 232     -19.438  30.594 -11.602  1.00 70.56           C  
ATOM   3862  N   MET B 233     -23.766  29.203 -18.422  1.00 53.34           N  
ATOM   3863  CA  MET B 233     -23.672  29.609 -19.812  1.00 53.34           C  
ATOM   3864  C   MET B 233     -22.312  30.203 -20.125  1.00 53.34           C  
ATOM   3865  CB  MET B 233     -24.781  30.609 -20.156  1.00 53.34           C  
ATOM   3866  O   MET B 233     -21.891  31.172 -19.484  1.00 53.34           O  
ATOM   3867  CG  MET B 233     -26.109  29.953 -20.516  1.00 53.34           C  
ATOM   3868  SD  MET B 233     -27.062  30.938 -21.750  1.00 53.34           S  
ATOM   3869  CE  MET B 233     -28.750  30.578 -21.188  1.00 53.34           C  
ATOM   3870  N   GLY B 234     -21.234  29.719 -19.594  1.00 41.88           N  
ATOM   3871  CA  GLY B 234     -20.188  30.500 -20.234  1.00 41.88           C  
ATOM   3872  C   GLY B 234     -20.172  30.344 -21.750  1.00 41.88           C  
ATOM   3873  O   GLY B 234     -20.781  29.422 -22.297  1.00 41.88           O  
TER    3874      GLY B 234                                                      
ATOM   3875  N   GLN C   1      57.281  56.688  20.703  1.00 21.03           N  
ATOM   3876  CA  GLN C   1      57.375  55.562  21.641  1.00 21.03           C  
ATOM   3877  C   GLN C   1      56.562  54.375  21.156  1.00 21.03           C  
ATOM   3878  CB  GLN C   1      56.938  55.969  23.031  1.00 21.03           C  
ATOM   3879  O   GLN C   1      55.344  54.469  21.078  1.00 21.03           O  
ATOM   3880  CG  GLN C   1      58.062  56.094  24.047  1.00 21.03           C  
ATOM   3881  CD  GLN C   1      57.625  56.656  25.375  1.00 21.03           C  
ATOM   3882  NE2 GLN C   1      58.531  56.719  26.344  1.00 21.03           N  
ATOM   3883  OE1 GLN C   1      56.469  57.094  25.531  1.00 21.03           O  
ATOM   3884  N   LYS C   2      56.969  53.656  19.969  1.00 25.75           N  
ATOM   3885  CA  LYS C   2      56.406  52.625  19.094  1.00 25.75           C  
ATOM   3886  C   LYS C   2      56.125  51.344  19.859  1.00 25.75           C  
ATOM   3887  CB  LYS C   2      57.344  52.344  17.922  1.00 25.75           C  
ATOM   3888  O   LYS C   2      57.062  50.688  20.359  1.00 25.75           O  
ATOM   3889  CG  LYS C   2      57.031  53.188  16.672  1.00 25.75           C  
ATOM   3890  CD  LYS C   2      57.969  52.812  15.523  1.00 25.75           C  
ATOM   3891  CE  LYS C   2      57.656  53.656  14.281  1.00 25.75           C  
ATOM   3892  NZ  LYS C   2      58.594  53.375  13.172  1.00 25.75           N  
ATOM   3893  N   SER C   3      54.969  51.281  20.734  1.00 23.72           N  
ATOM   3894  CA  SER C   3      54.594  50.156  21.609  1.00 23.72           C  
ATOM   3895  C   SER C   3      54.500  48.844  20.828  1.00 23.72           C  
ATOM   3896  CB  SER C   3      53.281  50.438  22.312  1.00 23.72           C  
ATOM   3897  O   SER C   3      53.844  48.781  19.797  1.00 23.72           O  
ATOM   3898  OG  SER C   3      52.250  50.688  21.359  1.00 23.72           O  
ATOM   3899  N   ASP C   4      55.562  48.000  20.734  1.00 23.78           N  
ATOM   3900  CA  ASP C   4      55.781  46.719  20.062  1.00 23.78           C  
ATOM   3901  C   ASP C   4      54.781  45.688  20.562  1.00 23.78           C  
ATOM   3902  CB  ASP C   4      57.219  46.250  20.281  1.00 23.78           C  
ATOM   3903  O   ASP C   4      54.906  45.219  21.703  1.00 23.78           O  
ATOM   3904  CG  ASP C   4      58.188  46.781  19.219  1.00 23.78           C  
ATOM   3905  OD1 ASP C   4      57.719  47.281  18.172  1.00 23.78           O  
ATOM   3906  OD2 ASP C   4      59.406  46.656  19.422  1.00 23.78           O  
ATOM   3907  N   ASP C   5      53.406  45.781  20.312  1.00 22.91           N  
ATOM   3908  CA  ASP C   5      52.375  44.875  20.750  1.00 22.91           C  
ATOM   3909  C   ASP C   5      52.719  43.438  20.359  1.00 22.91           C  
ATOM   3910  CB  ASP C   5      51.000  45.250  20.141  1.00 22.91           C  
ATOM   3911  O   ASP C   5      52.875  43.125  19.172  1.00 22.91           O  
ATOM   3912  CG  ASP C   5      50.281  46.312  20.953  1.00 22.91           C  
ATOM   3913  OD1 ASP C   5      50.625  46.500  22.141  1.00 22.91           O  
ATOM   3914  OD2 ASP C   5      49.375  46.969  20.391  1.00 22.91           O  
ATOM   3915  N   ASP C   6      53.562  42.656  21.109  1.00 22.97           N  
ATOM   3916  CA  ASP C   6      54.000  41.250  20.938  1.00 22.97           C  
ATOM   3917  C   ASP C   6      52.781  40.312  20.828  1.00 22.97           C  
ATOM   3918  CB  ASP C   6      54.875  40.844  22.094  1.00 22.97           C  
ATOM   3919  O   ASP C   6      51.969  40.219  21.750  1.00 22.97           O  
ATOM   3920  CG  ASP C   6      56.344  41.250  21.922  1.00 22.97           C  
ATOM   3921  OD1 ASP C   6      56.750  41.531  20.766  1.00 22.97           O  
ATOM   3922  OD2 ASP C   6      57.062  41.312  22.922  1.00 22.97           O  
ATOM   3923  N   TYR C   7      52.062  40.125  19.656  1.00 23.88           N  
ATOM   3924  CA  TYR C   7      50.969  39.188  19.375  1.00 23.88           C  
ATOM   3925  C   TYR C   7      51.375  37.781  19.766  1.00 23.88           C  
ATOM   3926  CB  TYR C   7      50.594  39.250  17.891  1.00 23.88           C  
ATOM   3927  O   TYR C   7      52.281  37.188  19.172  1.00 23.88           O  
ATOM   3928  CG  TYR C   7      49.500  40.219  17.578  1.00 23.88           C  
ATOM   3929  CD1 TYR C   7      48.156  39.844  17.609  1.00 23.88           C  
ATOM   3930  CD2 TYR C   7      49.781  41.562  17.250  1.00 23.88           C  
ATOM   3931  CE1 TYR C   7      47.125  40.750  17.328  1.00 23.88           C  
ATOM   3932  CE2 TYR C   7      48.781  42.469  16.953  1.00 23.88           C  
ATOM   3933  OH  TYR C   7      46.438  42.938  16.719  1.00 23.88           O  
ATOM   3934  CZ  TYR C   7      47.469  42.062  17.000  1.00 23.88           C  
ATOM   3935  N   GLU C   8      51.500  37.375  21.078  1.00 23.42           N  
ATOM   3936  CA  GLU C   8      51.781  36.000  21.484  1.00 23.42           C  
ATOM   3937  C   GLU C   8      50.812  35.031  20.812  1.00 23.42           C  
ATOM   3938  CB  GLU C   8      51.719  35.844  23.000  1.00 23.42           C  
ATOM   3939  O   GLU C   8      49.625  35.219  20.812  1.00 23.42           O  
ATOM   3940  CG  GLU C   8      53.031  36.188  23.719  1.00 23.42           C  
ATOM   3941  CD  GLU C   8      53.031  35.719  25.172  1.00 23.42           C  
ATOM   3942  OE1 GLU C   8      54.125  35.750  25.797  1.00 23.42           O  
ATOM   3943  OE2 GLU C   8      51.969  35.344  25.672  1.00 23.42           O  
ATOM   3944  N   ASP C   9      51.156  34.281  19.719  1.00 23.06           N  
ATOM   3945  CA  ASP C   9      50.500  33.219  19.016  1.00 23.06           C  
ATOM   3946  C   ASP C   9      50.062  32.094  19.984  1.00 23.06           C  
ATOM   3947  CB  ASP C   9      51.406  32.625  17.938  1.00 23.06           C  
ATOM   3948  O   ASP C   9      50.906  31.375  20.500  1.00 23.06           O  
ATOM   3949  CG  ASP C   9      50.719  32.531  16.578  1.00 23.06           C  
ATOM   3950  OD1 ASP C   9      49.500  32.812  16.484  1.00 23.06           O  
ATOM   3951  OD2 ASP C   9      51.406  32.156  15.602  1.00 23.06           O  
ATOM   3952  N   TYR C  10      49.125  32.250  21.000  1.00 22.89           N  
ATOM   3953  CA  TYR C  10      48.688  31.109  21.766  1.00 22.89           C  
ATOM   3954  C   TYR C  10      48.312  29.938  20.859  1.00 22.89           C  
ATOM   3955  CB  TYR C  10      47.500  31.484  22.641  1.00 22.89           C  
ATOM   3956  O   TYR C  10      47.438  30.078  20.000  1.00 22.89           O  
ATOM   3957  CG  TYR C  10      47.875  31.922  24.047  1.00 22.89           C  
ATOM   3958  CD1 TYR C  10      47.969  31.000  25.078  1.00 22.89           C  
ATOM   3959  CD2 TYR C  10      48.125  33.250  24.312  1.00 22.89           C  
ATOM   3960  CE1 TYR C  10      48.312  31.406  26.375  1.00 22.89           C  
ATOM   3961  CE2 TYR C  10      48.469  33.688  25.609  1.00 22.89           C  
ATOM   3962  OH  TYR C  10      48.906  33.156  27.891  1.00 22.89           O  
ATOM   3963  CZ  TYR C  10      48.562  32.750  26.625  1.00 22.89           C  
ATOM   3964  N   ALA C  11      49.156  29.078  20.359  1.00 25.17           N  
ATOM   3965  CA  ALA C  11      48.906  27.797  19.719  1.00 25.17           C  
ATOM   3966  C   ALA C  11      47.938  26.969  20.531  1.00 25.17           C  
ATOM   3967  CB  ALA C  11      50.219  27.031  19.531  1.00 25.17           C  
ATOM   3968  O   ALA C  11      48.219  26.578  21.672  1.00 25.17           O  
ATOM   3969  N   SER C  12      46.625  27.344  20.719  1.00 25.36           N  
ATOM   3970  CA  SER C  12      45.594  26.531  21.391  1.00 25.36           C  
ATOM   3971  C   SER C  12      45.719  25.062  21.000  1.00 25.36           C  
ATOM   3972  CB  SER C  12      44.188  27.047  21.047  1.00 25.36           C  
ATOM   3973  O   SER C  12      45.844  24.734  19.812  1.00 25.36           O  
ATOM   3974  OG  SER C  12      43.969  26.984  19.656  1.00 25.36           O  
ATOM   3975  N   ASN C  13      46.438  24.188  21.672  1.00 24.53           N  
ATOM   3976  CA  ASN C  13      46.438  22.719  21.578  1.00 24.53           C  
ATOM   3977  C   ASN C  13      45.031  22.172  21.453  1.00 24.53           C  
ATOM   3978  CB  ASN C  13      47.156  22.109  22.797  1.00 24.53           C  
ATOM   3979  O   ASN C  13      44.250  22.172  22.422  1.00 24.53           O  
ATOM   3980  CG  ASN C  13      48.438  21.391  22.422  1.00 24.53           C  
ATOM   3981  ND2 ASN C  13      49.219  21.031  23.422  1.00 24.53           N  
ATOM   3982  OD1 ASN C  13      48.719  21.172  21.234  1.00 24.53           O  
ATOM   3983  N   LYS C  14      44.219  22.406  20.406  1.00 28.80           N  
ATOM   3984  CA  LYS C  14      42.938  21.750  20.156  1.00 28.80           C  
ATOM   3985  C   LYS C  14      43.000  20.281  20.516  1.00 28.80           C  
ATOM   3986  CB  LYS C  14      42.531  21.922  18.703  1.00 28.80           C  
ATOM   3987  O   LYS C  14      43.562  19.469  19.781  1.00 28.80           O  
ATOM   3988  CG  LYS C  14      41.812  23.234  18.406  1.00 28.80           C  
ATOM   3989  CD  LYS C  14      41.344  23.297  16.953  1.00 28.80           C  
ATOM   3990  CE  LYS C  14      40.594  24.594  16.656  1.00 28.80           C  
ATOM   3991  NZ  LYS C  14      40.156  24.672  15.234  1.00 28.80           N  
ATOM   3992  N   THR C  15      43.281  19.844  21.766  1.00 27.86           N  
ATOM   3993  CA  THR C  15      43.094  18.453  22.172  1.00 27.86           C  
ATOM   3994  C   THR C  15      41.781  17.891  21.641  1.00 27.86           C  
ATOM   3995  CB  THR C  15      43.125  18.312  23.703  1.00 27.86           C  
ATOM   3996  O   THR C  15      40.719  18.453  21.906  1.00 27.86           O  
ATOM   3997  CG2 THR C  15      44.219  17.344  24.156  1.00 27.86           C  
ATOM   3998  OG1 THR C  15      43.375  19.594  24.297  1.00 27.86           O  
ATOM   3999  N   TRP C  16      41.719  17.359  20.469  1.00 28.14           N  
ATOM   4000  CA  TRP C  16      40.594  16.547  20.000  1.00 28.14           C  
ATOM   4001  C   TRP C  16      40.031  15.695  21.141  1.00 28.14           C  
ATOM   4002  CB  TRP C  16      41.031  15.648  18.844  1.00 28.14           C  
ATOM   4003  O   TRP C  16      40.750  14.883  21.734  1.00 28.14           O  
ATOM   4004  CG  TRP C  16      41.625  16.391  17.688  1.00 28.14           C  
ATOM   4005  CD1 TRP C  16      42.938  16.734  17.531  1.00 28.14           C  
ATOM   4006  CD2 TRP C  16      40.938  16.875  16.531  1.00 28.14           C  
ATOM   4007  CE2 TRP C  16      41.906  17.516  15.719  1.00 28.14           C  
ATOM   4008  CE3 TRP C  16      39.594  16.844  16.109  1.00 28.14           C  
ATOM   4009  NE1 TRP C  16      43.125  17.406  16.344  1.00 28.14           N  
ATOM   4010  CH2 TRP C  16      40.250  18.062  14.109  1.00 28.14           C  
ATOM   4011  CZ2 TRP C  16      41.562  18.109  14.500  1.00 28.14           C  
ATOM   4012  CZ3 TRP C  16      39.281  17.438  14.898  1.00 28.14           C  
ATOM   4013  N   VAL C  17      39.531  16.234  22.250  1.00 28.83           N  
ATOM   4014  CA  VAL C  17      38.812  15.430  23.234  1.00 28.83           C  
ATOM   4015  C   VAL C  17      38.125  14.258  22.547  1.00 28.83           C  
ATOM   4016  CB  VAL C  17      37.781  16.266  24.016  1.00 28.83           C  
ATOM   4017  O   VAL C  17      37.281  14.453  21.656  1.00 28.83           O  
ATOM   4018  CG1 VAL C  17      37.094  15.414  25.062  1.00 28.83           C  
ATOM   4019  CG2 VAL C  17      38.469  17.469  24.672  1.00 28.83           C  
ATOM   4020  N   LEU C  18      38.844  13.133  22.359  1.00 31.69           N  
ATOM   4021  CA  LEU C  18      38.312  11.836  21.969  1.00 31.69           C  
ATOM   4022  C   LEU C  18      36.938  11.586  22.609  1.00 31.69           C  
ATOM   4023  CB  LEU C  18      39.281  10.719  22.344  1.00 31.69           C  
ATOM   4024  O   LEU C  18      36.812  11.672  23.844  1.00 31.69           O  
ATOM   4025  CG  LEU C  18      40.438  10.492  21.406  1.00 31.69           C  
ATOM   4026  CD1 LEU C  18      41.594   9.773  22.125  1.00 31.69           C  
ATOM   4027  CD2 LEU C  18      40.000   9.711  20.172  1.00 31.69           C  
ATOM   4028  N   THR C  19      35.844  12.148  22.219  1.00 36.84           N  
ATOM   4029  CA  THR C  19      34.562  11.703  22.734  1.00 36.84           C  
ATOM   4030  C   THR C  19      34.625  10.250  23.203  1.00 36.84           C  
ATOM   4031  CB  THR C  19      33.438  11.836  21.672  1.00 36.84           C  
ATOM   4032  O   THR C  19      35.219   9.406  22.531  1.00 36.84           O  
ATOM   4033  CG2 THR C  19      32.594  13.062  21.938  1.00 36.84           C  
ATOM   4034  OG1 THR C  19      34.062  11.961  20.375  1.00 36.84           O  
ATOM   4035  N   PRO C  20      34.625   9.977  24.516  1.00 39.25           N  
ATOM   4036  CA  PRO C  20      34.688   8.594  25.000  1.00 39.25           C  
ATOM   4037  C   PRO C  20      33.969   7.617  24.078  1.00 39.25           C  
ATOM   4038  CB  PRO C  20      34.000   8.672  26.359  1.00 39.25           C  
ATOM   4039  O   PRO C  20      32.969   7.969  23.453  1.00 39.25           O  
ATOM   4040  CG  PRO C  20      33.438  10.055  26.422  1.00 39.25           C  
ATOM   4041  CD  PRO C  20      33.906  10.812  25.219  1.00 39.25           C  
ATOM   4042  N   LYS C  21      34.688   6.598  23.422  1.00 49.19           N  
ATOM   4043  CA  LYS C  21      34.219   5.418  22.703  1.00 49.19           C  
ATOM   4044  C   LYS C  21      33.031   4.770  23.406  1.00 49.19           C  
ATOM   4045  CB  LYS C  21      35.344   4.402  22.531  1.00 49.19           C  
ATOM   4046  O   LYS C  21      33.156   4.273  24.531  1.00 49.19           O  
ATOM   4047  CG  LYS C  21      36.312   4.738  21.422  1.00 49.19           C  
ATOM   4048  CD  LYS C  21      37.344   3.639  21.234  1.00 49.19           C  
ATOM   4049  CE  LYS C  21      38.344   3.986  20.125  1.00 49.19           C  
ATOM   4050  NZ  LYS C  21      39.375   2.916  19.953  1.00 49.19           N  
ATOM   4051  N   VAL C  22      31.875   5.324  23.484  1.00 54.03           N  
ATOM   4052  CA  VAL C  22      30.750   4.629  24.094  1.00 54.03           C  
ATOM   4053  C   VAL C  22      30.484   3.316  23.359  1.00 54.03           C  
ATOM   4054  CB  VAL C  22      29.469   5.500  24.094  1.00 54.03           C  
ATOM   4055  O   VAL C  22      30.203   3.320  22.156  1.00 54.03           O  
ATOM   4056  CG1 VAL C  22      28.312   4.785  24.797  1.00 54.03           C  
ATOM   4057  CG2 VAL C  22      29.750   6.852  24.750  1.00 54.03           C  
ATOM   4058  N   PRO C  23      30.781   2.229  24.031  1.00 58.41           N  
ATOM   4059  CA  PRO C  23      30.516   0.945  23.375  1.00 58.41           C  
ATOM   4060  C   PRO C  23      29.078   0.823  22.859  1.00 58.41           C  
ATOM   4061  CB  PRO C  23      30.797  -0.078  24.469  1.00 58.41           C  
ATOM   4062  O   PRO C  23      28.172   1.426  23.422  1.00 58.41           O  
ATOM   4063  CG  PRO C  23      31.281   0.732  25.625  1.00 58.41           C  
ATOM   4064  CD  PRO C  23      31.109   2.188  25.297  1.00 58.41           C  
ATOM   4065  N   GLU C  24      28.844   0.316  21.594  1.00 62.78           N  
ATOM   4066  CA  GLU C  24      27.562   0.036  20.969  1.00 62.78           C  
ATOM   4067  C   GLU C  24      26.562  -0.496  21.969  1.00 62.78           C  
ATOM   4068  CB  GLU C  24      27.734  -0.964  19.812  1.00 62.78           C  
ATOM   4069  O   GLU C  24      25.375  -0.122  21.938  1.00 62.78           O  
ATOM   4070  CG  GLU C  24      26.953  -0.603  18.562  1.00 62.78           C  
ATOM   4071  CD  GLU C  24      27.203  -1.561  17.406  1.00 62.78           C  
ATOM   4072  OE1 GLU C  24      26.562  -1.406  16.344  1.00 62.78           O  
ATOM   4073  OE2 GLU C  24      28.047  -2.473  17.562  1.00 62.78           O  
ATOM   4074  N   GLY C  25      26.953  -1.261  22.891  1.00 68.06           N  
ATOM   4075  CA  GLY C  25      26.094  -1.826  23.906  1.00 68.06           C  
ATOM   4076  C   GLY C  25      25.469  -0.777  24.812  1.00 68.06           C  
ATOM   4077  O   GLY C  25      24.312  -0.909  25.219  1.00 68.06           O  
ATOM   4078  N   ASP C  26      26.172   0.311  25.000  1.00 78.56           N  
ATOM   4079  CA  ASP C  26      25.672   1.357  25.891  1.00 78.56           C  
ATOM   4080  C   ASP C  26      24.547   2.145  25.219  1.00 78.56           C  
ATOM   4081  CB  ASP C  26      26.812   2.301  26.297  1.00 78.56           C  
ATOM   4082  O   ASP C  26      23.547   2.473  25.875  1.00 78.56           O  
ATOM   4083  CG  ASP C  26      27.625   1.777  27.453  1.00 78.56           C  
ATOM   4084  OD1 ASP C  26      27.250   0.753  28.062  1.00 78.56           O  
ATOM   4085  OD2 ASP C  26      28.672   2.396  27.781  1.00 78.56           O  
ATOM   4086  N   VAL C  27      24.672   2.281  23.953  1.00 82.62           N  
ATOM   4087  CA  VAL C  27      23.656   3.053  23.234  1.00 82.62           C  
ATOM   4088  C   VAL C  27      22.359   2.264  23.188  1.00 82.62           C  
ATOM   4089  CB  VAL C  27      24.109   3.416  21.812  1.00 82.62           C  
ATOM   4090  O   VAL C  27      21.266   2.830  23.359  1.00 82.62           O  
ATOM   4091  CG1 VAL C  27      23.031   4.223  21.094  1.00 82.62           C  
ATOM   4092  CG2 VAL C  27      25.438   4.195  21.859  1.00 82.62           C  
ATOM   4093  N   THR C  28      22.484   0.964  23.094  1.00 85.62           N  
ATOM   4094  CA  THR C  28      21.312   0.099  23.078  1.00 85.62           C  
ATOM   4095  C   THR C  28      20.578   0.166  24.406  1.00 85.62           C  
ATOM   4096  CB  THR C  28      21.703  -1.360  22.766  1.00 85.62           C  
ATOM   4097  O   THR C  28      19.359   0.228  24.453  1.00 85.62           O  
ATOM   4098  CG2 THR C  28      20.484  -2.271  22.812  1.00 85.62           C  
ATOM   4099  OG1 THR C  28      22.297  -1.430  21.469  1.00 85.62           O  
ATOM   4100  N   VAL C  29      21.359   0.202  25.438  1.00 88.81           N  
ATOM   4101  CA  VAL C  29      20.781   0.252  26.781  1.00 88.81           C  
ATOM   4102  C   VAL C  29      20.047   1.583  26.984  1.00 88.81           C  
ATOM   4103  CB  VAL C  29      21.844   0.060  27.875  1.00 88.81           C  
ATOM   4104  O   VAL C  29      18.938   1.620  27.516  1.00 88.81           O  
ATOM   4105  CG1 VAL C  29      21.266   0.373  29.250  1.00 88.81           C  
ATOM   4106  CG2 VAL C  29      22.406  -1.363  27.844  1.00 88.81           C  
ATOM   4107  N   ILE C  30      20.703   2.611  26.531  1.00 88.44           N  
ATOM   4108  CA  ILE C  30      20.094   3.930  26.656  1.00 88.44           C  
ATOM   4109  C   ILE C  30      18.781   3.955  25.891  1.00 88.44           C  
ATOM   4110  CB  ILE C  30      21.031   5.039  26.141  1.00 88.44           C  
ATOM   4111  O   ILE C  30      17.750   4.367  26.438  1.00 88.44           O  
ATOM   4112  CG1 ILE C  30      22.281   5.145  27.031  1.00 88.44           C  
ATOM   4113  CG2 ILE C  30      20.297   6.379  26.062  1.00 88.44           C  
ATOM   4114  CD1 ILE C  30      23.406   5.980  26.422  1.00 88.44           C  
ATOM   4115  N   LEU C  31      18.828   3.490  24.734  1.00 86.94           N  
ATOM   4116  CA  LEU C  31      17.641   3.506  23.891  1.00 86.94           C  
ATOM   4117  C   LEU C  31      16.531   2.646  24.484  1.00 86.94           C  
ATOM   4118  CB  LEU C  31      17.984   3.012  22.469  1.00 86.94           C  
ATOM   4119  O   LEU C  31      15.375   3.072  24.562  1.00 86.94           O  
ATOM   4120  CG  LEU C  31      16.828   3.029  21.453  1.00 86.94           C  
ATOM   4121  CD1 LEU C  31      16.328   4.453  21.250  1.00 86.94           C  
ATOM   4122  CD2 LEU C  31      17.281   2.422  20.141  1.00 86.94           C  
ATOM   4123  N   ASN C  32      16.891   1.450  24.891  1.00 88.38           N  
ATOM   4124  CA  ASN C  32      15.898   0.563  25.500  1.00 88.38           C  
ATOM   4125  C   ASN C  32      15.281   1.180  26.750  1.00 88.38           C  
ATOM   4126  CB  ASN C  32      16.531  -0.794  25.828  1.00 88.38           C  
ATOM   4127  O   ASN C  32      14.078   1.065  26.969  1.00 88.38           O  
ATOM   4128  CG  ASN C  32      16.781  -1.637  24.594  1.00 88.38           C  
ATOM   4129  ND2 ASN C  32      17.625  -2.643  24.719  1.00 88.38           N  
ATOM   4130  OD1 ASN C  32      16.203  -1.385  23.531  1.00 88.38           O  
ATOM   4131  N   ASN C  33      16.094   1.835  27.516  1.00 91.06           N  
ATOM   4132  CA  ASN C  33      15.586   2.502  28.719  1.00 91.06           C  
ATOM   4133  C   ASN C  33      14.625   3.635  28.375  1.00 91.06           C  
ATOM   4134  CB  ASN C  33      16.750   3.031  29.562  1.00 91.06           C  
ATOM   4135  O   ASN C  33      13.617   3.822  29.047  1.00 91.06           O  
ATOM   4136  CG  ASN C  33      17.500   1.927  30.281  1.00 91.06           C  
ATOM   4137  ND2 ASN C  33      18.688   2.252  30.797  1.00 91.06           N  
ATOM   4138  OD1 ASN C  33      17.031   0.791  30.359  1.00 91.06           O  
ATOM   4139  N   LEU C  34      14.961   4.332  27.297  1.00 89.50           N  
ATOM   4140  CA  LEU C  34      14.094   5.426  26.844  1.00 89.50           C  
ATOM   4141  C   LEU C  34      12.742   4.902  26.391  1.00 89.50           C  
ATOM   4142  CB  LEU C  34      14.766   6.211  25.719  1.00 89.50           C  
ATOM   4143  O   LEU C  34      11.703   5.496  26.703  1.00 89.50           O  
ATOM   4144  CG  LEU C  34      15.914   7.141  26.125  1.00 89.50           C  
ATOM   4145  CD1 LEU C  34      16.562   7.742  24.875  1.00 89.50           C  
ATOM   4146  CD2 LEU C  34      15.406   8.242  27.047  1.00 89.50           C  
ATOM   4147  N   LEU C  35      12.750   3.762  25.766  1.00 88.94           N  
ATOM   4148  CA  LEU C  35      11.523   3.236  25.172  1.00 88.94           C  
ATOM   4149  C   LEU C  35      10.695   2.477  26.203  1.00 88.94           C  
ATOM   4150  CB  LEU C  35      11.859   2.320  23.984  1.00 88.94           C  
ATOM   4151  O   LEU C  35       9.477   2.361  26.062  1.00 88.94           O  
ATOM   4152  CG  LEU C  35      12.477   2.994  22.766  1.00 88.94           C  
ATOM   4153  CD1 LEU C  35      12.836   1.950  21.703  1.00 88.94           C  
ATOM   4154  CD2 LEU C  35      11.516   4.031  22.188  1.00 88.94           C  
ATOM   4155  N   GLU C  36      11.438   2.021  27.203  1.00 89.62           N  
ATOM   4156  CA  GLU C  36      10.719   1.273  28.234  1.00 89.62           C  
ATOM   4157  C   GLU C  36       9.703   2.158  28.953  1.00 89.62           C  
ATOM   4158  CB  GLU C  36      11.695   0.671  29.250  1.00 89.62           C  
ATOM   4159  O   GLU C  36      10.070   3.166  29.562  1.00 89.62           O  
ATOM   4160  CG  GLU C  36      11.070  -0.361  30.172  1.00 89.62           C  
ATOM   4161  CD  GLU C  36      12.086  -1.079  31.047  1.00 89.62           C  
ATOM   4162  OE1 GLU C  36      11.711  -2.051  31.734  1.00 89.62           O  
ATOM   4163  OE2 GLU C  36      13.266  -0.664  31.031  1.00 89.62           O  
ATOM   4164  N   GLY C  37       8.383   1.928  28.750  1.00 85.06           N  
ATOM   4165  CA  GLY C  37       7.309   2.656  29.406  1.00 85.06           C  
ATOM   4166  C   GLY C  37       6.875   3.895  28.656  1.00 85.06           C  
ATOM   4167  O   GLY C  37       5.984   4.621  29.094  1.00 85.06           O  
ATOM   4168  N   TYR C  38       7.656   4.223  27.656  1.00 90.31           N  
ATOM   4169  CA  TYR C  38       7.297   5.379  26.844  1.00 90.31           C  
ATOM   4170  C   TYR C  38       5.961   5.160  26.141  1.00 90.31           C  
ATOM   4171  CB  TYR C  38       8.383   5.668  25.797  1.00 90.31           C  
ATOM   4172  O   TYR C  38       5.754   4.133  25.484  1.00 90.31           O  
ATOM   4173  CG  TYR C  38       8.109   6.879  24.953  1.00 90.31           C  
ATOM   4174  CD1 TYR C  38       7.582   6.746  23.672  1.00 90.31           C  
ATOM   4175  CD2 TYR C  38       8.367   8.164  25.422  1.00 90.31           C  
ATOM   4176  CE1 TYR C  38       7.324   7.859  22.875  1.00 90.31           C  
ATOM   4177  CE2 TYR C  38       8.109   9.281  24.641  1.00 90.31           C  
ATOM   4178  OH  TYR C  38       7.336  10.227  22.594  1.00 90.31           O  
ATOM   4179  CZ  TYR C  38       7.590   9.125  23.375  1.00 90.31           C  
ATOM   4180  N   ASP C  39       4.996   6.074  26.375  1.00 88.50           N  
ATOM   4181  CA  ASP C  39       3.691   6.004  25.734  1.00 88.50           C  
ATOM   4182  C   ASP C  39       3.623   6.945  24.531  1.00 88.50           C  
ATOM   4183  CB  ASP C  39       2.578   6.344  26.734  1.00 88.50           C  
ATOM   4184  O   ASP C  39       3.492   8.156  24.688  1.00 88.50           O  
ATOM   4185  CG  ASP C  39       1.200   5.938  26.234  1.00 88.50           C  
ATOM   4186  OD1 ASP C  39       1.039   5.664  25.031  1.00 88.50           O  
ATOM   4187  OD2 ASP C  39       0.266   5.895  27.062  1.00 88.50           O  
ATOM   4188  N   ASN C  40       3.711   6.340  23.375  1.00 89.44           N  
ATOM   4189  CA  ASN C  40       3.744   7.141  22.156  1.00 89.44           C  
ATOM   4190  C   ASN C  40       2.342   7.559  21.719  1.00 89.44           C  
ATOM   4191  CB  ASN C  40       4.445   6.383  21.031  1.00 89.44           C  
ATOM   4192  O   ASN C  40       2.180   8.242  20.719  1.00 89.44           O  
ATOM   4193  CG  ASN C  40       3.717   5.109  20.641  1.00 89.44           C  
ATOM   4194  ND2 ASN C  40       4.215   4.434  19.609  1.00 89.44           N  
ATOM   4195  OD1 ASN C  40       2.715   4.742  21.266  1.00 89.44           O  
ATOM   4196  N   LYS C  41       1.386   7.246  22.469  1.00 86.50           N  
ATOM   4197  CA  LYS C  41       0.010   7.613  22.141  1.00 86.50           C  
ATOM   4198  C   LYS C  41      -0.323   9.008  22.672  1.00 86.50           C  
ATOM   4199  CB  LYS C  41      -0.968   6.586  22.719  1.00 86.50           C  
ATOM   4200  O   LYS C  41      -1.319   9.609  22.266  1.00 86.50           O  
ATOM   4201  CG  LYS C  41      -0.738   5.168  22.219  1.00 86.50           C  
ATOM   4202  CD  LYS C  41      -1.735   4.191  22.844  1.00 86.50           C  
ATOM   4203  CE  LYS C  41      -1.516   4.035  24.328  1.00 86.50           C  
ATOM   4204  NZ  LYS C  41      -0.259   3.283  24.641  1.00 86.50           N  
ATOM   4205  N   LEU C  42       0.495   9.445  23.609  1.00 88.94           N  
ATOM   4206  CA  LEU C  42       0.225  10.719  24.281  1.00 88.94           C  
ATOM   4207  C   LEU C  42       1.291  11.750  23.922  1.00 88.94           C  
ATOM   4208  CB  LEU C  42       0.161  10.523  25.797  1.00 88.94           C  
ATOM   4209  O   LEU C  42       2.479  11.422  23.859  1.00 88.94           O  
ATOM   4210  CG  LEU C  42      -0.885   9.539  26.312  1.00 88.94           C  
ATOM   4211  CD1 LEU C  42      -0.724   9.328  27.812  1.00 88.94           C  
ATOM   4212  CD2 LEU C  42      -2.291  10.023  25.984  1.00 88.94           C  
ATOM   4213  N   ARG C  43       0.823  12.945  23.719  1.00 91.62           N  
ATOM   4214  CA  ARG C  43       1.753  14.031  23.438  1.00 91.62           C  
ATOM   4215  C   ARG C  43       2.557  14.406  24.672  1.00 91.62           C  
ATOM   4216  CB  ARG C  43       1.003  15.258  22.906  1.00 91.62           C  
ATOM   4217  O   ARG C  43       2.137  14.117  25.797  1.00 91.62           O  
ATOM   4218  CG  ARG C  43       0.101  15.914  23.938  1.00 91.62           C  
ATOM   4219  CD  ARG C  43      -0.431  17.250  23.453  1.00 91.62           C  
ATOM   4220  NE  ARG C  43      -1.095  18.000  24.516  1.00 91.62           N  
ATOM   4221  NH1 ARG C  43       0.758  19.250  25.078  1.00 91.62           N  
ATOM   4222  NH2 ARG C  43      -1.212  19.547  26.219  1.00 91.62           N  
ATOM   4223  CZ  ARG C  43      -0.515  18.922  25.266  1.00 91.62           C  
ATOM   4224  N   PRO C  44       3.695  15.094  24.453  1.00 93.38           N  
ATOM   4225  CA  PRO C  44       4.480  15.555  25.594  1.00 93.38           C  
ATOM   4226  C   PRO C  44       3.740  16.594  26.438  1.00 93.38           C  
ATOM   4227  CB  PRO C  44       5.727  16.156  24.953  1.00 93.38           C  
ATOM   4228  O   PRO C  44       2.973  17.391  25.891  1.00 93.38           O  
ATOM   4229  CG  PRO C  44       5.766  15.578  23.578  1.00 93.38           C  
ATOM   4230  CD  PRO C  44       4.359  15.281  23.141  1.00 93.38           C  
ATOM   4231  N   ASP C  45       3.875  16.531  27.734  1.00 89.69           N  
ATOM   4232  CA  ASP C  45       3.393  17.500  28.703  1.00 89.69           C  
ATOM   4233  C   ASP C  45       1.867  17.594  28.688  1.00 89.69           C  
ATOM   4234  CB  ASP C  45       3.996  18.891  28.422  1.00 89.69           C  
ATOM   4235  O   ASP C  45       1.298  18.672  28.812  1.00 89.69           O  
ATOM   4236  CG  ASP C  45       5.508  18.906  28.578  1.00 89.69           C  
ATOM   4237  OD1 ASP C  45       6.035  18.281  29.516  1.00 89.69           O  
ATOM   4238  OD2 ASP C  45       6.176  19.562  27.750  1.00 89.69           O  
ATOM   4239  N   ILE C  46       1.290  16.500  28.344  1.00 87.44           N  
ATOM   4240  CA  ILE C  46      -0.168  16.453  28.312  1.00 87.44           C  
ATOM   4241  C   ILE C  46      -0.730  16.859  29.672  1.00 87.44           C  
ATOM   4242  CB  ILE C  46      -0.679  15.055  27.906  1.00 87.44           C  
ATOM   4243  O   ILE C  46      -0.260  16.391  30.703  1.00 87.44           O  
ATOM   4244  CG1 ILE C  46      -2.197  15.078  27.703  1.00 87.44           C  
ATOM   4245  CG2 ILE C  46      -0.290  14.023  28.969  1.00 87.44           C  
ATOM   4246  CD1 ILE C  46      -2.729  13.906  26.891  1.00 87.44           C  
ATOM   4247  N   GLY C  47      -1.715  17.734  29.672  1.00 82.62           N  
ATOM   4248  CA  GLY C  47      -2.348  18.172  30.906  1.00 82.62           C  
ATOM   4249  C   GLY C  47      -1.552  19.234  31.641  1.00 82.62           C  
ATOM   4250  O   GLY C  47      -1.991  19.750  32.656  1.00 82.62           O  
ATOM   4251  N   VAL C  48      -0.366  19.609  31.250  1.00 87.50           N  
ATOM   4252  CA  VAL C  48       0.495  20.578  31.922  1.00 87.50           C  
ATOM   4253  C   VAL C  48       0.570  21.875  31.109  1.00 87.50           C  
ATOM   4254  CB  VAL C  48       1.914  20.016  32.156  1.00 87.50           C  
ATOM   4255  O   VAL C  48       0.049  22.906  31.516  1.00 87.50           O  
ATOM   4256  CG1 VAL C  48       2.783  21.016  32.906  1.00 87.50           C  
ATOM   4257  CG2 VAL C  48       1.841  18.688  32.906  1.00 87.50           C  
ATOM   4258  N   LYS C  49       1.100  21.812  29.922  1.00 92.19           N  
ATOM   4259  CA  LYS C  49       1.227  22.938  29.000  1.00 92.19           C  
ATOM   4260  C   LYS C  49       1.171  22.484  27.547  1.00 92.19           C  
ATOM   4261  CB  LYS C  49       2.529  23.703  29.250  1.00 92.19           C  
ATOM   4262  O   LYS C  49       1.334  21.297  27.266  1.00 92.19           O  
ATOM   4263  CG  LYS C  49       3.785  22.875  29.016  1.00 92.19           C  
ATOM   4264  CD  LYS C  49       5.047  23.672  29.344  1.00 92.19           C  
ATOM   4265  CE  LYS C  49       6.301  22.828  29.125  1.00 92.19           C  
ATOM   4266  NZ  LYS C  49       7.539  23.594  29.453  1.00 92.19           N  
ATOM   4267  N   PRO C  50       0.882  23.391  26.719  1.00 94.88           N  
ATOM   4268  CA  PRO C  50       0.903  23.031  25.297  1.00 94.88           C  
ATOM   4269  C   PRO C  50       2.299  22.641  24.812  1.00 94.88           C  
ATOM   4270  CB  PRO C  50       0.410  24.297  24.594  1.00 94.88           C  
ATOM   4271  O   PRO C  50       3.299  23.156  25.328  1.00 94.88           O  
ATOM   4272  CG  PRO C  50      -0.225  25.109  25.688  1.00 94.88           C  
ATOM   4273  CD  PRO C  50       0.372  24.703  27.000  1.00 94.88           C  
ATOM   4274  N   THR C  51       2.346  21.672  23.984  1.00 96.44           N  
ATOM   4275  CA  THR C  51       3.607  21.297  23.359  1.00 96.44           C  
ATOM   4276  C   THR C  51       3.977  22.281  22.250  1.00 96.44           C  
ATOM   4277  CB  THR C  51       3.541  19.875  22.781  1.00 96.44           C  
ATOM   4278  O   THR C  51       3.180  22.531  21.344  1.00 96.44           O  
ATOM   4279  CG2 THR C  51       4.883  19.453  22.188  1.00 96.44           C  
ATOM   4280  OG1 THR C  51       3.182  18.953  23.828  1.00 96.44           O  
ATOM   4281  N   LEU C  52       5.113  22.875  22.344  1.00 97.94           N  
ATOM   4282  CA  LEU C  52       5.617  23.797  21.344  1.00 97.94           C  
ATOM   4283  C   LEU C  52       6.383  23.047  20.250  1.00 97.94           C  
ATOM   4284  CB  LEU C  52       6.523  24.844  21.984  1.00 97.94           C  
ATOM   4285  O   LEU C  52       7.344  22.328  20.547  1.00 97.94           O  
ATOM   4286  CG  LEU C  52       7.109  25.906  21.047  1.00 97.94           C  
ATOM   4287  CD1 LEU C  52       6.000  26.781  20.469  1.00 97.94           C  
ATOM   4288  CD2 LEU C  52       8.141  26.750  21.781  1.00 97.94           C  
ATOM   4289  N   ILE C  53       5.910  23.172  19.016  1.00 97.75           N  
ATOM   4290  CA  ILE C  53       6.562  22.516  17.891  1.00 97.75           C  
ATOM   4291  C   ILE C  53       7.199  23.562  16.984  1.00 97.75           C  
ATOM   4292  CB  ILE C  53       5.566  21.641  17.094  1.00 97.75           C  
ATOM   4293  O   ILE C  53       6.496  24.375  16.375  1.00 97.75           O  
ATOM   4294  CG1 ILE C  53       4.914  20.594  18.016  1.00 97.75           C  
ATOM   4295  CG2 ILE C  53       6.266  20.969  15.922  1.00 97.75           C  
ATOM   4296  CD1 ILE C  53       3.809  19.797  17.344  1.00 97.75           C  
ATOM   4297  N   HIS C  54       8.523  23.594  16.875  1.00 97.38           N  
ATOM   4298  CA  HIS C  54       9.234  24.438  15.922  1.00 97.38           C  
ATOM   4299  C   HIS C  54       9.312  23.781  14.547  1.00 97.38           C  
ATOM   4300  CB  HIS C  54      10.641  24.750  16.438  1.00 97.38           C  
ATOM   4301  O   HIS C  54       9.719  22.625  14.430  1.00 97.38           O  
ATOM   4302  CG  HIS C  54      10.656  25.578  17.672  1.00 97.38           C  
ATOM   4303  CD2 HIS C  54      10.578  26.922  17.859  1.00 97.38           C  
ATOM   4304  ND1 HIS C  54      10.766  25.031  18.938  1.00 97.38           N  
ATOM   4305  CE1 HIS C  54      10.758  25.984  19.844  1.00 97.38           C  
ATOM   4306  NE2 HIS C  54      10.641  27.156  19.219  1.00 97.38           N  
ATOM   4307  N   THR C  55       8.836  24.484  13.602  1.00 96.06           N  
ATOM   4308  CA  THR C  55       8.789  23.906  12.258  1.00 96.06           C  
ATOM   4309  C   THR C  55       9.773  24.625  11.336  1.00 96.06           C  
ATOM   4310  CB  THR C  55       7.371  23.984  11.664  1.00 96.06           C  
ATOM   4311  O   THR C  55      10.039  25.812  11.508  1.00 96.06           O  
ATOM   4312  CG2 THR C  55       6.379  23.188  12.492  1.00 96.06           C  
ATOM   4313  OG1 THR C  55       6.949  25.359  11.633  1.00 96.06           O  
ATOM   4314  N   ASP C  56      10.391  23.844  10.398  1.00 93.56           N  
ATOM   4315  CA  ASP C  56      11.273  24.328   9.336  1.00 93.56           C  
ATOM   4316  C   ASP C  56      11.008  23.609   8.023  1.00 93.56           C  
ATOM   4317  CB  ASP C  56      12.734  24.188   9.742  1.00 93.56           C  
ATOM   4318  O   ASP C  56      10.578  22.453   8.023  1.00 93.56           O  
ATOM   4319  CG  ASP C  56      13.664  25.094   8.969  1.00 93.56           C  
ATOM   4320  OD1 ASP C  56      13.172  25.953   8.203  1.00 93.56           O  
ATOM   4321  OD2 ASP C  56      14.898  24.969   9.125  1.00 93.56           O  
ATOM   4322  N   MET C  57      11.156  24.391   7.016  1.00 92.56           N  
ATOM   4323  CA  MET C  57      10.891  23.812   5.695  1.00 92.56           C  
ATOM   4324  C   MET C  57      11.969  24.234   4.699  1.00 92.56           C  
ATOM   4325  CB  MET C  57       9.516  24.266   5.188  1.00 92.56           C  
ATOM   4326  O   MET C  57      12.430  25.375   4.711  1.00 92.56           O  
ATOM   4327  CG  MET C  57       9.125  23.625   3.863  1.00 92.56           C  
ATOM   4328  SD  MET C  57       7.531  24.266   3.219  1.00 92.56           S  
ATOM   4329  CE  MET C  57       6.410  23.750   4.551  1.00 92.56           C  
ATOM   4330  N   TYR C  58      12.461  23.297   3.947  1.00 90.94           N  
ATOM   4331  CA  TYR C  58      13.312  23.547   2.793  1.00 90.94           C  
ATOM   4332  C   TYR C  58      12.617  23.141   1.500  1.00 90.94           C  
ATOM   4333  CB  TYR C  58      14.641  22.797   2.930  1.00 90.94           C  
ATOM   4334  O   TYR C  58      12.203  21.984   1.346  1.00 90.94           O  
ATOM   4335  CG  TYR C  58      15.555  22.953   1.735  1.00 90.94           C  
ATOM   4336  CD1 TYR C  58      15.609  21.969   0.747  1.00 90.94           C  
ATOM   4337  CD2 TYR C  58      16.359  24.078   1.594  1.00 90.94           C  
ATOM   4338  CE1 TYR C  58      16.453  22.109  -0.355  1.00 90.94           C  
ATOM   4339  CE2 TYR C  58      17.203  24.219   0.497  1.00 90.94           C  
ATOM   4340  OH  TYR C  58      18.078  23.375  -1.560  1.00 90.94           O  
ATOM   4341  CZ  TYR C  58      17.234  23.234  -0.471  1.00 90.94           C  
ATOM   4342  N   VAL C  59      12.484  24.109   0.641  1.00 92.50           N  
ATOM   4343  CA  VAL C  59      11.797  23.844  -0.622  1.00 92.50           C  
ATOM   4344  C   VAL C  59      12.812  23.375  -1.666  1.00 92.50           C  
ATOM   4345  CB  VAL C  59      11.039  25.094  -1.132  1.00 92.50           C  
ATOM   4346  O   VAL C  59      13.641  24.172  -2.135  1.00 92.50           O  
ATOM   4347  CG1 VAL C  59      10.336  24.797  -2.451  1.00 92.50           C  
ATOM   4348  CG2 VAL C  59      10.047  25.578  -0.082  1.00 92.50           C  
ATOM   4349  N   ASN C  60      12.672  22.156  -2.014  1.00 87.00           N  
ATOM   4350  CA  ASN C  60      13.555  21.594  -3.027  1.00 87.00           C  
ATOM   4351  C   ASN C  60      13.141  22.016  -4.434  1.00 87.00           C  
ATOM   4352  CB  ASN C  60      13.578  20.062  -2.918  1.00 87.00           C  
ATOM   4353  O   ASN C  60      13.969  22.453  -5.223  1.00 87.00           O  
ATOM   4354  CG  ASN C  60      14.719  19.438  -3.695  1.00 87.00           C  
ATOM   4355  ND2 ASN C  60      14.492  18.250  -4.234  1.00 87.00           N  
ATOM   4356  OD1 ASN C  60      15.797  20.031  -3.811  1.00 87.00           O  
ATOM   4357  N   SER C  61      11.891  21.859  -4.680  1.00 87.69           N  
ATOM   4358  CA  SER C  61      11.414  22.250  -6.004  1.00 87.69           C  
ATOM   4359  C   SER C  61       9.930  22.578  -5.984  1.00 87.69           C  
ATOM   4360  CB  SER C  61      11.680  21.125  -7.016  1.00 87.69           C  
ATOM   4361  O   SER C  61       9.188  22.094  -5.125  1.00 87.69           O  
ATOM   4362  OG  SER C  61      10.898  19.984  -6.723  1.00 87.69           O  
ATOM   4363  N   ILE C  62       9.594  23.516  -6.879  1.00 90.56           N  
ATOM   4364  CA  ILE C  62       8.195  23.812  -7.156  1.00 90.56           C  
ATOM   4365  C   ILE C  62       7.887  23.531  -8.625  1.00 90.56           C  
ATOM   4366  CB  ILE C  62       7.863  25.297  -6.812  1.00 90.56           C  
ATOM   4367  O   ILE C  62       8.672  23.875  -9.508  1.00 90.56           O  
ATOM   4368  CG1 ILE C  62       7.977  25.531  -5.305  1.00 90.56           C  
ATOM   4369  CG2 ILE C  62       6.465  25.656  -7.324  1.00 90.56           C  
ATOM   4370  CD1 ILE C  62       7.738  26.969  -4.883  1.00 90.56           C  
ATOM   4371  N   GLY C  63       6.820  22.922  -8.828  1.00 87.69           N  
ATOM   4372  CA  GLY C  63       6.363  22.641 -10.180  1.00 87.69           C  
ATOM   4373  C   GLY C  63       6.094  21.172 -10.430  1.00 87.69           C  
ATOM   4374  O   GLY C  63       6.637  20.312  -9.742  1.00 87.69           O  
ATOM   4375  N   PRO C  64       5.285  20.844 -11.383  1.00 87.44           N  
ATOM   4376  CA  PRO C  64       4.641  21.781 -12.312  1.00 87.44           C  
ATOM   4377  C   PRO C  64       3.518  22.578 -11.664  1.00 87.44           C  
ATOM   4378  CB  PRO C  64       4.094  20.859 -13.406  1.00 87.44           C  
ATOM   4379  O   PRO C  64       2.986  22.172 -10.625  1.00 87.44           O  
ATOM   4380  CG  PRO C  64       3.822  19.562 -12.719  1.00 87.44           C  
ATOM   4381  CD  PRO C  64       4.844  19.375 -11.633  1.00 87.44           C  
ATOM   4382  N   VAL C  65       3.318  23.766 -12.258  1.00 88.50           N  
ATOM   4383  CA  VAL C  65       2.160  24.578 -11.898  1.00 88.50           C  
ATOM   4384  C   VAL C  65       1.047  24.359 -12.922  1.00 88.50           C  
ATOM   4385  CB  VAL C  65       2.525  26.078 -11.812  1.00 88.50           C  
ATOM   4386  O   VAL C  65       1.231  24.625 -14.117  1.00 88.50           O  
ATOM   4387  CG1 VAL C  65       1.307  26.906 -11.414  1.00 88.50           C  
ATOM   4388  CG2 VAL C  65       3.668  26.281 -10.828  1.00 88.50           C  
ATOM   4389  N   ASN C  66      -0.079  23.859 -12.469  1.00 86.81           N  
ATOM   4390  CA  ASN C  66      -1.209  23.531 -13.336  1.00 86.81           C  
ATOM   4391  C   ASN C  66      -2.359  24.516 -13.148  1.00 86.81           C  
ATOM   4392  CB  ASN C  66      -1.686  22.094 -13.070  1.00 86.81           C  
ATOM   4393  O   ASN C  66      -3.127  24.406 -12.188  1.00 86.81           O  
ATOM   4394  CG  ASN C  66      -2.688  21.609 -14.102  1.00 86.81           C  
ATOM   4395  ND2 ASN C  66      -2.615  20.328 -14.445  1.00 86.81           N  
ATOM   4396  OD1 ASN C  66      -3.521  22.391 -14.578  1.00 86.81           O  
ATOM   4397  N   ALA C  67      -2.502  25.375 -14.070  1.00 81.81           N  
ATOM   4398  CA  ALA C  67      -3.523  26.422 -13.969  1.00 81.81           C  
ATOM   4399  C   ALA C  67      -4.918  25.844 -14.203  1.00 81.81           C  
ATOM   4400  CB  ALA C  67      -3.244  27.531 -14.969  1.00 81.81           C  
ATOM   4401  O   ALA C  67      -5.902  26.359 -13.664  1.00 81.81           O  
ATOM   4402  N   ILE C  68      -4.961  24.828 -14.945  1.00 76.94           N  
ATOM   4403  CA  ILE C  68      -6.246  24.219 -15.281  1.00 76.94           C  
ATOM   4404  C   ILE C  68      -6.828  23.531 -14.047  1.00 76.94           C  
ATOM   4405  CB  ILE C  68      -6.105  23.203 -16.438  1.00 76.94           C  
ATOM   4406  O   ILE C  68      -7.988  23.766 -13.695  1.00 76.94           O  
ATOM   4407  CG1 ILE C  68      -5.660  23.922 -17.719  1.00 76.94           C  
ATOM   4408  CG2 ILE C  68      -7.422  22.453 -16.672  1.00 76.94           C  
ATOM   4409  CD1 ILE C  68      -5.262  22.984 -18.859  1.00 76.94           C  
ATOM   4410  N   ASN C  69      -5.996  22.812 -13.391  1.00 79.25           N  
ATOM   4411  CA  ASN C  69      -6.461  22.062 -12.219  1.00 79.25           C  
ATOM   4412  C   ASN C  69      -6.312  22.891 -10.938  1.00 79.25           C  
ATOM   4413  CB  ASN C  69      -5.711  20.734 -12.094  1.00 79.25           C  
ATOM   4414  O   ASN C  69      -6.695  22.438  -9.859  1.00 79.25           O  
ATOM   4415  CG  ASN C  69      -6.094  19.750 -13.164  1.00 79.25           C  
ATOM   4416  ND2 ASN C  69      -5.184  18.828 -13.484  1.00 79.25           N  
ATOM   4417  OD1 ASN C  69      -7.199  19.797 -13.711  1.00 79.25           O  
ATOM   4418  N   MET C  70      -5.781  24.047 -11.016  1.00 84.19           N  
ATOM   4419  CA  MET C  70      -5.594  24.969  -9.898  1.00 84.19           C  
ATOM   4420  C   MET C  70      -4.770  24.312  -8.797  1.00 84.19           C  
ATOM   4421  CB  MET C  70      -6.941  25.422  -9.344  1.00 84.19           C  
ATOM   4422  O   MET C  70      -5.168  24.328  -7.629  1.00 84.19           O  
ATOM   4423  CG  MET C  70      -7.742  26.281 -10.312  1.00 84.19           C  
ATOM   4424  SD  MET C  70      -9.289  26.922  -9.570  1.00 84.19           S  
ATOM   4425  CE  MET C  70     -10.172  27.469 -11.062  1.00 84.19           C  
ATOM   4426  N   GLU C  71      -3.658  23.828  -9.203  1.00 87.88           N  
ATOM   4427  CA  GLU C  71      -2.779  23.172  -8.250  1.00 87.88           C  
ATOM   4428  C   GLU C  71      -1.313  23.328  -8.648  1.00 87.88           C  
ATOM   4429  CB  GLU C  71      -3.137  21.688  -8.117  1.00 87.88           C  
ATOM   4430  O   GLU C  71      -1.009  23.672  -9.789  1.00 87.88           O  
ATOM   4431  CG  GLU C  71      -2.887  20.875  -9.383  1.00 87.88           C  
ATOM   4432  CD  GLU C  71      -3.355  19.438  -9.281  1.00 87.88           C  
ATOM   4433  OE1 GLU C  71      -2.881  18.594 -10.070  1.00 87.88           O  
ATOM   4434  OE2 GLU C  71      -4.203  19.156  -8.406  1.00 87.88           O  
ATOM   4435  N   TYR C  72      -0.440  23.188  -7.727  1.00 91.62           N  
ATOM   4436  CA  TYR C  72       0.998  23.125  -7.965  1.00 91.62           C  
ATOM   4437  C   TYR C  72       1.646  22.016  -7.156  1.00 91.62           C  
ATOM   4438  CB  TYR C  72       1.646  24.469  -7.617  1.00 91.62           C  
ATOM   4439  O   TYR C  72       1.151  21.641  -6.090  1.00 91.62           O  
ATOM   4440  CG  TYR C  72       1.712  24.750  -6.133  1.00 91.62           C  
ATOM   4441  CD1 TYR C  72       0.580  25.156  -5.430  1.00 91.62           C  
ATOM   4442  CD2 TYR C  72       2.906  24.609  -5.434  1.00 91.62           C  
ATOM   4443  CE1 TYR C  72       0.635  25.406  -4.062  1.00 91.62           C  
ATOM   4444  CE2 TYR C  72       2.975  24.859  -4.066  1.00 91.62           C  
ATOM   4445  OH  TYR C  72       1.896  25.516  -2.039  1.00 91.62           O  
ATOM   4446  CZ  TYR C  72       1.835  25.266  -3.393  1.00 91.62           C  
ATOM   4447  N   THR C  73       2.656  21.484  -7.711  1.00 91.56           N  
ATOM   4448  CA  THR C  73       3.416  20.438  -7.027  1.00 91.56           C  
ATOM   4449  C   THR C  73       4.637  21.031  -6.328  1.00 91.56           C  
ATOM   4450  CB  THR C  73       3.863  19.344  -8.008  1.00 91.56           C  
ATOM   4451  O   THR C  73       5.324  21.891  -6.891  1.00 91.56           O  
ATOM   4452  CG2 THR C  73       4.562  18.203  -7.273  1.00 91.56           C  
ATOM   4453  OG1 THR C  73       2.715  18.828  -8.688  1.00 91.56           O  
ATOM   4454  N   ILE C  74       4.875  20.625  -5.109  1.00 92.25           N  
ATOM   4455  CA  ILE C  74       6.016  21.125  -4.348  1.00 92.25           C  
ATOM   4456  C   ILE C  74       6.734  19.953  -3.670  1.00 92.25           C  
ATOM   4457  CB  ILE C  74       5.582  22.172  -3.301  1.00 92.25           C  
ATOM   4458  O   ILE C  74       6.094  19.031  -3.168  1.00 92.25           O  
ATOM   4459  CG1 ILE C  74       6.809  22.766  -2.602  1.00 92.25           C  
ATOM   4460  CG2 ILE C  74       4.621  21.547  -2.283  1.00 92.25           C  
ATOM   4461  CD1 ILE C  74       6.500  24.000  -1.768  1.00 92.25           C  
ATOM   4462  N   ASP C  75       8.039  19.969  -3.750  1.00 89.81           N  
ATOM   4463  CA  ASP C  75       8.906  19.016  -3.045  1.00 89.81           C  
ATOM   4464  C   ASP C  75       9.633  19.703  -1.890  1.00 89.81           C  
ATOM   4465  CB  ASP C  75       9.914  18.391  -4.008  1.00 89.81           C  
ATOM   4466  O   ASP C  75      10.352  20.688  -2.096  1.00 89.81           O  
ATOM   4467  CG  ASP C  75      10.727  17.281  -3.367  1.00 89.81           C  
ATOM   4468  OD1 ASP C  75      11.914  17.500  -3.047  1.00 89.81           O  
ATOM   4469  OD2 ASP C  75      10.180  16.172  -3.186  1.00 89.81           O  
ATOM   4470  N   ILE C  76       9.422  19.141  -0.655  1.00 90.19           N  
ATOM   4471  CA  ILE C  76       9.977  19.859   0.487  1.00 90.19           C  
ATOM   4472  C   ILE C  76      10.641  18.875   1.443  1.00 90.19           C  
ATOM   4473  CB  ILE C  76       8.891  20.672   1.227  1.00 90.19           C  
ATOM   4474  O   ILE C  76      10.297  17.688   1.456  1.00 90.19           O  
ATOM   4475  CG1 ILE C  76       7.820  19.734   1.797  1.00 90.19           C  
ATOM   4476  CG2 ILE C  76       8.273  21.719   0.293  1.00 90.19           C  
ATOM   4477  CD1 ILE C  76       6.836  20.422   2.732  1.00 90.19           C  
ATOM   4478  N   PHE C  77      11.602  19.359   2.131  1.00 88.75           N  
ATOM   4479  CA  PHE C  77      12.039  18.750   3.383  1.00 88.75           C  
ATOM   4480  C   PHE C  77      11.375  19.438   4.574  1.00 88.75           C  
ATOM   4481  CB  PHE C  77      13.562  18.828   3.512  1.00 88.75           C  
ATOM   4482  O   PHE C  77      11.469  20.656   4.734  1.00 88.75           O  
ATOM   4483  CG  PHE C  77      14.305  17.969   2.531  1.00 88.75           C  
ATOM   4484  CD1 PHE C  77      14.602  16.641   2.838  1.00 88.75           C  
ATOM   4485  CD2 PHE C  77      14.703  18.469   1.301  1.00 88.75           C  
ATOM   4486  CE1 PHE C  77      15.289  15.836   1.932  1.00 88.75           C  
ATOM   4487  CE2 PHE C  77      15.391  17.672   0.390  1.00 88.75           C  
ATOM   4488  CZ  PHE C  77      15.680  16.359   0.708  1.00 88.75           C  
ATOM   4489  N   PHE C  78      10.680  18.719   5.363  1.00 91.50           N  
ATOM   4490  CA  PHE C  78       9.898  19.234   6.484  1.00 91.50           C  
ATOM   4491  C   PHE C  78      10.492  18.781   7.812  1.00 91.50           C  
ATOM   4492  CB  PHE C  78       8.438  18.781   6.383  1.00 91.50           C  
ATOM   4493  O   PHE C  78      10.719  17.594   8.023  1.00 91.50           O  
ATOM   4494  CG  PHE C  78       7.520  19.469   7.352  1.00 91.50           C  
ATOM   4495  CD1 PHE C  78       6.770  18.734   8.258  1.00 91.50           C  
ATOM   4496  CD2 PHE C  78       7.402  20.859   7.352  1.00 91.50           C  
ATOM   4497  CE1 PHE C  78       5.914  19.375   9.156  1.00 91.50           C  
ATOM   4498  CE2 PHE C  78       6.551  21.500   8.242  1.00 91.50           C  
ATOM   4499  CZ  PHE C  78       5.805  20.750   9.148  1.00 91.50           C  
ATOM   4500  N   ALA C  79      10.797  19.750   8.625  1.00 93.19           N  
ATOM   4501  CA  ALA C  79      11.422  19.469   9.914  1.00 93.19           C  
ATOM   4502  C   ALA C  79      10.570  19.984  11.070  1.00 93.19           C  
ATOM   4503  CB  ALA C  79      12.828  20.062   9.969  1.00 93.19           C  
ATOM   4504  O   ALA C  79      10.039  21.094  11.000  1.00 93.19           O  
ATOM   4505  N   GLN C  80      10.430  19.203  12.055  1.00 94.38           N  
ATOM   4506  CA  GLN C  80       9.727  19.547  13.281  1.00 94.38           C  
ATOM   4507  C   GLN C  80      10.586  19.234  14.508  1.00 94.38           C  
ATOM   4508  CB  GLN C  80       8.391  18.812  13.375  1.00 94.38           C  
ATOM   4509  O   GLN C  80      11.164  18.156  14.602  1.00 94.38           O  
ATOM   4510  CG  GLN C  80       7.438  19.141  12.227  1.00 94.38           C  
ATOM   4511  CD  GLN C  80       6.148  18.344  12.297  1.00 94.38           C  
ATOM   4512  NE2 GLN C  80       6.176  17.125  11.773  1.00 94.38           N  
ATOM   4513  OE1 GLN C  80       5.137  18.812  12.820  1.00 94.38           O  
ATOM   4514  N   THR C  81      10.695  20.219  15.422  1.00 96.81           N  
ATOM   4515  CA  THR C  81      11.461  20.047  16.656  1.00 96.81           C  
ATOM   4516  C   THR C  81      10.586  20.328  17.875  1.00 96.81           C  
ATOM   4517  CB  THR C  81      12.688  20.984  16.672  1.00 96.81           C  
ATOM   4518  O   THR C  81       9.844  21.312  17.906  1.00 96.81           O  
ATOM   4519  CG2 THR C  81      13.547  20.734  17.906  1.00 96.81           C  
ATOM   4520  OG1 THR C  81      13.477  20.734  15.500  1.00 96.81           O  
ATOM   4521  N   TRP C  82      10.648  19.484  18.844  1.00 97.31           N  
ATOM   4522  CA  TRP C  82       9.938  19.703  20.109  1.00 97.31           C  
ATOM   4523  C   TRP C  82      10.703  19.078  21.266  1.00 97.31           C  
ATOM   4524  CB  TRP C  82       8.531  19.109  20.031  1.00 97.31           C  
ATOM   4525  O   TRP C  82      11.719  18.406  21.062  1.00 97.31           O  
ATOM   4526  CG  TRP C  82       8.500  17.609  19.906  1.00 97.31           C  
ATOM   4527  CD1 TRP C  82       8.383  16.688  20.906  1.00 97.31           C  
ATOM   4528  CD2 TRP C  82       8.602  16.859  18.688  1.00 97.31           C  
ATOM   4529  CE2 TRP C  82       8.539  15.492  19.031  1.00 97.31           C  
ATOM   4530  CE3 TRP C  82       8.742  17.219  17.344  1.00 97.31           C  
ATOM   4531  NE1 TRP C  82       8.398  15.422  20.391  1.00 97.31           N  
ATOM   4532  CH2 TRP C  82       8.742  14.852  16.766  1.00 97.31           C  
ATOM   4533  CZ2 TRP C  82       8.602  14.477  18.078  1.00 97.31           C  
ATOM   4534  CZ3 TRP C  82       8.812  16.203  16.391  1.00 97.31           C  
ATOM   4535  N   TYR C  83      10.234  19.391  22.500  1.00 97.31           N  
ATOM   4536  CA  TYR C  83      10.852  18.844  23.703  1.00 97.31           C  
ATOM   4537  C   TYR C  83       9.930  17.812  24.359  1.00 97.31           C  
ATOM   4538  CB  TYR C  83      11.180  19.953  24.703  1.00 97.31           C  
ATOM   4539  O   TYR C  83       8.734  18.062  24.531  1.00 97.31           O  
ATOM   4540  CG  TYR C  83      12.398  20.766  24.312  1.00 97.31           C  
ATOM   4541  CD1 TYR C  83      13.656  20.453  24.828  1.00 97.31           C  
ATOM   4542  CD2 TYR C  83      12.297  21.844  23.453  1.00 97.31           C  
ATOM   4543  CE1 TYR C  83      14.781  21.188  24.484  1.00 97.31           C  
ATOM   4544  CE2 TYR C  83      13.414  22.594  23.109  1.00 97.31           C  
ATOM   4545  OH  TYR C  83      15.766  23.000  23.281  1.00 97.31           O  
ATOM   4546  CZ  TYR C  83      14.656  22.266  23.625  1.00 97.31           C  
ATOM   4547  N   ASP C  84      10.477  16.688  24.641  1.00 96.44           N  
ATOM   4548  CA  ASP C  84       9.789  15.625  25.375  1.00 96.44           C  
ATOM   4549  C   ASP C  84      10.617  15.164  26.562  1.00 96.44           C  
ATOM   4550  CB  ASP C  84       9.484  14.438  24.453  1.00 96.44           C  
ATOM   4551  O   ASP C  84      11.594  14.430  26.406  1.00 96.44           O  
ATOM   4552  CG  ASP C  84       8.508  13.453  25.062  1.00 96.44           C  
ATOM   4553  OD1 ASP C  84       8.406  13.383  26.312  1.00 96.44           O  
ATOM   4554  OD2 ASP C  84       7.836  12.727  24.297  1.00 96.44           O  
ATOM   4555  N   ARG C  85      10.180  15.516  27.703  1.00 94.19           N  
ATOM   4556  CA  ARG C  85      10.930  15.242  28.922  1.00 94.19           C  
ATOM   4557  C   ARG C  85      11.047  13.742  29.172  1.00 94.19           C  
ATOM   4558  CB  ARG C  85      10.273  15.922  30.125  1.00 94.19           C  
ATOM   4559  O   ARG C  85      11.969  13.289  29.844  1.00 94.19           O  
ATOM   4560  CG  ARG C  85      10.398  17.438  30.109  1.00 94.19           C  
ATOM   4561  CD  ARG C  85       9.750  18.062  31.328  1.00 94.19           C  
ATOM   4562  NE  ARG C  85       9.453  19.484  31.125  1.00 94.19           N  
ATOM   4563  NH1 ARG C  85       8.102  19.688  33.000  1.00 94.19           N  
ATOM   4564  NH2 ARG C  85       8.461  21.484  31.625  1.00 94.19           N  
ATOM   4565  CZ  ARG C  85       8.672  20.219  31.906  1.00 94.19           C  
ATOM   4566  N   ARG C  86      10.117  12.969  28.656  1.00 92.69           N  
ATOM   4567  CA  ARG C  86      10.133  11.523  28.844  1.00 92.69           C  
ATOM   4568  C   ARG C  86      11.297  10.883  28.094  1.00 92.69           C  
ATOM   4569  CB  ARG C  86       8.812  10.906  28.375  1.00 92.69           C  
ATOM   4570  O   ARG C  86      11.664   9.734  28.375  1.00 92.69           O  
ATOM   4571  CG  ARG C  86       7.590  11.445  29.109  1.00 92.69           C  
ATOM   4572  CD  ARG C  86       6.293  10.992  28.453  1.00 92.69           C  
ATOM   4573  NE  ARG C  86       6.156  11.531  27.094  1.00 92.69           N  
ATOM   4574  NH1 ARG C  86       4.258  10.328  26.578  1.00 92.69           N  
ATOM   4575  NH2 ARG C  86       5.164  11.758  25.031  1.00 92.69           N  
ATOM   4576  CZ  ARG C  86       5.191  11.203  26.234  1.00 92.69           C  
ATOM   4577  N   LEU C  87      11.938  11.672  27.188  1.00 94.81           N  
ATOM   4578  CA  LEU C  87      13.008  11.133  26.359  1.00 94.81           C  
ATOM   4579  C   LEU C  87      14.359  11.688  26.781  1.00 94.81           C  
ATOM   4580  CB  LEU C  87      12.750  11.453  24.875  1.00 94.81           C  
ATOM   4581  O   LEU C  87      15.328  11.609  26.031  1.00 94.81           O  
ATOM   4582  CG  LEU C  87      11.508  10.812  24.250  1.00 94.81           C  
ATOM   4583  CD1 LEU C  87      11.320  11.320  22.828  1.00 94.81           C  
ATOM   4584  CD2 LEU C  87      11.625   9.289  24.266  1.00 94.81           C  
ATOM   4585  N   LYS C  88      14.422  12.281  27.875  1.00 94.81           N  
ATOM   4586  CA  LYS C  88      15.695  12.734  28.438  1.00 94.81           C  
ATOM   4587  C   LYS C  88      16.547  11.547  28.875  1.00 94.81           C  
ATOM   4588  CB  LYS C  88      15.453  13.680  29.625  1.00 94.81           C  
ATOM   4589  O   LYS C  88      16.016  10.555  29.375  1.00 94.81           O  
ATOM   4590  CG  LYS C  88      14.977  15.062  29.219  1.00 94.81           C  
ATOM   4591  CD  LYS C  88      14.844  15.984  30.422  1.00 94.81           C  
ATOM   4592  CE  LYS C  88      14.391  17.375  30.016  1.00 94.81           C  
ATOM   4593  NZ  LYS C  88      14.281  18.297  31.188  1.00 94.81           N  
ATOM   4594  N   PHE C  89      17.828  11.609  28.656  1.00 92.06           N  
ATOM   4595  CA  PHE C  89      18.734  10.570  29.125  1.00 92.06           C  
ATOM   4596  C   PHE C  89      20.094  11.156  29.469  1.00 92.06           C  
ATOM   4597  CB  PHE C  89      18.891   9.477  28.062  1.00 92.06           C  
ATOM   4598  O   PHE C  89      20.438  12.242  29.016  1.00 92.06           O  
ATOM   4599  CG  PHE C  89      19.453   9.977  26.750  1.00 92.06           C  
ATOM   4600  CD1 PHE C  89      18.609  10.508  25.781  1.00 92.06           C  
ATOM   4601  CD2 PHE C  89      20.812   9.914  26.500  1.00 92.06           C  
ATOM   4602  CE1 PHE C  89      19.125  10.969  24.578  1.00 92.06           C  
ATOM   4603  CE2 PHE C  89      21.344  10.375  25.297  1.00 92.06           C  
ATOM   4604  CZ  PHE C  89      20.500  10.898  24.328  1.00 92.06           C  
ATOM   4605  N   ASN C  90      20.750  10.445  30.406  1.00 89.56           N  
ATOM   4606  CA  ASN C  90      22.094  10.859  30.828  1.00 89.56           C  
ATOM   4607  C   ASN C  90      23.172   9.945  30.266  1.00 89.56           C  
ATOM   4608  CB  ASN C  90      22.172  10.891  32.375  1.00 89.56           C  
ATOM   4609  O   ASN C  90      23.188   8.750  30.562  1.00 89.56           O  
ATOM   4610  CG  ASN C  90      21.531  12.125  32.969  1.00 89.56           C  
ATOM   4611  ND2 ASN C  90      21.172  12.055  34.219  1.00 89.56           N  
ATOM   4612  OD1 ASN C  90      21.344  13.141  32.281  1.00 89.56           O  
ATOM   4613  N   SER C  91      24.000  10.477  29.406  1.00 86.50           N  
ATOM   4614  CA  SER C  91      25.078   9.727  28.781  1.00 86.50           C  
ATOM   4615  C   SER C  91      26.125  10.656  28.188  1.00 86.50           C  
ATOM   4616  CB  SER C  91      24.531   8.797  27.688  1.00 86.50           C  
ATOM   4617  O   SER C  91      25.922  11.867  28.094  1.00 86.50           O  
ATOM   4618  OG  SER C  91      25.594   8.102  27.047  1.00 86.50           O  
ATOM   4619  N   THR C  92      27.266  10.102  27.828  1.00 84.00           N  
ATOM   4620  CA  THR C  92      28.312  10.852  27.141  1.00 84.00           C  
ATOM   4621  C   THR C  92      27.906  11.125  25.688  1.00 84.00           C  
ATOM   4622  CB  THR C  92      29.656  10.094  27.156  1.00 84.00           C  
ATOM   4623  O   THR C  92      28.344  12.117  25.094  1.00 84.00           O  
ATOM   4624  CG2 THR C  92      30.172   9.938  28.594  1.00 84.00           C  
ATOM   4625  OG1 THR C  92      29.469   8.797  26.578  1.00 84.00           O  
ATOM   4626  N   ILE C  93      27.016  10.305  25.234  1.00 85.06           N  
ATOM   4627  CA  ILE C  93      26.469  10.539  23.891  1.00 85.06           C  
ATOM   4628  C   ILE C  93      25.391  11.625  23.969  1.00 85.06           C  
ATOM   4629  CB  ILE C  93      25.891   9.250  23.281  1.00 85.06           C  
ATOM   4630  O   ILE C  93      24.453  11.516  24.750  1.00 85.06           O  
ATOM   4631  CG1 ILE C  93      26.984   8.180  23.156  1.00 85.06           C  
ATOM   4632  CG2 ILE C  93      25.234   9.531  21.938  1.00 85.06           C  
ATOM   4633  CD1 ILE C  93      26.453   6.805  22.750  1.00 85.06           C  
ATOM   4634  N   LYS C  94      25.578  12.680  23.156  1.00 87.94           N  
ATOM   4635  CA  LYS C  94      24.703  13.844  23.250  1.00 87.94           C  
ATOM   4636  C   LYS C  94      23.469  13.672  22.375  1.00 87.94           C  
ATOM   4637  CB  LYS C  94      25.453  15.117  22.859  1.00 87.94           C  
ATOM   4638  O   LYS C  94      22.422  14.258  22.641  1.00 87.94           O  
ATOM   4639  CG  LYS C  94      26.562  15.508  23.828  1.00 87.94           C  
ATOM   4640  CD  LYS C  94      26.625  17.016  24.016  1.00 87.94           C  
ATOM   4641  CE  LYS C  94      27.719  17.406  25.000  1.00 87.94           C  
ATOM   4642  NZ  LYS C  94      27.750  18.875  25.234  1.00 87.94           N  
ATOM   4643  N   VAL C  95      23.672  12.930  21.344  1.00 90.88           N  
ATOM   4644  CA  VAL C  95      22.562  12.828  20.406  1.00 90.88           C  
ATOM   4645  C   VAL C  95      22.453  11.391  19.891  1.00 90.88           C  
ATOM   4646  CB  VAL C  95      22.734  13.797  19.219  1.00 90.88           C  
ATOM   4647  O   VAL C  95      23.453  10.742  19.594  1.00 90.88           O  
ATOM   4648  CG1 VAL C  95      24.016  13.484  18.438  1.00 90.88           C  
ATOM   4649  CG2 VAL C  95      21.531  13.727  18.281  1.00 90.88           C  
ATOM   4650  N   LEU C  96      21.250  10.922  19.938  1.00 89.94           N  
ATOM   4651  CA  LEU C  96      20.922   9.633  19.312  1.00 89.94           C  
ATOM   4652  C   LEU C  96      20.344   9.836  17.922  1.00 89.94           C  
ATOM   4653  CB  LEU C  96      19.938   8.859  20.188  1.00 89.94           C  
ATOM   4654  O   LEU C  96      19.312  10.484  17.766  1.00 89.94           O  
ATOM   4655  CG  LEU C  96      20.422   8.484  21.594  1.00 89.94           C  
ATOM   4656  CD1 LEU C  96      19.266   7.902  22.406  1.00 89.94           C  
ATOM   4657  CD2 LEU C  96      21.578   7.508  21.516  1.00 89.94           C  
ATOM   4658  N   ARG C  97      21.031   9.352  16.938  1.00 88.69           N  
ATOM   4659  CA  ARG C  97      20.516   9.359  15.570  1.00 88.69           C  
ATOM   4660  C   ARG C  97      19.891   8.016  15.211  1.00 88.69           C  
ATOM   4661  CB  ARG C  97      21.641   9.688  14.578  1.00 88.69           C  
ATOM   4662  O   ARG C  97      20.578   6.992  15.172  1.00 88.69           O  
ATOM   4663  CG  ARG C  97      22.297  11.039  14.828  1.00 88.69           C  
ATOM   4664  CD  ARG C  97      23.484  11.266  13.898  1.00 88.69           C  
ATOM   4665  NE  ARG C  97      24.156  12.523  14.195  1.00 88.69           N  
ATOM   4666  NH1 ARG C  97      23.328  13.648  12.352  1.00 88.69           N  
ATOM   4667  NH2 ARG C  97      24.734  14.719  13.812  1.00 88.69           N  
ATOM   4668  CZ  ARG C  97      24.078  13.625  13.453  1.00 88.69           C  
ATOM   4669  N   LEU C  98      18.609   8.039  14.945  1.00 84.25           N  
ATOM   4670  CA  LEU C  98      17.859   6.797  14.820  1.00 84.25           C  
ATOM   4671  C   LEU C  98      17.266   6.668  13.422  1.00 84.25           C  
ATOM   4672  CB  LEU C  98      16.750   6.727  15.867  1.00 84.25           C  
ATOM   4673  O   LEU C  98      17.078   7.668  12.719  1.00 84.25           O  
ATOM   4674  CG  LEU C  98      17.188   6.910  17.328  1.00 84.25           C  
ATOM   4675  CD1 LEU C  98      15.961   7.070  18.219  1.00 84.25           C  
ATOM   4676  CD2 LEU C  98      18.031   5.734  17.781  1.00 84.25           C  
ATOM   4677  N   ASN C  99      17.109   5.410  13.016  1.00 77.69           N  
ATOM   4678  CA  ASN C  99      16.547   5.152  11.688  1.00 77.69           C  
ATOM   4679  C   ASN C  99      15.031   5.230  11.688  1.00 77.69           C  
ATOM   4680  CB  ASN C  99      17.016   3.791  11.172  1.00 77.69           C  
ATOM   4681  O   ASN C  99      14.422   5.508  12.727  1.00 77.69           O  
ATOM   4682  CG  ASN C  99      16.484   2.639  12.000  1.00 77.69           C  
ATOM   4683  ND2 ASN C  99      16.938   1.428  11.688  1.00 77.69           N  
ATOM   4684  OD1 ASN C  99      15.688   2.834  12.914  1.00 77.69           O  
ATOM   4685  N   SER C 100      14.414   4.996  10.516  1.00 76.94           N  
ATOM   4686  CA  SER C 100      12.992   5.168  10.258  1.00 76.94           C  
ATOM   4687  C   SER C 100      12.156   4.184  11.062  1.00 76.94           C  
ATOM   4688  CB  SER C 100      12.695   4.996   8.766  1.00 76.94           C  
ATOM   4689  O   SER C 100      10.977   4.426  11.320  1.00 76.94           O  
ATOM   4690  OG  SER C 100      13.062   3.701   8.328  1.00 76.94           O  
ATOM   4691  N   ASN C 101      12.727   3.131  11.562  1.00 73.50           N  
ATOM   4692  CA  ASN C 101      11.992   2.115  12.312  1.00 73.50           C  
ATOM   4693  C   ASN C 101      11.555   2.631  13.680  1.00 73.50           C  
ATOM   4694  CB  ASN C 101      12.828   0.845  12.461  1.00 73.50           C  
ATOM   4695  O   ASN C 101      10.648   2.072  14.305  1.00 73.50           O  
ATOM   4696  CG  ASN C 101      13.023   0.112  11.148  1.00 73.50           C  
ATOM   4697  ND2 ASN C 101      13.992  -0.789  11.109  1.00 73.50           N  
ATOM   4698  OD1 ASN C 101      12.297   0.355  10.180  1.00 73.50           O  
ATOM   4699  N   MET C 102      12.195   3.701  14.086  1.00 82.56           N  
ATOM   4700  CA  MET C 102      11.922   4.234  15.414  1.00 82.56           C  
ATOM   4701  C   MET C 102      10.758   5.219  15.383  1.00 82.56           C  
ATOM   4702  CB  MET C 102      13.164   4.922  15.984  1.00 82.56           C  
ATOM   4703  O   MET C 102      10.195   5.566  16.422  1.00 82.56           O  
ATOM   4704  CG  MET C 102      14.219   3.953  16.500  1.00 82.56           C  
ATOM   4705  SD  MET C 102      13.625   2.959  17.922  1.00 82.56           S  
ATOM   4706  CE  MET C 102      13.406   4.270  19.156  1.00 82.56           C  
ATOM   4707  N   VAL C 103      10.391   5.668  14.234  1.00 79.50           N  
ATOM   4708  CA  VAL C 103       9.344   6.680  14.117  1.00 79.50           C  
ATOM   4709  C   VAL C 103       8.031   6.141  14.680  1.00 79.50           C  
ATOM   4710  CB  VAL C 103       9.148   7.125  12.648  1.00 79.50           C  
ATOM   4711  O   VAL C 103       7.297   6.863  15.352  1.00 79.50           O  
ATOM   4712  CG1 VAL C 103       7.898   7.988  12.508  1.00 79.50           C  
ATOM   4713  CG2 VAL C 103      10.383   7.875  12.148  1.00 79.50           C  
ATOM   4714  N   GLY C 104       7.754   4.922  14.719  1.00 80.38           N  
ATOM   4715  CA  GLY C 104       6.531   4.340  15.250  1.00 80.38           C  
ATOM   4716  C   GLY C 104       6.586   4.105  16.750  1.00 80.38           C  
ATOM   4717  O   GLY C 104       5.562   3.818  17.375  1.00 80.38           O  
ATOM   4718  N   LYS C 105       7.688   4.371  17.297  1.00 87.62           N  
ATOM   4719  CA  LYS C 105       7.863   4.082  18.719  1.00 87.62           C  
ATOM   4720  C   LYS C 105       7.883   5.367  19.547  1.00 87.62           C  
ATOM   4721  CB  LYS C 105       9.156   3.293  18.953  1.00 87.62           C  
ATOM   4722  O   LYS C 105       7.844   5.320  20.781  1.00 87.62           O  
ATOM   4723  CG  LYS C 105       9.172   1.924  18.297  1.00 87.62           C  
ATOM   4724  CD  LYS C 105      10.336   1.078  18.781  1.00 87.62           C  
ATOM   4725  CE  LYS C 105      10.297  -0.324  18.188  1.00 87.62           C  
ATOM   4726  NZ  LYS C 105      11.383  -1.188  18.734  1.00 87.62           N  
ATOM   4727  N   ILE C 106       7.945   6.500  18.875  1.00 90.69           N  
ATOM   4728  CA  ILE C 106       7.961   7.797  19.531  1.00 90.69           C  
ATOM   4729  C   ILE C 106       6.773   8.633  19.062  1.00 90.69           C  
ATOM   4730  CB  ILE C 106       9.281   8.555  19.266  1.00 90.69           C  
ATOM   4731  O   ILE C 106       6.266   8.438  17.953  1.00 90.69           O  
ATOM   4732  CG1 ILE C 106      10.469   7.758  19.812  1.00 90.69           C  
ATOM   4733  CG2 ILE C 106       9.234   9.953  19.875  1.00 90.69           C  
ATOM   4734  CD1 ILE C 106      11.812   8.453  19.641  1.00 90.69           C  
ATOM   4735  N   TRP C 107       6.273   9.477  19.953  1.00 91.62           N  
ATOM   4736  CA  TRP C 107       5.184  10.375  19.578  1.00 91.62           C  
ATOM   4737  C   TRP C 107       5.633  11.375  18.531  1.00 91.62           C  
ATOM   4738  CB  TRP C 107       4.660  11.117  20.812  1.00 91.62           C  
ATOM   4739  O   TRP C 107       6.691  11.992  18.656  1.00 91.62           O  
ATOM   4740  CG  TRP C 107       3.555  12.086  20.516  1.00 91.62           C  
ATOM   4741  CD1 TRP C 107       2.223  11.805  20.391  1.00 91.62           C  
ATOM   4742  CD2 TRP C 107       3.688  13.500  20.312  1.00 91.62           C  
ATOM   4743  CE2 TRP C 107       2.395  14.008  20.062  1.00 91.62           C  
ATOM   4744  CE3 TRP C 107       4.777  14.375  20.297  1.00 91.62           C  
ATOM   4745  NE1 TRP C 107       1.520  12.953  20.109  1.00 91.62           N  
ATOM   4746  CH2 TRP C 107       3.242  16.203  19.812  1.00 91.62           C  
ATOM   4747  CZ2 TRP C 107       2.160  15.359  19.812  1.00 91.62           C  
ATOM   4748  CZ3 TRP C 107       4.539  15.727  20.047  1.00 91.62           C  
ATOM   4749  N   ILE C 108       4.863  11.477  17.484  1.00 91.12           N  
ATOM   4750  CA  ILE C 108       5.129  12.453  16.438  1.00 91.12           C  
ATOM   4751  C   ILE C 108       3.926  13.375  16.281  1.00 91.12           C  
ATOM   4752  CB  ILE C 108       5.449  11.750  15.094  1.00 91.12           C  
ATOM   4753  O   ILE C 108       2.779  12.945  16.422  1.00 91.12           O  
ATOM   4754  CG1 ILE C 108       6.668  10.836  15.242  1.00 91.12           C  
ATOM   4755  CG2 ILE C 108       5.676  12.789  13.992  1.00 91.12           C  
ATOM   4756  CD1 ILE C 108       7.004  10.039  13.992  1.00 91.12           C  
ATOM   4757  N   PRO C 109       4.180  14.672  16.031  1.00 92.06           N  
ATOM   4758  CA  PRO C 109       3.061  15.594  15.812  1.00 92.06           C  
ATOM   4759  C   PRO C 109       2.133  15.141  14.688  1.00 92.06           C  
ATOM   4760  CB  PRO C 109       3.752  16.906  15.453  1.00 92.06           C  
ATOM   4761  O   PRO C 109       2.592  14.555  13.703  1.00 92.06           O  
ATOM   4762  CG  PRO C 109       5.125  16.797  16.031  1.00 92.06           C  
ATOM   4763  CD  PRO C 109       5.551  15.359  15.961  1.00 92.06           C  
ATOM   4764  N   ASP C 110       0.889  15.422  14.820  1.00 89.75           N  
ATOM   4765  CA  ASP C 110      -0.105  15.039  13.828  1.00 89.75           C  
ATOM   4766  C   ASP C 110      -0.276  16.125  12.766  1.00 89.75           C  
ATOM   4767  CB  ASP C 110      -1.448  14.742  14.500  1.00 89.75           C  
ATOM   4768  O   ASP C 110      -1.400  16.469  12.398  1.00 89.75           O  
ATOM   4769  CG  ASP C 110      -2.068  15.961  15.148  1.00 89.75           C  
ATOM   4770  OD1 ASP C 110      -1.341  16.938  15.422  1.00 89.75           O  
ATOM   4771  OD2 ASP C 110      -3.293  15.945  15.398  1.00 89.75           O  
ATOM   4772  N   THR C 111       0.764  16.609  12.273  1.00 91.56           N  
ATOM   4773  CA  THR C 111       0.760  17.703  11.305  1.00 91.56           C  
ATOM   4774  C   THR C 111       0.187  17.234   9.969  1.00 91.56           C  
ATOM   4775  CB  THR C 111       2.178  18.266  11.086  1.00 91.56           C  
ATOM   4776  O   THR C 111       0.551  16.172   9.469  1.00 91.56           O  
ATOM   4777  CG2 THR C 111       2.145  19.531  10.250  1.00 91.56           C  
ATOM   4778  OG1 THR C 111       2.768  18.562  12.359  1.00 91.56           O  
ATOM   4779  N   PHE C 112      -0.706  18.016   9.445  1.00 88.81           N  
ATOM   4780  CA  PHE C 112      -1.233  17.750   8.109  1.00 88.81           C  
ATOM   4781  C   PHE C 112      -1.274  19.016   7.273  1.00 88.81           C  
ATOM   4782  CB  PHE C 112      -2.633  17.125   8.203  1.00 88.81           C  
ATOM   4783  O   PHE C 112      -1.233  20.125   7.812  1.00 88.81           O  
ATOM   4784  CG  PHE C 112      -3.736  18.141   8.328  1.00 88.81           C  
ATOM   4785  CD1 PHE C 112      -3.881  18.891   9.484  1.00 88.81           C  
ATOM   4786  CD2 PHE C 112      -4.629  18.359   7.281  1.00 88.81           C  
ATOM   4787  CE1 PHE C 112      -4.898  19.844   9.602  1.00 88.81           C  
ATOM   4788  CE2 PHE C 112      -5.648  19.297   7.395  1.00 88.81           C  
ATOM   4789  CZ  PHE C 112      -5.785  20.031   8.555  1.00 88.81           C  
ATOM   4790  N   PHE C 113      -1.242  18.828   5.969  1.00 91.31           N  
ATOM   4791  CA  PHE C 113      -1.304  19.953   5.039  1.00 91.31           C  
ATOM   4792  C   PHE C 113      -2.732  20.188   4.566  1.00 91.31           C  
ATOM   4793  CB  PHE C 113      -0.384  19.703   3.840  1.00 91.31           C  
ATOM   4794  O   PHE C 113      -3.291  19.359   3.836  1.00 91.31           O  
ATOM   4795  CG  PHE C 113       1.081  19.750   4.180  1.00 91.31           C  
ATOM   4796  CD1 PHE C 113       1.801  20.922   4.082  1.00 91.31           C  
ATOM   4797  CD2 PHE C 113       1.740  18.594   4.594  1.00 91.31           C  
ATOM   4798  CE1 PHE C 113       3.156  20.969   4.395  1.00 91.31           C  
ATOM   4799  CE2 PHE C 113       3.096  18.625   4.910  1.00 91.31           C  
ATOM   4800  CZ  PHE C 113       3.803  19.812   4.809  1.00 91.31           C  
ATOM   4801  N   ARG C 114      -3.248  21.297   4.914  1.00 88.56           N  
ATOM   4802  CA  ARG C 114      -4.668  21.625   4.805  1.00 88.56           C  
ATOM   4803  C   ARG C 114      -5.105  21.688   3.346  1.00 88.56           C  
ATOM   4804  CB  ARG C 114      -4.980  22.938   5.512  1.00 88.56           C  
ATOM   4805  O   ARG C 114      -6.207  21.266   3.000  1.00 88.56           O  
ATOM   4806  CG  ARG C 114      -4.840  22.875   7.023  1.00 88.56           C  
ATOM   4807  CD  ARG C 114      -5.316  24.156   7.688  1.00 88.56           C  
ATOM   4808  NE  ARG C 114      -5.934  23.906   8.984  1.00 88.56           N  
ATOM   4809  NH1 ARG C 114      -8.078  24.406   8.305  1.00 88.56           N  
ATOM   4810  NH2 ARG C 114      -7.684  23.766  10.469  1.00 88.56           N  
ATOM   4811  CZ  ARG C 114      -7.230  24.031   9.250  1.00 88.56           C  
ATOM   4812  N   ASN C 115      -4.266  22.266   2.500  1.00 88.19           N  
ATOM   4813  CA  ASN C 115      -4.672  22.453   1.109  1.00 88.19           C  
ATOM   4814  C   ASN C 115      -4.008  21.422   0.196  1.00 88.19           C  
ATOM   4815  CB  ASN C 115      -4.352  23.859   0.635  1.00 88.19           C  
ATOM   4816  O   ASN C 115      -3.844  21.656  -1.002  1.00 88.19           O  
ATOM   4817  CG  ASN C 115      -2.871  24.188   0.725  1.00 88.19           C  
ATOM   4818  ND2 ASN C 115      -2.346  24.844  -0.302  1.00 88.19           N  
ATOM   4819  OD1 ASN C 115      -2.207  23.859   1.708  1.00 88.19           O  
ATOM   4820  N   SER C 116      -3.572  20.344   0.735  1.00 88.81           N  
ATOM   4821  CA  SER C 116      -2.990  19.266  -0.066  1.00 88.81           C  
ATOM   4822  C   SER C 116      -4.074  18.422  -0.726  1.00 88.81           C  
ATOM   4823  CB  SER C 116      -2.092  18.391   0.796  1.00 88.81           C  
ATOM   4824  O   SER C 116      -5.070  18.078  -0.089  1.00 88.81           O  
ATOM   4825  OG  SER C 116      -2.861  17.438   1.517  1.00 88.81           O  
ATOM   4826  N   LYS C 117      -3.920  18.109  -1.970  1.00 76.38           N  
ATOM   4827  CA  LYS C 117      -4.781  17.172  -2.680  1.00 76.38           C  
ATOM   4828  C   LYS C 117      -4.203  15.758  -2.629  1.00 76.38           C  
ATOM   4829  CB  LYS C 117      -4.973  17.609  -4.133  1.00 76.38           C  
ATOM   4830  O   LYS C 117      -4.945  14.789  -2.463  1.00 76.38           O  
ATOM   4831  CG  LYS C 117      -5.805  18.875  -4.297  1.00 76.38           C  
ATOM   4832  CD  LYS C 117      -6.105  19.156  -5.762  1.00 76.38           C  
ATOM   4833  CE  LYS C 117      -6.984  20.391  -5.922  1.00 76.38           C  
ATOM   4834  NZ  LYS C 117      -7.230  20.703  -7.359  1.00 76.38           N  
ATOM   4835  N   LYS C 118      -3.049  15.711  -2.830  1.00 73.94           N  
ATOM   4836  CA  LYS C 118      -2.281  14.477  -2.773  1.00 73.94           C  
ATOM   4837  C   LYS C 118      -0.889  14.719  -2.195  1.00 73.94           C  
ATOM   4838  CB  LYS C 118      -2.168  13.844  -4.164  1.00 73.94           C  
ATOM   4839  O   LYS C 118      -0.271  15.750  -2.463  1.00 73.94           O  
ATOM   4840  CG  LYS C 118      -1.647  12.414  -4.160  1.00 73.94           C  
ATOM   4841  CD  LYS C 118      -1.609  11.828  -5.562  1.00 73.94           C  
ATOM   4842  CE  LYS C 118      -1.022  10.422  -5.570  1.00 73.94           C  
ATOM   4843  NZ  LYS C 118      -0.934   9.867  -6.953  1.00 73.94           N  
ATOM   4844  N   ALA C 119      -0.543  13.875  -1.321  1.00 67.94           N  
ATOM   4845  CA  ALA C 119       0.816  13.938  -0.792  1.00 67.94           C  
ATOM   4846  C   ALA C 119       1.463  12.555  -0.759  1.00 67.94           C  
ATOM   4847  CB  ALA C 119       0.813  14.555   0.606  1.00 67.94           C  
ATOM   4848  O   ALA C 119       0.808  11.570  -0.427  1.00 67.94           O  
ATOM   4849  N   ASP C 120       2.561  12.523  -1.304  1.00 67.06           N  
ATOM   4850  CA  ASP C 120       3.291  11.258  -1.331  1.00 67.06           C  
ATOM   4851  C   ASP C 120       4.621  11.375  -0.592  1.00 67.06           C  
ATOM   4852  CB  ASP C 120       3.527  10.812  -2.773  1.00 67.06           C  
ATOM   4853  O   ASP C 120       5.395  12.305  -0.838  1.00 67.06           O  
ATOM   4854  CG  ASP C 120       2.281  10.250  -3.434  1.00 67.06           C  
ATOM   4855  OD1 ASP C 120       1.480   9.578  -2.750  1.00 67.06           O  
ATOM   4856  OD2 ASP C 120       2.098  10.484  -4.648  1.00 67.06           O  
ATOM   4857  N   ALA C 121       4.801  10.445   0.449  1.00 62.03           N  
ATOM   4858  CA  ALA C 121       6.125  10.336   1.061  1.00 62.03           C  
ATOM   4859  C   ALA C 121       7.051   9.461   0.216  1.00 62.03           C  
ATOM   4860  CB  ALA C 121       6.012   9.773   2.475  1.00 62.03           C  
ATOM   4861  O   ALA C 121       6.598   8.539  -0.456  1.00 62.03           O  
ATOM   4862  N   HIS C 122       8.133   9.867   0.134  1.00 55.88           N  
ATOM   4863  CA  HIS C 122       9.133   9.133  -0.627  1.00 55.88           C  
ATOM   4864  C   HIS C 122       9.625   7.910   0.146  1.00 55.88           C  
ATOM   4865  CB  HIS C 122      10.312  10.039  -0.979  1.00 55.88           C  
ATOM   4866  O   HIS C 122       9.945   8.016   1.331  1.00 55.88           O  
ATOM   4867  CG  HIS C 122       9.984  11.086  -1.998  1.00 55.88           C  
ATOM   4868  CD2 HIS C 122       9.367  12.281  -1.875  1.00 55.88           C  
ATOM   4869  ND1 HIS C 122      10.297  10.945  -3.334  1.00 55.88           N  
ATOM   4870  CE1 HIS C 122       9.883  12.016  -3.988  1.00 55.88           C  
ATOM   4871  NE2 HIS C 122       9.320  12.844  -3.127  1.00 55.88           N  
ATOM   4872  N   TRP C 123       9.414   6.617  -0.434  1.00 56.03           N  
ATOM   4873  CA  TRP C 123       9.820   5.375   0.212  1.00 56.03           C  
ATOM   4874  C   TRP C 123      10.852   4.633  -0.630  1.00 56.03           C  
ATOM   4875  CB  TRP C 123       8.602   4.473   0.459  1.00 56.03           C  
ATOM   4876  O   TRP C 123      10.906   3.400  -0.615  1.00 56.03           O  
ATOM   4877  CG  TRP C 123       7.672   4.984   1.516  1.00 56.03           C  
ATOM   4878  CD1 TRP C 123       7.805   6.137   2.242  1.00 56.03           C  
ATOM   4879  CD2 TRP C 123       6.469   4.359   1.968  1.00 56.03           C  
ATOM   4880  CE2 TRP C 123       5.918   5.188   2.971  1.00 56.03           C  
ATOM   4881  CE3 TRP C 123       5.801   3.178   1.621  1.00 56.03           C  
ATOM   4882  NE1 TRP C 123       6.750   6.266   3.119  1.00 56.03           N  
ATOM   4883  CH2 TRP C 123       4.094   3.709   3.273  1.00 56.03           C  
ATOM   4884  CZ2 TRP C 123       4.730   4.871   3.631  1.00 56.03           C  
ATOM   4885  CZ3 TRP C 123       4.617   2.865   2.279  1.00 56.03           C  
ATOM   4886  N   ILE C 124      11.625   5.172  -1.376  1.00 50.56           N  
ATOM   4887  CA  ILE C 124      12.438   4.449  -2.350  1.00 50.56           C  
ATOM   4888  C   ILE C 124      13.078   3.234  -1.687  1.00 50.56           C  
ATOM   4889  CB  ILE C 124      13.523   5.359  -2.965  1.00 50.56           C  
ATOM   4890  O   ILE C 124      12.844   2.096  -2.104  1.00 50.56           O  
ATOM   4891  CG1 ILE C 124      12.883   6.562  -3.666  1.00 50.56           C  
ATOM   4892  CG2 ILE C 124      14.406   4.570  -3.936  1.00 50.56           C  
ATOM   4893  CD1 ILE C 124      13.875   7.609  -4.145  1.00 50.56           C  
ATOM   4894  N   THR C 125      13.984   3.482  -0.712  1.00 48.72           N  
ATOM   4895  CA  THR C 125      14.695   2.402  -0.037  1.00 48.72           C  
ATOM   4896  C   THR C 125      14.211   2.250   1.401  1.00 48.72           C  
ATOM   4897  CB  THR C 125      16.219   2.645  -0.043  1.00 48.72           C  
ATOM   4898  O   THR C 125      13.742   1.179   1.795  1.00 48.72           O  
ATOM   4899  CG2 THR C 125      16.797   2.494  -1.448  1.00 48.72           C  
ATOM   4900  OG1 THR C 125      16.484   3.971   0.431  1.00 48.72           O  
ATOM   4901  N   THR C 126      14.117   3.273   1.990  1.00 58.41           N  
ATOM   4902  CA  THR C 126      13.625   3.455   3.354  1.00 58.41           C  
ATOM   4903  C   THR C 126      12.773   4.715   3.461  1.00 58.41           C  
ATOM   4904  CB  THR C 126      14.789   3.531   4.355  1.00 58.41           C  
ATOM   4905  O   THR C 126      12.914   5.637   2.650  1.00 58.41           O  
ATOM   4906  CG2 THR C 126      15.516   2.193   4.465  1.00 58.41           C  
ATOM   4907  OG1 THR C 126      15.727   4.531   3.924  1.00 58.41           O  
ATOM   4908  N   PRO C 127      11.734   4.582   4.262  1.00 63.16           N  
ATOM   4909  CA  PRO C 127      11.031   5.852   4.469  1.00 63.16           C  
ATOM   4910  C   PRO C 127      11.984   7.008   4.762  1.00 63.16           C  
ATOM   4911  CB  PRO C 127      10.133   5.566   5.672  1.00 63.16           C  
ATOM   4912  O   PRO C 127      12.938   6.848   5.523  1.00 63.16           O  
ATOM   4913  CG  PRO C 127      10.125   4.074   5.797  1.00 63.16           C  
ATOM   4914  CD  PRO C 127      11.312   3.529   5.062  1.00 63.16           C  
ATOM   4915  N   ASN C 128      11.945   8.055   3.969  1.00 76.00           N  
ATOM   4916  CA  ASN C 128      12.781   9.234   4.141  1.00 76.00           C  
ATOM   4917  C   ASN C 128      12.391  10.031   5.383  1.00 76.00           C  
ATOM   4918  CB  ASN C 128      12.711  10.125   2.896  1.00 76.00           C  
ATOM   4919  O   ASN C 128      11.945  11.172   5.277  1.00 76.00           O  
ATOM   4920  CG  ASN C 128      13.305   9.469   1.669  1.00 76.00           C  
ATOM   4921  ND2 ASN C 128      13.094  10.070   0.507  1.00 76.00           N  
ATOM   4922  OD1 ASN C 128      13.953   8.414   1.765  1.00 76.00           O  
ATOM   4923  N   ARG C 129      12.453   9.305   6.418  1.00 79.19           N  
ATOM   4924  CA  ARG C 129      12.188   9.891   7.727  1.00 79.19           C  
ATOM   4925  C   ARG C 129      13.367   9.672   8.672  1.00 79.19           C  
ATOM   4926  CB  ARG C 129      10.914   9.297   8.336  1.00 79.19           C  
ATOM   4927  O   ARG C 129      14.062   8.664   8.578  1.00 79.19           O  
ATOM   4928  CG  ARG C 129       9.703   9.383   7.422  1.00 79.19           C  
ATOM   4929  CD  ARG C 129       8.492   8.680   8.023  1.00 79.19           C  
ATOM   4930  NE  ARG C 129       7.371   8.641   7.090  1.00 79.19           N  
ATOM   4931  NH1 ARG C 129       5.953   7.500   8.516  1.00 79.19           N  
ATOM   4932  NH2 ARG C 129       5.238   8.102   6.422  1.00 79.19           N  
ATOM   4933  CZ  ARG C 129       6.191   8.078   7.344  1.00 79.19           C  
ATOM   4934  N   MET C 130      13.633  10.711   9.500  1.00 81.81           N  
ATOM   4935  CA  MET C 130      14.719  10.602  10.469  1.00 81.81           C  
ATOM   4936  C   MET C 130      14.305  11.188  11.812  1.00 81.81           C  
ATOM   4937  CB  MET C 130      15.977  11.305   9.953  1.00 81.81           C
[truncated: 384,751 more chars]
