# Supplementary material for: Modular Structure and Polymerization Status of GABAA Receptors Illustrated with EM Analysis and AlphaFold2 Prediction
Source: Int J Mol Sci. 2024 Sep 21;25(18):10142. doi: 10.3390/ijms251810142 (PMC11432007; doi:10.3390/ijms251810142)
Supplement: Supplementary file 1 [file ijms-25-10142-s001.zip › AlphaFold2 PDB files/gamma2 Homo-pentamer PDB/g2Homopentamer_rank_003_alphafold2_multimer_v3.pdb]

MODEL     1                                                                     
ATOM      1  N   GLN A   1      17.062  78.312  35.188  1.00 20.02           N  
ATOM      2  CA  GLN A   1      17.531  77.438  36.250  1.00 20.02           C  
ATOM      3  C   GLN A   1      17.234  76.000  35.938  1.00 20.02           C  
ATOM      4  CB  GLN A   1      16.906  77.812  37.594  1.00 20.02           C  
ATOM      5  O   GLN A   1      16.062  75.625  35.781  1.00 20.02           O  
ATOM      6  CG  GLN A   1      17.859  78.500  38.531  1.00 20.02           C  
ATOM      7  CD  GLN A   1      17.188  79.062  39.781  1.00 20.02           C  
ATOM      8  NE2 GLN A   1      17.969  79.562  40.719  1.00 20.02           N  
ATOM      9  OE1 GLN A   1      15.953  79.000  39.906  1.00 20.02           O  
ATOM     10  N   LYS A   2      18.141  75.375  35.062  1.00 19.81           N  
ATOM     11  CA  LYS A   2      18.297  74.375  33.969  1.00 19.81           C  
ATOM     12  C   LYS A   2      18.281  72.938  34.469  1.00 19.81           C  
ATOM     13  CB  LYS A   2      19.578  74.688  33.188  1.00 19.81           C  
ATOM     14  O   LYS A   2      19.312  72.438  34.875  1.00 19.81           O  
ATOM     15  CG  LYS A   2      19.438  75.688  32.094  1.00 19.81           C  
ATOM     16  CD  LYS A   2      20.734  75.875  31.297  1.00 19.81           C  
ATOM     17  CE  LYS A   2      20.578  76.875  30.156  1.00 19.81           C  
ATOM     18  NZ  LYS A   2      21.828  77.000  29.375  1.00 19.81           N  
ATOM     19  N   SER A   3      17.188  72.688  35.406  1.00 19.92           N  
ATOM     20  CA  SER A   3      17.203  71.562  36.312  1.00 19.92           C  
ATOM     21  C   SER A   3      17.297  70.250  35.562  1.00 19.92           C  
ATOM     22  CB  SER A   3      15.938  71.562  37.188  1.00 19.92           C  
ATOM     23  O   SER A   3      16.516  70.000  34.656  1.00 19.92           O  
ATOM     24  OG  SER A   3      14.773  71.500  36.375  1.00 19.92           O  
ATOM     25  N   ASP A   4      18.547  69.688  35.406  1.00 20.06           N  
ATOM     26  CA  ASP A   4      19.250  68.625  34.719  1.00 20.06           C  
ATOM     27  C   ASP A   4      18.703  67.250  35.094  1.00 20.06           C  
ATOM     28  CB  ASP A   4      20.750  68.688  35.000  1.00 20.06           C  
ATOM     29  O   ASP A   4      18.922  66.750  36.219  1.00 20.06           O  
ATOM     30  CG  ASP A   4      21.500  69.625  34.062  1.00 20.06           C  
ATOM     31  OD1 ASP A   4      20.938  70.000  33.031  1.00 20.06           O  
ATOM     32  OD2 ASP A   4      22.656  69.938  34.406  1.00 20.06           O  
ATOM     33  N   ASP A   5      17.344  67.000  34.812  1.00 20.91           N  
ATOM     34  CA  ASP A   5      16.578  65.875  35.281  1.00 20.91           C  
ATOM     35  C   ASP A   5      17.312  64.562  35.031  1.00 20.91           C  
ATOM     36  CB  ASP A   5      15.195  65.812  34.625  1.00 20.91           C  
ATOM     37  O   ASP A   5      17.781  64.312  33.906  1.00 20.91           O  
ATOM     38  CG  ASP A   5      14.172  66.688  35.344  1.00 20.91           C  
ATOM     39  OD1 ASP A   5      14.406  67.062  36.531  1.00 20.91           O  
ATOM     40  OD2 ASP A   5      13.117  67.000  34.750  1.00 20.91           O  
ATOM     41  N   ASP A   6      17.891  63.844  36.062  1.00 19.91           N  
ATOM     42  CA  ASP A   6      18.781  62.719  36.312  1.00 19.91           C  
ATOM     43  C   ASP A   6      18.234  61.438  35.688  1.00 19.91           C  
ATOM     44  CB  ASP A   6      18.969  62.531  37.812  1.00 19.91           C  
ATOM     45  O   ASP A   6      17.125  61.000  36.000  1.00 19.91           O  
ATOM     46  CG  ASP A   6      20.047  63.438  38.406  1.00 19.91           C  
ATOM     47  OD1 ASP A   6      20.859  63.969  37.625  1.00 19.91           O  
ATOM     48  OD2 ASP A   6      20.078  63.594  39.656  1.00 19.91           O  
ATOM     49  N   TYR A   7      18.406  61.188  34.281  1.00 21.83           N  
ATOM     50  CA  TYR A   7      18.016  60.062  33.469  1.00 21.83           C  
ATOM     51  C   TYR A   7      18.500  58.750  34.062  1.00 21.83           C  
ATOM     52  CB  TYR A   7      18.578  60.250  32.031  1.00 21.83           C  
ATOM     53  O   TYR A   7      19.688  58.438  33.969  1.00 21.83           O  
ATOM     54  CG  TYR A   7      17.688  61.062  31.125  1.00 21.83           C  
ATOM     55  CD1 TYR A   7      16.656  60.438  30.406  1.00 21.83           C  
ATOM     56  CD2 TYR A   7      17.875  62.438  30.984  1.00 21.83           C  
ATOM     57  CE1 TYR A   7      15.836  61.188  29.562  1.00 21.83           C  
ATOM     58  CE2 TYR A   7      17.047  63.188  30.156  1.00 21.83           C  
ATOM     59  OH  TYR A   7      15.234  63.281  28.609  1.00 21.83           O  
ATOM     60  CZ  TYR A   7      16.047  62.562  29.438  1.00 21.83           C  
ATOM     61  N   GLU A   8      18.109  58.406  35.344  1.00 21.67           N  
ATOM     62  CA  GLU A   8      18.656  57.219  36.000  1.00 21.67           C  
ATOM     63  C   GLU A   8      18.547  56.000  35.125  1.00 21.67           C  
ATOM     64  CB  GLU A   8      17.953  56.969  37.344  1.00 21.67           C  
ATOM     65  O   GLU A   8      17.516  55.750  34.500  1.00 21.67           O  
ATOM     66  CG  GLU A   8      18.531  57.781  38.500  1.00 21.67           C  
ATOM     67  CD  GLU A   8      18.125  57.219  39.875  1.00 21.67           C  
ATOM     68  OE1 GLU A   8      18.688  57.656  40.875  1.00 21.67           O  
ATOM     69  OE2 GLU A   8      17.266  56.312  39.906  1.00 21.67           O  
ATOM     70  N   ASP A   9      19.672  55.438  34.562  1.00 21.66           N  
ATOM     71  CA  ASP A   9      20.047  54.312  33.719  1.00 21.66           C  
ATOM     72  C   ASP A   9      19.516  53.000  34.312  1.00 21.66           C  
ATOM     73  CB  ASP A   9      21.562  54.219  33.562  1.00 21.66           C  
ATOM     74  O   ASP A   9      20.141  52.406  35.188  1.00 21.66           O  
ATOM     75  CG  ASP A   9      22.016  54.375  32.125  1.00 21.66           C  
ATOM     76  OD1 ASP A   9      21.156  54.375  31.203  1.00 21.66           O  
ATOM     77  OD2 ASP A   9      23.234  54.469  31.891  1.00 21.66           O  
ATOM     78  N   TYR A  10      18.219  52.875  34.719  1.00 22.09           N  
ATOM     79  CA  TYR A  10      17.828  51.594  35.344  1.00 22.09           C  
ATOM     80  C   TYR A  10      18.250  50.406  34.469  1.00 22.09           C  
ATOM     81  CB  TYR A  10      16.312  51.562  35.562  1.00 22.09           C  
ATOM     82  O   TYR A  10      17.875  50.312  33.312  1.00 22.09           O  
ATOM     83  CG  TYR A  10      15.891  52.125  36.906  1.00 22.09           C  
ATOM     84  CD1 TYR A  10      15.820  51.281  38.031  1.00 22.09           C  
ATOM     85  CD2 TYR A  10      15.562  53.469  37.062  1.00 22.09           C  
ATOM     86  CE1 TYR A  10      15.430  51.781  39.250  1.00 22.09           C  
ATOM     87  CE2 TYR A  10      15.172  53.969  38.312  1.00 22.09           C  
ATOM     88  OH  TYR A  10      14.719  53.625  40.625  1.00 22.09           O  
ATOM     89  CZ  TYR A  10      15.109  53.125  39.406  1.00 22.09           C  
ATOM     90  N   ALA A  11      19.484  49.812  34.594  1.00 22.95           N  
ATOM     91  CA  ALA A  11      20.156  48.625  34.094  1.00 22.95           C  
ATOM     92  C   ALA A  11      19.266  47.406  34.250  1.00 22.95           C  
ATOM     93  CB  ALA A  11      21.484  48.438  34.812  1.00 22.95           C  
ATOM     94  O   ALA A  11      19.047  46.906  35.375  1.00 22.95           O  
ATOM     95  N   SER A  12      18.016  47.312  33.781  1.00 23.44           N  
ATOM     96  CA  SER A  12      17.078  46.219  33.938  1.00 23.44           C  
ATOM     97  C   SER A  12      17.750  44.875  33.656  1.00 23.44           C  
ATOM     98  CB  SER A  12      15.867  46.406  33.031  1.00 23.44           C  
ATOM     99  O   SER A  12      18.344  44.719  32.594  1.00 23.44           O  
ATOM    100  OG  SER A  12      15.766  47.750  32.594  1.00 23.44           O  
ATOM    101  N   ASN A  13      18.250  44.094  34.656  1.00 23.73           N  
ATOM    102  CA  ASN A  13      18.844  42.750  34.719  1.00 23.73           C  
ATOM    103  C   ASN A  13      18.016  41.719  34.000  1.00 23.73           C  
ATOM    104  CB  ASN A  13      19.047  42.344  36.188  1.00 23.73           C  
ATOM    105  O   ASN A  13      16.969  41.312  34.500  1.00 23.73           O  
ATOM    106  CG  ASN A  13      20.484  42.531  36.656  1.00 23.73           C  
ATOM    107  ND2 ASN A  13      20.703  42.469  37.969  1.00 23.73           N  
ATOM    108  OD1 ASN A  13      21.391  42.719  35.844  1.00 23.73           O  
ATOM    109  N   LYS A  14      17.688  41.750  32.750  1.00 26.86           N  
ATOM    110  CA  LYS A  14      16.922  40.844  31.906  1.00 26.86           C  
ATOM    111  C   LYS A  14      17.344  39.406  32.125  1.00 26.86           C  
ATOM    112  CB  LYS A  14      17.078  41.219  30.438  1.00 26.86           C  
ATOM    113  O   LYS A  14      18.391  38.969  31.641  1.00 26.86           O  
ATOM    114  CG  LYS A  14      16.078  42.250  29.938  1.00 26.86           C  
ATOM    115  CD  LYS A  14      16.219  42.500  28.453  1.00 26.86           C  
ATOM    116  CE  LYS A  14      15.211  43.531  27.953  1.00 26.86           C  
ATOM    117  NZ  LYS A  14      15.352  43.781  26.484  1.00 26.86           N  
ATOM    118  N   THR A  15      17.234  38.781  33.375  1.00 26.38           N  
ATOM    119  CA  THR A  15      17.531  37.438  33.781  1.00 26.38           C  
ATOM    120  C   THR A  15      16.875  36.438  32.812  1.00 26.38           C  
ATOM    121  CB  THR A  15      17.062  37.125  35.188  1.00 26.38           C  
ATOM    122  O   THR A  15      15.656  36.406  32.656  1.00 26.38           O  
ATOM    123  CG2 THR A  15      18.234  37.125  36.188  1.00 26.38           C  
ATOM    124  OG1 THR A  15      16.125  38.156  35.594  1.00 26.38           O  
ATOM    125  N   TRP A  16      17.406  36.156  31.656  1.00 26.70           N  
ATOM    126  CA  TRP A  16      17.047  35.062  30.766  1.00 26.70           C  
ATOM    127  C   TRP A  16      16.719  33.781  31.547  1.00 26.70           C  
ATOM    128  CB  TRP A  16      18.156  34.781  29.750  1.00 26.70           C  
ATOM    129  O   TRP A  16      17.594  33.250  32.250  1.00 26.70           O  
ATOM    130  CG  TRP A  16      18.453  35.938  28.844  1.00 26.70           C  
ATOM    131  CD1 TRP A  16      19.266  37.031  29.094  1.00 26.70           C  
ATOM    132  CD2 TRP A  16      17.922  36.156  27.531  1.00 26.70           C  
ATOM    133  CE2 TRP A  16      18.469  37.375  27.047  1.00 26.70           C  
ATOM    134  CE3 TRP A  16      17.062  35.406  26.703  1.00 26.70           C  
ATOM    135  NE1 TRP A  16      19.266  37.875  28.016  1.00 26.70           N  
ATOM    136  CH2 TRP A  16      17.297  37.125  25.000  1.00 26.70           C  
ATOM    137  CZ2 TRP A  16      18.156  37.875  25.781  1.00 26.70           C  
ATOM    138  CZ3 TRP A  16      16.750  35.906  25.453  1.00 26.70           C  
ATOM    139  N   VAL A  17      15.688  33.781  32.375  1.00 27.47           N  
ATOM    140  CA  VAL A  17      15.266  32.562  33.094  1.00 27.47           C  
ATOM    141  C   VAL A  17      15.469  31.344  32.188  1.00 27.47           C  
ATOM    142  CB  VAL A  17      13.789  32.656  33.531  1.00 27.47           C  
ATOM    143  O   VAL A  17      14.930  31.281  31.078  1.00 27.47           O  
ATOM    144  CG1 VAL A  17      13.359  31.359  34.250  1.00 27.47           C  
ATOM    145  CG2 VAL A  17      13.578  33.844  34.438  1.00 27.47           C  
ATOM    146  N   LEU A  18      16.609  30.719  32.281  1.00 28.80           N  
ATOM    147  CA  LEU A  18      17.031  29.453  31.688  1.00 28.80           C  
ATOM    148  C   LEU A  18      15.930  28.406  31.766  1.00 28.80           C  
ATOM    149  CB  LEU A  18      18.297  28.938  32.375  1.00 28.80           C  
ATOM    150  O   LEU A  18      15.406  28.141  32.844  1.00 28.80           O  
ATOM    151  CG  LEU A  18      19.625  29.562  31.922  1.00 28.80           C  
ATOM    152  CD1 LEU A  18      20.656  29.453  33.031  1.00 28.80           C  
ATOM    153  CD2 LEU A  18      20.125  28.875  30.656  1.00 28.80           C  
ATOM    154  N   THR A  19      14.945  28.453  30.969  1.00 35.12           N  
ATOM    155  CA  THR A  19      13.992  27.344  30.953  1.00 35.12           C  
ATOM    156  C   THR A  19      14.672  26.031  31.344  1.00 35.12           C  
ATOM    157  CB  THR A  19      13.320  27.188  29.578  1.00 35.12           C  
ATOM    158  O   THR A  19      15.773  25.734  30.859  1.00 35.12           O  
ATOM    159  CG2 THR A  19      11.984  27.922  29.531  1.00 35.12           C  
ATOM    160  OG1 THR A  19      14.188  27.734  28.578  1.00 35.12           O  
ATOM    161  N   PRO A  20      14.477  25.500  32.594  1.00 36.81           N  
ATOM    162  CA  PRO A  20      15.148  24.250  33.000  1.00 36.81           C  
ATOM    163  C   PRO A  20      15.305  23.266  31.844  1.00 36.81           C  
ATOM    164  CB  PRO A  20      14.219  23.703  34.062  1.00 36.81           C  
ATOM    165  O   PRO A  20      14.430  23.156  30.984  1.00 36.81           O  
ATOM    166  CG  PRO A  20      13.039  24.625  34.094  1.00 36.81           C  
ATOM    167  CD  PRO A  20      13.273  25.703  33.062  1.00 36.81           C  
ATOM    168  N   LYS A  21      16.562  22.969  31.375  1.00 46.53           N  
ATOM    169  CA  LYS A  21      17.016  21.938  30.453  1.00 46.53           C  
ATOM    170  C   LYS A  21      16.312  20.609  30.734  1.00 46.53           C  
ATOM    171  CB  LYS A  21      18.531  21.750  30.531  1.00 46.53           C  
ATOM    172  O   LYS A  21      16.484  20.031  31.797  1.00 46.53           O  
ATOM    173  CG  LYS A  21      19.328  22.734  29.688  1.00 46.53           C  
ATOM    174  CD  LYS A  21      20.812  22.438  29.750  1.00 46.53           C  
ATOM    175  CE  LYS A  21      21.609  23.422  28.891  1.00 46.53           C  
ATOM    176  NZ  LYS A  21      23.078  23.141  28.938  1.00 46.53           N  
ATOM    177  N   VAL A  22      15.102  20.375  30.531  1.00 52.59           N  
ATOM    178  CA  VAL A  22      14.477  19.078  30.719  1.00 52.59           C  
ATOM    179  C   VAL A  22      15.234  18.016  29.922  1.00 52.59           C  
ATOM    180  CB  VAL A  22      12.992  19.094  30.297  1.00 52.59           C  
ATOM    181  O   VAL A  22      15.305  18.078  28.703  1.00 52.59           O  
ATOM    182  CG1 VAL A  22      12.336  17.734  30.547  1.00 52.59           C  
ATOM    183  CG2 VAL A  22      12.234  20.203  31.031  1.00 52.59           C  
ATOM    184  N   PRO A  23      16.047  17.297  30.641  1.00 56.41           N  
ATOM    185  CA  PRO A  23      16.812  16.250  29.953  1.00 56.41           C  
ATOM    186  C   PRO A  23      15.922  15.328  29.125  1.00 56.41           C  
ATOM    187  CB  PRO A  23      17.469  15.492  31.094  1.00 56.41           C  
ATOM    188  O   PRO A  23      14.742  15.148  29.438  1.00 56.41           O  
ATOM    189  CG  PRO A  23      17.094  16.234  32.344  1.00 56.41           C  
ATOM    190  CD  PRO A  23      16.078  17.297  31.969  1.00 56.41           C  
ATOM    191  N   GLU A  24      16.359  14.906  27.875  1.00 61.31           N  
ATOM    192  CA  GLU A  24      15.742  13.969  26.938  1.00 61.31           C  
ATOM    193  C   GLU A  24      15.094  12.805  27.672  1.00 61.31           C  
ATOM    194  CB  GLU A  24      16.766  13.453  25.938  1.00 61.31           C  
ATOM    195  O   GLU A  24      14.000  12.367  27.312  1.00 61.31           O  
ATOM    196  CG  GLU A  24      16.875  14.289  24.672  1.00 61.31           C  
ATOM    197  CD  GLU A  24      17.906  13.766  23.688  1.00 61.31           C  
ATOM    198  OE1 GLU A  24      18.078  14.375  22.594  1.00 61.31           O  
ATOM    199  OE2 GLU A  24      18.562  12.750  24.000  1.00 61.31           O  
ATOM    200  N   GLY A  25      15.672  12.422  28.719  1.00 67.62           N  
ATOM    201  CA  GLY A  25      15.172  11.320  29.531  1.00 67.62           C  
ATOM    202  C   GLY A  25      13.844  11.633  30.203  1.00 67.62           C  
ATOM    203  O   GLY A  25      12.992  10.758  30.344  1.00 67.62           O  
ATOM    204  N   ASP A  26      13.695  12.883  30.484  1.00 77.69           N  
ATOM    205  CA  ASP A  26      12.469  13.281  31.172  1.00 77.69           C  
ATOM    206  C   ASP A  26      11.273  13.266  30.234  1.00 77.69           C  
ATOM    207  CB  ASP A  26      12.633  14.672  31.797  1.00 77.69           C  
ATOM    208  O   ASP A  26      10.180  12.828  30.609  1.00 77.69           O  
ATOM    209  CG  ASP A  26      13.438  14.648  33.094  1.00 77.69           C  
ATOM    210  OD1 ASP A  26      13.695  13.547  33.625  1.00 77.69           O  
ATOM    211  OD2 ASP A  26      13.797  15.742  33.594  1.00 77.69           O  
ATOM    212  N   VAL A  27      11.547  13.586  29.062  1.00 81.69           N  
ATOM    213  CA  VAL A  27      10.461  13.648  28.094  1.00 81.69           C  
ATOM    214  C   VAL A  27      10.008  12.234  27.734  1.00 81.69           C  
ATOM    215  CB  VAL A  27      10.883  14.422  26.828  1.00 81.69           C  
ATOM    216  O   VAL A  27       8.812  11.984  27.578  1.00 81.69           O  
ATOM    217  CG1 VAL A  27       9.734  14.477  25.828  1.00 81.69           C  
ATOM    218  CG2 VAL A  27      11.352  15.828  27.188  1.00 81.69           C  
ATOM    219  N   THR A  28      10.977  11.406  27.703  1.00 85.00           N  
ATOM    220  CA  THR A  28      10.664  10.008  27.422  1.00 85.00           C  
ATOM    221  C   THR A  28       9.781   9.422  28.531  1.00 85.00           C  
ATOM    222  CB  THR A  28      11.938   9.164  27.281  1.00 85.00           C  
ATOM    223  O   THR A  28       8.820   8.703  28.250  1.00 85.00           O  
ATOM    224  CG2 THR A  28      11.602   7.691  27.062  1.00 85.00           C  
ATOM    225  OG1 THR A  28      12.703   9.641  26.172  1.00 85.00           O  
ATOM    226  N   VAL A  29      10.109   9.789  29.688  1.00 87.00           N  
ATOM    227  CA  VAL A  29       9.344   9.305  30.828  1.00 87.00           C  
ATOM    228  C   VAL A  29       7.926   9.859  30.797  1.00 87.00           C  
ATOM    229  CB  VAL A  29      10.023   9.672  32.156  1.00 87.00           C  
ATOM    230  O   VAL A  29       6.961   9.133  31.031  1.00 87.00           O  
ATOM    231  CG1 VAL A  29       9.109   9.359  33.344  1.00 87.00           C  
ATOM    232  CG2 VAL A  29      11.359   8.945  32.312  1.00 87.00           C  
ATOM    233  N   ILE A  30       7.852  11.070  30.500  1.00 87.56           N  
ATOM    234  CA  ILE A  30       6.543  11.711  30.406  1.00 87.56           C  
ATOM    235  C   ILE A  30       5.699  11.016  29.344  1.00 87.56           C  
ATOM    236  CB  ILE A  30       6.672  13.219  30.094  1.00 87.56           C  
ATOM    237  O   ILE A  30       4.551  10.648  29.594  1.00 87.56           O  
ATOM    238  CG1 ILE A  30       7.301  13.961  31.281  1.00 87.56           C  
ATOM    239  CG2 ILE A  30       5.309  13.812  29.734  1.00 87.56           C  
ATOM    240  CD1 ILE A  30       7.762  15.375  30.953  1.00 87.56           C  
ATOM    241  N   LEU A  31       6.293  10.820  28.250  1.00 86.62           N  
ATOM    242  CA  LEU A  31       5.578  10.219  27.125  1.00 86.62           C  
ATOM    243  C   LEU A  31       5.160   8.789  27.453  1.00 86.62           C  
ATOM    244  CB  LEU A  31       6.445  10.234  25.875  1.00 86.62           C  
ATOM    245  O   LEU A  31       4.023   8.391  27.188  1.00 86.62           O  
ATOM    246  CG  LEU A  31       5.777   9.742  24.578  1.00 86.62           C  
ATOM    247  CD1 LEU A  31       4.590  10.633  24.234  1.00 86.62           C  
ATOM    248  CD2 LEU A  31       6.785   9.711  23.438  1.00 86.62           C  
ATOM    249  N   ASN A  32       6.109   8.062  27.984  1.00 86.62           N  
ATOM    250  CA  ASN A  32       5.797   6.684  28.344  1.00 86.62           C  
ATOM    251  C   ASN A  32       4.680   6.617  29.391  1.00 86.62           C  
ATOM    252  CB  ASN A  32       7.047   5.969  28.875  1.00 86.62           C  
ATOM    253  O   ASN A  32       3.807   5.750  29.312  1.00 86.62           O  
ATOM    254  CG  ASN A  32       8.039   5.652  27.766  1.00 86.62           C  
ATOM    255  ND2 ASN A  32       9.289   5.418  28.156  1.00 86.62           N  
ATOM    256  OD1 ASN A  32       7.688   5.621  26.594  1.00 86.62           O  
ATOM    257  N   ASN A  33       4.723   7.500  30.297  1.00 89.75           N  
ATOM    258  CA  ASN A  33       3.676   7.555  31.312  1.00 89.75           C  
ATOM    259  C   ASN A  33       2.320   7.898  30.703  1.00 89.75           C  
ATOM    260  CB  ASN A  33       4.039   8.562  32.406  1.00 89.75           C  
ATOM    261  O   ASN A  33       1.294   7.355  31.109  1.00 89.75           O  
ATOM    262  CG  ASN A  33       5.125   8.055  33.344  1.00 89.75           C  
ATOM    263  ND2 ASN A  33       5.711   8.961  34.094  1.00 89.75           N  
ATOM    264  OD1 ASN A  33       5.430   6.863  33.344  1.00 89.75           O  
ATOM    265  N   LEU A  34       2.354   8.789  29.750  1.00 89.69           N  
ATOM    266  CA  LEU A  34       1.124   9.188  29.078  1.00 89.69           C  
ATOM    267  C   LEU A  34       0.516   8.008  28.312  1.00 89.69           C  
ATOM    268  CB  LEU A  34       1.393  10.344  28.109  1.00 89.69           C  
ATOM    269  O   LEU A  34      -0.705   7.836  28.312  1.00 89.69           O  
ATOM    270  CG  LEU A  34       1.581  11.727  28.734  1.00 89.69           C  
ATOM    271  CD1 LEU A  34       1.962  12.742  27.672  1.00 89.69           C  
ATOM    272  CD2 LEU A  34       0.315  12.156  29.469  1.00 89.69           C  
ATOM    273  N   LEU A  35       1.369   7.172  27.797  1.00 89.19           N  
ATOM    274  CA  LEU A  35       0.905   6.090  26.938  1.00 89.19           C  
ATOM    275  C   LEU A  35       0.552   4.855  27.766  1.00 89.19           C  
ATOM    276  CB  LEU A  35       1.972   5.738  25.906  1.00 89.19           C  
ATOM    277  O   LEU A  35      -0.225   4.008  27.312  1.00 89.19           O  
ATOM    278  CG  LEU A  35       2.258   6.801  24.844  1.00 89.19           C  
ATOM    279  CD1 LEU A  35       3.391   6.348  23.922  1.00 89.19           C  
ATOM    280  CD2 LEU A  35       1.000   7.098  24.031  1.00 89.19           C  
ATOM    281  N   GLU A  36       1.088   4.875  28.938  1.00 89.06           N  
ATOM    282  CA  GLU A  36       0.804   3.719  29.781  1.00 89.06           C  
ATOM    283  C   GLU A  36      -0.676   3.652  30.141  1.00 89.06           C  
ATOM    284  CB  GLU A  36       1.657   3.760  31.047  1.00 89.06           C  
ATOM    285  O   GLU A  36      -1.218   4.586  30.734  1.00 89.06           O  
ATOM    286  CG  GLU A  36       1.618   2.471  31.859  1.00 89.06           C  
ATOM    287  CD  GLU A  36       2.613   2.453  33.000  1.00 89.06           C  
ATOM    288  OE1 GLU A  36       2.805   1.382  33.625  1.00 89.06           O  
ATOM    289  OE2 GLU A  36       3.205   3.518  33.281  1.00 89.06           O  
ATOM    290  N   GLY A  37      -1.344   2.631  29.656  1.00 85.50           N  
ATOM    291  CA  GLY A  37      -2.748   2.418  29.969  1.00 85.50           C  
ATOM    292  C   GLY A  37      -3.686   3.217  29.094  1.00 85.50           C  
ATOM    293  O   GLY A  37      -4.902   3.176  29.266  1.00 85.50           O  
ATOM    294  N   TYR A  38      -3.174   4.066  28.281  1.00 89.56           N  
ATOM    295  CA  TYR A  38      -3.992   4.863  27.375  1.00 89.56           C  
ATOM    296  C   TYR A  38      -4.676   3.980  26.344  1.00 89.56           C  
ATOM    297  CB  TYR A  38      -3.141   5.926  26.688  1.00 89.56           C  
ATOM    298  O   TYR A  38      -4.020   3.180  25.672  1.00 89.56           O  
ATOM    299  CG  TYR A  38      -3.924   6.812  25.750  1.00 89.56           C  
ATOM    300  CD1 TYR A  38      -3.982   6.539  24.375  1.00 89.56           C  
ATOM    301  CD2 TYR A  38      -4.609   7.926  26.219  1.00 89.56           C  
ATOM    302  CE1 TYR A  38      -4.703   7.355  23.516  1.00 89.56           C  
ATOM    303  CE2 TYR A  38      -5.332   8.750  25.359  1.00 89.56           C  
ATOM    304  OH  TYR A  38      -6.086   9.266  23.156  1.00 89.56           O  
ATOM    305  CZ  TYR A  38      -5.371   8.453  24.016  1.00 89.56           C  
ATOM    306  N   ASP A  39      -5.949   4.102  26.219  1.00 88.81           N  
ATOM    307  CA  ASP A  39      -6.719   3.332  25.250  1.00 88.81           C  
ATOM    308  C   ASP A  39      -7.090   4.191  24.031  1.00 88.81           C  
ATOM    309  CB  ASP A  39      -7.980   2.756  25.891  1.00 88.81           C  
ATOM    310  O   ASP A  39      -8.016   5.000  24.109  1.00 88.81           O  
ATOM    311  CG  ASP A  39      -8.617   1.654  25.062  1.00 88.81           C  
ATOM    312  OD1 ASP A  39      -8.336   1.559  23.844  1.00 88.81           O  
ATOM    313  OD2 ASP A  39      -9.414   0.876  25.625  1.00 88.81           O  
ATOM    314  N   ASN A  40      -6.406   3.930  23.000  1.00 89.25           N  
ATOM    315  CA  ASN A  40      -6.605   4.766  21.812  1.00 89.25           C  
ATOM    316  C   ASN A  40      -7.824   4.320  21.016  1.00 89.25           C  
ATOM    317  CB  ASN A  40      -5.355   4.750  20.938  1.00 89.25           C  
ATOM    318  O   ASN A  40      -8.141   4.914  19.984  1.00 89.25           O  
ATOM    319  CG  ASN A  40      -5.027   3.369  20.406  1.00 89.25           C  
ATOM    320  ND2 ASN A  40      -4.012   3.285  19.547  1.00 89.25           N  
ATOM    321  OD1 ASN A  40      -5.688   2.385  20.750  1.00 89.25           O  
ATOM    322  N   LYS A  41      -8.555   3.395  21.484  1.00 86.44           N  
ATOM    323  CA  LYS A  41      -9.750   2.912  20.812  1.00 86.44           C  
ATOM    324  C   LYS A  41     -10.984   3.693  21.250  1.00 86.44           C  
ATOM    325  CB  LYS A  41      -9.953   1.419  21.078  1.00 86.44           C  
ATOM    326  O   LYS A  41     -12.039   3.621  20.609  1.00 86.44           O  
ATOM    327  CG  LYS A  41      -8.773   0.553  20.672  1.00 86.44           C  
ATOM    328  CD  LYS A  41      -9.008  -0.914  21.000  1.00 86.44           C  
ATOM    329  CE  LYS A  41      -9.070  -1.146  22.516  1.00 86.44           C  
ATOM    330  NZ  LYS A  41      -7.719  -1.053  23.141  1.00 86.44           N  
ATOM    331  N   LEU A  42     -10.820   4.344  22.344  1.00 89.31           N  
ATOM    332  CA  LEU A  42     -11.953   5.055  22.938  1.00 89.31           C  
ATOM    333  C   LEU A  42     -11.773   6.562  22.812  1.00 89.31           C  
ATOM    334  CB  LEU A  42     -12.125   4.664  24.406  1.00 89.31           C  
ATOM    335  O   LEU A  42     -10.680   7.082  23.047  1.00 89.31           O  
ATOM    336  CG  LEU A  42     -12.328   3.176  24.688  1.00 89.31           C  
ATOM    337  CD1 LEU A  42     -12.352   2.926  26.203  1.00 89.31           C  
ATOM    338  CD2 LEU A  42     -13.617   2.680  24.047  1.00 89.31           C  
ATOM    339  N   ARG A  43     -12.836   7.230  22.438  1.00 92.69           N  
ATOM    340  CA  ARG A  43     -12.789   8.688  22.359  1.00 92.69           C  
ATOM    341  C   ARG A  43     -12.680   9.312  23.734  1.00 92.69           C  
ATOM    342  CB  ARG A  43     -14.031   9.219  21.641  1.00 92.69           C  
ATOM    343  O   ARG A  43     -13.070   8.703  24.734  1.00 92.69           O  
ATOM    344  CG  ARG A  43     -15.328   9.031  22.406  1.00 92.69           C  
ATOM    345  CD  ARG A  43     -16.484   9.758  21.750  1.00 92.69           C  
ATOM    346  NE  ARG A  43     -17.641   9.844  22.641  1.00 92.69           N  
ATOM    347  NH1 ARG A  43     -17.172  11.984  23.375  1.00 92.69           N  
ATOM    348  NH2 ARG A  43     -19.016  10.875  24.172  1.00 92.69           N  
ATOM    349  CZ  ARG A  43     -17.938  10.898  23.406  1.00 92.69           C  
ATOM    350  N   PRO A  44     -12.219  10.570  23.797  1.00 94.00           N  
ATOM    351  CA  PRO A  44     -12.164  11.273  25.078  1.00 94.00           C  
ATOM    352  C   PRO A  44     -13.539  11.508  25.688  1.00 94.00           C  
ATOM    353  CB  PRO A  44     -11.492  12.602  24.719  1.00 94.00           C  
ATOM    354  O   PRO A  44     -14.508  11.750  24.969  1.00 94.00           O  
ATOM    355  CG  PRO A  44     -10.789  12.336  23.438  1.00 94.00           C  
ATOM    356  CD  PRO A  44     -11.562  11.289  22.672  1.00 94.00           C  
ATOM    357  N   ASP A  45     -13.625  11.359  27.016  1.00 90.69           N  
ATOM    358  CA  ASP A  45     -14.805  11.688  27.812  1.00 90.69           C  
ATOM    359  C   ASP A  45     -15.992  10.797  27.438  1.00 90.69           C  
ATOM    360  CB  ASP A  45     -15.180  13.164  27.641  1.00 90.69           C  
ATOM    361  O   ASP A  45     -17.141  11.250  27.438  1.00 90.69           O  
ATOM    362  CG  ASP A  45     -14.094  14.102  28.141  1.00 90.69           C  
ATOM    363  OD1 ASP A  45     -13.500  13.844  29.203  1.00 90.69           O  
ATOM    364  OD2 ASP A  45     -13.836  15.117  27.453  1.00 90.69           O  
ATOM    365  N   ILE A  46     -15.664   9.688  26.984  1.00 88.38           N  
ATOM    366  CA  ILE A  46     -16.719   8.742  26.625  1.00 88.38           C  
ATOM    367  C   ILE A  46     -17.641   8.516  27.828  1.00 88.38           C  
ATOM    368  CB  ILE A  46     -16.125   7.402  26.141  1.00 88.38           C  
ATOM    369  O   ILE A  46     -17.172   8.297  28.938  1.00 88.38           O  
ATOM    370  CG1 ILE A  46     -17.234   6.512  25.562  1.00 88.38           C  
ATOM    371  CG2 ILE A  46     -15.391   6.691  27.281  1.00 88.38           C  
ATOM    372  CD1 ILE A  46     -16.734   5.391  24.672  1.00 88.38           C  
ATOM    373  N   GLY A  47     -18.938   8.570  27.578  1.00 83.69           N  
ATOM    374  CA  GLY A  47     -19.906   8.352  28.641  1.00 83.69           C  
ATOM    375  C   GLY A  47     -20.141   9.586  29.500  1.00 83.69           C  
ATOM    376  O   GLY A  47     -20.969   9.570  30.406  1.00 83.69           O  
ATOM    377  N   VAL A  48     -19.422  10.672  29.359  1.00 87.44           N  
ATOM    378  CA  VAL A  48     -19.516  11.883  30.172  1.00 87.44           C  
ATOM    379  C   VAL A  48     -20.141  13.008  29.344  1.00 87.44           C  
ATOM    380  CB  VAL A  48     -18.141  12.312  30.719  1.00 87.44           C  
ATOM    381  O   VAL A  48     -21.266  13.438  29.609  1.00 87.44           O  
ATOM    382  CG1 VAL A  48     -18.281  13.547  31.609  1.00 87.44           C  
ATOM    383  CG2 VAL A  48     -17.484  11.172  31.484  1.00 87.44           C  
ATOM    384  N   LYS A  49     -19.500  13.445  28.328  1.00 92.75           N  
ATOM    385  CA  LYS A  49     -19.953  14.508  27.422  1.00 92.75           C  
ATOM    386  C   LYS A  49     -19.406  14.297  26.016  1.00 92.75           C  
ATOM    387  CB  LYS A  49     -19.516  15.875  27.953  1.00 92.75           C  
ATOM    388  O   LYS A  49     -18.453  13.539  25.812  1.00 92.75           O  
ATOM    389  CG  LYS A  49     -18.016  16.047  28.062  1.00 92.75           C  
ATOM    390  CD  LYS A  49     -17.641  17.422  28.594  1.00 92.75           C  
ATOM    391  CE  LYS A  49     -16.141  17.594  28.719  1.00 92.75           C  
ATOM    392  NZ  LYS A  49     -15.773  18.953  29.250  1.00 92.75           N  
ATOM    393  N   PRO A  50     -20.016  14.977  25.094  1.00 95.69           N  
ATOM    394  CA  PRO A  50     -19.484  14.883  23.734  1.00 95.69           C  
ATOM    395  C   PRO A  50     -18.094  15.500  23.594  1.00 95.69           C  
ATOM    396  CB  PRO A  50     -20.500  15.664  22.891  1.00 95.69           C  
ATOM    397  O   PRO A  50     -17.750  16.438  24.328  1.00 95.69           O  
ATOM    398  CG  PRO A  50     -21.750  15.664  23.719  1.00 95.69           C  
ATOM    399  CD  PRO A  50     -21.359  15.633  25.172  1.00 95.69           C  
ATOM    400  N   THR A  51     -17.297  14.906  22.812  1.00 96.44           N  
ATOM    401  CA  THR A  51     -15.984  15.469  22.500  1.00 96.44           C  
ATOM    402  C   THR A  51     -16.094  16.594  21.484  1.00 96.44           C  
ATOM    403  CB  THR A  51     -15.023  14.383  21.969  1.00 96.44           C  
ATOM    404  O   THR A  51     -16.672  16.406  20.406  1.00 96.44           O  
ATOM    405  CG2 THR A  51     -13.617  14.945  21.766  1.00 96.44           C  
ATOM    406  OG1 THR A  51     -14.961  13.305  22.922  1.00 96.44           O  
ATOM    407  N   LEU A  52     -15.602  17.719  21.812  1.00 98.00           N  
ATOM    408  CA  LEU A  52     -15.594  18.875  20.922  1.00 98.00           C  
ATOM    409  C   LEU A  52     -14.312  18.906  20.094  1.00 98.00           C  
ATOM    410  CB  LEU A  52     -15.742  20.172  21.703  1.00 98.00           C  
ATOM    411  O   LEU A  52     -13.211  18.922  20.641  1.00 98.00           O  
ATOM    412  CG  LEU A  52     -15.773  21.469  20.891  1.00 98.00           C  
ATOM    413  CD1 LEU A  52     -17.031  21.516  20.031  1.00 98.00           C  
ATOM    414  CD2 LEU A  52     -15.703  22.672  21.812  1.00 98.00           C  
ATOM    415  N   ILE A  53     -14.508  18.891  18.781  1.00 97.44           N  
ATOM    416  CA  ILE A  53     -13.359  18.938  17.875  1.00 97.44           C  
ATOM    417  C   ILE A  53     -13.352  20.266  17.125  1.00 97.44           C  
ATOM    418  CB  ILE A  53     -13.375  17.766  16.875  1.00 97.44           C  
ATOM    419  O   ILE A  53     -14.250  20.547  16.328  1.00 97.44           O  
ATOM    420  CG1 ILE A  53     -13.406  16.422  17.641  1.00 97.44           C  
ATOM    421  CG2 ILE A  53     -12.172  17.828  15.938  1.00 97.44           C  
ATOM    422  CD1 ILE A  53     -13.555  15.211  16.734  1.00 97.44           C  
ATOM    423  N   HIS A  54     -12.359  21.094  17.359  1.00 97.44           N  
ATOM    424  CA  HIS A  54     -12.156  22.312  16.594  1.00 97.44           C  
ATOM    425  C   HIS A  54     -11.367  22.031  15.312  1.00 97.44           C  
ATOM    426  CB  HIS A  54     -11.430  23.359  17.438  1.00 97.44           C  
ATOM    427  O   HIS A  54     -10.312  21.406  15.352  1.00 97.44           O  
ATOM    428  CG  HIS A  54     -12.234  23.859  18.594  1.00 97.44           C  
ATOM    429  CD2 HIS A  54     -12.156  23.562  19.922  1.00 97.44           C  
ATOM    430  ND1 HIS A  54     -13.266  24.766  18.453  1.00 97.44           N  
ATOM    431  CE1 HIS A  54     -13.789  25.000  19.641  1.00 97.44           C  
ATOM    432  NE2 HIS A  54     -13.133  24.297  20.547  1.00 97.44           N  
ATOM    433  N   THR A  55     -11.930  22.500  14.258  1.00 95.69           N  
ATOM    434  CA  THR A  55     -11.297  22.219  12.977  1.00 95.69           C  
ATOM    435  C   THR A  55     -10.836  23.516  12.320  1.00 95.69           C  
ATOM    436  CB  THR A  55     -12.250  21.484  12.023  1.00 95.69           C  
ATOM    437  O   THR A  55     -11.461  24.578  12.492  1.00 95.69           O  
ATOM    438  CG2 THR A  55     -12.656  20.125  12.602  1.00 95.69           C  
ATOM    439  OG1 THR A  55     -13.430  22.266  11.820  1.00 95.69           O  
ATOM    440  N   ASP A  56      -9.719  23.391  11.625  1.00 93.75           N  
ATOM    441  CA  ASP A  56      -9.141  24.469  10.812  1.00 93.75           C  
ATOM    442  C   ASP A  56      -8.578  23.922   9.508  1.00 93.75           C  
ATOM    443  CB  ASP A  56      -8.047  25.188  11.594  1.00 93.75           C  
ATOM    444  O   ASP A  56      -8.125  22.781   9.445  1.00 93.75           O  
ATOM    445  CG  ASP A  56      -7.789  26.594  11.078  1.00 93.75           C  
ATOM    446  OD1 ASP A  56      -8.508  27.047  10.164  1.00 93.75           O  
ATOM    447  OD2 ASP A  56      -6.855  27.250  11.586  1.00 93.75           O  
ATOM    448  N   MET A  57      -8.734  24.781   8.531  1.00 92.44           N  
ATOM    449  CA  MET A  57      -8.305  24.344   7.207  1.00 92.44           C  
ATOM    450  C   MET A  57      -7.539  25.453   6.492  1.00 92.44           C  
ATOM    451  CB  MET A  57      -9.500  23.906   6.367  1.00 92.44           C  
ATOM    452  O   MET A  57      -7.906  26.625   6.590  1.00 92.44           O  
ATOM    453  CG  MET A  57      -9.125  23.328   5.008  1.00 92.44           C  
ATOM    454  SD  MET A  57     -10.594  22.938   3.982  1.00 92.44           S  
ATOM    455  CE  MET A  57     -11.359  21.641   5.008  1.00 92.44           C  
ATOM    456  N   TYR A  58      -6.480  25.094   5.887  1.00 90.00           N  
ATOM    457  CA  TYR A  58      -5.750  25.953   4.961  1.00 90.00           C  
ATOM    458  C   TYR A  58      -5.719  25.359   3.564  1.00 90.00           C  
ATOM    459  CB  TYR A  58      -4.320  26.188   5.461  1.00 90.00           C  
ATOM    460  O   TYR A  58      -5.242  24.234   3.379  1.00 90.00           O  
ATOM    461  CG  TYR A  58      -3.484  27.031   4.531  1.00 90.00           C  
ATOM    462  CD1 TYR A  58      -2.637  26.453   3.594  1.00 90.00           C  
ATOM    463  CD2 TYR A  58      -3.539  28.422   4.586  1.00 90.00           C  
ATOM    464  CE1 TYR A  58      -1.863  27.219   2.736  1.00 90.00           C  
ATOM    465  CE2 TYR A  58      -2.770  29.219   3.732  1.00 90.00           C  
ATOM    466  OH  TYR A  58      -1.173  29.375   1.965  1.00 90.00           O  
ATOM    467  CZ  TYR A  58      -1.937  28.594   2.812  1.00 90.00           C  
ATOM    468  N   VAL A  59      -6.242  26.094   2.650  1.00 91.50           N  
ATOM    469  CA  VAL A  59      -6.297  25.609   1.272  1.00 91.50           C  
ATOM    470  C   VAL A  59      -5.016  26.016   0.540  1.00 91.50           C  
ATOM    471  CB  VAL A  59      -7.531  26.172   0.525  1.00 91.50           C  
ATOM    472  O   VAL A  59      -4.797  27.188   0.253  1.00 91.50           O  
ATOM    473  CG1 VAL A  59      -7.574  25.641  -0.908  1.00 91.50           C  
ATOM    474  CG2 VAL A  59      -8.812  25.797   1.271  1.00 91.50           C  
ATOM    475  N   ASN A  60      -4.297  25.094   0.215  1.00 85.25           N  
ATOM    476  CA  ASN A  60      -3.043  25.328  -0.496  1.00 85.25           C  
ATOM    477  C   ASN A  60      -3.279  25.547  -1.986  1.00 85.25           C  
ATOM    478  CB  ASN A  60      -2.076  24.156  -0.284  1.00 85.25           C  
ATOM    479  O   ASN A  60      -2.725  26.484  -2.572  1.00 85.25           O  
ATOM    480  CG  ASN A  60      -0.652  24.500  -0.673  1.00 85.25           C  
ATOM    481  ND2 ASN A  60       0.064  23.531  -1.219  1.00 85.25           N  
ATOM    482  OD1 ASN A  60      -0.200  25.625  -0.485  1.00 85.25           O  
ATOM    483  N   SER A  61      -4.074  24.672  -2.498  1.00 85.94           N  
ATOM    484  CA  SER A  61      -4.367  24.828  -3.920  1.00 85.94           C  
ATOM    485  C   SER A  61      -5.660  24.109  -4.297  1.00 85.94           C  
ATOM    486  CB  SER A  61      -3.211  24.281  -4.762  1.00 85.94           C  
ATOM    487  O   SER A  61      -6.051  23.141  -3.652  1.00 85.94           O  
ATOM    488  OG  SER A  61      -3.133  22.875  -4.660  1.00 85.94           O  
ATOM    489  N   ILE A  62      -6.301  24.703  -5.316  1.00 89.38           N  
ATOM    490  CA  ILE A  62      -7.461  24.078  -5.945  1.00 89.38           C  
ATOM    491  C   ILE A  62      -7.168  23.812  -7.422  1.00 89.38           C  
ATOM    492  CB  ILE A  62      -8.727  24.938  -5.797  1.00 89.38           C  
ATOM    493  O   ILE A  62      -6.617  24.672  -8.117  1.00 89.38           O  
ATOM    494  CG1 ILE A  62      -9.148  25.016  -4.324  1.00 89.38           C  
ATOM    495  CG2 ILE A  62      -9.867  24.406  -6.664  1.00 89.38           C  
ATOM    496  CD1 ILE A  62     -10.344  25.938  -4.066  1.00 89.38           C  
ATOM    497  N   GLY A  63      -7.562  22.641  -7.824  1.00 86.62           N  
ATOM    498  CA  GLY A  63      -7.422  22.297  -9.227  1.00 86.62           C  
ATOM    499  C   GLY A  63      -6.715  20.984  -9.461  1.00 86.62           C  
ATOM    500  O   GLY A  63      -5.984  20.500  -8.586  1.00 86.62           O  
ATOM    501  N   PRO A  64      -6.887  20.391 -10.555  1.00 85.44           N  
ATOM    502  CA  PRO A  64      -7.727  20.875 -11.656  1.00 85.44           C  
ATOM    503  C   PRO A  64      -9.219  20.734 -11.359  1.00 85.44           C  
ATOM    504  CB  PRO A  64      -7.312  19.984 -12.828  1.00 85.44           C  
ATOM    505  O   PRO A  64      -9.617  19.906 -10.539  1.00 85.44           O  
ATOM    506  CG  PRO A  64      -6.879  18.703 -12.211  1.00 85.44           C  
ATOM    507  CD  PRO A  64      -6.254  19.000 -10.875  1.00 85.44           C  
ATOM    508  N   VAL A  65      -9.953  21.594 -12.062  1.00 86.44           N  
ATOM    509  CA  VAL A  65     -11.406  21.516 -12.047  1.00 86.44           C  
ATOM    510  C   VAL A  65     -11.898  20.828 -13.328  1.00 86.44           C  
ATOM    511  CB  VAL A  65     -12.055  22.906 -11.906  1.00 86.44           C  
ATOM    512  O   VAL A  65     -11.648  21.328 -14.430  1.00 86.44           O  
ATOM    513  CG1 VAL A  65     -13.578  22.797 -11.867  1.00 86.44           C  
ATOM    514  CG2 VAL A  65     -11.539  23.609 -10.648  1.00 86.44           C  
ATOM    515  N   ASN A  66     -12.547  19.766 -13.172  1.00 84.00           N  
ATOM    516  CA  ASN A  66     -13.008  18.969 -14.305  1.00 84.00           C  
ATOM    517  C   ASN A  66     -14.531  18.953 -14.398  1.00 84.00           C  
ATOM    518  CB  ASN A  66     -12.477  17.531 -14.203  1.00 84.00           C  
ATOM    519  O   ASN A  66     -15.203  18.250 -13.648  1.00 84.00           O  
ATOM    520  CG  ASN A  66     -12.703  16.734 -15.469  1.00 84.00           C  
ATOM    521  ND2 ASN A  66     -11.766  15.836 -15.781  1.00 84.00           N  
ATOM    522  OD1 ASN A  66     -13.703  16.922 -16.172  1.00 84.00           O  
ATOM    523  N   ALA A  67     -15.078  19.641 -15.328  1.00 80.06           N  
ATOM    524  CA  ALA A  67     -16.516  19.750 -15.484  1.00 80.06           C  
ATOM    525  C   ALA A  67     -17.109  18.438 -16.031  1.00 80.06           C  
ATOM    526  CB  ALA A  67     -16.875  20.906 -16.406  1.00 80.06           C  
ATOM    527  O   ALA A  67     -18.234  18.078 -15.711  1.00 80.06           O  
ATOM    528  N   ILE A  68     -16.328  17.828 -16.797  1.00 75.00           N  
ATOM    529  CA  ILE A  68     -16.781  16.594 -17.438  1.00 75.00           C  
ATOM    530  C   ILE A  68     -16.969  15.500 -16.391  1.00 75.00           C  
ATOM    531  CB  ILE A  68     -15.805  16.125 -18.531  1.00 75.00           C  
ATOM    532  O   ILE A  68     -18.000  14.836 -16.359  1.00 75.00           O  
ATOM    533  CG1 ILE A  68     -15.734  17.156 -19.672  1.00 75.00           C  
ATOM    534  CG2 ILE A  68     -16.203  14.750 -19.078  1.00 75.00           C  
ATOM    535  CD1 ILE A  68     -14.633  16.891 -20.688  1.00 75.00           C  
ATOM    536  N   ASN A  69     -16.047  15.383 -15.555  1.00 77.50           N  
ATOM    537  CA  ASN A  69     -16.109  14.336 -14.539  1.00 77.50           C  
ATOM    538  C   ASN A  69     -16.797  14.828 -13.273  1.00 77.50           C  
ATOM    539  CB  ASN A  69     -14.703  13.820 -14.219  1.00 77.50           C  
ATOM    540  O   ASN A  69     -16.953  14.062 -12.320  1.00 77.50           O  
ATOM    541  CG  ASN A  69     -14.102  13.008 -15.352  1.00 77.50           C  
ATOM    542  ND2 ASN A  69     -12.773  12.953 -15.406  1.00 77.50           N  
ATOM    543  OD1 ASN A  69     -14.828  12.430 -16.172  1.00 77.50           O  
ATOM    544  N   MET A  70     -17.156  16.078 -13.250  1.00 82.56           N  
ATOM    545  CA  MET A  70     -17.859  16.703 -12.133  1.00 82.56           C  
ATOM    546  C   MET A  70     -17.062  16.547 -10.836  1.00 82.56           C  
ATOM    547  CB  MET A  70     -19.250  16.078 -11.961  1.00 82.56           C  
ATOM    548  O   MET A  70     -17.609  16.109  -9.820  1.00 82.56           O  
ATOM    549  CG  MET A  70     -20.203  16.375 -13.117  1.00 82.56           C  
ATOM    550  SD  MET A  70     -21.906  15.789 -12.789  1.00 82.56           S  
ATOM    551  CE  MET A  70     -21.750  14.039 -13.258  1.00 82.56           C  
ATOM    552  N   GLU A  71     -15.852  16.922 -10.891  1.00 86.75           N  
ATOM    553  CA  GLU A  71     -14.984  16.828  -9.727  1.00 86.75           C  
ATOM    554  C   GLU A  71     -13.898  17.906  -9.750  1.00 86.75           C  
ATOM    555  CB  GLU A  71     -14.336  15.438  -9.648  1.00 86.75           C  
ATOM    556  O   GLU A  71     -13.641  18.500 -10.797  1.00 86.75           O  
ATOM    557  CG  GLU A  71     -13.383  15.141 -10.789  1.00 86.75           C  
ATOM    558  CD  GLU A  71     -12.797  13.742 -10.734  1.00 86.75           C  
ATOM    559  OE1 GLU A  71     -11.742  13.500 -11.359  1.00 86.75           O  
ATOM    560  OE2 GLU A  71     -13.398  12.883 -10.055  1.00 86.75           O  
ATOM    561  N   TYR A  72     -13.352  18.203  -8.664  1.00 89.06           N  
ATOM    562  CA  TYR A  72     -12.195  19.094  -8.523  1.00 89.06           C  
ATOM    563  C   TYR A  72     -11.203  18.531  -7.512  1.00 89.06           C  
ATOM    564  CB  TYR A  72     -12.641  20.500  -8.094  1.00 89.06           C  
ATOM    565  O   TYR A  72     -11.578  17.781  -6.617  1.00 89.06           O  
ATOM    566  CG  TYR A  72     -13.109  20.578  -6.660  1.00 89.06           C  
ATOM    567  CD1 TYR A  72     -14.359  20.094  -6.281  1.00 89.06           C  
ATOM    568  CD2 TYR A  72     -12.297  21.141  -5.676  1.00 89.06           C  
ATOM    569  CE1 TYR A  72     -14.789  20.156  -4.961  1.00 89.06           C  
ATOM    570  CE2 TYR A  72     -12.719  21.219  -4.355  1.00 89.06           C  
ATOM    571  OH  TYR A  72     -14.391  20.797  -2.699  1.00 89.06           O  
ATOM    572  CZ  TYR A  72     -13.961  20.719  -4.008  1.00 89.06           C  
ATOM    573  N   THR A  73     -10.031  18.891  -7.730  1.00 89.38           N  
ATOM    574  CA  THR A  73      -8.969  18.469  -6.816  1.00 89.38           C  
ATOM    575  C   THR A  73      -8.578  19.609  -5.883  1.00 89.38           C  
ATOM    576  CB  THR A  73      -7.727  17.984  -7.586  1.00 89.38           C  
ATOM    577  O   THR A  73      -8.469  20.766  -6.312  1.00 89.38           O  
ATOM    578  CG2 THR A  73      -6.660  17.453  -6.637  1.00 89.38           C  
ATOM    579  OG1 THR A  73      -8.109  16.938  -8.492  1.00 89.38           O  
ATOM    580  N   ILE A  74      -8.375  19.281  -4.605  1.00 90.25           N  
ATOM    581  CA  ILE A  74      -8.008  20.297  -3.627  1.00 90.25           C  
ATOM    582  C   ILE A  74      -6.895  19.781  -2.727  1.00 90.25           C  
ATOM    583  CB  ILE A  74      -9.227  20.734  -2.777  1.00 90.25           C  
ATOM    584  O   ILE A  74      -6.902  18.609  -2.332  1.00 90.25           O  
ATOM    585  CG1 ILE A  74      -8.844  21.875  -1.839  1.00 90.25           C  
ATOM    586  CG2 ILE A  74      -9.781  19.547  -1.988  1.00 90.25           C  
ATOM    587  CD1 ILE A  74     -10.031  22.594  -1.206  1.00 90.25           C  
ATOM    588  N   ASP A  75      -5.949  20.594  -2.469  1.00 88.75           N  
ATOM    589  CA  ASP A  75      -4.859  20.328  -1.533  1.00 88.75           C  
ATOM    590  C   ASP A  75      -5.004  21.188  -0.276  1.00 88.75           C  
ATOM    591  CB  ASP A  75      -3.506  20.609  -2.197  1.00 88.75           C  
ATOM    592  O   ASP A  75      -5.008  22.422  -0.353  1.00 88.75           O  
ATOM    593  CG  ASP A  75      -2.326  20.250  -1.309  1.00 88.75           C  
ATOM    594  OD1 ASP A  75      -2.457  20.312  -0.067  1.00 88.75           O  
ATOM    595  OD2 ASP A  75      -1.257  19.906  -1.854  1.00 88.75           O  
ATOM    596  N   ILE A  76      -5.043  20.516   0.896  1.00 88.31           N  
ATOM    597  CA  ILE A  76      -5.324  21.281   2.105  1.00 88.31           C  
ATOM    598  C   ILE A  76      -4.402  20.828   3.232  1.00 88.31           C  
ATOM    599  CB  ILE A  76      -6.801  21.156   2.529  1.00 88.31           C  
ATOM    600  O   ILE A  76      -3.932  19.688   3.232  1.00 88.31           O  
ATOM    601  CG1 ILE A  76      -7.129  19.688   2.873  1.00 88.31           C  
ATOM    602  CG2 ILE A  76      -7.730  21.672   1.431  1.00 88.31           C  
ATOM    603  CD1 ILE A  76      -8.508  19.500   3.479  1.00 88.31           C  
ATOM    604  N   PHE A  77      -4.172  21.703   4.086  1.00 87.31           N  
ATOM    605  CA  PHE A  77      -3.738  21.375   5.438  1.00 87.31           C  
ATOM    606  C   PHE A  77      -4.926  21.344   6.391  1.00 87.31           C  
ATOM    607  CB  PHE A  77      -2.695  22.391   5.930  1.00 87.31           C  
ATOM    608  O   PHE A  77      -5.688  22.312   6.477  1.00 87.31           O  
ATOM    609  CG  PHE A  77      -1.380  22.297   5.207  1.00 87.31           C  
ATOM    610  CD1 PHE A  77      -0.411  21.391   5.602  1.00 87.31           C  
ATOM    611  CD2 PHE A  77      -1.111  23.141   4.129  1.00 87.31           C  
ATOM    612  CE1 PHE A  77       0.809  21.297   4.934  1.00 87.31           C  
ATOM    613  CE2 PHE A  77       0.105  23.062   3.457  1.00 87.31           C  
ATOM    614  CZ  PHE A  77       1.063  22.141   3.859  1.00 87.31           C  
ATOM    615  N   PHE A  78      -5.105  20.297   7.062  1.00 91.19           N  
ATOM    616  CA  PHE A  78      -6.258  20.078   7.926  1.00 91.19           C  
ATOM    617  C   PHE A  78      -5.820  19.906   9.383  1.00 91.19           C  
ATOM    618  CB  PHE A  78      -7.035  18.844   7.473  1.00 91.19           C  
ATOM    619  O   PHE A  78      -4.957  19.094   9.688  1.00 91.19           O  
ATOM    620  CG  PHE A  78      -8.383  18.688   8.125  1.00 91.19           C  
ATOM    621  CD1 PHE A  78      -8.695  17.547   8.852  1.00 91.19           C  
ATOM    622  CD2 PHE A  78      -9.336  19.688   8.023  1.00 91.19           C  
ATOM    623  CE1 PHE A  78      -9.938  17.406   9.461  1.00 91.19           C  
ATOM    624  CE2 PHE A  78     -10.578  19.562   8.625  1.00 91.19           C  
ATOM    625  CZ  PHE A  78     -10.883  18.422   9.344  1.00 91.19           C  
ATOM    626  N   ALA A  79      -6.410  20.719  10.219  1.00 92.69           N  
ATOM    627  CA  ALA A  79      -6.059  20.703  11.633  1.00 92.69           C  
ATOM    628  C   ALA A  79      -7.277  20.391  12.500  1.00 92.69           C  
ATOM    629  CB  ALA A  79      -5.445  22.047  12.039  1.00 92.69           C  
ATOM    630  O   ALA A  79      -8.359  20.938  12.273  1.00 92.69           O  
ATOM    631  N   GLN A  80      -7.070  19.578  13.430  1.00 94.31           N  
ATOM    632  CA  GLN A  80      -8.086  19.219  14.414  1.00 94.31           C  
ATOM    633  C   GLN A  80      -7.535  19.328  15.828  1.00 94.31           C  
ATOM    634  CB  GLN A  80      -8.602  17.812  14.156  1.00 94.31           C  
ATOM    635  O   GLN A  80      -6.453  18.828  16.125  1.00 94.31           O  
ATOM    636  CG  GLN A  80      -9.219  17.625  12.781  1.00 94.31           C  
ATOM    637  CD  GLN A  80      -9.617  16.188  12.508  1.00 94.31           C  
ATOM    638  NE2 GLN A  80      -8.656  15.367  12.078  1.00 94.31           N  
ATOM    639  OE1 GLN A  80     -10.781  15.805  12.672  1.00 94.31           O  
ATOM    640  N   THR A  81      -8.297  20.016  16.672  1.00 96.56           N  
ATOM    641  CA  THR A  81      -7.898  20.203  18.062  1.00 96.56           C  
ATOM    642  C   THR A  81      -8.992  19.703  19.016  1.00 96.56           C  
ATOM    643  CB  THR A  81      -7.598  21.688  18.375  1.00 96.56           C  
ATOM    644  O   THR A  81     -10.172  19.969  18.797  1.00 96.56           O  
ATOM    645  CG2 THR A  81      -7.094  21.859  19.812  1.00 96.56           C  
ATOM    646  OG1 THR A  81      -6.594  22.156  17.469  1.00 96.56           O  
ATOM    647  N   TRP A  82      -8.602  18.984  20.031  1.00 97.19           N  
ATOM    648  CA  TRP A  82      -9.531  18.516  21.062  1.00 97.19           C  
ATOM    649  C   TRP A  82      -8.828  18.375  22.406  1.00 97.19           C  
ATOM    650  CB  TRP A  82     -10.164  17.188  20.656  1.00 97.19           C  
ATOM    651  O   TRP A  82      -7.609  18.547  22.500  1.00 97.19           O  
ATOM    652  CG  TRP A  82      -9.188  16.047  20.594  1.00 97.19           C  
ATOM    653  CD1 TRP A  82      -8.914  15.141  21.578  1.00 97.19           C  
ATOM    654  CD2 TRP A  82      -8.359  15.688  19.484  1.00 97.19           C  
ATOM    655  CE2 TRP A  82      -7.602  14.555  19.875  1.00 97.19           C  
ATOM    656  CE3 TRP A  82      -8.180  16.219  18.203  1.00 97.19           C  
ATOM    657  NE1 TRP A  82      -7.961  14.242  21.156  1.00 97.19           N  
ATOM    658  CH2 TRP A  82      -6.523  14.477  17.766  1.00 97.19           C  
ATOM    659  CZ2 TRP A  82      -6.680  13.945  19.016  1.00 97.19           C  
ATOM    660  CZ3 TRP A  82      -7.262  15.602  17.344  1.00 97.19           C  
ATOM    661  N   TYR A  83      -9.641  18.125  23.406  1.00 97.06           N  
ATOM    662  CA  TYR A  83      -9.109  17.922  24.750  1.00 97.06           C  
ATOM    663  C   TYR A  83      -9.266  16.469  25.188  1.00 97.06           C  
ATOM    664  CB  TYR A  83      -9.805  18.844  25.750  1.00 97.06           C  
ATOM    665  O   TYR A  83     -10.344  15.883  25.047  1.00 97.06           O  
ATOM    666  CG  TYR A  83      -9.320  20.266  25.703  1.00 97.06           C  
ATOM    667  CD1 TYR A  83      -8.273  20.703  26.516  1.00 97.06           C  
ATOM    668  CD2 TYR A  83      -9.906  21.188  24.828  1.00 97.06           C  
ATOM    669  CE1 TYR A  83      -7.824  22.016  26.469  1.00 97.06           C  
ATOM    670  CE2 TYR A  83      -9.461  22.516  24.781  1.00 97.06           C  
ATOM    671  OH  TYR A  83      -7.984  24.219  25.547  1.00 97.06           O  
ATOM    672  CZ  TYR A  83      -8.422  22.922  25.594  1.00 97.06           C  
ATOM    673  N   ASP A  84      -8.211  15.938  25.625  1.00 96.56           N  
ATOM    674  CA  ASP A  84      -8.203  14.602  26.203  1.00 96.56           C  
ATOM    675  C   ASP A  84      -7.535  14.594  27.578  1.00 96.56           C  
ATOM    676  CB  ASP A  84      -7.492  13.617  25.266  1.00 96.56           C  
ATOM    677  O   ASP A  84      -6.309  14.641  27.672  1.00 96.56           O  
ATOM    678  CG  ASP A  84      -7.711  12.164  25.656  1.00 96.56           C  
ATOM    679  OD1 ASP A  84      -8.008  11.891  26.844  1.00 96.56           O  
ATOM    680  OD2 ASP A  84      -7.578  11.289  24.781  1.00 96.56           O  
ATOM    681  N   ARG A  85      -8.273  14.398  28.625  1.00 94.00           N  
ATOM    682  CA  ARG A  85      -7.789  14.477  30.000  1.00 94.00           C  
ATOM    683  C   ARG A  85      -6.816  13.336  30.297  1.00 94.00           C  
ATOM    684  CB  ARG A  85      -8.961  14.430  30.984  1.00 94.00           C  
ATOM    685  O   ARG A  85      -5.980  13.453  31.203  1.00 94.00           O  
ATOM    686  CG  ARG A  85      -9.828  15.680  30.969  1.00 94.00           C  
ATOM    687  CD  ARG A  85     -10.961  15.594  31.969  1.00 94.00           C  
ATOM    688  NE  ARG A  85     -11.961  16.641  31.750  1.00 94.00           N  
ATOM    689  NH1 ARG A  85     -13.531  15.727  33.188  1.00 94.00           N  
ATOM    690  NH2 ARG A  85     -13.992  17.672  32.062  1.00 94.00           N  
ATOM    691  CZ  ARG A  85     -13.156  16.672  32.344  1.00 94.00           C  
ATOM    692  N   ARG A  86      -6.926  12.289  29.547  1.00 93.31           N  
ATOM    693  CA  ARG A  86      -6.043  11.148  29.750  1.00 93.31           C  
ATOM    694  C   ARG A  86      -4.613  11.477  29.328  1.00 93.31           C  
ATOM    695  CB  ARG A  86      -6.551   9.930  28.984  1.00 93.31           C  
ATOM    696  O   ARG A  86      -3.674  10.766  29.688  1.00 93.31           O  
ATOM    697  CG  ARG A  86      -7.945   9.477  29.391  1.00 93.31           C  
ATOM    698  CD  ARG A  86      -8.500   8.414  28.453  1.00 93.31           C  
ATOM    699  NE  ARG A  86      -8.695   8.945  27.109  1.00 93.31           N  
ATOM    700  NH1 ARG A  86      -9.180   6.895  26.156  1.00 93.31           N  
ATOM    701  NH2 ARG A  86      -9.180   8.789  24.859  1.00 93.31           N  
ATOM    702  CZ  ARG A  86      -9.016   8.203  26.047  1.00 93.31           C  
ATOM    703  N   LEU A  87      -4.480  12.586  28.609  1.00 95.00           N  
ATOM    704  CA  LEU A  87      -3.170  12.953  28.094  1.00 95.00           C  
ATOM    705  C   LEU A  87      -2.611  14.172  28.812  1.00 95.00           C  
ATOM    706  CB  LEU A  87      -3.256  13.234  26.578  1.00 95.00           C  
ATOM    707  O   LEU A  87      -1.682  14.820  28.328  1.00 95.00           O  
ATOM    708  CG  LEU A  87      -3.625  12.055  25.688  1.00 95.00           C  
ATOM    709  CD1 LEU A  87      -3.795  12.516  24.250  1.00 95.00           C  
ATOM    710  CD2 LEU A  87      -2.568  10.961  25.781  1.00 95.00           C  
ATOM    711  N   LYS A  88      -3.129  14.492  29.922  1.00 94.75           N  
ATOM    712  CA  LYS A  88      -2.574  15.539  30.781  1.00 94.75           C  
ATOM    713  C   LYS A  88      -1.270  15.086  31.422  1.00 94.75           C  
ATOM    714  CB  LYS A  88      -3.582  15.945  31.859  1.00 94.75           C  
ATOM    715  O   LYS A  88      -1.114  13.914  31.766  1.00 94.75           O  
ATOM    716  CG  LYS A  88      -4.750  16.766  31.328  1.00 94.75           C  
ATOM    717  CD  LYS A  88      -5.668  17.219  32.469  1.00 94.75           C  
ATOM    718  CE  LYS A  88      -6.797  18.094  31.953  1.00 94.75           C  
ATOM    719  NZ  LYS A  88      -7.695  18.547  33.062  1.00 94.75           N  
ATOM    720  N   PHE A  89      -0.349  15.992  31.531  1.00 91.81           N  
ATOM    721  CA  PHE A  89       0.897  15.672  32.219  1.00 91.81           C  
ATOM    722  C   PHE A  89       1.468  16.906  32.906  1.00 91.81           C  
ATOM    723  CB  PHE A  89       1.922  15.102  31.234  1.00 91.81           C  
ATOM    724  O   PHE A  89       1.136  18.031  32.562  1.00 91.81           O  
ATOM    725  CG  PHE A  89       2.264  16.031  30.109  1.00 91.81           C  
ATOM    726  CD1 PHE A  89       1.483  16.078  28.953  1.00 91.81           C  
ATOM    727  CD2 PHE A  89       3.365  16.875  30.188  1.00 91.81           C  
ATOM    728  CE1 PHE A  89       1.798  16.938  27.906  1.00 91.81           C  
ATOM    729  CE2 PHE A  89       3.686  17.750  29.156  1.00 91.81           C  
ATOM    730  CZ  PHE A  89       2.900  17.766  28.016  1.00 91.81           C  
ATOM    731  N   ASN A  90       2.246  16.656  33.969  1.00 89.31           N  
ATOM    732  CA  ASN A  90       2.896  17.719  34.719  1.00 89.31           C  
ATOM    733  C   ASN A  90       4.391  17.797  34.406  1.00 89.31           C  
ATOM    734  CB  ASN A  90       2.668  17.531  36.219  1.00 89.31           C  
ATOM    735  O   ASN A  90       5.129  16.844  34.688  1.00 89.31           O  
ATOM    736  CG  ASN A  90       1.274  17.938  36.656  1.00 89.31           C  
ATOM    737  ND2 ASN A  90       0.822  17.391  37.781  1.00 89.31           N  
ATOM    738  OD1 ASN A  90       0.610  18.734  36.000  1.00 89.31           O  
ATOM    739  N   SER A  91       4.750  18.828  33.781  1.00 86.19           N  
ATOM    740  CA  SER A  91       6.148  19.031  33.406  1.00 86.19           C  
ATOM    741  C   SER A  91       6.438  20.500  33.094  1.00 86.19           C  
ATOM    742  CB  SER A  91       6.531  18.156  32.219  1.00 86.19           C  
ATOM    743  O   SER A  91       5.512  21.297  32.938  1.00 86.19           O  
ATOM    744  OG  SER A  91       7.887  18.375  31.859  1.00 86.19           O  
ATOM    745  N   THR A  92       7.762  20.891  33.094  1.00 83.81           N  
ATOM    746  CA  THR A  92       8.180  22.234  32.688  1.00 83.81           C  
ATOM    747  C   THR A  92       8.000  22.406  31.188  1.00 83.81           C  
ATOM    748  CB  THR A  92       9.648  22.500  33.062  1.00 83.81           C  
ATOM    749  O   THR A  92       7.801  23.531  30.719  1.00 83.81           O  
ATOM    750  CG2 THR A  92       9.836  22.500  34.594  1.00 83.81           C  
ATOM    751  OG1 THR A  92      10.477  21.469  32.500  1.00 83.81           O  
ATOM    752  N   ILE A  93       7.977  21.281  30.547  1.00 84.75           N  
ATOM    753  CA  ILE A  93       7.695  21.344  29.125  1.00 84.75           C  
ATOM    754  C   ILE A  93       6.191  21.469  28.891  1.00 84.75           C  
ATOM    755  CB  ILE A  93       8.234  20.078  28.391  1.00 84.75           C  
ATOM    756  O   ILE A  93       5.410  20.656  29.375  1.00 84.75           O  
ATOM    757  CG1 ILE A  93       9.766  20.016  28.516  1.00 84.75           C  
ATOM    758  CG2 ILE A  93       7.797  20.078  26.922  1.00 84.75           C  
ATOM    759  CD1 ILE A  93      10.367  18.734  27.953  1.00 84.75           C  
ATOM    760  N   LYS A  94       5.855  22.500  28.156  1.00 88.19           N  
ATOM    761  CA  LYS A  94       4.438  22.828  28.000  1.00 88.19           C  
ATOM    762  C   LYS A  94       3.809  22.031  26.859  1.00 88.19           C  
ATOM    763  CB  LYS A  94       4.242  24.328  27.766  1.00 88.19           C  
ATOM    764  O   LYS A  94       2.609  21.750  26.875  1.00 88.19           O  
ATOM    765  CG  LYS A  94       4.566  25.188  28.984  1.00 88.19           C  
ATOM    766  CD  LYS A  94       4.023  26.594  28.812  1.00 88.19           C  
ATOM    767  CE  LYS A  94       4.289  27.453  30.062  1.00 88.19           C  
ATOM    768  NZ  LYS A  94       3.693  28.812  29.938  1.00 88.19           N  
ATOM    769  N   VAL A  95       4.641  21.734  25.906  1.00 91.19           N  
ATOM    770  CA  VAL A  95       4.078  21.078  24.719  1.00 91.19           C  
ATOM    771  C   VAL A  95       5.031  19.984  24.234  1.00 91.19           C  
ATOM    772  CB  VAL A  95       3.799  22.094  23.594  1.00 91.19           C  
ATOM    773  O   VAL A  95       6.246  20.188  24.203  1.00 91.19           O  
ATOM    774  CG1 VAL A  95       5.090  22.781  23.141  1.00 91.19           C  
ATOM    775  CG2 VAL A  95       3.125  21.406  22.406  1.00 91.19           C  
ATOM    776  N   LEU A  96       4.453  18.891  23.953  1.00 89.94           N  
ATOM    777  CA  LEU A  96       5.180  17.797  23.312  1.00 89.94           C  
ATOM    778  C   LEU A  96       4.895  17.766  21.812  1.00 89.94           C  
ATOM    779  CB  LEU A  96       4.801  16.453  23.938  1.00 89.94           C  
ATOM    780  O   LEU A  96       3.738  17.641  21.391  1.00 89.94           O  
ATOM    781  CG  LEU A  96       5.102  16.297  25.422  1.00 89.94           C  
ATOM    782  CD1 LEU A  96       4.504  14.992  25.953  1.00 89.94           C  
ATOM    783  CD2 LEU A  96       6.605  16.328  25.672  1.00 89.94           C  
ATOM    784  N   ARG A  97       5.883  17.953  21.062  1.00 89.19           N  
ATOM    785  CA  ARG A  97       5.777  17.828  19.609  1.00 89.19           C  
ATOM    786  C   ARG A  97       6.262  16.453  19.141  1.00 89.19           C  
ATOM    787  CB  ARG A  97       6.574  18.922  18.906  1.00 89.19           C  
ATOM    788  O   ARG A  97       7.438  16.125  19.297  1.00 89.19           O  
ATOM    789  CG  ARG A  97       6.098  20.328  19.250  1.00 89.19           C  
ATOM    790  CD  ARG A  97       6.988  21.391  18.609  1.00 89.19           C  
ATOM    791  NE  ARG A  97       6.535  22.750  18.938  1.00 89.19           N  
ATOM    792  NH1 ARG A  97       6.219  23.391  16.750  1.00 89.19           N  
ATOM    793  NH2 ARG A  97       5.781  24.859  18.453  1.00 89.19           N  
ATOM    794  CZ  ARG A  97       6.180  23.656  18.047  1.00 89.19           C  
ATOM    795  N   LEU A  98       5.348  15.711  18.516  1.00 85.62           N  
ATOM    796  CA  LEU A  98       5.625  14.305  18.250  1.00 85.62           C  
ATOM    797  C   LEU A  98       5.520  14.008  16.766  1.00 85.62           C  
ATOM    798  CB  LEU A  98       4.656  13.414  19.031  1.00 85.62           C  
ATOM    799  O   LEU A  98       4.793  14.688  16.047  1.00 85.62           O  
ATOM    800  CG  LEU A  98       4.570  13.664  20.547  1.00 85.62           C  
ATOM    801  CD1 LEU A  98       3.379  12.922  21.141  1.00 85.62           C  
ATOM    802  CD2 LEU A  98       5.867  13.242  21.234  1.00 85.62           C  
ATOM    803  N   ASN A  99       6.277  13.062  16.344  1.00 79.75           N  
ATOM    804  CA  ASN A  99       6.301  12.711  14.930  1.00 79.75           C  
ATOM    805  C   ASN A  99       5.164  11.758  14.570  1.00 79.75           C  
ATOM    806  CB  ASN A  99       7.648  12.094  14.555  1.00 79.75           C  
ATOM    807  O   ASN A  99       4.352  11.406  15.430  1.00 79.75           O  
ATOM    808  CG  ASN A  99       7.918  10.789  15.273  1.00 79.75           C  
ATOM    809  ND2 ASN A  99       9.148  10.297  15.164  1.00 79.75           N  
ATOM    810  OD1 ASN A  99       7.027  10.227  15.914  1.00 79.75           O  
ATOM    811  N   SER A 100       5.117  11.328  13.320  1.00 77.81           N  
ATOM    812  CA  SER A 100       4.035  10.547  12.727  1.00 77.81           C  
ATOM    813  C   SER A 100       3.916   9.180  13.375  1.00 77.81           C  
ATOM    814  CB  SER A 100       4.254  10.391  11.219  1.00 77.81           C  
ATOM    815  O   SER A 100       2.848   8.562  13.344  1.00 77.81           O  
ATOM    816  OG  SER A 100       5.473   9.711  10.961  1.00 77.81           O  
ATOM    817  N   ASN A 101       4.973   8.734  14.023  1.00 75.69           N  
ATOM    818  CA  ASN A 101       4.953   7.422  14.664  1.00 75.69           C  
ATOM    819  C   ASN A 101       3.967   7.379  15.828  1.00 75.69           C  
ATOM    820  CB  ASN A 101       6.352   7.035  15.141  1.00 75.69           C  
ATOM    821  O   ASN A 101       3.543   6.301  16.250  1.00 75.69           O  
ATOM    822  CG  ASN A 101       7.301   6.738  13.992  1.00 75.69           C  
ATOM    823  ND2 ASN A 101       8.594   6.758  14.273  1.00 75.69           N  
ATOM    824  OD1 ASN A 101       6.867   6.500  12.859  1.00 75.69           O  
ATOM    825  N   MET A 102       3.648   8.539  16.234  1.00 83.50           N  
ATOM    826  CA  MET A 102       2.756   8.617  17.375  1.00 83.50           C  
ATOM    827  C   MET A 102       1.297   8.547  16.953  1.00 83.50           C  
ATOM    828  CB  MET A 102       3.006   9.906  18.172  1.00 83.50           C  
ATOM    829  O   MET A 102       0.410   8.312  17.766  1.00 83.50           O  
ATOM    830  CG  MET A 102       4.164   9.812  19.156  1.00 83.50           C  
ATOM    831  SD  MET A 102       3.895   8.523  20.438  1.00 83.50           S  
ATOM    832  CE  MET A 102       2.494   9.250  21.328  1.00 83.50           C  
ATOM    833  N   VAL A 103       1.142   8.773  15.555  1.00 79.75           N  
ATOM    834  CA  VAL A 103      -0.227   8.773  15.047  1.00 79.75           C  
ATOM    835  C   VAL A 103      -0.798   7.359  15.094  1.00 79.75           C  
ATOM    836  CB  VAL A 103      -0.297   9.328  13.602  1.00 79.75           C  
ATOM    837  O   VAL A 103      -0.180   6.418  14.594  1.00 79.75           O  
ATOM    838  CG1 VAL A 103      -1.723   9.242  13.062  1.00 79.75           C  
ATOM    839  CG2 VAL A 103       0.206  10.773  13.562  1.00 79.75           C  
ATOM    840  N   GLY A 104      -0.938   6.582  15.891  1.00 79.88           N  
ATOM    841  CA  GLY A 104      -1.477   5.250  16.125  1.00 79.88           C  
ATOM    842  C   GLY A 104      -1.539   4.875  17.594  1.00 79.88           C  
ATOM    843  O   GLY A 104      -2.213   3.914  17.969  1.00 79.88           O  
ATOM    844  N   LYS A 105      -0.906   5.691  18.250  1.00 87.31           N  
ATOM    845  CA  LYS A 105      -0.821   5.387  19.672  1.00 87.31           C  
ATOM    846  C   LYS A 105      -1.813   6.223  20.484  1.00 87.31           C  
ATOM    847  CB  LYS A 105       0.600   5.621  20.188  1.00 87.31           C  
ATOM    848  O   LYS A 105      -2.047   5.953  21.656  1.00 87.31           O  
ATOM    849  CG  LYS A 105       1.648   4.723  19.547  1.00 87.31           C  
ATOM    850  CD  LYS A 105       2.998   4.859  20.250  1.00 87.31           C  
ATOM    851  CE  LYS A 105       4.023   3.896  19.656  1.00 87.31           C  
ATOM    852  NZ  LYS A 105       5.305   3.922  20.422  1.00 87.31           N  
ATOM    853  N   ILE A 106      -2.371   7.203  19.828  1.00 90.62           N  
ATOM    854  CA  ILE A 106      -3.363   8.039  20.500  1.00 90.62           C  
ATOM    855  C   ILE A 106      -4.656   8.047  19.688  1.00 90.62           C  
ATOM    856  CB  ILE A 106      -2.846   9.484  20.703  1.00 90.62           C  
ATOM    857  O   ILE A 106      -4.648   7.758  18.484  1.00 90.62           O  
ATOM    858  CG1 ILE A 106      -2.557  10.141  19.344  1.00 90.62           C  
ATOM    859  CG2 ILE A 106      -1.599   9.484  21.594  1.00 90.62           C  
ATOM    860  CD1 ILE A 106      -2.320  11.641  19.422  1.00 90.62           C  
ATOM    861  N   TRP A 107      -5.742   8.375  20.312  1.00 91.44           N  
ATOM    862  CA  TRP A 107      -7.031   8.477  19.641  1.00 91.44           C  
ATOM    863  C   TRP A 107      -7.078   9.695  18.734  1.00 91.44           C  
ATOM    864  CB  TRP A 107      -8.172   8.539  20.672  1.00 91.44           C  
ATOM    865  O   TRP A 107      -6.688  10.797  19.141  1.00 91.44           O  
ATOM    866  CG  TRP A 107      -9.531   8.641  20.062  1.00 91.44           C  
ATOM    867  CD1 TRP A 107     -10.328   7.613  19.625  1.00 91.44           C  
ATOM    868  CD2 TRP A 107     -10.266   9.844  19.797  1.00 91.44           C  
ATOM    869  CE2 TRP A 107     -11.500   9.469  19.219  1.00 91.44           C  
ATOM    870  CE3 TRP A 107     -10.000  11.203  20.016  1.00 91.44           C  
ATOM    871  NE1 TRP A 107     -11.508   8.102  19.125  1.00 91.44           N  
ATOM    872  CH2 TRP A 107     -12.180  11.727  19.062  1.00 91.44           C  
ATOM    873  CZ2 TRP A 107     -12.461  10.406  18.844  1.00 91.44           C  
ATOM    874  CZ3 TRP A 107     -10.961  12.133  19.641  1.00 91.44           C  
ATOM    875  N   ILE A 108      -7.473   9.461  17.562  1.00 91.00           N  
ATOM    876  CA  ILE A 108      -7.680  10.562  16.625  1.00 91.00           C  
ATOM    877  C   ILE A 108      -9.117  10.547  16.109  1.00 91.00           C  
ATOM    878  CB  ILE A 108      -6.684  10.508  15.445  1.00 91.00           C  
ATOM    879  O   ILE A 108      -9.727   9.477  16.016  1.00 91.00           O  
ATOM    880  CG1 ILE A 108      -6.824   9.172  14.703  1.00 91.00           C  
ATOM    881  CG2 ILE A 108      -5.250  10.703  15.938  1.00 91.00           C  
ATOM    882  CD1 ILE A 108      -6.012   9.094  13.414  1.00 91.00           C  
ATOM    883  N   PRO A 109      -9.664  11.703  15.844  1.00 92.19           N  
ATOM    884  CA  PRO A 109     -11.023  11.734  15.289  1.00 92.19           C  
ATOM    885  C   PRO A 109     -11.156  10.922  14.000  1.00 92.19           C  
ATOM    886  CB  PRO A 109     -11.266  13.227  15.023  1.00 92.19           C  
ATOM    887  O   PRO A 109     -10.211  10.867  13.203  1.00 92.19           O  
ATOM    888  CG  PRO A 109     -10.328  13.930  15.945  1.00 92.19           C  
ATOM    889  CD  PRO A 109      -9.078  13.109  16.094  1.00 92.19           C  
ATOM    890  N   ASP A 110     -12.242  10.398  13.766  1.00 89.12           N  
ATOM    891  CA  ASP A 110     -12.492   9.578  12.586  1.00 89.12           C  
ATOM    892  C   ASP A 110     -13.086  10.414  11.445  1.00 89.12           C  
ATOM    893  CB  ASP A 110     -13.438   8.422  12.930  1.00 89.12           C  
ATOM    894  O   ASP A 110     -14.016   9.984  10.766  1.00 89.12           O  
ATOM    895  CG  ASP A 110     -14.828   8.891  13.328  1.00 89.12           C  
ATOM    896  OD1 ASP A 110     -14.984  10.070  13.711  1.00 89.12           O  
ATOM    897  OD2 ASP A 110     -15.766   8.070  13.266  1.00 89.12           O  
ATOM    898  N   THR A 111     -12.578  11.461  11.266  1.00 90.69           N  
ATOM    899  CA  THR A 111     -13.062  12.414  10.266  1.00 90.69           C  
ATOM    900  C   THR A 111     -12.938  11.836   8.859  1.00 90.69           C  
ATOM    901  CB  THR A 111     -12.297  13.750  10.352  1.00 90.69           C  
ATOM    902  O   THR A 111     -11.898  11.258   8.516  1.00 90.69           O  
ATOM    903  CG2 THR A 111     -12.914  14.789   9.422  1.00 90.69           C  
ATOM    904  OG1 THR A 111     -12.344  14.234  11.695  1.00 90.69           O  
ATOM    905  N   PHE A 112     -13.953  12.023   8.086  1.00 88.06           N  
ATOM    906  CA  PHE A 112     -13.930  11.648   6.684  1.00 88.06           C  
ATOM    907  C   PHE A 112     -14.562  12.727   5.816  1.00 88.06           C  
ATOM    908  CB  PHE A 112     -14.656  10.312   6.473  1.00 88.06           C  
ATOM    909  O   PHE A 112     -15.320  13.562   6.316  1.00 88.06           O  
ATOM    910  CG  PHE A 112     -16.141  10.445   6.352  1.00 88.06           C  
ATOM    911  CD1 PHE A 112     -16.922  10.836   7.441  1.00 88.06           C  
ATOM    912  CD2 PHE A 112     -16.781  10.180   5.145  1.00 88.06           C  
ATOM    913  CE1 PHE A 112     -18.297  10.961   7.328  1.00 88.06           C  
ATOM    914  CE2 PHE A 112     -18.156  10.305   5.023  1.00 88.06           C  
ATOM    915  CZ  PHE A 112     -18.922  10.695   6.121  1.00 88.06           C  
ATOM    916  N   PHE A 113     -14.234  12.750   4.594  1.00 89.56           N  
ATOM    917  CA  PHE A 113     -14.781  13.703   3.637  1.00 89.56           C  
ATOM    918  C   PHE A 113     -15.891  13.070   2.814  1.00 89.56           C  
ATOM    919  CB  PHE A 113     -13.680  14.234   2.711  1.00 89.56           C  
ATOM    920  O   PHE A 113     -15.641  12.180   2.002  1.00 89.56           O  
ATOM    921  CG  PHE A 113     -12.672  15.117   3.404  1.00 89.56           C  
ATOM    922  CD1 PHE A 113     -12.852  16.500   3.441  1.00 89.56           C  
ATOM    923  CD2 PHE A 113     -11.555  14.570   4.016  1.00 89.56           C  
ATOM    924  CE1 PHE A 113     -11.922  17.312   4.082  1.00 89.56           C  
ATOM    925  CE2 PHE A 113     -10.625  15.383   4.660  1.00 89.56           C  
ATOM    926  CZ  PHE A 113     -10.812  16.750   4.688  1.00 89.56           C  
ATOM    927  N   ARG A 114     -17.062  13.594   2.961  1.00 87.62           N  
ATOM    928  CA  ARG A 114     -18.297  12.977   2.490  1.00 87.62           C  
ATOM    929  C   ARG A 114     -18.344  12.945   0.967  1.00 87.62           C  
ATOM    930  CB  ARG A 114     -19.516  13.727   3.037  1.00 87.62           C  
ATOM    931  O   ARG A 114     -18.828  11.969   0.379  1.00 87.62           O  
ATOM    932  CG  ARG A 114     -19.750  13.516   4.523  1.00 87.62           C  
ATOM    933  CD  ARG A 114     -21.000  14.250   5.004  1.00 87.62           C  
ATOM    934  NE  ARG A 114     -21.391  13.812   6.340  1.00 87.62           N  
ATOM    935  NH1 ARG A 114     -22.984  12.297   5.605  1.00 87.62           N  
ATOM    936  NH2 ARG A 114     -22.609  12.578   7.852  1.00 87.62           N  
ATOM    937  CZ  ARG A 114     -22.328  12.898   6.598  1.00 87.62           C  
ATOM    938  N   ASN A 115     -17.875  13.906   0.393  1.00 86.38           N  
ATOM    939  CA  ASN A 115     -18.000  13.969  -1.061  1.00 86.38           C  
ATOM    940  C   ASN A 115     -16.656  13.703  -1.744  1.00 86.38           C  
ATOM    941  CB  ASN A 115     -18.562  15.320  -1.500  1.00 86.38           C  
ATOM    942  O   ASN A 115     -16.453  14.117  -2.887  1.00 86.38           O  
ATOM    943  CG  ASN A 115     -17.703  16.484  -1.054  1.00 86.38           C  
ATOM    944  ND2 ASN A 115     -17.531  17.469  -1.932  1.00 86.38           N  
ATOM    945  OD1 ASN A 115     -17.203  16.500   0.069  1.00 86.38           O  
ATOM    946  N   SER A 116     -15.766  13.102  -1.095  1.00 86.75           N  
ATOM    947  CA  SER A 116     -14.484  12.750  -1.692  1.00 86.75           C  
ATOM    948  C   SER A 116     -14.602  11.508  -2.562  1.00 86.75           C  
ATOM    949  CB  SER A 116     -13.430  12.531  -0.607  1.00 86.75           C  
ATOM    950  O   SER A 116     -15.273  10.539  -2.188  1.00 86.75           O  
ATOM    951  OG  SER A 116     -13.633  11.289   0.042  1.00 86.75           O  
ATOM    952  N   LYS A 117     -14.062  11.523  -3.717  1.00 74.44           N  
ATOM    953  CA  LYS A 117     -13.914  10.344  -4.566  1.00 74.44           C  
ATOM    954  C   LYS A 117     -12.617   9.602  -4.262  1.00 74.44           C  
ATOM    955  CB  LYS A 117     -13.961  10.734  -6.043  1.00 74.44           C  
ATOM    956  O   LYS A 117     -12.578   8.375  -4.297  1.00 74.44           O  
ATOM    957  CG  LYS A 117     -15.305  11.281  -6.496  1.00 74.44           C  
ATOM    958  CD  LYS A 117     -15.344  11.508  -8.000  1.00 74.44           C  
ATOM    959  CE  LYS A 117     -16.703  11.992  -8.469  1.00 74.44           C  
ATOM    960  NZ  LYS A 117     -16.734  12.273  -9.938  1.00 74.44           N  
ATOM    961  N   LYS A 118     -11.711  10.344  -4.035  1.00 71.25           N  
ATOM    962  CA  LYS A 118     -10.375   9.859  -3.666  1.00 71.25           C  
ATOM    963  C   LYS A 118      -9.672  10.844  -2.736  1.00 71.25           C  
ATOM    964  CB  LYS A 118      -9.531   9.617  -4.918  1.00 71.25           C  
ATOM    965  O   LYS A 118      -9.797  12.062  -2.906  1.00 71.25           O  
ATOM    966  CG  LYS A 118      -8.234   8.867  -4.648  1.00 71.25           C  
ATOM    967  CD  LYS A 118      -7.473   8.594  -5.938  1.00 71.25           C  
ATOM    968  CE  LYS A 118      -6.156   7.879  -5.668  1.00 71.25           C  
ATOM    969  NZ  LYS A 118      -5.379   7.652  -6.926  1.00 71.25           N  
ATOM    970  N   ALA A 119      -9.109  10.289  -1.726  1.00 60.81           N  
ATOM    971  CA  ALA A 119      -8.312  11.117  -0.829  1.00 60.81           C  
ATOM    972  C   ALA A 119      -6.969  10.469  -0.528  1.00 60.81           C  
ATOM    973  CB  ALA A 119      -9.078  11.383   0.467  1.00 60.81           C  
ATOM    974  O   ALA A 119      -6.910   9.305  -0.128  1.00 60.81           O  
ATOM    975  N   ASP A 120      -5.984  11.102  -0.854  1.00 61.59           N  
ATOM    976  CA  ASP A 120      -4.645  10.578  -0.626  1.00 61.59           C  
ATOM    977  C   ASP A 120      -3.875  11.445   0.366  1.00 61.59           C  
ATOM    978  CB  ASP A 120      -3.875  10.477  -1.945  1.00 61.59           C  
ATOM    979  O   ASP A 120      -3.732  12.656   0.162  1.00 61.59           O  
ATOM    980  CG  ASP A 120      -4.371   9.359  -2.840  1.00 61.59           C  
ATOM    981  OD1 ASP A 120      -4.766   8.289  -2.318  1.00 61.59           O  
ATOM    982  OD2 ASP A 120      -4.367   9.539  -4.074  1.00 61.59           O  
ATOM    983  N   ALA A 121      -3.531  10.789   1.472  1.00 52.72           N  
ATOM    984  CA  ALA A 121      -2.572  11.469   2.338  1.00 52.72           C  
ATOM    985  C   ALA A 121      -1.189  11.516   1.694  1.00 52.72           C  
ATOM    986  CB  ALA A 121      -2.498  10.773   3.697  1.00 52.72           C  
ATOM    987  O   ALA A 121      -0.797  10.586   0.982  1.00 52.72           O  
ATOM    988  N   HIS A 122      -0.679  12.602   1.853  1.00 56.31           N  
ATOM    989  CA  HIS A 122       0.659  12.773   1.297  1.00 56.31           C  
ATOM    990  C   HIS A 122       1.708  12.094   2.168  1.00 56.31           C  
ATOM    991  CB  HIS A 122       0.992  14.258   1.142  1.00 56.31           C  
ATOM    992  O   HIS A 122       1.617  12.125   3.396  1.00 56.31           O  
ATOM    993  CG  HIS A 122       0.246  14.930   0.032  1.00 56.31           C  
ATOM    994  CD2 HIS A 122      -1.071  15.211  -0.113  1.00 56.31           C  
ATOM    995  ND1 HIS A 122       0.866  15.391  -1.107  1.00 56.31           N  
ATOM    996  CE1 HIS A 122      -0.040  15.930  -1.906  1.00 56.31           C  
ATOM    997  NE2 HIS A 122      -1.224  15.828  -1.326  1.00 56.31           N  
ATOM    998  N   TRP A 123       2.459  11.203   1.467  1.00 55.38           N  
ATOM    999  CA  TRP A 123       3.586  10.562   2.133  1.00 55.38           C  
ATOM   1000  C   TRP A 123       4.871  10.742   1.329  1.00 55.38           C  
ATOM   1001  CB  TRP A 123       3.307   9.070   2.346  1.00 55.38           C  
ATOM   1002  O   TRP A 123       4.828  10.875   0.104  1.00 55.38           O  
ATOM   1003  CG  TRP A 123       2.027   8.789   3.076  1.00 55.38           C  
ATOM   1004  CD1 TRP A 123       0.774   9.219   2.738  1.00 55.38           C  
ATOM   1005  CD2 TRP A 123       1.878   8.016   4.270  1.00 55.38           C  
ATOM   1006  CE2 TRP A 123       0.505   8.023   4.602  1.00 55.38           C  
ATOM   1007  CE3 TRP A 123       2.773   7.320   5.094  1.00 55.38           C  
ATOM   1008  NE1 TRP A 123      -0.146   8.766   3.654  1.00 55.38           N  
ATOM   1009  CH2 TRP A 123       0.903   6.684   6.512  1.00 55.38           C  
ATOM   1010  CZ2 TRP A 123       0.006   7.355   5.727  1.00 55.38           C  
ATOM   1011  CZ3 TRP A 123       2.275   6.660   6.211  1.00 55.38           C  
ATOM   1012  N   ILE A 124       5.906  11.148   1.899  1.00 47.94           N  
ATOM   1013  CA  ILE A 124       7.203  10.992   1.250  1.00 47.94           C  
ATOM   1014  C   ILE A 124       7.930   9.781   1.824  1.00 47.94           C  
ATOM   1015  CB  ILE A 124       8.070  12.266   1.413  1.00 47.94           C  
ATOM   1016  O   ILE A 124       8.031   8.742   1.167  1.00 47.94           O  
ATOM   1017  CG1 ILE A 124       7.352  13.484   0.823  1.00 47.94           C  
ATOM   1018  CG2 ILE A 124       9.445  12.070   0.760  1.00 47.94           C  
ATOM   1019  CD1 ILE A 124       8.039  14.812   1.115  1.00 47.94           C  
ATOM   1020  N   THR A 125       8.406  10.016   2.975  1.00 51.62           N  
ATOM   1021  CA  THR A 125       8.992   8.922   3.744  1.00 51.62           C  
ATOM   1022  C   THR A 125       8.102   8.555   4.930  1.00 51.62           C  
ATOM   1023  CB  THR A 125      10.398   9.281   4.246  1.00 51.62           C  
ATOM   1024  O   THR A 125       8.039   7.395   5.336  1.00 51.62           O  
ATOM   1025  CG2 THR A 125      11.375   9.422   3.086  1.00 51.62           C  
ATOM   1026  OG1 THR A 125      10.344  10.523   4.965  1.00 51.62           O  
ATOM   1027  N   THR A 126       7.434   9.531   5.324  1.00 59.31           N  
ATOM   1028  CA  THR A 126       6.449   9.422   6.395  1.00 59.31           C  
ATOM   1029  C   THR A 126       5.199  10.227   6.066  1.00 59.31           C  
ATOM   1030  CB  THR A 126       7.031   9.898   7.742  1.00 59.31           C  
ATOM   1031  O   THR A 126       5.262  11.211   5.320  1.00 59.31           O  
ATOM   1032  CG2 THR A 126       8.266   9.086   8.125  1.00 59.31           C  
ATOM   1033  OG1 THR A 126       7.391  11.281   7.637  1.00 59.31           O  
ATOM   1034  N   PRO A 127       4.125   9.695   6.523  1.00 67.50           N  
ATOM   1035  CA  PRO A 127       2.934  10.516   6.289  1.00 67.50           C  
ATOM   1036  C   PRO A 127       3.084  11.938   6.816  1.00 67.50           C  
ATOM   1037  CB  PRO A 127       1.837   9.766   7.047  1.00 67.50           C  
ATOM   1038  O   PRO A 127       3.775  12.164   7.812  1.00 67.50           O  
ATOM   1039  CG  PRO A 127       2.395   8.398   7.273  1.00 67.50           C  
ATOM   1040  CD  PRO A 127       3.895   8.484   7.254  1.00 67.50           C  
ATOM   1041  N   ASN A 128       2.559  12.914   6.129  1.00 76.25           N  
ATOM   1042  CA  ASN A 128       2.576  14.312   6.543  1.00 76.25           C  
ATOM   1043  C   ASN A 128       1.538  14.586   7.629  1.00 76.25           C  
ATOM   1044  CB  ASN A 128       2.346  15.234   5.344  1.00 76.25           C  
ATOM   1045  O   ASN A 128       0.482  15.156   7.352  1.00 76.25           O  
ATOM   1046  CG  ASN A 128       3.516  15.234   4.379  1.00 76.25           C  
ATOM   1047  ND2 ASN A 128       3.328  15.867   3.223  1.00 76.25           N  
ATOM   1048  OD1 ASN A 128       4.578  14.680   4.668  1.00 76.25           O  
ATOM   1049  N   ARG A 129       1.893  14.078   8.711  1.00 81.69           N  
ATOM   1050  CA  ARG A 129       1.029  14.250   9.875  1.00 81.69           C  
ATOM   1051  C   ARG A 129       1.850  14.539  11.125  1.00 81.69           C  
ATOM   1052  CB  ARG A 129       0.159  13.008  10.086  1.00 81.69           C  
ATOM   1053  O   ARG A 129       3.012  14.133  11.219  1.00 81.69           O  
ATOM   1054  CG  ARG A 129       0.951  11.727  10.266  1.00 81.69           C  
ATOM   1055  CD  ARG A 129       0.043  10.500  10.312  1.00 81.69           C  
ATOM   1056  NE  ARG A 129       0.800   9.273  10.547  1.00 81.69           N  
ATOM   1057  NH1 ARG A 129      -1.044   7.887  10.516  1.00 81.69           N  
ATOM   1058  NH2 ARG A 129       1.049   7.016  10.852  1.00 81.69           N  
ATOM   1059  CZ  ARG A 129       0.266   8.062  10.633  1.00 81.69           C  
ATOM   1060  N   MET A 130       1.217  15.297  12.023  1.00 84.62           N  
ATOM   1061  CA  MET A 130       1.888  15.656  13.266  1.00 84.62           C  
ATOM   1062  C   MET A 130       0.888  15.758  14.414  1.00 84.62           C  
ATOM   1063  CB  MET A 130       2.641  16.984  13.109  1.00 84.62           C  
ATOM   1064  O   MET A 130      -0.293  16.031  14.188  1.00 84.62           O  
ATOM   1065  CG  MET A 130       3.264  17.484  14.398  1.00 84.62           C  
ATOM   1066  SD  MET A 130       3.449  19.312  14.422  1.00 84.62           S  
ATOM   1067  CE  MET A 130       5.008  19.484  13.516  1.00 84.62           C  
ATOM   1068  N   LEU A 131       1.503  15.461  15.586  1.00 89.94           N  
ATOM   1069  CA  LEU A 131       0.726  15.570  16.812  1.00 89.94           C  
ATOM   1070  C   LEU A 131       1.411  16.484  17.812  1.00 89.94           C  
ATOM   1071  CB  LEU A 131       0.521  14.188  17.438  1.00 89.94           C  
ATOM   1072  O   LEU A 131       2.633  16.438  17.969  1.00 89.94           O  
ATOM   1073  CG  LEU A 131      -0.556  13.305  16.797  1.00 89.94           C  
ATOM   1074  CD1 LEU A 131      -0.406  11.859  17.266  1.00 89.94           C  
ATOM   1075  CD2 LEU A 131      -1.946  13.836  17.125  1.00 89.94           C  
ATOM   1076  N   ARG A 132       0.630  17.375  18.391  1.00 92.75           N  
ATOM   1077  CA  ARG A 132       1.058  18.172  19.531  1.00 92.75           C  
ATOM   1078  C   ARG A 132       0.164  17.922  20.734  1.00 92.75           C  
ATOM   1079  CB  ARG A 132       1.052  19.656  19.172  1.00 92.75           C  
ATOM   1080  O   ARG A 132      -1.062  17.875  20.609  1.00 92.75           O  
ATOM   1081  CG  ARG A 132       2.055  20.047  18.094  1.00 92.75           C  
ATOM   1082  CD  ARG A 132       2.076  21.547  17.844  1.00 92.75           C  
ATOM   1083  NE  ARG A 132       2.930  21.891  16.719  1.00 92.75           N  
ATOM   1084  NH1 ARG A 132       2.434  24.141  16.766  1.00 92.75           N  
ATOM   1085  NH2 ARG A 132       3.883  23.328  15.195  1.00 92.75           N  
ATOM   1086  CZ  ARG A 132       3.080  23.125  16.234  1.00 92.75           C  
ATOM   1087  N   ILE A 133       0.838  17.719  21.828  1.00 94.12           N  
ATOM   1088  CA  ILE A 133       0.110  17.516  23.078  1.00 94.12           C  
ATOM   1089  C   ILE A 133       0.562  18.531  24.109  1.00 94.12           C  
ATOM   1090  CB  ILE A 133       0.309  16.078  23.609  1.00 94.12           C  
ATOM   1091  O   ILE A 133       1.739  18.578  24.484  1.00 94.12           O  
ATOM   1092  CG1 ILE A 133      -0.100  15.047  22.547  1.00 94.12           C  
ATOM   1093  CG2 ILE A 133      -0.480  15.867  24.906  1.00 94.12           C  
ATOM   1094  CD1 ILE A 133       0.172  13.602  22.938  1.00 94.12           C  
ATOM   1095  N   TRP A 134      -0.355  19.344  24.609  1.00 94.81           N  
ATOM   1096  CA  TRP A 134      -0.058  20.297  25.656  1.00 94.81           C  
ATOM   1097  C   TRP A 134      -0.238  19.672  27.031  1.00 94.81           C  
ATOM   1098  CB  TRP A 134      -0.954  21.531  25.531  1.00 94.81           C  
ATOM   1099  O   TRP A 134      -0.954  18.672  27.172  1.00 94.81           O  
ATOM   1100  CG  TRP A 134      -0.548  22.469  24.438  1.00 94.81           C  
ATOM   1101  CD1 TRP A 134       0.199  23.609  24.562  1.00 94.81           C  
ATOM   1102  CD2 TRP A 134      -0.874  22.344  23.047  1.00 94.81           C  
ATOM   1103  CE2 TRP A 134      -0.290  23.453  22.391  1.00 94.81           C  
ATOM   1104  CE3 TRP A 134      -1.603  21.422  22.297  1.00 94.81           C  
ATOM   1105  NE1 TRP A 134       0.359  24.203  23.328  1.00 94.81           N  
ATOM   1106  CH2 TRP A 134      -1.131  22.719  20.297  1.00 94.81           C  
ATOM   1107  CZ2 TRP A 134      -0.412  23.641  21.000  1.00 94.81           C  
ATOM   1108  CZ3 TRP A 134      -1.725  21.609  20.922  1.00 94.81           C  
ATOM   1109  N   ASN A 135       0.362  20.203  27.984  1.00 94.44           N  
ATOM   1110  CA  ASN A 135       0.358  19.656  29.328  1.00 94.44           C  
ATOM   1111  C   ASN A 135      -1.045  19.656  29.938  1.00 94.44           C  
ATOM   1112  CB  ASN A 135       1.323  20.422  30.234  1.00 94.44           C  
ATOM   1113  O   ASN A 135      -1.319  18.906  30.875  1.00 94.44           O  
ATOM   1114  CG  ASN A 135       0.992  21.906  30.312  1.00 94.44           C  
ATOM   1115  ND2 ASN A 135       1.447  22.547  31.375  1.00 94.44           N  
ATOM   1116  OD1 ASN A 135       0.331  22.453  29.422  1.00 94.44           O  
ATOM   1117  N   ASP A 136      -1.979  20.438  29.406  1.00 95.81           N  
ATOM   1118  CA  ASP A 136      -3.346  20.484  29.922  1.00 95.81           C  
ATOM   1119  C   ASP A 136      -4.227  19.453  29.219  1.00 95.81           C  
ATOM   1120  CB  ASP A 136      -3.938  21.891  29.734  1.00 95.81           C  
ATOM   1121  O   ASP A 136      -5.430  19.375  29.484  1.00 95.81           O  
ATOM   1122  CG  ASP A 136      -4.035  22.312  28.281  1.00 95.81           C  
ATOM   1123  OD1 ASP A 136      -3.547  21.562  27.406  1.00 95.81           O  
ATOM   1124  OD2 ASP A 136      -4.609  23.391  28.016  1.00 95.81           O  
ATOM   1125  N   GLY A 137      -3.697  18.734  28.266  1.00 96.38           N  
ATOM   1126  CA  GLY A 137      -4.445  17.688  27.594  1.00 96.38           C  
ATOM   1127  C   GLY A 137      -4.941  18.094  26.219  1.00 96.38           C  
ATOM   1128  O   GLY A 137      -5.629  17.312  25.547  1.00 96.38           O  
ATOM   1129  N   ARG A 138      -4.645  19.312  25.875  1.00 96.81           N  
ATOM   1130  CA  ARG A 138      -4.996  19.750  24.531  1.00 96.81           C  
ATOM   1131  C   ARG A 138      -4.160  19.031  23.484  1.00 96.81           C  
ATOM   1132  CB  ARG A 138      -4.812  21.266  24.406  1.00 96.81           C  
ATOM   1133  O   ARG A 138      -2.945  18.891  23.641  1.00 96.81           O  
ATOM   1134  CG  ARG A 138      -5.301  21.828  23.078  1.00 96.81           C  
ATOM   1135  CD  ARG A 138      -5.242  23.344  23.047  1.00 96.81           C  
ATOM   1136  NE  ARG A 138      -3.869  23.828  23.172  1.00 96.81           N  
ATOM   1137  NH1 ARG A 138      -4.434  26.078  23.062  1.00 96.81           N  
ATOM   1138  NH2 ARG A 138      -2.240  25.453  23.297  1.00 96.81           N  
ATOM   1139  CZ  ARG A 138      -3.518  25.109  23.172  1.00 96.81           C  
ATOM   1140  N   VAL A 139      -4.883  18.516  22.484  1.00 96.25           N  
ATOM   1141  CA  VAL A 139      -4.223  17.781  21.406  1.00 96.25           C  
ATOM   1142  C   VAL A 139      -4.473  18.484  20.078  1.00 96.25           C  
ATOM   1143  CB  VAL A 139      -4.703  16.312  21.344  1.00 96.25           C  
ATOM   1144  O   VAL A 139      -5.598  18.891  19.797  1.00 96.25           O  
ATOM   1145  CG1 VAL A 139      -3.947  15.547  20.266  1.00 96.25           C  
ATOM   1146  CG2 VAL A 139      -4.539  15.633  22.703  1.00 96.25           C  
ATOM   1147  N   LEU A 140      -3.447  18.609  19.328  1.00 94.62           N  
ATOM   1148  CA  LEU A 140      -3.535  19.125  17.953  1.00 94.62           C  
ATOM   1149  C   LEU A 140      -3.039  18.078  16.953  1.00 94.62           C  
ATOM   1150  CB  LEU A 140      -2.729  20.422  17.812  1.00 94.62           C  
ATOM   1151  O   LEU A 140      -1.914  17.594  17.078  1.00 94.62           O  
ATOM   1152  CG  LEU A 140      -2.566  20.969  16.391  1.00 94.62           C  
ATOM   1153  CD1 LEU A 140      -3.922  21.359  15.828  1.00 94.62           C  
ATOM   1154  CD2 LEU A 140      -1.604  22.141  16.391  1.00 94.62           C  
ATOM   1155  N   TYR A 141      -3.904  17.750  16.016  1.00 92.44           N  
ATOM   1156  CA  TYR A 141      -3.588  16.828  14.930  1.00 92.44           C  
ATOM   1157  C   TYR A 141      -3.674  17.531  13.578  1.00 92.44           C  
ATOM   1158  CB  TYR A 141      -4.531  15.617  14.953  1.00 92.44           C  
ATOM   1159  O   TYR A 141      -4.723  18.062  13.211  1.00 92.44           O  
ATOM   1160  CG  TYR A 141      -4.340  14.672  13.789  1.00 92.44           C  
ATOM   1161  CD1 TYR A 141      -5.387  14.383  12.922  1.00 92.44           C  
ATOM   1162  CD2 TYR A 141      -3.107  14.062  13.562  1.00 92.44           C  
ATOM   1163  CE1 TYR A 141      -5.215  13.508  11.852  1.00 92.44           C  
ATOM   1164  CE2 TYR A 141      -2.922  13.188  12.500  1.00 92.44           C  
ATOM   1165  OH  TYR A 141      -3.803  12.055  10.594  1.00 92.44           O  
ATOM   1166  CZ  TYR A 141      -3.979  12.922  11.648  1.00 92.44           C  
ATOM   1167  N   THR A 142      -2.555  17.500  12.859  1.00 88.56           N  
ATOM   1168  CA  THR A 142      -2.533  18.141  11.547  1.00 88.56           C  
ATOM   1169  C   THR A 142      -2.109  17.141  10.469  1.00 88.56           C  
ATOM   1170  CB  THR A 142      -1.586  19.344  11.523  1.00 88.56           C  
ATOM   1171  O   THR A 142      -1.296  16.250  10.727  1.00 88.56           O  
ATOM   1172  CG2 THR A 142      -2.002  20.391  12.555  1.00 88.56           C  
ATOM   1173  OG1 THR A 142      -0.252  18.906  11.812  1.00 88.56           O  
ATOM   1174  N   LEU A 143      -2.643  17.328   9.312  1.00 87.31           N  
ATOM   1175  CA  LEU A 143      -2.258  16.516   8.164  1.00 87.31           C  
ATOM   1176  C   LEU A 143      -2.477  17.281   6.859  1.00 87.31           C  
ATOM   1177  CB  LEU A 143      -3.053  15.211   8.141  1.00 87.31           C  
ATOM   1178  O   LEU A 143      -3.342  18.156   6.785  1.00 87.31           O  
ATOM   1179  CG  LEU A 143      -4.531  15.320   7.762  1.00 87.31           C  
ATOM   1180  CD1 LEU A 143      -5.027  14.000   7.176  1.00 87.31           C  
ATOM   1181  CD2 LEU A 143      -5.363  15.719   8.977  1.00 87.31           C  
ATOM   1182  N   ARG A 144      -1.657  16.906   5.875  1.00 86.69           N  
ATOM   1183  CA  ARG A 144      -1.844  17.406   4.520  1.00 86.69           C  
ATOM   1184  C   ARG A 144      -2.576  16.391   3.650  1.00 86.69           C  
ATOM   1185  CB  ARG A 144      -0.495  17.766   3.891  1.00 86.69           C  
ATOM   1186  O   ARG A 144      -2.236  15.211   3.646  1.00 86.69           O  
ATOM   1187  CG  ARG A 144      -0.606  18.391   2.506  1.00 86.69           C  
ATOM   1188  CD  ARG A 144       0.761  18.703   1.920  1.00 86.69           C  
ATOM   1189  NE  ARG A 144       0.656  19.219   0.561  1.00 86.69           N  
ATOM   1190  NH1 ARG A 144       2.934  19.453   0.252  1.00 86.69           N  
ATOM   1191  NH2 ARG A 144       1.480  20.031  -1.424  1.00 86.69           N  
ATOM   1192  CZ  ARG A 144       1.690  19.578  -0.200  1.00 86.69           C  
ATOM   1193  N   LEU A 145      -3.627  16.891   2.943  1.00 85.75           N  
ATOM   1194  CA  LEU A 145      -4.457  16.000   2.131  1.00 85.75           C  
ATOM   1195  C   LEU A 145      -4.621  16.562   0.719  1.00 85.75           C  
ATOM   1196  CB  LEU A 145      -5.832  15.812   2.779  1.00 85.75           C  
ATOM   1197  O   LEU A 145      -4.754  17.766   0.533  1.00 85.75           O  
ATOM   1198  CG  LEU A 145      -5.844  15.148   4.152  1.00 85.75           C  
ATOM   1199  CD1 LEU A 145      -7.211  15.320   4.812  1.00 85.75           C  
ATOM   1200  CD2 LEU A 145      -5.484  13.672   4.035  1.00 85.75           C  
ATOM   1201  N   THR A 146      -4.543  15.648  -0.228  1.00 85.38           N  
ATOM   1202  CA  THR A 146      -5.062  15.914  -1.564  1.00 85.38           C  
ATOM   1203  C   THR A 146      -6.371  15.156  -1.795  1.00 85.38           C  
ATOM   1204  CB  THR A 146      -4.043  15.523  -2.648  1.00 85.38           C  
ATOM   1205  O   THR A 146      -6.402  13.930  -1.721  1.00 85.38           O  
ATOM   1206  CG2 THR A 146      -4.566  15.852  -4.043  1.00 85.38           C  
ATOM   1207  OG1 THR A 146      -2.820  16.234  -2.426  1.00 85.38           O  
ATOM   1208  N   ILE A 147      -7.391  15.906  -2.107  1.00 87.31           N  
ATOM   1209  CA  ILE A 147      -8.719  15.312  -2.180  1.00 87.31           C  
ATOM   1210  C   ILE A 147      -9.328  15.586  -3.555  1.00 87.31           C  
ATOM   1211  CB  ILE A 147      -9.641  15.867  -1.067  1.00 87.31           C  
ATOM   1212  O   ILE A 147      -9.305  16.719  -4.039  1.00 87.31           O  
ATOM   1213  CG1 ILE A 147      -9.023  15.617   0.311  1.00 87.31           C  
ATOM   1214  CG2 ILE A 147     -11.039  15.234  -1.160  1.00 87.31           C  
ATOM   1215  CD1 ILE A 147      -9.680  16.406   1.437  1.00 87.31           C  
ATOM   1216  N   ASP A 148      -9.773  14.539  -4.207  1.00 88.25           N  
ATOM   1217  CA  ASP A 148     -10.680  14.688  -5.340  1.00 88.25           C  
ATOM   1218  C   ASP A 148     -12.133  14.695  -4.879  1.00 88.25           C  
ATOM   1219  CB  ASP A 148     -10.461  13.562  -6.355  1.00 88.25           C  
ATOM   1220  O   ASP A 148     -12.648  13.672  -4.414  1.00 88.25           O  
ATOM   1221  CG  ASP A 148      -9.086  13.617  -7.008  1.00 88.25           C  
ATOM   1222  OD1 ASP A 148      -8.477  14.703  -7.047  1.00 88.25           O  
ATOM   1223  OD2 ASP A 148      -8.617  12.562  -7.484  1.00 88.25           O  
ATOM   1224  N   ALA A 149     -12.758  15.789  -5.031  1.00 89.50           N  
ATOM   1225  CA  ALA A 149     -14.109  15.969  -4.504  1.00 89.50           C  
ATOM   1226  C   ALA A 149     -15.117  16.172  -5.633  1.00 89.50           C  
ATOM   1227  CB  ALA A 149     -14.148  17.141  -3.535  1.00 89.50           C  
ATOM   1228  O   ALA A 149     -14.789  16.766  -6.664  1.00 89.50           O  
ATOM   1229  N   GLU A 150     -16.344  15.742  -5.395  1.00 86.12           N  
ATOM   1230  CA  GLU A 150     -17.422  15.914  -6.355  1.00 86.12           C  
ATOM   1231  C   GLU A 150     -17.953  17.344  -6.352  1.00 86.12           C  
ATOM   1232  CB  GLU A 150     -18.562  14.938  -6.055  1.00 86.12           C  
ATOM   1233  O   GLU A 150     -18.078  17.953  -5.289  1.00 86.12           O  
ATOM   1234  CG  GLU A 150     -18.250  13.492  -6.406  1.00 86.12           C  
ATOM   1235  CD  GLU A 150     -19.375  12.531  -6.090  1.00 86.12           C  
ATOM   1236  OE1 GLU A 150     -19.219  11.305  -6.297  1.00 86.12           O  
ATOM   1237  OE2 GLU A 150     -20.438  13.008  -5.629  1.00 86.12           O  
ATOM   1238  N   CYS A 151     -18.203  17.859  -7.551  1.00 87.12           N  
ATOM   1239  CA  CYS A 151     -18.766  19.188  -7.738  1.00 87.12           C  
ATOM   1240  C   CYS A 151     -19.672  19.234  -8.969  1.00 87.12           C  
ATOM   1241  CB  CYS A 151     -17.656  20.234  -7.883  1.00 87.12           C  
ATOM   1242  O   CYS A 151     -19.250  18.859 -10.062  1.00 87.12           O  
ATOM   1243  SG  CYS A 151     -18.266  21.922  -8.062  1.00 87.12           S  
ATOM   1244  N   GLN A 152     -20.891  19.594  -8.766  1.00 81.94           N  
ATOM   1245  CA  GLN A 152     -21.828  19.719  -9.875  1.00 81.94           C  
ATOM   1246  C   GLN A 152     -21.625  21.047 -10.609  1.00 81.94           C  
ATOM   1247  CB  GLN A 152     -23.266  19.625  -9.367  1.00 81.94           C  
ATOM   1248  O   GLN A 152     -21.891  22.109 -10.062  1.00 81.94           O  
ATOM   1249  CG  GLN A 152     -23.641  18.234  -8.828  1.00 81.94           C  
ATOM   1250  CD  GLN A 152     -25.125  18.078  -8.617  1.00 81.94           C  
ATOM   1251  NE2 GLN A 152     -25.547  16.844  -8.328  1.00 81.94           N  
ATOM   1252  OE1 GLN A 152     -25.891  19.031  -8.703  1.00 81.94           O  
ATOM   1253  N   LEU A 153     -20.922  20.938 -11.617  1.00 75.25           N  
ATOM   1254  CA  LEU A 153     -20.672  22.125 -12.430  1.00 75.25           C  
ATOM   1255  C   LEU A 153     -21.641  22.203 -13.602  1.00 75.25           C  
ATOM   1256  CB  LEU A 153     -19.234  22.125 -12.953  1.00 75.25           C  
ATOM   1257  O   LEU A 153     -21.750  21.250 -14.391  1.00 75.25           O  
ATOM   1258  CG  LEU A 153     -18.125  22.188 -11.898  1.00 75.25           C  
ATOM   1259  CD1 LEU A 153     -16.812  21.641 -12.469  1.00 75.25           C  
ATOM   1260  CD2 LEU A 153     -17.953  23.609 -11.375  1.00 75.25           C  
ATOM   1261  N   GLN A 154     -22.891  22.781 -13.531  1.00 61.00           N  
ATOM   1262  CA  GLN A 154     -23.875  22.875 -14.594  1.00 61.00           C  
ATOM   1263  C   GLN A 154     -23.375  23.781 -15.727  1.00 61.00           C  
ATOM   1264  CB  GLN A 154     -25.203  23.406 -14.055  1.00 61.00           C  
ATOM   1265  O   GLN A 154     -22.922  24.906 -15.484  1.00 61.00           O  
ATOM   1266  CG  GLN A 154     -26.000  22.375 -13.258  1.00 61.00           C  
ATOM   1267  CD  GLN A 154     -27.281  22.938 -12.695  1.00 61.00           C  
ATOM   1268  NE2 GLN A 154     -28.047  22.078 -12.008  1.00 61.00           N  
ATOM   1269  OE1 GLN A 154     -27.594  24.109 -12.867  1.00 61.00           O  
ATOM   1270  N   LEU A 155     -23.109  23.172 -16.859  1.00 55.44           N  
ATOM   1271  CA  LEU A 155     -22.672  23.938 -18.031  1.00 55.44           C  
ATOM   1272  C   LEU A 155     -23.828  24.719 -18.625  1.00 55.44           C  
ATOM   1273  CB  LEU A 155     -22.062  23.000 -19.094  1.00 55.44           C  
ATOM   1274  O   LEU A 155     -23.656  25.469 -19.594  1.00 55.44           O  
ATOM   1275  CG  LEU A 155     -20.641  22.516 -18.828  1.00 55.44           C  
ATOM   1276  CD1 LEU A 155     -20.406  21.188 -19.547  1.00 55.44           C  
ATOM   1277  CD2 LEU A 155     -19.625  23.562 -19.250  1.00 55.44           C  
ATOM   1278  N   HIS A 156     -25.078  24.547 -18.188  1.00 52.75           N  
ATOM   1279  CA  HIS A 156     -26.203  25.047 -18.969  1.00 52.75           C  
ATOM   1280  C   HIS A 156     -26.234  26.578 -18.969  1.00 52.75           C  
ATOM   1281  CB  HIS A 156     -27.516  24.500 -18.438  1.00 52.75           C  
ATOM   1282  O   HIS A 156     -26.844  27.188 -19.859  1.00 52.75           O  
ATOM   1283  CG  HIS A 156     -27.672  23.016 -18.609  1.00 52.75           C  
ATOM   1284  CD2 HIS A 156     -27.797  22.016 -17.703  1.00 52.75           C  
ATOM   1285  ND1 HIS A 156     -27.672  22.406 -19.844  1.00 52.75           N  
ATOM   1286  CE1 HIS A 156     -27.812  21.109 -19.703  1.00 52.75           C  
ATOM   1287  NE2 HIS A 156     -27.891  20.844 -18.406  1.00 52.75           N  
ATOM   1288  N   ASN A 157     -25.953  27.266 -17.906  1.00 47.84           N  
ATOM   1289  CA  ASN A 157     -26.188  28.703 -17.906  1.00 47.84           C  
ATOM   1290  C   ASN A 157     -24.938  29.484 -18.297  1.00 47.84           C  
ATOM   1291  CB  ASN A 157     -26.703  29.172 -16.547  1.00 47.84           C  
ATOM   1292  O   ASN A 157     -24.375  30.219 -17.469  1.00 47.84           O  
ATOM   1293  CG  ASN A 157     -28.172  28.875 -16.344  1.00 47.84           C  
ATOM   1294  ND2 ASN A 157     -28.641  29.016 -15.109  1.00 47.84           N  
ATOM   1295  OD1 ASN A 157     -28.891  28.531 -17.281  1.00 47.84           O  
ATOM   1296  N   PHE A 158     -24.328  29.344 -19.312  1.00 50.53           N  
ATOM   1297  CA  PHE A 158     -23.375  30.250 -19.922  1.00 50.53           C  
ATOM   1298  C   PHE A 158     -24.031  31.609 -20.188  1.00 50.53           C  
ATOM   1299  CB  PHE A 158     -22.844  29.672 -21.234  1.00 50.53           C  
ATOM   1300  O   PHE A 158     -25.203  31.688 -20.562  1.00 50.53           O  
ATOM   1301  CG  PHE A 158     -21.469  30.172 -21.609  1.00 50.53           C  
ATOM   1302  CD1 PHE A 158     -21.312  31.234 -22.469  1.00 50.53           C  
ATOM   1303  CD2 PHE A 158     -20.344  29.562 -21.094  1.00 50.53           C  
ATOM   1304  CE1 PHE A 158     -20.047  31.703 -22.812  1.00 50.53           C  
ATOM   1305  CE2 PHE A 158     -19.062  30.000 -21.422  1.00 50.53           C  
ATOM   1306  CZ  PHE A 158     -18.922  31.078 -22.297  1.00 50.53           C  
ATOM   1307  N   PRO A 159     -23.062  32.688 -19.828  1.00 49.41           N  
ATOM   1308  CA  PRO A 159     -21.688  32.938 -19.406  1.00 49.41           C  
ATOM   1309  C   PRO A 159     -21.562  33.125 -17.891  1.00 49.41           C  
ATOM   1310  CB  PRO A 159     -21.328  34.250 -20.125  1.00 49.41           C  
ATOM   1311  O   PRO A 159     -20.438  33.219 -17.359  1.00 49.41           O  
ATOM   1312  CG  PRO A 159     -22.656  34.781 -20.594  1.00 49.41           C  
ATOM   1313  CD  PRO A 159     -23.672  33.688 -20.516  1.00 49.41           C  
ATOM   1314  N   MET A 160     -22.688  33.500 -17.203  1.00 52.06           N  
ATOM   1315  CA  MET A 160     -22.625  33.938 -15.805  1.00 52.06           C  
ATOM   1316  C   MET A 160     -22.734  32.750 -14.852  1.00 52.06           C  
ATOM   1317  CB  MET A 160     -23.750  34.938 -15.523  1.00 52.06           C  
ATOM   1318  O   MET A 160     -23.469  32.812 -13.859  1.00 52.06           O  
ATOM   1319  CG  MET A 160     -23.531  36.312 -16.172  1.00 52.06           C  
ATOM   1320  SD  MET A 160     -22.469  37.406 -15.172  1.00 52.06           S  
ATOM   1321  CE  MET A 160     -23.734  38.469 -14.414  1.00 52.06           C  
ATOM   1322  N   ASP A 161     -22.125  31.656 -15.172  1.00 62.94           N  
ATOM   1323  CA  ASP A 161     -22.391  30.469 -14.383  1.00 62.94           C  
ATOM   1324  C   ASP A 161     -21.438  30.359 -13.195  1.00 62.94           C  
ATOM   1325  CB  ASP A 161     -22.297  29.219 -15.250  1.00 62.94           C  
ATOM   1326  O   ASP A 161     -20.219  30.297 -13.383  1.00 62.94           O  
ATOM   1327  CG  ASP A 161     -23.562  28.953 -16.047  1.00 62.94           C  
ATOM   1328  OD1 ASP A 161     -24.625  29.516 -15.719  1.00 62.94           O  
ATOM   1329  OD2 ASP A 161     -23.500  28.156 -17.016  1.00 62.94           O  
ATOM   1330  N   GLU A 162     -21.953  30.953 -12.086  1.00 76.38           N  
ATOM   1331  CA  GLU A 162     -21.266  30.734 -10.812  1.00 76.38           C  
ATOM   1332  C   GLU A 162     -21.609  29.359 -10.242  1.00 76.38           C  
ATOM   1333  CB  GLU A 162     -21.641  31.828  -9.812  1.00 76.38           C  
ATOM   1334  O   GLU A 162     -22.766  28.938 -10.250  1.00 76.38           O  
ATOM   1335  CG  GLU A 162     -21.062  33.188 -10.148  1.00 76.38           C  
ATOM   1336  CD  GLU A 162     -21.375  34.250  -9.109  1.00 76.38           C  
ATOM   1337  OE1 GLU A 162     -20.984  35.438  -9.297  1.00 76.38           O  
ATOM   1338  OE2 GLU A 162     -22.016  33.906  -8.094  1.00 76.38           O  
ATOM   1339  N   HIS A 163     -20.594  28.719  -9.977  1.00 85.94           N  
ATOM   1340  CA  HIS A 163     -20.750  27.391  -9.406  1.00 85.94           C  
ATOM   1341  C   HIS A 163     -20.125  27.312  -8.016  1.00 85.94           C  
ATOM   1342  CB  HIS A 163     -20.109  26.328 -10.320  1.00 85.94           C  
ATOM   1343  O   HIS A 163     -19.125  27.984  -7.738  1.00 85.94           O  
ATOM   1344  CG  HIS A 163     -20.625  26.359 -11.719  1.00 85.94           C  
ATOM   1345  CD2 HIS A 163     -20.094  26.875 -12.852  1.00 85.94           C  
ATOM   1346  ND1 HIS A 163     -21.844  25.828 -12.078  1.00 85.94           N  
ATOM   1347  CE1 HIS A 163     -22.031  26.000 -13.375  1.00 85.94           C  
ATOM   1348  NE2 HIS A 163     -20.984  26.641 -13.867  1.00 85.94           N  
ATOM   1349  N   SER A 164     -20.781  26.609  -7.207  1.00 89.88           N  
ATOM   1350  CA  SER A 164     -20.266  26.391  -5.855  1.00 89.88           C  
ATOM   1351  C   SER A 164     -19.875  24.938  -5.637  1.00 89.88           C  
ATOM   1352  CB  SER A 164     -21.312  26.797  -4.820  1.00 89.88           C  
ATOM   1353  O   SER A 164     -20.719  24.031  -5.738  1.00 89.88           O  
ATOM   1354  OG  SER A 164     -20.734  26.906  -3.529  1.00 89.88           O  
ATOM   1355  N   CYS A 165     -18.641  24.750  -5.363  1.00 91.50           N  
ATOM   1356  CA  CYS A 165     -18.125  23.422  -5.113  1.00 91.50           C  
ATOM   1357  C   CYS A 165     -17.938  23.172  -3.621  1.00 91.50           C  
ATOM   1358  CB  CYS A 165     -16.781  23.203  -5.836  1.00 91.50           C  
ATOM   1359  O   CYS A 165     -17.172  23.859  -2.961  1.00 91.50           O  
ATOM   1360  SG  CYS A 165     -16.922  23.219  -7.637  1.00 91.50           S  
ATOM   1361  N   PRO A 166     -18.531  22.188  -3.117  1.00 93.88           N  
ATOM   1362  CA  PRO A 166     -18.453  21.938  -1.676  1.00 93.88           C  
ATOM   1363  C   PRO A 166     -17.312  20.984  -1.306  1.00 93.88           C  
ATOM   1364  CB  PRO A 166     -19.812  21.328  -1.346  1.00 93.88           C  
ATOM   1365  O   PRO A 166     -16.922  20.141  -2.117  1.00 93.88           O  
ATOM   1366  CG  PRO A 166     -20.188  20.562  -2.572  1.00 93.88           C  
ATOM   1367  CD  PRO A 166     -19.703  21.328  -3.775  1.00 93.88           C  
ATOM   1368  N   LEU A 167     -16.797  21.125  -0.164  1.00 94.88           N  
ATOM   1369  CA  LEU A 167     -16.000  20.156   0.590  1.00 94.88           C  
ATOM   1370  C   LEU A 167     -16.625  19.891   1.956  1.00 94.88           C  
ATOM   1371  CB  LEU A 167     -14.562  20.641   0.759  1.00 94.88           C  
ATOM   1372  O   LEU A 167     -16.672  20.781   2.807  1.00 94.88           O  
ATOM   1373  CG  LEU A 167     -13.570  19.641   1.345  1.00 94.88           C  
ATOM   1374  CD1 LEU A 167     -13.383  18.469   0.394  1.00 94.88           C  
ATOM   1375  CD2 LEU A 167     -12.234  20.312   1.636  1.00 94.88           C  
ATOM   1376  N   GLU A 168     -17.078  18.656   2.115  1.00 94.31           N  
ATOM   1377  CA  GLU A 168     -17.859  18.328   3.303  1.00 94.31           C  
ATOM   1378  C   GLU A 168     -17.188  17.234   4.125  1.00 94.31           C  
ATOM   1379  CB  GLU A 168     -19.281  17.906   2.914  1.00 94.31           C  
ATOM   1380  O   GLU A 168     -16.719  16.234   3.570  1.00 94.31           O  
ATOM   1381  CG  GLU A 168     -20.016  18.922   2.064  1.00 94.31           C  
ATOM   1382  CD  GLU A 168     -21.375  18.438   1.580  1.00 94.31           C  
ATOM   1383  OE1 GLU A 168     -22.219  19.281   1.218  1.00 94.31           O  
ATOM   1384  OE2 GLU A 168     -21.578  17.203   1.564  1.00 94.31           O  
ATOM   1385  N   PHE A 169     -17.141  17.469   5.430  1.00 93.56           N  
ATOM   1386  CA  PHE A 169     -16.562  16.438   6.281  1.00 93.56           C  
ATOM   1387  C   PHE A 169     -17.328  16.312   7.586  1.00 93.56           C  
ATOM   1388  CB  PHE A 169     -15.086  16.750   6.574  1.00 93.56           C  
ATOM   1389  O   PHE A 169     -18.031  17.234   7.988  1.00 93.56           O  
ATOM   1390  CG  PHE A 169     -14.875  18.047   7.324  1.00 93.56           C  
ATOM   1391  CD1 PHE A 169     -14.703  19.234   6.637  1.00 93.56           C  
ATOM   1392  CD2 PHE A 169     -14.852  18.062   8.711  1.00 93.56           C  
ATOM   1393  CE1 PHE A 169     -14.516  20.438   7.328  1.00 93.56           C  
ATOM   1394  CE2 PHE A 169     -14.664  19.250   9.406  1.00 93.56           C  
ATOM   1395  CZ  PHE A 169     -14.492  20.438   8.711  1.00 93.56           C  
ATOM   1396  N   SER A 170     -17.266  15.156   8.234  1.00 94.00           N  
ATOM   1397  CA  SER A 170     -17.906  14.805   9.500  1.00 94.00           C  
ATOM   1398  C   SER A 170     -17.266  13.562  10.117  1.00 94.00           C  
ATOM   1399  CB  SER A 170     -19.406  14.570   9.305  1.00 94.00           C  
ATOM   1400  O   SER A 170     -16.344  12.977   9.539  1.00 94.00           O  
ATOM   1401  OG  SER A 170     -19.641  13.336   8.664  1.00 94.00           O  
ATOM   1402  N   SER A 171     -17.719  13.312  11.281  1.00 92.31           N  
ATOM   1403  CA  SER A 171     -17.375  12.016  11.836  1.00 92.31           C  
ATOM   1404  C   SER A 171     -18.000  10.883  11.031  1.00 92.31           C  
ATOM   1405  CB  SER A 171     -17.812  11.914  13.297  1.00 92.31           C  
ATOM   1406  O   SER A 171     -19.125  10.992  10.562  1.00 92.31           O  
ATOM   1407  OG  SER A 171     -17.609  10.609  13.797  1.00 92.31           O  
ATOM   1408  N   TYR A 172     -17.281   9.867  10.922  1.00 87.62           N  
ATOM   1409  CA  TYR A 172     -17.812   8.711  10.211  1.00 87.62           C  
ATOM   1410  C   TYR A 172     -18.766   7.918  11.094  1.00 87.62           C  
ATOM   1411  CB  TYR A 172     -16.672   7.805   9.734  1.00 87.62           C  
ATOM   1412  O   TYR A 172     -19.844   7.527  10.648  1.00 87.62           O  
ATOM   1413  CG  TYR A 172     -17.125   6.645   8.883  1.00 87.62           C  
ATOM   1414  CD1 TYR A 172     -17.312   5.383   9.445  1.00 87.62           C  
ATOM   1415  CD2 TYR A 172     -17.359   6.809   7.523  1.00 87.62           C  
ATOM   1416  CE1 TYR A 172     -17.734   4.309   8.664  1.00 87.62           C  
ATOM   1417  CE2 TYR A 172     -17.781   5.742   6.738  1.00 87.62           C  
ATOM   1418  OH  TYR A 172     -18.391   3.439   6.539  1.00 87.62           O  
ATOM   1419  CZ  TYR A 172     -17.969   4.500   7.312  1.00 87.62           C  
ATOM   1420  N   GLY A 173     -18.375   7.789  12.289  1.00 87.06           N  
ATOM   1421  CA  GLY A 173     -19.125   6.832  13.094  1.00 87.06           C  
ATOM   1422  C   GLY A 173     -19.734   7.449  14.336  1.00 87.06           C  
ATOM   1423  O   GLY A 173     -20.516   6.805  15.031  1.00 87.06           O  
ATOM   1424  N   TYR A 174     -19.453   8.641  14.688  1.00 91.38           N  
ATOM   1425  CA  TYR A 174     -19.922   9.234  15.938  1.00 91.38           C  
ATOM   1426  C   TYR A 174     -20.984  10.297  15.664  1.00 91.38           C  
ATOM   1427  CB  TYR A 174     -18.766   9.852  16.719  1.00 91.38           C  
ATOM   1428  O   TYR A 174     -20.688  11.344  15.094  1.00 91.38           O  
ATOM   1429  CG  TYR A 174     -17.719   8.852  17.141  1.00 91.38           C  
ATOM   1430  CD1 TYR A 174     -17.938   7.996  18.219  1.00 91.38           C  
ATOM   1431  CD2 TYR A 174     -16.516   8.750  16.453  1.00 91.38           C  
ATOM   1432  CE1 TYR A 174     -16.969   7.070  18.609  1.00 91.38           C  
ATOM   1433  CE2 TYR A 174     -15.539   7.828  16.844  1.00 91.38           C  
ATOM   1434  OH  TYR A 174     -14.828   6.082  18.312  1.00 91.38           O  
ATOM   1435  CZ  TYR A 174     -15.781   6.996  17.922  1.00 91.38           C  
ATOM   1436  N   PRO A 175     -22.188  10.102  16.078  1.00 93.44           N  
ATOM   1437  CA  PRO A 175     -23.234  11.109  15.953  1.00 93.44           C  
ATOM   1438  C   PRO A 175     -22.984  12.328  16.844  1.00 93.44           C  
ATOM   1439  CB  PRO A 175     -24.500  10.367  16.375  1.00 93.44           C  
ATOM   1440  O   PRO A 175     -22.047  12.344  17.625  1.00 93.44           O  
ATOM   1441  CG  PRO A 175     -24.016   9.305  17.312  1.00 93.44           C  
ATOM   1442  CD  PRO A 175     -22.625   8.914  16.922  1.00 93.44           C  
ATOM   1443  N   ARG A 176     -23.812  13.320  16.719  1.00 95.50           N  
ATOM   1444  CA  ARG A 176     -23.625  14.609  17.375  1.00 95.50           C  
ATOM   1445  C   ARG A 176     -23.641  14.469  18.891  1.00 95.50           C  
ATOM   1446  CB  ARG A 176     -24.703  15.602  16.938  1.00 95.50           C  
ATOM   1447  O   ARG A 176     -23.078  15.289  19.609  1.00 95.50           O  
ATOM   1448  CG  ARG A 176     -26.094  15.289  17.469  1.00 95.50           C  
ATOM   1449  CD  ARG A 176     -27.109  16.344  17.078  1.00 95.50           C  
ATOM   1450  NE  ARG A 176     -28.391  16.125  17.719  1.00 95.50           N  
ATOM   1451  NH1 ARG A 176     -29.328  18.109  17.000  1.00 95.50           N  
ATOM   1452  NH2 ARG A 176     -30.547  16.672  18.281  1.00 95.50           N  
ATOM   1453  CZ  ARG A 176     -29.422  16.969  17.672  1.00 95.50           C  
ATOM   1454  N   GLU A 177     -24.188  13.398  19.438  1.00 93.31           N  
ATOM   1455  CA  GLU A 177     -24.219  13.172  20.875  1.00 93.31           C  
ATOM   1456  C   GLU A 177     -22.859  12.727  21.391  1.00 93.31           C  
ATOM   1457  CB  GLU A 177     -25.281  12.141  21.250  1.00 93.31           C  
ATOM   1458  O   GLU A 177     -22.594  12.773  22.594  1.00 93.31           O  
ATOM   1459  CG  GLU A 177     -26.688  12.523  20.812  1.00 93.31           C  
ATOM   1460  CD  GLU A 177     -26.953  12.242  19.344  1.00 93.31           C  
ATOM   1461  OE1 GLU A 177     -27.938  12.805  18.781  1.00 93.31           O  
ATOM   1462  OE2 GLU A 177     -26.188  11.453  18.734  1.00 93.31           O  
ATOM   1463  N   GLU A 178     -22.047  12.328  20.516  1.00 93.62           N  
ATOM   1464  CA  GLU A 178     -20.719  11.828  20.891  1.00 93.62           C  
ATOM   1465  C   GLU A 178     -19.625  12.812  20.469  1.00 93.62           C  
ATOM   1466  CB  GLU A 178     -20.469  10.461  20.266  1.00 93.62           C  
ATOM   1467  O   GLU A 178     -18.703  13.070  21.234  1.00 93.62           O  
ATOM   1468  CG  GLU A 178     -21.422   9.375  20.734  1.00 93.62           C  
ATOM   1469  CD  GLU A 178     -20.906   8.570  21.906  1.00 93.62           C  
ATOM   1470  OE1 GLU A 178     -21.625   7.680  22.406  1.00 93.62           O  
ATOM   1471  OE2 GLU A 178     -19.750   8.836  22.344  1.00 93.62           O  
ATOM   1472  N   ILE A 179     -19.734  13.305  19.266  1.00 95.38           N  
ATOM   1473  CA  ILE A 179     -18.719  14.219  18.734  1.00 95.38           C  
ATOM   1474  C   ILE A 179     -19.391  15.422  18.094  1.00 95.38           C  
ATOM   1475  CB  ILE A 179     -17.781  13.508  17.734  1.00 95.38           C  
ATOM   1476  O   ILE A 179     -20.359  15.266  17.344  1.00 95.38           O  
ATOM   1477  CG1 ILE A 179     -16.875  12.508  18.453  1.00 95.38           C  
ATOM   1478  CG2 ILE A 179     -16.953  14.539  16.953  1.00 95.38           C  
ATOM   1479  CD1 ILE A 179     -15.891  11.797  17.531  1.00 95.38           C  
ATOM   1480  N   VAL A 180     -18.875  16.578  18.359  1.00 97.31           N  
ATOM   1481  CA  VAL A 180     -19.328  17.828  17.750  1.00 97.31           C  
ATOM   1482  C   VAL A 180     -18.141  18.547  17.125  1.00 97.31           C  
ATOM   1483  CB  VAL A 180     -20.031  18.734  18.781  1.00 97.31           C  
ATOM   1484  O   VAL A 180     -17.125  18.766  17.781  1.00 97.31           O  
ATOM   1485  CG1 VAL A 180     -20.438  20.062  18.141  1.00 97.31           C  
ATOM   1486  CG2 VAL A 180     -21.250  18.031  19.375  1.00 97.31           C  
ATOM   1487  N   TYR A 181     -18.312  18.859  15.898  1.00 97.12           N  
ATOM   1488  CA  TYR A 181     -17.281  19.641  15.211  1.00 97.12           C  
ATOM   1489  C   TYR A 181     -17.625  21.125  15.242  1.00 97.12           C  
ATOM   1490  CB  TYR A 181     -17.141  19.172  13.758  1.00 97.12           C  
ATOM   1491  O   TYR A 181     -18.797  21.500  15.172  1.00 97.12           O  
ATOM   1492  CG  TYR A 181     -16.484  17.828  13.625  1.00 97.12           C  
ATOM   1493  CD1 TYR A 181     -15.109  17.719  13.406  1.00 97.12           C  
ATOM   1494  CD2 TYR A 181     -17.234  16.656  13.711  1.00 97.12           C  
ATOM   1495  CE1 TYR A 181     -14.500  16.469  13.281  1.00 97.12           C  
ATOM   1496  CE2 TYR A 181     -16.625  15.406  13.586  1.00 97.12           C  
ATOM   1497  OH  TYR A 181     -14.664  14.094  13.242  1.00 97.12           O  
ATOM   1498  CZ  TYR A 181     -15.266  15.320  13.367  1.00 97.12           C  
ATOM   1499  N   GLN A 182     -16.578  21.984  15.297  1.00 97.06           N  
ATOM   1500  CA  GLN A 182     -16.703  23.422  15.234  1.00 97.06           C  
ATOM   1501  C   GLN A 182     -15.539  24.062  14.477  1.00 97.06           C  
ATOM   1502  CB  GLN A 182     -16.797  24.016  16.641  1.00 97.06           C  
ATOM   1503  O   GLN A 182     -14.398  23.609  14.617  1.00 97.06           O  
ATOM   1504  CG  GLN A 182     -18.125  23.750  17.344  1.00 97.06           C  
ATOM   1505  CD  GLN A 182     -18.219  24.391  18.719  1.00 97.06           C  
ATOM   1506  NE2 GLN A 182     -19.375  24.250  19.359  1.00 97.06           N  
ATOM   1507  OE1 GLN A 182     -17.250  25.000  19.188  1.00 97.06           O  
ATOM   1508  N   TRP A 183     -15.891  25.000  13.734  1.00 95.75           N  
ATOM   1509  CA  TRP A 183     -14.820  25.766  13.094  1.00 95.75           C  
ATOM   1510  C   TRP A 183     -14.047  26.594  14.125  1.00 95.75           C  
ATOM   1511  CB  TRP A 183     -15.391  26.688  12.008  1.00 95.75           C  
ATOM   1512  O   TRP A 183     -14.648  27.266  14.961  1.00 95.75           O  
ATOM   1513  CG  TRP A 183     -15.945  25.953  10.828  1.00 95.75           C  
ATOM   1514  CD1 TRP A 183     -17.266  25.781  10.500  1.00 95.75           C  
ATOM   1515  CD2 TRP A 183     -15.195  25.281   9.805  1.00 95.75           C  
ATOM   1516  CE2 TRP A 183     -16.125  24.734   8.898  1.00 95.75           C  
ATOM   1517  CE3 TRP A 183     -13.828  25.094   9.570  1.00 95.75           C  
ATOM   1518  NE1 TRP A 183     -17.375  25.062   9.344  1.00 95.75           N  
ATOM   1519  CH2 TRP A 183     -14.391  23.828   7.566  1.00 95.75           C  
ATOM   1520  CZ2 TRP A 183     -15.734  24.000   7.770  1.00 95.75           C  
ATOM   1521  CZ3 TRP A 183     -13.438  24.359   8.453  1.00 95.75           C  
ATOM   1522  N   LYS A 184     -12.758  26.516  14.062  1.00 91.12           N  
ATOM   1523  CA  LYS A 184     -11.930  27.297  14.969  1.00 91.12           C  
ATOM   1524  C   LYS A 184     -11.992  28.781  14.625  1.00 91.12           C  
ATOM   1525  CB  LYS A 184     -10.477  26.812  14.922  1.00 91.12           C  
ATOM   1526  O   LYS A 184     -12.055  29.625  15.516  1.00 91.12           O  
ATOM   1527  CG  LYS A 184      -9.586  27.438  15.984  1.00 91.12           C  
ATOM   1528  CD  LYS A 184      -8.195  26.797  16.000  1.00 91.12           C  
ATOM   1529  CE  LYS A 184      -7.305  27.422  17.062  1.00 91.12           C  
ATOM   1530  NZ  LYS A 184      -5.973  26.750  17.125  1.00 91.12           N  
ATOM   1531  N   ARG A 185     -11.883  29.000  13.336  1.00 86.44           N  
ATOM   1532  CA  ARG A 185     -11.953  30.375  12.852  1.00 86.44           C  
ATOM   1533  C   ARG A 185     -13.188  30.578  11.977  1.00 86.44           C  
ATOM   1534  CB  ARG A 185     -10.688  30.719  12.070  1.00 86.44           C  
ATOM   1535  O   ARG A 185     -13.773  29.609  11.477  1.00 86.44           O  
ATOM   1536  CG  ARG A 185      -9.422  30.719  12.906  1.00 86.44           C  
ATOM   1537  CD  ARG A 185      -8.195  31.109  12.086  1.00 86.44           C  
ATOM   1538  NE  ARG A 185      -6.980  31.078  12.891  1.00 86.44           N  
ATOM   1539  NH1 ARG A 185      -5.578  31.672  11.156  1.00 86.44           N  
ATOM   1540  NH2 ARG A 185      -4.723  31.312  13.250  1.00 86.44           N  
ATOM   1541  CZ  ARG A 185      -5.762  31.359  12.430  1.00 86.44           C  
ATOM   1542  N   SER A 186     -13.508  31.828  11.828  1.00 82.06           N  
ATOM   1543  CA  SER A 186     -14.703  32.188  11.078  1.00 82.06           C  
ATOM   1544  C   SER A 186     -14.523  31.906   9.594  1.00 82.06           C  
ATOM   1545  CB  SER A 186     -15.070  33.656  11.297  1.00 82.06           C  
ATOM   1546  O   SER A 186     -15.477  31.516   8.906  1.00 82.06           O  
ATOM   1547  OG  SER A 186     -13.984  34.500  10.945  1.00 82.06           O  
ATOM   1548  N   SER A 187     -13.211  32.125   9.227  1.00 83.69           N  
ATOM   1549  CA  SER A 187     -12.992  31.906   7.797  1.00 83.69           C  
ATOM   1550  C   SER A 187     -11.789  31.016   7.551  1.00 83.69           C  
ATOM   1551  CB  SER A 187     -12.789  33.250   7.074  1.00 83.69           C  
ATOM   1552  O   SER A 187     -10.820  31.047   8.305  1.00 83.69           O  
ATOM   1553  OG  SER A 187     -11.500  33.781   7.328  1.00 83.69           O  
ATOM   1554  N   VAL A 188     -11.953  30.203   6.484  1.00 90.25           N  
ATOM   1555  CA  VAL A 188     -10.883  29.328   6.027  1.00 90.25           C  
ATOM   1556  C   VAL A 188      -9.836  30.125   5.266  1.00 90.25           C  
ATOM   1557  CB  VAL A 188     -11.430  28.188   5.137  1.00 90.25           C  
ATOM   1558  O   VAL A 188     -10.172  31.000   4.453  1.00 90.25           O  
ATOM   1559  CG1 VAL A 188     -10.289  27.391   4.516  1.00 90.25           C  
ATOM   1560  CG2 VAL A 188     -12.352  27.266   5.945  1.00 90.25           C  
ATOM   1561  N   GLU A 189      -8.609  29.891   5.590  1.00 88.31           N  
ATOM   1562  CA  GLU A 189      -7.516  30.594   4.914  1.00 88.31           C  
ATOM   1563  C   GLU A 189      -7.113  29.875   3.629  1.00 88.31           C  
ATOM   1564  CB  GLU A 189      -6.309  30.734   5.840  1.00 88.31           C  
ATOM   1565  O   GLU A 189      -7.133  28.641   3.570  1.00 88.31           O  
ATOM   1566  CG  GLU A 189      -6.539  31.672   7.016  1.00 88.31           C  
ATOM   1567  CD  GLU A 189      -5.293  31.891   7.859  1.00 88.31           C  
ATOM   1568  OE1 GLU A 189      -5.340  32.719   8.805  1.00 88.31           O  
ATOM   1569  OE2 GLU A 189      -4.266  31.250   7.574  1.00 88.31           O  
ATOM   1570  N   VAL A 190      -6.801  30.734   2.641  1.00 88.31           N  
ATOM   1571  CA  VAL A 190      -6.402  30.172   1.351  1.00 88.31           C  
ATOM   1572  C   VAL A 190      -5.004  30.672   0.986  1.00 88.31           C  
ATOM   1573  CB  VAL A 190      -7.406  30.547   0.237  1.00 88.31           C  
ATOM   1574  O   VAL A 190      -4.617  31.781   1.349  1.00 88.31           O  
ATOM   1575  CG1 VAL A 190      -8.789  29.984   0.547  1.00 88.31           C  
ATOM   1576  CG2 VAL A 190      -7.473  32.062   0.064  1.00 88.31           C  
ATOM   1577  N   GLY A 191      -4.266  29.859   0.283  1.00 83.44           N  
ATOM   1578  CA  GLY A 191      -2.963  30.250  -0.235  1.00 83.44           C  
ATOM   1579  C   GLY A 191      -3.047  31.141  -1.454  1.00 83.44           C  
ATOM   1580  O   GLY A 191      -4.082  31.766  -1.704  1.00 83.44           O  
ATOM   1581  N   ASP A 192      -1.962  31.234  -2.127  1.00 80.88           N  
ATOM   1582  CA  ASP A 192      -1.884  32.062  -3.332  1.00 80.88           C  
ATOM   1583  C   ASP A 192      -2.746  31.484  -4.449  1.00 80.88           C  
ATOM   1584  CB  ASP A 192      -0.433  32.188  -3.799  1.00 80.88           C  
ATOM   1585  O   ASP A 192      -2.393  30.469  -5.051  1.00 80.88           O  
ATOM   1586  CG  ASP A 192      -0.262  33.188  -4.934  1.00 80.88           C  
ATOM   1587  OD1 ASP A 192      -1.271  33.750  -5.398  1.00 80.88           O  
ATOM   1588  OD2 ASP A 192       0.891  33.406  -5.371  1.00 80.88           O  
ATOM   1589  N   THR A 193      -3.793  32.125  -4.820  1.00 83.00           N  
ATOM   1590  CA  THR A 193      -4.770  31.641  -5.781  1.00 83.00           C  
ATOM   1591  C   THR A 193      -4.199  31.672  -7.199  1.00 83.00           C  
ATOM   1592  CB  THR A 193      -6.070  32.469  -5.730  1.00 83.00           C  
ATOM   1593  O   THR A 193      -4.719  31.016  -8.102  1.00 83.00           O  
ATOM   1594  CG2 THR A 193      -6.719  32.375  -4.352  1.00 83.00           C  
ATOM   1595  OG1 THR A 193      -5.781  33.812  -6.027  1.00 83.00           O  
ATOM   1596  N   ARG A 194      -3.139  32.406  -7.367  1.00 75.25           N  
ATOM   1597  CA  ARG A 194      -2.518  32.531  -8.688  1.00 75.25           C  
ATOM   1598  C   ARG A 194      -1.926  31.188  -9.117  1.00 75.25           C  
ATOM   1599  CB  ARG A 194      -1.433  33.594  -8.688  1.00 75.25           C  
ATOM   1600  O   ARG A 194      -1.708  30.953 -10.312  1.00 75.25           O  
ATOM   1601  CG  ARG A 194      -1.966  35.000  -8.500  1.00 75.25           C  
ATOM   1602  CD  ARG A 194      -0.843  36.031  -8.461  1.00 75.25           C  
ATOM   1603  NE  ARG A 194      -0.163  36.031  -7.168  1.00 75.25           N  
ATOM   1604  NH1 ARG A 194       1.438  37.594  -7.777  1.00 75.25           N  
ATOM   1605  NH2 ARG A 194       1.444  36.688  -5.664  1.00 75.25           N  
ATOM   1606  CZ  ARG A 194       0.905  36.781  -6.871  1.00 75.25           C  
ATOM   1607  N   SER A 195      -1.724  30.359  -8.219  1.00 75.12           N  
ATOM   1608  CA  SER A 195      -1.097  29.078  -8.523  1.00 75.12           C  
ATOM   1609  C   SER A 195      -2.143  27.984  -8.719  1.00 75.12           C  
ATOM   1610  CB  SER A 195      -0.126  28.672  -7.410  1.00 75.12           C  
ATOM   1611  O   SER A 195      -1.802  26.844  -9.039  1.00 75.12           O  
ATOM   1612  OG  SER A 195      -0.824  28.406  -6.211  1.00 75.12           O  
ATOM   1613  N   TRP A 196      -3.404  28.406  -8.617  1.00 82.00           N  
ATOM   1614  CA  TRP A 196      -4.457  27.406  -8.719  1.00 82.00           C  
ATOM   1615  C   TRP A 196      -4.703  27.016 -10.172  1.00 82.00           C  
ATOM   1616  CB  TRP A 196      -5.754  27.922  -8.086  1.00 82.00           C  
ATOM   1617  O   TRP A 196      -4.590  27.859 -11.070  1.00 82.00           O  
ATOM   1618  CG  TRP A 196      -5.699  28.031  -6.594  1.00 82.00           C  
ATOM   1619  CD1 TRP A 196      -4.602  27.891  -5.797  1.00 82.00           C  
ATOM   1620  CD2 TRP A 196      -6.793  28.328  -5.723  1.00 82.00           C  
ATOM   1621  CE2 TRP A 196      -6.285  28.328  -4.402  1.00 82.00           C  
ATOM   1622  CE3 TRP A 196      -8.156  28.578  -5.926  1.00 82.00           C  
ATOM   1623  NE1 TRP A 196      -4.945  28.062  -4.477  1.00 82.00           N  
ATOM   1624  CH2 TRP A 196      -8.422  28.828  -3.520  1.00 82.00           C  
ATOM   1625  CZ2 TRP A 196      -7.094  28.594  -3.293  1.00 82.00           C  
ATOM   1626  CZ3 TRP A 196      -8.961  28.828  -4.820  1.00 82.00           C  
ATOM   1627  N   ARG A 197      -4.965  25.766 -10.375  1.00 79.38           N  
ATOM   1628  CA  ARG A 197      -5.234  25.266 -11.719  1.00 79.38           C  
ATOM   1629  C   ARG A 197      -6.734  25.234 -12.000  1.00 79.38           C  
ATOM   1630  CB  ARG A 197      -4.637  23.875 -11.906  1.00 79.38           C  
ATOM   1631  O   ARG A 197      -7.324  24.172 -12.125  1.00 79.38           O  
ATOM   1632  CG  ARG A 197      -3.121  23.844 -11.805  1.00 79.38           C  
ATOM   1633  CD  ARG A 197      -2.590  22.406 -11.812  1.00 79.38           C  
ATOM   1634  NE  ARG A 197      -2.824  21.734 -10.539  1.00 79.38           N  
ATOM   1635  NH1 ARG A 197      -2.531  19.609 -11.375  1.00 79.38           N  
ATOM   1636  NH2 ARG A 197      -3.018  19.906  -9.156  1.00 79.38           N  
ATOM   1637  CZ  ARG A 197      -2.791  20.422 -10.359  1.00 79.38           C  
ATOM   1638  N   LEU A 198      -7.273  26.375 -12.203  1.00 79.12           N  
ATOM   1639  CA  LEU A 198      -8.719  26.500 -12.367  1.00 79.12           C  
ATOM   1640  C   LEU A 198      -9.102  26.484 -13.844  1.00 79.12           C  
ATOM   1641  CB  LEU A 198      -9.211  27.797 -11.719  1.00 79.12           C  
ATOM   1642  O   LEU A 198     -10.273  26.297 -14.180  1.00 79.12           O  
ATOM   1643  CG  LEU A 198      -9.039  27.906 -10.203  1.00 79.12           C  
ATOM   1644  CD1 LEU A 198      -9.453  29.297  -9.727  1.00 79.12           C  
ATOM   1645  CD2 LEU A 198      -9.852  26.828  -9.492  1.00 79.12           C  
ATOM   1646  N   TYR A 199      -8.086  26.625 -14.703  1.00 78.88           N  
ATOM   1647  CA  TYR A 199      -8.289  26.609 -16.156  1.00 78.88           C  
ATOM   1648  C   TYR A 199      -9.344  27.625 -16.562  1.00 78.88           C  
ATOM   1649  CB  TYR A 199      -8.711  25.203 -16.609  1.00 78.88           C  
ATOM   1650  O   TYR A 199      -9.133  28.844 -16.406  1.00 78.88           O  
ATOM   1651  CG  TYR A 199      -7.676  24.141 -16.344  1.00 78.88           C  
ATOM   1652  CD1 TYR A 199      -6.414  24.219 -16.938  1.00 78.88           C  
ATOM   1653  CD2 TYR A 199      -7.957  23.062 -15.516  1.00 78.88           C  
ATOM   1654  CE1 TYR A 199      -5.457  23.234 -16.703  1.00 78.88           C  
ATOM   1655  CE2 TYR A 199      -7.004  22.078 -15.273  1.00 78.88           C  
ATOM   1656  OH  TYR A 199      -4.816  21.203 -15.633  1.00 78.88           O  
ATOM   1657  CZ  TYR A 199      -5.762  22.172 -15.867  1.00 78.88           C  
ATOM   1658  N   GLN A 200     -10.539  27.156 -16.906  1.00 76.81           N  
ATOM   1659  CA  GLN A 200     -11.562  28.047 -17.422  1.00 76.81           C  
ATOM   1660  C   GLN A 200     -12.352  28.703 -16.297  1.00 76.81           C  
ATOM   1661  CB  GLN A 200     -12.508  27.297 -18.359  1.00 76.81           C  
ATOM   1662  O   GLN A 200     -13.312  29.438 -16.547  1.00 76.81           O  
ATOM   1663  CG  GLN A 200     -13.242  26.141 -17.703  1.00 76.81           C  
ATOM   1664  CD  GLN A 200     -13.930  25.234 -18.703  1.00 76.81           C  
ATOM   1665  NE2 GLN A 200     -14.672  24.250 -18.203  1.00 76.81           N  
ATOM   1666  OE1 GLN A 200     -13.797  25.422 -19.922  1.00 76.81           O  
ATOM   1667  N   PHE A 201     -11.914  28.484 -15.164  1.00 84.62           N  
ATOM   1668  CA  PHE A 201     -12.656  29.016 -14.031  1.00 84.62           C  
ATOM   1669  C   PHE A 201     -11.828  30.047 -13.273  1.00 84.62           C  
ATOM   1670  CB  PHE A 201     -13.086  27.891 -13.094  1.00 84.62           C  
ATOM   1671  O   PHE A 201     -10.609  30.109 -13.445  1.00 84.62           O  
ATOM   1672  CG  PHE A 201     -14.039  26.906 -13.719  1.00 84.62           C  
ATOM   1673  CD1 PHE A 201     -15.406  27.156 -13.719  1.00 84.62           C  
ATOM   1674  CD2 PHE A 201     -13.570  25.734 -14.305  1.00 84.62           C  
ATOM   1675  CE1 PHE A 201     -16.297  26.250 -14.297  1.00 84.62           C  
ATOM   1676  CE2 PHE A 201     -14.453  24.828 -14.883  1.00 84.62           C  
ATOM   1677  CZ  PHE A 201     -15.812  25.078 -14.875  1.00 84.62           C  
ATOM   1678  N   SER A 202     -12.531  30.922 -12.555  1.00 87.56           N  
ATOM   1679  CA  SER A 202     -11.930  31.875 -11.609  1.00 87.56           C  
ATOM   1680  C   SER A 202     -12.531  31.719 -10.219  1.00 87.56           C  
ATOM   1681  CB  SER A 202     -12.117  33.312 -12.094  1.00 87.56           C  
ATOM   1682  O   SER A 202     -13.719  31.391 -10.078  1.00 87.56           O  
ATOM   1683  OG  SER A 202     -13.492  33.625 -12.172  1.00 87.56           O  
ATOM   1684  N   PHE A 203     -11.688  31.891  -9.281  1.00 90.69           N  
ATOM   1685  CA  PHE A 203     -12.125  31.828  -7.891  1.00 90.69           C  
ATOM   1686  C   PHE A 203     -12.766  33.125  -7.465  1.00 90.69           C  
ATOM   1687  CB  PHE A 203     -10.945  31.500  -6.973  1.00 90.69           C  
ATOM   1688  O   PHE A 203     -12.180  34.219  -7.629  1.00 90.69           O  
ATOM   1689  CG  PHE A 203     -11.289  31.516  -5.508  1.00 90.69           C  
ATOM   1690  CD1 PHE A 203     -10.789  32.500  -4.676  1.00 90.69           C  
ATOM   1691  CD2 PHE A 203     -12.117  30.547  -4.965  1.00 90.69           C  
ATOM   1692  CE1 PHE A 203     -11.109  32.531  -3.320  1.00 90.69           C  
ATOM   1693  CE2 PHE A 203     -12.438  30.562  -3.609  1.00 90.69           C  
ATOM   1694  CZ  PHE A 203     -11.938  31.562  -2.789  1.00 90.69           C  
ATOM   1695  N   VAL A 204     -13.984  33.062  -6.914  1.00 90.81           N  
ATOM   1696  CA  VAL A 204     -14.750  34.250  -6.539  1.00 90.81           C  
ATOM   1697  C   VAL A 204     -14.758  34.406  -5.020  1.00 90.81           C  
ATOM   1698  CB  VAL A 204     -16.188  34.188  -7.078  1.00 90.81           C  
ATOM   1699  O   VAL A 204     -14.656  35.500  -4.492  1.00 90.81           O  
ATOM   1700  CG1 VAL A 204     -17.000  35.406  -6.613  1.00 90.81           C  
ATOM   1701  CG2 VAL A 204     -16.188  34.094  -8.602  1.00 90.81           C  
ATOM   1702  N   GLY A 205     -14.852  33.281  -4.348  1.00 91.81           N  
ATOM   1703  CA  GLY A 205     -14.938  33.312  -2.896  1.00 91.81           C  
ATOM   1704  C   GLY A 205     -15.227  31.969  -2.279  1.00 91.81           C  
ATOM   1705  O   GLY A 205     -15.289  30.969  -2.986  1.00 91.81           O  
ATOM   1706  N   LEU A 206     -15.258  32.062  -0.944  1.00 94.44           N  
ATOM   1707  CA  LEU A 206     -15.586  30.828  -0.221  1.00 94.44           C  
ATOM   1708  C   LEU A 206     -16.406  31.141   1.021  1.00 94.44           C  
ATOM   1709  CB  LEU A 206     -14.305  30.078   0.174  1.00 94.44           C  
ATOM   1710  O   LEU A 206     -16.438  32.281   1.495  1.00 94.44           O  
ATOM   1711  CG  LEU A 206     -13.375  30.797   1.150  1.00 94.44           C  
ATOM   1712  CD1 LEU A 206     -13.820  30.547   2.588  1.00 94.44           C  
ATOM   1713  CD2 LEU A 206     -11.930  30.359   0.944  1.00 94.44           C  
ATOM   1714  N   ARG A 207     -17.172  30.219   1.479  1.00 94.06           N  
ATOM   1715  CA  ARG A 207     -17.922  30.281   2.723  1.00 94.06           C  
ATOM   1716  C   ARG A 207     -17.938  28.938   3.432  1.00 94.06           C  
ATOM   1717  CB  ARG A 207     -19.359  30.750   2.449  1.00 94.06           C  
ATOM   1718  O   ARG A 207     -18.016  27.891   2.783  1.00 94.06           O  
ATOM   1719  CG  ARG A 207     -20.156  29.797   1.581  1.00 94.06           C  
ATOM   1720  CD  ARG A 207     -21.531  30.359   1.243  1.00 94.06           C  
ATOM   1721  NE  ARG A 207     -22.297  29.453   0.398  1.00 94.06           N  
ATOM   1722  NH1 ARG A 207     -21.703  30.469  -1.591  1.00 94.06           N  
ATOM   1723  NH2 ARG A 207     -23.094  28.641  -1.600  1.00 94.06           N  
ATOM   1724  CZ  ARG A 207     -22.359  29.516  -0.929  1.00 94.06           C  
ATOM   1725  N   ASN A 208     -17.734  28.969   4.715  1.00 93.69           N  
ATOM   1726  CA  ASN A 208     -17.828  27.734   5.504  1.00 93.69           C  
ATOM   1727  C   ASN A 208     -19.109  27.719   6.336  1.00 93.69           C  
ATOM   1728  CB  ASN A 208     -16.609  27.578   6.406  1.00 93.69           C  
ATOM   1729  O   ASN A 208     -19.547  28.750   6.848  1.00 93.69           O  
ATOM   1730  CG  ASN A 208     -16.312  28.812   7.223  1.00 93.69           C  
ATOM   1731  ND2 ASN A 208     -16.094  28.641   8.516  1.00 93.69           N  
ATOM   1732  OD1 ASN A 208     -16.281  29.938   6.691  1.00 93.69           O  
ATOM   1733  N   THR A 209     -19.734  26.562   6.410  1.00 94.88           N  
ATOM   1734  CA  THR A 209     -21.000  26.375   7.113  1.00 94.88           C  
ATOM   1735  C   THR A 209     -20.938  25.141   7.996  1.00 94.88           C  
ATOM   1736  CB  THR A 209     -22.172  26.266   6.125  1.00 94.88           C  
ATOM   1737  O   THR A 209     -20.016  24.328   7.883  1.00 94.88           O  
ATOM   1738  CG2 THR A 209     -22.203  27.438   5.164  1.00 94.88           C  
ATOM   1739  OG1 THR A 209     -22.031  25.047   5.371  1.00 94.88           O  
ATOM   1740  N   THR A 210     -21.844  25.062   8.953  1.00 96.25           N  
ATOM   1741  CA  THR A 210     -22.078  23.906   9.812  1.00 96.25           C  
ATOM   1742  C   THR A 210     -23.547  23.516   9.773  1.00 96.25           C  
ATOM   1743  CB  THR A 210     -21.656  24.203  11.258  1.00 96.25           C  
ATOM   1744  O   THR A 210     -24.438  24.359   9.906  1.00 96.25           O  
ATOM   1745  CG2 THR A 210     -21.797  22.953  12.133  1.00 96.25           C  
ATOM   1746  OG1 THR A 210     -20.281  24.625  11.273  1.00 96.25           O  
ATOM   1747  N   GLU A 211     -23.812  22.219   9.602  1.00 96.12           N  
ATOM   1748  CA  GLU A 211     -25.188  21.719   9.578  1.00 96.12           C  
ATOM   1749  C   GLU A 211     -25.281  20.359  10.266  1.00 96.12           C  
ATOM   1750  CB  GLU A 211     -25.688  21.609   8.141  1.00 96.12           C  
ATOM   1751  O   GLU A 211     -24.281  19.656  10.422  1.00 96.12           O  
ATOM   1752  CG  GLU A 211     -24.953  20.594   7.289  1.00 96.12           C  
ATOM   1753  CD  GLU A 211     -25.422  20.562   5.844  1.00 96.12           C  
ATOM   1754  OE1 GLU A 211     -24.750  19.922   5.000  1.00 96.12           O  
ATOM   1755  OE2 GLU A 211     -26.469  21.172   5.551  1.00 96.12           O  
ATOM   1756  N   VAL A 212     -26.406  20.062  10.742  1.00 96.06           N  
ATOM   1757  CA  VAL A 212     -26.703  18.734  11.281  1.00 96.06           C  
ATOM   1758  C   VAL A 212     -27.484  17.922  10.250  1.00 96.06           C  
ATOM   1759  CB  VAL A 212     -27.500  18.828  12.602  1.00 96.06           C  
ATOM   1760  O   VAL A 212     -28.547  18.344   9.789  1.00 96.06           O  
ATOM   1761  CG1 VAL A 212     -27.875  17.422  13.094  1.00 96.06           C  
ATOM   1762  CG2 VAL A 212     -26.703  19.578  13.664  1.00 96.06           C  
ATOM   1763  N   VAL A 213     -26.906  16.844   9.867  1.00 92.12           N  
ATOM   1764  CA  VAL A 213     -27.547  15.961   8.898  1.00 92.12           C  
ATOM   1765  C   VAL A 213     -28.125  14.750   9.617  1.00 92.12           C  
ATOM   1766  CB  VAL A 213     -26.547  15.516   7.805  1.00 92.12           C  
ATOM   1767  O   VAL A 213     -27.422  14.070  10.375  1.00 92.12           O  
ATOM   1768  CG1 VAL A 213     -27.188  14.469   6.891  1.00 92.12           C  
ATOM   1769  CG2 VAL A 213     -26.062  16.719   6.996  1.00 92.12           C  
ATOM   1770  N   LYS A 214     -29.375  14.484   9.336  1.00 89.69           N  
ATOM   1771  CA  LYS A 214     -30.062  13.344   9.930  1.00 89.69           C  
ATOM   1772  C   LYS A 214     -29.906  12.094   9.062  1.00 89.69           C  
ATOM   1773  CB  LYS A 214     -31.547  13.656  10.141  1.00 89.69           C  
ATOM   1774  O   LYS A 214     -30.156  12.141   7.855  1.00 89.69           O  
ATOM   1775  CG  LYS A 214     -31.797  14.766  11.141  1.00 89.69           C  
ATOM   1776  CD  LYS A 214     -33.281  14.953  11.398  1.00 89.69           C  
ATOM   1777  CE  LYS A 214     -33.562  16.078  12.391  1.00 89.69           C  
ATOM   1778  NZ  LYS A 214     -35.031  16.250  12.656  1.00 89.69           N  
ATOM   1779  N   THR A 215     -29.406  11.055   9.703  1.00 80.00           N  
ATOM   1780  CA  THR A 215     -29.281   9.781   9.008  1.00 80.00           C  
ATOM   1781  C   THR A 215     -29.922   8.656   9.812  1.00 80.00           C  
ATOM   1782  CB  THR A 215     -27.812   9.438   8.734  1.00 80.00           C  
ATOM   1783  O   THR A 215     -30.359   8.875  10.945  1.00 80.00           O  
ATOM   1784  CG2 THR A 215     -27.062  10.625   8.125  1.00 80.00           C  
ATOM   1785  OG1 THR A 215     -27.172   9.086   9.969  1.00 80.00           O  
ATOM   1786  N   THR A 216     -29.969   7.449   9.258  1.00 73.00           N  
ATOM   1787  CA  THR A 216     -30.547   6.285   9.922  1.00 73.00           C  
ATOM   1788  C   THR A 216     -29.656   5.848  11.086  1.00 73.00           C  
ATOM   1789  CB  THR A 216     -30.719   5.109   8.938  1.00 73.00           C  
ATOM   1790  O   THR A 216     -30.156   5.270  12.062  1.00 73.00           O  
ATOM   1791  CG2 THR A 216     -31.766   5.434   7.875  1.00 73.00           C  
ATOM   1792  OG1 THR A 216     -29.469   4.840   8.297  1.00 73.00           O  
ATOM   1793  N   SER A 217     -28.484   6.203  10.961  1.00 78.00           N  
ATOM   1794  CA  SER A 217     -27.547   5.762  11.992  1.00 78.00           C  
ATOM   1795  C   SER A 217     -27.375   6.832  13.070  1.00 78.00           C  
ATOM   1796  CB  SER A 217     -26.188   5.410  11.383  1.00 78.00           C  
ATOM   1797  O   SER A 217     -26.719   6.598  14.086  1.00 78.00           O  
ATOM   1798  OG  SER A 217     -25.609   6.547  10.773  1.00 78.00           O  
ATOM   1799  N   GLY A 218     -27.891   8.008  12.883  1.00 86.06           N  
ATOM   1800  CA  GLY A 218     -27.766   9.102  13.828  1.00 86.06           C  
ATOM   1801  C   GLY A 218     -27.656  10.461  13.156  1.00 86.06           C  
ATOM   1802  O   GLY A 218     -27.656  10.547  11.930  1.00 86.06           O  
ATOM   1803  N   ASP A 219     -27.641  11.453  14.062  1.00 93.75           N  
ATOM   1804  CA  ASP A 219     -27.438  12.828  13.602  1.00 93.75           C  
ATOM   1805  C   ASP A 219     -25.969  13.219  13.656  1.00 93.75           C  
ATOM   1806  CB  ASP A 219     -28.281  13.797  14.438  1.00 93.75           C  
ATOM   1807  O   ASP A 219     -25.312  13.039  14.680  1.00 93.75           O  
ATOM   1808  CG  ASP A 219     -29.766  13.547  14.328  1.00 93.75           C  
ATOM   1809  OD1 ASP A 219     -30.203  12.805  13.406  1.00 93.75           O  
ATOM   1810  OD2 ASP A 219     -30.531  14.094  15.156  1.00 93.75           O  
ATOM   1811  N   TYR A 220     -25.547  13.750  12.578  1.00 94.06           N  
ATOM   1812  CA  TYR A 220     -24.141  14.078  12.492  1.00 94.06           C  
ATOM   1813  C   TYR A 220     -23.938  15.562  12.219  1.00 94.06           C  
ATOM   1814  CB  TYR A 220     -23.453  13.250  11.391  1.00 94.06           C  
ATOM   1815  O   TYR A 220     -24.703  16.172  11.477  1.00 94.06           O  
ATOM   1816  CG  TYR A 220     -23.375  11.773  11.703  1.00 94.06           C  
ATOM   1817  CD1 TYR A 220     -22.250  11.234  12.312  1.00 94.06           C  
ATOM   1818  CD2 TYR A 220     -24.438  10.922  11.391  1.00 94.06           C  
ATOM   1819  CE1 TYR A 220     -22.172   9.875  12.594  1.00 94.06           C  
ATOM   1820  CE2 TYR A 220     -24.375   9.562  11.672  1.00 94.06           C  
ATOM   1821  OH  TYR A 220     -23.156   7.703  12.555  1.00 94.06           O  
ATOM   1822  CZ  TYR A 220     -23.234   9.047  12.273  1.00 94.06           C  
ATOM   1823  N   VAL A 221     -22.953  16.094  12.820  1.00 96.88           N  
ATOM   1824  CA  VAL A 221     -22.531  17.453  12.516  1.00 96.88           C  
ATOM   1825  C   VAL A 221     -21.656  17.453  11.258  1.00 96.88           C  
ATOM   1826  CB  VAL A 221     -21.766  18.094  13.695  1.00 96.88           C  
ATOM   1827  O   VAL A 221     -20.578  16.844  11.242  1.00 96.88           O  
ATOM   1828  CG1 VAL A 221     -21.328  19.531  13.352  1.00 96.88           C  
ATOM   1829  CG2 VAL A 221     -22.625  18.078  14.953  1.00 96.88           C  
ATOM   1830  N   VAL A 222     -22.156  18.141  10.258  1.00 96.56           N  
ATOM   1831  CA  VAL A 222     -21.438  18.203   8.984  1.00 96.56           C  
ATOM   1832  C   VAL A 222     -20.875  19.609   8.766  1.00 96.56           C  
ATOM   1833  CB  VAL A 222     -22.344  17.797   7.801  1.00 96.56           C  
ATOM   1834  O   VAL A 222     -21.625  20.578   8.789  1.00 96.56           O  
ATOM   1835  CG1 VAL A 222     -21.609  17.953   6.473  1.00 96.56           C  
ATOM   1836  CG2 VAL A 222     -22.859  16.375   7.980  1.00 96.56           C  
ATOM   1837  N   MET A 223     -19.562  19.625   8.625  1.00 97.31           N  
ATOM   1838  CA  MET A 223     -18.859  20.859   8.305  1.00 97.31           C  
ATOM   1839  C   MET A 223     -18.625  20.969   6.801  1.00 97.31           C  
ATOM   1840  CB  MET A 223     -17.516  20.922   9.047  1.00 97.31           C  
ATOM   1841  O   MET A 223     -18.203  20.016   6.156  1.00 97.31           O  
ATOM   1842  CG  MET A 223     -17.625  20.578  10.523  1.00 97.31           C  
ATOM   1843  SD  MET A 223     -18.547  21.828  11.484  1.00 97.31           S  
ATOM   1844  CE  MET A 223     -17.391  23.234  11.375  1.00 97.31           C  
ATOM   1845  N   SER A 224     -18.938  22.219   6.250  1.00 96.44           N  
ATOM   1846  CA  SER A 224     -18.797  22.375   4.809  1.00 96.44           C  
ATOM   1847  C   SER A 224     -18.094  23.688   4.461  1.00 96.44           C  
ATOM   1848  CB  SER A 224     -20.172  22.344   4.137  1.00 96.44           C  
ATOM   1849  O   SER A 224     -18.234  24.688   5.164  1.00 96.44           O  
ATOM   1850  OG  SER A 224     -20.844  21.125   4.434  1.00 96.44           O  
ATOM   1851  N   VAL A 225     -17.250  23.641   3.459  1.00 96.38           N  
ATOM   1852  CA  VAL A 225     -16.719  24.828   2.789  1.00 96.38           C  
ATOM   1853  C   VAL A 225     -17.156  24.828   1.327  1.00 96.38           C  
ATOM   1854  CB  VAL A 225     -15.180  24.875   2.883  1.00 96.38           C  
ATOM   1855  O   VAL A 225     -17.031  23.812   0.629  1.00 96.38           O  
ATOM   1856  CG1 VAL A 225     -14.656  26.172   2.250  1.00 96.38           C  
ATOM   1857  CG2 VAL A 225     -14.734  24.781   4.340  1.00 96.38           C  
ATOM   1858  N   TYR A 226     -17.688  25.906   0.942  1.00 94.69           N  
ATOM   1859  CA  TYR A 226     -18.109  26.078  -0.442  1.00 94.69           C  
ATOM   1860  C   TYR A 226     -17.156  27.016  -1.187  1.00 94.69           C  
ATOM   1861  CB  TYR A 226     -19.531  26.641  -0.500  1.00 94.69           C  
ATOM   1862  O   TYR A 226     -16.906  28.141  -0.752  1.00 94.69           O  
ATOM   1863  CG  TYR A 226     -20.578  25.719   0.052  1.00 94.69           C  
ATOM   1864  CD1 TYR A 226     -21.219  24.781  -0.771  1.00 94.69           C  
ATOM   1865  CD2 TYR A 226     -20.938  25.750   1.397  1.00 94.69           C  
ATOM   1866  CE1 TYR A 226     -22.188  23.922  -0.267  1.00 94.69           C  
ATOM   1867  CE2 TYR A 226     -21.906  24.891   1.912  1.00 94.69           C  
ATOM   1868  OH  TYR A 226     -23.484  23.125   1.578  1.00 94.69           O  
ATOM   1869  CZ  TYR A 226     -22.516  23.984   1.073  1.00 94.69           C  
ATOM   1870  N   PHE A 227     -16.656  26.531  -2.246  1.00 94.12           N  
ATOM   1871  CA  PHE A 227     -15.797  27.328  -3.107  1.00 94.12           C  
ATOM   1872  C   PHE A 227     -16.562  27.812  -4.332  1.00 94.12           C  
ATOM   1873  CB  PHE A 227     -14.570  26.500  -3.547  1.00 94.12           C  
ATOM   1874  O   PHE A 227     -16.984  27.016  -5.168  1.00 94.12           O  
ATOM   1875  CG  PHE A 227     -13.781  25.938  -2.402  1.00 94.12           C  
ATOM   1876  CD1 PHE A 227     -12.812  26.703  -1.762  1.00 94.12           C  
ATOM   1877  CD2 PHE A 227     -14.000  24.641  -1.968  1.00 94.12           C  
ATOM   1878  CE1 PHE A 227     -12.078  26.172  -0.701  1.00 94.12           C  
ATOM   1879  CE2 PHE A 227     -13.273  24.109  -0.909  1.00 94.12           C  
ATOM   1880  CZ  PHE A 227     -12.305  24.875  -0.278  1.00 94.12           C  
ATOM   1881  N   ASP A 228     -16.641  29.078  -4.434  1.00 92.00           N  
ATOM   1882  CA  ASP A 228     -17.391  29.688  -5.535  1.00 92.00           C  
ATOM   1883  C   ASP A 228     -16.469  29.984  -6.719  1.00 92.00           C  
ATOM   1884  CB  ASP A 228     -18.078  30.969  -5.074  1.00 92.00           C  
ATOM   1885  O   ASP A 228     -15.477  30.703  -6.570  1.00 92.00           O  
ATOM   1886  CG  ASP A 228     -19.047  30.734  -3.928  1.00 92.00           C  
ATOM   1887  OD1 ASP A 228     -19.734  29.688  -3.906  1.00 92.00           O  
ATOM   1888  OD2 ASP A 228     -19.141  31.609  -3.039  1.00 92.00           O  
ATOM   1889  N   LEU A 229     -16.844  29.359  -7.785  1.00 89.25           N  
ATOM   1890  CA  LEU A 229     -16.078  29.516  -9.008  1.00 89.25           C  
ATOM   1891  C   LEU A 229     -16.906  30.156 -10.109  1.00 89.25           C  
ATOM   1892  CB  LEU A 229     -15.547  28.156  -9.492  1.00 89.25           C  
ATOM   1893  O   LEU A 229     -18.125  29.953 -10.180  1.00 89.25           O  
ATOM   1894  CG  LEU A 229     -14.742  27.344  -8.469  1.00 89.25           C  
ATOM   1895  CD1 LEU A 229     -14.414  25.969  -9.031  1.00 89.25           C  
ATOM   1896  CD2 LEU A 229     -13.469  28.078  -8.078  1.00 89.25           C  
ATOM   1897  N   SER A 230     -16.219  31.000 -10.898  1.00 86.75           N  
ATOM   1898  CA  SER A 230     -16.859  31.609 -12.055  1.00 86.75           C  
ATOM   1899  C   SER A 230     -16.125  31.250 -13.344  1.00 86.75           C  
ATOM   1900  CB  SER A 230     -16.922  33.125 -11.898  1.00 86.75           C  
ATOM   1901  O   SER A 230     -14.898  31.172 -13.367  1.00 86.75           O  
ATOM   1902  OG  SER A 230     -15.672  33.719 -12.211  1.00 86.75           O  
ATOM   1903  N   ARG A 231     -16.859  30.891 -14.375  1.00 81.19           N  
ATOM   1904  CA  ARG A 231     -16.234  30.578 -15.656  1.00 81.19           C  
ATOM   1905  C   ARG A 231     -15.711  31.844 -16.344  1.00 81.19           C  
ATOM   1906  CB  ARG A 231     -17.219  29.859 -16.578  1.00 81.19           C  
ATOM   1907  O   ARG A 231     -16.406  32.875 -16.375  1.00 81.19           O  
ATOM   1908  CG  ARG A 231     -16.609  28.719 -17.359  1.00 81.19           C  
ATOM   1909  CD  ARG A 231     -17.656  27.969 -18.172  1.00 81.19           C  
ATOM   1910  NE  ARG A 231     -17.156  26.672 -18.641  1.00 81.19           N  
ATOM   1911  NH1 ARG A 231     -18.984  26.203 -19.953  1.00 81.19           N  
ATOM   1912  NH2 ARG A 231     -17.250  24.719 -19.828  1.00 81.19           N  
ATOM   1913  CZ  ARG A 231     -17.797  25.859 -19.484  1.00 81.19           C  
ATOM   1914  N   ARG A 232     -14.391  31.734 -16.641  1.00 73.31           N  
ATOM   1915  CA  ARG A 232     -13.820  32.875 -17.344  1.00 73.31           C  
ATOM   1916  C   ARG A 232     -14.352  32.969 -18.781  1.00 73.31           C  
ATOM   1917  CB  ARG A 232     -12.289  32.781 -17.375  1.00 73.31           C  
ATOM   1918  O   ARG A 232     -14.531  31.938 -19.438  1.00 73.31           O  
ATOM   1919  CG  ARG A 232     -11.641  33.031 -16.016  1.00 73.31           C  
ATOM   1920  CD  ARG A 232     -10.125  32.969 -16.094  1.00 73.31           C  
ATOM   1921  NE  ARG A 232      -9.508  33.125 -14.781  1.00 73.31           N  
ATOM   1922  NH1 ARG A 232      -7.352  32.750 -15.523  1.00 73.31           N  
ATOM   1923  NH2 ARG A 232      -7.750  33.188 -13.305  1.00 73.31           N  
ATOM   1924  CZ  ARG A 232      -8.203  33.031 -14.539  1.00 73.31           C  
ATOM   1925  N   MET A 233     -15.180  33.844 -19.125  1.00 55.41           N  
ATOM   1926  CA  MET A 233     -15.586  34.094 -20.516  1.00 55.41           C  
ATOM   1927  C   MET A 233     -14.359  34.250 -21.406  1.00 55.41           C  
ATOM   1928  CB  MET A 233     -16.484  35.312 -20.609  1.00 55.41           C  
ATOM   1929  O   MET A 233     -13.398  34.938 -21.031  1.00 55.41           O  
ATOM   1930  CG  MET A 233     -17.938  35.062 -20.203  1.00 55.41           C  
ATOM   1931  SD  MET A 233     -19.141  35.969 -21.234  1.00 55.41           S  
ATOM   1932  CE  MET A 233     -19.281  37.500 -20.266  1.00 55.41           C  
ATOM   1933  N   GLY A 234     -13.930  33.219 -22.156  1.00 44.09           N  
ATOM   1934  CA  GLY A 234     -13.031  33.625 -23.234  1.00 44.09           C  
ATOM   1935  C   GLY A 234     -13.492  34.844 -23.969  1.00 44.09           C  
ATOM   1936  O   GLY A 234     -14.664  35.219 -23.922  1.00 44.09           O  
TER    1937      GLY A 234                                                      
ATOM   1938  N   GLN B   1      86.875  10.266  -9.859  1.00 19.03           N  
ATOM   1939  CA  GLN B   1      86.625   9.945  -8.445  1.00 19.03           C  
ATOM   1940  C   GLN B   1      85.188  10.203  -8.031  1.00 19.03           C  
ATOM   1941  CB  GLN B   1      87.625  10.766  -7.570  1.00 19.03           C  
ATOM   1942  O   GLN B   1      84.750  11.352  -7.969  1.00 19.03           O  
ATOM   1943  CG  GLN B   1      88.750   9.969  -7.012  1.00 19.03           C  
ATOM   1944  CD  GLN B   1      89.750  10.828  -6.250  1.00 19.03           C  
ATOM   1945  NE2 GLN B   1      90.688  10.188  -5.594  1.00 19.03           N  
ATOM   1946  OE1 GLN B   1      89.688  12.062  -6.254  1.00 19.03           O  
ATOM   1947  N   LYS B   2      84.250   9.297  -8.570  1.00 19.23           N  
ATOM   1948  CA  LYS B   2      82.812   9.172  -8.969  1.00 19.23           C  
ATOM   1949  C   LYS B   2      81.938   8.977  -7.750  1.00 19.23           C  
ATOM   1950  CB  LYS B   2      82.625   8.008  -9.938  1.00 19.23           C  
ATOM   1951  O   LYS B   2      82.062   7.980  -7.035  1.00 19.23           O  
ATOM   1952  CG  LYS B   2      82.812   8.383 -11.398  1.00 19.23           C  
ATOM   1953  CD  LYS B   2      82.562   7.195 -12.320  1.00 19.23           C  
ATOM   1954  CE  LYS B   2      82.750   7.586 -13.789  1.00 19.23           C  
ATOM   1955  NZ  LYS B   2      82.500   6.430 -14.695  1.00 19.23           N  
ATOM   1956  N   SER B   3      81.750  10.117  -6.941  1.00 20.00           N  
ATOM   1957  CA  SER B   3      81.250  10.219  -5.578  1.00 20.00           C  
ATOM   1958  C   SER B   3      79.812   9.656  -5.473  1.00 20.00           C  
ATOM   1959  CB  SER B   3      81.250  11.672  -5.105  1.00 20.00           C  
ATOM   1960  O   SER B   3      78.875  10.195  -6.074  1.00 20.00           O  
ATOM   1961  OG  SER B   3      80.500  12.484  -5.953  1.00 20.00           O  
ATOM   1962  N   ASP B   4      79.688   8.320  -5.500  1.00 20.22           N  
ATOM   1963  CA  ASP B   4      78.562   7.391  -5.691  1.00 20.22           C  
ATOM   1964  C   ASP B   4      77.562   7.477  -4.527  1.00 20.22           C  
ATOM   1965  CB  ASP B   4      79.062   5.961  -5.840  1.00 20.22           C  
ATOM   1966  O   ASP B   4      77.875   7.145  -3.391  1.00 20.22           O  
ATOM   1967  CG  ASP B   4      79.438   5.617  -7.266  1.00 20.22           C  
ATOM   1968  OD1 ASP B   4      79.062   6.355  -8.195  1.00 20.22           O  
ATOM   1969  OD2 ASP B   4      80.188   4.598  -7.461  1.00 20.22           O  
ATOM   1970  N   ASP B   5      76.812   8.633  -4.469  1.00 21.11           N  
ATOM   1971  CA  ASP B   5      75.875   9.094  -3.428  1.00 21.11           C  
ATOM   1972  C   ASP B   5      74.938   7.984  -3.006  1.00 21.11           C  
ATOM   1973  CB  ASP B   5      75.125  10.312  -3.908  1.00 21.11           C  
ATOM   1974  O   ASP B   5      74.312   7.332  -3.854  1.00 21.11           O  
ATOM   1975  CG  ASP B   5      75.875  11.617  -3.721  1.00 21.11           C  
ATOM   1976  OD1 ASP B   5      76.812  11.648  -2.941  1.00 21.11           O  
ATOM   1977  OD2 ASP B   5      75.500  12.625  -4.355  1.00 21.11           O  
ATOM   1978  N   ASP B   6      75.125   7.359  -1.852  1.00 20.59           N  
ATOM   1979  CA  ASP B   6      74.625   6.184  -1.137  1.00 20.59           C  
ATOM   1980  C   ASP B   6      73.125   6.266  -0.926  1.00 20.59           C  
ATOM   1981  CB  ASP B   6      75.312   6.039   0.210  1.00 20.59           C  
ATOM   1982  O   ASP B   6      72.625   7.227  -0.341  1.00 20.59           O  
ATOM   1983  CG  ASP B   6      76.688   5.328   0.100  1.00 20.59           C  
ATOM   1984  OD1 ASP B   6      76.938   4.656  -0.926  1.00 20.59           O  
ATOM   1985  OD2 ASP B   6      77.438   5.434   1.048  1.00 20.59           O  
ATOM   1986  N   TYR B   7      72.250   5.840  -1.949  1.00 21.56           N  
ATOM   1987  CA  TYR B   7      70.812   5.727  -2.076  1.00 21.56           C  
ATOM   1988  C   TYR B   7      70.188   4.953  -0.904  1.00 21.56           C  
ATOM   1989  CB  TYR B   7      70.438   5.039  -3.395  1.00 21.56           C  
ATOM   1990  O   TYR B   7      70.312   3.725  -0.852  1.00 21.56           O  
ATOM   1991  CG  TYR B   7      70.312   5.988  -4.562  1.00 21.56           C  
ATOM   1992  CD1 TYR B   7      69.125   6.648  -4.836  1.00 21.56           C  
ATOM   1993  CD2 TYR B   7      71.375   6.227  -5.398  1.00 21.56           C  
ATOM   1994  CE1 TYR B   7      69.000   7.523  -5.914  1.00 21.56           C  
ATOM   1995  CE2 TYR B   7      71.312   7.098  -6.477  1.00 21.56           C  
ATOM   1996  OH  TYR B   7      70.000   8.602  -7.793  1.00 21.56           O  
ATOM   1997  CZ  TYR B   7      70.062   7.742  -6.727  1.00 21.56           C  
ATOM   1998  N   GLU B   8      70.500   5.352   0.356  1.00 22.39           N  
ATOM   1999  CA  GLU B   8      70.062   4.535   1.482  1.00 22.39           C  
ATOM   2000  C   GLU B   8      68.562   4.219   1.385  1.00 22.39           C  
ATOM   2001  CB  GLU B   8      70.375   5.238   2.809  1.00 22.39           C  
ATOM   2002  O   GLU B   8      67.750   5.113   1.138  1.00 22.39           O  
ATOM   2003  CG  GLU B   8      71.750   4.992   3.324  1.00 22.39           C  
ATOM   2004  CD  GLU B   8      71.938   5.324   4.801  1.00 22.39           C  
ATOM   2005  OE1 GLU B   8      73.000   4.984   5.383  1.00 22.39           O  
ATOM   2006  OE2 GLU B   8      71.000   5.926   5.375  1.00 22.39           O  
ATOM   2007  N   ASP B   9      68.188   2.969   1.024  1.00 21.55           N  
ATOM   2008  CA  ASP B   9      66.938   2.225   0.821  1.00 21.55           C  
ATOM   2009  C   ASP B   9      66.000   2.311   2.051  1.00 21.55           C  
ATOM   2010  CB  ASP B   9      67.250   0.761   0.491  1.00 21.55           C  
ATOM   2011  O   ASP B   9      66.250   1.627   3.049  1.00 21.55           O  
ATOM   2012  CG  ASP B   9      66.688   0.337  -0.866  1.00 21.55           C  
ATOM   2013  OD1 ASP B   9      65.938   1.121  -1.506  1.00 21.55           O  
ATOM   2014  OD2 ASP B   9      67.000  -0.792  -1.300  1.00 21.55           O  
ATOM   2015  N   TYR B  10      65.688   3.494   2.598  1.00 22.66           N  
ATOM   2016  CA  TYR B  10      64.875   3.525   3.795  1.00 22.66           C  
ATOM   2017  C   TYR B  10      63.625   2.680   3.609  1.00 22.66           C  
ATOM   2018  CB  TYR B  10      64.500   4.965   4.141  1.00 22.66           C  
ATOM   2019  O   TYR B  10      62.781   2.990   2.768  1.00 22.66           O  
ATOM   2020  CG  TYR B  10      65.438   5.652   5.070  1.00 22.66           C  
ATOM   2021  CD1 TYR B  10      65.312   5.559   6.453  1.00 22.66           C  
ATOM   2022  CD2 TYR B  10      66.500   6.391   4.570  1.00 22.66           C  
ATOM   2023  CE1 TYR B  10      66.188   6.188   7.316  1.00 22.66           C  
ATOM   2024  CE2 TYR B  10      67.438   7.023   5.426  1.00 22.66           C  
ATOM   2025  OH  TYR B  10      68.125   7.543   7.641  1.00 22.66           O  
ATOM   2026  CZ  TYR B  10      67.250   6.918   6.793  1.00 22.66           C  
ATOM   2027  N   ALA B  11      63.625   1.343   3.723  1.00 23.20           N  
ATOM   2028  CA  ALA B  11      62.625   0.289   3.707  1.00 23.20           C  
ATOM   2029  C   ALA B  11      61.469   0.613   4.664  1.00 23.20           C  
ATOM   2030  CB  ALA B  11      63.250  -1.056   4.066  1.00 23.20           C  
ATOM   2031  O   ALA B  11      61.656   0.567   5.883  1.00 23.20           O  
ATOM   2032  N   SER B  12      60.781   1.739   4.602  1.00 23.84           N  
ATOM   2033  CA  SER B  12      59.719   2.180   5.496  1.00 23.84           C  
ATOM   2034  C   SER B  12      58.719   1.068   5.734  1.00 23.84           C  
ATOM   2035  CB  SER B  12      59.031   3.412   4.926  1.00 23.84           C  
ATOM   2036  O   SER B  12      58.219   0.446   4.785  1.00 23.84           O  
ATOM   2037  OG  SER B  12      58.656   3.205   3.572  1.00 23.84           O  
ATOM   2038  N   ASN B  13      58.719   0.290   6.848  1.00 24.23           N  
ATOM   2039  CA  ASN B  13      57.906  -0.766   7.453  1.00 24.23           C  
ATOM   2040  C   ASN B  13      56.438  -0.380   7.508  1.00 24.23           C  
ATOM   2041  CB  ASN B  13      58.438  -1.102   8.852  1.00 24.23           C  
ATOM   2042  O   ASN B  13      56.000   0.353   8.406  1.00 24.23           O  
ATOM   2043  CG  ASN B  13      59.219  -2.385   8.891  1.00 24.23           C  
ATOM   2044  ND2 ASN B  13      59.938  -2.617   9.992  1.00 24.23           N  
ATOM   2045  OD1 ASN B  13      59.219  -3.162   7.930  1.00 24.23           O  
ATOM   2046  N   LYS B  14      55.781   0.073   6.520  1.00 27.23           N  
ATOM   2047  CA  LYS B  14      54.375   0.486   6.461  1.00 27.23           C  
ATOM   2048  C   LYS B  14      53.469  -0.538   7.145  1.00 27.23           C  
ATOM   2049  CB  LYS B  14      53.938   0.691   5.012  1.00 27.23           C  
ATOM   2050  O   LYS B  14      53.250  -1.620   6.602  1.00 27.23           O  
ATOM   2051  CG  LYS B  14      54.219   2.088   4.473  1.00 27.23           C  
ATOM   2052  CD  LYS B  14      53.688   2.254   3.057  1.00 27.23           C  
ATOM   2053  CE  LYS B  14      53.938   3.654   2.521  1.00 27.23           C  
ATOM   2054  NZ  LYS B  14      53.375   3.836   1.146  1.00 27.23           N  
ATOM   2055  N   THR B  15      53.531  -0.731   8.492  1.00 26.55           N  
ATOM   2056  CA  THR B  15      52.750  -1.577   9.367  1.00 26.55           C  
ATOM   2057  C   THR B  15      51.250  -1.385   9.078  1.00 26.55           C  
ATOM   2058  CB  THR B  15      53.031  -1.281  10.852  1.00 26.55           C  
ATOM   2059  O   THR B  15      50.719  -0.281   9.227  1.00 26.55           O  
ATOM   2060  CG2 THR B  15      53.906  -2.348  11.461  1.00 26.55           C  
ATOM   2061  OG1 THR B  15      53.656  -0.005  10.961  1.00 26.55           O  
ATOM   2062  N   TRP B  16      50.688  -1.942   8.070  1.00 26.77           N  
ATOM   2063  CA  TRP B  16      49.250  -2.045   7.828  1.00 26.77           C  
ATOM   2064  C   TRP B  16      48.500  -2.314   9.133  1.00 26.77           C  
ATOM   2065  CB  TRP B  16      48.938  -3.150   6.816  1.00 26.77           C  
ATOM   2066  O   TRP B  16      48.719  -3.338   9.781  1.00 26.77           O  
ATOM   2067  CG  TRP B  16      49.562  -2.928   5.469  1.00 26.77           C  
ATOM   2068  CD1 TRP B  16      50.812  -3.289   5.070  1.00 26.77           C  
ATOM   2069  CD2 TRP B  16      48.969  -2.285   4.344  1.00 26.77           C  
ATOM   2070  CE2 TRP B  16      49.906  -2.293   3.295  1.00 26.77           C  
ATOM   2071  CE3 TRP B  16      47.719  -1.703   4.121  1.00 26.77           C  
ATOM   2072  NE1 TRP B  16      51.031  -2.912   3.764  1.00 26.77           N  
ATOM   2073  CH2 TRP B  16      48.406  -1.179   1.849  1.00 26.77           C  
ATOM   2074  CZ2 TRP B  16      49.625  -1.741   2.041  1.00 26.77           C  
ATOM   2075  CZ3 TRP B  16      47.438  -1.154   2.871  1.00 26.77           C  
ATOM   2076  N   VAL B  17      48.562  -1.394  10.117  1.00 27.34           N  
ATOM   2077  CA  VAL B  17      47.781  -1.531  11.344  1.00 27.34           C  
ATOM   2078  C   VAL B  17      46.438  -2.189  11.039  1.00 27.34           C  
ATOM   2079  CB  VAL B  17      47.562  -0.165  12.031  1.00 27.34           C  
ATOM   2080  O   VAL B  17      45.688  -1.687  10.219  1.00 27.34           O  
ATOM   2081  CG1 VAL B  17      46.719  -0.327  13.297  1.00 27.34           C  
ATOM   2082  CG2 VAL B  17      48.906   0.490  12.359  1.00 27.34           C  
ATOM   2083  N   LEU B  18      46.406  -3.479  11.109  1.00 28.70           N  
ATOM   2084  CA  LEU B  18      45.219  -4.363  11.047  1.00 28.70           C  
ATOM   2085  C   LEU B  18      44.062  -3.783  11.836  1.00 28.70           C  
ATOM   2086  CB  LEU B  18      45.594  -5.750  11.594  1.00 28.70           C  
ATOM   2087  O   LEU B  18      44.188  -3.473  13.016  1.00 28.70           O  
ATOM   2088  CG  LEU B  18      46.312  -6.688  10.633  1.00 28.70           C  
ATOM   2089  CD1 LEU B  18      47.125  -7.719  11.414  1.00 28.70           C  
ATOM   2090  CD2 LEU B  18      45.344  -7.375   9.703  1.00 28.70           C  
ATOM   2091  N   THR B  19      43.406  -2.803  11.359  1.00 35.19           N  
ATOM   2092  CA  THR B  19      42.188  -2.385  12.055  1.00 35.19           C  
ATOM   2093  C   THR B  19      41.531  -3.564  12.773  1.00 35.19           C  
ATOM   2094  CB  THR B  19      41.188  -1.756  11.078  1.00 35.19           C  
ATOM   2095  O   THR B  19      41.438  -4.660  12.219  1.00 35.19           O  
ATOM   2096  CG2 THR B  19      41.312  -0.240  11.031  1.00 35.19           C  
ATOM   2097  OG1 THR B  19      41.375  -2.291   9.766  1.00 35.19           O  
ATOM   2098  N   PRO B  20      41.625  -3.664  14.133  1.00 36.78           N  
ATOM   2099  CA  PRO B  20      41.062  -4.797  14.859  1.00 36.78           C  
ATOM   2100  C   PRO B  20      39.750  -5.301  14.242  1.00 36.78           C  
ATOM   2101  CB  PRO B  20      40.812  -4.230  16.266  1.00 36.78           C  
ATOM   2102  O   PRO B  20      38.969  -4.500  13.742  1.00 36.78           O  
ATOM   2103  CG  PRO B  20      41.156  -2.781  16.156  1.00 36.78           C  
ATOM   2104  CD  PRO B  20      41.625  -2.508  14.750  1.00 36.78           C  
ATOM   2105  N   LYS B  21      39.750  -6.543  13.641  1.00 46.38           N  
ATOM   2106  CA  LYS B  21      38.594  -7.332  13.164  1.00 46.38           C  
ATOM   2107  C   LYS B  21      37.438  -7.250  14.141  1.00 46.38           C  
ATOM   2108  CB  LYS B  21      39.000  -8.789  12.961  1.00 46.38           C  
ATOM   2109  O   LYS B  21      37.531  -7.695  15.289  1.00 46.38           O  
ATOM   2110  CG  LYS B  21      39.656  -9.062  11.609  1.00 46.38           C  
ATOM   2111  CD  LYS B  21      39.969 -10.547  11.430  1.00 46.38           C  
ATOM   2112  CE  LYS B  21      40.625 -10.820  10.078  1.00 46.38           C  
ATOM   2113  NZ  LYS B  21      40.938 -12.273   9.898  1.00 46.38           N  
ATOM   2114  N   VAL B  22      36.750  -6.234  14.344  1.00 52.31           N  
ATOM   2115  CA  VAL B  22      35.594  -6.207  15.219  1.00 52.31           C  
ATOM   2116  C   VAL B  22      34.625  -7.320  14.812  1.00 52.31           C  
ATOM   2117  CB  VAL B  22      34.875  -4.836  15.164  1.00 52.31           C  
ATOM   2118  O   VAL B  22      34.094  -7.320  13.703  1.00 52.31           O  
ATOM   2119  CG1 VAL B  22      33.688  -4.809  16.109  1.00 52.31           C  
ATOM   2120  CG2 VAL B  22      35.844  -3.713  15.492  1.00 52.31           C  
ATOM   2121  N   PRO B  23      34.688  -8.375  15.547  1.00 56.44           N  
ATOM   2122  CA  PRO B  23      33.781  -9.484  15.227  1.00 56.44           C  
ATOM   2123  C   PRO B  23      32.312  -9.031  15.102  1.00 56.44           C  
ATOM   2124  CB  PRO B  23      33.938 -10.438  16.406  1.00 56.44           C  
ATOM   2125  O   PRO B  23      31.922  -8.047  15.719  1.00 56.44           O  
ATOM   2126  CG  PRO B  23      35.031  -9.820  17.250  1.00 56.44           C  
ATOM   2127  CD  PRO B  23      35.312  -8.453  16.688  1.00 56.44           C  
ATOM   2128  N   GLU B  24      31.516  -9.570  14.086  1.00 61.38           N  
ATOM   2129  CA  GLU B  24      30.094  -9.367  13.820  1.00 61.38           C  
ATOM   2130  C   GLU B  24      29.297  -9.266  15.117  1.00 61.38           C  
ATOM   2131  CB  GLU B  24      29.547 -10.492  12.945  1.00 61.38           C  
ATOM   2132  O   GLU B  24      28.406  -8.430  15.242  1.00 61.38           O  
ATOM   2133  CG  GLU B  24      29.609 -10.203  11.453  1.00 61.38           C  
ATOM   2134  CD  GLU B  24      29.062 -11.344  10.602  1.00 61.38           C  
ATOM   2135  OE1 GLU B  24      29.062 -11.211   9.359  1.00 61.38           O  
ATOM   2136  OE2 GLU B  24      28.656 -12.367  11.180  1.00 61.38           O  
ATOM   2137  N   GLY B  25      29.719  -9.977  16.078  1.00 68.12           N  
ATOM   2138  CA  GLY B  25      29.062  -9.984  17.375  1.00 68.12           C  
ATOM   2139  C   GLY B  25      29.188  -8.664  18.109  1.00 68.12           C  
ATOM   2140  O   GLY B  25      28.250  -8.242  18.797  1.00 68.12           O  
ATOM   2141  N   ASP B  26      30.281  -8.023  17.828  1.00 77.81           N  
ATOM   2142  CA  ASP B  26      30.516  -6.762  18.531  1.00 77.81           C  
ATOM   2143  C   ASP B  26      29.625  -5.648  17.969  1.00 77.81           C  
ATOM   2144  CB  ASP B  26      31.984  -6.363  18.438  1.00 77.81           C  
ATOM   2145  O   ASP B  26      29.094  -4.844  18.734  1.00 77.81           O  
ATOM   2146  CG  ASP B  26      32.875  -7.125  19.406  1.00 77.81           C  
ATOM   2147  OD1 ASP B  26      32.344  -7.824  20.297  1.00 77.81           O  
ATOM   2148  OD2 ASP B  26      34.125  -7.027  19.266  1.00 77.81           O  
ATOM   2149  N   VAL B  27      29.391  -5.750  16.781  1.00 82.19           N  
ATOM   2150  CA  VAL B  27      28.609  -4.707  16.141  1.00 82.19           C  
ATOM   2151  C   VAL B  27      27.141  -4.855  16.547  1.00 82.19           C  
ATOM   2152  CB  VAL B  27      28.734  -4.742  14.602  1.00 82.19           C  
ATOM   2153  O   VAL B  27      26.453  -3.861  16.781  1.00 82.19           O  
ATOM   2154  CG1 VAL B  27      27.906  -3.643  13.953  1.00 82.19           C  
ATOM   2155  CG2 VAL B  27      30.203  -4.605  14.195  1.00 82.19           C  
ATOM   2156  N   THR B  28      26.797  -6.082  16.656  1.00 85.25           N  
ATOM   2157  CA  THR B  28      25.422  -6.355  17.109  1.00 85.25           C  
ATOM   2158  C   THR B  28      25.203  -5.812  18.516  1.00 85.25           C  
ATOM   2159  CB  THR B  28      25.125  -7.863  17.078  1.00 85.25           C  
ATOM   2160  O   THR B  28      24.156  -5.223  18.797  1.00 85.25           O  
ATOM   2161  CG2 THR B  28      23.719  -8.148  17.594  1.00 85.25           C  
ATOM   2162  OG1 THR B  28      25.219  -8.336  15.727  1.00 85.25           O  
ATOM   2163  N   VAL B  29      26.188  -5.984  19.281  1.00 87.19           N  
ATOM   2164  CA  VAL B  29      26.094  -5.520  20.656  1.00 87.19           C  
ATOM   2165  C   VAL B  29      26.031  -3.992  20.688  1.00 87.19           C  
ATOM   2166  CB  VAL B  29      27.281  -6.023  21.500  1.00 87.19           C  
ATOM   2167  O   VAL B  29      25.250  -3.408  21.422  1.00 87.19           O  
ATOM   2168  CG1 VAL B  29      27.281  -5.344  22.875  1.00 87.19           C  
ATOM   2169  CG2 VAL B  29      27.219  -7.539  21.656  1.00 87.19           C  
ATOM   2170  N   ILE B  30      26.828  -3.420  19.922  1.00 87.75           N  
ATOM   2171  CA  ILE B  30      26.844  -1.963  19.844  1.00 87.75           C  
ATOM   2172  C   ILE B  30      25.484  -1.446  19.406  1.00 87.75           C  
ATOM   2173  CB  ILE B  30      27.953  -1.462  18.891  1.00 87.75           C  
ATOM   2174  O   ILE B  30      24.922  -0.553  20.047  1.00 87.75           O  
ATOM   2175  CG1 ILE B  30      29.344  -1.764  19.469  1.00 87.75           C  
ATOM   2176  CG2 ILE B  30      27.781   0.035  18.609  1.00 87.75           C  
ATOM   2177  CD1 ILE B  30      30.469  -1.600  18.453  1.00 87.75           C  
ATOM   2178  N   LEU B  31      25.000  -2.047  18.406  1.00 87.19           N  
ATOM   2179  CA  LEU B  31      23.719  -1.605  17.844  1.00 87.19           C  
ATOM   2180  C   LEU B  31      22.594  -1.811  18.844  1.00 87.19           C  
ATOM   2181  CB  LEU B  31      23.422  -2.359  16.547  1.00 87.19           C  
ATOM   2182  O   LEU B  31      21.750  -0.924  19.031  1.00 87.19           O  
ATOM   2183  CG  LEU B  31      22.172  -1.912  15.789  1.00 87.19           C  
ATOM   2184  CD1 LEU B  31      22.297  -0.456  15.359  1.00 87.19           C  
ATOM   2185  CD2 LEU B  31      21.922  -2.812  14.578  1.00 87.19           C  
ATOM   2186  N   ASN B  32      22.578  -2.984  19.422  1.00 87.00           N  
ATOM   2187  CA  ASN B  32      21.547  -3.264  20.422  1.00 87.00           C  
ATOM   2188  C   ASN B  32      21.609  -2.293  21.594  1.00 87.00           C  
ATOM   2189  CB  ASN B  32      21.656  -4.707  20.906  1.00 87.00           C  
ATOM   2190  O   ASN B  32      20.578  -1.845  22.094  1.00 87.00           O  
ATOM   2191  CG  ASN B  32      21.188  -5.719  19.875  1.00 87.00           C  
ATOM   2192  ND2 ASN B  32      21.625  -6.965  20.031  1.00 87.00           N  
ATOM   2193  OD1 ASN B  32      20.453  -5.379  18.953  1.00 87.00           O  
ATOM   2194  N   ASN B  33      22.797  -2.000  21.984  1.00 89.75           N  
ATOM   2195  CA  ASN B  33      22.969  -1.044  23.078  1.00 89.75           C  
ATOM   2196  C   ASN B  33      22.500   0.350  22.688  1.00 89.75           C  
ATOM   2197  CB  ASN B  33      24.438  -0.996  23.500  1.00 89.75           C  
ATOM   2198  O   ASN B  33      21.906   1.062  23.500  1.00 89.75           O  
ATOM   2199  CG  ASN B  33      24.859  -2.217  24.312  1.00 89.75           C  
ATOM   2200  ND2 ASN B  33      26.156  -2.412  24.453  1.00 89.75           N  
ATOM   2201  OD1 ASN B  33      24.016  -2.979  24.781  1.00 89.75           O  
ATOM   2202  N   LEU B  34      22.734   0.699  21.469  1.00 89.88           N  
ATOM   2203  CA  LEU B  34      22.312   2.000  20.969  1.00 89.88           C  
ATOM   2204  C   LEU B  34      20.781   2.102  20.953  1.00 89.88           C  
ATOM   2205  CB  LEU B  34      22.859   2.242  19.547  1.00 89.88           C  
ATOM   2206  O   LEU B  34      20.234   3.152  21.281  1.00 89.88           O  
ATOM   2207  CG  LEU B  34      24.344   2.613  19.453  1.00 89.88           C  
ATOM   2208  CD1 LEU B  34      24.766   2.703  18.000  1.00 89.88           C  
ATOM   2209  CD2 LEU B  34      24.609   3.928  20.188  1.00 89.88           C  
ATOM   2210  N   LEU B  35      20.156   0.988  20.703  1.00 89.31           N  
ATOM   2211  CA  LEU B  35      18.703   0.996  20.516  1.00 89.31           C  
ATOM   2212  C   LEU B  35      18.000   0.803  21.859  1.00 89.31           C  
ATOM   2213  CB  LEU B  35      18.281  -0.098  19.547  1.00 89.31           C  
ATOM   2214  O   LEU B  35      16.828   1.179  22.000  1.00 89.31           O  
ATOM   2215  CG  LEU B  35      18.719   0.091  18.078  1.00 89.31           C  
ATOM   2216  CD1 LEU B  35      18.297  -1.110  17.250  1.00 89.31           C  
ATOM   2217  CD2 LEU B  35      18.125   1.379  17.516  1.00 89.31           C  
ATOM   2218  N   GLU B  36      18.766   0.282  22.766  1.00 89.31           N  
ATOM   2219  CA  GLU B  36      18.156   0.059  24.062  1.00 89.31           C  
ATOM   2220  C   GLU B  36      17.781   1.380  24.734  1.00 89.31           C  
ATOM   2221  CB  GLU B  36      19.094  -0.736  24.969  1.00 89.31           C  
ATOM   2222  O   GLU B  36      18.625   2.236  24.953  1.00 89.31           O  
ATOM   2223  CG  GLU B  36      18.438  -1.239  26.250  1.00 89.31           C  
ATOM   2224  CD  GLU B  36      19.328  -2.184  27.047  1.00 89.31           C  
ATOM   2225  OE1 GLU B  36      18.828  -2.809  28.016  1.00 89.31           O  
ATOM   2226  OE2 GLU B  36      20.516  -2.301  26.703  1.00 89.31           O  
ATOM   2227  N   GLY B  37      16.500   1.589  24.938  1.00 85.50           N  
ATOM   2228  CA  GLY B  37      16.000   2.783  25.594  1.00 85.50           C  
ATOM   2229  C   GLY B  37      15.898   3.980  24.672  1.00 85.50           C  
ATOM   2230  O   GLY B  37      15.531   5.078  25.109  1.00 85.50           O  
ATOM   2231  N   TYR B  38      16.359   3.867  23.484  1.00 89.69           N  
ATOM   2232  CA  TYR B  38      16.281   4.957  22.516  1.00 89.69           C  
ATOM   2233  C   TYR B  38      14.836   5.254  22.141  1.00 89.69           C  
ATOM   2234  CB  TYR B  38      17.078   4.621  21.250  1.00 89.69           C  
ATOM   2235  O   TYR B  38      14.086   4.348  21.766  1.00 89.69           O  
ATOM   2236  CG  TYR B  38      17.078   5.719  20.219  1.00 89.69           C  
ATOM   2237  CD1 TYR B  38      16.172   5.699  19.156  1.00 89.69           C  
ATOM   2238  CD2 TYR B  38      17.969   6.777  20.297  1.00 89.69           C  
ATOM   2239  CE1 TYR B  38      16.156   6.707  18.203  1.00 89.69           C  
ATOM   2240  CE2 TYR B  38      17.969   7.789  19.344  1.00 89.69           C  
ATOM   2241  OH  TYR B  38      17.062   8.750  17.359  1.00 89.69           O  
ATOM   2242  CZ  TYR B  38      17.062   7.746  18.297  1.00 89.69           C  
ATOM   2243  N   ASP B  39      14.422   6.465  22.281  1.00 88.81           N  
ATOM   2244  CA  ASP B  39      13.070   6.887  21.922  1.00 88.81           C  
ATOM   2245  C   ASP B  39      13.047   7.605  20.578  1.00 88.81           C  
ATOM   2246  CB  ASP B  39      12.492   7.793  23.016  1.00 88.81           C  
ATOM   2247  O   ASP B  39      13.406   8.773  20.484  1.00 88.81           O  
ATOM   2248  CG  ASP B  39      10.984   7.957  22.922  1.00 88.81           C  
ATOM   2249  OD1 ASP B  39      10.414   7.684  21.844  1.00 88.81           O  
ATOM   2250  OD2 ASP B  39      10.367   8.367  23.922  1.00 88.81           O  
ATOM   2251  N   ASN B  40      12.555   6.914  19.625  1.00 89.38           N  
ATOM   2252  CA  ASN B  40      12.578   7.465  18.281  1.00 89.38           C  
ATOM   2253  C   ASN B  40      11.406   8.414  18.047  1.00 89.38           C  
ATOM   2254  CB  ASN B  40      12.570   6.340  17.250  1.00 89.38           C  
ATOM   2255  O   ASN B  40      11.258   8.961  16.953  1.00 89.38           O  
ATOM   2256  CG  ASN B  40      11.320   5.484  17.312  1.00 89.38           C  
ATOM   2257  ND2 ASN B  40      11.195   4.539  16.391  1.00 89.38           N  
ATOM   2258  OD1 ASN B  40      10.477   5.676  18.188  1.00 89.38           O  
ATOM   2259  N   LYS B  41      10.656   8.688  19.031  1.00 86.38           N  
ATOM   2260  CA  LYS B  41       9.531   9.602  18.922  1.00 86.38           C  
ATOM   2261  C   LYS B  41       9.953  11.031  19.234  1.00 86.38           C  
ATOM   2262  CB  LYS B  41       8.391   9.180  19.859  1.00 86.38           C  
ATOM   2263  O   LYS B  41       9.219  11.984  18.938  1.00 86.38           O  
ATOM   2264  CG  LYS B  41       7.906   7.754  19.625  1.00 86.38           C  
ATOM   2265  CD  LYS B  41       6.816   7.371  20.625  1.00 86.38           C  
ATOM   2266  CE  LYS B  41       7.355   7.281  22.047  1.00 86.38           C  
ATOM   2267  NZ  LYS B  41       8.195   6.062  22.250  1.00 86.38           N  
ATOM   2268  N   LEU B  42      11.070  11.125  19.859  1.00 89.25           N  
ATOM   2269  CA  LEU B  42      11.547  12.430  20.312  1.00 89.25           C  
ATOM   2270  C   LEU B  42      12.758  12.875  19.500  1.00 89.25           C  
ATOM   2271  CB  LEU B  42      11.898  12.391  21.797  1.00 89.25           C  
ATOM   2272  O   LEU B  42      13.656  12.078  19.234  1.00 89.25           O  
ATOM   2273  CG  LEU B  42      10.781  11.977  22.750  1.00 89.25           C  
ATOM   2274  CD1 LEU B  42      11.312  11.859  24.172  1.00 89.25           C  
ATOM   2275  CD2 LEU B  42       9.625  12.977  22.688  1.00 89.25           C  
ATOM   2276  N   ARG B  43      12.758  14.125  19.109  1.00 92.62           N  
ATOM   2277  CA  ARG B  43      13.898  14.672  18.375  1.00 92.62           C  
ATOM   2278  C   ARG B  43      15.117  14.789  19.281  1.00 92.62           C  
ATOM   2279  CB  ARG B  43      13.547  16.047  17.797  1.00 92.62           C  
ATOM   2280  O   ARG B  43      14.984  14.875  20.516  1.00 92.62           O  
ATOM   2281  CG  ARG B  43      13.344  17.125  18.844  1.00 92.62           C  
ATOM   2282  CD  ARG B  43      13.203  18.500  18.203  1.00 92.62           C  
ATOM   2283  NE  ARG B  43      13.328  19.562  19.188  1.00 92.62           N  
ATOM   2284  NH1 ARG B  43      15.555  20.000  18.734  1.00 92.62           N  
ATOM   2285  NH2 ARG B  43      14.445  21.203  20.344  1.00 92.62           N  
ATOM   2286  CZ  ARG B  43      14.445  20.250  19.422  1.00 92.62           C  
ATOM   2287  N   PRO B  44      16.297  14.875  18.688  1.00 94.06           N  
ATOM   2288  CA  PRO B  44      17.516  15.078  19.469  1.00 94.06           C  
ATOM   2289  C   PRO B  44      17.531  16.422  20.203  1.00 94.06           C  
ATOM   2290  CB  PRO B  44      18.625  15.008  18.422  1.00 94.06           C  
ATOM   2291  O   PRO B  44      17.031  17.422  19.672  1.00 94.06           O  
ATOM   2292  CG  PRO B  44      18.031  14.289  17.266  1.00 94.06           C  
ATOM   2293  CD  PRO B  44      16.562  14.586  17.234  1.00 94.06           C  
ATOM   2294  N   ASP B  45      18.016  16.406  21.453  1.00 90.75           N  
ATOM   2295  CA  ASP B  45      18.266  17.594  22.266  1.00 90.75           C  
ATOM   2296  C   ASP B  45      16.969  18.328  22.578  1.00 90.75           C  
ATOM   2297  CB  ASP B  45      19.234  18.531  21.547  1.00 90.75           C  
ATOM   2298  O   ASP B  45      16.953  19.562  22.656  1.00 90.75           O  
ATOM   2299  CG  ASP B  45      20.609  17.906  21.328  1.00 90.75           C  
ATOM   2300  OD1 ASP B  45      21.125  17.234  22.234  1.00 90.75           O  
ATOM   2301  OD2 ASP B  45      21.188  18.109  20.234  1.00 90.75           O  
ATOM   2302  N   ILE B  46      15.969  17.578  22.625  1.00 88.50           N  
ATOM   2303  CA  ILE B  46      14.672  18.172  22.953  1.00 88.50           C  
ATOM   2304  C   ILE B  46      14.766  18.875  24.312  1.00 88.50           C  
ATOM   2305  CB  ILE B  46      13.555  17.109  23.000  1.00 88.50           C  
ATOM   2306  O   ILE B  46      15.305  18.328  25.266  1.00 88.50           O  
ATOM   2307  CG1 ILE B  46      12.188  17.766  23.141  1.00 88.50           C  
ATOM   2308  CG2 ILE B  46      13.805  16.094  24.125  1.00 88.50           C  
ATOM   2309  CD1 ILE B  46      11.016  16.875  22.734  1.00 88.50           C  
ATOM   2310  N   GLY B  47      14.250  20.109  24.375  1.00 83.75           N  
ATOM   2311  CA  GLY B  47      14.266  20.875  25.594  1.00 83.75           C  
ATOM   2312  C   GLY B  47      15.594  21.562  25.859  1.00 83.75           C  
ATOM   2313  O   GLY B  47      15.742  22.297  26.844  1.00 83.75           O  
ATOM   2314  N   VAL B  48      16.641  21.375  25.094  1.00 87.38           N  
ATOM   2315  CA  VAL B  48      17.969  21.938  25.281  1.00 87.38           C  
ATOM   2316  C   VAL B  48      18.250  22.969  24.203  1.00 87.38           C  
ATOM   2317  CB  VAL B  48      19.062  20.844  25.266  1.00 87.38           C  
ATOM   2318  O   VAL B  48      18.344  24.172  24.500  1.00 87.38           O  
ATOM   2319  CG1 VAL B  48      20.438  21.438  25.531  1.00 87.38           C  
ATOM   2320  CG2 VAL B  48      18.734  19.750  26.297  1.00 87.38           C  
ATOM   2321  N   LYS B  49      18.312  22.594  22.984  1.00 92.62           N  
ATOM   2322  CA  LYS B  49      18.578  23.453  21.828  1.00 92.62           C  
ATOM   2323  C   LYS B  49      17.906  22.906  20.578  1.00 92.62           C  
ATOM   2324  CB  LYS B  49      20.078  23.609  21.594  1.00 92.62           C  
ATOM   2325  O   LYS B  49      17.531  21.734  20.531  1.00 92.62           O  
ATOM   2326  CG  LYS B  49      20.781  22.297  21.281  1.00 92.62           C  
ATOM   2327  CD  LYS B  49      22.281  22.500  21.078  1.00 92.62           C  
ATOM   2328  CE  LYS B  49      23.000  21.203  20.781  1.00 92.62           C  
ATOM   2329  NZ  LYS B  49      24.453  21.406  20.562  1.00 92.62           N  
ATOM   2330  N   PRO B  50      17.781  23.750  19.594  1.00 95.62           N  
ATOM   2331  CA  PRO B  50      17.219  23.250  18.328  1.00 95.62           C  
ATOM   2332  C   PRO B  50      18.125  22.234  17.641  1.00 95.62           C  
ATOM   2333  CB  PRO B  50      17.094  24.516  17.484  1.00 95.62           C  
ATOM   2334  O   PRO B  50      19.359  22.297  17.797  1.00 95.62           O  
ATOM   2335  CG  PRO B  50      17.062  25.641  18.484  1.00 95.62           C  
ATOM   2336  CD  PRO B  50      17.875  25.234  19.672  1.00 95.62           C  
ATOM   2337  N   THR B  51      17.531  21.297  17.047  1.00 96.50           N  
ATOM   2338  CA  THR B  51      18.281  20.344  16.250  1.00 96.50           C  
ATOM   2339  C   THR B  51      18.625  20.922  14.883  1.00 96.50           C  
ATOM   2340  CB  THR B  51      17.484  19.031  16.047  1.00 96.50           C  
ATOM   2341  O   THR B  51      17.750  21.406  14.156  1.00 96.50           O  
ATOM   2342  CG2 THR B  51      18.312  17.984  15.320  1.00 96.50           C  
ATOM   2343  OG1 THR B  51      17.094  18.516  17.328  1.00 96.50           O  
ATOM   2344  N   LEU B  52      19.891  20.938  14.578  1.00 97.94           N  
ATOM   2345  CA  LEU B  52      20.359  21.422  13.289  1.00 97.94           C  
ATOM   2346  C   LEU B  52      20.422  20.281  12.273  1.00 97.94           C  
ATOM   2347  CB  LEU B  52      21.750  22.062  13.430  1.00 97.94           C  
ATOM   2348  O   LEU B  52      21.078  19.266  12.508  1.00 97.94           O  
ATOM   2349  CG  LEU B  52      22.375  22.641  12.156  1.00 97.94           C  
ATOM   2350  CD1 LEU B  52      21.547  23.828  11.664  1.00 97.94           C  
ATOM   2351  CD2 LEU B  52      23.812  23.031  12.406  1.00 97.94           C  
ATOM   2352  N   ILE B  53      19.703  20.484  11.172  1.00 97.38           N  
ATOM   2353  CA  ILE B  53      19.688  19.484  10.109  1.00 97.38           C  
ATOM   2354  C   ILE B  53      20.391  20.031   8.875  1.00 97.38           C  
ATOM   2355  CB  ILE B  53      18.250  19.047   9.766  1.00 97.38           C  
ATOM   2356  O   ILE B  53      19.922  20.984   8.250  1.00 97.38           O  
ATOM   2357  CG1 ILE B  53      17.531  18.516  11.016  1.00 97.38           C  
ATOM   2358  CG2 ILE B  53      18.250  18.000   8.648  1.00 97.38           C  
ATOM   2359  CD1 ILE B  53      16.062  18.188  10.797  1.00 97.38           C  
ATOM   2360  N   HIS B  54      21.516  19.453   8.500  1.00 97.31           N  
ATOM   2361  CA  HIS B  54      22.188  19.781   7.250  1.00 97.31           C  
ATOM   2362  C   HIS B  54      21.609  18.984   6.086  1.00 97.31           C  
ATOM   2363  CB  HIS B  54      23.688  19.516   7.367  1.00 97.31           C  
ATOM   2364  O   HIS B  54      21.469  17.750   6.172  1.00 97.31           O  
ATOM   2365  CG  HIS B  54      24.375  20.422   8.328  1.00 97.31           C  
ATOM   2366  CD2 HIS B  54      24.797  20.234   9.602  1.00 97.31           C  
ATOM   2367  ND1 HIS B  54      24.719  21.734   8.016  1.00 97.31           N  
ATOM   2368  CE1 HIS B  54      25.312  22.281   9.055  1.00 97.31           C  
ATOM   2369  NE2 HIS B  54      25.375  21.391  10.031  1.00 97.31           N  
ATOM   2370  N   THR B  55      21.266  19.688   5.090  1.00 95.62           N  
ATOM   2371  CA  THR B  55      20.641  19.031   3.949  1.00 95.62           C  
ATOM   2372  C   THR B  55      21.500  19.156   2.703  1.00 95.62           C  
ATOM   2373  CB  THR B  55      19.250  19.641   3.666  1.00 95.62           C  
ATOM   2374  O   THR B  55      22.219  20.156   2.533  1.00 95.62           O  
ATOM   2375  CG2 THR B  55      18.312  19.438   4.855  1.00 95.62           C  
ATOM   2376  OG1 THR B  55      19.375  21.031   3.400  1.00 95.62           O  
ATOM   2377  N   ASP B  56      21.438  18.109   1.912  1.00 93.62           N  
ATOM   2378  CA  ASP B  56      22.094  18.031   0.611  1.00 93.62           C  
ATOM   2379  C   ASP B  56      21.219  17.328  -0.416  1.00 93.62           C  
ATOM   2380  CB  ASP B  56      23.453  17.312   0.728  1.00 93.62           C  
ATOM   2381  O   ASP B  56      20.438  16.453  -0.067  1.00 93.62           O  
ATOM   2382  CG  ASP B  56      24.406  17.656  -0.398  1.00 93.62           C  
ATOM   2383  OD1 ASP B  56      24.078  18.531  -1.238  1.00 93.62           O  
ATOM   2384  OD2 ASP B  56      25.500  17.062  -0.447  1.00 93.62           O  
ATOM   2385  N   MET B  57      21.375  17.859  -1.602  1.00 92.38           N  
ATOM   2386  CA  MET B  57      20.516  17.312  -2.658  1.00 92.38           C  
ATOM   2387  C   MET B  57      21.312  17.094  -3.939  1.00 92.38           C  
ATOM   2388  CB  MET B  57      19.344  18.266  -2.932  1.00 92.38           C  
ATOM   2389  O   MET B  57      22.172  17.906  -4.289  1.00 92.38           O  
ATOM   2390  CG  MET B  57      18.344  17.719  -3.945  1.00 92.38           C  
ATOM   2391  SD  MET B  57      17.016  18.922  -4.336  1.00 92.38           S  
ATOM   2392  CE  MET B  57      16.234  19.078  -2.711  1.00 92.38           C  
ATOM   2393  N   TYR B  58      21.094  15.992  -4.539  1.00 89.81           N  
ATOM   2394  CA  TYR B  58      21.578  15.703  -5.887  1.00 89.81           C  
ATOM   2395  C   TYR B  58      20.422  15.461  -6.844  1.00 89.81           C  
ATOM   2396  CB  TYR B  58      22.500  14.477  -5.871  1.00 89.81           C  
ATOM   2397  O   TYR B  58      19.594  14.578  -6.613  1.00 89.81           O  
ATOM   2398  CG  TYR B  58      23.016  14.086  -7.234  1.00 89.81           C  
ATOM   2399  CD1 TYR B  58      22.375  13.094  -7.977  1.00 89.81           C  
ATOM   2400  CD2 TYR B  58      24.125  14.703  -7.789  1.00 89.81           C  
ATOM   2401  CE1 TYR B  58      22.844  12.727  -9.234  1.00 89.81           C  
ATOM   2402  CE2 TYR B  58      24.594  14.344  -9.047  1.00 89.81           C  
ATOM   2403  OH  TYR B  58      24.422  12.992 -11.008  1.00 89.81           O  
ATOM   2404  CZ  TYR B  58      23.953  13.352  -9.758  1.00 89.81           C  
ATOM   2405  N   VAL B  59      20.375  16.266  -7.840  1.00 91.38           N  
ATOM   2406  CA  VAL B  59      19.297  16.156  -8.812  1.00 91.38           C  
ATOM   2407  C   VAL B  59      19.688  15.156  -9.906  1.00 91.38           C  
ATOM   2408  CB  VAL B  59      18.953  17.516  -9.438  1.00 91.38           C  
ATOM   2409  O   VAL B  59      20.578  15.438 -10.727  1.00 91.38           O  
ATOM   2410  CG1 VAL B  59      17.812  17.375 -10.445  1.00 91.38           C  
ATOM   2411  CG2 VAL B  59      18.594  18.531  -8.352  1.00 91.38           C  
ATOM   2412  N   ASN B  60      19.031  14.141  -9.961  1.00 84.94           N  
ATOM   2413  CA  ASN B  60      19.297  13.109 -10.953  1.00 84.94           C  
ATOM   2414  C   ASN B  60      18.672  13.461 -12.305  1.00 84.94           C  
ATOM   2415  CB  ASN B  60      18.797  11.750 -10.469  1.00 84.94           C  
ATOM   2416  O   ASN B  60      19.328  13.352 -13.344  1.00 84.94           O  
ATOM   2417  CG  ASN B  60      19.375  10.594 -11.258  1.00 84.94           C  
ATOM   2418  ND2 ASN B  60      18.562   9.555 -11.469  1.00 84.94           N  
ATOM   2419  OD1 ASN B  60      20.531  10.633 -11.672  1.00 84.94           O  
ATOM   2420  N   SER B  61      17.453  13.852 -12.180  1.00 86.06           N  
ATOM   2421  CA  SER B  61      16.781  14.211 -13.422  1.00 86.06           C  
ATOM   2422  C   SER B  61      15.578  15.109 -13.148  1.00 86.06           C  
ATOM   2423  CB  SER B  61      16.328  12.961 -14.172  1.00 86.06           C  
ATOM   2424  O   SER B  61      14.984  15.062 -12.070  1.00 86.06           O  
ATOM   2425  OG  SER B  61      15.289  12.305 -13.477  1.00 86.06           O  
ATOM   2426  N   ILE B  62      15.312  15.953 -14.156  1.00 89.38           N  
ATOM   2427  CA  ILE B  62      14.102  16.766 -14.172  1.00 89.38           C  
ATOM   2428  C   ILE B  62      13.273  16.438 -15.406  1.00 89.38           C  
ATOM   2429  CB  ILE B  62      14.438  18.281 -14.148  1.00 89.38           C  
ATOM   2430  O   ILE B  62      13.812  16.297 -16.516  1.00 89.38           O  
ATOM   2431  CG1 ILE B  62      15.078  18.656 -12.805  1.00 89.38           C  
ATOM   2432  CG2 ILE B  62      13.188  19.109 -14.422  1.00 89.38           C  
ATOM   2433  CD1 ILE B  62      15.523  20.109 -12.727  1.00 89.38           C  
ATOM   2434  N   GLY B  63      12.008  16.328 -15.148  1.00 86.62           N  
ATOM   2435  CA  GLY B  63      11.086  16.094 -16.250  1.00 86.62           C  
ATOM   2436  C   GLY B  63      10.164  14.922 -16.031  1.00 86.62           C  
ATOM   2437  O   GLY B  63      10.469  14.039 -15.219  1.00 86.62           O  
ATOM   2438  N   PRO B  64       9.094  14.875 -16.688  1.00 85.38           N  
ATOM   2439  CA  PRO B  64       8.656  15.867 -17.672  1.00 85.38           C  
ATOM   2440  C   PRO B  64       8.180  17.172 -17.016  1.00 85.38           C  
ATOM   2441  CB  PRO B  64       7.504  15.164 -18.391  1.00 85.38           C  
ATOM   2442  O   PRO B  64       7.797  17.172 -15.852  1.00 85.38           O  
ATOM   2443  CG  PRO B  64       6.930  14.227 -17.375  1.00 85.38           C  
ATOM   2444  CD  PRO B  64       8.047  13.742 -16.484  1.00 85.38           C  
ATOM   2445  N   VAL B  65       8.266  18.219 -17.844  1.00 86.44           N  
ATOM   2446  CA  VAL B  65       7.703  19.516 -17.484  1.00 86.44           C  
ATOM   2447  C   VAL B  65       6.363  19.719 -18.188  1.00 86.44           C  
ATOM   2448  CB  VAL B  65       8.672  20.672 -17.844  1.00 86.44           C  
ATOM   2449  O   VAL B  65       6.297  19.703 -19.422  1.00 86.44           O  
ATOM   2450  CG1 VAL B  65       8.078  22.016 -17.422  1.00 86.44           C  
ATOM   2451  CG2 VAL B  65      10.031  20.438 -17.172  1.00 86.44           C  
ATOM   2452  N   ASN B  66       5.359  19.875 -17.438  1.00 84.12           N  
ATOM   2453  CA  ASN B  66       4.004  20.000 -17.969  1.00 84.12           C  
ATOM   2454  C   ASN B  66       3.430  21.391 -17.719  1.00 84.12           C  
ATOM   2455  CB  ASN B  66       3.092  18.938 -17.359  1.00 84.12           C  
ATOM   2456  O   ASN B  66       3.008  21.703 -16.594  1.00 84.12           O  
ATOM   2457  CG  ASN B  66       1.750  18.844 -18.062  1.00 84.12           C  
ATOM   2458  ND2 ASN B  66       1.196  17.641 -18.141  1.00 84.12           N  
ATOM   2459  OD1 ASN B  66       1.216  19.859 -18.531  1.00 84.12           O  
ATOM   2460  N   ALA B  67       3.342  22.203 -18.703  1.00 79.81           N  
ATOM   2461  CA  ALA B  67       2.850  23.562 -18.562  1.00 79.81           C  
ATOM   2462  C   ALA B  67       1.340  23.594 -18.344  1.00 79.81           C  
ATOM   2463  CB  ALA B  67       3.211  24.391 -19.812  1.00 79.81           C  
ATOM   2464  O   ALA B  67       0.821  24.469 -17.656  1.00 79.81           O  
ATOM   2465  N   ILE B  68       0.731  22.625 -18.906  1.00 74.81           N  
ATOM   2466  CA  ILE B  68      -0.724  22.562 -18.828  1.00 74.81           C  
ATOM   2467  C   ILE B  68      -1.143  22.266 -17.391  1.00 74.81           C  
ATOM   2468  CB  ILE B  68      -1.305  21.516 -19.781  1.00 74.81           C  
ATOM   2469  O   ILE B  68      -2.012  22.953 -16.828  1.00 74.81           O  
ATOM   2470  CG1 ILE B  68      -1.014  21.891 -21.234  1.00 74.81           C  
ATOM   2471  CG2 ILE B  68      -2.809  21.344 -19.547  1.00 74.81           C  
ATOM   2472  CD1 ILE B  68      -1.354  20.797 -22.250  1.00 74.81           C  
ATOM   2473  N   ASN B  69      -0.511  21.359 -16.781  1.00 77.50           N  
ATOM   2474  CA  ASN B  69      -0.861  20.953 -15.422  1.00 77.50           C  
ATOM   2475  C   ASN B  69      -0.071  21.750 -14.391  1.00 77.50           C  
ATOM   2476  CB  ASN B  69      -0.636  19.453 -15.227  1.00 77.50           C  
ATOM   2477  O   ASN B  69      -0.258  21.578 -13.188  1.00 77.50           O  
ATOM   2478  CG  ASN B  69      -1.646  18.609 -15.977  1.00 77.50           C  
ATOM   2479  ND2 ASN B  69      -1.267  17.375 -16.297  1.00 77.50           N  
ATOM   2480  OD1 ASN B  69      -2.758  19.062 -16.266  1.00 77.50           O  
ATOM   2481  N   MET B  70       0.811  22.594 -14.844  1.00 82.56           N  
ATOM   2482  CA  MET B  70       1.621  23.469 -13.992  1.00 82.56           C  
ATOM   2483  C   MET B  70       2.412  22.641 -12.977  1.00 82.56           C  
ATOM   2484  CB  MET B  70       0.739  24.484 -13.258  1.00 82.56           C  
ATOM   2485  O   MET B  70       2.387  22.938 -11.781  1.00 82.56           O  
ATOM   2486  CG  MET B  70       0.078  25.484 -14.188  1.00 82.56           C  
ATOM   2487  SD  MET B  70      -0.806  26.812 -13.266  1.00 82.56           S  
ATOM   2488  CE  MET B  70      -2.387  25.984 -12.945  1.00 82.56           C  
ATOM   2489  N   GLU B  71       3.090  21.688 -13.469  1.00 86.50           N  
ATOM   2490  CA  GLU B  71       3.889  20.828 -12.602  1.00 86.50           C  
ATOM   2491  C   GLU B  71       5.102  20.281 -13.344  1.00 86.50           C  
ATOM   2492  CB  GLU B  71       3.037  19.672 -12.062  1.00 86.50           C  
ATOM   2493  O   GLU B  71       5.152  20.312 -14.578  1.00 86.50           O  
ATOM   2494  CG  GLU B  71       2.559  18.703 -13.133  1.00 86.50           C  
ATOM   2495  CD  GLU B  71       1.674  17.594 -12.586  1.00 86.50           C  
ATOM   2496  OE1 GLU B  71       1.531  16.547 -13.258  1.00 86.50           O  
ATOM   2497  OE2 GLU B  71       1.119  17.781 -11.477  1.00 86.50           O  
ATOM   2498  N   TYR B  72       6.062  19.859 -12.648  1.00 88.94           N  
ATOM   2499  CA  TYR B  72       7.230  19.156 -13.180  1.00 88.94           C  
ATOM   2500  C   TYR B  72       7.621  18.000 -12.273  1.00 88.94           C  
ATOM   2501  CB  TYR B  72       8.414  20.125 -13.328  1.00 88.94           C  
ATOM   2502  O   TYR B  72       7.332  18.016 -11.070  1.00 88.94           O  
ATOM   2503  CG  TYR B  72       9.031  20.547 -12.016  1.00 88.94           C  
ATOM   2504  CD1 TYR B  72       8.406  21.484 -11.195  1.00 88.94           C  
ATOM   2505  CD2 TYR B  72      10.234  20.000 -11.594  1.00 88.94           C  
ATOM   2506  CE1 TYR B  72       8.969  21.875  -9.984  1.00 88.94           C  
ATOM   2507  CE2 TYR B  72      10.812  20.375 -10.383  1.00 88.94           C  
ATOM   2508  OH  TYR B  72      10.742  21.688  -8.391  1.00 88.94           O  
ATOM   2509  CZ  TYR B  72      10.172  21.312  -9.594  1.00 88.94           C  
ATOM   2510  N   THR B  73       8.188  17.062 -12.867  1.00 89.19           N  
ATOM   2511  CA  THR B  73       8.664  15.898 -12.125  1.00 89.19           C  
ATOM   2512  C   THR B  73      10.172  15.984 -11.898  1.00 89.19           C  
ATOM   2513  CB  THR B  73       8.328  14.594 -12.859  1.00 89.19           C  
ATOM   2514  O   THR B  73      10.922  16.375 -12.797  1.00 89.19           O  
ATOM   2515  CG2 THR B  73       8.734  13.375 -12.031  1.00 89.19           C  
ATOM   2516  OG1 THR B  73       6.918  14.539 -13.102  1.00 89.19           O  
ATOM   2517  N   ILE B  74      10.609  15.641 -10.680  1.00 90.12           N  
ATOM   2518  CA  ILE B  74      12.031  15.695 -10.359  1.00 90.12           C  
ATOM   2519  C   ILE B  74      12.438  14.438  -9.594  1.00 90.12           C  
ATOM   2520  CB  ILE B  74      12.375  16.953  -9.547  1.00 90.12           C  
ATOM   2521  O   ILE B  74      11.688  13.961  -8.734  1.00 90.12           O  
ATOM   2522  CG1 ILE B  74      13.891  17.047  -9.320  1.00 90.12           C  
ATOM   2523  CG2 ILE B  74      11.625  16.969  -8.211  1.00 90.12           C  
ATOM   2524  CD1 ILE B  74      14.359  18.406  -8.820  1.00 90.12           C  
ATOM   2525  N   ASP B  75      13.555  13.906  -9.930  1.00 88.69           N  
ATOM   2526  CA  ASP B  75      14.188  12.781  -9.242  1.00 88.69           C  
ATOM   2527  C   ASP B  75      15.438  13.227  -8.492  1.00 88.69           C  
ATOM   2528  CB  ASP B  75      14.539  11.672 -10.242  1.00 88.69           C  
ATOM   2529  O   ASP B  75      16.375  13.734  -9.094  1.00 88.69           O  
ATOM   2530  CG  ASP B  75      15.078  10.422  -9.570  1.00 88.69           C  
ATOM   2531  OD1 ASP B  75      15.680  10.523  -8.477  1.00 88.69           O  
ATOM   2532  OD2 ASP B  75      14.898   9.320 -10.133  1.00 88.69           O  
ATOM   2533  N   ILE B  76      15.453  12.961  -7.191  1.00 88.25           N  
ATOM   2534  CA  ILE B  76      16.562  13.500  -6.414  1.00 88.25           C  
ATOM   2535  C   ILE B  76      17.062  12.445  -5.430  1.00 88.25           C  
ATOM   2536  CB  ILE B  76      16.156  14.789  -5.656  1.00 88.25           C  
ATOM   2537  O   ILE B  76      16.312  11.547  -5.035  1.00 88.25           O  
ATOM   2538  CG1 ILE B  76      15.047  14.477  -4.641  1.00 88.25           C  
ATOM   2539  CG2 ILE B  76      15.703  15.875  -6.641  1.00 88.25           C  
ATOM   2540  CD1 ILE B  76      14.703  15.641  -3.723  1.00 88.25           C  
ATOM   2541  N   PHE B  77      18.297  12.562  -5.137  1.00 87.12           N  
ATOM   2542  CA  PHE B  77      18.844  12.008  -3.908  1.00 87.12           C  
ATOM   2543  C   PHE B  77      18.891  13.055  -2.803  1.00 87.12           C  
ATOM   2544  CB  PHE B  77      20.250  11.445  -4.156  1.00 87.12           C  
ATOM   2545  O   PHE B  77      19.438  14.141  -2.990  1.00 87.12           O  
ATOM   2546  CG  PHE B  77      20.281  10.227  -5.039  1.00 87.12           C  
ATOM   2547  CD1 PHE B  77      20.078   8.961  -4.504  1.00 87.12           C  
ATOM   2548  CD2 PHE B  77      20.500  10.352  -6.402  1.00 87.12           C  
ATOM   2549  CE1 PHE B  77      20.094   7.832  -5.316  1.00 87.12           C  
ATOM   2550  CE2 PHE B  77      20.516   9.227  -7.223  1.00 87.12           C  
ATOM   2551  CZ  PHE B  77      20.328   7.969  -6.676  1.00 87.12           C  
ATOM   2552  N   PHE B  78      18.312  12.773  -1.712  1.00 90.94           N  
ATOM   2553  CA  PHE B  78      18.172  13.711  -0.607  1.00 90.94           C  
ATOM   2554  C   PHE B  78      18.891  13.211   0.632  1.00 90.94           C  
ATOM   2555  CB  PHE B  78      16.688  13.938  -0.288  1.00 90.94           C  
ATOM   2556  O   PHE B  78      18.688  12.078   1.066  1.00 90.94           O  
ATOM   2557  CG  PHE B  78      16.438  15.094   0.642  1.00 90.94           C  
ATOM   2558  CD1 PHE B  78      15.766  14.898   1.847  1.00 90.94           C  
ATOM   2559  CD2 PHE B  78      16.859  16.375   0.311  1.00 90.94           C  
ATOM   2560  CE1 PHE B  78      15.531  15.969   2.709  1.00 90.94           C  
ATOM   2561  CE2 PHE B  78      16.625  17.438   1.167  1.00 90.94           C  
ATOM   2562  CZ  PHE B  78      15.961  17.234   2.365  1.00 90.94           C  
ATOM   2563  N   ALA B  79      19.750  14.047   1.129  1.00 92.56           N  
ATOM   2564  CA  ALA B  79      20.562  13.688   2.289  1.00 92.56           C  
ATOM   2565  C   ALA B  79      20.328  14.656   3.445  1.00 92.56           C  
ATOM   2566  CB  ALA B  79      22.031  13.656   1.916  1.00 92.56           C  
ATOM   2567  O   ALA B  79      20.281  15.867   3.246  1.00 92.56           O  
ATOM   2568  N   GLN B  80      20.188  14.117   4.578  1.00 94.12           N  
ATOM   2569  CA  GLN B  80      20.031  14.875   5.816  1.00 94.12           C  
ATOM   2570  C   GLN B  80      21.000  14.383   6.883  1.00 94.12           C  
ATOM   2571  CB  GLN B  80      18.594  14.781   6.328  1.00 94.12           C  
ATOM   2572  O   GLN B  80      21.109  13.172   7.121  1.00 94.12           O  
ATOM   2573  CG  GLN B  80      17.562  15.312   5.348  1.00 94.12           C  
ATOM   2574  CD  GLN B  80      16.125  15.094   5.828  1.00 94.12           C  
ATOM   2575  NE2 GLN B  80      15.594  13.906   5.582  1.00 94.12           N  
ATOM   2576  OE1 GLN B  80      15.516  15.992   6.418  1.00 94.12           O  
ATOM   2577  N   THR B  81      21.719  15.312   7.461  1.00 96.44           N  
ATOM   2578  CA  THR B  81      22.672  14.992   8.508  1.00 96.44           C  
ATOM   2579  C   THR B  81      22.359  15.766   9.789  1.00 96.44           C  
ATOM   2580  CB  THR B  81      24.109  15.312   8.062  1.00 96.44           C  
ATOM   2581  O   THR B  81      22.062  16.953   9.742  1.00 96.44           O  
ATOM   2582  CG2 THR B  81      25.125  14.883   9.117  1.00 96.44           C  
ATOM   2583  OG1 THR B  81      24.391  14.609   6.840  1.00 96.44           O  
ATOM   2584  N   TRP B  82      22.391  15.094  10.922  1.00 97.19           N  
ATOM   2585  CA  TRP B  82      22.203  15.727  12.227  1.00 97.19           C  
ATOM   2586  C   TRP B  82      22.984  14.992  13.305  1.00 97.19           C  
ATOM   2587  CB  TRP B  82      20.719  15.766  12.594  1.00 97.19           C  
ATOM   2588  O   TRP B  82      23.594  13.945  13.039  1.00 97.19           O  
ATOM   2589  CG  TRP B  82      20.109  14.422  12.828  1.00 97.19           C  
ATOM   2590  CD1 TRP B  82      19.969  13.773  14.023  1.00 97.19           C  
ATOM   2591  CD2 TRP B  82      19.562  13.547  11.836  1.00 97.19           C  
ATOM   2592  CE2 TRP B  82      19.109  12.391  12.508  1.00 97.19           C  
ATOM   2593  CE3 TRP B  82      19.422  13.625  10.445  1.00 97.19           C  
ATOM   2594  NE1 TRP B  82      19.359  12.555  13.844  1.00 97.19           N  
ATOM   2595  CH2 TRP B  82      18.375  11.422  10.469  1.00 97.19           C  
ATOM   2596  CZ2 TRP B  82      18.516  11.320  11.828  1.00 97.19           C  
ATOM   2597  CZ3 TRP B  82      18.828  12.562   9.773  1.00 97.19           C  
ATOM   2598  N   TYR B  83      23.031  15.609  14.469  1.00 96.94           N  
ATOM   2599  CA  TYR B  83      23.703  15.008  15.609  1.00 96.94           C  
ATOM   2600  C   TYR B  83      22.703  14.555  16.656  1.00 96.94           C  
ATOM   2601  CB  TYR B  83      24.703  15.992  16.219  1.00 96.94           C  
ATOM   2602  O   TYR B  83      21.797  15.312  17.031  1.00 96.94           O  
ATOM   2603  CG  TYR B  83      25.984  16.141  15.430  1.00 96.94           C  
ATOM   2604  CD1 TYR B  83      27.094  15.344  15.719  1.00 96.94           C  
ATOM   2605  CD2 TYR B  83      26.078  17.062  14.398  1.00 96.94           C  
ATOM   2606  CE1 TYR B  83      28.266  15.477  14.992  1.00 96.94           C  
ATOM   2607  CE2 TYR B  83      27.250  17.203  13.672  1.00 96.94           C  
ATOM   2608  OH  TYR B  83      29.516  16.547  13.250  1.00 96.94           O  
ATOM   2609  CZ  TYR B  83      28.344  16.406  13.969  1.00 96.94           C  
ATOM   2610  N   ASP B  84      22.875  13.328  17.047  1.00 96.56           N  
ATOM   2611  CA  ASP B  84      22.078  12.766  18.141  1.00 96.56           C  
ATOM   2612  C   ASP B  84      22.969  12.117  19.203  1.00 96.56           C  
ATOM   2613  CB  ASP B  84      21.078  11.742  17.609  1.00 96.56           C  
ATOM   2614  O   ASP B  84      23.484  11.016  19.000  1.00 96.56           O  
ATOM   2615  CG  ASP B  84      20.031  11.344  18.625  1.00 96.56           C  
ATOM   2616  OD1 ASP B  84      20.281  11.469  19.844  1.00 96.56           O  
ATOM   2617  OD2 ASP B  84      18.938  10.891  18.203  1.00 96.56           O  
ATOM   2618  N   ARG B  85      23.078  12.719  20.344  1.00 93.94           N  
ATOM   2619  CA  ARG B  85      23.969  12.266  21.406  1.00 93.94           C  
ATOM   2620  C   ARG B  85      23.547  10.914  21.953  1.00 93.94           C  
ATOM   2621  CB  ARG B  85      24.031  13.297  22.531  1.00 93.94           C  
ATOM   2622  O   ARG B  85      24.359  10.172  22.516  1.00 93.94           O  
ATOM   2623  CG  ARG B  85      24.719  14.594  22.156  1.00 93.94           C  
ATOM   2624  CD  ARG B  85      24.766  15.578  23.328  1.00 93.94           C  
ATOM   2625  NE  ARG B  85      25.141  16.922  22.891  1.00 93.94           N  
ATOM   2626  NH1 ARG B  85      24.578  17.953  24.875  1.00 93.94           N  
ATOM   2627  NH2 ARG B  85      25.422  19.188  23.141  1.00 93.94           N  
ATOM   2628  CZ  ARG B  85      25.047  18.016  23.641  1.00 93.94           C  
ATOM   2629  N   ARG B  86      22.297  10.594  21.781  1.00 93.12           N  
ATOM   2630  CA  ARG B  86      21.781   9.320  22.266  1.00 93.12           C  
ATOM   2631  C   ARG B  86      22.312   8.156  21.453  1.00 93.12           C  
ATOM   2632  CB  ARG B  86      20.250   9.312  22.250  1.00 93.12           C  
ATOM   2633  O   ARG B  86      22.250   7.004  21.875  1.00 93.12           O  
ATOM   2634  CG  ARG B  86      19.609  10.398  23.109  1.00 93.12           C  
ATOM   2635  CD  ARG B  86      18.109  10.492  22.875  1.00 93.12           C  
ATOM   2636  NE  ARG B  86      17.812  10.922  21.500  1.00 93.12           N  
ATOM   2637  NH1 ARG B  86      15.531  10.578  21.688  1.00 93.12           N  
ATOM   2638  NH2 ARG B  86      16.422  11.359  19.734  1.00 93.12           N  
ATOM   2639  CZ  ARG B  86      16.578  10.953  20.984  1.00 93.12           C  
ATOM   2640  N   LEU B  87      22.906   8.508  20.312  1.00 94.88           N  
ATOM   2641  CA  LEU B  87      23.391   7.473  19.406  1.00 94.88           C  
ATOM   2642  C   LEU B  87      24.922   7.430  19.375  1.00 94.88           C  
ATOM   2643  CB  LEU B  87      22.859   7.703  17.984  1.00 94.88           C  
ATOM   2644  O   LEU B  87      25.516   6.852  18.469  1.00 94.88           O  
ATOM   2645  CG  LEU B  87      21.344   7.590  17.797  1.00 94.88           C  
ATOM   2646  CD1 LEU B  87      20.953   7.965  16.375  1.00 94.88           C  
ATOM   2647  CD2 LEU B  87      20.875   6.180  18.141  1.00 94.88           C  
ATOM   2648  N   LYS B  88      25.516   8.008  20.328  1.00 94.56           N  
ATOM   2649  CA  LYS B  88      26.969   7.906  20.484  1.00 94.56           C  
ATOM   2650  C   LYS B  88      27.359   6.512  20.969  1.00 94.56           C  
ATOM   2651  CB  LYS B  88      27.469   8.961  21.469  1.00 94.56           C  
ATOM   2652  O   LYS B  88      26.641   5.887  21.750  1.00 94.56           O  
ATOM   2653  CG  LYS B  88      27.484  10.375  20.922  1.00 94.56           C  
ATOM   2654  CD  LYS B  88      28.078  11.367  21.906  1.00 94.56           C  
ATOM   2655  CE  LYS B  88      28.141  12.773  21.328  1.00 94.56           C  
ATOM   2656  NZ  LYS B  88      28.734  13.742  22.297  1.00 94.56           N  
ATOM   2657  N   PHE B  89      28.469   6.023  20.453  1.00 91.75           N  
ATOM   2658  CA  PHE B  89      28.969   4.738  20.922  1.00 91.75           C  
ATOM   2659  C   PHE B  89      30.484   4.695  20.859  1.00 91.75           C  
ATOM   2660  CB  PHE B  89      28.375   3.596  20.078  1.00 91.75           C  
ATOM   2661  O   PHE B  89      31.109   5.473  20.125  1.00 91.75           O  
ATOM   2662  CG  PHE B  89      28.703   3.689  18.609  1.00 91.75           C  
ATOM   2663  CD1 PHE B  89      27.906   4.445  17.766  1.00 91.75           C  
ATOM   2664  CD2 PHE B  89      29.797   3.020  18.094  1.00 91.75           C  
ATOM   2665  CE1 PHE B  89      28.203   4.535  16.406  1.00 91.75           C  
ATOM   2666  CE2 PHE B  89      30.094   3.104  16.734  1.00 91.75           C  
ATOM   2667  CZ  PHE B  89      29.297   3.861  15.891  1.00 91.75           C  
ATOM   2668  N   ASN B  90      31.047   3.861  21.719  1.00 89.12           N  
ATOM   2669  CA  ASN B  90      32.500   3.680  21.781  1.00 89.12           C  
ATOM   2670  C   ASN B  90      32.938   2.354  21.141  1.00 89.12           C  
ATOM   2671  CB  ASN B  90      33.000   3.766  23.219  1.00 89.12           C  
ATOM   2672  O   ASN B  90      32.531   1.285  21.625  1.00 89.12           O  
ATOM   2673  CG  ASN B  90      33.062   5.191  23.734  1.00 89.12           C  
ATOM   2674  ND2 ASN B  90      33.000   5.355  25.047  1.00 89.12           N  
ATOM   2675  OD1 ASN B  90      33.156   6.141  22.938  1.00 89.12           O  
ATOM   2676  N   SER B  91      33.562   2.461  20.047  1.00 86.00           N  
ATOM   2677  CA  SER B  91      34.031   1.273  19.344  1.00 86.00           C  
ATOM   2678  C   SER B  91      35.156   1.618  18.359  1.00 86.00           C  
ATOM   2679  CB  SER B  91      32.875   0.601  18.594  1.00 86.00           C  
ATOM   2680  O   SER B  91      35.406   2.793  18.078  1.00 86.00           O  
ATOM   2681  OG  SER B  91      33.344  -0.536  17.891  1.00 86.00           O  
ATOM   2682  N   THR B  92      35.906   0.561  17.906  1.00 83.81           N  
ATOM   2683  CA  THR B  92      36.938   0.732  16.859  1.00 83.81           C  
ATOM   2684  C   THR B  92      36.281   1.012  15.516  1.00 83.81           C  
ATOM   2685  CB  THR B  92      37.844  -0.510  16.750  1.00 83.81           C  
ATOM   2686  O   THR B  92      36.875   1.662  14.656  1.00 83.81           O  
ATOM   2687  CG2 THR B  92      38.656  -0.719  18.031  1.00 83.81           C  
ATOM   2688  OG1 THR B  92      37.031  -1.666  16.516  1.00 83.81           O  
ATOM   2689  N   ILE B  93      35.062   0.604  15.453  1.00 84.69           N  
ATOM   2690  CA  ILE B  93      34.312   0.914  14.242  1.00 84.69           C  
ATOM   2691  C   ILE B  93      33.812   2.352  14.305  1.00 84.69           C  
ATOM   2692  CB  ILE B  93      33.125  -0.066  14.047  1.00 84.69           C  
ATOM   2693  O   ILE B  93      33.125   2.729  15.266  1.00 84.69           O  
ATOM   2694  CG1 ILE B  93      33.656  -1.495  13.852  1.00 84.69           C  
ATOM   2695  CG2 ILE B  93      32.281   0.364  12.859  1.00 84.69           C  
ATOM   2696  CD1 ILE B  93      32.562  -2.555  13.828  1.00 84.69           C  
ATOM   2697  N   LYS B  94      34.156   3.113  13.289  1.00 88.06           N  
ATOM   2698  CA  LYS B  94      33.844   4.543  13.328  1.00 88.06           C  
ATOM   2699  C   LYS B  94      32.438   4.820  12.828  1.00 88.06           C  
ATOM   2700  CB  LYS B  94      34.875   5.328  12.508  1.00 88.06           C  
ATOM   2701  O   LYS B  94      31.812   5.801  13.227  1.00 88.06           O  
ATOM   2702  CG  LYS B  94      36.250   5.355  13.109  1.00 88.06           C  
ATOM   2703  CD  LYS B  94      37.125   6.449  12.484  1.00 88.06           C  
ATOM   2704  CE  LYS B  94      38.500   6.520  13.125  1.00 88.06           C  
ATOM   2705  NZ  LYS B  94      39.312   7.633  12.555  1.00 88.06           N  
ATOM   2706  N   VAL B  95      32.031   3.971  11.938  1.00 91.12           N  
ATOM   2707  CA  VAL B  95      30.734   4.250  11.328  1.00 91.12           C  
ATOM   2708  C   VAL B  95      29.938   2.949  11.172  1.00 91.12           C  
ATOM   2709  CB  VAL B  95      30.891   4.945   9.953  1.00 91.12           C  
ATOM   2710  O   VAL B  95      30.500   1.921  10.781  1.00 91.12           O  
ATOM   2711  CG1 VAL B  95      31.656   4.059   8.984  1.00 91.12           C  
ATOM   2712  CG2 VAL B  95      29.516   5.305   9.375  1.00 91.12           C  
ATOM   2713  N   LEU B  96      28.719   3.023  11.555  1.00 89.94           N  
ATOM   2714  CA  LEU B  96      27.781   1.938  11.305  1.00 89.94           C  
ATOM   2715  C   LEU B  96      26.922   2.229  10.070  1.00 89.94           C  
ATOM   2716  CB  LEU B  96      26.875   1.721  12.523  1.00 89.94           C  
ATOM   2717  O   LEU B  96      26.234   3.244  10.023  1.00 89.94           O  
ATOM   2718  CG  LEU B  96      27.578   1.339  13.828  1.00 89.94           C  
ATOM   2719  CD1 LEU B  96      26.594   1.350  14.984  1.00 89.94           C  
ATOM   2720  CD2 LEU B  96      28.250  -0.027  13.695  1.00 89.94           C  
ATOM   2721  N   ARG B  97      27.031   1.411   9.117  1.00 89.25           N  
ATOM   2722  CA  ARG B  97      26.188   1.497   7.934  1.00 89.25           C  
ATOM   2723  C   ARG B  97      25.031   0.511   8.016  1.00 89.25           C  
ATOM   2724  CB  ARG B  97      27.016   1.238   6.664  1.00 89.25           C  
ATOM   2725  O   ARG B  97      25.250  -0.703   8.047  1.00 89.25           O  
ATOM   2726  CG  ARG B  97      28.141   2.234   6.445  1.00 89.25           C  
ATOM   2727  CD  ARG B  97      28.984   1.874   5.230  1.00 89.25           C  
ATOM   2728  NE  ARG B  97      30.078   2.814   5.043  1.00 89.25           N  
ATOM   2729  NH1 ARG B  97      29.312   3.627   3.020  1.00 89.25           N  
ATOM   2730  NH2 ARG B  97      31.250   4.441   3.924  1.00 89.25           N  
ATOM   2731  CZ  ARG B  97      30.219   3.625   3.994  1.00 89.25           C  
ATOM   2732  N   LEU B  98      23.828   1.062   8.008  1.00 85.75           N  
ATOM   2733  CA  LEU B  98      22.656   0.248   8.328  1.00 85.75           C  
ATOM   2734  C   LEU B  98      21.656   0.271   7.188  1.00 85.75           C  
ATOM   2735  CB  LEU B  98      22.000   0.745   9.617  1.00 85.75           C  
ATOM   2736  O   LEU B  98      21.594   1.235   6.422  1.00 85.75           O  
ATOM   2737  CG  LEU B  98      22.906   0.875  10.844  1.00 85.75           C  
ATOM   2738  CD1 LEU B  98      22.203   1.646  11.953  1.00 85.75           C  
ATOM   2739  CD2 LEU B  98      23.344  -0.502  11.336  1.00 85.75           C  
ATOM   2740  N   ASN B  99      20.938  -0.793   7.051  1.00 80.00           N  
ATOM   2741  CA  ASN B  99      19.969  -0.918   5.969  1.00 80.00           C  
ATOM   2742  C   ASN B  99      18.641  -0.261   6.328  1.00 80.00           C  
ATOM   2743  CB  ASN B  99      19.766  -2.389   5.609  1.00 80.00           C  
ATOM   2744  O   ASN B  99      18.500   0.314   7.410  1.00 80.00           O  
ATOM   2745  CG  ASN B  99      19.156  -3.189   6.750  1.00 80.00           C  
ATOM   2746  ND2 ASN B  99      19.109  -4.508   6.590  1.00 80.00           N  
ATOM   2747  OD1 ASN B  99      18.734  -2.625   7.762  1.00 80.00           O  
ATOM   2748  N   SER B 100      17.688  -0.353   5.441  1.00 78.12           N  
ATOM   2749  CA  SER B 100      16.391   0.334   5.500  1.00 78.12           C  
ATOM   2750  C   SER B 100      15.570  -0.136   6.691  1.00 78.12           C  
ATOM   2751  CB  SER B 100      15.609   0.112   4.207  1.00 78.12           C  
ATOM   2752  O   SER B 100      14.703   0.589   7.176  1.00 78.12           O  
ATOM   2753  OG  SER B 100      15.359  -1.268   4.004  1.00 78.12           O  
ATOM   2754  N   ASN B 101      15.898  -1.296   7.223  1.00 75.81           N  
ATOM   2755  CA  ASN B 101      15.156  -1.832   8.359  1.00 75.81           C  
ATOM   2756  C   ASN B 101      15.359  -0.986   9.609  1.00 75.81           C  
ATOM   2757  CB  ASN B 101      15.555  -3.283   8.625  1.00 75.81           C  
ATOM   2758  O   ASN B 101      14.555  -1.056  10.547  1.00 75.81           O  
ATOM   2759  CG  ASN B 101      15.078  -4.230   7.543  1.00 75.81           C  
ATOM   2760  ND2 ASN B 101      15.672  -5.418   7.488  1.00 75.81           N  
ATOM   2761  OD1 ASN B 101      14.188  -3.898   6.754  1.00 75.81           O  
ATOM   2762  N   MET B 102      16.391  -0.165   9.555  1.00 83.44           N  
ATOM   2763  CA  MET B 102      16.719   0.640  10.727  1.00 83.44           C  
ATOM   2764  C   MET B 102      15.969   1.963  10.711  1.00 83.44           C  
ATOM   2765  CB  MET B 102      18.234   0.902  10.789  1.00 83.44           C  
ATOM   2766  O   MET B 102      15.883   2.650  11.727  1.00 83.44           O  
ATOM   2767  CG  MET B 102      19.016  -0.227  11.430  1.00 83.44           C  
ATOM   2768  SD  MET B 102      18.516  -0.535  13.172  1.00 83.44           S  
ATOM   2769  CE  MET B 102      19.078   1.010  13.945  1.00 83.44           C  
ATOM   2770  N   VAL B 103      15.477   2.498   9.531  1.00 79.44           N  
ATOM   2771  CA  VAL B 103      14.836   3.801   9.406  1.00 79.44           C  
ATOM   2772  C   VAL B 103      13.586   3.852  10.281  1.00 79.44           C  
ATOM   2773  CB  VAL B 103      14.469   4.109   7.934  1.00 79.44           C  
ATOM   2774  O   VAL B 103      13.305   4.871  10.914  1.00 79.44           O  
ATOM   2775  CG1 VAL B 103      13.617   5.371   7.844  1.00 79.44           C  
ATOM   2776  CG2 VAL B 103      15.734   4.250   7.090  1.00 79.44           C  
ATOM   2777  N   GLY B 104      13.070   2.949  10.977  1.00 80.00           N  
ATOM   2778  CA  GLY B 104      11.930   2.910  11.883  1.00 80.00           C  
ATOM   2779  C   GLY B 104      12.336   2.803  13.344  1.00 80.00           C  
ATOM   2780  O   GLY B 104      11.516   3.020  14.234  1.00 80.00           O  
ATOM   2781  N   LYS B 105      13.547   2.695  13.508  1.00 87.25           N  
ATOM   2782  CA  LYS B 105      14.023   2.465  14.867  1.00 87.25           C  
ATOM   2783  C   LYS B 105      14.742   3.691  15.414  1.00 87.25           C  
ATOM   2784  CB  LYS B 105      14.945   1.248  14.906  1.00 87.25           C  
ATOM   2785  O   LYS B 105      15.023   3.775  16.609  1.00 87.25           O  
ATOM   2786  CG  LYS B 105      14.273  -0.059  14.523  1.00 87.25           C  
ATOM   2787  CD  LYS B 105      15.180  -1.255  14.781  1.00 87.25           C  
ATOM   2788  CE  LYS B 105      14.477  -2.570  14.477  1.00 87.25           C  
ATOM   2789  NZ  LYS B 105      15.305  -3.748  14.867  1.00 87.25           N  
ATOM   2790  N   ILE B 106      15.016   4.633  14.555  1.00 90.62           N  
ATOM   2791  CA  ILE B 106      15.680   5.863  14.984  1.00 90.62           C  
ATOM   2792  C   ILE B 106      14.844   7.070  14.555  1.00 90.62           C  
ATOM   2793  CB  ILE B 106      17.109   5.965  14.406  1.00 90.62           C  
ATOM   2794  O   ILE B 106      14.039   6.977  13.633  1.00 90.62           O  
ATOM   2795  CG1 ILE B 106      17.062   6.000  12.875  1.00 90.62           C  
ATOM   2796  CG2 ILE B 106      17.969   4.801  14.898  1.00 90.62           C  
ATOM   2797  CD1 ILE B 106      18.391   6.387  12.227  1.00 90.62           C  
ATOM   2798  N   TRP B 107      15.031   8.148  15.219  1.00 91.38           N  
ATOM   2799  CA  TRP B 107      14.344   9.391  14.867  1.00 91.38           C  
ATOM   2800  C   TRP B 107      14.867   9.953  13.555  1.00 91.38           C  
ATOM   2801  CB  TRP B 107      14.508  10.430  15.984  1.00 91.38           C  
ATOM   2802  O   TRP B 107      16.078  10.031  13.336  1.00 91.38           O  
ATOM   2803  CG  TRP B 107      13.828  11.734  15.711  1.00 91.38           C  
ATOM   2804  CD1 TRP B 107      12.523  12.047  15.969  1.00 91.38           C  
ATOM   2805  CD2 TRP B 107      14.414  12.898  15.117  1.00 91.38           C  
ATOM   2806  CE2 TRP B 107      13.406  13.883  15.047  1.00 91.38           C  
ATOM   2807  CE3 TRP B 107      15.695  13.195  14.641  1.00 91.38           C  
ATOM   2808  NE1 TRP B 107      12.266  13.344  15.570  1.00 91.38           N  
ATOM   2809  CH2 TRP B 107      14.906  15.422  14.062  1.00 91.38           C  
ATOM   2810  CZ2 TRP B 107      13.641  15.156  14.516  1.00 91.38           C  
ATOM   2811  CZ3 TRP B 107      15.930  14.461  14.117  1.00 91.38           C  
ATOM   2812  N   ILE B 108      13.977  10.258  12.711  1.00 91.06           N  
ATOM   2813  CA  ILE B 108      14.336  10.922  11.461  1.00 91.06           C  
ATOM   2814  C   ILE B 108      13.570  12.242  11.336  1.00 91.06           C  
ATOM   2815  CB  ILE B 108      14.047  10.023  10.234  1.00 91.06           C  
ATOM   2816  O   ILE B 108      12.461  12.375  11.852  1.00 91.06           O  
ATOM   2817  CG1 ILE B 108      12.562   9.633  10.203  1.00 91.06           C  
ATOM   2818  CG2 ILE B 108      14.938   8.773  10.266  1.00 91.06           C  
ATOM   2819  CD1 ILE B 108      12.148   8.898   8.930  1.00 91.06           C  
ATOM   2820  N   PRO B 109      14.188  13.219  10.703  1.00 92.12           N  
ATOM   2821  CA  PRO B 109      13.477  14.492  10.516  1.00 92.12           C  
ATOM   2822  C   PRO B 109      12.148  14.320   9.781  1.00 92.12           C  
ATOM   2823  CB  PRO B 109      14.461  15.320   9.680  1.00 92.12           C  
ATOM   2824  O   PRO B 109      12.031  13.453   8.906  1.00 92.12           O  
ATOM   2825  CG  PRO B 109      15.797  14.727   9.969  1.00 92.12           C  
ATOM   2826  CD  PRO B 109      15.633  13.250  10.180  1.00 92.12           C  
ATOM   2827  N   ASP B 110      11.234  15.094  10.047  1.00 89.31           N  
ATOM   2828  CA  ASP B 110       9.914  15.023   9.438  1.00 89.31           C  
ATOM   2829  C   ASP B 110       9.828  15.930   8.211  1.00 89.31           C  
ATOM   2830  CB  ASP B 110       8.836  15.406  10.453  1.00 89.31           C  
ATOM   2831  O   ASP B 110       8.820  16.625   8.016  1.00 89.31           O  
ATOM   2832  CG  ASP B 110       8.930  16.859  10.906  1.00 89.31           C  
ATOM   2833  OD1 ASP B 110      10.008  17.469  10.750  1.00 89.31           O  
ATOM   2834  OD2 ASP B 110       7.926  17.391  11.422  1.00 89.31           O  
ATOM   2835  N   THR B 111      10.758  15.922   7.473  1.00 90.81           N  
ATOM   2836  CA  THR B 111      10.859  16.766   6.293  1.00 90.81           C  
ATOM   2837  C   THR B 111       9.750  16.453   5.297  1.00 90.81           C  
ATOM   2838  CB  THR B 111      12.234  16.609   5.605  1.00 90.81           C  
ATOM   2839  O   THR B 111       9.477  15.281   5.016  1.00 90.81           O  
ATOM   2840  CG2 THR B 111      12.398  17.625   4.477  1.00 90.81           C  
ATOM   2841  OG1 THR B 111      13.273  16.812   6.574  1.00 90.81           O  
ATOM   2842  N   PHE B 112       9.180  17.469   4.777  1.00 88.31           N  
ATOM   2843  CA  PHE B 112       8.188  17.328   3.715  1.00 88.31           C  
ATOM   2844  C   PHE B 112       8.406  18.375   2.629  1.00 88.31           C  
ATOM   2845  CB  PHE B 112       6.770  17.453   4.281  1.00 88.31           C  
ATOM   2846  O   PHE B 112       9.062  19.406   2.865  1.00 88.31           O  
ATOM   2847  CG  PHE B 112       6.301  18.875   4.445  1.00 88.31           C  
ATOM   2848  CD1 PHE B 112       6.883  19.719   5.395  1.00 88.31           C  
ATOM   2849  CD2 PHE B 112       5.281  19.375   3.646  1.00 88.31           C  
ATOM   2850  CE1 PHE B 112       6.449  21.031   5.547  1.00 88.31           C  
ATOM   2851  CE2 PHE B 112       4.848  20.703   3.793  1.00 88.31           C  
ATOM   2852  CZ  PHE B 112       5.430  21.516   4.742  1.00 88.31           C  
ATOM   2853  N   PHE B 113       7.930  18.109   1.483  1.00 90.00           N  
ATOM   2854  CA  PHE B 113       8.039  19.016   0.349  1.00 90.00           C  
ATOM   2855  C   PHE B 113       6.742  19.812   0.160  1.00 90.00           C  
ATOM   2856  CB  PHE B 113       8.375  18.250  -0.931  1.00 90.00           C  
ATOM   2857  O   PHE B 113       5.711  19.234  -0.199  1.00 90.00           O  
ATOM   2858  CG  PHE B 113       9.766  17.672  -0.938  1.00 90.00           C  
ATOM   2859  CD1 PHE B 113      10.828  18.375  -1.476  1.00 90.00           C  
ATOM   2860  CD2 PHE B 113      10.000  16.406  -0.406  1.00 90.00           C  
ATOM   2861  CE1 PHE B 113      12.117  17.844  -1.483  1.00 90.00           C  
ATOM   2862  CE2 PHE B 113      11.281  15.859  -0.410  1.00 90.00           C  
ATOM   2863  CZ  PHE B 113      12.336  16.578  -0.950  1.00 90.00           C  
ATOM   2864  N   ARG B 114       6.832  21.062   0.315  1.00 87.56           N  
ATOM   2865  CA  ARG B 114       5.688  21.969   0.451  1.00 87.56           C  
ATOM   2866  C   ARG B 114       4.895  22.031  -0.847  1.00 87.56           C  
ATOM   2867  CB  ARG B 114       6.148  23.359   0.864  1.00 87.56           C  
ATOM   2868  O   ARG B 114       3.662  22.094  -0.824  1.00 87.56           O  
ATOM   2869  CG  ARG B 114       6.617  23.453   2.309  1.00 87.56           C  
ATOM   2870  CD  ARG B 114       7.020  24.875   2.678  1.00 87.56           C  
ATOM   2871  NE  ARG B 114       7.195  25.031   4.121  1.00 87.56           N  
ATOM   2872  NH1 ARG B 114       5.082  25.875   4.496  1.00 87.56           N  
ATOM   2873  NH2 ARG B 114       6.535  25.594   6.246  1.00 87.56           N  
ATOM   2874  CZ  ARG B 114       6.270  25.500   4.949  1.00 87.56           C  
ATOM   2875  N   ASN B 115       5.559  22.031  -1.882  1.00 86.56           N  
ATOM   2876  CA  ASN B 115       4.848  22.188  -3.145  1.00 86.56           C  
ATOM   2877  C   ASN B 115       4.762  20.875  -3.920  1.00 86.56           C  
ATOM   2878  CB  ASN B 115       5.516  23.266  -3.998  1.00 86.56           C  
ATOM   2879  O   ASN B 115       4.602  20.891  -5.141  1.00 86.56           O  
ATOM   2880  CG  ASN B 115       6.965  22.953  -4.312  1.00 86.56           C  
ATOM   2881  ND2 ASN B 115       7.379  23.234  -5.543  1.00 86.56           N  
ATOM   2882  OD1 ASN B 115       7.703  22.453  -3.457  1.00 86.56           O  
ATOM   2883  N   SER B 116       4.887  19.828  -3.289  1.00 86.81           N  
ATOM   2884  CA  SER B 116       4.746  18.516  -3.936  1.00 86.81           C  
ATOM   2885  C   SER B 116       3.275  18.156  -4.113  1.00 86.81           C  
ATOM   2886  CB  SER B 116       5.457  17.438  -3.127  1.00 86.81           C  
ATOM   2887  O   SER B 116       2.463  18.375  -3.213  1.00 86.81           O  
ATOM   2888  OG  SER B 116       4.715  17.109  -1.967  1.00 86.81           O  
ATOM   2889  N   LYS B 117       2.908  17.703  -5.242  1.00 74.88           N  
ATOM   2890  CA  LYS B 117       1.593  17.109  -5.488  1.00 74.88           C  
ATOM   2891  C   LYS B 117       1.588  15.617  -5.172  1.00 74.88           C  
ATOM   2892  CB  LYS B 117       1.163  17.344  -6.938  1.00 74.88           C  
ATOM   2893  O   LYS B 117       0.597  15.086  -4.668  1.00 74.88           O  
ATOM   2894  CG  LYS B 117       0.924  18.812  -7.285  1.00 74.88           C  
ATOM   2895  CD  LYS B 117       0.350  18.953  -8.688  1.00 74.88           C  
ATOM   2896  CE  LYS B 117       0.049  20.422  -9.016  1.00 74.88           C  
ATOM   2897  NZ  LYS B 117      -0.459  20.578 -10.406  1.00 74.88           N  
ATOM   2898  N   LYS B 118       2.588  15.070  -5.504  1.00 71.62           N  
ATOM   2899  CA  LYS B 118       2.832  13.648  -5.262  1.00 71.62           C  
ATOM   2900  C   LYS B 118       4.320  13.375  -5.043  1.00 71.62           C  
ATOM   2901  CB  LYS B 118       2.311  12.805  -6.426  1.00 71.62           C  
ATOM   2902  O   LYS B 118       5.168  13.984  -5.703  1.00 71.62           O  
ATOM   2903  CG  LYS B 118       2.273  11.312  -6.141  1.00 71.62           C  
ATOM   2904  CD  LYS B 118       1.667  10.539  -7.301  1.00 71.62           C  
ATOM   2905  CE  LYS B 118       1.666   9.039  -7.031  1.00 71.62           C  
ATOM   2906  NZ  LYS B 118       1.126   8.266  -8.195  1.00 71.62           N  
ATOM   2907  N   ALA B 119       4.562  12.609  -4.051  1.00 60.62           N  
ATOM   2908  CA  ALA B 119       5.945  12.195  -3.816  1.00 60.62           C  
ATOM   2909  C   ALA B 119       6.027  10.688  -3.562  1.00 60.62           C  
ATOM   2910  CB  ALA B 119       6.539  12.961  -2.641  1.00 60.62           C  
ATOM   2911  O   ALA B 119       5.293  10.156  -2.732  1.00 60.62           O  
ATOM   2912  N   ASP B 120       6.738  10.055  -4.328  1.00 60.31           N  
ATOM   2913  CA  ASP B 120       6.883   8.609  -4.195  1.00 60.31           C  
ATOM   2914  C   ASP B 120       8.328   8.227  -3.887  1.00 60.31           C  
ATOM   2915  CB  ASP B 120       6.414   7.898  -5.469  1.00 60.31           C  
ATOM   2916  O   ASP B 120       9.242   8.602  -4.625  1.00 60.31           O  
ATOM   2917  CG  ASP B 120       4.906   7.934  -5.645  1.00 60.31           C  
ATOM   2918  OD1 ASP B 120       4.176   7.883  -4.633  1.00 60.31           O  
ATOM   2919  OD2 ASP B 120       4.449   8.008  -6.805  1.00 60.31           O  
ATOM   2920  N   ALA B 121       8.500   7.633  -2.727  1.00 54.31           N  
ATOM   2921  CA  ALA B 121       9.797   7.004  -2.494  1.00 54.31           C  
ATOM   2922  C   ALA B 121       9.977   5.773  -3.377  1.00 54.31           C  
ATOM   2923  CB  ALA B 121       9.945   6.629  -1.022  1.00 54.31           C  
ATOM   2924  O   ALA B 121       9.008   5.070  -3.674  1.00 54.31           O  
ATOM   2925  N   HIS B 122      11.055   5.633  -3.814  1.00 55.12           N  
ATOM   2926  CA  HIS B 122      11.359   4.492  -4.668  1.00 55.12           C  
ATOM   2927  C   HIS B 122      11.609   3.236  -3.840  1.00 55.12           C  
ATOM   2928  CB  HIS B 122      12.578   4.793  -5.543  1.00 55.12           C  
ATOM   2929  O   HIS B 122      12.227   3.301  -2.775  1.00 55.12           O  
ATOM   2930  CG  HIS B 122      12.312   5.785  -6.629  1.00 55.12           C  
ATOM   2931  CD2 HIS B 122      12.047   7.113  -6.574  1.00 55.12           C  
ATOM   2932  ND1 HIS B 122      12.289   5.438  -7.961  1.00 55.12           N  
ATOM   2933  CE1 HIS B 122      12.023   6.516  -8.688  1.00 55.12           C  
ATOM   2934  NE2 HIS B 122      11.875   7.543  -7.867  1.00 55.12           N  
ATOM   2935  N   TRP B 123      10.867   2.287  -4.234  1.00 54.66           N  
ATOM   2936  CA  TRP B 123      11.055   0.979  -3.617  1.00 54.66           C  
ATOM   2937  C   TRP B 123      11.250  -0.102  -4.676  1.00 54.66           C  
ATOM   2938  CB  TRP B 123       9.859   0.628  -2.723  1.00 54.66           C  
ATOM   2939  O   TRP B 123      10.750   0.023  -5.797  1.00 54.66           O  
ATOM   2940  CG  TRP B 123       9.555   1.666  -1.687  1.00 54.66           C  
ATOM   2941  CD1 TRP B 123       9.336   3.000  -1.895  1.00 54.66           C  
ATOM   2942  CD2 TRP B 123       9.430   1.455  -0.276  1.00 54.66           C  
ATOM   2943  CE2 TRP B 123       9.133   2.707   0.310  1.00 54.66           C  
ATOM   2944  CE3 TRP B 123       9.539   0.328   0.550  1.00 54.66           C  
ATOM   2945  NE1 TRP B 123       9.086   3.631  -0.698  1.00 54.66           N  
ATOM   2946  CH2 TRP B 123       9.062   1.743   2.471  1.00 54.66           C  
ATOM   2947  CZ2 TRP B 123       8.953   2.861   1.686  1.00 54.66           C  
ATOM   2948  CZ3 TRP B 123       9.359   0.485   1.919  1.00 54.66           C  
ATOM   2949  N   ILE B 124      12.203  -0.889  -4.582  1.00 48.34           N  
ATOM   2950  CA  ILE B 124      12.203  -2.121  -5.363  1.00 48.34           C  
ATOM   2951  C   ILE B 124      11.750  -3.287  -4.488  1.00 48.34           C  
ATOM   2952  CB  ILE B 124      13.602  -2.412  -5.961  1.00 48.34           C  
ATOM   2953  O   ILE B 124      10.625  -3.773  -4.633  1.00 48.34           O  
ATOM   2954  CG1 ILE B 124      14.055  -1.251  -6.852  1.00 48.34           C  
ATOM   2955  CG2 ILE B 124      13.594  -3.730  -6.738  1.00 48.34           C  
ATOM   2956  CD1 ILE B 124      15.500  -1.357  -7.324  1.00 48.34           C  
ATOM   2957  N   THR B 125      12.664  -3.650  -3.697  1.00 51.69           N  
ATOM   2958  CA  THR B 125      12.352  -4.641  -2.670  1.00 51.69           C  
ATOM   2959  C   THR B 125      12.344  -3.998  -1.286  1.00 51.69           C  
ATOM   2960  CB  THR B 125      13.352  -5.809  -2.695  1.00 51.69           C  
ATOM   2961  O   THR B 125      11.586  -4.410  -0.406  1.00 51.69           O  
ATOM   2962  CG2 THR B 125      13.227  -6.609  -3.986  1.00 51.69           C  
ATOM   2963  OG1 THR B 125      14.688  -5.289  -2.596  1.00 51.69           O  
ATOM   2964  N   THR B 126      13.133  -3.010  -1.227  1.00 59.84           N  
ATOM   2965  CA  THR B 126      13.234  -2.184  -0.030  1.00 59.84           C  
ATOM   2966  C   THR B 126      13.289  -0.704  -0.398  1.00 59.84           C  
ATOM   2967  CB  THR B 126      14.477  -2.557   0.802  1.00 59.84           C  
ATOM   2968  O   THR B 126      13.734  -0.347  -1.493  1.00 59.84           O  
ATOM   2969  CG2 THR B 126      14.430  -4.020   1.229  1.00 59.84           C  
ATOM   2970  OG1 THR B 126      15.656  -2.336   0.017  1.00 59.84           O  
ATOM   2971  N   PRO B 127      12.727   0.034   0.466  1.00 67.25           N  
ATOM   2972  CA  PRO B 127      12.859   1.461   0.166  1.00 67.25           C  
ATOM   2973  C   PRO B 127      14.312   1.886  -0.032  1.00 67.25           C  
ATOM   2974  CB  PRO B 127      12.258   2.141   1.397  1.00 67.25           C  
ATOM   2975  O   PRO B 127      15.219   1.319   0.590  1.00 67.25           O  
ATOM   2976  CG  PRO B 127      11.461   1.070   2.070  1.00 67.25           C  
ATOM   2977  CD  PRO B 127      12.031  -0.264   1.689  1.00 67.25           C  
ATOM   2978  N   ASN B 128      14.570   2.764  -0.938  1.00 76.56           N  
ATOM   2979  CA  ASN B 128      15.898   3.303  -1.195  1.00 76.56           C  
ATOM   2980  C   ASN B 128      16.297   4.332  -0.144  1.00 76.56           C  
ATOM   2981  CB  ASN B 128      15.969   3.916  -2.596  1.00 76.56           C  
ATOM   2982  O   ASN B 128      16.266   5.535  -0.405  1.00 76.56           O  
ATOM   2983  CG  ASN B 128      15.898   2.875  -3.695  1.00 76.56           C  
ATOM   2984  ND2 ASN B 128      15.766   3.332  -4.934  1.00 76.56           N  
ATOM   2985  OD1 ASN B 128      15.953   1.672  -3.432  1.00 76.56           O  
ATOM   2986  N   ARG B 129      16.547   3.791   0.952  1.00 81.56           N  
ATOM   2987  CA  ARG B 129      16.953   4.621   2.078  1.00 81.56           C  
ATOM   2988  C   ARG B 129      18.094   3.959   2.859  1.00 81.56           C  
ATOM   2989  CB  ARG B 129      15.773   4.902   3.006  1.00 81.56           C  
ATOM   2990  O   ARG B 129      18.203   2.730   2.869  1.00 81.56           O  
ATOM   2991  CG  ARG B 129      15.102   3.648   3.545  1.00 81.56           C  
ATOM   2992  CD  ARG B 129      13.844   3.977   4.328  1.00 81.56           C  
ATOM   2993  NE  ARG B 129      13.234   2.777   4.898  1.00 81.56           N  
ATOM   2994  NH1 ARG B 129      11.477   3.895   5.906  1.00 81.56           N  
ATOM   2995  NH2 ARG B 129      11.664   1.619   6.105  1.00 81.56           N  
ATOM   2996  CZ  ARG B 129      12.125   2.768   5.637  1.00 81.56           C  
ATOM   2997  N   MET B 130      18.922   4.809   3.445  1.00 84.88           N  
ATOM   2998  CA  MET B 130      20.047   4.309   4.219  1.00 84.88           C  
ATOM   2999  C   MET B 130      20.359   5.234   5.395  1.00 84.88           C  
ATOM   3000  CB  MET B 130      21.281   4.164   3.334  1.00 84.88           C  
ATOM   3001  O   MET B 130      20.062   6.430   5.336  1.00 84.88           O  
ATOM   3002  CG  MET B 130      22.547   3.797   4.098  1.00 84.88           C  
ATOM   3003  SD  MET B 130      24.078   4.285   3.207  1.00 84.88           S  
ATOM   3004  CE  MET B 130      24.312   2.832   2.146  1.00 84.88           C  
ATOM   3005  N   LEU B 131      20.875   4.539   6.391  1.00 89.69           N  
ATOM   3006  CA  LEU B 131      21.297   5.262   7.590  1.00 89.69           C  
ATOM   3007  C   LEU B 131      22.766   4.988   7.906  1.00 89.69           C  
ATOM   3008  CB  LEU B 131      20.422   4.871   8.781  1.00 89.69           C  
ATOM   3009  O   LEU B 131      23.234   3.852   7.793  1.00 89.69           O  
ATOM   3010  CG  LEU B 131      19.031   5.508   8.844  1.00 89.69           C  
ATOM   3011  CD1 LEU B 131      18.156   4.773   9.859  1.00 89.69           C  
ATOM   3012  CD2 LEU B 131      19.141   6.988   9.195  1.00 89.69           C  
ATOM   3013  N   ARG B 132      23.484   6.035   8.188  1.00 92.69           N  
ATOM   3014  CA  ARG B 132      24.828   5.941   8.734  1.00 92.69           C  
ATOM   3015  C   ARG B 132      24.922   6.625  10.094  1.00 92.69           C  
ATOM   3016  CB  ARG B 132      25.844   6.559   7.773  1.00 92.69           C  
ATOM   3017  O   ARG B 132      24.422   7.738  10.273  1.00 92.69           O  
ATOM   3018  CG  ARG B 132      25.969   5.828   6.445  1.00 92.69           C  
ATOM   3019  CD  ARG B 132      27.047   6.422   5.566  1.00 92.69           C  
ATOM   3020  NE  ARG B 132      27.062   5.812   4.242  1.00 92.69           N  
ATOM   3021  NH1 ARG B 132      28.734   7.176   3.406  1.00 92.69           N  
ATOM   3022  NH2 ARG B 132      27.797   5.559   2.078  1.00 92.69           N  
ATOM   3023  CZ  ARG B 132      27.875   6.184   3.244  1.00 92.69           C  
ATOM   3024  N   ILE B 133      25.500   5.898  10.977  1.00 94.19           N  
ATOM   3025  CA  ILE B 133      25.688   6.445  12.312  1.00 94.19           C  
ATOM   3026  C   ILE B 133      27.172   6.418  12.680  1.00 94.19           C  
ATOM   3027  CB  ILE B 133      24.875   5.668  13.367  1.00 94.19           C  
ATOM   3028  O   ILE B 133      27.797   5.352  12.727  1.00 94.19           O  
ATOM   3029  CG1 ILE B 133      23.391   5.648  12.977  1.00 94.19           C  
ATOM   3030  CG2 ILE B 133      25.062   6.270  14.758  1.00 94.19           C  
ATOM   3031  CD1 ILE B 133      22.516   4.805  13.898  1.00 94.19           C  
ATOM   3032  N   TRP B 134      27.766   7.570  12.938  1.00 94.62           N  
ATOM   3033  CA  TRP B 134      29.156   7.660  13.375  1.00 94.62           C  
ATOM   3034  C   TRP B 134      29.250   7.531  14.898  1.00 94.62           C  
ATOM   3035  CB  TRP B 134      29.781   8.984  12.922  1.00 94.62           C  
ATOM   3036  O   TRP B 134      28.281   7.789  15.609  1.00 94.62           O  
ATOM   3037  CG  TRP B 134      30.125   9.023  11.469  1.00 94.62           C  
ATOM   3038  CD1 TRP B 134      31.344   8.797  10.906  1.00 94.62           C  
ATOM   3039  CD2 TRP B 134      29.234   9.312  10.383  1.00 94.62           C  
ATOM   3040  CE2 TRP B 134      29.984   9.242   9.195  1.00 94.62           C  
ATOM   3041  CE3 TRP B 134      27.875   9.625  10.305  1.00 94.62           C  
ATOM   3042  NE1 TRP B 134      31.281   8.922   9.539  1.00 94.62           N  
ATOM   3043  CH2 TRP B 134      28.094   9.773   7.887  1.00 94.62           C  
ATOM   3044  CZ2 TRP B 134      29.422   9.469   7.934  1.00 94.62           C  
ATOM   3045  CZ3 TRP B 134      27.312   9.852   9.055  1.00 94.62           C  
ATOM   3046  N   ASN B 135      30.359   7.180  15.328  1.00 94.38           N  
ATOM   3047  CA  ASN B 135      30.578   6.922  16.750  1.00 94.38           C  
ATOM   3048  C   ASN B 135      30.406   8.188  17.578  1.00 94.38           C  
ATOM   3049  CB  ASN B 135      31.969   6.324  16.984  1.00 94.38           C  
ATOM   3050  O   ASN B 135      30.188   8.117  18.797  1.00 94.38           O  
ATOM   3051  CG  ASN B 135      33.094   7.215  16.484  1.00 94.38           C  
ATOM   3052  ND2 ASN B 135      34.281   7.031  17.016  1.00 94.38           N  
ATOM   3053  OD1 ASN B 135      32.875   8.070  15.609  1.00 94.38           O  
ATOM   3054  N   ASP B 136      30.453   9.383  16.984  1.00 95.69           N  
ATOM   3055  CA  ASP B 136      30.266  10.641  17.719  1.00 95.69           C  
ATOM   3056  C   ASP B 136      28.797  11.047  17.750  1.00 95.69           C  
ATOM   3057  CB  ASP B 136      31.109  11.750  17.062  1.00 95.69           C  
ATOM   3058  O   ASP B 136      28.453  12.109  18.281  1.00 95.69           O  
ATOM   3059  CG  ASP B 136      30.703  12.047  15.633  1.00 95.69           C  
ATOM   3060  OD1 ASP B 136      29.844  11.320  15.086  1.00 95.69           O  
ATOM   3061  OD2 ASP B 136      31.250  13.008  15.055  1.00 95.69           O  
ATOM   3062  N   GLY B 137      27.938  10.281  17.156  1.00 96.38           N  
ATOM   3063  CA  GLY B 137      26.516  10.555  17.188  1.00 96.38           C  
ATOM   3064  C   GLY B 137      25.984  11.203  15.922  1.00 96.38           C  
ATOM   3065  O   GLY B 137      24.812  11.539  15.828  1.00 96.38           O  
ATOM   3066  N   ARG B 138      26.922  11.430  15.023  1.00 96.81           N  
ATOM   3067  CA  ARG B 138      26.484  11.969  13.734  1.00 96.81           C  
ATOM   3068  C   ARG B 138      25.672  10.938  12.961  1.00 96.81           C  
ATOM   3069  CB  ARG B 138      27.703  12.414  12.906  1.00 96.81           C  
ATOM   3070  O   ARG B 138      26.062   9.766  12.883  1.00 96.81           O  
ATOM   3071  CG  ARG B 138      27.328  13.125  11.617  1.00 96.81           C  
ATOM   3072  CD  ARG B 138      28.562  13.719  10.930  1.00 96.81           C  
ATOM   3073  NE  ARG B 138      29.500  12.680  10.523  1.00 96.81           N  
ATOM   3074  NH1 ARG B 138      31.031  14.148   9.586  1.00 96.81           N  
ATOM   3075  NH2 ARG B 138      31.438  11.891   9.570  1.00 96.81           N  
ATOM   3076  CZ  ARG B 138      30.656  12.906   9.898  1.00 96.81           C  
ATOM   3077  N   VAL B 139      24.516  11.422  12.453  1.00 96.31           N  
ATOM   3078  CA  VAL B 139      23.625  10.547  11.695  1.00 96.31           C  
ATOM   3079  C   VAL B 139      23.453  11.094  10.281  1.00 96.31           C  
ATOM   3080  CB  VAL B 139      22.266  10.398  12.391  1.00 96.31           C  
ATOM   3081  O   VAL B 139      23.250  12.305  10.102  1.00 96.31           O  
ATOM   3082  CG1 VAL B 139      21.375   9.422  11.625  1.00 96.31           C  
ATOM   3083  CG2 VAL B 139      22.438   9.938  13.836  1.00 96.31           C  
ATOM   3084  N   LEU B 140      23.547  10.250   9.336  1.00 94.56           N  
ATOM   3085  CA  LEU B 140      23.250  10.578   7.945  1.00 94.56           C  
ATOM   3086  C   LEU B 140      22.094   9.727   7.422  1.00 94.56           C  
ATOM   3087  CB  LEU B 140      24.500  10.367   7.074  1.00 94.56           C  
ATOM   3088  O   LEU B 140      22.141   8.500   7.496  1.00 94.56           O  
ATOM   3089  CG  LEU B 140      24.297  10.477   5.562  1.00 94.56           C  
ATOM   3090  CD1 LEU B 140      23.859  11.891   5.188  1.00 94.56           C  
ATOM   3091  CD2 LEU B 140      25.562  10.078   4.816  1.00 94.56           C  
ATOM   3092  N   TYR B 141      21.078  10.383   6.934  1.00 92.50           N  
ATOM   3093  CA  TYR B 141      19.922   9.750   6.324  1.00 92.50           C  
ATOM   3094  C   TYR B 141      19.781  10.148   4.859  1.00 92.50           C  
ATOM   3095  CB  TYR B 141      18.641  10.125   7.086  1.00 92.50           C  
ATOM   3096  O   TYR B 141      19.672  11.336   4.539  1.00 92.50           O  
ATOM   3097  CG  TYR B 141      17.375   9.602   6.449  1.00 92.50           C  
ATOM   3098  CD1 TYR B 141      16.359  10.469   6.051  1.00 92.50           C  
ATOM   3099  CD2 TYR B 141      17.203   8.234   6.242  1.00 92.50           C  
ATOM   3100  CE1 TYR B 141      15.195   9.984   5.465  1.00 92.50           C  
ATOM   3101  CE2 TYR B 141      16.031   7.746   5.660  1.00 92.50           C  
ATOM   3102  OH  TYR B 141      13.891   8.148   4.695  1.00 92.50           O  
ATOM   3103  CZ  TYR B 141      15.039   8.625   5.273  1.00 92.50           C  
ATOM   3104  N   THR B 142      19.797   9.133   4.004  1.00 88.56           N  
ATOM   3105  CA  THR B 142      19.672   9.406   2.576  1.00 88.56           C  
ATOM   3106  C   THR B 142      18.484   8.641   1.984  1.00 88.56           C  
ATOM   3107  CB  THR B 142      20.953   9.031   1.818  1.00 88.56           C  
ATOM   3108  O   THR B 142      18.188   7.523   2.408  1.00 88.56           O  
ATOM   3109  CG2 THR B 142      22.156   9.820   2.348  1.00 88.56           C  
ATOM   3110  OG1 THR B 142      21.203   7.633   1.977  1.00 88.56           O  
ATOM   3111  N   LEU B 143      17.875   9.258   1.021  1.00 87.25           N  
ATOM   3112  CA  LEU B 143      16.797   8.609   0.293  1.00 87.25           C  
ATOM   3113  C   LEU B 143      16.688   9.148  -1.129  1.00 87.25           C  
ATOM   3114  CB  LEU B 143      15.461   8.805   1.022  1.00 87.25           C  
ATOM   3115  O   LEU B 143      17.062  10.297  -1.389  1.00 87.25           O  
ATOM   3116  CG  LEU B 143      14.859  10.211   0.972  1.00 87.25           C  
ATOM   3117  CD1 LEU B 143      13.352  10.148   1.165  1.00 87.25           C  
ATOM   3118  CD2 LEU B 143      15.508  11.102   2.027  1.00 87.25           C  
ATOM   3119  N   ARG B 144      16.188   8.258  -2.000  1.00 86.81           N  
ATOM   3120  CA  ARG B 144      15.867   8.664  -3.363  1.00 86.81           C  
ATOM   3121  C   ARG B 144      14.375   8.953  -3.512  1.00 86.81           C  
ATOM   3122  CB  ARG B 144      16.297   7.594  -4.363  1.00 86.81           C  
ATOM   3123  O   ARG B 144      13.539   8.164  -3.066  1.00 86.81           O  
ATOM   3124  CG  ARG B 144      16.062   7.977  -5.816  1.00 86.81           C  
ATOM   3125  CD  ARG B 144      16.500   6.867  -6.770  1.00 86.81           C  
ATOM   3126  NE  ARG B 144      16.203   7.207  -8.156  1.00 86.81           N  
ATOM   3127  NH1 ARG B 144      17.000   5.223  -9.023  1.00 86.81           N  
ATOM   3128  NH2 ARG B 144      16.141   6.820 -10.422  1.00 86.81           N  
ATOM   3129  CZ  ARG B 144      16.438   6.414  -9.195  1.00 86.81           C  
ATOM   3130  N   LEU B 145      14.039  10.141  -4.105  1.00 85.50           N  
ATOM   3131  CA  LEU B 145      12.656  10.562  -4.238  1.00 85.50           C  
ATOM   3132  C   LEU B 145      12.344  10.977  -5.672  1.00 85.50           C  
ATOM   3133  CB  LEU B 145      12.352  11.727  -3.289  1.00 85.50           C  
ATOM   3134  O   LEU B 145      13.172  11.594  -6.340  1.00 85.50           O  
ATOM   3135  CG  LEU B 145      12.492  11.438  -1.794  1.00 85.50           C  
ATOM   3136  CD1 LEU B 145      12.500  12.742  -0.999  1.00 85.50           C  
ATOM   3137  CD2 LEU B 145      11.375  10.516  -1.319  1.00 85.50           C  
ATOM   3138  N   THR B 146      11.188  10.562  -6.117  1.00 85.44           N  
ATOM   3139  CA  THR B 146      10.562  11.172  -7.281  1.00 85.44           C  
ATOM   3140  C   THR B 146       9.398  12.070  -6.863  1.00 85.44           C  
ATOM   3141  CB  THR B 146      10.062  10.109  -8.273  1.00 85.44           C  
ATOM   3142  O   THR B 146       8.438  11.602  -6.246  1.00 85.44           O  
ATOM   3143  CG2 THR B 146       9.469  10.750  -9.523  1.00 85.44           C  
ATOM   3144  OG1 THR B 146      11.164   9.273  -8.656  1.00 85.44           O  
ATOM   3145  N   ILE B 147       9.484  13.312  -7.242  1.00 87.44           N  
ATOM   3146  CA  ILE B 147       8.523  14.297  -6.750  1.00 87.44           C  
ATOM   3147  C   ILE B 147       7.859  15.000  -7.930  1.00 87.44           C  
ATOM   3148  CB  ILE B 147       9.203  15.328  -5.824  1.00 87.44           C  
ATOM   3149  O   ILE B 147       8.539  15.438  -8.859  1.00 87.44           O  
ATOM   3150  CG1 ILE B 147       9.898  14.625  -4.652  1.00 87.44           C  
ATOM   3151  CG2 ILE B 147       8.180  16.359  -5.320  1.00 87.44           C  
ATOM   3152  CD1 ILE B 147      10.859  15.516  -3.879  1.00 87.44           C  
ATOM   3153  N   ASP B 148       6.551  14.992  -7.938  1.00 88.25           N  
ATOM   3154  CA  ASP B 148       5.797  15.914  -8.789  1.00 88.25           C  
ATOM   3155  C   ASP B 148       5.535  17.234  -8.062  1.00 88.25           C  
ATOM   3156  CB  ASP B 148       4.477  15.281  -9.227  1.00 88.25           C  
ATOM   3157  O   ASP B 148       4.777  17.281  -7.094  1.00 88.25           O  
ATOM   3158  CG  ASP B 148       4.664  14.070 -10.117  1.00 88.25           C  
ATOM   3159  OD1 ASP B 148       5.723  13.953 -10.766  1.00 88.25           O  
ATOM   3160  OD2 ASP B 148       3.744  13.227 -10.164  1.00 88.25           O  
ATOM   3161  N   ALA B 149       6.129  18.266  -8.555  1.00 89.44           N  
ATOM   3162  CA  ALA B 149       6.074  19.562  -7.875  1.00 89.44           C  
ATOM   3163  C   ALA B 149       5.344  20.594  -8.727  1.00 89.44           C  
ATOM   3164  CB  ALA B 149       7.480  20.047  -7.543  1.00 89.44           C  
ATOM   3165  O   ALA B 149       5.418  20.562  -9.953  1.00 89.44           O  
ATOM   3166  N   GLU B 150       4.684  21.516  -8.062  1.00 86.25           N  
ATOM   3167  CA  GLU B 150       3.977  22.594  -8.727  1.00 86.25           C  
ATOM   3168  C   GLU B 150       4.949  23.656  -9.242  1.00 86.25           C  
ATOM   3169  CB  GLU B 150       2.957  23.234  -7.781  1.00 86.25           C  
ATOM   3170  O   GLU B 150       5.926  23.984  -8.570  1.00 86.25           O  
ATOM   3171  CG  GLU B 150       1.722  22.391  -7.539  1.00 86.25           C  
ATOM   3172  CD  GLU B 150       0.723  23.031  -6.590  1.00 86.25           C  
ATOM   3173  OE1 GLU B 150      -0.317  22.406  -6.285  1.00 86.25           O  
ATOM   3174  OE2 GLU B 150       0.982  24.172  -6.148  1.00 86.25           O  
ATOM   3175  N   CYS B 151       4.688  24.125 -10.461  1.00 87.25           N  
ATOM   3176  CA  CYS B 151       5.461  25.188 -11.086  1.00 87.25           C  
ATOM   3177  C   CYS B 151       4.578  26.062 -11.969  1.00 87.25           C  
ATOM   3178  CB  CYS B 151       6.602  24.609 -11.922  1.00 87.25           C  
ATOM   3179  O   CYS B 151       3.875  25.562 -12.844  1.00 87.25           O  
ATOM   3180  SG  CYS B 151       7.660  25.844 -12.688  1.00 87.25           S  
ATOM   3181  N   GLN B 152       4.570  27.312 -11.680  1.00 81.94           N  
ATOM   3182  CA  GLN B 152       3.811  28.266 -12.492  1.00 81.94           C  
ATOM   3183  C   GLN B 152       4.574  28.641 -13.758  1.00 81.94           C  
ATOM   3184  CB  GLN B 152       3.488  29.531 -11.688  1.00 81.94           C  
ATOM   3185  O   GLN B 152       5.613  29.297 -13.695  1.00 81.94           O  
ATOM   3186  CG  GLN B 152       2.529  29.281 -10.523  1.00 81.94           C  
ATOM   3187  CD  GLN B 152       2.000  30.578  -9.930  1.00 81.94           C  
ATOM   3188  NE2 GLN B 152       1.025  30.453  -9.031  1.00 81.94           N  
ATOM   3189  OE1 GLN B 152       2.465  31.672 -10.266  1.00 81.94           O  
ATOM   3190  N   LEU B 153       4.215  27.969 -14.750  1.00 75.25           N  
ATOM   3191  CA  LEU B 153       4.844  28.250 -16.031  1.00 75.25           C  
ATOM   3192  C   LEU B 153       3.994  29.203 -16.859  1.00 75.25           C  
ATOM   3193  CB  LEU B 153       5.074  26.953 -16.812  1.00 75.25           C  
ATOM   3194  O   LEU B 153       2.816  28.938 -17.125  1.00 75.25           O  
ATOM   3195  CG  LEU B 153       6.016  25.938 -16.172  1.00 75.25           C  
ATOM   3196  CD1 LEU B 153       5.770  24.547 -16.750  1.00 75.25           C  
ATOM   3197  CD2 LEU B 153       7.469  26.344 -16.375  1.00 75.25           C  
ATOM   3198  N   GLN B 154       4.094  30.578 -16.781  1.00 61.22           N  
ATOM   3199  CA  GLN B 154       3.305  31.547 -17.531  1.00 61.22           C  
ATOM   3200  C   GLN B 154       3.639  31.500 -19.031  1.00 61.22           C  
ATOM   3201  CB  GLN B 154       3.537  32.969 -17.000  1.00 61.22           C  
ATOM   3202  O   GLN B 154       4.809  31.531 -19.406  1.00 61.22           O  
ATOM   3203  CG  GLN B 154       2.836  33.250 -15.672  1.00 61.22           C  
ATOM   3204  CD  GLN B 154       3.119  34.625 -15.141  1.00 61.22           C  
ATOM   3205  NE2 GLN B 154       2.514  34.969 -14.008  1.00 61.22           N  
ATOM   3206  OE1 GLN B 154       3.877  35.406 -15.742  1.00 61.22           O  
ATOM   3207  N   LEU B 155       2.695  31.031 -19.812  1.00 55.34           N  
ATOM   3208  CA  LEU B 155       2.885  30.984 -21.266  1.00 55.34           C  
ATOM   3209  C   LEU B 155       2.814  32.375 -21.859  1.00 55.34           C  
ATOM   3210  CB  LEU B 155       1.832  30.078 -21.906  1.00 55.34           C  
ATOM   3211  O   LEU B 155       2.977  32.531 -23.078  1.00 55.34           O  
ATOM   3212  CG  LEU B 155       2.041  28.562 -21.750  1.00 55.34           C  
ATOM   3213  CD1 LEU B 155       0.713  27.828 -21.891  1.00 55.34           C  
ATOM   3214  CD2 LEU B 155       3.045  28.062 -22.781  1.00 55.34           C  
ATOM   3215  N   HIS B 156       2.496  33.438 -21.125  1.00 52.53           N  
ATOM   3216  CA  HIS B 156       2.123  34.688 -21.766  1.00 52.53           C  
ATOM   3217  C   HIS B 156       3.322  35.344 -22.453  1.00 52.53           C  
ATOM   3218  CB  HIS B 156       1.525  35.656 -20.750  1.00 52.53           C  
ATOM   3219  O   HIS B 156       3.158  36.125 -23.375  1.00 52.53           O  
ATOM   3220  CG  HIS B 156       0.221  35.188 -20.172  1.00 52.53           C  
ATOM   3221  CD2 HIS B 156      -0.148  34.938 -18.906  1.00 52.53           C  
ATOM   3222  ND1 HIS B 156      -0.889  34.969 -20.953  1.00 52.53           N  
ATOM   3223  CE1 HIS B 156      -1.888  34.562 -20.188  1.00 52.53           C  
ATOM   3224  NE2 HIS B 156      -1.464  34.531 -18.922  1.00 52.53           N  
ATOM   3225  N   ASN B 157       4.520  35.344 -21.906  1.00 47.69           N  
ATOM   3226  CA  ASN B 157       5.578  36.125 -22.531  1.00 47.69           C  
ATOM   3227  C   ASN B 157       6.422  35.281 -23.484  1.00 47.69           C  
ATOM   3228  CB  ASN B 157       6.465  36.750 -21.469  1.00 47.69           C  
ATOM   3229  O   ASN B 157       7.609  35.062 -23.250  1.00 47.69           O  
ATOM   3230  CG  ASN B 157       5.840  38.000 -20.844  1.00 47.69           C  
ATOM   3231  ND2 ASN B 157       6.414  38.469 -19.734  1.00 47.69           N  
ATOM   3232  OD1 ASN B 157       4.852  38.531 -21.359  1.00 47.69           O  
ATOM   3233  N   PHE B 158       5.992  34.719 -24.438  1.00 50.06           N  
ATOM   3234  CA  PHE B 158       6.742  34.250 -25.594  1.00 50.06           C  
ATOM   3235  C   PHE B 158       7.488  35.406 -26.266  1.00 50.06           C  
ATOM   3236  CB  PHE B 158       5.809  33.562 -26.609  1.00 50.06           C  
ATOM   3237  O   PHE B 158       6.969  36.500 -26.344  1.00 50.06           O  
ATOM   3238  CG  PHE B 158       6.480  32.500 -27.438  1.00 50.06           C  
ATOM   3239  CD1 PHE B 158       6.988  32.812 -28.688  1.00 50.06           C  
ATOM   3240  CD2 PHE B 158       6.602  31.203 -26.953  1.00 50.06           C  
ATOM   3241  CE1 PHE B 158       7.609  31.828 -29.453  1.00 50.06           C  
ATOM   3242  CE2 PHE B 158       7.219  30.219 -27.719  1.00 50.06           C  
ATOM   3243  CZ  PHE B 158       7.723  30.531 -28.969  1.00 50.06           C  
ATOM   3244  N   PRO B 159       8.836  34.938 -26.641  1.00 49.16           N  
ATOM   3245  CA  PRO B 159       9.734  33.781 -26.688  1.00 49.16           C  
ATOM   3246  C   PRO B 159      10.664  33.688 -25.484  1.00 49.16           C  
ATOM   3247  CB  PRO B 159      10.539  34.000 -27.984  1.00 49.16           C  
ATOM   3248  O   PRO B 159      11.383  32.688 -25.328  1.00 49.16           O  
ATOM   3249  CG  PRO B 159      10.289  35.438 -28.312  1.00 49.16           C  
ATOM   3250  CD  PRO B 159       9.109  35.938 -27.531  1.00 49.16           C  
ATOM   3251  N   MET B 160      10.906  34.844 -24.797  1.00 51.94           N  
ATOM   3252  CA  MET B 160      11.969  34.938 -23.781  1.00 51.94           C  
ATOM   3253  C   MET B 160      11.445  34.500 -22.406  1.00 51.94           C  
ATOM   3254  CB  MET B 160      12.531  36.344 -23.734  1.00 51.94           C  
ATOM   3255  O   MET B 160      11.719  35.188 -21.422  1.00 51.94           O  
ATOM   3256  CG  MET B 160      13.367  36.719 -24.953  1.00 51.94           C  
ATOM   3257  SD  MET B 160      15.117  36.188 -24.781  1.00 51.94           S  
ATOM   3258  CE  MET B 160      15.875  37.781 -24.297  1.00 51.94           C  
ATOM   3259  N   ASP B 161      10.633  33.500 -22.328  1.00 62.91           N  
ATOM   3260  CA  ASP B 161       9.961  33.250 -21.047  1.00 62.91           C  
ATOM   3261  C   ASP B 161      10.781  32.281 -20.188  1.00 62.91           C  
ATOM   3262  CB  ASP B 161       8.562  32.656 -21.297  1.00 62.91           C  
ATOM   3263  O   ASP B 161      11.055  31.156 -20.594  1.00 62.91           O  
ATOM   3264  CG  ASP B 161       7.527  33.750 -21.594  1.00 62.91           C  
ATOM   3265  OD1 ASP B 161       7.785  34.938 -21.312  1.00 62.91           O  
ATOM   3266  OD2 ASP B 161       6.445  33.375 -22.109  1.00 62.91           O  
ATOM   3267  N   GLU B 162      11.656  32.969 -19.391  1.00 76.38           N  
ATOM   3268  CA  GLU B 162      12.336  32.219 -18.344  1.00 76.38           C  
ATOM   3269  C   GLU B 162      11.414  31.953 -17.156  1.00 76.38           C  
ATOM   3270  CB  GLU B 162      13.586  32.969 -17.875  1.00 76.38           C  
ATOM   3271  O   GLU B 162      10.680  32.844 -16.719  1.00 76.38           O  
ATOM   3272  CG  GLU B 162      14.711  33.000 -18.891  1.00 76.38           C  
ATOM   3273  CD  GLU B 162      15.969  33.656 -18.391  1.00 76.38           C  
ATOM   3274  OE1 GLU B 162      16.953  33.781 -19.156  1.00 76.38           O  
ATOM   3275  OE2 GLU B 162      15.977  34.094 -17.203  1.00 76.38           O  
ATOM   3276  N   HIS B 163      11.336  30.781 -16.844  1.00 85.75           N  
ATOM   3277  CA  HIS B 163      10.508  30.359 -15.727  1.00 85.75           C  
ATOM   3278  C   HIS B 163      11.344  29.719 -14.625  1.00 85.75           C  
ATOM   3279  CB  HIS B 163       9.430  29.375 -16.188  1.00 85.75           C  
ATOM   3280  O   HIS B 163      12.352  29.062 -14.906  1.00 85.75           O  
ATOM   3281  CG  HIS B 163       8.586  29.906 -17.312  1.00 85.75           C  
ATOM   3282  CD2 HIS B 163       8.617  29.656 -18.641  1.00 85.75           C  
ATOM   3283  ND1 HIS B 163       7.574  30.812 -17.125  1.00 85.75           N  
ATOM   3284  CE1 HIS B 163       7.016  31.094 -18.281  1.00 85.75           C  
ATOM   3285  NE2 HIS B 163       7.629  30.406 -19.219  1.00 85.75           N  
ATOM   3286  N   SER B 164      10.969  30.016 -13.461  1.00 89.94           N  
ATOM   3287  CA  SER B 164      11.633  29.438 -12.297  1.00 89.94           C  
ATOM   3288  C   SER B 164      10.711  28.469 -11.562  1.00 89.94           C  
ATOM   3289  CB  SER B 164      12.117  30.531 -11.344  1.00 89.94           C  
ATOM   3290  O   SER B 164       9.656  28.875 -11.070  1.00 89.94           O  
ATOM   3291  OG  SER B 164      13.039  30.000 -10.406  1.00 89.94           O  
ATOM   3292  N   CYS B 165      11.125  27.250 -11.508  1.00 91.44           N  
ATOM   3293  CA  CYS B 165      10.352  26.234 -10.812  1.00 91.44           C  
ATOM   3294  C   CYS B 165      10.953  25.922  -9.445  1.00 91.44           C  
ATOM   3295  CB  CYS B 165      10.289  24.953 -11.648  1.00 91.44           C  
ATOM   3296  O   CYS B 165      12.094  25.484  -9.352  1.00 91.44           O  
ATOM   3297  SG  CYS B 165       9.367  25.125 -13.188  1.00 91.44           S  
ATOM   3298  N   PRO B 166      10.211  26.062  -8.445  1.00 93.94           N  
ATOM   3299  CA  PRO B 166      10.750  25.859  -7.102  1.00 93.94           C  
ATOM   3300  C   PRO B 166      10.555  24.422  -6.609  1.00 93.94           C  
ATOM   3301  CB  PRO B 166       9.953  26.844  -6.242  1.00 93.94           C  
ATOM   3302  O   PRO B 166       9.617  23.734  -7.035  1.00 93.94           O  
ATOM   3303  CG  PRO B 166       8.609  26.906  -6.891  1.00 93.94           C  
ATOM   3304  CD  PRO B 166       8.789  26.812  -8.375  1.00 93.94           C  
ATOM   3305  N   LEU B 167      11.406  23.969  -5.793  1.00 94.75           N  
ATOM   3306  CA  LEU B 167      11.273  22.828  -4.883  1.00 94.75           C  
ATOM   3307  C   LEU B 167      11.523  23.266  -3.441  1.00 94.75           C  
ATOM   3308  CB  LEU B 167      12.242  21.703  -5.270  1.00 94.75           C  
ATOM   3309  O   LEU B 167      12.641  23.641  -3.086  1.00 94.75           O  
ATOM   3310  CG  LEU B 167      12.070  20.375  -4.535  1.00 94.75           C  
ATOM   3311  CD1 LEU B 167      10.727  19.750  -4.879  1.00 94.75           C  
ATOM   3312  CD2 LEU B 167      13.211  19.422  -4.875  1.00 94.75           C  
ATOM   3313  N   GLU B 168      10.469  23.172  -2.666  1.00 94.38           N  
ATOM   3314  CA  GLU B 168      10.523  23.719  -1.316  1.00 94.38           C  
ATOM   3315  C   GLU B 168      10.281  22.641  -0.267  1.00 94.38           C  
ATOM   3316  CB  GLU B 168       9.500  24.859  -1.153  1.00 94.38           C  
ATOM   3317  O   GLU B 168       9.383  21.812  -0.421  1.00 94.38           O  
ATOM   3318  CG  GLU B 168       9.656  25.969  -2.174  1.00 94.38           C  
ATOM   3319  CD  GLU B 168       8.555  27.016  -2.088  1.00 94.38           C  
ATOM   3320  OE1 GLU B 168       8.750  28.141  -2.588  1.00 94.38           O  
ATOM   3321  OE2 GLU B 168       7.488  26.703  -1.514  1.00 94.38           O  
ATOM   3322  N   PHE B 169      11.117  22.656   0.762  1.00 93.50           N  
ATOM   3323  CA  PHE B 169      10.906  21.672   1.829  1.00 93.50           C  
ATOM   3324  C   PHE B 169      11.180  22.297   3.191  1.00 93.50           C  
ATOM   3325  CB  PHE B 169      11.805  20.453   1.623  1.00 93.50           C  
ATOM   3326  O   PHE B 169      11.883  23.312   3.287  1.00 93.50           O  
ATOM   3327  CG  PHE B 169      13.281  20.766   1.653  1.00 93.50           C  
ATOM   3328  CD1 PHE B 169      13.953  21.109   0.488  1.00 93.50           C  
ATOM   3329  CD2 PHE B 169      13.984  20.719   2.846  1.00 93.50           C  
ATOM   3330  CE1 PHE B 169      15.312  21.406   0.512  1.00 93.50           C  
ATOM   3331  CE2 PHE B 169      15.352  21.016   2.879  1.00 93.50           C  
ATOM   3332  CZ  PHE B 169      16.016  21.359   1.710  1.00 93.50           C  
ATOM   3333  N   SER B 170      10.609  21.766   4.262  1.00 94.19           N  
ATOM   3334  CA  SER B 170      10.734  22.172   5.656  1.00 94.19           C  
ATOM   3335  C   SER B 170      10.258  21.078   6.602  1.00 94.19           C  
ATOM   3336  CB  SER B 170       9.938  23.453   5.914  1.00 94.19           C  
ATOM   3337  O   SER B 170       9.828  20.000   6.156  1.00 94.19           O  
ATOM   3338  OG  SER B 170       8.547  23.188   5.953  1.00 94.19           O  
ATOM   3339  N   SER B 171      10.484  21.375   7.816  1.00 92.44           N  
ATOM   3340  CA  SER B 171       9.836  20.516   8.797  1.00 92.44           C  
ATOM   3341  C   SER B 171       8.320  20.641   8.727  1.00 92.44           C  
ATOM   3342  CB  SER B 171      10.320  20.844  10.211  1.00 92.44           C  
ATOM   3343  O   SER B 171       7.793  21.734   8.516  1.00 92.44           O  
ATOM   3344  OG  SER B 171       9.586  20.125  11.180  1.00 92.44           O  
ATOM   3345  N   TYR B 172       7.703  19.562   8.914  1.00 87.81           N  
ATOM   3346  CA  TYR B 172       6.246  19.594   8.922  1.00 87.81           C  
ATOM   3347  C   TYR B 172       5.719  20.109  10.250  1.00 87.81           C  
ATOM   3348  CB  TYR B 172       5.676  18.188   8.648  1.00 87.81           C  
ATOM   3349  O   TYR B 172       4.812  20.953  10.281  1.00 87.81           O  
ATOM   3350  CG  TYR B 172       4.172  18.172   8.516  1.00 87.81           C  
ATOM   3351  CD1 TYR B 172       3.363  17.812   9.594  1.00 87.81           C  
ATOM   3352  CD2 TYR B 172       3.561  18.484   7.309  1.00 87.81           C  
ATOM   3353  CE1 TYR B 172       1.979  17.797   9.477  1.00 87.81           C  
ATOM   3354  CE2 TYR B 172       2.176  18.453   7.176  1.00 87.81           C  
ATOM   3355  OH  TYR B 172       0.024  18.078   8.141  1.00 87.81           O  
ATOM   3356  CZ  TYR B 172       1.395  18.109   8.266  1.00 87.81           C  
ATOM   3357  N   GLY B 173       6.328  19.672  11.250  1.00 87.06           N  
ATOM   3358  CA  GLY B 173       5.703  19.938  12.539  1.00 87.06           C  
ATOM   3359  C   GLY B 173       6.594  20.703  13.492  1.00 87.06           C  
ATOM   3360  O   GLY B 173       6.145  21.141  14.555  1.00 87.06           O  
ATOM   3361  N   TYR B 174       7.816  20.938  13.203  1.00 91.50           N  
ATOM   3362  CA  TYR B 174       8.742  21.594  14.133  1.00 91.50           C  
ATOM   3363  C   TYR B 174       9.086  23.000  13.664  1.00 91.50           C  
ATOM   3364  CB  TYR B 174      10.016  20.766  14.289  1.00 91.50           C  
ATOM   3365  O   TYR B 174       9.758  23.172  12.648  1.00 91.50           O  
ATOM   3366  CG  TYR B 174       9.781  19.391  14.859  1.00 91.50           C  
ATOM   3367  CD1 TYR B 174       9.562  19.203  16.219  1.00 91.50           C  
ATOM   3368  CD2 TYR B 174       9.781  18.266  14.039  1.00 91.50           C  
ATOM   3369  CE1 TYR B 174       9.344  17.938  16.766  1.00 91.50           C  
ATOM   3370  CE2 TYR B 174       9.562  16.984  14.562  1.00 91.50           C  
ATOM   3371  OH  TYR B 174       9.133  15.586  16.438  1.00 91.50           O  
ATOM   3372  CZ  TYR B 174       9.352  16.844  15.922  1.00 91.50           C  
ATOM   3373  N   PRO B 175       8.703  24.000  14.391  1.00 93.38           N  
ATOM   3374  CA  PRO B 175       9.094  25.359  14.055  1.00 93.38           C  
ATOM   3375  C   PRO B 175      10.586  25.625  14.242  1.00 93.38           C  
ATOM   3376  CB  PRO B 175       8.273  26.203  15.039  1.00 93.38           C  
ATOM   3377  O   PRO B 175      11.312  24.734  14.711  1.00 93.38           O  
ATOM   3378  CG  PRO B 175       8.039  25.312  16.219  1.00 93.38           C  
ATOM   3379  CD  PRO B 175       8.008  23.891  15.727  1.00 93.38           C  
ATOM   3380  N   ARG B 176      11.039  26.766  13.891  1.00 95.50           N  
ATOM   3381  CA  ARG B 176      12.453  27.094  13.844  1.00 95.50           C  
ATOM   3382  C   ARG B 176      13.078  27.016  15.234  1.00 95.50           C  
ATOM   3383  CB  ARG B 176      12.664  28.500  13.258  1.00 95.50           C  
ATOM   3384  O   ARG B 176      14.289  26.812  15.367  1.00 95.50           O  
ATOM   3385  CG  ARG B 176      12.188  29.625  14.172  1.00 95.50           C  
ATOM   3386  CD  ARG B 176      12.492  30.984  13.578  1.00 95.50           C  
ATOM   3387  NE  ARG B 176      12.172  32.062  14.516  1.00 95.50           N  
ATOM   3388  NH1 ARG B 176      13.133  33.719  13.242  1.00 95.50           N  
ATOM   3389  NH2 ARG B 176      12.156  34.250  15.250  1.00 95.50           N  
ATOM   3390  CZ  ARG B 176      12.484  33.344  14.328  1.00 95.50           C  
ATOM   3391  N   GLU B 177      12.320  27.078  16.297  1.00 93.19           N  
ATOM   3392  CA  GLU B 177      12.844  26.969  17.656  1.00 93.19           C  
ATOM   3393  C   GLU B 177      13.203  25.531  18.000  1.00 93.19           C  
ATOM   3394  CB  GLU B 177      11.828  27.516  18.672  1.00 93.19           C  
ATOM   3395  O   GLU B 177      13.930  25.281  18.969  1.00 93.19           O  
ATOM   3396  CG  GLU B 177      11.438  28.969  18.438  1.00 93.19           C  
ATOM   3397  CD  GLU B 177      10.406  29.141  17.328  1.00 93.19           C  
ATOM   3398  OE1 GLU B 177      10.242  30.281  16.828  1.00 93.19           O  
ATOM   3399  OE2 GLU B 177       9.742  28.141  16.984  1.00 93.19           O  
ATOM   3400  N   GLU B 178      12.719  24.656  17.219  1.00 93.69           N  
ATOM   3401  CA  GLU B 178      12.961  23.234  17.469  1.00 93.69           C  
ATOM   3402  C   GLU B 178      13.922  22.641  16.438  1.00 93.69           C  
ATOM   3403  CB  GLU B 178      11.648  22.453  17.484  1.00 93.69           C  
ATOM   3404  O   GLU B 178      14.820  21.891  16.797  1.00 93.69           O  
ATOM   3405  CG  GLU B 178      10.680  22.891  18.578  1.00 93.69           C  
ATOM   3406  CD  GLU B 178      10.797  22.062  19.844  1.00 93.69           C  
ATOM   3407  OE1 GLU B 178      10.094  22.359  20.828  1.00 93.69           O  
ATOM   3408  OE2 GLU B 178      11.602  21.094  19.844  1.00 93.69           O  
ATOM   3409  N   ILE B 179      13.680  22.969  15.195  1.00 95.31           N  
ATOM   3410  CA  ILE B 179      14.500  22.438  14.125  1.00 95.31           C  
ATOM   3411  C   ILE B 179      14.914  23.562  13.172  1.00 95.31           C  
ATOM   3412  CB  ILE B 179      13.758  21.328  13.344  1.00 95.31           C  
ATOM   3413  O   ILE B 179      14.094  24.406  12.805  1.00 95.31           O  
ATOM   3414  CG1 ILE B 179      13.625  20.062  14.211  1.00 95.31           C  
ATOM   3415  CG2 ILE B 179      14.484  21.016  12.031  1.00 95.31           C  
ATOM   3416  CD1 ILE B 179      12.945  18.906  13.508  1.00 95.31           C  
ATOM   3417  N   VAL B 180      16.156  23.547  12.789  1.00 97.31           N  
ATOM   3418  CA  VAL B 180      16.703  24.484  11.805  1.00 97.31           C  
ATOM   3419  C   VAL B 180      17.391  23.703  10.688  1.00 97.31           C  
ATOM   3420  CB  VAL B 180      17.703  25.469  12.453  1.00 97.31           C  
ATOM   3421  O   VAL B 180      18.234  22.844  10.945  1.00 97.31           O  
ATOM   3422  CG1 VAL B 180      18.312  26.391  11.398  1.00 97.31           C  
ATOM   3423  CG2 VAL B 180      17.016  26.281  13.547  1.00 97.31           C  
ATOM   3424  N   TYR B 181      16.984  24.016   9.516  1.00 97.06           N  
ATOM   3425  CA  TYR B 181      17.625  23.406   8.352  1.00 97.06           C  
ATOM   3426  C   TYR B 181      18.719  24.312   7.797  1.00 97.06           C  
ATOM   3427  CB  TYR B 181      16.594  23.109   7.258  1.00 97.06           C  
ATOM   3428  O   TYR B 181      18.578  25.547   7.828  1.00 97.06           O  
ATOM   3429  CG  TYR B 181      15.664  21.969   7.590  1.00 97.06           C  
ATOM   3430  CD1 TYR B 181      15.938  20.672   7.141  1.00 97.06           C  
ATOM   3431  CD2 TYR B 181      14.516  22.172   8.352  1.00 97.06           C  
ATOM   3432  CE1 TYR B 181      15.094  19.609   7.438  1.00 97.06           C  
ATOM   3433  CE2 TYR B 181      13.664  21.109   8.656  1.00 97.06           C  
ATOM   3434  OH  TYR B 181      13.117  18.797   8.492  1.00 97.06           O  
ATOM   3435  CZ  TYR B 181      13.961  19.844   8.195  1.00 97.06           C  
ATOM   3436  N   GLN B 182      19.766  23.719   7.254  1.00 97.06           N  
ATOM   3437  CA  GLN B 182      20.859  24.438   6.594  1.00 97.06           C  
ATOM   3438  C   GLN B 182      21.391  23.641   5.402  1.00 97.06           C  
ATOM   3439  CB  GLN B 182      21.984  24.719   7.578  1.00 97.06           C  
ATOM   3440  O   GLN B 182      21.484  22.406   5.469  1.00 97.06           O  
ATOM   3441  CG  GLN B 182      21.656  25.797   8.602  1.00 97.06           C  
ATOM   3442  CD  GLN B 182      22.812  26.094   9.531  1.00 97.06           C  
ATOM   3443  NE2 GLN B 182      22.641  27.078  10.398  1.00 97.06           N  
ATOM   3444  OE1 GLN B 182      23.859  25.438   9.477  1.00 97.06           O  
ATOM   3445  N   TRP B 183      21.672  24.344   4.383  1.00 95.81           N  
ATOM   3446  CA  TRP B 183      22.328  23.688   3.260  1.00 95.81           C  
ATOM   3447  C   TRP B 183      23.750  23.281   3.623  1.00 95.81           C  
ATOM   3448  CB  TRP B 183      22.344  24.609   2.035  1.00 95.81           C  
ATOM   3449  O   TRP B 183      24.500  24.094   4.188  1.00 95.81           O  
ATOM   3450  CG  TRP B 183      20.984  24.859   1.447  1.00 95.81           C  
ATOM   3451  CD1 TRP B 183      20.234  26.000   1.542  1.00 95.81           C  
ATOM   3452  CD2 TRP B 183      20.203  23.938   0.677  1.00 95.81           C  
ATOM   3453  CE2 TRP B 183      19.000  24.578   0.337  1.00 95.81           C  
ATOM   3454  CE3 TRP B 183      20.406  22.609   0.241  1.00 95.81           C  
ATOM   3455  NE1 TRP B 183      19.047  25.844   0.877  1.00 95.81           N  
ATOM   3456  CH2 TRP B 183      18.234  22.672  -0.834  1.00 95.81           C  
ATOM   3457  CZ2 TRP B 183      18.000  23.969  -0.420  1.00 95.81           C  
ATOM   3458  CZ3 TRP B 183      19.422  22.000  -0.513  1.00 95.81           C  
ATOM   3459  N   LYS B 184      24.094  22.094   3.326  1.00 91.31           N  
ATOM   3460  CA  LYS B 184      25.453  21.625   3.588  1.00 91.31           C  
ATOM   3461  C   LYS B 184      26.453  22.297   2.652  1.00 91.31           C  
ATOM   3462  CB  LYS B 184      25.531  20.109   3.445  1.00 91.31           C  
ATOM   3463  O   LYS B 184      27.547  22.672   3.072  1.00 91.31           O  
ATOM   3464  CG  LYS B 184      26.859  19.516   3.898  1.00 91.31           C  
ATOM   3465  CD  LYS B 184      26.828  17.984   3.881  1.00 91.31           C  
ATOM   3466  CE  LYS B 184      28.156  17.391   4.336  1.00 91.31           C  
ATOM   3467  NZ  LYS B 184      28.094  15.906   4.395  1.00 91.31           N  
ATOM   3468  N   ARG B 185      26.016  22.328   1.408  1.00 86.44           N  
ATOM   3469  CA  ARG B 185      26.859  22.953   0.396  1.00 86.44           C  
ATOM   3470  C   ARG B 185      26.188  24.188  -0.186  1.00 86.44           C  
ATOM   3471  CB  ARG B 185      27.188  21.953  -0.721  1.00 86.44           C  
ATOM   3472  O   ARG B 185      24.969  24.344  -0.076  1.00 86.44           O  
ATOM   3473  CG  ARG B 185      28.016  20.766  -0.264  1.00 86.44           C  
ATOM   3474  CD  ARG B 185      28.344  19.828  -1.418  1.00 86.44           C  
ATOM   3475  NE  ARG B 185      29.125  18.688  -0.975  1.00 86.44           N  
ATOM   3476  NH1 ARG B 185      29.234  17.688  -3.059  1.00 86.44           N  
ATOM   3477  NH2 ARG B 185      30.250  16.688  -1.257  1.00 86.44           N  
ATOM   3478  CZ  ARG B 185      29.531  17.688  -1.765  1.00 86.44           C  
ATOM   3479  N   SER B 186      27.016  24.969  -0.798  1.00 82.31           N  
ATOM   3480  CA  SER B 186      26.516  26.234  -1.340  1.00 82.31           C  
ATOM   3481  C   SER B 186      25.641  26.000  -2.559  1.00 82.31           C  
ATOM   3482  CB  SER B 186      27.688  27.141  -1.713  1.00 82.31           C  
ATOM   3483  O   SER B 186      24.672  26.734  -2.775  1.00 82.31           O  
ATOM   3484  OG  SER B 186      28.547  26.500  -2.637  1.00 82.31           O  
ATOM   3485  N   SER B 187      26.078  24.891  -3.264  1.00 83.69           N  
ATOM   3486  CA  SER B 187      25.281  24.641  -4.457  1.00 83.69           C  
ATOM   3487  C   SER B 187      24.828  23.188  -4.539  1.00 83.69           C  
ATOM   3488  CB  SER B 187      26.062  25.016  -5.715  1.00 83.69           C  
ATOM   3489  O   SER B 187      25.562  22.281  -4.121  1.00 83.69           O  
ATOM   3490  OG  SER B 187      27.047  24.047  -6.000  1.00 83.69           O  
ATOM   3491  N   VAL B 188      23.625  23.031  -5.066  1.00 90.12           N  
ATOM   3492  CA  VAL B 188      23.047  21.719  -5.312  1.00 90.12           C  
ATOM   3493  C   VAL B 188      23.672  21.109  -6.562  1.00 90.12           C  
ATOM   3494  CB  VAL B 188      21.516  21.781  -5.465  1.00 90.12           C  
ATOM   3495  O   VAL B 188      23.859  21.797  -7.570  1.00 90.12           O  
ATOM   3496  CG1 VAL B 188      20.953  20.422  -5.898  1.00 90.12           C  
ATOM   3497  CG2 VAL B 188      20.875  22.234  -4.152  1.00 90.12           C  
ATOM   3498  N   GLU B 189      24.062  19.891  -6.453  1.00 88.00           N  
ATOM   3499  CA  GLU B 189      24.672  19.203  -7.590  1.00 88.00           C  
ATOM   3500  C   GLU B 189      23.594  18.562  -8.477  1.00 88.00           C  
ATOM   3501  CB  GLU B 189      25.656  18.125  -7.109  1.00 88.00           C  
ATOM   3502  O   GLU B 189      22.578  18.078  -7.980  1.00 88.00           O  
ATOM   3503  CG  GLU B 189      26.906  18.688  -6.453  1.00 88.00           C  
ATOM   3504  CD  GLU B 189      27.922  17.625  -6.094  1.00 88.00           C  
ATOM   3505  OE1 GLU B 189      29.031  17.969  -5.633  1.00 88.00           O  
ATOM   3506  OE2 GLU B 189      27.609  16.422  -6.277  1.00 88.00           O  
ATOM   3507  N   VAL B 190      23.906  18.656  -9.781  1.00 88.44           N  
ATOM   3508  CA  VAL B 190      22.953  18.094 -10.750  1.00 88.44           C  
ATOM   3509  C   VAL B 190      23.656  17.031 -11.586  1.00 88.44           C  
ATOM   3510  CB  VAL B 190      22.359  19.188 -11.656  1.00 88.44           C  
ATOM   3511  O   VAL B 190      24.859  17.109 -11.844  1.00 88.44           O  
ATOM   3512  CG1 VAL B 190      21.594  20.219 -10.836  1.00 88.44           C  
ATOM   3513  CG2 VAL B 190      23.469  19.875 -12.469  1.00 88.44           C  
ATOM   3514  N   GLY B 191      22.906  16.047 -12.000  1.00 83.12           N  
ATOM   3515  CA  GLY B 191      23.406  15.023 -12.906  1.00 83.12           C  
ATOM   3516  C   GLY B 191      23.500  15.500 -14.344  1.00 83.12           C  
ATOM   3517  O   GLY B 191      23.516  16.703 -14.609  1.00 83.12           O  
ATOM   3518  N   ASP B 192      23.609  14.570 -15.219  1.00 80.62           N  
ATOM   3519  CA  ASP B 192      23.688  14.867 -16.641  1.00 80.62           C  
ATOM   3520  C   ASP B 192      22.391  15.445 -17.172  1.00 80.62           C  
ATOM   3521  CB  ASP B 192      24.062  13.609 -17.438  1.00 80.62           C  
ATOM   3522  O   ASP B 192      21.391  14.719 -17.312  1.00 80.62           O  
ATOM   3523  CG  ASP B 192      24.359  13.891 -18.891  1.00 80.62           C  
ATOM   3524  OD1 ASP B 192      24.250  15.055 -19.328  1.00 80.62           O  
ATOM   3525  OD2 ASP B 192      24.719  12.938 -19.625  1.00 80.62           O  
ATOM   3526  N   THR B 193      22.375  16.656 -17.547  1.00 83.12           N  
ATOM   3527  CA  THR B 193      21.156  17.375 -17.953  1.00 83.12           C  
ATOM   3528  C   THR B 193      20.688  16.906 -19.328  1.00 83.12           C  
ATOM   3529  CB  THR B 193      21.391  18.891 -17.984  1.00 83.12           C  
ATOM   3530  O   THR B 193      19.531  17.125 -19.703  1.00 83.12           O  
ATOM   3531  CG2 THR B 193      21.781  19.422 -16.609  1.00 83.12           C  
ATOM   3532  OG1 THR B 193      22.438  19.188 -18.906  1.00 83.12           O  
ATOM   3533  N   ARG B 194      21.562  16.234 -20.031  1.00 75.19           N  
ATOM   3534  CA  ARG B 194      21.203  15.750 -21.359  1.00 75.19           C  
ATOM   3535  C   ARG B 194      20.125  14.680 -21.281  1.00 75.19           C  
ATOM   3536  CB  ARG B 194      22.438  15.195 -22.078  1.00 75.19           C  
ATOM   3537  O   ARG B 194      19.422  14.414 -22.250  1.00 75.19           O  
ATOM   3538  CG  ARG B 194      23.484  16.250 -22.422  1.00 75.19           C  
ATOM   3539  CD  ARG B 194      24.703  15.641 -23.078  1.00 75.19           C  
ATOM   3540  NE  ARG B 194      25.562  14.969 -22.109  1.00 75.19           N  
ATOM   3541  NH1 ARG B 194      27.047  14.156 -23.688  1.00 75.19           N  
ATOM   3542  NH2 ARG B 194      27.359  13.703 -21.453  1.00 75.19           N  
ATOM   3543  CZ  ARG B 194      26.656  14.273 -22.422  1.00 75.19           C  
ATOM   3544  N   SER B 195      20.000  14.148 -20.172  1.00 74.94           N  
ATOM   3545  CA  SER B 195      19.031  13.062 -20.016  1.00 74.94           C  
ATOM   3546  C   SER B 195      17.703  13.578 -19.469  1.00 74.94           C  
ATOM   3547  CB  SER B 195      19.594  11.984 -19.078  1.00 74.94           C  
ATOM   3548  O   SER B 195      16.750  12.812 -19.312  1.00 74.94           O  
ATOM   3549  OG  SER B 195      19.719  12.484 -17.766  1.00 74.94           O  
ATOM   3550  N   TRP B 196      17.656  14.891 -19.297  1.00 82.25           N  
ATOM   3551  CA  TRP B 196      16.438  15.453 -18.719  1.00 82.25           C  
ATOM   3552  C   TRP B 196      15.328  15.555 -19.750  1.00 82.25           C  
ATOM   3553  CB  TRP B 196      16.719  16.828 -18.109  1.00 82.25           C  
ATOM   3554  O   TRP B 196      15.594  15.820 -20.922  1.00 82.25           O  
ATOM   3555  CG  TRP B 196      17.562  16.797 -16.875  1.00 82.25           C  
ATOM   3556  CD1 TRP B 196      18.234  15.711 -16.359  1.00 82.25           C  
ATOM   3557  CD2 TRP B 196      17.859  17.891 -16.000  1.00 82.25           C  
ATOM   3558  CE2 TRP B 196      18.688  17.406 -14.977  1.00 82.25           C  
ATOM   3559  CE3 TRP B 196      17.484  19.234 -15.984  1.00 82.25           C  
ATOM   3560  NE1 TRP B 196      18.906  16.062 -15.219  1.00 82.25           N  
ATOM   3561  CH2 TRP B 196      18.781  19.531 -13.953  1.00 82.25           C  
ATOM   3562  CZ2 TRP B 196      19.172  18.219 -13.945  1.00 82.25           C  
ATOM   3563  CZ3 TRP B 196      17.953  20.047 -14.961  1.00 82.25           C  
ATOM   3564  N   ARG B 197      14.148  15.305 -19.328  1.00 79.25           N  
ATOM   3565  CA  ARG B 197      12.992  15.383 -20.219  1.00 79.25           C  
ATOM   3566  C   ARG B 197      12.312  16.750 -20.125  1.00 79.25           C  
ATOM   3567  CB  ARG B 197      11.992  14.273 -19.906  1.00 79.25           C  
ATOM   3568  O   ARG B 197      11.188  16.844 -19.625  1.00 79.25           O  
ATOM   3569  CG  ARG B 197      12.539  12.867 -20.109  1.00 79.25           C  
ATOM   3570  CD  ARG B 197      11.562  11.805 -19.625  1.00 79.25           C  
ATOM   3571  NE  ARG B 197      11.531  11.734 -18.156  1.00 79.25           N  
ATOM   3572  NH1 ARG B 197       9.555  10.539 -18.062  1.00 79.25           N  
ATOM   3573  NH2 ARG B 197      10.641  11.125 -16.125  1.00 79.25           N  
ATOM   3574  CZ  ARG B 197      10.578  11.133 -17.453  1.00 79.25           C  
ATOM   3575  N   LEU B 198      12.938  17.703 -20.672  1.00 78.94           N  
ATOM   3576  CA  LEU B 198      12.461  19.078 -20.562  1.00 78.94           C  
ATOM   3577  C   LEU B 198      11.586  19.469 -21.734  1.00 78.94           C  
ATOM   3578  CB  LEU B 198      13.648  20.047 -20.453  1.00 78.94           C  
ATOM   3579  O   LEU B 198      10.867  20.469 -21.688  1.00 78.94           O  
ATOM   3580  CG  LEU B 198      14.539  19.906 -19.219  1.00 78.94           C  
ATOM   3581  CD1 LEU B 198      15.750  20.828 -19.328  1.00 78.94           C  
ATOM   3582  CD2 LEU B 198      13.750  20.188 -17.953  1.00 78.94           C  
ATOM   3583  N   TYR B 199      11.625  18.609 -22.781  1.00 78.69           N  
ATOM   3584  CA  TYR B 199      10.828  18.828 -23.984  1.00 78.69           C  
ATOM   3585  C   TYR B 199      11.086  20.219 -24.578  1.00 78.69           C  
ATOM   3586  CB  TYR B 199       9.336  18.672 -23.672  1.00 78.69           C  
ATOM   3587  O   TYR B 199      12.195  20.516 -25.016  1.00 78.69           O  
ATOM   3588  CG  TYR B 199       8.961  17.281 -23.203  1.00 78.69           C  
ATOM   3589  CD1 TYR B 199       9.148  16.172 -24.016  1.00 78.69           C  
ATOM   3590  CD2 TYR B 199       8.430  17.094 -21.938  1.00 78.69           C  
ATOM   3591  CE1 TYR B 199       8.805  14.898 -23.578  1.00 78.69           C  
ATOM   3592  CE2 TYR B 199       8.086  15.812 -21.484  1.00 78.69           C  
ATOM   3593  OH  TYR B 199       7.934  13.469 -21.891  1.00 78.69           O  
ATOM   3594  CZ  TYR B 199       8.273  14.727 -22.312  1.00 78.69           C  
ATOM   3595  N   GLN B 200      10.117  21.125 -24.406  1.00 76.69           N  
ATOM   3596  CA  GLN B 200      10.227  22.438 -25.031  1.00 76.69           C  
ATOM   3597  C   GLN B 200      11.039  23.391 -24.156  1.00 76.69           C  
ATOM   3598  CB  GLN B 200       8.844  23.016 -25.297  1.00 76.69           C  
ATOM   3599  O   GLN B 200      11.172  24.578 -24.484  1.00 76.69           O  
ATOM   3600  CG  GLN B 200       7.992  23.203 -24.062  1.00 76.69           C  
ATOM   3601  CD  GLN B 200       6.535  23.484 -24.375  1.00 76.69           C  
ATOM   3602  NE2 GLN B 200       5.734  23.719 -23.344  1.00 76.69           N  
ATOM   3603  OE1 GLN B 200       6.133  23.484 -25.547  1.00 76.69           O  
ATOM   3604  N   PHE B 201      11.578  22.875 -23.172  1.00 84.44           N  
ATOM   3605  CA  PHE B 201      12.305  23.750 -22.250  1.00 84.44           C  
ATOM   3606  C   PHE B 201      13.789  23.375 -22.219  1.00 84.44           C  
ATOM   3607  CB  PHE B 201      11.719  23.656 -20.844  1.00 84.44           C  
ATOM   3608  O   PHE B 201      14.172  22.297 -22.672  1.00 84.44           O  
ATOM   3609  CG  PHE B 201      10.305  24.141 -20.734  1.00 84.44           C  
ATOM   3610  CD1 PHE B 201      10.031  25.500 -20.547  1.00 84.44           C  
ATOM   3611  CD2 PHE B 201       9.234  23.266 -20.844  1.00 84.44           C  
ATOM   3612  CE1 PHE B 201       8.719  25.953 -20.453  1.00 84.44           C  
ATOM   3613  CE2 PHE B 201       7.922  23.703 -20.750  1.00 84.44           C  
ATOM   3614  CZ  PHE B 201       7.664  25.062 -20.547  1.00 84.44           C  
ATOM   3615  N   SER B 202      14.602  24.344 -21.828  1.00 87.38           N  
ATOM   3616  CA  SER B 202      16.031  24.156 -21.562  1.00 87.38           C  
ATOM   3617  C   SER B 202      16.391  24.609 -20.156  1.00 87.38           C  
ATOM   3618  CB  SER B 202      16.875  24.922 -22.578  1.00 87.38           C  
ATOM   3619  O   SER B 202      15.789  25.562 -19.625  1.00 87.38           O  
ATOM   3620  OG  SER B 202      16.641  26.312 -22.500  1.00 87.38           O  
ATOM   3621  N   PHE B 203      17.297  23.891 -19.609  1.00 90.75           N  
ATOM   3622  CA  PHE B 203      17.781  24.219 -18.266  1.00 90.75           C  
ATOM   3623  C   PHE B 203      18.812  25.344 -18.328  1.00 90.75           C  
ATOM   3624  CB  PHE B 203      18.359  22.984 -17.578  1.00 90.75           C  
ATOM   3625  O   PHE B 203      19.797  25.234 -19.078  1.00 90.75           O  
ATOM   3626  CG  PHE B 203      18.984  23.281 -16.234  1.00 90.75           C  
ATOM   3627  CD1 PHE B 203      20.359  23.219 -16.062  1.00 90.75           C  
ATOM   3628  CD2 PHE B 203      18.203  23.625 -15.156  1.00 90.75           C  
ATOM   3629  CE1 PHE B 203      20.938  23.484 -14.828  1.00 90.75           C  
ATOM   3630  CE2 PHE B 203      18.766  23.906 -13.914  1.00 90.75           C  
ATOM   3631  CZ  PHE B 203      20.141  23.828 -13.758  1.00 90.75           C  
ATOM   3632  N   VAL B 204      18.594  26.406 -17.562  1.00 90.75           N  
ATOM   3633  CA  VAL B 204      19.469  27.578 -17.578  1.00 90.75           C  
ATOM   3634  C   VAL B 204      20.328  27.594 -16.328  1.00 90.75           C  
ATOM   3635  CB  VAL B 204      18.656  28.875 -17.703  1.00 90.75           C  
ATOM   3636  O   VAL B 204      21.516  27.922 -16.391  1.00 90.75           O  
ATOM   3637  CG1 VAL B 204      19.594  30.094 -17.656  1.00 90.75           C  
ATOM   3638  CG2 VAL B 204      17.844  28.875 -19.000  1.00 90.75           C  
ATOM   3639  N   GLY B 205      19.734  27.234 -15.227  1.00 91.75           N  
ATOM   3640  CA  GLY B 205      20.453  27.281 -13.969  1.00 91.75           C  
ATOM   3641  C   GLY B 205      19.578  26.969 -12.766  1.00 91.75           C  
ATOM   3642  O   GLY B 205      18.406  26.641 -12.922  1.00 91.75           O  
ATOM   3643  N   LEU B 206      20.312  27.016 -11.633  1.00 94.50           N  
ATOM   3644  CA  LEU B 206      19.578  26.781 -10.391  1.00 94.50           C  
ATOM   3645  C   LEU B 206      20.156  27.625  -9.258  1.00 94.50           C  
ATOM   3646  CB  LEU B 206      19.609  25.297 -10.000  1.00 94.50           C  
ATOM   3647  O   LEU B 206      21.281  28.094  -9.344  1.00 94.50           O  
ATOM   3648  CG  LEU B 206      20.984  24.719  -9.688  1.00 94.50           C  
ATOM   3649  CD1 LEU B 206      21.359  24.984  -8.234  1.00 94.50           C  
ATOM   3650  CD2 LEU B 206      21.016  23.219  -9.992  1.00 94.50           C  
ATOM   3651  N   ARG B 207      19.375  27.922  -8.297  1.00 94.12           N  
ATOM   3652  CA  ARG B 207      19.797  28.625  -7.078  1.00 94.12           C  
ATOM   3653  C   ARG B 207      19.062  28.078  -5.859  1.00 94.12           C  
ATOM   3654  CB  ARG B 207      19.547  30.125  -7.207  1.00 94.12           C  
ATOM   3655  O   ARG B 207      17.875  27.734  -5.941  1.00 94.12           O  
ATOM   3656  CG  ARG B 207      18.078  30.500  -7.359  1.00 94.12           C  
ATOM   3657  CD  ARG B 207      17.891  31.984  -7.598  1.00 94.12           C  
ATOM   3658  NE  ARG B 207      16.484  32.344  -7.766  1.00 94.12           N  
ATOM   3659  NH1 ARG B 207      16.547  32.312 -10.070  1.00 94.12           N  
ATOM   3660  NH2 ARG B 207      14.594  32.812  -8.969  1.00 94.12           N  
ATOM   3661  CZ  ARG B 207      15.883  32.500  -8.938  1.00 94.12           C  
ATOM   3662  N   ASN B 208      19.781  27.859  -4.805  1.00 93.81           N  
ATOM   3663  CA  ASN B 208      19.172  27.438  -3.553  1.00 93.81           C  
ATOM   3664  C   ASN B 208      19.109  28.578  -2.543  1.00 93.81           C  
ATOM   3665  CB  ASN B 208      19.906  26.234  -2.961  1.00 93.81           C  
ATOM   3666  O   ASN B 208      20.047  29.391  -2.467  1.00 93.81           O  
ATOM   3667  CG  ASN B 208      21.406  26.469  -2.855  1.00 93.81           C  
ATOM   3668  ND2 ASN B 208      21.969  26.125  -1.708  1.00 93.81           N  
ATOM   3669  OD1 ASN B 208      22.031  26.953  -3.799  1.00 93.81           O  
ATOM   3670  N   THR B 209      18.000  28.672  -1.840  1.00 94.88           N  
ATOM   3671  CA  THR B 209      17.766  29.734  -0.867  1.00 94.88           C  
ATOM   3672  C   THR B 209      17.219  29.156   0.437  1.00 94.88           C  
ATOM   3673  CB  THR B 209      16.781  30.781  -1.417  1.00 94.88           C  
ATOM   3674  O   THR B 209      16.844  27.984   0.495  1.00 94.88           O  
ATOM   3675  CG2 THR B 209      17.234  31.312  -2.775  1.00 94.88           C  
ATOM   3676  OG1 THR B 209      15.484  30.203  -1.556  1.00 94.88           O  
ATOM   3677  N   THR B 210      17.328  29.922   1.499  1.00 96.19           N  
ATOM   3678  CA  THR B 210      16.750  29.656   2.805  1.00 96.19           C  
ATOM   3679  C   THR B 210      15.898  30.828   3.279  1.00 96.19           C  
ATOM   3680  CB  THR B 210      17.828  29.344   3.852  1.00 96.19           C  
ATOM   3681  O   THR B 210      16.344  31.984   3.207  1.00 96.19           O  
ATOM   3682  CG2 THR B 210      17.203  28.938   5.184  1.00 96.19           C  
ATOM   3683  OG1 THR B 210      18.641  28.266   3.375  1.00 96.19           O  
ATOM   3684  N   GLU B 211      14.688  30.562   3.750  1.00 96.12           N  
ATOM   3685  CA  GLU B 211      13.812  31.609   4.254  1.00 96.12           C  
ATOM   3686  C   GLU B 211      13.023  31.141   5.473  1.00 96.12           C  
ATOM   3687  CB  GLU B 211      12.852  32.094   3.160  1.00 96.12           C  
ATOM   3688  O   GLU B 211      12.891  29.938   5.699  1.00 96.12           O  
ATOM   3689  CG  GLU B 211      11.867  31.016   2.707  1.00 96.12           C  
ATOM   3690  CD  GLU B 211      10.969  31.469   1.566  1.00 96.12           C  
ATOM   3691  OE1 GLU B 211      10.273  30.625   0.966  1.00 96.12           O  
ATOM   3692  OE2 GLU B 211      10.961  32.688   1.271  1.00 96.12           O  
ATOM   3693  N   VAL B 212      12.648  32.031   6.277  1.00 96.06           N  
ATOM   3694  CA  VAL B 212      11.750  31.750   7.395  1.00 96.06           C  
ATOM   3695  C   VAL B 212      10.328  32.156   7.020  1.00 96.06           C  
ATOM   3696  CB  VAL B 212      12.188  32.500   8.680  1.00 96.06           C  
ATOM   3697  O   VAL B 212      10.070  33.312   6.660  1.00 96.06           O  
ATOM   3698  CG1 VAL B 212      11.195  32.250   9.812  1.00 96.06           C  
ATOM   3699  CG2 VAL B 212      13.594  32.031   9.094  1.00 96.06           C  
ATOM   3700  N   VAL B 213       9.469  31.219   7.055  1.00 92.12           N  
ATOM   3701  CA  VAL B 213       8.062  31.453   6.742  1.00 92.12           C  
ATOM   3702  C   VAL B 213       7.238  31.469   8.031  1.00 92.12           C  
ATOM   3703  CB  VAL B 213       7.504  30.391   5.766  1.00 92.12           C  
ATOM   3704  O   VAL B 213       7.312  30.547   8.836  1.00 92.12           O  
ATOM   3705  CG1 VAL B 213       6.000  30.578   5.570  1.00 92.12           C  
ATOM   3706  CG2 VAL B 213       8.234  30.469   4.426  1.00 92.12           C  
ATOM   3707  N   LYS B 214       6.441  32.500   8.172  1.00 89.56           N  
ATOM   3708  CA  LYS B 214       5.578  32.656   9.336  1.00 89.56           C  
ATOM   3709  C   LYS B 214       4.211  32.031   9.094  1.00 89.56           C  
ATOM   3710  CB  LYS B 214       5.418  34.125   9.703  1.00 89.56           C  
ATOM   3711  O   LYS B 214       3.568  32.312   8.078  1.00 89.56           O  
ATOM   3712  CG  LYS B 214       6.707  34.812  10.148  1.00 89.56           C  
ATOM   3713  CD  LYS B 214       6.461  36.219  10.617  1.00 89.56           C  
ATOM   3714  CE  LYS B 214       7.754  36.906  11.039  1.00 89.56           C  
ATOM   3715  NZ  LYS B 214       7.520  38.312  11.508  1.00 89.56           N  
ATOM   3716  N   THR B 215       3.869  31.141   9.984  1.00 80.25           N  
ATOM   3717  CA  THR B 215       2.555  30.500   9.906  1.00 80.25           C  
ATOM   3718  C   THR B 215       1.827  30.609  11.250  1.00 80.25           C  
ATOM   3719  CB  THR B 215       2.664  29.031   9.500  1.00 80.25           C  
ATOM   3720  O   THR B 215       2.402  31.078  12.234  1.00 80.25           O  
ATOM   3721  CG2 THR B 215       3.570  28.859   8.289  1.00 80.25           C  
ATOM   3722  OG1 THR B 215       3.205  28.281  10.594  1.00 80.25           O  
ATOM   3723  N   THR B 216       0.572  30.172  11.289  1.00 72.44           N  
ATOM   3724  CA  THR B 216      -0.234  30.203  12.500  1.00 72.44           C  
ATOM   3725  C   THR B 216       0.292  29.203  13.523  1.00 72.44           C  
ATOM   3726  CB  THR B 216      -1.714  29.906  12.203  1.00 72.44           C  
ATOM   3727  O   THR B 216       0.122  29.391  14.734  1.00 72.44           O  
ATOM   3728  CG2 THR B 216      -2.338  31.000  11.352  1.00 72.44           C  
ATOM   3729  OG1 THR B 216      -1.807  28.656  11.492  1.00 72.44           O  
ATOM   3730  N   SER B 217       0.920  28.250  13.016  1.00 77.81           N  
ATOM   3731  CA  SER B 217       1.399  27.203  13.914  1.00 77.81           C  
ATOM   3732  C   SER B 217       2.842  27.453  14.344  1.00 77.81           C  
ATOM   3733  CB  SER B 217       1.294  25.828  13.242  1.00 77.81           C  
ATOM   3734  O   SER B 217       3.379  26.734  15.188  1.00 77.81           O  
ATOM   3735  OG  SER B 217       2.107  25.781  12.078  1.00 77.81           O  
ATOM   3736  N   GLY B 218       3.520  28.438  13.781  1.00 85.94           N  
ATOM   3737  CA  GLY B 218       4.902  28.766  14.094  1.00 85.94           C  
ATOM   3738  C   GLY B 218       5.695  29.219  12.883  1.00 85.94           C  
ATOM   3739  O   GLY B 218       5.164  29.281  11.773  1.00 85.94           O  
ATOM   3740  N   ASP B 219       6.930  29.578  13.227  1.00 93.75           N  
ATOM   3741  CA  ASP B 219       7.867  29.969  12.180  1.00 93.75           C  
ATOM   3742  C   ASP B 219       8.719  28.781  11.734  1.00 93.75           C  
ATOM   3743  CB  ASP B 219       8.766  31.109  12.664  1.00 93.75           C  
ATOM   3744  O   ASP B 219       9.305  28.078  12.562  1.00 93.75           O  
ATOM   3745  CG  ASP B 219       7.992  32.375  13.000  1.00 93.75           C  
ATOM   3746  OD1 ASP B 219       6.805  32.469  12.625  1.00 93.75           O  
ATOM   3747  OD2 ASP B 219       8.578  33.281  13.633  1.00 93.75           O  
ATOM   3748  N   TYR B 220       8.750  28.625  10.469  1.00 94.00           N  
ATOM   3749  CA  TYR B 220       9.461  27.469   9.938  1.00 94.00           C  
ATOM   3750  C   TYR B 220      10.594  27.906   9.008  1.00 94.00           C  
ATOM   3751  CB  TYR B 220       8.500  26.547   9.195  1.00 94.00           C  
ATOM   3752  O   TYR B 220      10.453  28.875   8.258  1.00 94.00           O  
ATOM   3753  CG  TYR B 220       7.500  25.859  10.094  1.00 94.00           C  
ATOM   3754  CD1 TYR B 220       7.754  24.594  10.617  1.00 94.00           C  
ATOM   3755  CD2 TYR B 220       6.301  26.484  10.430  1.00 94.00           C  
ATOM   3756  CE1 TYR B 220       6.832  23.953  11.445  1.00 94.00           C  
ATOM   3757  CE2 TYR B 220       5.375  25.859  11.258  1.00 94.00           C  
ATOM   3758  OH  TYR B 220       4.734  23.969  12.578  1.00 94.00           O  
ATOM   3759  CZ  TYR B 220       5.648  24.594  11.758  1.00 94.00           C  
ATOM   3760  N   VAL B 221      11.664  27.219   9.070  1.00 96.81           N  
ATOM   3761  CA  VAL B 221      12.750  27.391   8.117  1.00 96.81           C  
ATOM   3762  C   VAL B 221      12.430  26.625   6.832  1.00 96.81           C  
ATOM   3763  CB  VAL B 221      14.102  26.922   8.695  1.00 96.81           C  
ATOM   3764  O   VAL B 221      12.305  25.391   6.848  1.00 96.81           O  
ATOM   3765  CG1 VAL B 221      15.219  27.125   7.676  1.00 96.81           C  
ATOM   3766  CG2 VAL B 221      14.406  27.672   9.992  1.00 96.81           C  
ATOM   3767  N   VAL B 222      12.312  27.375   5.766  1.00 96.62           N  
ATOM   3768  CA  VAL B 222      11.977  26.766   4.477  1.00 96.62           C  
ATOM   3769  C   VAL B 222      13.188  26.828   3.545  1.00 96.62           C  
ATOM   3770  CB  VAL B 222      10.766  27.469   3.822  1.00 96.62           C  
ATOM   3771  O   VAL B 222      13.734  27.906   3.299  1.00 96.62           O  
ATOM   3772  CG1 VAL B 222      10.484  26.891   2.438  1.00 96.62           C  
ATOM   3773  CG2 VAL B 222       9.531  27.344   4.715  1.00 96.62           C  
ATOM   3774  N   MET B 223      13.578  25.656   3.125  1.00 97.19           N  
ATOM   3775  CA  MET B 223      14.648  25.516   2.146  1.00 97.19           C  
ATOM   3776  C   MET B 223      14.086  25.391   0.734  1.00 97.19           C  
ATOM   3777  CB  MET B 223      15.523  24.297   2.473  1.00 97.19           C  
ATOM   3778  O   MET B 223      13.141  24.641   0.504  1.00 97.19           O  
ATOM   3779  CG  MET B 223      15.922  24.203   3.936  1.00 97.19           C  
ATOM   3780  SD  MET B 223      17.094  25.531   4.426  1.00 97.19           S  
ATOM   3781  CE  MET B 223      18.562  25.031   3.471  1.00 97.19           C  
ATOM   3782  N   SER B 224      14.719  26.172  -0.223  1.00 96.50           N  
ATOM   3783  CA  SER B 224      14.188  26.156  -1.582  1.00 96.50           C  
ATOM   3784  C   SER B 224      15.305  26.047  -2.613  1.00 96.50           C  
ATOM   3785  CB  SER B 224      13.359  27.406  -1.849  1.00 96.50           C  
ATOM   3786  O   SER B 224      16.406  26.562  -2.402  1.00 96.50           O  
ATOM   3787  OG  SER B 224      12.297  27.531  -0.914  1.00 96.50           O  
ATOM   3788  N   VAL B 225      15.047  25.312  -3.646  1.00 96.31           N  
ATOM   3789  CA  VAL B 225      15.852  25.328  -4.867  1.00 96.31           C  
ATOM   3790  C   VAL B 225      14.984  25.766  -6.047  1.00 96.31           C  
ATOM   3791  CB  VAL B 225      16.469  23.938  -5.152  1.00 96.31           C  
ATOM   3792  O   VAL B 225      13.875  25.250  -6.238  1.00 96.31           O  
ATOM   3793  CG1 VAL B 225      17.375  24.000  -6.383  1.00 96.31           C  
ATOM   3794  CG2 VAL B 225      17.250  23.453  -3.936  1.00 96.31           C  
ATOM   3795  N   TYR B 226      15.477  26.688  -6.727  1.00 94.81           N  
ATOM   3796  CA  TYR B 226      14.797  27.188  -7.918  1.00 94.81           C  
ATOM   3797  C   TYR B 226      15.500  26.703  -9.180  1.00 94.81           C  
ATOM   3798  CB  TYR B 226      14.734  28.719  -7.906  1.00 94.81           C  
ATOM   3799  O   TYR B 226      16.703  26.922  -9.359  1.00 94.81           O  
ATOM   3800  CG  TYR B 226      13.898  29.281  -6.781  1.00 94.81           C  
ATOM   3801  CD1 TYR B 226      12.539  29.516  -6.945  1.00 94.81           C  
ATOM   3802  CD2 TYR B 226      14.477  29.594  -5.551  1.00 94.81           C  
ATOM   3803  CE1 TYR B 226      11.766  30.031  -5.914  1.00 94.81           C  
ATOM   3804  CE2 TYR B 226      13.711  30.109  -4.512  1.00 94.81           C  
ATOM   3805  OH  TYR B 226      11.602  30.844  -3.676  1.00 94.81           O  
ATOM   3806  CZ  TYR B 226      12.359  30.328  -4.699  1.00 94.81           C  
ATOM   3807  N   PHE B 227      14.758  26.078 -10.000  1.00 94.00           N  
ATOM   3808  CA  PHE B 227      15.266  25.641 -11.297  1.00 94.00           C  
ATOM   3809  C   PHE B 227      14.797  26.562 -12.406  1.00 94.00           C  
ATOM   3810  CB  PHE B 227      14.812  24.203 -11.586  1.00 94.00           C  
ATOM   3811  O   PHE B 227      13.602  26.656 -12.688  1.00 94.00           O  
ATOM   3812  CG  PHE B 227      15.188  23.219 -10.516  1.00 94.00           C  
ATOM   3813  CD1 PHE B 227      16.453  22.625 -10.508  1.00 94.00           C  
ATOM   3814  CD2 PHE B 227      14.281  22.875  -9.516  1.00 94.00           C  
ATOM   3815  CE1 PHE B 227      16.797  21.703  -9.523  1.00 94.00           C  
ATOM   3816  CE2 PHE B 227      14.633  21.969  -8.523  1.00 94.00           C  
ATOM   3817  CZ  PHE B 227      15.883  21.375  -8.531  1.00 94.00           C  
ATOM   3818  N   ASP B 228      15.734  27.172 -13.047  1.00 92.06           N  
ATOM   3819  CA  ASP B 228      15.422  28.125 -14.109  1.00 92.06           C  
ATOM   3820  C   ASP B 228      15.391  27.422 -15.477  1.00 92.06           C  
ATOM   3821  CB  ASP B 228      16.438  29.266 -14.125  1.00 92.06           C  
ATOM   3822  O   ASP B 228      16.375  26.812 -15.883  1.00 92.06           O  
ATOM   3823  CG  ASP B 228      16.500  30.031 -12.812  1.00 92.06           C  
ATOM   3824  OD1 ASP B 228      15.438  30.219 -12.180  1.00 92.06           O  
ATOM   3825  OD2 ASP B 228      17.609  30.438 -12.414  1.00 92.06           O  
ATOM   3826  N   LEU B 229      14.234  27.531 -16.031  1.00 89.12           N  
ATOM   3827  CA  LEU B 229      14.016  26.922 -17.344  1.00 89.12           C  
ATOM   3828  C   LEU B 229      13.703  27.984 -18.391  1.00 89.12           C  
ATOM   3829  CB  LEU B 229      12.875  25.906 -17.266  1.00 89.12           C  
ATOM   3830  O   LEU B 229      13.078  29.000 -18.094  1.00 89.12           O  
ATOM   3831  CG  LEU B 229      13.000  24.812 -16.203  1.00 89.12           C  
ATOM   3832  CD1 LEU B 229      11.734  23.969 -16.156  1.00 89.12           C  
ATOM   3833  CD2 LEU B 229      14.219  23.938 -16.469  1.00 89.12           C  
ATOM   3834  N   SER B 230      14.219  27.719 -19.609  1.00 86.75           N  
ATOM   3835  CA  SER B 230      13.922  28.578 -20.750  1.00 86.75           C  
ATOM   3836  C   SER B 230      13.250  27.797 -21.875  1.00 86.75           C  
ATOM   3837  CB  SER B 230      15.195  29.250 -21.266  1.00 86.75           C  
ATOM   3838  O   SER B 230      13.602  26.641 -22.125  1.00 86.75           O  
ATOM   3839  OG  SER B 230      15.938  28.359 -22.078  1.00 86.75           O  
ATOM   3840  N   ARG B 231      12.211  28.344 -22.453  1.00 80.81           N  
ATOM   3841  CA  ARG B 231      11.539  27.672 -23.562  1.00 80.81           C  
ATOM   3842  C   ARG B 231      12.383  27.734 -24.828  1.00 80.81           C  
ATOM   3843  CB  ARG B 231      10.164  28.297 -23.812  1.00 80.81           C  
ATOM   3844  O   ARG B 231      12.953  28.781 -25.156  1.00 80.81           O  
ATOM   3845  CG  ARG B 231       9.133  27.328 -24.359  1.00 80.81           C  
ATOM   3846  CD  ARG B 231       7.746  27.953 -24.406  1.00 80.81           C  
ATOM   3847  NE  ARG B 231       6.703  26.938 -24.562  1.00 80.81           N  
ATOM   3848  NH1 ARG B 231       4.977  28.453 -24.812  1.00 80.81           N  
ATOM   3849  NH2 ARG B 231       4.551  26.203 -24.859  1.00 80.81           N  
ATOM   3850  CZ  ARG B 231       5.414  27.203 -24.750  1.00 80.81           C  
ATOM   3851  N   ARG B 232      12.609  26.484 -25.344  1.00 73.00           N  
ATOM   3852  CA  ARG B 232      13.367  26.438 -26.594  1.00 73.00           C  
ATOM   3853  C   ARG B 232      12.547  27.000 -27.750  1.00 73.00           C  
ATOM   3854  CB  ARG B 232      13.812  25.016 -26.906  1.00 73.00           C  
ATOM   3855  O   ARG B 232      11.344  26.766 -27.828  1.00 73.00           O  
ATOM   3856  CG  ARG B 232      14.914  24.500 -25.984  1.00 73.00           C  
ATOM   3857  CD  ARG B 232      15.344  23.078 -26.359  1.00 73.00           C  
ATOM   3858  NE  ARG B 232      16.344  22.562 -25.438  1.00 73.00           N  
ATOM   3859  NH1 ARG B 232      16.438  20.469 -26.406  1.00 73.00           N  
ATOM   3860  NH2 ARG B 232      17.750  20.953 -24.578  1.00 73.00           N  
ATOM   3861  CZ  ARG B 232      16.844  21.328 -25.469  1.00 73.00           C  
ATOM   3862  N   MET B 233      12.797  28.125 -28.281  1.00 55.03           N  
ATOM   3863  CA  MET B 233      12.164  28.609 -29.500  1.00 55.03           C  
ATOM   3864  C   MET B 233      12.289  27.594 -30.625  1.00 55.03           C  
ATOM   3865  CB  MET B 233      12.773  29.938 -29.922  1.00 55.03           C  
ATOM   3866  O   MET B 233      13.344  26.969 -30.781  1.00 55.03           O  
ATOM   3867  CG  MET B 233      12.258  31.141 -29.141  1.00 55.03           C  
ATOM   3868  SD  MET B 233      12.086  32.656 -30.172  1.00 55.03           S  
ATOM   3869  CE  MET B 233      13.727  33.375 -29.922  1.00 55.03           C  
ATOM   3870  N   GLY B 234      11.250  26.781 -30.906  1.00 43.88           N  
ATOM   3871  CA  GLY B 234      11.352  26.156 -32.219  1.00 43.88           C  
ATOM   3872  C   GLY B 234      11.828  27.109 -33.312  1.00 43.88           C  
ATOM   3873  O   GLY B 234      11.742  28.344 -33.156  1.00 43.88           O  
TER    3874      GLY B 234                                                      
ATOM   3875  N   GLN C   1      37.969 -70.875 -31.516  1.00 18.02           N  
ATOM   3876  CA  GLN C   1      37.469 -71.688 -30.375  1.00 18.02           C  
ATOM   3877  C   GLN C   1      37.188 -70.750 -29.188  1.00 18.02           C  
ATOM   3878  CB  GLN C   1      38.438 -72.750 -29.969  1.00 18.02           C  
ATOM   3879  O   GLN C   1      36.031 -70.688 -28.719  1.00 18.02           O  
ATOM   3880  CG  GLN C   1      37.938 -74.188 -30.234  1.00 18.02           C  
ATOM   3881  CD  GLN C   1      39.031 -75.188 -30.000  1.00 18.02           C  
ATOM   3882  NE2 GLN C   1      38.656 -76.500 -30.141  1.00 18.02           N  
ATOM   3883  OE1 GLN C   1      40.156 -74.875 -29.703  1.00 18.02           O  
ATOM   3884  N   LYS C   2      38.188 -70.562 -28.250  1.00 17.98           N  
ATOM   3885  CA  LYS C   2      38.000 -70.750 -26.828  1.00 17.98           C  
ATOM   3886  C   LYS C   2      37.438 -69.500 -26.156  1.00 17.98           C  
ATOM   3887  CB  LYS C   2      39.312 -71.188 -26.156  1.00 17.98           C  
ATOM   3888  O   LYS C   2      36.531 -69.625 -25.328  1.00 17.98           O  
ATOM   3889  CG  LYS C   2      39.562 -72.688 -26.109  1.00 17.98           C  
ATOM   3890  CD  LYS C   2      40.875 -73.000 -25.391  1.00 17.98           C  
ATOM   3891  CE  LYS C   2      41.094 -74.500 -25.281  1.00 17.98           C  
ATOM   3892  NZ  LYS C   2      42.375 -74.812 -24.562  1.00 17.98           N  
ATOM   3893  N   SER C   3      38.281 -68.500 -26.062  1.00 18.73           N  
ATOM   3894  CA  SER C   3      38.531 -67.875 -24.750  1.00 18.73           C  
ATOM   3895  C   SER C   3      37.344 -67.000 -24.328  1.00 18.73           C  
ATOM   3896  CB  SER C   3      39.812 -67.062 -24.766  1.00 18.73           C  
ATOM   3897  O   SER C   3      37.062 -66.000 -24.969  1.00 18.73           O  
ATOM   3898  OG  SER C   3      39.750 -66.062 -25.734  1.00 18.73           O  
ATOM   3899  N   ASP C   4      36.219 -67.688 -23.938  1.00 19.19           N  
ATOM   3900  CA  ASP C   4      34.844 -67.250 -23.641  1.00 19.19           C  
ATOM   3901  C   ASP C   4      34.812 -66.250 -22.484  1.00 19.19           C  
ATOM   3902  CB  ASP C   4      33.969 -68.500 -23.312  1.00 19.19           C  
ATOM   3903  O   ASP C   4      35.031 -66.625 -21.328  1.00 19.19           O  
ATOM   3904  CG  ASP C   4      33.375 -69.125 -24.562  1.00 19.19           C  
ATOM   3905  OD1 ASP C   4      33.375 -68.500 -25.641  1.00 19.19           O  
ATOM   3906  OD2 ASP C   4      32.875 -70.250 -24.453  1.00 19.19           O  
ATOM   3907  N   ASP C   5      35.562 -65.125 -22.719  1.00 20.56           N  
ATOM   3908  CA  ASP C   5      35.844 -64.125 -21.688  1.00 20.56           C  
ATOM   3909  C   ASP C   5      34.562 -63.844 -20.891  1.00 20.56           C  
ATOM   3910  CB  ASP C   5      36.406 -62.875 -22.297  1.00 20.56           C  
ATOM   3911  O   ASP C   5      33.531 -63.562 -21.469  1.00 20.56           O  
ATOM   3912  CG  ASP C   5      37.906 -62.938 -22.500  1.00 20.56           C  
ATOM   3913  OD1 ASP C   5      38.562 -63.812 -21.906  1.00 20.56           O  
ATOM   3914  OD2 ASP C   5      38.438 -62.094 -23.266  1.00 20.56           O  
ATOM   3915  N   ASP C   6      34.438 -64.438 -19.672  1.00 19.64           N  
ATOM   3916  CA  ASP C   6      33.438 -64.500 -18.625  1.00 19.64           C  
ATOM   3917  C   ASP C   6      32.844 -63.156 -18.281  1.00 19.64           C  
ATOM   3918  CB  ASP C   6      34.031 -65.188 -17.375  1.00 19.64           C  
ATOM   3919  O   ASP C   6      33.562 -62.219 -17.938  1.00 19.64           O  
ATOM   3920  CG  ASP C   6      34.031 -66.688 -17.438  1.00 19.64           C  
ATOM   3921  OD1 ASP C   6      33.312 -67.250 -18.250  1.00 19.64           O  
ATOM   3922  OD2 ASP C   6      34.781 -67.312 -16.641  1.00 19.64           O  
ATOM   3923  N   TYR C   7      31.844 -62.656 -19.094  1.00 21.44           N  
ATOM   3924  CA  TYR C   7      31.047 -61.438 -18.969  1.00 21.44           C  
ATOM   3925  C   TYR C   7      30.453 -61.312 -17.578  1.00 21.44           C  
ATOM   3926  CB  TYR C   7      29.922 -61.438 -20.016  1.00 21.44           C  
ATOM   3927  O   TYR C   7      29.469 -62.000 -17.250  1.00 21.44           O  
ATOM   3928  CG  TYR C   7      30.328 -60.812 -21.328  1.00 21.44           C  
ATOM   3929  CD1 TYR C   7      30.219 -59.438 -21.547  1.00 21.44           C  
ATOM   3930  CD2 TYR C   7      30.828 -61.625 -22.359  1.00 21.44           C  
ATOM   3931  CE1 TYR C   7      30.594 -58.875 -22.766  1.00 21.44           C  
ATOM   3932  CE2 TYR C   7      31.203 -61.062 -23.578  1.00 21.44           C  
ATOM   3933  OH  TYR C   7      31.453 -59.125 -24.984  1.00 21.44           O  
ATOM   3934  CZ  TYR C   7      31.078 -59.688 -23.781  1.00 21.44           C  
ATOM   3935  N   GLU C   8      31.375 -61.469 -16.484  1.00 21.39           N  
ATOM   3936  CA  GLU C   8      30.828 -61.469 -15.125  1.00 21.39           C  
ATOM   3937  C   GLU C   8      29.812 -60.375 -14.922  1.00 21.39           C  
ATOM   3938  CB  GLU C   8      31.969 -61.344 -14.094  1.00 21.39           C  
ATOM   3939  O   GLU C   8      30.031 -59.219 -15.336  1.00 21.39           O  
ATOM   3940  CG  GLU C   8      32.625 -62.656 -13.719  1.00 21.39           C  
ATOM   3941  CD  GLU C   8      33.438 -62.594 -12.438  1.00 21.39           C  
ATOM   3942  OE1 GLU C   8      33.844 -63.656 -11.930  1.00 21.39           O  
ATOM   3943  OE2 GLU C   8      33.656 -61.469 -11.945  1.00 21.39           O  
ATOM   3944  N   ASP C   9      28.500 -60.688 -14.852  1.00 21.58           N  
ATOM   3945  CA  ASP C   9      27.250 -60.000 -14.602  1.00 21.58           C  
ATOM   3946  C   ASP C   9      27.344 -59.125 -13.352  1.00 21.58           C  
ATOM   3947  CB  ASP C   9      26.094 -61.000 -14.469  1.00 21.58           C  
ATOM   3948  O   ASP C   9      27.125 -59.594 -12.234  1.00 21.58           O  
ATOM   3949  CG  ASP C   9      25.031 -60.812 -15.539  1.00 21.58           C  
ATOM   3950  OD1 ASP C   9      25.078 -59.812 -16.297  1.00 21.58           O  
ATOM   3951  OD2 ASP C   9      24.125 -61.688 -15.617  1.00 21.58           O  
ATOM   3952  N   TYR C  10      28.422 -58.312 -13.172  1.00 21.75           N  
ATOM   3953  CA  TYR C  10      28.469 -57.562 -11.906  1.00 21.75           C  
ATOM   3954  C   TYR C  10      27.141 -56.906 -11.617  1.00 21.75           C  
ATOM   3955  CB  TYR C  10      29.594 -56.531 -11.930  1.00 21.75           C  
ATOM   3956  O   TYR C  10      26.672 -56.062 -12.398  1.00 21.75           O  
ATOM   3957  CG  TYR C  10      30.906 -57.031 -11.406  1.00 21.75           C  
ATOM   3958  CD1 TYR C  10      31.219 -56.969 -10.055  1.00 21.75           C  
ATOM   3959  CD2 TYR C  10      31.844 -57.594 -12.266  1.00 21.75           C  
ATOM   3960  CE1 TYR C  10      32.438 -57.438  -9.570  1.00 21.75           C  
ATOM   3961  CE2 TYR C  10      33.062 -58.094 -11.797  1.00 21.75           C  
ATOM   3962  OH  TYR C  10      34.562 -58.469  -9.969  1.00 21.75           O  
ATOM   3963  CZ  TYR C  10      33.344 -58.000 -10.445  1.00 21.75           C  
ATOM   3964  N   ALA C  11      26.125 -57.562 -11.023  1.00 22.62           N  
ATOM   3965  CA  ALA C  11      24.844 -57.156 -10.430  1.00 22.62           C  
ATOM   3966  C   ALA C  11      25.000 -55.938  -9.531  1.00 22.62           C  
ATOM   3967  CB  ALA C  11      24.266 -58.344  -9.633  1.00 22.62           C  
ATOM   3968  O   ALA C  11      25.594 -56.031  -8.453  1.00 22.62           O  
ATOM   3969  N   SER C  12      25.531 -54.812  -9.969  1.00 23.56           N  
ATOM   3970  CA  SER C  12      25.812 -53.625  -9.188  1.00 23.56           C  
ATOM   3971  C   SER C  12      24.609 -53.250  -8.328  1.00 23.56           C  
ATOM   3972  CB  SER C  12      26.172 -52.469 -10.109  1.00 23.56           C  
ATOM   3973  O   SER C  12      23.484 -53.125  -8.820  1.00 23.56           O  
ATOM   3974  OG  SER C  12      25.391 -52.469 -11.289  1.00 23.56           O  
ATOM   3975  N   ASN C  13      24.500 -53.625  -7.039  1.00 23.56           N  
ATOM   3976  CA  ASN C  13      23.578 -53.375  -5.934  1.00 23.56           C  
ATOM   3977  C   ASN C  13      23.297 -51.875  -5.762  1.00 23.56           C  
ATOM   3978  CB  ASN C  13      24.141 -53.969  -4.633  1.00 23.56           C  
ATOM   3979  O   ASN C  13      24.141 -51.125  -5.285  1.00 23.56           O  
ATOM   3980  CG  ASN C  13      23.438 -55.219  -4.211  1.00 23.56           C  
ATOM   3981  ND2 ASN C  13      24.000 -55.938  -3.246  1.00 23.56           N  
ATOM   3982  OD1 ASN C  13      22.375 -55.562  -4.746  1.00 23.56           O  
ATOM   3983  N   LYS C  14      22.812 -51.156  -6.664  1.00 26.64           N  
ATOM   3984  CA  LYS C  14      22.500 -49.719  -6.652  1.00 26.64           C  
ATOM   3985  C   LYS C  14      21.734 -49.344  -5.383  1.00 26.64           C  
ATOM   3986  CB  LYS C  14      21.672 -49.344  -7.887  1.00 26.64           C  
ATOM   3987  O   LYS C  14      20.547 -49.625  -5.254  1.00 26.64           O  
ATOM   3988  CG  LYS C  14      22.516 -48.969  -9.094  1.00 26.64           C  
ATOM   3989  CD  LYS C  14      21.656 -48.531 -10.266  1.00 26.64           C  
ATOM   3990  CE  LYS C  14      22.500 -48.156 -11.477  1.00 26.64           C  
ATOM   3991  NZ  LYS C  14      21.641 -47.688 -12.625  1.00 26.64           N  
ATOM   3992  N   THR C  15      22.297 -49.469  -4.145  1.00 26.06           N  
ATOM   3993  CA  THR C  15      21.766 -49.125  -2.834  1.00 26.06           C  
ATOM   3994  C   THR C  15      21.234 -47.688  -2.848  1.00 26.06           C  
ATOM   3995  CB  THR C  15      22.844 -49.250  -1.741  1.00 26.06           C  
ATOM   3996  O   THR C  15      21.969 -46.750  -3.105  1.00 26.06           O  
ATOM   3997  CG2 THR C  15      22.641 -50.531  -0.936  1.00 26.06           C  
ATOM   3998  OG1 THR C  15      24.141 -49.281  -2.354  1.00 26.06           O  
ATOM   3999  N   TRP C  16      20.078 -47.406  -3.336  1.00 26.69           N  
ATOM   4000  CA  TRP C  16      19.359 -46.156  -3.180  1.00 26.69           C  
ATOM   4001  C   TRP C  16      19.531 -45.594  -1.769  1.00 26.69           C  
ATOM   4002  CB  TRP C  16      17.875 -46.344  -3.490  1.00 26.69           C  
ATOM   4003  O   TRP C  16      19.125 -46.250  -0.792  1.00 26.69           O  
ATOM   4004  CG  TRP C  16      17.594 -46.781  -4.902  1.00 26.69           C  
ATOM   4005  CD1 TRP C  16      17.609 -48.062  -5.395  1.00 26.69           C  
ATOM   4006  CD2 TRP C  16      17.266 -45.906  -6.000  1.00 26.69           C  
ATOM   4007  CE2 TRP C  16      17.094 -46.750  -7.133  1.00 26.69           C  
ATOM   4008  CE3 TRP C  16      17.094 -44.531  -6.141  1.00 26.69           C  
ATOM   4009  NE1 TRP C  16      17.297 -48.031  -6.738  1.00 26.69           N  
ATOM   4010  CH2 TRP C  16      16.594 -44.875  -8.500  1.00 26.69           C  
ATOM   4011  CZ2 TRP C  16      16.750 -46.219  -8.391  1.00 26.69           C  
ATOM   4012  CZ3 TRP C  16      16.766 -44.031  -7.391  1.00 26.69           C  
ATOM   4013  N   VAL C  17      20.750 -45.281  -1.337  1.00 27.22           N  
ATOM   4014  CA  VAL C  17      20.969 -44.656  -0.039  1.00 27.22           C  
ATOM   4015  C   VAL C  17      19.828 -43.688   0.280  1.00 27.22           C  
ATOM   4016  CB  VAL C  17      22.328 -43.906   0.001  1.00 27.22           C  
ATOM   4017  O   VAL C  17      19.562 -42.750  -0.489  1.00 27.22           O  
ATOM   4018  CG1 VAL C  17      22.531 -43.219   1.354  1.00 27.22           C  
ATOM   4019  CG2 VAL C  17      23.469 -44.875  -0.293  1.00 27.22           C  
ATOM   4020  N   LEU C  18      18.812 -44.156   0.939  1.00 28.95           N  
ATOM   4021  CA  LEU C  18      17.688 -43.469   1.550  1.00 28.95           C  
ATOM   4022  C   LEU C  18      18.141 -42.156   2.217  1.00 28.95           C  
ATOM   4023  CB  LEU C  18      17.000 -44.375   2.576  1.00 28.95           C  
ATOM   4024  O   LEU C  18      19.031 -42.188   3.068  1.00 28.95           O  
ATOM   4025  CG  LEU C  18      16.000 -45.375   2.020  1.00 28.95           C  
ATOM   4026  CD1 LEU C  18      15.875 -46.562   2.973  1.00 28.95           C  
ATOM   4027  CD2 LEU C  18      14.648 -44.750   1.772  1.00 28.95           C  
ATOM   4028  N   THR C  19      18.438 -41.156   1.495  1.00 35.50           N  
ATOM   4029  CA  THR C  19      18.719 -39.906   2.174  1.00 35.50           C  
ATOM   4030  C   THR C  19      17.922 -39.812   3.471  1.00 35.50           C  
ATOM   4031  CB  THR C  19      18.375 -38.719   1.272  1.00 35.50           C  
ATOM   4032  O   THR C  19      16.734 -40.156   3.506  1.00 35.50           O  
ATOM   4033  CG2 THR C  19      19.625 -38.219   0.528  1.00 35.50           C  
ATOM   4034  OG1 THR C  19      17.391 -39.094   0.317  1.00 35.50           O  
ATOM   4035  N   PRO C  20      18.547 -39.969   4.668  1.00 37.25           N  
ATOM   4036  CA  PRO C  20      17.812 -39.906   5.934  1.00 37.25           C  
ATOM   4037  C   PRO C  20      16.656 -38.906   5.902  1.00 37.25           C  
ATOM   4038  CB  PRO C  20      18.875 -39.469   6.941  1.00 37.25           C  
ATOM   4039  O   PRO C  20      16.766 -37.844   5.277  1.00 37.25           O  
ATOM   4040  CG  PRO C  20      20.094 -39.188   6.113  1.00 37.25           C  
ATOM   4041  CD  PRO C  20      19.766 -39.500   4.680  1.00 37.25           C  
ATOM   4042  N   LYS C  21      15.352 -39.375   5.945  1.00 46.69           N  
ATOM   4043  CA  LYS C  21      14.102 -38.625   6.133  1.00 46.69           C  
ATOM   4044  C   LYS C  21      14.250 -37.562   7.199  1.00 46.69           C  
ATOM   4045  CB  LYS C  21      12.977 -39.594   6.512  1.00 46.69           C  
ATOM   4046  O   LYS C  21      14.500 -37.844   8.367  1.00 46.69           O  
ATOM   4047  CG  LYS C  21      12.305 -40.250   5.324  1.00 46.69           C  
ATOM   4048  CD  LYS C  21      11.141 -41.156   5.762  1.00 46.69           C  
ATOM   4049  CE  LYS C  21      10.469 -41.812   4.570  1.00 46.69           C  
ATOM   4050  NZ  LYS C  21       9.320 -42.688   4.992  1.00 46.69           N  
ATOM   4051  N   VAL C  22      14.930 -36.500   7.047  1.00 52.81           N  
ATOM   4052  CA  VAL C  22      14.977 -35.469   8.047  1.00 52.81           C  
ATOM   4053  C   VAL C  22      13.562 -35.000   8.398  1.00 52.81           C  
ATOM   4054  CB  VAL C  22      15.812 -34.250   7.559  1.00 52.81           C  
ATOM   4055  O   VAL C  22      12.836 -34.500   7.543  1.00 52.81           O  
ATOM   4056  CG1 VAL C  22      15.898 -33.188   8.641  1.00 52.81           C  
ATOM   4057  CG2 VAL C  22      17.203 -34.719   7.141  1.00 52.81           C  
ATOM   4058  N   PRO C  23      13.109 -35.500   9.500  1.00 56.56           N  
ATOM   4059  CA  PRO C  23      11.750 -35.094   9.906  1.00 56.56           C  
ATOM   4060  C   PRO C  23      11.555 -33.594   9.914  1.00 56.56           C  
ATOM   4061  CB  PRO C  23      11.625 -35.688  11.312  1.00 56.56           C  
ATOM   4062  O   PRO C  23      12.516 -32.844  10.102  1.00 56.56           O  
ATOM   4063  CG  PRO C  23      12.898 -36.438  11.539  1.00 56.56           C  
ATOM   4064  CD  PRO C  23      13.828 -36.156  10.391  1.00 56.56           C  
ATOM   4065  N   GLU C  24      10.352 -33.031   9.453  1.00 61.41           N  
ATOM   4066  CA  GLU C  24       9.891 -31.656   9.445  1.00 61.41           C  
ATOM   4067  C   GLU C  24      10.336 -30.922  10.711  1.00 61.41           C  
ATOM   4068  CB  GLU C  24       8.367 -31.594   9.305  1.00 61.41           C  
ATOM   4069  O   GLU C  24      10.750 -29.766  10.648  1.00 61.41           O  
ATOM   4070  CG  GLU C  24       7.887 -31.500   7.863  1.00 61.41           C  
ATOM   4071  CD  GLU C  24       6.371 -31.453   7.742  1.00 61.41           C  
ATOM   4072  OE1 GLU C  24       5.855 -31.375   6.602  1.00 61.41           O  
ATOM   4073  OE2 GLU C  24       5.691 -31.484   8.789  1.00 61.41           O  
ATOM   4074  N   GLY C  25      10.383 -31.609  11.766  1.00 67.94           N  
ATOM   4075  CA  GLY C  25      10.781 -31.047  13.047  1.00 67.94           C  
ATOM   4076  C   GLY C  25      12.242 -30.641  13.086  1.00 67.94           C  
ATOM   4077  O   GLY C  25      12.602 -29.641  13.703  1.00 67.94           O  
ATOM   4078  N   ASP C  26      12.992 -31.359  12.312  1.00 77.88           N  
ATOM   4079  CA  ASP C  26      14.422 -31.094  12.320  1.00 77.88           C  
ATOM   4080  C   ASP C  26      14.742 -29.812  11.547  1.00 77.88           C  
ATOM   4081  CB  ASP C  26      15.203 -32.281  11.734  1.00 77.88           C  
ATOM   4082  O   ASP C  26      15.570 -29.016  11.969  1.00 77.88           O  
ATOM   4083  CG  ASP C  26      15.367 -33.406  12.719  1.00 77.88           C  
ATOM   4084  OD1 ASP C  26      15.062 -33.250  13.914  1.00 77.88           O  
ATOM   4085  OD2 ASP C  26      15.812 -34.500  12.289  1.00 77.88           O  
ATOM   4086  N   VAL C  27      13.992 -29.625  10.586  1.00 81.81           N  
ATOM   4087  CA  VAL C  27      14.250 -28.453   9.750  1.00 81.81           C  
ATOM   4088  C   VAL C  27      13.820 -27.188  10.484  1.00 81.81           C  
ATOM   4089  CB  VAL C  27      13.516 -28.547   8.391  1.00 81.81           C  
ATOM   4090  O   VAL C  27      14.500 -26.156  10.414  1.00 81.81           O  
ATOM   4091  CG1 VAL C  27      13.789 -27.312   7.535  1.00 81.81           C  
ATOM   4092  CG2 VAL C  27      13.930 -29.828   7.656  1.00 81.81           C  
ATOM   4093  N   THR C  28      12.773 -27.375  11.211  1.00 85.00           N  
ATOM   4094  CA  THR C  28      12.305 -26.250  12.016  1.00 85.00           C  
ATOM   4095  C   THR C  28      13.344 -25.859  13.055  1.00 85.00           C  
ATOM   4096  CB  THR C  28      10.969 -26.578  12.711  1.00 85.00           C  
ATOM   4097  O   THR C  28      13.602 -24.672  13.273  1.00 85.00           O  
ATOM   4098  CG2 THR C  28      10.523 -25.438  13.609  1.00 85.00           C  
ATOM   4099  OG1 THR C  28       9.961 -26.828  11.727  1.00 85.00           O  
ATOM   4100  N   VAL C  29      13.922 -26.844  13.578  1.00 87.12           N  
ATOM   4101  CA  VAL C  29      14.938 -26.609  14.594  1.00 87.12           C  
ATOM   4102  C   VAL C  29      16.156 -25.938  13.969  1.00 87.12           C  
ATOM   4103  CB  VAL C  29      15.352 -27.922  15.297  1.00 87.12           C  
ATOM   4104  O   VAL C  29      16.719 -24.984  14.531  1.00 87.12           O  
ATOM   4105  CG1 VAL C  29      16.578 -27.688  16.188  1.00 87.12           C  
ATOM   4106  CG2 VAL C  29      14.188 -28.484  16.109  1.00 87.12           C  
ATOM   4107  N   ILE C  30      16.516 -26.406  12.883  1.00 87.69           N  
ATOM   4108  CA  ILE C  30      17.656 -25.828  12.180  1.00 87.69           C  
ATOM   4109  C   ILE C  30      17.375 -24.359  11.867  1.00 87.69           C  
ATOM   4110  CB  ILE C  30      17.953 -26.594  10.875  1.00 87.69           C  
ATOM   4111  O   ILE C  30      18.203 -23.500  12.156  1.00 87.69           O  
ATOM   4112  CG1 ILE C  30      18.469 -28.016  11.195  1.00 87.69           C  
ATOM   4113  CG2 ILE C  30      18.969 -25.828  10.016  1.00 87.69           C  
ATOM   4114  CD1 ILE C  30      18.500 -28.953  10.000  1.00 87.69           C  
ATOM   4115  N   LEU C  31      16.250 -24.125  11.359  1.00 86.75           N  
ATOM   4116  CA  LEU C  31      15.891 -22.766  10.961  1.00 86.75           C  
ATOM   4117  C   LEU C  31      15.828 -21.844  12.180  1.00 86.75           C  
ATOM   4118  CB  LEU C  31      14.547 -22.766  10.227  1.00 86.75           C  
ATOM   4119  O   LEU C  31      16.344 -20.734  12.141  1.00 86.75           O  
ATOM   4120  CG  LEU C  31      14.102 -21.422   9.648  1.00 86.75           C  
ATOM   4121  CD1 LEU C  31      15.102 -20.922   8.609  1.00 86.75           C  
ATOM   4122  CD2 LEU C  31      12.711 -21.531   9.039  1.00 86.75           C  
ATOM   4123  N   ASN C  32      15.148 -22.344  13.188  1.00 86.62           N  
ATOM   4124  CA  ASN C  32      15.055 -21.531  14.406  1.00 86.62           C  
ATOM   4125  C   ASN C  32      16.438 -21.234  14.992  1.00 86.62           C  
ATOM   4126  CB  ASN C  32      14.172 -22.234  15.438  1.00 86.62           C  
ATOM   4127  O   ASN C  32      16.688 -20.125  15.461  1.00 86.62           O  
ATOM   4128  CG  ASN C  32      12.703 -22.188  15.078  1.00 86.62           C  
ATOM   4129  ND2 ASN C  32      11.922 -23.094  15.664  1.00 86.62           N  
ATOM   4130  OD1 ASN C  32      12.266 -21.359  14.273  1.00 86.62           O  
ATOM   4131  N   ASN C  33      17.266 -22.203  14.953  1.00 89.56           N  
ATOM   4132  CA  ASN C  33      18.625 -22.000  15.445  1.00 89.56           C  
ATOM   4133  C   ASN C  33      19.391 -20.984  14.602  1.00 89.56           C  
ATOM   4134  CB  ASN C  33      19.375 -23.344  15.477  1.00 89.56           C  
ATOM   4135  O   ASN C  33      20.156 -20.188  15.141  1.00 89.56           O  
ATOM   4136  CG  ASN C  33      18.922 -24.234  16.609  1.00 89.56           C  
ATOM   4137  ND2 ASN C  33      19.297 -25.500  16.547  1.00 89.56           N  
ATOM   4138  OD1 ASN C  33      18.250 -23.781  17.547  1.00 89.56           O  
ATOM   4139  N   LEU C  34      19.172 -21.047  13.312  1.00 89.69           N  
ATOM   4140  CA  LEU C  34      19.812 -20.109  12.406  1.00 89.69           C  
ATOM   4141  C   LEU C  34      19.375 -18.672  12.695  1.00 89.69           C  
ATOM   4142  CB  LEU C  34      19.516 -20.469  10.953  1.00 89.69           C  
ATOM   4143  O   LEU C  34      20.188 -17.750  12.641  1.00 89.69           O  
ATOM   4144  CG  LEU C  34      20.266 -21.672  10.375  1.00 89.69           C  
ATOM   4145  CD1 LEU C  34      19.766 -21.984   8.969  1.00 89.69           C  
ATOM   4146  CD2 LEU C  34      21.766 -21.406  10.375  1.00 89.69           C  
ATOM   4147  N   LEU C  35      18.141 -18.547  13.078  1.00 89.44           N  
ATOM   4148  CA  LEU C  35      17.562 -17.219  13.242  1.00 89.44           C  
ATOM   4149  C   LEU C  35      17.812 -16.688  14.648  1.00 89.44           C  
ATOM   4150  CB  LEU C  35      16.062 -17.234  12.953  1.00 89.44           C  
ATOM   4151  O   LEU C  35      17.797 -15.469  14.875  1.00 89.44           O  
ATOM   4152  CG  LEU C  35      15.656 -17.516  11.508  1.00 89.44           C  
ATOM   4153  CD1 LEU C  35      14.133 -17.594  11.383  1.00 89.44           C  
ATOM   4154  CD2 LEU C  35      16.219 -16.438  10.578  1.00 89.44           C  
ATOM   4155  N   GLU C  36      18.094 -17.656  15.492  1.00 89.25           N  
ATOM   4156  CA  GLU C  36      18.328 -17.219  16.875  1.00 89.25           C  
ATOM   4157  C   GLU C  36      19.578 -16.359  16.969  1.00 89.25           C  
ATOM   4158  CB  GLU C  36      18.453 -18.438  17.797  1.00 89.25           C  
ATOM   4159  O   GLU C  36      20.672 -16.797  16.594  1.00 89.25           O  
ATOM   4160  CG  GLU C  36      18.438 -18.078  19.281  1.00 89.25           C  
ATOM   4161  CD  GLU C  36      18.359 -19.297  20.188  1.00 89.25           C  
ATOM   4162  OE1 GLU C  36      18.156 -19.125  21.406  1.00 89.25           O  
ATOM   4163  OE2 GLU C  36      18.531 -20.422  19.672  1.00 89.25           O  
ATOM   4164  N   GLY C  37      19.422 -15.070  17.312  1.00 85.81           N  
ATOM   4165  CA  GLY C  37      20.531 -14.156  17.484  1.00 85.81           C  
ATOM   4166  C   GLY C  37      21.016 -13.539  16.188  1.00 85.81           C  
ATOM   4167  O   GLY C  37      21.969 -12.773  16.172  1.00 85.81           O  
ATOM   4168  N   TYR C  38      20.500 -13.961  15.094  1.00 89.62           N  
ATOM   4169  CA  TYR C  38      20.875 -13.414  13.789  1.00 89.62           C  
ATOM   4170  C   TYR C  38      20.438 -11.961  13.664  1.00 89.62           C  
ATOM   4171  CB  TYR C  38      20.266 -14.250  12.664  1.00 89.62           C  
ATOM   4172  O   TYR C  38      19.266 -11.641  13.906  1.00 89.62           O  
ATOM   4173  CG  TYR C  38      20.641 -13.766  11.281  1.00 89.62           C  
ATOM   4174  CD1 TYR C  38      19.797 -12.914  10.570  1.00 89.62           C  
ATOM   4175  CD2 TYR C  38      21.828 -14.148  10.688  1.00 89.62           C  
ATOM   4176  CE1 TYR C  38      20.125 -12.469   9.297  1.00 89.62           C  
ATOM   4177  CE2 TYR C  38      22.188 -13.703   9.414  1.00 89.62           C  
ATOM   4178  OH  TYR C  38      21.672 -12.430   7.469  1.00 89.62           O  
ATOM   4179  CZ  TYR C  38      21.328 -12.867   8.727  1.00 89.62           C  
ATOM   4180  N   ASP C  39      21.328 -11.102  13.344  1.00 88.69           N  
ATOM   4181  CA  ASP C  39      21.031  -9.688  13.156  1.00 88.69           C  
ATOM   4182  C   ASP C  39      20.938  -9.336  11.672  1.00 88.69           C  
ATOM   4183  CB  ASP C  39      22.094  -8.820  13.836  1.00 88.69           C  
ATOM   4184  O   ASP C  39      21.969  -9.195  10.992  1.00 88.69           O  
ATOM   4185  CG  ASP C  39      21.656  -7.375  14.008  1.00 88.69           C  
ATOM   4186  OD1 ASP C  39      20.719  -6.934  13.312  1.00 88.69           O  
ATOM   4187  OD2 ASP C  39      22.266  -6.672  14.844  1.00 88.69           O  
ATOM   4188  N   ASN C  40      19.750  -9.148  11.258  1.00 89.31           N  
ATOM   4189  CA  ASN C  40      19.547  -8.906   9.836  1.00 89.31           C  
ATOM   4190  C   ASN C  40      19.781  -7.449   9.469  1.00 89.31           C  
ATOM   4191  CB  ASN C  40      18.125  -9.328   9.422  1.00 89.31           C  
ATOM   4192  O   ASN C  40      19.656  -7.066   8.305  1.00 89.31           O  
ATOM   4193  CG  ASN C  40      17.047  -8.531  10.141  1.00 89.31           C  
ATOM   4194  ND2 ASN C  40      15.797  -8.766   9.773  1.00 89.31           N  
ATOM   4195  OD1 ASN C  40      17.344  -7.707  11.008  1.00 89.31           O  
ATOM   4196  N   LYS C  41      20.234  -6.668  10.375  1.00 86.25           N  
ATOM   4197  CA  LYS C  41      20.531  -5.262  10.117  1.00 86.25           C  
ATOM   4198  C   LYS C  41      21.984  -5.078   9.672  1.00 86.25           C  
ATOM   4199  CB  LYS C  41      20.250  -4.422  11.367  1.00 86.25           C  
ATOM   4200  O   LYS C  41      22.344  -4.016   9.164  1.00 86.25           O  
ATOM   4201  CG  LYS C  41      18.828  -4.547  11.898  1.00 86.25           C  
ATOM   4202  CD  LYS C  41      18.641  -3.740  13.172  1.00 86.25           C  
ATOM   4203  CE  LYS C  41      19.453  -4.312  14.328  1.00 86.25           C  
ATOM   4204  NZ  LYS C  41      18.859  -5.574  14.859  1.00 86.25           N  
ATOM   4205  N   LEU C  42      22.750  -6.070   9.938  1.00 89.31           N  
ATOM   4206  CA  LEU C  42      24.172  -5.984   9.648  1.00 89.31           C  
ATOM   4207  C   LEU C  42      24.547  -6.891   8.484  1.00 89.31           C  
ATOM   4208  CB  LEU C  42      25.000  -6.359  10.891  1.00 89.31           C  
ATOM   4209  O   LEU C  42      24.094  -8.031   8.398  1.00 89.31           O  
ATOM   4210  CG  LEU C  42      24.734  -5.531  12.148  1.00 89.31           C  
ATOM   4211  CD1 LEU C  42      25.516  -6.102  13.328  1.00 89.31           C  
ATOM   4212  CD2 LEU C  42      25.109  -4.070  11.906  1.00 89.31           C  
ATOM   4213  N   ARG C  43      25.375  -6.359   7.590  1.00 92.69           N  
ATOM   4214  CA  ARG C  43      25.844  -7.156   6.465  1.00 92.69           C  
ATOM   4215  C   ARG C  43      26.797  -8.250   6.938  1.00 92.69           C  
ATOM   4216  CB  ARG C  43      26.547  -6.270   5.430  1.00 92.69           C  
ATOM   4217  O   ARG C  43      27.422  -8.125   7.996  1.00 92.69           O  
ATOM   4218  CG  ARG C  43      27.844  -5.660   5.914  1.00 92.69           C  
ATOM   4219  CD  ARG C  43      28.594  -4.961   4.789  1.00 92.69           C  
ATOM   4220  NE  ARG C  43      29.984  -4.676   5.152  1.00 92.69           N  
ATOM   4221  NH1 ARG C  43      30.859  -6.516   4.074  1.00 92.69           N  
ATOM   4222  NH2 ARG C  43      32.250  -5.070   5.195  1.00 92.69           N  
ATOM   4223  CZ  ARG C  43      31.016  -5.422   4.805  1.00 92.69           C  
ATOM   4224  N   PRO C  44      26.969  -9.289   6.121  1.00 94.00           N  
ATOM   4225  CA  PRO C  44      27.938 -10.344   6.457  1.00 94.00           C  
ATOM   4226  C   PRO C  44      29.375  -9.836   6.500  1.00 94.00           C  
ATOM   4227  CB  PRO C  44      27.750 -11.359   5.328  1.00 94.00           C  
ATOM   4228  O   PRO C  44      29.750  -8.961   5.711  1.00 94.00           O  
ATOM   4229  CG  PRO C  44      26.406 -11.070   4.762  1.00 94.00           C  
ATOM   4230  CD  PRO C  44      26.125  -9.602   4.930  1.00 94.00           C  
ATOM   4231  N   ASP C  45      30.141 -10.312   7.488  1.00 90.62           N  
ATOM   4232  CA  ASP C  45      31.578 -10.086   7.613  1.00 90.62           C  
ATOM   4233  C   ASP C  45      31.875  -8.609   7.863  1.00 90.62           C  
ATOM   4234  CB  ASP C  45      32.312 -10.570   6.363  1.00 90.62           C  
ATOM   4235  O   ASP C  45      32.875  -8.086   7.383  1.00 90.62           O  
ATOM   4236  CG  ASP C  45      32.188 -12.062   6.137  1.00 90.62           C  
ATOM   4237  OD1 ASP C  45      32.250 -12.836   7.117  1.00 90.62           O  
ATOM   4238  OD2 ASP C  45      32.000 -12.477   4.969  1.00 90.62           O  
ATOM   4239  N   ILE C  46      30.938  -8.000   8.438  1.00 88.44           N  
ATOM   4240  CA  ILE C  46      31.141  -6.594   8.758  1.00 88.44           C  
ATOM   4241  C   ILE C  46      32.406  -6.426   9.594  1.00 88.44           C  
ATOM   4242  CB  ILE C  46      29.922  -6.012   9.508  1.00 88.44           C  
ATOM   4243  O   ILE C  46      32.625  -7.168  10.555  1.00 88.44           O  
ATOM   4244  CG1 ILE C  46      30.047  -4.492   9.656  1.00 88.44           C  
ATOM   4245  CG2 ILE C  46      29.750  -6.684  10.875  1.00 88.44           C  
ATOM   4246  CD1 ILE C  46      28.734  -3.781   9.961  1.00 88.44           C  
ATOM   4247  N   GLY C  47      33.219  -5.445   9.242  1.00 83.62           N  
ATOM   4248  CA  GLY C  47      34.469  -5.184   9.969  1.00 83.62           C  
ATOM   4249  C   GLY C  47      35.594  -6.125   9.602  1.00 83.62           C  
ATOM   4250  O   GLY C  47      36.719  -5.988  10.094  1.00 83.62           O  
ATOM   4251  N   VAL C  48      35.406  -7.145   8.773  1.00 87.12           N  
ATOM   4252  CA  VAL C  48      36.406  -8.141   8.406  1.00 87.12           C  
ATOM   4253  C   VAL C  48      36.812  -7.945   6.945  1.00 87.12           C  
ATOM   4254  CB  VAL C  48      35.875  -9.578   8.633  1.00 87.12           C  
ATOM   4255  O   VAL C  48      37.938  -7.566   6.652  1.00 87.12           O  
ATOM   4256  CG1 VAL C  48      36.969 -10.602   8.289  1.00 87.12           C  
ATOM   4257  CG2 VAL C  48      35.406  -9.758  10.070  1.00 87.12           C  
ATOM   4258  N   LYS C  49      35.938  -8.125   6.027  1.00 92.56           N  
ATOM   4259  CA  LYS C  49      36.156  -7.984   4.590  1.00 92.56           C  
ATOM   4260  C   LYS C  49      34.875  -7.555   3.881  1.00 92.56           C  
ATOM   4261  CB  LYS C  49      36.656  -9.289   3.992  1.00 92.56           C  
ATOM   4262  O   LYS C  49      33.781  -7.688   4.434  1.00 92.56           O  
ATOM   4263  CG  LYS C  49      35.719 -10.461   4.133  1.00 92.56           C  
ATOM   4264  CD  LYS C  49      36.281 -11.734   3.535  1.00 92.56           C  
ATOM   4265  CE  LYS C  49      35.312 -12.906   3.686  1.00 92.56           C  
ATOM   4266  NZ  LYS C  49      35.875 -14.164   3.094  1.00 92.56           N  
ATOM   4267  N   PRO C  50      35.031  -7.070   2.676  1.00 95.69           N  
ATOM   4268  CA  PRO C  50      33.844  -6.730   1.912  1.00 95.69           C  
ATOM   4269  C   PRO C  50      33.000  -7.953   1.560  1.00 95.69           C  
ATOM   4270  CB  PRO C  50      34.406  -6.070   0.649  1.00 95.69           C  
ATOM   4271  O   PRO C  50      33.531  -9.055   1.389  1.00 95.69           O  
ATOM   4272  CG  PRO C  50      35.781  -5.621   1.030  1.00 95.69           C  
ATOM   4273  CD  PRO C  50      36.312  -6.562   2.070  1.00 95.69           C  
ATOM   4274  N   THR C  51      31.734  -7.777   1.595  1.00 96.38           N  
ATOM   4275  CA  THR C  51      30.828  -8.828   1.156  1.00 96.38           C  
ATOM   4276  C   THR C  51      30.750  -8.883  -0.367  1.00 96.38           C  
ATOM   4277  CB  THR C  51      29.406  -8.625   1.735  1.00 96.38           C  
ATOM   4278  O   THR C  51      30.469  -7.871  -1.015  1.00 96.38           O  
ATOM   4279  CG2 THR C  51      28.500  -9.789   1.372  1.00 96.38           C  
ATOM   4280  OG1 THR C  51      29.500  -8.531   3.162  1.00 96.38           O  
ATOM   4281  N   LEU C  52      31.031 -10.016  -0.914  1.00 97.94           N  
ATOM   4282  CA  LEU C  52      30.953 -10.227  -2.355  1.00 97.94           C  
ATOM   4283  C   LEU C  52      29.562 -10.719  -2.752  1.00 97.94           C  
ATOM   4284  CB  LEU C  52      32.000 -11.234  -2.812  1.00 97.94           C  
ATOM   4285  O   LEU C  52      29.094 -11.734  -2.238  1.00 97.94           O  
ATOM   4286  CG  LEU C  52      32.062 -11.531  -4.312  1.00 97.94           C  
ATOM   4287  CD1 LEU C  52      32.500 -10.289  -5.086  1.00 97.94           C  
ATOM   4288  CD2 LEU C  52      33.000 -12.695  -4.598  1.00 97.94           C  
ATOM   4289  N   ILE C  53      28.938  -9.953  -3.639  1.00 97.44           N  
ATOM   4290  CA  ILE C  53      27.609 -10.320  -4.117  1.00 97.44           C  
ATOM   4291  C   ILE C  53      27.688 -10.711  -5.594  1.00 97.44           C  
ATOM   4292  CB  ILE C  53      26.594  -9.180  -3.908  1.00 97.44           C  
ATOM   4293  O   ILE C  53      27.984  -9.867  -6.445  1.00 97.44           O  
ATOM   4294  CG1 ILE C  53      26.531  -8.781  -2.430  1.00 97.44           C  
ATOM   4295  CG2 ILE C  53      25.219  -9.578  -4.426  1.00 97.44           C  
ATOM   4296  CD1 ILE C  53      25.672  -7.559  -2.152  1.00 97.44           C  
ATOM   4297  N   HIS C  54      27.422 -11.938  -5.910  1.00 97.38           N  
ATOM   4298  CA  HIS C  54      27.297 -12.391  -7.293  1.00 97.38           C  
ATOM   4299  C   HIS C  54      25.891 -12.148  -7.828  1.00 97.38           C  
ATOM   4300  CB  HIS C  54      27.672 -13.867  -7.406  1.00 97.38           C  
ATOM   4301  O   HIS C  54      24.906 -12.531  -7.191  1.00 97.38           O  
ATOM   4302  CG  HIS C  54      29.109 -14.156  -7.113  1.00 97.38           C  
ATOM   4303  CD2 HIS C  54      29.703 -14.672  -6.012  1.00 97.38           C  
ATOM   4304  ND1 HIS C  54      30.109 -13.906  -8.016  1.00 97.38           N  
ATOM   4305  CE1 HIS C  54      31.266 -14.258  -7.480  1.00 97.38           C  
ATOM   4306  NE2 HIS C  54      31.047 -14.727  -6.266  1.00 97.38           N  
ATOM   4307  N   THR C  55      25.875 -11.531  -8.945  1.00 95.69           N  
ATOM   4308  CA  THR C  55      24.562 -11.195  -9.516  1.00 95.69           C  
ATOM   4309  C   THR C  55      24.359 -11.914 -10.844  1.00 95.69           C  
ATOM   4310  CB  THR C  55      24.422  -9.672  -9.719  1.00 95.69           C  
ATOM   4311  O   THR C  55      25.312 -12.164 -11.578  1.00 95.69           O  
ATOM   4312  CG2 THR C  55      24.547  -8.922  -8.398  1.00 95.69           C  
ATOM   4313  OG1 THR C  55      25.469  -9.219 -10.602  1.00 95.69           O  
ATOM   4314  N   ASP C  56      23.094 -12.242 -11.062  1.00 93.75           N  
ATOM   4315  CA  ASP C  56      22.625 -12.844 -12.305  1.00 93.75           C  
ATOM   4316  C   ASP C  56      21.266 -12.289 -12.703  1.00 93.75           C  
ATOM   4317  CB  ASP C  56      22.562 -14.367 -12.180  1.00 93.75           C  
ATOM   4318  O   ASP C  56      20.453 -11.930 -11.836  1.00 93.75           O  
ATOM   4319  CG  ASP C  56      22.609 -15.070 -13.523  1.00 93.75           C  
ATOM   4320  OD1 ASP C  56      22.781 -14.398 -14.562  1.00 93.75           O  
ATOM   4321  OD2 ASP C  56      22.484 -16.312 -13.547  1.00 93.75           O  
ATOM   4322  N   MET C  57      21.156 -12.203 -13.992  1.00 92.38           N  
ATOM   4323  CA  MET C  57      19.922 -11.609 -14.492  1.00 92.38           C  
ATOM   4324  C   MET C  57      19.375 -12.398 -15.688  1.00 92.38           C  
ATOM   4325  CB  MET C  57      20.125 -10.148 -14.891  1.00 92.38           C  
ATOM   4326  O   MET C  57      20.156 -12.852 -16.531  1.00 92.38           O  
ATOM   4327  CG  MET C  57      18.859  -9.438 -15.312  1.00 92.38           C  
ATOM   4328  SD  MET C  57      19.172  -7.723 -15.891  1.00 92.38           S  
ATOM   4329  CE  MET C  57      19.812  -6.984 -14.359  1.00 92.38           C  
ATOM   4330  N   TYR C  58      18.125 -12.625 -15.664  1.00 89.81           N  
ATOM   4331  CA  TYR C  58      17.391 -13.148 -16.812  1.00 89.81           C  
ATOM   4332  C   TYR C  58      16.344 -12.156 -17.297  1.00 89.81           C  
ATOM   4333  CB  TYR C  58      16.734 -14.484 -16.469  1.00 89.81           C  
ATOM   4334  O   TYR C  58      15.461 -11.758 -16.516  1.00 89.81           O  
ATOM   4335  CG  TYR C  58      15.922 -15.070 -17.594  1.00 89.81           C  
ATOM   4336  CD1 TYR C  58      14.547 -14.867 -17.672  1.00 89.81           C  
ATOM   4337  CD2 TYR C  58      16.531 -15.836 -18.594  1.00 89.81           C  
ATOM   4338  CE1 TYR C  58      13.797 -15.406 -18.703  1.00 89.81           C  
ATOM   4339  CE2 TYR C  58      15.789 -16.375 -19.625  1.00 89.81           C  
ATOM   4340  OH  TYR C  58      13.688 -16.703 -20.719  1.00 89.81           O  
ATOM   4341  CZ  TYR C  58      14.422 -16.156 -19.688  1.00 89.81           C  
ATOM   4342  N   VAL C  59      16.484 -11.773 -18.516  1.00 91.44           N  
ATOM   4343  CA  VAL C  59      15.547 -10.805 -19.094  1.00 91.44           C  
ATOM   4344  C   VAL C  59      14.352 -11.539 -19.688  1.00 91.44           C  
ATOM   4345  CB  VAL C  59      16.234  -9.922 -20.156  1.00 91.44           C  
ATOM   4346  O   VAL C  59      14.484 -12.203 -20.719  1.00 91.44           O  
ATOM   4347  CG1 VAL C  59      15.234  -8.906 -20.719  1.00 91.44           C  
ATOM   4348  CG2 VAL C  59      17.438  -9.211 -19.562  1.00 91.44           C  
ATOM   4349  N   ASN C  60      13.297 -11.359 -19.109  1.00 85.31           N  
ATOM   4350  CA  ASN C  60      12.070 -11.992 -19.594  1.00 85.31           C  
ATOM   4351  C   ASN C  60      11.477 -11.242 -20.781  1.00 85.31           C  
ATOM   4352  CB  ASN C  60      11.047 -12.094 -18.469  1.00 85.31           C  
ATOM   4353  O   ASN C  60      11.109 -11.859 -21.781  1.00 85.31           O  
ATOM   4354  CG  ASN C  60       9.922 -13.055 -18.781  1.00 85.31           C  
ATOM   4355  ND2 ASN C  60       8.719 -12.734 -18.328  1.00 85.31           N  
ATOM   4356  OD1 ASN C  60      10.133 -14.086 -19.422  1.00 85.31           O  
ATOM   4357  N   SER C  61      11.414  -9.969 -20.578  1.00 85.94           N  
ATOM   4358  CA  SER C  61      10.867  -9.172 -21.672  1.00 85.94           C  
ATOM   4359  C   SER C  61      11.312  -7.715 -21.578  1.00 85.94           C  
ATOM   4360  CB  SER C  61       9.336  -9.250 -21.672  1.00 85.94           C  
ATOM   4361  O   SER C  61      11.594  -7.219 -20.484  1.00 85.94           O  
ATOM   4362  OG  SER C  61       8.797  -8.570 -20.562  1.00 85.94           O  
ATOM   4363  N   ILE C  62      11.406  -7.117 -22.766  1.00 89.25           N  
ATOM   4364  CA  ILE C  62      11.641  -5.680 -22.875  1.00 89.25           C  
ATOM   4365  C   ILE C  62      10.477  -5.027 -23.625  1.00 89.25           C  
ATOM   4366  CB  ILE C  62      12.977  -5.379 -23.578  1.00 89.25           C  
ATOM   4367  O   ILE C  62      10.008  -5.551 -24.641  1.00 89.25           O  
ATOM   4368  CG1 ILE C  62      14.156  -5.832 -22.719  1.00 89.25           C  
ATOM   4369  CG2 ILE C  62      13.086  -3.887 -23.922  1.00 89.25           C  
ATOM   4370  CD1 ILE C  62      15.516  -5.652 -23.375  1.00 89.25           C  
ATOM   4371  N   GLY C  63      10.086  -3.912 -23.062  1.00 86.44           N  
ATOM   4372  CA  GLY C  63       9.047  -3.141 -23.734  1.00 86.44           C  
ATOM   4373  C   GLY C  63       7.898  -2.773 -22.812  1.00 86.44           C  
ATOM   4374  O   GLY C  63       7.684  -3.426 -21.781  1.00 86.44           O  
ATOM   4375  N   PRO C  64       7.164  -1.782 -23.125  1.00 85.25           N  
ATOM   4376  CA  PRO C  64       7.332  -0.954 -24.328  1.00 85.25           C  
ATOM   4377  C   PRO C  64       8.523  -0.010 -24.219  1.00 85.25           C  
ATOM   4378  CB  PRO C  64       6.020  -0.168 -24.391  1.00 85.25           C  
ATOM   4379  O   PRO C  64       8.977   0.316 -23.125  1.00 85.25           O  
ATOM   4380  CG  PRO C  64       5.570  -0.049 -22.969  1.00 85.25           C  
ATOM   4381  CD  PRO C  64       5.988  -1.289 -22.234  1.00 85.25           C  
ATOM   4382  N   VAL C  65       8.984   0.338 -25.422  1.00 86.31           N  
ATOM   4383  CA  VAL C  65      10.008   1.366 -25.547  1.00 86.31           C  
ATOM   4384  C   VAL C  65       9.367   2.689 -25.953  1.00 86.31           C  
ATOM   4385  CB  VAL C  65      11.094   0.961 -26.578  1.00 86.31           C  
ATOM   4386  O   VAL C  65       8.734   2.781 -27.016  1.00 86.31           O  
ATOM   4387  CG1 VAL C  65      12.172   2.037 -26.672  1.00 86.31           C  
ATOM   4388  CG2 VAL C  65      11.703  -0.385 -26.203  1.00 86.31           C  
ATOM   4389  N   ASN C  66       9.523   3.664 -25.156  1.00 83.81           N  
ATOM   4390  CA  ASN C  66       8.906   4.969 -25.359  1.00 83.81           C  
ATOM   4391  C   ASN C  66       9.945   6.051 -25.625  1.00 83.81           C  
ATOM   4392  CB  ASN C  66       8.031   5.348 -24.172  1.00 83.81           C  
ATOM   4393  O   ASN C  66      10.602   6.527 -24.688  1.00 83.81           O  
ATOM   4394  CG  ASN C  66       7.160   6.559 -24.453  1.00 83.81           C  
ATOM   4395  ND2 ASN C  66       5.961   6.570 -23.875  1.00 83.81           N  
ATOM   4396  OD1 ASN C  66       7.559   7.473 -25.172  1.00 83.81           O  
ATOM   4397  N   ALA C  67      10.070   6.484 -26.812  1.00 79.88           N  
ATOM   4398  CA  ALA C  67      11.062   7.488 -27.188  1.00 79.88           C  
ATOM   4399  C   ALA C  67      10.672   8.867 -26.672  1.00 79.88           C  
ATOM   4400  CB  ALA C  67      11.234   7.527 -28.703  1.00 79.88           C  
ATOM   4401  O   ALA C  67      11.539   9.680 -26.328  1.00 79.88           O  
ATOM   4402  N   ILE C  68       9.430   9.055 -26.609  1.00 74.62           N  
ATOM   4403  CA  ILE C  68       8.922  10.352 -26.188  1.00 74.62           C  
ATOM   4404  C   ILE C  68       9.242  10.578 -24.719  1.00 74.62           C  
ATOM   4405  CB  ILE C  68       7.402  10.484 -26.438  1.00 74.62           C  
ATOM   4406  O   ILE C  68       9.758  11.633 -24.328  1.00 74.62           O  
ATOM   4407  CG1 ILE C  68       7.098  10.414 -27.938  1.00 74.62           C  
ATOM   4408  CG2 ILE C  68       6.863  11.781 -25.828  1.00 74.62           C  
ATOM   4409  CD1 ILE C  68       5.613  10.305 -28.266  1.00 74.62           C  
ATOM   4410  N   ASN C  69       9.016   9.602 -23.938  1.00 77.25           N  
ATOM   4411  CA  ASN C  69       9.242   9.727 -22.500  1.00 77.25           C  
ATOM   4412  C   ASN C  69      10.664   9.305 -22.125  1.00 77.25           C  
ATOM   4413  CB  ASN C  69       8.219   8.898 -21.719  1.00 77.25           C  
ATOM   4414  O   ASN C  69      11.039   9.367 -20.953  1.00 77.25           O  
ATOM   4415  CG  ASN C  69       6.824   9.500 -21.781  1.00 77.25           C  
ATOM   4416  ND2 ASN C  69       5.812   8.656 -21.625  1.00 77.25           N  
ATOM   4417  OD1 ASN C  69       6.660  10.703 -21.984  1.00 77.25           O  
ATOM   4418  N   MET C  70      11.422   8.859 -23.094  1.00 82.44           N  
ATOM   4419  CA  MET C  70      12.812   8.445 -22.906  1.00 82.44           C  
ATOM   4420  C   MET C  70      12.922   7.363 -21.844  1.00 82.44           C  
ATOM   4421  CB  MET C  70      13.680   9.648 -22.531  1.00 82.44           C  
ATOM   4422  O   MET C  70      13.734   7.473 -20.922  1.00 82.44           O  
ATOM   4423  CG  MET C  70      13.812  10.688 -23.625  1.00 82.44           C  
ATOM   4424  SD  MET C  70      15.031  11.992 -23.219  1.00 82.44           S  
ATOM   4425  CE  MET C  70      14.000  13.078 -22.188  1.00 82.44           C  
ATOM   4426  N   GLU C  71      12.148   6.355 -22.000  1.00 86.38           N  
ATOM   4427  CA  GLU C  71      12.148   5.258 -21.047  1.00 86.38           C  
ATOM   4428  C   GLU C  71      11.766   3.939 -21.719  1.00 86.38           C  
ATOM   4429  CB  GLU C  71      11.203   5.555 -19.875  1.00 86.38           C  
ATOM   4430  O   GLU C  71      11.203   3.938 -22.812  1.00 86.38           O  
ATOM   4431  CG  GLU C  71       9.734   5.621 -20.281  1.00 86.38           C  
ATOM   4432  CD  GLU C  71       8.812   5.977 -19.125  1.00 86.38           C  
ATOM   4433  OE1 GLU C  71       7.594   5.695 -19.219  1.00 86.38           O  
ATOM   4434  OE2 GLU C  71       9.305   6.539 -18.125  1.00 86.38           O  
ATOM   4435  N   TYR C  72      12.109   2.873 -21.141  1.00 88.81           N  
ATOM   4436  CA  TYR C  72      11.688   1.535 -21.547  1.00 88.81           C  
ATOM   4437  C   TYR C  72      11.328   0.683 -20.328  1.00 88.81           C  
ATOM   4438  CB  TYR C  72      12.789   0.851 -22.359  1.00 88.81           C  
ATOM   4439  O   TYR C  72      11.828   0.923 -19.219  1.00 88.81           O  
ATOM   4440  CG  TYR C  72      13.977   0.419 -21.531  1.00 88.81           C  
ATOM   4441  CD1 TYR C  72      14.914   1.346 -21.078  1.00 88.81           C  
ATOM   4442  CD2 TYR C  72      14.156  -0.917 -21.188  1.00 88.81           C  
ATOM   4443  CE1 TYR C  72      16.016   0.952 -20.328  1.00 88.81           C  
ATOM   4444  CE2 TYR C  72      15.250  -1.322 -20.422  1.00 88.81           C  
ATOM   4445  OH  TYR C  72      17.250  -0.778 -19.250  1.00 88.81           O  
ATOM   4446  CZ  TYR C  72      16.172  -0.383 -20.000  1.00 88.81           C  
ATOM   4447  N   THR C  73      10.484  -0.197 -20.562  1.00 89.19           N  
ATOM   4448  CA  THR C  73      10.086  -1.126 -19.516  1.00 89.19           C  
ATOM   4449  C   THR C  73      10.781  -2.473 -19.688  1.00 89.19           C  
ATOM   4450  CB  THR C  73       8.555  -1.332 -19.516  1.00 89.19           C  
ATOM   4451  O   THR C  73      10.898  -2.977 -20.812  1.00 89.19           O  
ATOM   4452  CG2 THR C  73       8.125  -2.223 -18.359  1.00 89.19           C  
ATOM   4453  OG1 THR C  73       7.910  -0.060 -19.391  1.00 89.19           O  
ATOM   4454  N   ILE C  74      11.242  -3.043 -18.578  1.00 90.06           N  
ATOM   4455  CA  ILE C  74      11.930  -4.328 -18.641  1.00 90.06           C  
ATOM   4456  C   ILE C  74      11.445  -5.230 -17.500  1.00 90.06           C  
ATOM   4457  CB  ILE C  74      13.469  -4.152 -18.562  1.00 90.06           C  
ATOM   4458  O   ILE C  74      11.227  -4.766 -16.391  1.00 90.06           O  
ATOM   4459  CG1 ILE C  74      14.172  -5.500 -18.734  1.00 90.06           C  
ATOM   4460  CG2 ILE C  74      13.867  -3.500 -17.234  1.00 90.06           C  
ATOM   4461  CD1 ILE C  74      15.664  -5.391 -18.984  1.00 90.06           C  
ATOM   4462  N   ASP C  75      11.219  -6.449 -17.812  1.00 88.56           N  
ATOM   4463  CA  ASP C  75      10.875  -7.500 -16.859  1.00 88.56           C  
ATOM   4464  C   ASP C  75      12.031  -8.477 -16.672  1.00 88.56           C  
ATOM   4465  CB  ASP C  75       9.617  -8.242 -17.312  1.00 88.56           C  
ATOM   4466  O   ASP C  75      12.461  -9.125 -17.625  1.00 88.56           O  
ATOM   4467  CG  ASP C  75       9.133  -9.266 -16.297  1.00 88.56           C  
ATOM   4468  OD1 ASP C  75       9.969  -9.859 -15.586  1.00 88.56           O  
ATOM   4469  OD2 ASP C  75       7.906  -9.484 -16.219  1.00 88.56           O  
ATOM   4470  N   ILE C  76      12.469  -8.641 -15.414  1.00 88.19           N  
ATOM   4471  CA  ILE C  76      13.664  -9.461 -15.219  1.00 88.19           C  
ATOM   4472  C   ILE C  76      13.469 -10.375 -14.008  1.00 88.19           C  
ATOM   4473  CB  ILE C  76      14.922  -8.586 -15.031  1.00 88.19           C  
ATOM   4474  O   ILE C  76      12.688 -10.062 -13.109  1.00 88.19           O  
ATOM   4475  CG1 ILE C  76      14.789  -7.719 -13.773  1.00 88.19           C  
ATOM   4476  CG2 ILE C  76      15.164  -7.715 -16.266  1.00 88.19           C  
ATOM   4477  CD1 ILE C  76      16.062  -6.961 -13.406  1.00 88.19           C  
ATOM   4478  N   PHE C  77      14.117 -11.430 -14.062  1.00 87.25           N  
ATOM   4479  CA  PHE C  77      14.453 -12.195 -12.867  1.00 87.25           C  
ATOM   4480  C   PHE C  77      15.852 -11.836 -12.367  1.00 87.25           C  
ATOM   4481  CB  PHE C  77      14.375 -13.703 -13.148  1.00 87.25           C  
ATOM   4482  O   PHE C  77      16.828 -11.898 -13.125  1.00 87.25           O  
ATOM   4483  CG  PHE C  77      12.977 -14.195 -13.383  1.00 87.25           C  
ATOM   4484  CD1 PHE C  77      12.148 -14.539 -12.320  1.00 87.25           C  
ATOM   4485  CD2 PHE C  77      12.477 -14.328 -14.680  1.00 87.25           C  
ATOM   4486  CE1 PHE C  77      10.859 -15.000 -12.539  1.00 87.25           C  
ATOM   4487  CE2 PHE C  77      11.188 -14.781 -14.898  1.00 87.25           C  
ATOM   4488  CZ  PHE C  77      10.375 -15.125 -13.828  1.00 87.25           C  
ATOM   4489  N   PHE C  78      15.969 -11.453 -11.188  1.00 91.06           N  
ATOM   4490  CA  PHE C  78      17.219 -10.961 -10.602  1.00 91.06           C  
ATOM   4491  C   PHE C  78      17.672 -11.867  -9.461  1.00 91.06           C  
ATOM   4492  CB  PHE C  78      17.031  -9.531 -10.086  1.00 91.06           C  
ATOM   4493  O   PHE C  78      16.891 -12.156  -8.547  1.00 91.06           O  
ATOM   4494  CG  PHE C  78      18.328  -8.852  -9.727  1.00 91.06           C  
ATOM   4495  CD1 PHE C  78      18.531  -8.359  -8.438  1.00 91.06           C  
ATOM   4496  CD2 PHE C  78      19.344  -8.711 -10.664  1.00 91.06           C  
ATOM   4497  CE1 PHE C  78      19.734  -7.734  -8.102  1.00 91.06           C  
ATOM   4498  CE2 PHE C  78      20.531  -8.086 -10.336  1.00 91.06           C  
ATOM   4499  CZ  PHE C  78      20.734  -7.594  -9.047  1.00 91.06           C  
ATOM   4500  N   ALA C  79      18.859 -12.312  -9.570  1.00 92.62           N  
ATOM   4501  CA  ALA C  79      19.422 -13.227  -8.586  1.00 92.62           C  
ATOM   4502  C   ALA C  79      20.688 -12.648  -7.945  1.00 92.62           C  
ATOM   4503  CB  ALA C  79      19.734 -14.578  -9.227  1.00 92.62           C  
ATOM   4504  O   ALA C  79      21.547 -12.109  -8.641  1.00 92.62           O  
ATOM   4505  N   GLN C  80      20.766 -12.789  -6.703  1.00 94.19           N  
ATOM   4506  CA  GLN C  80      21.922 -12.375  -5.918  1.00 94.19           C  
ATOM   4507  C   GLN C  80      22.375 -13.492  -4.984  1.00 94.19           C  
ATOM   4508  CB  GLN C  80      21.609 -11.117  -5.105  1.00 94.19           C  
ATOM   4509  O   GLN C  80      21.562 -14.094  -4.277  1.00 94.19           O  
ATOM   4510  CG  GLN C  80      21.188  -9.930  -5.961  1.00 94.19           C  
ATOM   4511  CD  GLN C  80      20.766  -8.727  -5.129  1.00 94.19           C  
ATOM   4512  NE2 GLN C  80      19.516  -8.742  -4.664  1.00 94.19           N  
ATOM   4513  OE1 GLN C  80      21.547  -7.805  -4.906  1.00 94.19           O  
ATOM   4514  N   THR C  81      23.672 -13.766  -5.027  1.00 96.44           N  
ATOM   4515  CA  THR C  81      24.250 -14.805  -4.188  1.00 96.44           C  
ATOM   4516  C   THR C  81      25.391 -14.242  -3.340  1.00 96.44           C  
ATOM   4517  CB  THR C  81      24.781 -15.977  -5.039  1.00 96.44           C  
ATOM   4518  O   THR C  81      26.219 -13.484  -3.836  1.00 96.44           O  
ATOM   4519  CG2 THR C  81      25.297 -17.109  -4.152  1.00 96.44           C  
ATOM   4520  OG1 THR C  81      23.719 -16.484  -5.859  1.00 96.44           O  
ATOM   4521  N   TRP C  82      25.422 -14.578  -2.084  1.00 97.12           N  
ATOM   4522  CA  TRP C  82      26.500 -14.188  -1.185  1.00 97.12           C  
ATOM   4523  C   TRP C  82      26.703 -15.227  -0.093  1.00 97.12           C  
ATOM   4524  CB  TRP C  82      26.203 -12.820  -0.555  1.00 97.12           C  
ATOM   4525  O   TRP C  82      25.953 -16.203  -0.003  1.00 97.12           O  
ATOM   4526  CG  TRP C  82      25.031 -12.820   0.375  1.00 97.12           C  
ATOM   4527  CD1 TRP C  82      25.062 -12.984   1.732  1.00 97.12           C  
ATOM   4528  CD2 TRP C  82      23.656 -12.656   0.013  1.00 97.12           C  
ATOM   4529  CE2 TRP C  82      22.906 -12.727   1.204  1.00 97.12           C  
ATOM   4530  CE3 TRP C  82      23.000 -12.453  -1.203  1.00 97.12           C  
ATOM   4531  NE1 TRP C  82      23.781 -12.922   2.236  1.00 97.12           N  
ATOM   4532  CH2 TRP C  82      20.891 -12.406   0.009  1.00 97.12           C  
ATOM   4533  CZ2 TRP C  82      21.516 -12.602   1.213  1.00 97.12           C  
ATOM   4534  CZ3 TRP C  82      21.609 -12.328  -1.191  1.00 97.12           C  
ATOM   4535  N   TYR C  83      27.781 -15.039   0.642  1.00 96.94           N  
ATOM   4536  CA  TYR C  83      28.078 -15.930   1.753  1.00 96.94           C  
ATOM   4537  C   TYR C  83      27.891 -15.227   3.090  1.00 96.94           C  
ATOM   4538  CB  TYR C  83      29.516 -16.453   1.644  1.00 96.94           C  
ATOM   4539  O   TYR C  83      28.359 -14.102   3.277  1.00 96.94           O  
ATOM   4540  CG  TYR C  83      29.688 -17.547   0.615  1.00 96.94           C  
ATOM   4541  CD1 TYR C  83      29.578 -18.891   0.970  1.00 96.94           C  
ATOM   4542  CD2 TYR C  83      29.969 -17.234  -0.713  1.00 96.94           C  
ATOM   4543  CE1 TYR C  83      29.734 -19.891   0.026  1.00 96.94           C  
ATOM   4544  CE2 TYR C  83      30.125 -18.234  -1.666  1.00 96.94           C  
ATOM   4545  OH  TYR C  83      30.156 -20.562  -2.225  1.00 96.94           O  
ATOM   4546  CZ  TYR C  83      30.000 -19.562  -1.287  1.00 96.94           C  
ATOM   4547  N   ASP C  84      27.188 -15.875   3.930  1.00 96.44           N  
ATOM   4548  CA  ASP C  84      27.000 -15.406   5.301  1.00 96.44           C  
ATOM   4549  C   ASP C  84      27.297 -16.516   6.305  1.00 96.44           C  
ATOM   4550  CB  ASP C  84      25.578 -14.898   5.496  1.00 96.44           C  
ATOM   4551  O   ASP C  84      26.484 -17.422   6.496  1.00 96.44           O  
ATOM   4552  CG  ASP C  84      25.391 -14.133   6.797  1.00 96.44           C  
ATOM   4553  OD1 ASP C  84      26.172 -14.344   7.746  1.00 96.44           O  
ATOM   4554  OD2 ASP C  84      24.453 -13.305   6.871  1.00 96.44           O  
ATOM   4555  N   ARG C  85      28.359 -16.406   7.027  1.00 93.94           N  
ATOM   4556  CA  ARG C  85      28.828 -17.438   7.945  1.00 93.94           C  
ATOM   4557  C   ARG C  85      27.859 -17.609   9.109  1.00 93.94           C  
ATOM   4558  CB  ARG C  85      30.234 -17.094   8.469  1.00 93.94           C  
ATOM   4559  O   ARG C  85      27.828 -18.672   9.734  1.00 93.94           O  
ATOM   4560  CG  ARG C  85      31.328 -17.188   7.418  1.00 93.94           C  
ATOM   4561  CD  ARG C  85      32.688 -16.859   8.000  1.00 93.94           C  
ATOM   4562  NE  ARG C  85      33.688 -16.672   6.953  1.00 93.94           N  
ATOM   4563  NH1 ARG C  85      35.312 -15.859   8.375  1.00 93.94           N  
ATOM   4564  NH2 ARG C  85      35.750 -16.047   6.129  1.00 93.94           N  
ATOM   4565  CZ  ARG C  85      34.906 -16.188   7.152  1.00 93.94           C  
ATOM   4566  N   ARG C  86      27.094 -16.578   9.383  1.00 93.19           N  
ATOM   4567  CA  ARG C  86      26.141 -16.641  10.484  1.00 93.19           C  
ATOM   4568  C   ARG C  86      24.984 -17.594  10.148  1.00 93.19           C  
ATOM   4569  CB  ARG C  86      25.594 -15.258  10.805  1.00 93.19           C  
ATOM   4570  O   ARG C  86      24.250 -18.016  11.039  1.00 93.19           O  
ATOM   4571  CG  ARG C  86      26.672 -14.258  11.227  1.00 93.19           C  
ATOM   4572  CD  ARG C  86      26.109 -12.844  11.312  1.00 93.19           C  
ATOM   4573  NE  ARG C  86      25.703 -12.344  10.008  1.00 93.19           N  
ATOM   4574  NH1 ARG C  86      24.703 -10.430  10.820  1.00 93.19           N  
ATOM   4575  NH2 ARG C  86      24.719 -10.852   8.570  1.00 93.19           N  
ATOM   4576  CZ  ARG C  86      25.047 -11.211   9.797  1.00 93.19           C  
ATOM   4577  N   LEU C  87      24.906 -17.969   8.859  1.00 94.88           N  
ATOM   4578  CA  LEU C  87      23.797 -18.797   8.422  1.00 94.88           C  
ATOM   4579  C   LEU C  87      24.281 -20.203   8.078  1.00 94.88           C  
ATOM   4580  CB  LEU C  87      23.109 -18.172   7.203  1.00 94.88           C  
ATOM   4581  O   LEU C  87      23.578 -20.969   7.406  1.00 94.88           O  
ATOM   4582  CG  LEU C  87      22.406 -16.844   7.434  1.00 94.88           C  
ATOM   4583  CD1 LEU C  87      21.875 -16.281   6.113  1.00 94.88           C  
ATOM   4584  CD2 LEU C  87      21.281 -17.000   8.445  1.00 94.88           C  
ATOM   4585  N   LYS C  88      25.422 -20.562   8.508  1.00 94.56           N  
ATOM   4586  CA  LYS C  88      25.922 -21.938   8.383  1.00 94.56           C  
ATOM   4587  C   LYS C  88      25.172 -22.891   9.320  1.00 94.56           C  
ATOM   4588  CB  LYS C  88      27.422 -22.000   8.656  1.00 94.56           C  
ATOM   4589  O   LYS C  88      24.797 -22.500  10.430  1.00 94.56           O  
ATOM   4590  CG  LYS C  88      28.281 -21.406   7.551  1.00 94.56           C  
ATOM   4591  CD  LYS C  88      29.766 -21.578   7.844  1.00 94.56           C  
ATOM   4592  CE  LYS C  88      30.625 -21.047   6.707  1.00 94.56           C  
ATOM   4593  NZ  LYS C  88      32.094 -21.219   6.988  1.00 94.56           N  
ATOM   4594  N   PHE C  89      24.906 -24.062   8.844  1.00 91.69           N  
ATOM   4595  CA  PHE C  89      24.266 -25.047   9.703  1.00 91.69           C  
ATOM   4596  C   PHE C  89      24.734 -26.453   9.336  1.00 91.69           C  
ATOM   4597  CB  PHE C  89      22.750 -24.953   9.609  1.00 91.69           C  
ATOM   4598  O   PHE C  89      25.203 -26.688   8.219  1.00 91.69           O  
ATOM   4599  CG  PHE C  89      22.203 -25.172   8.219  1.00 91.69           C  
ATOM   4600  CD1 PHE C  89      22.125 -24.109   7.324  1.00 91.69           C  
ATOM   4601  CD2 PHE C  89      21.781 -26.422   7.812  1.00 91.69           C  
ATOM   4602  CE1 PHE C  89      21.625 -24.297   6.035  1.00 91.69           C  
ATOM   4603  CE2 PHE C  89      21.281 -26.625   6.527  1.00 91.69           C  
ATOM   4604  CZ  PHE C  89      21.203 -25.562   5.641  1.00 91.69           C  
ATOM   4605  N   ASN C  90      24.672 -27.344  10.312  1.00 89.00           N  
ATOM   4606  CA  ASN C  90      25.047 -28.734  10.125  1.00 89.00           C  
ATOM   4607  C   ASN C  90      23.828 -29.656  10.062  1.00 89.00           C  
ATOM   4608  CB  ASN C  90      26.000 -29.203  11.234  1.00 89.00           C  
ATOM   4609  O   ASN C  90      23.078 -29.750  11.031  1.00 89.00           O  
ATOM   4610  CG  ASN C  90      27.422 -28.688  11.039  1.00 89.00           C  
ATOM   4611  ND2 ASN C  90      28.172 -28.625  12.125  1.00 89.00           N  
ATOM   4612  OD1 ASN C  90      27.828 -28.359   9.922  1.00 89.00           O  
ATOM   4613  N   SER C  91      23.594 -30.156   8.914  1.00 86.06           N  
ATOM   4614  CA  SER C  91      22.453 -31.047   8.719  1.00 86.06           C  
ATOM   4615  C   SER C  91      22.641 -31.906   7.469  1.00 86.06           C  
ATOM   4616  CB  SER C  91      21.156 -30.250   8.617  1.00 86.06           C  
ATOM   4617  O   SER C  91      23.516 -31.641   6.648  1.00 86.06           O  
ATOM   4618  OG  SER C  91      20.062 -31.109   8.391  1.00 86.06           O  
ATOM   4619  N   THR C  92      21.844 -33.031   7.348  1.00 83.75           N  
ATOM   4620  CA  THR C  92      21.812 -33.875   6.145  1.00 83.75           C  
ATOM   4621  C   THR C  92      21.156 -33.125   4.992  1.00 83.75           C  
ATOM   4622  CB  THR C  92      21.078 -35.188   6.395  1.00 83.75           C  
ATOM   4623  O   THR C  92      21.453 -33.375   3.822  1.00 83.75           O  
ATOM   4624  CG2 THR C  92      21.812 -36.031   7.426  1.00 83.75           C  
ATOM   4625  OG1 THR C  92      19.766 -34.906   6.879  1.00 83.75           O  
ATOM   4626  N   ILE C  93      20.375 -32.156   5.410  1.00 84.56           N  
ATOM   4627  CA  ILE C  93      19.766 -31.312   4.391  1.00 84.56           C  
ATOM   4628  C   ILE C  93      20.781 -30.266   3.934  1.00 84.56           C  
ATOM   4629  CB  ILE C  93      18.484 -30.641   4.910  1.00 84.56           C  
ATOM   4630  O   ILE C  93      21.312 -29.500   4.750  1.00 84.56           O  
ATOM   4631  CG1 ILE C  93      17.422 -31.688   5.246  1.00 84.56           C  
ATOM   4632  CG2 ILE C  93      17.953 -29.625   3.887  1.00 84.56           C  
ATOM   4633  CD1 ILE C  93      16.188 -31.125   5.930  1.00 84.56           C  
ATOM   4634  N   LYS C  94      21.016 -30.250   2.629  1.00 88.19           N  
ATOM   4635  CA  LYS C  94      22.078 -29.406   2.104  1.00 88.19           C  
ATOM   4636  C   LYS C  94      21.562 -27.984   1.855  1.00 88.19           C  
ATOM   4637  CB  LYS C  94      22.641 -29.984   0.812  1.00 88.19           C  
ATOM   4638  O   LYS C  94      22.328 -27.016   1.918  1.00 88.19           O  
ATOM   4639  CG  LYS C  94      23.453 -31.266   1.013  1.00 88.19           C  
ATOM   4640  CD  LYS C  94      24.281 -31.594  -0.220  1.00 88.19           C  
ATOM   4641  CE  LYS C  94      25.125 -32.844   0.003  1.00 88.19           C  
ATOM   4642  NZ  LYS C  94      26.000 -33.125  -1.178  1.00 88.19           N  
ATOM   4643  N   VAL C  95      20.297 -27.938   1.541  1.00 91.25           N  
ATOM   4644  CA  VAL C  95      19.781 -26.625   1.173  1.00 91.25           C  
ATOM   4645  C   VAL C  95      18.391 -26.422   1.774  1.00 91.25           C  
ATOM   4646  CB  VAL C  95      19.719 -26.438  -0.361  1.00 91.25           C  
ATOM   4647  O   VAL C  95      17.562 -27.344   1.760  1.00 91.25           O  
ATOM   4648  CG1 VAL C  95      18.797 -27.484  -0.994  1.00 91.25           C  
ATOM   4649  CG2 VAL C  95      19.266 -25.031  -0.717  1.00 91.25           C  
ATOM   4650  N   LEU C  96      18.219 -25.281   2.340  1.00 90.06           N  
ATOM   4651  CA  LEU C  96      16.891 -24.859   2.807  1.00 90.06           C  
ATOM   4652  C   LEU C  96      16.234 -23.938   1.796  1.00 90.06           C  
ATOM   4653  CB  LEU C  96      17.016 -24.156   4.164  1.00 90.06           C  
ATOM   4654  O   LEU C  96      16.781 -22.875   1.465  1.00 90.06           O  
ATOM   4655  CG  LEU C  96      17.594 -24.984   5.309  1.00 90.06           C  
ATOM   4656  CD1 LEU C  96      17.828 -24.109   6.535  1.00 90.06           C  
ATOM   4657  CD2 LEU C  96      16.672 -26.156   5.648  1.00 90.06           C  
ATOM   4658  N   ARG C  97      15.156 -24.344   1.296  1.00 89.31           N  
ATOM   4659  CA  ARG C  97      14.352 -23.500   0.410  1.00 89.31           C  
ATOM   4660  C   ARG C  97      13.203 -22.859   1.169  1.00 89.31           C  
ATOM   4661  CB  ARG C  97      13.812 -24.328  -0.760  1.00 89.31           C  
ATOM   4662  O   ARG C  97      12.320 -23.547   1.680  1.00 89.31           O  
ATOM   4663  CG  ARG C  97      14.891 -24.938  -1.636  1.00 89.31           C  
ATOM   4664  CD  ARG C  97      14.297 -25.828  -2.723  1.00 89.31           C  
ATOM   4665  NE  ARG C  97      15.336 -26.469  -3.529  1.00 89.31           N  
ATOM   4666  NH1 ARG C  97      14.922 -25.203  -5.422  1.00 89.31           N  
ATOM   4667  NH2 ARG C  97      16.578 -26.797  -5.434  1.00 89.31           N  
ATOM   4668  CZ  ARG C  97      15.609 -26.156  -4.793  1.00 89.31           C  
ATOM   4669  N   LEU C  98      13.227 -21.531   1.179  1.00 85.75           N  
ATOM   4670  CA  LEU C  98      12.328 -20.812   2.074  1.00 85.75           C  
ATOM   4671  C   LEU C  98      11.438 -19.844   1.293  1.00 85.75           C  
ATOM   4672  CB  LEU C  98      13.133 -20.047   3.127  1.00 85.75           C  
ATOM   4673  O   LEU C  98      11.820 -19.375   0.218  1.00 85.75           O  
ATOM   4674  CG  LEU C  98      14.148 -20.844   3.932  1.00 85.75           C  
ATOM   4675  CD1 LEU C  98      15.062 -19.922   4.719  1.00 85.75           C  
ATOM   4676  CD2 LEU C  98      13.438 -21.828   4.863  1.00 85.75           C  
ATOM   4677  N   ASN C  99      10.281 -19.641   1.796  1.00 80.12           N  
ATOM   4678  CA  ASN C  99       9.320 -18.781   1.120  1.00 80.12           C  
ATOM   4679  C   ASN C  99       9.562 -17.297   1.444  1.00 80.12           C  
ATOM   4680  CB  ASN C  99       7.891 -19.172   1.491  1.00 80.12           C  
ATOM   4681  O   ASN C  99      10.508 -16.969   2.168  1.00 80.12           O  
ATOM   4682  CG  ASN C  99       7.598 -18.984   2.967  1.00 80.12           C  
ATOM   4683  ND2 ASN C  99       6.457 -19.500   3.414  1.00 80.12           N  
ATOM   4684  OD1 ASN C  99       8.391 -18.391   3.699  1.00 80.12           O  
ATOM   4685  N   SER C 100       8.727 -16.438   0.930  1.00 78.31           N  
ATOM   4686  CA  SER C 100       8.859 -14.984   0.968  1.00 78.31           C  
ATOM   4687  C   SER C 100       8.781 -14.461   2.396  1.00 78.31           C  
ATOM   4688  CB  SER C 100       7.781 -14.320   0.112  1.00 78.31           C  
ATOM   4689  O   SER C 100       9.289 -13.375   2.695  1.00 78.31           O  
ATOM   4690  OG  SER C 100       6.488 -14.648   0.592  1.00 78.31           O  
ATOM   4691  N   ASN C 101       8.219 -15.242   3.299  1.00 75.94           N  
ATOM   4692  CA  ASN C 101       8.086 -14.820   4.688  1.00 75.94           C  
ATOM   4693  C   ASN C 101       9.453 -14.688   5.363  1.00 75.94           C  
ATOM   4694  CB  ASN C 101       7.203 -15.789   5.469  1.00 75.94           C  
ATOM   4695  O   ASN C 101       9.578 -14.008   6.383  1.00 75.94           O  
ATOM   4696  CG  ASN C 101       5.746 -15.719   5.047  1.00 75.94           C  
ATOM   4697  ND2 ASN C 101       4.980 -16.750   5.379  1.00 75.94           N  
ATOM   4698  OD1 ASN C 101       5.316 -14.742   4.426  1.00 75.94           O  
ATOM   4699  N   MET C 102      10.359 -15.297   4.711  1.00 83.62           N  
ATOM   4700  CA  MET C 102      11.703 -15.289   5.301  1.00 83.62           C  
ATOM   4701  C   MET C 102      12.477 -14.047   4.875  1.00 83.62           C  
ATOM   4702  CB  MET C 102      12.469 -16.547   4.902  1.00 83.62           C  
ATOM   4703  O   MET C 102      13.492 -13.703   5.477  1.00 83.62           O  
ATOM   4704  CG  MET C 102      12.172 -17.750   5.781  1.00 83.62           C  
ATOM   4705  SD  MET C 102      12.625 -17.469   7.539  1.00 83.62           S  
ATOM   4706  CE  MET C 102      14.430 -17.359   7.395  1.00 83.62           C  
ATOM   4707  N   VAL C 103      11.844 -13.414   3.783  1.00 79.06           N  
ATOM   4708  CA  VAL C 103      12.531 -12.234   3.270  1.00 79.06           C  
ATOM   4709  C   VAL C 103      12.414 -11.086   4.270  1.00 79.06           C  
ATOM   4710  CB  VAL C 103      11.969 -11.797   1.896  1.00 79.06           C  
ATOM   4711  O   VAL C 103      11.312 -10.758   4.723  1.00 79.06           O  
ATOM   4712  CG1 VAL C 103      12.648 -10.523   1.413  1.00 79.06           C  
ATOM   4713  CG2 VAL C 103      12.148 -12.922   0.872  1.00 79.06           C  
ATOM   4714  N   GLY C 104      12.742 -10.914   5.332  1.00 79.56           N  
ATOM   4715  CA  GLY C 104      12.750  -9.922   6.391  1.00 79.56           C  
ATOM   4716  C   GLY C 104      13.492 -10.375   7.633  1.00 79.56           C  
ATOM   4717  O   GLY C 104      13.820  -9.562   8.500  1.00 79.56           O  
ATOM   4718  N   LYS C 105      13.719 -11.594   7.551  1.00 87.06           N  
ATOM   4719  CA  LYS C 105      14.359 -12.164   8.734  1.00 87.06           C  
ATOM   4720  C   LYS C 105      15.859 -12.336   8.516  1.00 87.06           C  
ATOM   4721  CB  LYS C 105      13.727 -13.508   9.086  1.00 87.06           C  
ATOM   4722  O   LYS C 105      16.609 -12.594   9.469  1.00 87.06           O  
ATOM   4723  CG  LYS C 105      12.250 -13.414   9.461  1.00 87.06           C  
ATOM   4724  CD  LYS C 105      11.727 -14.742  10.000  1.00 87.06           C  
ATOM   4725  CE  LYS C 105      10.281 -14.625  10.461  1.00 87.06           C  
ATOM   4726  NZ  LYS C 105       9.812 -15.875  11.133  1.00 87.06           N  
ATOM   4727  N   ILE C 106      16.281 -12.172   7.297  1.00 90.62           N  
ATOM   4728  CA  ILE C 106      17.703 -12.281   6.992  1.00 90.62           C  
ATOM   4729  C   ILE C 106      18.172 -11.016   6.273  1.00 90.62           C  
ATOM   4730  CB  ILE C 106      18.000 -13.531   6.137  1.00 90.62           C  
ATOM   4731  O   ILE C 106      17.359 -10.289   5.695  1.00 90.62           O  
ATOM   4732  CG1 ILE C 106      17.266 -13.445   4.793  1.00 90.62           C  
ATOM   4733  CG2 ILE C 106      17.609 -14.805   6.891  1.00 90.62           C  
ATOM   4734  CD1 ILE C 106      17.719 -14.492   3.777  1.00 90.62           C  
ATOM   4735  N   TRP C 107      19.453 -10.781   6.305  1.00 91.38           N  
ATOM   4736  CA  TRP C 107      20.031  -9.641   5.613  1.00 91.38           C  
ATOM   4737  C   TRP C 107      20.016  -9.852   4.102  1.00 91.38           C  
ATOM   4738  CB  TRP C 107      21.469  -9.398   6.094  1.00 91.38           C  
ATOM   4739  O   TRP C 107      20.391 -10.922   3.615  1.00 91.38           O  
ATOM   4740  CG  TRP C 107      22.141  -8.234   5.430  1.00 91.38           C  
ATOM   4741  CD1 TRP C 107      22.078  -6.922   5.797  1.00 91.38           C  
ATOM   4742  CD2 TRP C 107      23.000  -8.289   4.277  1.00 91.38           C  
ATOM   4743  CE2 TRP C 107      23.406  -6.965   4.004  1.00 91.38           C  
ATOM   4744  CE3 TRP C 107      23.453  -9.328   3.451  1.00 91.38           C  
ATOM   4745  NE1 TRP C 107      22.828  -6.152   4.941  1.00 91.38           N  
ATOM   4746  CH2 TRP C 107      24.688  -7.684   2.143  1.00 91.38           C  
ATOM   4747  CZ2 TRP C 107      24.250  -6.652   2.934  1.00 91.38           C  
ATOM   4748  CZ3 TRP C 107      24.297  -9.008   2.389  1.00 91.38           C  
ATOM   4749  N   ILE C 108      19.531  -8.883   3.445  1.00 90.94           N  
ATOM   4750  CA  ILE C 108      19.578  -8.914   1.986  1.00 90.94           C  
ATOM   4751  C   ILE C 108      20.312  -7.680   1.468  1.00 90.94           C  
ATOM   4752  CB  ILE C 108      18.156  -8.984   1.384  1.00 90.94           C  
ATOM   4753  O   ILE C 108      20.281  -6.621   2.102  1.00 90.94           O  
ATOM   4754  CG1 ILE C 108      17.312  -7.781   1.843  1.00 90.94           C  
ATOM   4755  CG2 ILE C 108      17.469 -10.305   1.762  1.00 90.94           C  
ATOM   4756  CD1 ILE C 108      15.969  -7.668   1.154  1.00 90.94           C  
ATOM   4757  N   PRO C 109      21.000  -7.832   0.354  1.00 92.12           N  
ATOM   4758  CA  PRO C 109      21.688  -6.668  -0.214  1.00 92.12           C  
ATOM   4759  C   PRO C 109      20.734  -5.504  -0.488  1.00 92.12           C  
ATOM   4760  CB  PRO C 109      22.281  -7.207  -1.518  1.00 92.12           C  
ATOM   4761  O   PRO C 109      19.562  -5.723  -0.846  1.00 92.12           O  
ATOM   4762  CG  PRO C 109      22.406  -8.680  -1.301  1.00 92.12           C  
ATOM   4763  CD  PRO C 109      21.266  -9.133  -0.435  1.00 92.12           C  
ATOM   4764  N   ASP C 110      21.172  -4.363  -0.399  1.00 89.38           N  
ATOM   4765  CA  ASP C 110      20.359  -3.166  -0.611  1.00 89.38           C  
ATOM   4766  C   ASP C 110      20.453  -2.688  -2.059  1.00 89.38           C  
ATOM   4767  CB  ASP C 110      20.797  -2.049   0.341  1.00 89.38           C  
ATOM   4768  O   ASP C 110      20.578  -1.488  -2.314  1.00 89.38           O  
ATOM   4769  CG  ASP C 110      22.219  -1.568   0.081  1.00 89.38           C  
ATOM   4770  OD1 ASP C 110      23.000  -2.303  -0.554  1.00 89.38           O  
ATOM   4771  OD2 ASP C 110      22.547  -0.446   0.519  1.00 89.38           O  
ATOM   4772  N   THR C 111      20.406  -3.527  -2.898  1.00 90.69           N  
ATOM   4773  CA  THR C 111      20.547  -3.246  -4.324  1.00 90.69           C  
ATOM   4774  C   THR C 111      19.422  -2.332  -4.805  1.00 90.69           C  
ATOM   4775  CB  THR C 111      20.547  -4.543  -5.148  1.00 90.69           C  
ATOM   4776  O   THR C 111      18.250  -2.549  -4.473  1.00 90.69           O  
ATOM   4777  CG2 THR C 111      20.859  -4.262  -6.617  1.00 90.69           C  
ATOM   4778  OG1 THR C 111      21.531  -5.441  -4.625  1.00 90.69           O  
ATOM   4779  N   PHE C 112      19.797  -1.371  -5.582  1.00 88.25           N  
ATOM   4780  CA  PHE C 112      18.828  -0.494  -6.227  1.00 88.25           C  
ATOM   4781  C   PHE C 112      19.203  -0.243  -7.680  1.00 88.25           C  
ATOM   4782  CB  PHE C 112      18.719   0.835  -5.473  1.00 88.25           C  
ATOM   4783  O   PHE C 112      20.359  -0.419  -8.062  1.00 88.25           O  
ATOM   4784  CG  PHE C 112      19.781   1.834  -5.852  1.00 88.25           C  
ATOM   4785  CD1 PHE C 112      21.109   1.614  -5.520  1.00 88.25           C  
ATOM   4786  CD2 PHE C 112      19.438   2.994  -6.539  1.00 88.25           C  
ATOM   4787  CE1 PHE C 112      22.094   2.537  -5.867  1.00 88.25           C  
ATOM   4788  CE2 PHE C 112      20.422   3.920  -6.887  1.00 88.25           C  
ATOM   4789  CZ  PHE C 112      21.750   3.691  -6.551  1.00 88.25           C  
ATOM   4790  N   PHE C 113      18.266   0.105  -8.453  1.00 89.88           N  
ATOM   4791  CA  PHE C 113      18.469   0.407  -9.867  1.00 89.88           C  
ATOM   4792  C   PHE C 113      18.562   1.912 -10.086  1.00 89.88           C  
ATOM   4793  CB  PHE C 113      17.344  -0.182 -10.711  1.00 89.88           C  
ATOM   4794  O   PHE C 113      17.578   2.631  -9.922  1.00 89.88           O  
ATOM   4795  CG  PHE C 113      17.344  -1.686 -10.773  1.00 89.88           C  
ATOM   4796  CD1 PHE C 113      18.016  -2.357 -11.789  1.00 89.88           C  
ATOM   4797  CD2 PHE C 113      16.672  -2.430  -9.805  1.00 89.88           C  
ATOM   4798  CE1 PHE C 113      18.016  -3.748 -11.836  1.00 89.88           C  
ATOM   4799  CE2 PHE C 113      16.672  -3.820  -9.852  1.00 89.88           C  
ATOM   4800  CZ  PHE C 113      17.344  -4.477 -10.867  1.00 89.88           C  
ATOM   4801  N   ARG C 114      19.688   2.340 -10.539  1.00 87.06           N  
ATOM   4802  CA  ARG C 114      20.078   3.744 -10.562  1.00 87.06           C  
ATOM   4803  C   ARG C 114      19.234   4.539 -11.555  1.00 87.06           C  
ATOM   4804  CB  ARG C 114      21.562   3.881 -10.914  1.00 87.06           C  
ATOM   4805  O   ARG C 114      18.875   5.684 -11.281  1.00 87.06           O  
ATOM   4806  CG  ARG C 114      22.500   3.455  -9.805  1.00 87.06           C  
ATOM   4807  CD  ARG C 114      23.969   3.641 -10.195  1.00 87.06           C  
ATOM   4808  NE  ARG C 114      24.859   3.494  -9.047  1.00 87.06           N  
ATOM   4809  NH1 ARG C 114      24.984   5.754  -8.594  1.00 87.06           N  
ATOM   4810  NH2 ARG C 114      26.125   4.254  -7.289  1.00 87.06           N  
ATOM   4811  CZ  ARG C 114      25.312   4.500  -8.312  1.00 87.06           C  
ATOM   4812  N   ASN C 115      18.938   3.945 -12.578  1.00 86.19           N  
ATOM   4813  CA  ASN C 115      18.219   4.695 -13.602  1.00 86.19           C  
ATOM   4814  C   ASN C 115      16.750   4.266 -13.680  1.00 86.19           C  
ATOM   4815  CB  ASN C 115      18.891   4.543 -14.961  1.00 86.19           C  
ATOM   4816  O   ASN C 115      16.109   4.441 -14.719  1.00 86.19           O  
ATOM   4817  CG  ASN C 115      18.984   3.096 -15.414  1.00 86.19           C  
ATOM   4818  ND2 ASN C 115      18.734   2.859 -16.703  1.00 86.19           N  
ATOM   4819  OD1 ASN C 115      19.250   2.199 -14.609  1.00 86.19           O  
ATOM   4820  N   SER C 116      16.250   3.703 -12.688  1.00 86.50           N  
ATOM   4821  CA  SER C 116      14.836   3.322 -12.656  1.00 86.50           C  
ATOM   4822  C   SER C 116      13.953   4.516 -12.328  1.00 86.50           C  
ATOM   4823  CB  SER C 116      14.609   2.209 -11.633  1.00 86.50           C  
ATOM   4824  O   SER C 116      14.289   5.332 -11.461  1.00 86.50           O  
ATOM   4825  OG  SER C 116      14.664   2.723 -10.312  1.00 86.50           O  
ATOM   4826  N   LYS C 117      12.914   4.707 -13.031  1.00 74.62           N  
ATOM   4827  CA  LYS C 117      11.875   5.676 -12.695  1.00 74.62           C  
ATOM   4828  C   LYS C 117      10.828   5.062 -11.773  1.00 74.62           C  
ATOM   4829  CB  LYS C 117      11.203   6.203 -13.969  1.00 74.62           C  
ATOM   4830  O   LYS C 117      10.305   5.738 -10.883  1.00 74.62           O  
ATOM   4831  CG  LYS C 117      12.125   7.027 -14.859  1.00 74.62           C  
ATOM   4832  CD  LYS C 117      11.367   7.656 -16.016  1.00 74.62           C  
ATOM   4833  CE  LYS C 117      12.281   8.531 -16.875  1.00 74.62           C  
ATOM   4834  NZ  LYS C 117      11.555   9.102 -18.047  1.00 74.62           N  
ATOM   4835  N   LYS C 118      10.555   3.926 -12.031  1.00 71.62           N  
ATOM   4836  CA  LYS C 118       9.617   3.117 -11.258  1.00 71.62           C  
ATOM   4837  C   LYS C 118      10.023   1.645 -11.273  1.00 71.62           C  
ATOM   4838  CB  LYS C 118       8.195   3.281 -11.797  1.00 71.62           C  
ATOM   4839  O   LYS C 118      10.484   1.134 -12.297  1.00 71.62           O  
ATOM   4840  CG  LYS C 118       7.121   2.699 -10.891  1.00 71.62           C  
ATOM   4841  CD  LYS C 118       5.727   2.959 -11.438  1.00 71.62           C  
ATOM   4842  CE  LYS C 118       4.652   2.336 -10.555  1.00 71.62           C  
ATOM   4843  NZ  LYS C 118       3.285   2.543 -11.117  1.00 71.62           N  
ATOM   4844  N   ALA C 119       9.984   1.081 -10.133  1.00 59.94           N  
ATOM   4845  CA  ALA C 119      10.242  -0.354 -10.047  1.00 59.94           C  
ATOM   4846  C   ALA C 119       9.188  -1.049  -9.188  1.00 59.94           C  
ATOM   4847  CB  ALA C 119      11.641  -0.613  -9.484  1.00 59.94           C  
ATOM   4848  O   ALA C 119       8.914  -0.620  -8.062  1.00 59.94           O  
ATOM   4849  N   ASP C 120       8.531  -1.927  -9.727  1.00 60.44           N  
ATOM   4850  CA  ASP C 120       7.492  -2.654  -9.008  1.00 60.44           C  
ATOM   4851  C   ASP C 120       7.836  -4.137  -8.891  1.00 60.44           C  
ATOM   4852  CB  ASP C 120       6.141  -2.484  -9.703  1.00 60.44           C  
ATOM   4853  O   ASP C 120       8.086  -4.805  -9.898  1.00 60.44           O  
ATOM   4854  CG  ASP C 120       5.562  -1.088  -9.547  1.00 60.44           C  
ATOM   4855  OD1 ASP C 120       5.766  -0.462  -8.484  1.00 60.44           O  
ATOM   4856  OD2 ASP C 120       4.898  -0.610 -10.492  1.00 60.44           O  
ATOM   4857  N   ALA C 121       7.973  -4.559  -7.664  1.00 52.78           N  
ATOM   4858  CA  ALA C 121       8.039  -6.004  -7.465  1.00 52.78           C  
ATOM   4859  C   ALA C 121       6.684  -6.652  -7.742  1.00 52.78           C  
ATOM   4860  CB  ALA C 121       8.500  -6.328  -6.047  1.00 52.78           C  
ATOM   4861  O   ALA C 121       5.637  -6.062  -7.469  1.00 52.78           O  
ATOM   4862  N   HIS C 122       6.797  -7.703  -8.367  1.00 55.88           N  
ATOM   4863  CA  HIS C 122       5.574  -8.438  -8.680  1.00 55.88           C  
ATOM   4864  C   HIS C 122       5.051  -9.180  -7.453  1.00 55.88           C  
ATOM   4865  CB  HIS C 122       5.812  -9.414  -9.828  1.00 55.88           C  
ATOM   4866  O   HIS C 122       5.836  -9.727  -6.676  1.00 55.88           O  
ATOM   4867  CG  HIS C 122       5.980  -8.750 -11.156  1.00 55.88           C  
ATOM   4868  CD2 HIS C 122       6.965  -7.949 -11.633  1.00 55.88           C  
ATOM   4869  ND1 HIS C 122       5.059  -8.875 -12.172  1.00 55.88           N  
ATOM   4870  CE1 HIS C 122       5.473  -8.180 -13.219  1.00 55.88           C  
ATOM   4871  NE2 HIS C 122       6.625  -7.609 -12.922  1.00 55.88           N  
ATOM   4872  N   TRP C 123       3.801  -8.875  -7.188  1.00 55.06           N  
ATOM   4873  CA  TRP C 123       3.115  -9.594  -6.117  1.00 55.06           C  
ATOM   4874  C   TRP C 123       1.802 -10.188  -6.613  1.00 55.06           C  
ATOM   4875  CB  TRP C 123       2.852  -8.664  -4.930  1.00 55.06           C  
ATOM   4876  O   TRP C 123       1.188  -9.664  -7.543  1.00 55.06           O  
ATOM   4877  CG  TRP C 123       4.082  -7.988  -4.402  1.00 55.06           C  
ATOM   4878  CD1 TRP C 123       4.965  -7.215  -5.102  1.00 55.06           C  
ATOM   4879  CD2 TRP C 123       4.570  -8.039  -3.057  1.00 55.06           C  
ATOM   4880  CE2 TRP C 123       5.750  -7.266  -3.012  1.00 55.06           C  
ATOM   4881  CE3 TRP C 123       4.117  -8.656  -1.882  1.00 55.06           C  
ATOM   4882  NE1 TRP C 123       5.969  -6.773  -4.270  1.00 55.06           N  
ATOM   4883  CH2 TRP C 123       6.027  -7.715  -0.705  1.00 55.06           C  
ATOM   4884  CZ2 TRP C 123       6.492  -7.098  -1.838  1.00 55.06           C  
ATOM   4885  CZ3 TRP C 123       4.855  -8.484  -0.715  1.00 55.06           C  
ATOM   4886  N   ILE C 124       1.529 -11.383  -6.375  1.00 48.19           N  
ATOM   4887  CA  ILE C 124       0.161 -11.875  -6.516  1.00 48.19           C  
ATOM   4888  C   ILE C 124      -0.501 -11.961  -5.141  1.00 48.19           C  
ATOM   4889  CB  ILE C 124       0.120 -13.250  -7.219  1.00 48.19           C  
ATOM   4890  O   ILE C 124      -1.338 -11.125  -4.797  1.00 48.19           O  
ATOM   4891  CG1 ILE C 124       0.769 -13.164  -8.602  1.00 48.19           C  
ATOM   4892  CG2 ILE C 124      -1.319 -13.766  -7.316  1.00 48.19           C  
ATOM   4893  CD1 ILE C 124       0.953 -14.508  -9.289  1.00 48.19           C  
ATOM   4894  N   THR C 125      -0.105 -12.969  -4.484  1.00 51.72           N  
ATOM   4895  CA  THR C 125      -0.504 -13.125  -3.092  1.00 51.72           C  
ATOM   4896  C   THR C 125       0.683 -12.891  -2.160  1.00 51.72           C  
ATOM   4897  CB  THR C 125      -1.101 -14.516  -2.828  1.00 51.72           C  
ATOM   4898  O   THR C 125       0.514 -12.398  -1.042  1.00 51.72           O  
ATOM   4899  CG2 THR C 125      -2.424 -14.695  -3.566  1.00 51.72           C  
ATOM   4900  OG1 THR C 125      -0.176 -15.516  -3.275  1.00 51.72           O  
ATOM   4901  N   THR C 126       1.769 -13.188  -2.707  1.00 59.69           N  
ATOM   4902  CA  THR C 126       3.051 -12.969  -2.047  1.00 59.69           C  
ATOM   4903  C   THR C 126       4.074 -12.406  -3.031  1.00 59.69           C  
ATOM   4904  CB  THR C 126       3.592 -14.266  -1.426  1.00 59.69           C  
ATOM   4905  O   THR C 126       3.977 -12.641  -4.238  1.00 59.69           O  
ATOM   4906  CG2 THR C 126       2.613 -14.836  -0.403  1.00 59.69           C  
ATOM   4907  OG1 THR C 126       3.799 -15.234  -2.461  1.00 59.69           O  
ATOM   4908  N   PRO C 127       4.898 -11.609  -2.490  1.00 67.12           N  
ATOM   4909  CA  PRO C 127       5.941 -11.141  -3.410  1.00 67.12           C  
ATOM   4910  C   PRO C 127       6.684 -12.289  -4.090  1.00 67.12           C  
ATOM   4911  CB  PRO C 127       6.883 -10.344  -2.504  1.00 67.12           C  
ATOM   4912  O   PRO C 127       6.844 -13.359  -3.502  1.00 67.12           O  
ATOM   4913  CG  PRO C 127       6.082 -10.070  -1.271  1.00 67.12           C  
ATOM   4914  CD  PRO C 127       5.020 -11.117  -1.147  1.00 67.12           C  
ATOM   4915  N   ASN C 128       7.035 -12.141  -5.332  1.00 76.69           N  
ATOM   4916  CA  ASN C 128       7.793 -13.125  -6.086  1.00 76.69           C  
ATOM   4917  C   ASN C 128       9.273 -13.109  -5.711  1.00 76.69           C  
ATOM   4918  CB  ASN C 128       7.625 -12.898  -7.590  1.00 76.69           C  
ATOM   4919  O   ASN C 128      10.102 -12.578  -6.457  1.00 76.69           O  
ATOM   4920  CG  ASN C 128       6.227 -13.227  -8.078  1.00 76.69           C  
ATOM   4921  ND2 ASN C 128       5.953 -12.914  -9.336  1.00 76.69           N  
ATOM   4922  OD1 ASN C 128       5.398 -13.742  -7.324  1.00 76.69           O  
ATOM   4923  N   ARG C 129       9.453 -13.562  -4.559  1.00 81.81           N  
ATOM   4924  CA  ARG C 129      10.820 -13.641  -4.035  1.00 81.81           C  
ATOM   4925  C   ARG C 129      11.055 -14.961  -3.309  1.00 81.81           C  
ATOM   4926  CB  ARG C 129      11.094 -12.461  -3.096  1.00 81.81           C  
ATOM   4927  O   ARG C 129      10.109 -15.562  -2.791  1.00 81.81           O  
ATOM   4928  CG  ARG C 129      10.133 -12.367  -1.924  1.00 81.81           C  
ATOM   4929  CD  ARG C 129      10.352 -11.102  -1.114  1.00 81.81           C  
ATOM   4930  NE  ARG C 129       9.461 -11.039   0.044  1.00 81.81           N  
ATOM   4931  NH1 ARG C 129      10.250  -9.008   0.805  1.00 81.81           N  
ATOM   4932  NH2 ARG C 129       8.586 -10.094   1.947  1.00 81.81           N  
ATOM   4933  CZ  ARG C 129       9.438 -10.047   0.930  1.00 81.81           C  
ATOM   4934  N   MET C 130      12.305 -15.375  -3.369  1.00 84.69           N  
ATOM   4935  CA  MET C 130      12.672 -16.625  -2.719  1.00 84.69           C  
ATOM   4936  C   MET C 130      14.094 -16.562  -2.170  1.00 84.69           C  
ATOM   4937  CB  MET C 130      12.547 -17.797  -3.697  1.00 84.69           C
[truncated: 384,751 more chars]
