# Supplementary material for: Modular Structure and Polymerization Status of GABAA Receptors Illustrated with EM Analysis and AlphaFold2 Prediction
Source: Int J Mol Sci. 2024 Sep 21;25(18):10142. doi: 10.3390/ijms251810142 (PMC11432007; doi:10.3390/ijms251810142)
Supplement: Supplementary file 1 [file ijms-25-10142-s001.zip › AlphaFold2 PDB files/gamma2 Homo-pentamer PDB/g2Homopentamer_rank_004_alphafold2_multimer_v3.pdb]

MODEL     1                                                                     
ATOM      1  N   GLN A   1      17.734 -74.375 -38.469  1.00 18.78           N  
ATOM      2  CA  GLN A   1      17.953 -74.625 -37.062  1.00 18.78           C  
ATOM      3  C   GLN A   1      17.969 -73.375 -36.250  1.00 18.78           C  
ATOM      4  CB  GLN A   1      19.281 -75.375 -36.875  1.00 18.78           C  
ATOM      5  O   GLN A   1      18.984 -72.625 -36.188  1.00 18.78           O  
ATOM      6  CG  GLN A   1      19.109 -76.875 -36.531  1.00 18.78           C  
ATOM      7  CD  GLN A   1      20.422 -77.625 -36.469  1.00 18.78           C  
ATOM      8  NE2 GLN A   1      20.375 -78.875 -36.031  1.00 18.78           N  
ATOM      9  OE1 GLN A   1      21.469 -77.062 -36.844  1.00 18.78           O  
ATOM     10  N   LYS A   2      16.828 -72.500 -36.312  1.00 19.12           N  
ATOM     11  CA  LYS A   2      16.453 -71.062 -36.250  1.00 19.12           C  
ATOM     12  C   LYS A   2      16.469 -70.562 -34.812  1.00 19.12           C  
ATOM     13  CB  LYS A   2      15.078 -70.812 -36.875  1.00 19.12           C  
ATOM     14  O   LYS A   2      15.812 -71.125 -33.938  1.00 19.12           O  
ATOM     15  CG  LYS A   2      15.117 -70.562 -38.375  1.00 19.12           C  
ATOM     16  CD  LYS A   2      13.727 -70.250 -38.906  1.00 19.12           C  
ATOM     17  CE  LYS A   2      13.766 -69.938 -40.406  1.00 19.12           C  
ATOM     18  NZ  LYS A   2      12.398 -69.750 -40.969  1.00 19.12           N  
ATOM     19  N   SER A   3      17.719 -70.000 -34.344  1.00 19.31           N  
ATOM     20  CA  SER A   3      18.250 -69.625 -33.031  1.00 19.31           C  
ATOM     21  C   SER A   3      17.297 -68.688 -32.281  1.00 19.31           C  
ATOM     22  CB  SER A   3      19.609 -68.938 -33.188  1.00 19.31           C  
ATOM     23  O   SER A   3      16.969 -67.625 -32.781  1.00 19.31           O  
ATOM     24  OG  SER A   3      19.547 -67.875 -34.062  1.00 19.31           O  
ATOM     25  N   ASP A   4      16.188 -69.250 -31.688  1.00 19.97           N  
ATOM     26  CA  ASP A   4      15.000 -68.688 -31.047  1.00 19.97           C  
ATOM     27  C   ASP A   4      15.375 -67.750 -29.891  1.00 19.97           C  
ATOM     28  CB  ASP A   4      14.086 -69.812 -30.562  1.00 19.97           C  
ATOM     29  O   ASP A   4      16.062 -68.188 -28.953  1.00 19.97           O  
ATOM     30  CG  ASP A   4      12.992 -70.125 -31.547  1.00 19.97           C  
ATOM     31  OD1 ASP A   4      12.773 -69.375 -32.500  1.00 19.97           O  
ATOM     32  OD2 ASP A   4      12.344 -71.188 -31.359  1.00 19.97           O  
ATOM     33  N   ASP A   5      15.562 -66.375 -30.188  1.00 19.08           N  
ATOM     34  CA  ASP A   5      16.078 -65.250 -29.469  1.00 19.08           C  
ATOM     35  C   ASP A   5      15.352 -65.062 -28.141  1.00 19.08           C  
ATOM     36  CB  ASP A   5      15.930 -63.969 -30.312  1.00 19.08           C  
ATOM     37  O   ASP A   5      14.125 -64.938 -28.094  1.00 19.08           O  
ATOM     38  CG  ASP A   5      17.141 -63.719 -31.203  1.00 19.08           C  
ATOM     39  OD1 ASP A   5      18.203 -64.312 -30.969  1.00 19.08           O  
ATOM     40  OD2 ASP A   5      17.031 -62.875 -32.125  1.00 19.08           O  
ATOM     41  N   ASP A   6      15.812 -65.750 -27.047  1.00 19.23           N  
ATOM     42  CA  ASP A   6      15.344 -65.938 -25.688  1.00 19.23           C  
ATOM     43  C   ASP A   6      15.117 -64.562 -25.000  1.00 19.23           C  
ATOM     44  CB  ASP A   6      16.344 -66.750 -24.875  1.00 19.23           C  
ATOM     45  O   ASP A   6      16.016 -63.719 -24.938  1.00 19.23           O  
ATOM     46  CG  ASP A   6      16.141 -68.250 -25.031  1.00 19.23           C  
ATOM     47  OD1 ASP A   6      15.062 -68.688 -25.500  1.00 19.23           O  
ATOM     48  OD2 ASP A   6      17.062 -69.000 -24.688  1.00 19.23           O  
ATOM     49  N   TYR A   7      13.891 -63.938 -25.156  1.00 21.14           N  
ATOM     50  CA  TYR A   7      13.422 -62.656 -24.641  1.00 21.14           C  
ATOM     51  C   TYR A   7      13.609 -62.562 -23.125  1.00 21.14           C  
ATOM     52  CB  TYR A   7      11.945 -62.438 -24.984  1.00 21.14           C  
ATOM     53  O   TYR A   7      12.891 -63.250 -22.375  1.00 21.14           O  
ATOM     54  CG  TYR A   7      11.727 -61.844 -26.359  1.00 21.14           C  
ATOM     55  CD1 TYR A   7      11.734 -60.469 -26.562  1.00 21.14           C  
ATOM     56  CD2 TYR A   7      11.516 -62.656 -27.453  1.00 21.14           C  
ATOM     57  CE1 TYR A   7      11.539 -59.938 -27.828  1.00 21.14           C  
ATOM     58  CE2 TYR A   7      11.312 -62.125 -28.734  1.00 21.14           C  
ATOM     59  OH  TYR A   7      11.125 -60.219 -30.156  1.00 21.14           O  
ATOM     60  CZ  TYR A   7      11.328 -60.750 -28.906  1.00 21.14           C  
ATOM     61  N   GLU A   8      14.883 -62.750 -22.609  1.00 21.45           N  
ATOM     62  CA  GLU A   8      15.078 -62.750 -21.156  1.00 21.45           C  
ATOM     63  C   GLU A   8      14.445 -61.531 -20.500  1.00 21.45           C  
ATOM     64  CB  GLU A   8      16.562 -62.812 -20.812  1.00 21.45           C  
ATOM     65  O   GLU A   8      14.711 -60.406 -20.906  1.00 21.45           O  
ATOM     66  CG  GLU A   8      17.094 -64.250 -20.625  1.00 21.45           C  
ATOM     67  CD  GLU A   8      18.547 -64.250 -20.156  1.00 21.45           C  
ATOM     68  OE1 GLU A   8      19.047 -65.375 -19.844  1.00 21.45           O  
ATOM     69  OE2 GLU A   8      19.172 -63.188 -20.109  1.00 21.45           O  
ATOM     70  N   ASP A   9      13.211 -61.625 -19.953  1.00 22.22           N  
ATOM     71  CA  ASP A   9      12.391 -60.688 -19.203  1.00 22.22           C  
ATOM     72  C   ASP A   9      13.164 -60.094 -18.031  1.00 22.22           C  
ATOM     73  CB  ASP A   9      11.117 -61.375 -18.703  1.00 22.22           C  
ATOM     74  O   ASP A   9      13.461 -60.781 -17.062  1.00 22.22           O  
ATOM     75  CG  ASP A   9       9.859 -60.562 -19.000  1.00 22.22           C  
ATOM     76  OD1 ASP A   9       9.961 -59.438 -19.500  1.00 22.22           O  
ATOM     77  OD2 ASP A   9       8.750 -61.094 -18.734  1.00 22.22           O  
ATOM     78  N   TYR A  10      14.328 -59.438 -18.234  1.00 21.73           N  
ATOM     79  CA  TYR A  10      15.055 -58.844 -17.109  1.00 21.73           C  
ATOM     80  C   TYR A  10      14.125 -58.031 -16.219  1.00 21.73           C  
ATOM     81  CB  TYR A  10      16.203 -57.969 -17.609  1.00 21.73           C  
ATOM     82  O   TYR A  10      13.594 -57.000 -16.656  1.00 21.73           O  
ATOM     83  CG  TYR A  10      17.516 -58.719 -17.750  1.00 21.73           C  
ATOM     84  CD1 TYR A  10      18.422 -58.781 -16.688  1.00 21.73           C  
ATOM     85  CD2 TYR A  10      17.859 -59.344 -18.938  1.00 21.73           C  
ATOM     86  CE1 TYR A  10      19.625 -59.469 -16.797  1.00 21.73           C  
ATOM     87  CE2 TYR A  10      19.062 -60.031 -19.062  1.00 21.73           C  
ATOM     88  OH  TYR A  10      21.141 -60.750 -18.125  1.00 21.73           O  
ATOM     89  CZ  TYR A  10      19.938 -60.094 -18.000  1.00 21.73           C  
ATOM     90  N   ALA A  11      13.273 -58.625 -15.391  1.00 23.50           N  
ATOM     91  CA  ALA A  11      12.461 -58.031 -14.344  1.00 23.50           C  
ATOM     92  C   ALA A  11      13.305 -57.125 -13.453  1.00 23.50           C  
ATOM     93  CB  ALA A  11      11.781 -59.094 -13.500  1.00 23.50           C  
ATOM     94  O   ALA A  11      14.156 -57.594 -12.703  1.00 23.50           O  
ATOM     95  N   SER A  12      14.016 -56.125 -13.984  1.00 24.27           N  
ATOM     96  CA  SER A  12      14.844 -55.219 -13.195  1.00 24.27           C  
ATOM     97  C   SER A  12      14.125 -54.781 -11.922  1.00 24.27           C  
ATOM     98  CB  SER A  12      15.234 -53.969 -14.016  1.00 24.27           C  
ATOM     99  O   SER A  12      13.016 -54.250 -11.977  1.00 24.27           O  
ATOM    100  OG  SER A  12      14.102 -53.438 -14.680  1.00 24.27           O  
ATOM    101  N   ASN A  13      14.289 -55.469 -10.820  1.00 24.00           N  
ATOM    102  CA  ASN A  13      13.836 -55.188  -9.461  1.00 24.00           C  
ATOM    103  C   ASN A  13      14.203 -53.750  -9.039  1.00 24.00           C  
ATOM    104  CB  ASN A  13      14.422 -56.188  -8.484  1.00 24.00           C  
ATOM    105  O   ASN A  13      15.344 -53.500  -8.656  1.00 24.00           O  
ATOM    106  CG  ASN A  13      13.359 -57.031  -7.816  1.00 24.00           C  
ATOM    107  ND2 ASN A  13      13.789 -58.062  -7.098  1.00 24.00           N  
ATOM    108  OD1 ASN A  13      12.164 -56.781  -7.953  1.00 24.00           O  
ATOM    109  N   LYS A  14      13.922 -52.719  -9.766  1.00 27.80           N  
ATOM    110  CA  LYS A  14      14.227 -51.344  -9.383  1.00 27.80           C  
ATOM    111  C   LYS A  14      13.914 -51.094  -7.910  1.00 27.80           C  
ATOM    112  CB  LYS A  14      13.453 -50.344 -10.258  1.00 27.80           C  
ATOM    113  O   LYS A  14      12.742 -51.125  -7.508  1.00 27.80           O  
ATOM    114  CG  LYS A  14      14.211 -49.875 -11.484  1.00 27.80           C  
ATOM    115  CD  LYS A  14      13.422 -48.844 -12.273  1.00 27.80           C  
ATOM    116  CE  LYS A  14      14.164 -48.406 -13.523  1.00 27.80           C  
ATOM    117  NZ  LYS A  14      13.398 -47.375 -14.297  1.00 27.80           N  
ATOM    118  N   THR A  15      14.742 -51.531  -7.004  1.00 28.55           N  
ATOM    119  CA  THR A  15      14.688 -51.281  -5.566  1.00 28.55           C  
ATOM    120  C   THR A  15      14.414 -49.812  -5.270  1.00 28.55           C  
ATOM    121  CB  THR A  15      15.992 -51.719  -4.871  1.00 28.55           C  
ATOM    122  O   THR A  15      15.195 -48.938  -5.648  1.00 28.55           O  
ATOM    123  CG2 THR A  15      15.852 -53.125  -4.258  1.00 28.55           C  
ATOM    124  OG1 THR A  15      17.047 -51.750  -5.836  1.00 28.55           O  
ATOM    125  N   TRP A  16      13.242 -49.344  -5.348  1.00 28.88           N  
ATOM    126  CA  TRP A  16      12.797 -48.031  -4.895  1.00 28.88           C  
ATOM    127  C   TRP A  16      13.461 -47.656  -3.568  1.00 28.88           C  
ATOM    128  CB  TRP A  16      11.273 -48.000  -4.746  1.00 28.88           C  
ATOM    129  O   TRP A  16      13.281 -48.344  -2.566  1.00 28.88           O  
ATOM    130  CG  TRP A  16      10.539 -48.125  -6.043  1.00 28.88           C  
ATOM    131  CD1 TRP A  16      10.242 -49.281  -6.699  1.00 28.88           C  
ATOM    132  CD2 TRP A  16      10.000 -47.062  -6.844  1.00 28.88           C  
ATOM    133  CE2 TRP A  16       9.391 -47.656  -7.973  1.00 28.88           C  
ATOM    134  CE3 TRP A  16       9.969 -45.688  -6.715  1.00 28.88           C  
ATOM    135  NE1 TRP A  16       9.555 -49.031  -7.859  1.00 28.88           N  
ATOM    136  CH2 TRP A  16       8.750 -45.562  -8.812  1.00 28.88           C  
ATOM    137  CZ2 TRP A  16       8.766 -46.906  -8.969  1.00 28.88           C  
ATOM    138  CZ3 TRP A  16       9.344 -44.938  -7.703  1.00 28.88           C  
ATOM    139  N   VAL A  17      14.773 -47.531  -3.533  1.00 29.77           N  
ATOM    140  CA  VAL A  17      15.398 -47.094  -2.289  1.00 29.77           C  
ATOM    141  C   VAL A  17      14.477 -46.125  -1.574  1.00 29.77           C  
ATOM    142  CB  VAL A  17      16.781 -46.469  -2.543  1.00 29.77           C  
ATOM    143  O   VAL A  17      14.117 -45.062  -2.133  1.00 29.77           O  
ATOM    144  CG1 VAL A  17      17.406 -45.969  -1.232  1.00 29.77           C  
ATOM    145  CG2 VAL A  17      17.703 -47.438  -3.256  1.00 29.77           C  
ATOM    146  N   LEU A  18      13.695 -46.562  -0.697  1.00 31.23           N  
ATOM    147  CA  LEU A  18      12.805 -45.844   0.212  1.00 31.23           C  
ATOM    148  C   LEU A  18      13.523 -44.656   0.854  1.00 31.23           C  
ATOM    149  CB  LEU A  18      12.281 -46.781   1.299  1.00 31.23           C  
ATOM    150  O   LEU A  18      14.484 -44.844   1.608  1.00 31.23           O  
ATOM    151  CG  LEU A  18      11.062 -47.656   0.927  1.00 31.23           C  
ATOM    152  CD1 LEU A  18      11.023 -48.906   1.770  1.00 31.23           C  
ATOM    153  CD2 LEU A  18       9.781 -46.844   1.103  1.00 31.23           C  
ATOM    154  N   THR A  19      14.078 -43.719   0.152  1.00 37.69           N  
ATOM    155  CA  THR A  19      14.602 -42.531   0.864  1.00 37.69           C  
ATOM    156  C   THR A  19      13.836 -42.312   2.168  1.00 37.69           C  
ATOM    157  CB  THR A  19      14.516 -41.281  -0.003  1.00 37.69           C  
ATOM    158  O   THR A  19      12.609 -42.375   2.191  1.00 37.69           O  
ATOM    159  CG2 THR A  19      15.836 -41.000  -0.725  1.00 37.69           C  
ATOM    160  OG1 THR A  19      13.477 -41.438  -0.975  1.00 37.69           O  
ATOM    161  N   PRO A  20      14.477 -42.562   3.316  1.00 40.00           N  
ATOM    162  CA  PRO A  20      13.766 -42.469   4.594  1.00 40.00           C  
ATOM    163  C   PRO A  20      12.781 -41.312   4.629  1.00 40.00           C  
ATOM    164  CB  PRO A  20      14.891 -42.281   5.609  1.00 40.00           C  
ATOM    165  O   PRO A  20      13.047 -40.250   4.055  1.00 40.00           O  
ATOM    166  CG  PRO A  20      16.125 -42.125   4.785  1.00 40.00           C  
ATOM    167  CD  PRO A  20      15.766 -42.312   3.340  1.00 40.00           C  
ATOM    168  N   LYS A  21      11.398 -41.531   4.648  1.00 48.72           N  
ATOM    169  CA  LYS A  21      10.234 -40.656   4.812  1.00 48.72           C  
ATOM    170  C   LYS A  21      10.453 -39.656   5.953  1.00 48.72           C  
ATOM    171  CB  LYS A  21       8.977 -41.469   5.070  1.00 48.72           C  
ATOM    172  O   LYS A  21      10.570 -40.062   7.117  1.00 48.72           O  
ATOM    173  CG  LYS A  21       8.320 -42.000   3.805  1.00 48.72           C  
ATOM    174  CD  LYS A  21       7.020 -42.750   4.117  1.00 48.72           C  
ATOM    175  CE  LYS A  21       6.383 -43.312   2.857  1.00 48.72           C  
ATOM    176  NZ  LYS A  21       5.125 -44.062   3.160  1.00 48.72           N  
ATOM    177  N   VAL A  22      11.266 -38.719   5.832  1.00 52.62           N  
ATOM    178  CA  VAL A  22      11.406 -37.750   6.906  1.00 52.62           C  
ATOM    179  C   VAL A  22      10.039 -37.125   7.234  1.00 52.62           C  
ATOM    180  CB  VAL A  22      12.406 -36.625   6.535  1.00 52.62           C  
ATOM    181  O   VAL A  22       9.430 -36.469   6.395  1.00 52.62           O  
ATOM    182  CG1 VAL A  22      12.578 -35.656   7.695  1.00 52.62           C  
ATOM    183  CG2 VAL A  22      13.750 -37.219   6.137  1.00 52.62           C  
ATOM    184  N   PRO A  23       9.547 -37.594   8.320  1.00 57.22           N  
ATOM    185  CA  PRO A  23       8.227 -37.094   8.695  1.00 57.22           C  
ATOM    186  C   PRO A  23       8.188 -35.562   8.789  1.00 57.22           C  
ATOM    187  CB  PRO A  23       7.973 -37.719  10.062  1.00 57.22           C  
ATOM    188  O   PRO A  23       9.227 -34.938   9.016  1.00 57.22           O  
ATOM    189  CG  PRO A  23       9.180 -38.562  10.312  1.00 57.22           C  
ATOM    190  CD  PRO A  23      10.156 -38.344   9.195  1.00 57.22           C  
ATOM    191  N   GLU A  24       7.051 -34.844   8.367  1.00 60.16           N  
ATOM    192  CA  GLU A  24       6.766 -33.438   8.445  1.00 60.16           C  
ATOM    193  C   GLU A  24       7.258 -32.844   9.758  1.00 60.16           C  
ATOM    194  CB  GLU A  24       5.270 -33.156   8.273  1.00 60.16           C  
ATOM    195  O   GLU A  24       7.820 -31.734   9.781  1.00 60.16           O  
ATOM    196  CG  GLU A  24       4.918 -32.375   7.031  1.00 60.16           C  
ATOM    197  CD  GLU A  24       3.424 -32.156   6.848  1.00 60.16           C  
ATOM    198  OE1 GLU A  24       3.018 -31.469   5.887  1.00 60.16           O  
ATOM    199  OE2 GLU A  24       2.650 -32.719   7.668  1.00 60.16           O  
ATOM    200  N   GLY A  25       7.172 -33.562  10.805  1.00 67.12           N  
ATOM    201  CA  GLY A  25       7.602 -33.125  12.117  1.00 67.12           C  
ATOM    202  C   GLY A  25       9.102 -32.875  12.211  1.00 67.12           C  
ATOM    203  O   GLY A  25       9.547 -31.938  12.867  1.00 67.12           O  
ATOM    204  N   ASP A  26       9.789 -33.625  11.414  1.00 77.25           N  
ATOM    205  CA  ASP A  26      11.242 -33.500  11.445  1.00 77.25           C  
ATOM    206  C   ASP A  26      11.695 -32.250  10.719  1.00 77.25           C  
ATOM    207  CB  ASP A  26      11.898 -34.719  10.812  1.00 77.25           C  
ATOM    208  O   ASP A  26      12.602 -31.547  11.188  1.00 77.25           O  
ATOM    209  CG  ASP A  26      12.008 -35.906  11.773  1.00 77.25           C  
ATOM    210  OD1 ASP A  26      11.711 -35.750  12.977  1.00 77.25           O  
ATOM    211  OD2 ASP A  26      12.391 -37.000  11.320  1.00 77.25           O  
ATOM    212  N   VAL A  27      10.992 -31.938   9.797  1.00 79.94           N  
ATOM    213  CA  VAL A  27      11.375 -30.766   9.008  1.00 79.94           C  
ATOM    214  C   VAL A  27      11.055 -29.500   9.789  1.00 79.94           C  
ATOM    215  CB  VAL A  27      10.656 -30.750   7.645  1.00 79.94           C  
ATOM    216  O   VAL A  27      11.828 -28.531   9.766  1.00 79.94           O  
ATOM    217  CG1 VAL A  27      11.078 -29.531   6.824  1.00 79.94           C  
ATOM    218  CG2 VAL A  27      10.930 -32.031   6.875  1.00 79.94           C  
ATOM    219  N   THR A  28      10.000 -29.562  10.508  1.00 83.19           N  
ATOM    220  CA  THR A  28       9.625 -28.438  11.344  1.00 83.19           C  
ATOM    221  C   THR A  28      10.672 -28.188  12.430  1.00 83.19           C  
ATOM    222  CB  THR A  28       8.242 -28.656  11.992  1.00 83.19           C  
ATOM    223  O   THR A  28      11.016 -27.047  12.719  1.00 83.19           O  
ATOM    224  CG2 THR A  28       7.867 -27.484  12.891  1.00 83.19           C  
ATOM    225  OG1 THR A  28       7.258 -28.797  10.961  1.00 83.19           O  
ATOM    226  N   VAL A  29      11.133 -29.219  12.875  1.00 86.25           N  
ATOM    227  CA  VAL A  29      12.148 -29.125  13.930  1.00 86.25           C  
ATOM    228  C   VAL A  29      13.438 -28.547  13.352  1.00 86.25           C  
ATOM    229  CB  VAL A  29      12.422 -30.516  14.570  1.00 86.25           C  
ATOM    230  O   VAL A  29      14.078 -27.703  13.984  1.00 86.25           O  
ATOM    231  CG1 VAL A  29      13.648 -30.438  15.477  1.00 86.25           C  
ATOM    232  CG2 VAL A  29      11.203 -30.984  15.352  1.00 86.25           C  
ATOM    233  N   ILE A  30      13.766 -29.031  12.227  1.00 86.38           N  
ATOM    234  CA  ILE A  30      14.961 -28.531  11.562  1.00 86.38           C  
ATOM    235  C   ILE A  30      14.820 -27.016  11.336  1.00 86.38           C  
ATOM    236  CB  ILE A  30      15.211 -29.250  10.227  1.00 86.38           C  
ATOM    237  O   ILE A  30      15.719 -26.250  11.680  1.00 86.38           O  
ATOM    238  CG1 ILE A  30      15.562 -30.719  10.469  1.00 86.38           C  
ATOM    239  CG2 ILE A  30      16.328 -28.547   9.430  1.00 86.38           C  
ATOM    240  CD1 ILE A  30      15.562 -31.578   9.211  1.00 86.38           C  
ATOM    241  N   LEU A  31      13.758 -26.672  10.836  1.00 84.75           N  
ATOM    242  CA  LEU A  31      13.516 -25.281  10.523  1.00 84.75           C  
ATOM    243  C   LEU A  31      13.523 -24.422  11.789  1.00 84.75           C  
ATOM    244  CB  LEU A  31      12.180 -25.109   9.797  1.00 84.75           C  
ATOM    245  O   LEU A  31      14.133 -23.359  11.820  1.00 84.75           O  
ATOM    246  CG  LEU A  31      11.828 -23.703   9.328  1.00 84.75           C  
ATOM    247  CD1 LEU A  31      12.859 -23.203   8.312  1.00 84.75           C  
ATOM    248  CD2 LEU A  31      10.430 -23.656   8.734  1.00 84.75           C  
ATOM    249  N   ASN A  32      12.805 -24.875  12.781  1.00 86.31           N  
ATOM    250  CA  ASN A  32      12.766 -24.156  14.047  1.00 86.31           C  
ATOM    251  C   ASN A  32      14.164 -24.016  14.648  1.00 86.31           C  
ATOM    252  CB  ASN A  32      11.828 -24.844  15.039  1.00 86.31           C  
ATOM    253  O   ASN A  32      14.500 -22.953  15.195  1.00 86.31           O  
ATOM    254  CG  ASN A  32      10.367 -24.641  14.695  1.00 86.31           C  
ATOM    255  ND2 ASN A  32       9.500 -25.484  15.250  1.00 86.31           N  
ATOM    256  OD1 ASN A  32      10.016 -23.734  13.930  1.00 86.31           O  
ATOM    257  N   ASN A  33      14.922 -25.000  14.492  1.00 89.81           N  
ATOM    258  CA  ASN A  33      16.297 -24.969  14.992  1.00 89.81           C  
ATOM    259  C   ASN A  33      17.141 -23.953  14.219  1.00 89.81           C  
ATOM    260  CB  ASN A  33      16.922 -26.359  14.930  1.00 89.81           C  
ATOM    261  O   ASN A  33      17.984 -23.266  14.805  1.00 89.81           O  
ATOM    262  CG  ASN A  33      16.375 -27.297  15.984  1.00 89.81           C  
ATOM    263  ND2 ASN A  33      16.625 -28.578  15.820  1.00 89.81           N  
ATOM    264  OD1 ASN A  33      15.742 -26.859  16.953  1.00 89.81           O  
ATOM    265  N   LEU A  34      16.906 -23.953  12.977  1.00 88.62           N  
ATOM    266  CA  LEU A  34      17.641 -23.031  12.125  1.00 88.62           C  
ATOM    267  C   LEU A  34      17.312 -21.578  12.484  1.00 88.62           C  
ATOM    268  CB  LEU A  34      17.328 -23.281  10.656  1.00 88.62           C  
ATOM    269  O   LEU A  34      18.188 -20.719  12.492  1.00 88.62           O  
ATOM    270  CG  LEU A  34      17.938 -24.547  10.039  1.00 88.62           C  
ATOM    271  CD1 LEU A  34      17.453 -24.734   8.609  1.00 88.62           C  
ATOM    272  CD2 LEU A  34      19.469 -24.469  10.086  1.00 88.62           C  
ATOM    273  N   LEU A  35      16.094 -21.375  12.859  1.00 87.62           N  
ATOM    274  CA  LEU A  35      15.625 -20.016  13.094  1.00 87.62           C  
ATOM    275  C   LEU A  35      15.891 -19.578  14.531  1.00 87.62           C  
ATOM    276  CB  LEU A  35      14.125 -19.906  12.789  1.00 87.62           C  
ATOM    277  O   LEU A  35      15.945 -18.375  14.828  1.00 87.62           O  
ATOM    278  CG  LEU A  35      13.719 -20.031  11.320  1.00 87.62           C  
ATOM    279  CD1 LEU A  35      12.203 -20.000  11.188  1.00 87.62           C  
ATOM    280  CD2 LEU A  35      14.367 -18.938  10.484  1.00 87.62           C  
ATOM    281  N   GLU A  36      16.062 -20.547  15.312  1.00 88.44           N  
ATOM    282  CA  GLU A  36      16.344 -20.219  16.719  1.00 88.44           C  
ATOM    283  C   GLU A  36      17.672 -19.500  16.859  1.00 88.44           C  
ATOM    284  CB  GLU A  36      16.328 -21.484  17.562  1.00 88.44           C  
ATOM    285  O   GLU A  36      18.719 -20.047  16.516  1.00 88.44           O  
ATOM    286  CG  GLU A  36      16.312 -21.219  19.062  1.00 88.44           C  
ATOM    287  CD  GLU A  36      16.141 -22.484  19.906  1.00 88.44           C  
ATOM    288  OE1 GLU A  36      15.969 -22.375  21.141  1.00 88.44           O  
ATOM    289  OE2 GLU A  36      16.203 -23.578  19.312  1.00 88.44           O  
ATOM    290  N   GLY A  37      17.641 -18.219  17.188  1.00 83.81           N  
ATOM    291  CA  GLY A  37      18.844 -17.438  17.438  1.00 83.81           C  
ATOM    292  C   GLY A  37      19.406 -16.797  16.172  1.00 83.81           C  
ATOM    293  O   GLY A  37      20.453 -16.156  16.219  1.00 83.81           O  
ATOM    294  N   TYR A  38      18.844 -17.156  15.109  1.00 88.06           N  
ATOM    295  CA  TYR A  38      19.297 -16.578  13.852  1.00 88.06           C  
ATOM    296  C   TYR A  38      19.031 -15.078  13.805  1.00 88.06           C  
ATOM    297  CB  TYR A  38      18.625 -17.266  12.664  1.00 88.06           C  
ATOM    298  O   TYR A  38      17.906 -14.641  14.070  1.00 88.06           O  
ATOM    299  CG  TYR A  38      19.094 -16.766  11.320  1.00 88.06           C  
ATOM    300  CD1 TYR A  38      18.359 -15.797  10.625  1.00 88.06           C  
ATOM    301  CD2 TYR A  38      20.250 -17.266  10.742  1.00 88.06           C  
ATOM    302  CE1 TYR A  38      18.797 -15.336   9.383  1.00 88.06           C  
ATOM    303  CE2 TYR A  38      20.688 -16.812   9.500  1.00 88.06           C  
ATOM    304  OH  TYR A  38      20.375 -15.391   7.602  1.00 88.06           O  
ATOM    305  CZ  TYR A  38      19.953 -15.844   8.828  1.00 88.06           C  
ATOM    306  N   ASP A  39      20.016 -14.320  13.508  1.00 86.56           N  
ATOM    307  CA  ASP A  39      19.875 -12.867  13.398  1.00 86.56           C  
ATOM    308  C   ASP A  39      19.844 -12.430  11.930  1.00 86.56           C  
ATOM    309  CB  ASP A  39      21.031 -12.172  14.125  1.00 86.56           C  
ATOM    310  O   ASP A  39      20.891 -12.336  11.281  1.00 86.56           O  
ATOM    311  CG  ASP A  39      20.766 -10.695  14.367  1.00 86.56           C  
ATOM    312  OD1 ASP A  39      19.922 -10.102  13.672  1.00 86.56           O  
ATOM    313  OD2 ASP A  39      21.422 -10.117  15.273  1.00 86.56           O  
ATOM    314  N   ASN A  40      18.734 -12.102  11.570  1.00 87.50           N  
ATOM    315  CA  ASN A  40      18.547 -11.758  10.164  1.00 87.50           C  
ATOM    316  C   ASN A  40      18.969 -10.320   9.883  1.00 87.50           C  
ATOM    317  CB  ASN A  40      17.094 -11.984   9.750  1.00 87.50           C  
ATOM    318  O   ASN A  40      18.906  -9.875   8.734  1.00 87.50           O  
ATOM    319  CG  ASN A  40      16.125 -11.109  10.531  1.00 87.50           C  
ATOM    320  ND2 ASN A  40      14.828 -11.242  10.234  1.00 87.50           N  
ATOM    321  OD1 ASN A  40      16.531 -10.320  11.391  1.00 87.50           O  
ATOM    322  N   LYS A  41      19.469  -9.641  10.820  1.00 83.75           N  
ATOM    323  CA  LYS A  41      19.906  -8.258  10.648  1.00 83.75           C  
ATOM    324  C   LYS A  41      21.359  -8.188  10.211  1.00 83.75           C  
ATOM    325  CB  LYS A  41      19.703  -7.469  11.945  1.00 83.75           C  
ATOM    326  O   LYS A  41      21.828  -7.145   9.750  1.00 83.75           O  
ATOM    327  CG  LYS A  41      18.266  -7.449  12.445  1.00 83.75           C  
ATOM    328  CD  LYS A  41      18.156  -6.773  13.805  1.00 83.75           C  
ATOM    329  CE  LYS A  41      18.844  -7.598  14.891  1.00 83.75           C  
ATOM    330  NZ  LYS A  41      18.000  -8.758  15.320  1.00 83.75           N  
ATOM    331  N   LEU A  42      22.047  -9.281  10.367  1.00 87.88           N  
ATOM    332  CA  LEU A  42      23.469  -9.312  10.086  1.00 87.88           C  
ATOM    333  C   LEU A  42      23.766 -10.188   8.875  1.00 87.88           C  
ATOM    334  CB  LEU A  42      24.250  -9.820  11.305  1.00 87.88           C  
ATOM    335  O   LEU A  42      23.172 -11.258   8.719  1.00 87.88           O  
ATOM    336  CG  LEU A  42      24.094  -9.016  12.594  1.00 87.88           C  
ATOM    337  CD1 LEU A  42      24.797  -9.719  13.750  1.00 87.88           C  
ATOM    338  CD2 LEU A  42      24.625  -7.605  12.414  1.00 87.88           C  
ATOM    339  N   ARG A  43      24.641  -9.680   8.062  1.00 90.81           N  
ATOM    340  CA  ARG A  43      25.062 -10.461   6.906  1.00 90.81           C  
ATOM    341  C   ARG A  43      25.906 -11.664   7.336  1.00 90.81           C  
ATOM    342  CB  ARG A  43      25.859  -9.594   5.930  1.00 90.81           C  
ATOM    343  O   ARG A  43      26.484 -11.664   8.422  1.00 90.81           O  
ATOM    344  CG  ARG A  43      27.188  -9.109   6.484  1.00 90.81           C  
ATOM    345  CD  ARG A  43      28.031  -8.430   5.414  1.00 90.81           C  
ATOM    346  NE  ARG A  43      29.422  -8.250   5.848  1.00 90.81           N  
ATOM    347  NH1 ARG A  43      30.234 -10.070   4.688  1.00 90.81           N  
ATOM    348  NH2 ARG A  43      31.656  -8.789   5.949  1.00 90.81           N  
ATOM    349  CZ  ARG A  43      30.438  -9.039   5.492  1.00 90.81           C  
ATOM    350  N   PRO A  44      25.953 -12.664   6.484  1.00 92.31           N  
ATOM    351  CA  PRO A  44      26.797 -13.820   6.781  1.00 92.31           C  
ATOM    352  C   PRO A  44      28.281 -13.477   6.852  1.00 92.31           C  
ATOM    353  CB  PRO A  44      26.516 -14.773   5.613  1.00 92.31           C  
ATOM    354  O   PRO A  44      28.750 -12.602   6.117  1.00 92.31           O  
ATOM    355  CG  PRO A  44      25.219 -14.297   5.043  1.00 92.31           C  
ATOM    356  CD  PRO A  44      25.094 -12.820   5.277  1.00 92.31           C  
ATOM    357  N   ASP A  45      28.969 -14.055   7.820  1.00 87.62           N  
ATOM    358  CA  ASP A  45      30.422 -14.000   7.953  1.00 87.62           C  
ATOM    359  C   ASP A  45      30.891 -12.570   8.242  1.00 87.62           C  
ATOM    360  CB  ASP A  45      31.094 -14.523   6.684  1.00 87.62           C  
ATOM    361  O   ASP A  45      31.906 -12.125   7.707  1.00 87.62           O  
ATOM    362  CG  ASP A  45      30.797 -15.992   6.422  1.00 87.62           C  
ATOM    363  OD1 ASP A  45      30.734 -16.781   7.387  1.00 87.62           O  
ATOM    364  OD2 ASP A  45      30.641 -16.359   5.238  1.00 87.62           O  
ATOM    365  N   ILE A  46      30.094 -11.945   8.914  1.00 85.69           N  
ATOM    366  CA  ILE A  46      30.438 -10.578   9.281  1.00 85.69           C  
ATOM    367  C   ILE A  46      31.734 -10.570  10.078  1.00 85.69           C  
ATOM    368  CB  ILE A  46      29.312  -9.906  10.102  1.00 85.69           C  
ATOM    369  O   ILE A  46      31.906 -11.359  11.016  1.00 85.69           O  
ATOM    370  CG1 ILE A  46      29.578  -8.406  10.250  1.00 85.69           C  
ATOM    371  CG2 ILE A  46      29.156 -10.578  11.469  1.00 85.69           C  
ATOM    372  CD1 ILE A  46      28.344  -7.590  10.617  1.00 85.69           C  
ATOM    373  N   GLY A  47      32.625  -9.695   9.688  1.00 78.88           N  
ATOM    374  CA  GLY A  47      33.906  -9.586  10.391  1.00 78.88           C  
ATOM    375  C   GLY A  47      34.906 -10.625   9.953  1.00 78.88           C  
ATOM    376  O   GLY A  47      36.031 -10.664  10.469  1.00 78.88           O  
ATOM    377  N   VAL A  48      34.625 -11.539   9.109  1.00 84.69           N  
ATOM    378  CA  VAL A  48      35.500 -12.602   8.664  1.00 84.69           C  
ATOM    379  C   VAL A  48      35.906 -12.367   7.207  1.00 84.69           C  
ATOM    380  CB  VAL A  48      34.844 -13.992   8.812  1.00 84.69           C  
ATOM    381  O   VAL A  48      37.031 -12.008   6.918  1.00 84.69           O  
ATOM    382  CG1 VAL A  48      35.812 -15.094   8.391  1.00 84.69           C  
ATOM    383  CG2 VAL A  48      34.375 -14.203  10.258  1.00 84.69           C  
ATOM    384  N   LYS A  49      35.031 -12.422   6.324  1.00 90.69           N  
ATOM    385  CA  LYS A  49      35.250 -12.219   4.895  1.00 90.69           C  
ATOM    386  C   LYS A  49      34.000 -11.625   4.242  1.00 90.69           C  
ATOM    387  CB  LYS A  49      35.625 -13.531   4.211  1.00 90.69           C  
ATOM    388  O   LYS A  49      32.906 -11.672   4.812  1.00 90.69           O  
ATOM    389  CG  LYS A  49      34.531 -14.609   4.316  1.00 90.69           C  
ATOM    390  CD  LYS A  49      35.000 -15.914   3.664  1.00 90.69           C  
ATOM    391  CE  LYS A  49      33.938 -17.000   3.773  1.00 90.69           C  
ATOM    392  NZ  LYS A  49      34.344 -18.266   3.102  1.00 90.69           N  
ATOM    393  N   PRO A  50      34.188 -11.062   3.086  1.00 94.62           N  
ATOM    394  CA  PRO A  50      33.031 -10.562   2.357  1.00 94.62           C  
ATOM    395  C   PRO A  50      32.094 -11.680   1.924  1.00 94.62           C  
ATOM    396  CB  PRO A  50      33.656  -9.867   1.143  1.00 94.62           C  
ATOM    397  O   PRO A  50      32.531 -12.805   1.684  1.00 94.62           O  
ATOM    398  CG  PRO A  50      35.062  -9.641   1.514  1.00 94.62           C  
ATOM    399  CD  PRO A  50      35.469 -10.688   2.514  1.00 94.62           C  
ATOM    400  N   THR A  51      30.859 -11.391   1.986  1.00 95.56           N  
ATOM    401  CA  THR A  51      29.859 -12.336   1.507  1.00 95.56           C  
ATOM    402  C   THR A  51      29.797 -12.336  -0.018  1.00 95.56           C  
ATOM    403  CB  THR A  51      28.469 -12.008   2.078  1.00 95.56           C  
ATOM    404  O   THR A  51      29.609 -11.289  -0.635  1.00 95.56           O  
ATOM    405  CG2 THR A  51      27.438 -13.055   1.651  1.00 95.56           C  
ATOM    406  OG1 THR A  51      28.531 -11.984   3.510  1.00 95.56           O  
ATOM    407  N   LEU A  52      29.969 -13.445  -0.584  1.00 97.44           N  
ATOM    408  CA  LEU A  52      29.906 -13.602  -2.033  1.00 97.44           C  
ATOM    409  C   LEU A  52      28.484 -13.938  -2.475  1.00 97.44           C  
ATOM    410  CB  LEU A  52      30.859 -14.703  -2.498  1.00 97.44           C  
ATOM    411  O   LEU A  52      27.906 -14.938  -2.033  1.00 97.44           O  
ATOM    412  CG  LEU A  52      30.922 -14.961  -4.004  1.00 97.44           C  
ATOM    413  CD1 LEU A  52      31.484 -13.758  -4.730  1.00 97.44           C  
ATOM    414  CD2 LEU A  52      31.734 -16.219  -4.301  1.00 97.44           C  
ATOM    415  N   ILE A  53      27.953 -13.094  -3.320  1.00 97.31           N  
ATOM    416  CA  ILE A  53      26.594 -13.297  -3.834  1.00 97.31           C  
ATOM    417  C   ILE A  53      26.656 -13.625  -5.324  1.00 97.31           C  
ATOM    418  CB  ILE A  53      25.703 -12.055  -3.590  1.00 97.31           C  
ATOM    419  O   ILE A  53      27.031 -12.773  -6.137  1.00 97.31           O  
ATOM    420  CG1 ILE A  53      25.672 -11.711  -2.098  1.00 97.31           C  
ATOM    421  CG2 ILE A  53      24.297 -12.289  -4.137  1.00 97.31           C  
ATOM    422  CD1 ILE A  53      24.984 -10.391  -1.784  1.00 97.31           C  
ATOM    423  N   HIS A  54      26.266 -14.797  -5.680  1.00 97.12           N  
ATOM    424  CA  HIS A  54      26.125 -15.172  -7.086  1.00 97.12           C  
ATOM    425  C   HIS A  54      24.766 -14.766  -7.625  1.00 97.12           C  
ATOM    426  CB  HIS A  54      26.344 -16.672  -7.262  1.00 97.12           C  
ATOM    427  O   HIS A  54      23.734 -15.094  -7.023  1.00 97.12           O  
ATOM    428  CG  HIS A  54      27.750 -17.109  -7.008  1.00 97.12           C  
ATOM    429  CD2 HIS A  54      28.828 -17.172  -7.828  1.00 97.12           C  
ATOM    430  ND1 HIS A  54      28.172 -17.562  -5.777  1.00 97.12           N  
ATOM    431  CE1 HIS A  54      29.453 -17.875  -5.852  1.00 97.12           C  
ATOM    432  NE2 HIS A  54      29.875 -17.656  -7.086  1.00 97.12           N  
ATOM    433  N   THR A  55      24.812 -14.094  -8.727  1.00 95.38           N  
ATOM    434  CA  THR A  55      23.562 -13.594  -9.297  1.00 95.38           C  
ATOM    435  C   THR A  55      23.297 -14.234 -10.656  1.00 95.38           C  
ATOM    436  CB  THR A  55      23.594 -12.062  -9.445  1.00 95.38           C  
ATOM    437  O   THR A  55      24.219 -14.531 -11.406  1.00 95.38           O  
ATOM    438  CG2 THR A  55      23.750 -11.383  -8.086  1.00 95.38           C  
ATOM    439  OG1 THR A  55      24.688 -11.688 -10.289  1.00 95.38           O  
ATOM    440  N   ASP A  56      22.000 -14.438 -10.875  1.00 93.00           N  
ATOM    441  CA  ASP A  56      21.500 -14.930 -12.148  1.00 93.00           C  
ATOM    442  C   ASP A  56      20.203 -14.211 -12.539  1.00 93.00           C  
ATOM    443  CB  ASP A  56      21.250 -16.438 -12.086  1.00 93.00           C  
ATOM    444  O   ASP A  56      19.438 -13.781 -11.680  1.00 93.00           O  
ATOM    445  CG  ASP A  56      21.281 -17.109 -13.453  1.00 93.00           C  
ATOM    446  OD1 ASP A  56      21.578 -16.422 -14.461  1.00 93.00           O  
ATOM    447  OD2 ASP A  56      21.000 -18.328 -13.531  1.00 93.00           O  
ATOM    448  N   MET A  57      20.125 -14.070 -13.812  1.00 91.69           N  
ATOM    449  CA  MET A  57      18.969 -13.328 -14.312  1.00 91.69           C  
ATOM    450  C   MET A  57      18.391 -14.016 -15.539  1.00 91.69           C  
ATOM    451  CB  MET A  57      19.359 -11.891 -14.656  1.00 91.69           C  
ATOM    452  O   MET A  57      19.125 -14.477 -16.422  1.00 91.69           O  
ATOM    453  CG  MET A  57      18.188 -11.023 -15.086  1.00 91.69           C  
ATOM    454  SD  MET A  57      18.703  -9.328 -15.562  1.00 91.69           S  
ATOM    455  CE  MET A  57      19.344  -8.734 -13.977  1.00 91.69           C  
ATOM    456  N   TYR A  58      17.141 -14.141 -15.523  1.00 89.06           N  
ATOM    457  CA  TYR A  58      16.375 -14.570 -16.688  1.00 89.06           C  
ATOM    458  C   TYR A  58      15.430 -13.477 -17.156  1.00 89.06           C  
ATOM    459  CB  TYR A  58      15.602 -15.852 -16.375  1.00 89.06           C  
ATOM    460  O   TYR A  58      14.555 -13.039 -16.406  1.00 89.06           O  
ATOM    461  CG  TYR A  58      14.742 -16.328 -17.531  1.00 89.06           C  
ATOM    462  CD1 TYR A  58      13.383 -16.016 -17.578  1.00 89.06           C  
ATOM    463  CD2 TYR A  58      15.281 -17.094 -18.547  1.00 89.06           C  
ATOM    464  CE1 TYR A  58      12.586 -16.469 -18.641  1.00 89.06           C  
ATOM    465  CE2 TYR A  58      14.500 -17.547 -19.609  1.00 89.06           C  
ATOM    466  OH  TYR A  58      12.367 -17.656 -20.688  1.00 89.06           O  
ATOM    467  CZ  TYR A  58      13.148 -17.219 -19.641  1.00 89.06           C  
ATOM    468  N   VAL A  59      15.609 -13.070 -18.375  1.00 90.19           N  
ATOM    469  CA  VAL A  59      14.781 -12.008 -18.938  1.00 90.19           C  
ATOM    470  C   VAL A  59      13.531 -12.602 -19.578  1.00 90.19           C  
ATOM    471  CB  VAL A  59      15.562 -11.172 -19.984  1.00 90.19           C  
ATOM    472  O   VAL A  59      13.602 -13.227 -20.641  1.00 90.19           O  
ATOM    473  CG1 VAL A  59      14.688 -10.055 -20.531  1.00 90.19           C  
ATOM    474  CG2 VAL A  59      16.828 -10.602 -19.359  1.00 90.19           C  
ATOM    475  N   ASN A  60      12.492 -12.359 -18.984  1.00 84.31           N  
ATOM    476  CA  ASN A  60      11.219 -12.844 -19.500  1.00 84.31           C  
ATOM    477  C   ASN A  60      10.719 -11.992 -20.656  1.00 84.31           C  
ATOM    478  CB  ASN A  60      10.172 -12.883 -18.375  1.00 84.31           C  
ATOM    479  O   ASN A  60      10.305 -12.531 -21.688  1.00 84.31           O  
ATOM    480  CG  ASN A  60       8.922 -13.648 -18.766  1.00 84.31           C  
ATOM    481  ND2 ASN A  60       7.766 -13.156 -18.344  1.00 84.31           N  
ATOM    482  OD1 ASN A  60       9.008 -14.688 -19.438  1.00 84.31           O  
ATOM    483  N   SER A  61      10.766 -10.711 -20.453  1.00 85.00           N  
ATOM    484  CA  SER A  61      10.320  -9.812 -21.516  1.00 85.00           C  
ATOM    485  C   SER A  61      10.930  -8.430 -21.359  1.00 85.00           C  
ATOM    486  CB  SER A  61       8.797  -9.711 -21.531  1.00 85.00           C  
ATOM    487  O   SER A  61      11.258  -8.008 -20.250  1.00 85.00           O  
ATOM    488  OG  SER A  61       8.328  -9.070 -20.359  1.00 85.00           O  
ATOM    489  N   ILE A  62      11.117  -7.836 -22.531  1.00 88.19           N  
ATOM    490  CA  ILE A  62      11.539  -6.441 -22.594  1.00 88.19           C  
ATOM    491  C   ILE A  62      10.492  -5.617 -23.328  1.00 88.19           C  
ATOM    492  CB  ILE A  62      12.914  -6.297 -23.266  1.00 88.19           C  
ATOM    493  O   ILE A  62       9.977  -6.043 -24.375  1.00 88.19           O  
ATOM    494  CG1 ILE A  62      14.008  -6.941 -22.406  1.00 88.19           C  
ATOM    495  CG2 ILE A  62      13.234  -4.824 -23.547  1.00 88.19           C  
ATOM    496  CD1 ILE A  62      15.391  -6.910 -23.031  1.00 88.19           C  
ATOM    497  N   GLY A  63      10.266  -4.461 -22.750  1.00 85.62           N  
ATOM    498  CA  GLY A  63       9.344  -3.543 -23.391  1.00 85.62           C  
ATOM    499  C   GLY A  63       8.164  -3.162 -22.516  1.00 85.62           C  
ATOM    500  O   GLY A  63       7.871  -3.840 -21.531  1.00 85.62           O  
ATOM    501  N   PRO A  64       7.480  -2.178 -22.797  1.00 83.75           N  
ATOM    502  CA  PRO A  64       7.699  -1.297 -23.938  1.00 83.75           C  
ATOM    503  C   PRO A  64       8.953  -0.435 -23.797  1.00 83.75           C  
ATOM    504  CB  PRO A  64       6.441  -0.429 -23.969  1.00 83.75           C  
ATOM    505  O   PRO A  64       9.391  -0.158 -22.672  1.00 83.75           O  
ATOM    506  CG  PRO A  64       5.988  -0.369 -22.547  1.00 83.75           C  
ATOM    507  CD  PRO A  64       6.367  -1.654 -21.859  1.00 83.75           C  
ATOM    508  N   VAL A  65       9.508  -0.132 -24.984  1.00 85.56           N  
ATOM    509  CA  VAL A  65      10.609   0.816 -25.047  1.00 85.56           C  
ATOM    510  C   VAL A  65      10.078   2.203 -25.406  1.00 85.56           C  
ATOM    511  CB  VAL A  65      11.672   0.371 -26.078  1.00 85.56           C  
ATOM    512  O   VAL A  65       9.484   2.391 -26.469  1.00 85.56           O  
ATOM    513  CG1 VAL A  65      12.828   1.371 -26.141  1.00 85.56           C  
ATOM    514  CG2 VAL A  65      12.195  -1.026 -25.734  1.00 85.56           C  
ATOM    515  N   ASN A  66      10.273   3.129 -24.547  1.00 81.81           N  
ATOM    516  CA  ASN A  66       9.789   4.492 -24.719  1.00 81.81           C  
ATOM    517  C   ASN A  66      10.938   5.473 -24.953  1.00 81.81           C  
ATOM    518  CB  ASN A  66       8.953   4.926 -23.516  1.00 81.81           C  
ATOM    519  O   ASN A  66      11.602   5.891 -24.000  1.00 81.81           O  
ATOM    520  CG  ASN A  66       8.203   6.219 -23.766  1.00 81.81           C  
ATOM    521  ND2 ASN A  66       7.027   6.344 -23.156  1.00 81.81           N  
ATOM    522  OD1 ASN A  66       8.672   7.094 -24.484  1.00 81.81           O  
ATOM    523  N   ALA A  67      11.078   5.863 -26.156  1.00 77.75           N  
ATOM    524  CA  ALA A  67      12.172   6.758 -26.516  1.00 77.75           C  
ATOM    525  C   ALA A  67      11.922   8.172 -26.000  1.00 77.75           C  
ATOM    526  CB  ALA A  67      12.367   6.777 -28.031  1.00 77.75           C  
ATOM    527  O   ALA A  67      12.859   8.906 -25.688  1.00 77.75           O  
ATOM    528  N   ILE A  68      10.711   8.477 -25.922  1.00 74.12           N  
ATOM    529  CA  ILE A  68      10.336   9.812 -25.484  1.00 74.12           C  
ATOM    530  C   ILE A  68      10.680   9.992 -24.016  1.00 74.12           C  
ATOM    531  CB  ILE A  68       8.836  10.086 -25.719  1.00 74.12           C  
ATOM    532  O   ILE A  68      11.297  10.992 -23.625  1.00 74.12           O  
ATOM    533  CG1 ILE A  68       8.516  10.055 -27.219  1.00 74.12           C  
ATOM    534  CG2 ILE A  68       8.422  11.422 -25.109  1.00 74.12           C  
ATOM    535  CD1 ILE A  68       7.023  10.078 -27.547  1.00 74.12           C  
ATOM    536  N   ASN A  69      10.352   9.055 -23.266  1.00 76.12           N  
ATOM    537  CA  ASN A  69      10.602   9.133 -21.828  1.00 76.12           C  
ATOM    538  C   ASN A  69      11.961   8.555 -21.469  1.00 76.12           C  
ATOM    539  CB  ASN A  69       9.492   8.422 -21.047  1.00 76.12           C  
ATOM    540  O   ASN A  69      12.352   8.555 -20.297  1.00 76.12           O  
ATOM    541  CG  ASN A  69       8.180   9.172 -21.094  1.00 76.12           C  
ATOM    542  ND2 ASN A  69       7.078   8.453 -20.906  1.00 76.12           N  
ATOM    543  OD1 ASN A  69       8.148  10.391 -21.281  1.00 76.12           O  
ATOM    544  N   MET A  70      12.641   8.008 -22.422  1.00 81.62           N  
ATOM    545  CA  MET A  70      13.977   7.445 -22.250  1.00 81.62           C  
ATOM    546  C   MET A  70      13.969   6.336 -21.188  1.00 81.62           C  
ATOM    547  CB  MET A  70      14.977   8.531 -21.844  1.00 81.62           C  
ATOM    548  O   MET A  70      14.773   6.348 -20.266  1.00 81.62           O  
ATOM    549  CG  MET A  70      15.242   9.555 -22.938  1.00 81.62           C  
ATOM    550  SD  MET A  70      16.562  10.742 -22.484  1.00 81.62           S  
ATOM    551  CE  MET A  70      15.922  12.250 -23.281  1.00 81.62           C  
ATOM    552  N   GLU A  71      13.102   5.449 -21.375  1.00 85.06           N  
ATOM    553  CA  GLU A  71      12.961   4.340 -20.438  1.00 85.06           C  
ATOM    554  C   GLU A  71      12.469   3.080 -21.141  1.00 85.06           C  
ATOM    555  CB  GLU A  71      12.008   4.711 -19.297  1.00 85.06           C  
ATOM    556  O   GLU A  71      11.953   3.150 -22.250  1.00 85.06           O  
ATOM    557  CG  GLU A  71      10.578   4.949 -19.750  1.00 85.06           C  
ATOM    558  CD  GLU A  71       9.664   5.398 -18.609  1.00 85.06           C  
ATOM    559  OE1 GLU A  71       8.430   5.199 -18.719  1.00 85.06           O  
ATOM    560  OE2 GLU A  71      10.180   5.953 -17.625  1.00 85.06           O  
ATOM    561  N   TYR A  72      12.695   1.987 -20.547  1.00 88.56           N  
ATOM    562  CA  TYR A  72      12.180   0.703 -21.016  1.00 88.56           C  
ATOM    563  C   TYR A  72      11.727  -0.155 -19.844  1.00 88.56           C  
ATOM    564  CB  TYR A  72      13.242  -0.044 -21.828  1.00 88.56           C  
ATOM    565  O   TYR A  72      12.242  -0.021 -18.734  1.00 88.56           O  
ATOM    566  CG  TYR A  72      14.383  -0.563 -21.000  1.00 88.56           C  
ATOM    567  CD1 TYR A  72      15.406   0.287 -20.578  1.00 88.56           C  
ATOM    568  CD2 TYR A  72      14.453  -1.904 -20.641  1.00 88.56           C  
ATOM    569  CE1 TYR A  72      16.469  -0.188 -19.812  1.00 88.56           C  
ATOM    570  CE2 TYR A  72      15.508  -2.391 -19.875  1.00 88.56           C  
ATOM    571  OH  TYR A  72      17.562  -2.000 -18.703  1.00 88.56           O  
ATOM    572  CZ  TYR A  72      16.516  -1.525 -19.453  1.00 88.56           C  
ATOM    573  N   THR A  73      10.812  -0.940 -20.125  1.00 88.50           N  
ATOM    574  CA  THR A  73      10.305  -1.865 -19.109  1.00 88.50           C  
ATOM    575  C   THR A  73      10.883  -3.262 -19.328  1.00 88.50           C  
ATOM    576  CB  THR A  73       8.766  -1.932 -19.141  1.00 88.50           C  
ATOM    577  O   THR A  73      10.969  -3.738 -20.453  1.00 88.50           O  
ATOM    578  CG2 THR A  73       8.234  -2.803 -18.000  1.00 88.50           C  
ATOM    579  OG1 THR A  73       8.234  -0.608 -19.000  1.00 88.50           O  
ATOM    580  N   ILE A  74      11.258  -3.881 -18.234  1.00 89.62           N  
ATOM    581  CA  ILE A  74      11.820  -5.223 -18.312  1.00 89.62           C  
ATOM    582  C   ILE A  74      11.219  -6.105 -17.219  1.00 89.62           C  
ATOM    583  CB  ILE A  74      13.359  -5.195 -18.188  1.00 89.62           C  
ATOM    584  O   ILE A  74      11.023  -5.660 -16.094  1.00 89.62           O  
ATOM    585  CG1 ILE A  74      13.938  -6.602 -18.375  1.00 89.62           C  
ATOM    586  CG2 ILE A  74      13.781  -4.609 -16.828  1.00 89.62           C  
ATOM    587  CD1 ILE A  74      15.453  -6.629 -18.562  1.00 89.62           C  
ATOM    588  N   ASP A  75      10.883  -7.293 -17.578  1.00 87.25           N  
ATOM    589  CA  ASP A  75      10.414  -8.336 -16.672  1.00 87.25           C  
ATOM    590  C   ASP A  75      11.461  -9.438 -16.516  1.00 87.25           C  
ATOM    591  CB  ASP A  75       9.102  -8.938 -17.188  1.00 87.25           C  
ATOM    592  O   ASP A  75      11.812 -10.117 -17.484  1.00 87.25           O  
ATOM    593  CG  ASP A  75       8.523  -9.992 -16.250  1.00 87.25           C  
ATOM    594  OD1 ASP A  75       8.758  -9.914 -15.031  1.00 87.25           O  
ATOM    595  OD2 ASP A  75       7.836 -10.906 -16.750  1.00 87.25           O  
ATOM    596  N   ILE A  76      11.859  -9.656 -15.234  1.00 87.44           N  
ATOM    597  CA  ILE A  76      12.969 -10.586 -15.039  1.00 87.44           C  
ATOM    598  C   ILE A  76      12.664 -11.516 -13.859  1.00 87.44           C  
ATOM    599  CB  ILE A  76      14.297  -9.836 -14.805  1.00 87.44           C  
ATOM    600  O   ILE A  76      11.891 -11.156 -12.969  1.00 87.44           O  
ATOM    601  CG1 ILE A  76      14.211  -8.984 -13.539  1.00 87.44           C  
ATOM    602  CG2 ILE A  76      14.656  -8.984 -16.016  1.00 87.44           C  
ATOM    603  CD1 ILE A  76      15.539  -8.359 -13.117  1.00 87.44           C  
ATOM    604  N   PHE A  77      13.242 -12.648 -13.953  1.00 87.19           N  
ATOM    605  CA  PHE A  77      13.469 -13.492 -12.781  1.00 87.19           C  
ATOM    606  C   PHE A  77      14.883 -13.297 -12.242  1.00 87.19           C  
ATOM    607  CB  PHE A  77      13.242 -14.961 -13.133  1.00 87.19           C  
ATOM    608  O   PHE A  77      15.859 -13.484 -12.969  1.00 87.19           O  
ATOM    609  CG  PHE A  77      11.805 -15.305 -13.414  1.00 87.19           C  
ATOM    610  CD1 PHE A  77      10.930 -15.609 -12.383  1.00 87.19           C  
ATOM    611  CD2 PHE A  77      11.328 -15.320 -14.719  1.00 87.19           C  
ATOM    612  CE1 PHE A  77       9.594 -15.922 -12.641  1.00 87.19           C  
ATOM    613  CE2 PHE A  77       9.992 -15.633 -14.992  1.00 87.19           C  
ATOM    614  CZ  PHE A  77       9.133 -15.930 -13.945  1.00 87.19           C  
ATOM    615  N   PHE A  78      15.031 -12.938 -11.062  1.00 89.94           N  
ATOM    616  CA  PHE A  78      16.297 -12.586 -10.438  1.00 89.94           C  
ATOM    617  C   PHE A  78      16.656 -13.586  -9.336  1.00 89.94           C  
ATOM    618  CB  PHE A  78      16.250 -11.172  -9.859  1.00 89.94           C  
ATOM    619  O   PHE A  78      15.852 -13.828  -8.430  1.00 89.94           O  
ATOM    620  CG  PHE A  78      17.594 -10.633  -9.430  1.00 89.94           C  
ATOM    621  CD1 PHE A  78      17.812 -10.242  -8.117  1.00 89.94           C  
ATOM    622  CD2 PHE A  78      18.625 -10.531 -10.344  1.00 89.94           C  
ATOM    623  CE1 PHE A  78      19.047  -9.750  -7.719  1.00 89.94           C  
ATOM    624  CE2 PHE A  78      19.875 -10.031  -9.953  1.00 89.94           C  
ATOM    625  CZ  PHE A  78      20.078  -9.641  -8.641  1.00 89.94           C  
ATOM    626  N   ALA A  79      17.797 -14.133  -9.469  1.00 92.62           N  
ATOM    627  CA  ALA A  79      18.250 -15.148  -8.516  1.00 92.62           C  
ATOM    628  C   ALA A  79      19.547 -14.734  -7.848  1.00 92.62           C  
ATOM    629  CB  ALA A  79      18.422 -16.500  -9.219  1.00 92.62           C  
ATOM    630  O   ALA A  79      20.469 -14.266  -8.516  1.00 92.62           O  
ATOM    631  N   GLN A  80      19.594 -14.922  -6.617  1.00 93.94           N  
ATOM    632  CA  GLN A  80      20.781 -14.664  -5.801  1.00 93.94           C  
ATOM    633  C   GLN A  80      21.109 -15.859  -4.922  1.00 93.94           C  
ATOM    634  CB  GLN A  80      20.578 -13.414  -4.938  1.00 93.94           C  
ATOM    635  O   GLN A  80      20.234 -16.391  -4.219  1.00 93.94           O  
ATOM    636  CG  GLN A  80      20.312 -12.148  -5.738  1.00 93.94           C  
ATOM    637  CD  GLN A  80      20.031 -10.945  -4.859  1.00 93.94           C  
ATOM    638  NE2 GLN A  80      18.797 -10.820  -4.398  1.00 93.94           N  
ATOM    639  OE1 GLN A  80      20.938 -10.133  -4.594  1.00 93.94           O  
ATOM    640  N   THR A  81      22.359 -16.281  -4.949  1.00 96.12           N  
ATOM    641  CA  THR A  81      22.828 -17.406  -4.172  1.00 96.12           C  
ATOM    642  C   THR A  81      24.016 -17.016  -3.287  1.00 96.12           C  
ATOM    643  CB  THR A  81      23.250 -18.578  -5.090  1.00 96.12           C  
ATOM    644  O   THR A  81      24.938 -16.328  -3.738  1.00 96.12           O  
ATOM    645  CG2 THR A  81      23.656 -19.797  -4.273  1.00 96.12           C  
ATOM    646  OG1 THR A  81      22.156 -18.922  -5.938  1.00 96.12           O  
ATOM    647  N   TRP A  82      23.969 -17.438  -2.068  1.00 96.75           N  
ATOM    648  CA  TRP A  82      25.062 -17.188  -1.133  1.00 96.75           C  
ATOM    649  C   TRP A  82      25.156 -18.297  -0.086  1.00 96.75           C  
ATOM    650  CB  TRP A  82      24.891 -15.828  -0.446  1.00 96.75           C  
ATOM    651  O   TRP A  82      24.312 -19.203  -0.063  1.00 96.75           O  
ATOM    652  CG  TRP A  82      23.719 -15.766   0.489  1.00 96.75           C  
ATOM    653  CD1 TRP A  82      23.734 -15.984   1.840  1.00 96.75           C  
ATOM    654  CD2 TRP A  82      22.375 -15.469   0.142  1.00 96.75           C  
ATOM    655  CE2 TRP A  82      21.609 -15.523   1.333  1.00 96.75           C  
ATOM    656  CE3 TRP A  82      21.719 -15.164  -1.062  1.00 96.75           C  
ATOM    657  NE1 TRP A  82      22.469 -15.836   2.354  1.00 96.75           N  
ATOM    658  CH2 TRP A  82      19.625 -14.984   0.163  1.00 96.75           C  
ATOM    659  CZ2 TRP A  82      20.234 -15.281   1.354  1.00 96.75           C  
ATOM    660  CZ3 TRP A  82      20.344 -14.930  -1.039  1.00 96.75           C  
ATOM    661  N   TYR A  83      26.203 -18.203   0.692  1.00 96.75           N  
ATOM    662  CA  TYR A  83      26.391 -19.172   1.758  1.00 96.75           C  
ATOM    663  C   TYR A  83      26.266 -18.516   3.127  1.00 96.75           C  
ATOM    664  CB  TYR A  83      27.766 -19.844   1.628  1.00 96.75           C  
ATOM    665  O   TYR A  83      26.859 -17.469   3.377  1.00 96.75           O  
ATOM    666  CG  TYR A  83      27.828 -20.906   0.550  1.00 96.75           C  
ATOM    667  CD1 TYR A  83      27.641 -22.250   0.854  1.00 96.75           C  
ATOM    668  CD2 TYR A  83      28.078 -20.547  -0.773  1.00 96.75           C  
ATOM    669  CE1 TYR A  83      27.688 -23.219  -0.135  1.00 96.75           C  
ATOM    670  CE2 TYR A  83      28.141 -21.516  -1.771  1.00 96.75           C  
ATOM    671  OH  TYR A  83      28.000 -23.812  -2.426  1.00 96.75           O  
ATOM    672  CZ  TYR A  83      27.938 -22.844  -1.443  1.00 96.75           C  
ATOM    673  N   ASP A  84      25.500 -19.156   3.939  1.00 95.62           N  
ATOM    674  CA  ASP A  84      25.344 -18.750   5.332  1.00 95.62           C  
ATOM    675  C   ASP A  84      25.516 -19.938   6.273  1.00 95.62           C  
ATOM    676  CB  ASP A  84      23.969 -18.109   5.547  1.00 95.62           C  
ATOM    677  O   ASP A  84      24.609 -20.750   6.430  1.00 95.62           O  
ATOM    678  CG  ASP A  84      23.844 -17.391   6.883  1.00 95.62           C  
ATOM    679  OD1 ASP A  84      24.594 -17.734   7.824  1.00 95.62           O  
ATOM    680  OD2 ASP A  84      23.000 -16.484   6.992  1.00 95.62           O  
ATOM    681  N   ARG A  85      26.578 -19.922   6.957  1.00 93.31           N  
ATOM    682  CA  ARG A  85      26.938 -21.031   7.824  1.00 93.31           C  
ATOM    683  C   ARG A  85      25.953 -21.188   8.969  1.00 93.31           C  
ATOM    684  CB  ARG A  85      28.359 -20.844   8.375  1.00 93.31           C  
ATOM    685  O   ARG A  85      25.812 -22.281   9.539  1.00 93.31           O  
ATOM    686  CG  ARG A  85      29.453 -21.000   7.336  1.00 93.31           C  
ATOM    687  CD  ARG A  85      30.844 -20.812   7.945  1.00 93.31           C  
ATOM    688  NE  ARG A  85      31.828 -20.453   6.930  1.00 93.31           N  
ATOM    689  NH1 ARG A  85      33.469 -19.891   8.445  1.00 93.31           N  
ATOM    690  NH2 ARG A  85      33.875 -19.734   6.195  1.00 93.31           N  
ATOM    691  CZ  ARG A  85      33.062 -20.016   7.191  1.00 93.31           C  
ATOM    692  N   ARG A  86      25.297 -20.156   9.297  1.00 92.12           N  
ATOM    693  CA  ARG A  86      24.328 -20.188  10.383  1.00 92.12           C  
ATOM    694  C   ARG A  86      23.094 -20.984   9.992  1.00 92.12           C  
ATOM    695  CB  ARG A  86      23.922 -18.766  10.781  1.00 92.12           C  
ATOM    696  O   ARG A  86      22.312 -21.391  10.852  1.00 92.12           O  
ATOM    697  CG  ARG A  86      25.078 -17.891  11.250  1.00 92.12           C  
ATOM    698  CD  ARG A  86      24.672 -16.438  11.391  1.00 92.12           C  
ATOM    699  NE  ARG A  86      24.328 -15.836  10.102  1.00 92.12           N  
ATOM    700  NH1 ARG A  86      23.562 -13.844  10.992  1.00 92.12           N  
ATOM    701  NH2 ARG A  86      23.531 -14.180   8.727  1.00 92.12           N  
ATOM    702  CZ  ARG A  86      23.812 -14.625   9.945  1.00 92.12           C  
ATOM    703  N   LEU A  87      22.984 -21.266   8.703  1.00 94.25           N  
ATOM    704  CA  LEU A  87      21.797 -21.969   8.203  1.00 94.25           C  
ATOM    705  C   LEU A  87      22.156 -23.391   7.809  1.00 94.25           C  
ATOM    706  CB  LEU A  87      21.203 -21.219   7.008  1.00 94.25           C  
ATOM    707  O   LEU A  87      21.422 -24.031   7.055  1.00 94.25           O  
ATOM    708  CG  LEU A  87      20.641 -19.828   7.289  1.00 94.25           C  
ATOM    709  CD1 LEU A  87      20.203 -19.156   5.988  1.00 94.25           C  
ATOM    710  CD2 LEU A  87      19.469 -19.922   8.266  1.00 94.25           C  
ATOM    711  N   LYS A  88      23.234 -23.859   8.211  1.00 94.12           N  
ATOM    712  CA  LYS A  88      23.625 -25.266   8.016  1.00 94.12           C  
ATOM    713  C   LYS A  88      22.812 -26.188   8.914  1.00 94.12           C  
ATOM    714  CB  LYS A  88      25.109 -25.453   8.281  1.00 94.12           C  
ATOM    715  O   LYS A  88      22.516 -25.844  10.055  1.00 94.12           O  
ATOM    716  CG  LYS A  88      26.016 -24.906   7.184  1.00 94.12           C  
ATOM    717  CD  LYS A  88      27.484 -25.219   7.449  1.00 94.12           C  
ATOM    718  CE  LYS A  88      28.375 -24.719   6.328  1.00 94.12           C  
ATOM    719  NZ  LYS A  88      29.812 -25.031   6.582  1.00 94.12           N  
ATOM    720  N   PHE A  89      22.438 -27.344   8.406  1.00 91.31           N  
ATOM    721  CA  PHE A  89      21.719 -28.328   9.203  1.00 91.31           C  
ATOM    722  C   PHE A  89      22.047 -29.734   8.734  1.00 91.31           C  
ATOM    723  CB  PHE A  89      20.219 -28.094   9.125  1.00 91.31           C  
ATOM    724  O   PHE A  89      22.547 -29.938   7.621  1.00 91.31           O  
ATOM    725  CG  PHE A  89      19.656 -28.172   7.734  1.00 91.31           C  
ATOM    726  CD1 PHE A  89      19.641 -27.062   6.898  1.00 91.31           C  
ATOM    727  CD2 PHE A  89      19.125 -29.375   7.258  1.00 91.31           C  
ATOM    728  CE1 PHE A  89      19.125 -27.141   5.609  1.00 91.31           C  
ATOM    729  CE2 PHE A  89      18.609 -29.453   5.969  1.00 91.31           C  
ATOM    730  CZ  PHE A  89      18.609 -28.344   5.148  1.00 91.31           C  
ATOM    731  N   ASN A  90      21.891 -30.703   9.641  1.00 88.31           N  
ATOM    732  CA  ASN A  90      22.141 -32.125   9.352  1.00 88.31           C  
ATOM    733  C   ASN A  90      20.828 -32.906   9.273  1.00 88.31           C  
ATOM    734  CB  ASN A  90      23.062 -32.719  10.398  1.00 88.31           C  
ATOM    735  O   ASN A  90      20.109 -33.000  10.258  1.00 88.31           O  
ATOM    736  CG  ASN A  90      24.312 -33.312   9.781  1.00 88.31           C  
ATOM    737  ND2 ASN A  90      25.219 -33.781  10.633  1.00 88.31           N  
ATOM    738  OD1 ASN A  90      24.469 -33.375   8.562  1.00 88.31           O  
ATOM    739  N   SER A  91      20.516 -33.281   8.094  1.00 84.50           N  
ATOM    740  CA  SER A  91      19.297 -34.062   7.871  1.00 84.50           C  
ATOM    741  C   SER A  91      19.375 -34.844   6.578  1.00 84.50           C  
ATOM    742  CB  SER A  91      18.078 -33.125   7.832  1.00 84.50           C  
ATOM    743  O   SER A  91      20.281 -34.656   5.777  1.00 84.50           O  
ATOM    744  OG  SER A  91      16.891 -33.844   7.562  1.00 84.50           O  
ATOM    745  N   THR A  92      18.484 -35.844   6.469  1.00 82.69           N  
ATOM    746  CA  THR A  92      18.375 -36.625   5.230  1.00 82.69           C  
ATOM    747  C   THR A  92      17.812 -35.750   4.105  1.00 82.69           C  
ATOM    748  CB  THR A  92      17.484 -37.844   5.422  1.00 82.69           C  
ATOM    749  O   THR A  92      18.125 -35.969   2.934  1.00 82.69           O  
ATOM    750  CG2 THR A  92      18.141 -38.844   6.379  1.00 82.69           C  
ATOM    751  OG1 THR A  92      16.219 -37.469   5.949  1.00 82.69           O  
ATOM    752  N   ILE A  93      17.125 -34.781   4.555  1.00 82.88           N  
ATOM    753  CA  ILE A  93      16.641 -33.812   3.574  1.00 82.88           C  
ATOM    754  C   ILE A  93      17.750 -32.875   3.176  1.00 82.88           C  
ATOM    755  CB  ILE A  93      15.422 -33.031   4.117  1.00 82.88           C  
ATOM    756  O   ILE A  93      18.375 -32.250   4.035  1.00 82.88           O  
ATOM    757  CG1 ILE A  93      14.258 -33.969   4.426  1.00 82.88           C  
ATOM    758  CG2 ILE A  93      15.000 -31.953   3.127  1.00 82.88           C  
ATOM    759  CD1 ILE A  93      13.094 -33.312   5.145  1.00 82.88           C  
ATOM    760  N   LYS A  94      17.953 -32.812   1.867  1.00 87.12           N  
ATOM    761  CA  LYS A  94      19.094 -32.031   1.384  1.00 87.12           C  
ATOM    762  C   LYS A  94      18.719 -30.578   1.187  1.00 87.12           C  
ATOM    763  CB  LYS A  94      19.625 -32.625   0.075  1.00 87.12           C  
ATOM    764  O   LYS A  94      19.578 -29.703   1.277  1.00 87.12           O  
ATOM    765  CG  LYS A  94      20.281 -34.000   0.230  1.00 87.12           C  
ATOM    766  CD  LYS A  94      21.156 -34.344  -0.974  1.00 87.12           C  
ATOM    767  CE  LYS A  94      21.859 -35.656  -0.795  1.00 87.12           C  
ATOM    768  NZ  LYS A  94      22.766 -35.969  -1.943  1.00 87.12           N  
ATOM    769  N   VAL A  95      17.469 -30.375   0.917  1.00 89.62           N  
ATOM    770  CA  VAL A  95      17.078 -29.016   0.583  1.00 89.62           C  
ATOM    771  C   VAL A  95      15.727 -28.688   1.208  1.00 89.62           C  
ATOM    772  CB  VAL A  95      17.031 -28.797  -0.946  1.00 89.62           C  
ATOM    773  O   VAL A  95      14.805 -29.500   1.151  1.00 89.62           O  
ATOM    774  CG1 VAL A  95      15.984 -29.703  -1.585  1.00 89.62           C  
ATOM    775  CG2 VAL A  95      16.734 -27.328  -1.267  1.00 89.62           C  
ATOM    776  N   LEU A  96      15.688 -27.547   1.805  1.00 89.00           N  
ATOM    777  CA  LEU A  96      14.430 -27.000   2.309  1.00 89.00           C  
ATOM    778  C   LEU A  96      13.859 -25.969   1.347  1.00 89.00           C  
ATOM    779  CB  LEU A  96      14.633 -26.375   3.691  1.00 89.00           C  
ATOM    780  O   LEU A  96      14.508 -24.953   1.065  1.00 89.00           O  
ATOM    781  CG  LEU A  96      15.070 -27.328   4.809  1.00 89.00           C  
ATOM    782  CD1 LEU A  96      15.422 -26.547   6.066  1.00 89.00           C  
ATOM    783  CD2 LEU A  96      13.977 -28.344   5.102  1.00 89.00           C  
ATOM    784  N   ARG A  97      12.750 -26.219   0.847  1.00 88.06           N  
ATOM    785  CA  ARG A  97      12.031 -25.266   0.009  1.00 88.06           C  
ATOM    786  C   ARG A  97      10.961 -24.531   0.810  1.00 88.06           C  
ATOM    787  CB  ARG A  97      11.398 -25.984  -1.188  1.00 88.06           C  
ATOM    788  O   ARG A  97      10.000 -25.156   1.283  1.00 88.06           O  
ATOM    789  CG  ARG A  97      12.398 -26.656  -2.105  1.00 88.06           C  
ATOM    790  CD  ARG A  97      11.711 -27.453  -3.213  1.00 88.06           C  
ATOM    791  NE  ARG A  97      12.672 -28.172  -4.035  1.00 88.06           N  
ATOM    792  NH1 ARG A  97      12.562 -26.719  -5.824  1.00 88.06           N  
ATOM    793  NH2 ARG A  97      13.938 -28.562  -5.914  1.00 88.06           N  
ATOM    794  CZ  ARG A  97      13.055 -27.812  -5.254  1.00 88.06           C  
ATOM    795  N   LEU A  98      11.086 -23.219   0.866  1.00 83.75           N  
ATOM    796  CA  LEU A  98      10.266 -22.438   1.786  1.00 83.75           C  
ATOM    797  C   LEU A  98       9.469 -21.375   1.038  1.00 83.75           C  
ATOM    798  CB  LEU A  98      11.133 -21.781   2.859  1.00 83.75           C  
ATOM    799  O   LEU A  98       9.906 -20.891  -0.014  1.00 83.75           O  
ATOM    800  CG  LEU A  98      12.047 -22.719   3.654  1.00 83.75           C  
ATOM    801  CD1 LEU A  98      13.055 -21.906   4.469  1.00 83.75           C  
ATOM    802  CD2 LEU A  98      11.227 -23.625   4.562  1.00 83.75           C  
ATOM    803  N   ASN A  99       8.320 -21.078   1.561  1.00 77.19           N  
ATOM    804  CA  ASN A  99       7.457 -20.078   0.927  1.00 77.19           C  
ATOM    805  C   ASN A  99       7.844 -18.656   1.328  1.00 77.19           C  
ATOM    806  CB  ASN A  99       5.988 -20.344   1.273  1.00 77.19           C  
ATOM    807  O   ASN A  99       8.844 -18.453   2.023  1.00 77.19           O  
ATOM    808  CG  ASN A  99       5.707 -20.234   2.758  1.00 77.19           C  
ATOM    809  ND2 ASN A  99       4.570 -20.766   3.191  1.00 77.19           N  
ATOM    810  OD1 ASN A  99       6.508 -19.672   3.512  1.00 77.19           O  
ATOM    811  N   SER A 100       7.117 -17.672   0.860  1.00 75.06           N  
ATOM    812  CA  SER A 100       7.402 -16.234   0.972  1.00 75.06           C  
ATOM    813  C   SER A 100       7.344 -15.773   2.424  1.00 75.06           C  
ATOM    814  CB  SER A 100       6.414 -15.430   0.131  1.00 75.06           C  
ATOM    815  O   SER A 100       7.918 -14.742   2.773  1.00 75.06           O  
ATOM    816  OG  SER A 100       5.082 -15.648   0.563  1.00 75.06           O  
ATOM    817  N   ASN A 101       6.734 -16.531   3.295  1.00 73.31           N  
ATOM    818  CA  ASN A 101       6.633 -16.172   4.703  1.00 73.31           C  
ATOM    819  C   ASN A 101       7.992 -16.203   5.395  1.00 73.31           C  
ATOM    820  CB  ASN A 101       5.648 -17.078   5.430  1.00 73.31           C  
ATOM    821  O   ASN A 101       8.164 -15.609   6.461  1.00 73.31           O  
ATOM    822  CG  ASN A 101       4.211 -16.859   4.992  1.00 73.31           C  
ATOM    823  ND2 ASN A 101       3.346 -17.828   5.297  1.00 73.31           N  
ATOM    824  OD1 ASN A 101       3.887 -15.844   4.383  1.00 73.31           O  
ATOM    825  N   MET A 102       8.953 -16.812   4.707  1.00 79.06           N  
ATOM    826  CA  MET A 102      10.281 -16.969   5.289  1.00 79.06           C  
ATOM    827  C   MET A 102      11.180 -15.797   4.926  1.00 79.06           C  
ATOM    828  CB  MET A 102      10.922 -18.281   4.828  1.00 79.06           C  
ATOM    829  O   MET A 102      12.234 -15.594   5.539  1.00 79.06           O  
ATOM    830  CG  MET A 102      10.516 -19.484   5.660  1.00 79.06           C  
ATOM    831  SD  MET A 102      11.062 -19.359   7.406  1.00 79.06           S  
ATOM    832  CE  MET A 102      12.844 -19.625   7.207  1.00 79.06           C  
ATOM    833  N   VAL A 103      10.961 -15.023   3.865  1.00 75.38           N  
ATOM    834  CA  VAL A 103      11.820 -13.953   3.357  1.00 75.38           C  
ATOM    835  C   VAL A 103      11.984 -12.875   4.426  1.00 75.38           C  
ATOM    836  CB  VAL A 103      11.242 -13.336   2.061  1.00 75.38           C  
ATOM    837  O   VAL A 103      13.078 -12.328   4.594  1.00 75.38           O  
ATOM    838  CG1 VAL A 103      12.031 -12.094   1.659  1.00 75.38           C  
ATOM    839  CG2 VAL A 103      11.250 -14.367   0.932  1.00 75.38           C  
ATOM    840  N   GLY A 104      11.430 -12.805   5.523  1.00 75.56           N  
ATOM    841  CA  GLY A 104      11.570 -11.859   6.625  1.00 75.56           C  
ATOM    842  C   GLY A 104      12.273 -12.453   7.832  1.00 75.56           C  
ATOM    843  O   GLY A 104      12.680 -11.727   8.742  1.00 75.56           O  
ATOM    844  N   LYS A 105      12.539 -13.633   7.707  1.00 85.12           N  
ATOM    845  CA  LYS A 105      13.109 -14.328   8.852  1.00 85.12           C  
ATOM    846  C   LYS A 105      14.586 -14.648   8.617  1.00 85.12           C  
ATOM    847  CB  LYS A 105      12.336 -15.609   9.148  1.00 85.12           C  
ATOM    848  O   LYS A 105      15.305 -15.000   9.555  1.00 85.12           O  
ATOM    849  CG  LYS A 105      10.891 -15.375   9.555  1.00 85.12           C  
ATOM    850  CD  LYS A 105      10.227 -16.656  10.039  1.00 85.12           C  
ATOM    851  CE  LYS A 105       8.805 -16.422  10.516  1.00 85.12           C  
ATOM    852  NZ  LYS A 105       8.172 -17.656  11.039  1.00 85.12           N  
ATOM    853  N   ILE A 106      15.023 -14.516   7.379  1.00 89.00           N  
ATOM    854  CA  ILE A 106      16.422 -14.773   7.055  1.00 89.00           C  
ATOM    855  C   ILE A 106      17.047 -13.523   6.422  1.00 89.00           C  
ATOM    856  CB  ILE A 106      16.578 -15.984   6.109  1.00 89.00           C  
ATOM    857  O   ILE A 106      16.328 -12.648   5.945  1.00 89.00           O  
ATOM    858  CG1 ILE A 106      15.852 -15.719   4.785  1.00 89.00           C  
ATOM    859  CG2 ILE A 106      16.047 -17.266   6.777  1.00 89.00           C  
ATOM    860  CD1 ILE A 106      16.219 -16.688   3.670  1.00 89.00           C  
ATOM    861  N   TRP A 107      18.359 -13.523   6.441  1.00 90.38           N  
ATOM    862  CA  TRP A 107      19.078 -12.414   5.832  1.00 90.38           C  
ATOM    863  C   TRP A 107      19.047 -12.508   4.309  1.00 90.38           C  
ATOM    864  CB  TRP A 107      20.531 -12.383   6.320  1.00 90.38           C  
ATOM    865  O   TRP A 107      19.297 -13.578   3.744  1.00 90.38           O  
ATOM    866  CG  TRP A 107      21.359 -11.305   5.703  1.00 90.38           C  
ATOM    867  CD1 TRP A 107      21.453 -10.000   6.109  1.00 90.38           C  
ATOM    868  CD2 TRP A 107      22.219 -11.422   4.559  1.00 90.38           C  
ATOM    869  CE2 TRP A 107      22.797 -10.156   4.332  1.00 90.38           C  
ATOM    870  CE3 TRP A 107      22.547 -12.484   3.707  1.00 90.38           C  
ATOM    871  NE1 TRP A 107      22.312  -9.305   5.289  1.00 90.38           N  
ATOM    872  CH2 TRP A 107      24.000 -10.977   2.465  1.00 90.38           C  
ATOM    873  CZ2 TRP A 107      23.688  -9.922   3.285  1.00 90.38           C  
ATOM    874  CZ3 TRP A 107      23.438 -12.250   2.666  1.00 90.38           C  
ATOM    875  N   ILE A 108      18.688 -11.414   3.729  1.00 89.94           N  
ATOM    876  CA  ILE A 108      18.703 -11.336   2.271  1.00 89.94           C  
ATOM    877  C   ILE A 108      19.547 -10.156   1.819  1.00 89.94           C  
ATOM    878  CB  ILE A 108      17.266 -11.211   1.704  1.00 89.94           C  
ATOM    879  O   ILE A 108      19.609  -9.125   2.500  1.00 89.94           O  
ATOM    880  CG1 ILE A 108      16.547 -10.000   2.318  1.00 89.94           C  
ATOM    881  CG2 ILE A 108      16.469 -12.492   1.952  1.00 89.94           C  
ATOM    882  CD1 ILE A 108      15.211  -9.688   1.682  1.00 89.94           C  
ATOM    883  N   PRO A 109      20.203 -10.312   0.700  1.00 90.88           N  
ATOM    884  CA  PRO A 109      21.000  -9.195   0.187  1.00 90.88           C  
ATOM    885  C   PRO A 109      20.156  -7.941  -0.072  1.00 90.88           C  
ATOM    886  CB  PRO A 109      21.578  -9.742  -1.119  1.00 90.88           C  
ATOM    887  O   PRO A 109      18.984  -8.047  -0.438  1.00 90.88           O  
ATOM    888  CG  PRO A 109      21.531 -11.227  -0.963  1.00 90.88           C  
ATOM    889  CD  PRO A 109      20.344 -11.578  -0.119  1.00 90.88           C  
ATOM    890  N   ASP A 110      20.766  -6.887   0.069  1.00 86.81           N  
ATOM    891  CA  ASP A 110      20.078  -5.609  -0.110  1.00 86.81           C  
ATOM    892  C   ASP A 110      20.266  -5.082  -1.532  1.00 86.81           C  
ATOM    893  CB  ASP A 110      20.594  -4.578   0.899  1.00 86.81           C  
ATOM    894  O   ASP A 110      20.547  -3.900  -1.732  1.00 86.81           O  
ATOM    895  CG  ASP A 110      22.047  -4.223   0.694  1.00 86.81           C  
ATOM    896  OD1 ASP A 110      22.781  -5.012   0.062  1.00 86.81           O  
ATOM    897  OD2 ASP A 110      22.469  -3.146   1.172  1.00 86.81           O  
ATOM    898  N   THR A 111      20.109  -5.816  -2.395  1.00 90.19           N  
ATOM    899  CA  THR A 111      20.297  -5.492  -3.807  1.00 90.19           C  
ATOM    900  C   THR A 111      19.266  -4.465  -4.266  1.00 90.19           C  
ATOM    901  CB  THR A 111      20.203  -6.754  -4.684  1.00 90.19           C  
ATOM    902  O   THR A 111      18.078  -4.598  -3.967  1.00 90.19           O  
ATOM    903  CG2 THR A 111      20.562  -6.441  -6.133  1.00 90.19           C  
ATOM    904  OG1 THR A 111      21.094  -7.754  -4.180  1.00 90.19           O  
ATOM    905  N   PHE A 112      19.750  -3.531  -5.012  1.00 87.00           N  
ATOM    906  CA  PHE A 112      18.859  -2.551  -5.637  1.00 87.00           C  
ATOM    907  C   PHE A 112      19.297  -2.271  -7.070  1.00 87.00           C  
ATOM    908  CB  PHE A 112      18.844  -1.248  -4.832  1.00 87.00           C  
ATOM    909  O   PHE A 112      20.438  -2.559  -7.449  1.00 87.00           O  
ATOM    910  CG  PHE A 112      20.000  -0.334  -5.133  1.00 87.00           C  
ATOM    911  CD1 PHE A 112      21.297  -0.654  -4.719  1.00 87.00           C  
ATOM    912  CD2 PHE A 112      19.812   0.848  -5.836  1.00 87.00           C  
ATOM    913  CE1 PHE A 112      22.359   0.190  -4.996  1.00 87.00           C  
ATOM    914  CE2 PHE A 112      20.875   1.697  -6.117  1.00 87.00           C  
ATOM    915  CZ  PHE A 112      22.156   1.367  -5.699  1.00 87.00           C  
ATOM    916  N   PHE A 113      18.359  -1.790  -7.812  1.00 88.81           N  
ATOM    917  CA  PHE A 113      18.625  -1.447  -9.211  1.00 88.81           C  
ATOM    918  C   PHE A 113      18.844   0.052  -9.359  1.00 88.81           C  
ATOM    919  CB  PHE A 113      17.453  -1.899 -10.102  1.00 88.81           C  
ATOM    920  O   PHE A 113      17.922   0.846  -9.188  1.00 88.81           O  
ATOM    921  CG  PHE A 113      17.328  -3.395 -10.211  1.00 88.81           C  
ATOM    922  CD1 PHE A 113      17.969  -4.082 -11.242  1.00 88.81           C  
ATOM    923  CD2 PHE A 113      16.562  -4.109  -9.297  1.00 88.81           C  
ATOM    924  CE1 PHE A 113      17.844  -5.465 -11.352  1.00 88.81           C  
ATOM    925  CE2 PHE A 113      16.438  -5.492  -9.398  1.00 88.81           C  
ATOM    926  CZ  PHE A 113      17.078  -6.168 -10.430  1.00 88.81           C  
ATOM    927  N   ARG A 114      20.016   0.386  -9.828  1.00 85.44           N  
ATOM    928  CA  ARG A 114      20.531   1.750  -9.797  1.00 85.44           C  
ATOM    929  C   ARG A 114      19.781   2.645 -10.781  1.00 85.44           C  
ATOM    930  CB  ARG A 114      22.031   1.768 -10.117  1.00 85.44           C  
ATOM    931  O   ARG A 114      19.547   3.820 -10.492  1.00 85.44           O  
ATOM    932  CG  ARG A 114      22.906   1.188  -9.016  1.00 85.44           C  
ATOM    933  CD  ARG A 114      24.391   1.282  -9.367  1.00 85.44           C  
ATOM    934  NE  ARG A 114      25.219   1.004  -8.203  1.00 85.44           N  
ATOM    935  NH1 ARG A 114      25.688   3.223  -7.742  1.00 85.44           N  
ATOM    936  NH2 ARG A 114      26.562   1.567  -6.430  1.00 85.44           N  
ATOM    937  CZ  ARG A 114      25.828   1.932  -7.461  1.00 85.44           C  
ATOM    938  N   ASN A 115      19.422   2.117 -11.859  1.00 84.88           N  
ATOM    939  CA  ASN A 115      18.781   2.953 -12.875  1.00 84.88           C  
ATOM    940  C   ASN A 115      17.281   2.668 -12.969  1.00 84.88           C  
ATOM    941  CB  ASN A 115      19.453   2.758 -14.234  1.00 84.88           C  
ATOM    942  O   ASN A 115      16.672   2.865 -14.023  1.00 84.88           O  
ATOM    943  CG  ASN A 115      19.406   1.317 -14.703  1.00 84.88           C  
ATOM    944  ND2 ASN A 115      19.312   1.125 -16.016  1.00 84.88           N  
ATOM    945  OD1 ASN A 115      19.453   0.386 -13.898  1.00 84.88           O  
ATOM    946  N   SER A 116      16.703   2.148 -11.961  1.00 84.81           N  
ATOM    947  CA  SER A 116      15.266   1.891 -11.938  1.00 84.81           C  
ATOM    948  C   SER A 116      14.484   3.139 -11.539  1.00 84.81           C  
ATOM    949  CB  SER A 116      14.945   0.747 -10.977  1.00 84.81           C  
ATOM    950  O   SER A 116      14.891   3.863 -10.625  1.00 84.81           O  
ATOM    951  OG  SER A 116      15.078   1.167  -9.625  1.00 84.81           O  
ATOM    952  N   LYS A 117      13.430   3.473 -12.273  1.00 71.81           N  
ATOM    953  CA  LYS A 117      12.477   4.516 -11.898  1.00 71.81           C  
ATOM    954  C   LYS A 117      11.359   3.951 -11.023  1.00 71.81           C  
ATOM    955  CB  LYS A 117      11.883   5.176 -13.141  1.00 71.81           C  
ATOM    956  O   LYS A 117      10.930   4.602 -10.070  1.00 71.81           O  
ATOM    957  CG  LYS A 117      12.875   6.023 -13.922  1.00 71.81           C  
ATOM    958  CD  LYS A 117      12.195   6.777 -15.055  1.00 71.81           C  
ATOM    959  CE  LYS A 117      13.180   7.648 -15.820  1.00 71.81           C  
ATOM    960  NZ  LYS A 117      12.523   8.359 -16.953  1.00 71.81           N  
ATOM    961  N   LYS A 118      10.953   2.879 -11.422  1.00 68.12           N  
ATOM    962  CA  LYS A 118       9.922   2.129 -10.711  1.00 68.12           C  
ATOM    963  C   LYS A 118      10.180   0.626 -10.797  1.00 68.12           C  
ATOM    964  CB  LYS A 118       8.539   2.457 -11.266  1.00 68.12           C  
ATOM    965  O   LYS A 118      10.586   0.121 -11.844  1.00 68.12           O  
ATOM    966  CG  LYS A 118       7.387   1.957 -10.398  1.00 68.12           C  
ATOM    967  CD  LYS A 118       6.039   2.377 -10.961  1.00 68.12           C  
ATOM    968  CE  LYS A 118       4.887   1.825 -10.133  1.00 68.12           C  
ATOM    969  NZ  LYS A 118       3.561   2.199 -10.711  1.00 68.12           N  
ATOM    970  N   ALA A 119      10.141   0.032  -9.656  1.00 56.25           N  
ATOM    971  CA  ALA A 119      10.227  -1.426  -9.648  1.00 56.25           C  
ATOM    972  C   ALA A 119       9.078  -2.039  -8.844  1.00 56.25           C  
ATOM    973  CB  ALA A 119      11.570  -1.871  -9.070  1.00 56.25           C  
ATOM    974  O   ALA A 119       8.805  -1.620  -7.719  1.00 56.25           O  
ATOM    975  N   ASP A 120       8.312  -2.773  -9.484  1.00 54.81           N  
ATOM    976  CA  ASP A 120       7.176  -3.410  -8.836  1.00 54.81           C  
ATOM    977  C   ASP A 120       7.371  -4.922  -8.734  1.00 54.81           C  
ATOM    978  CB  ASP A 120       5.879  -3.094  -9.586  1.00 54.81           C  
ATOM    979  O   ASP A 120       7.645  -5.582  -9.742  1.00 54.81           O  
ATOM    980  CG  ASP A 120       5.414  -1.663  -9.383  1.00 54.81           C  
ATOM    981  OD1 ASP A 120       5.664  -1.084  -8.305  1.00 54.81           O  
ATOM    982  OD2 ASP A 120       4.785  -1.109 -10.312  1.00 54.81           O  
ATOM    983  N   ALA A 121       7.406  -5.406  -7.480  1.00 47.56           N  
ATOM    984  CA  ALA A 121       7.340  -6.855  -7.312  1.00 47.56           C  
ATOM    985  C   ALA A 121       5.938  -7.375  -7.613  1.00 47.56           C  
ATOM    986  CB  ALA A 121       7.762  -7.246  -5.898  1.00 47.56           C  
ATOM    987  O   ALA A 121       4.945  -6.691  -7.352  1.00 47.56           O  
ATOM    988  N   HIS A 122       5.934  -8.391  -8.289  1.00 43.69           N  
ATOM    989  CA  HIS A 122       4.664  -9.023  -8.633  1.00 43.69           C  
ATOM    990  C   HIS A 122       4.074  -9.758  -7.441  1.00 43.69           C  
ATOM    991  CB  HIS A 122       4.852  -9.984  -9.812  1.00 43.69           C  
ATOM    992  O   HIS A 122       4.801 -10.406  -6.680  1.00 43.69           O  
ATOM    993  CG  HIS A 122       5.121  -9.305 -11.109  1.00 43.69           C  
ATOM    994  CD2 HIS A 122       6.191  -8.586 -11.531  1.00 43.69           C  
ATOM    995  ND1 HIS A 122       4.227  -9.312 -12.156  1.00 43.69           N  
ATOM    996  CE1 HIS A 122       4.734  -8.633 -13.172  1.00 43.69           C  
ATOM    997  NE2 HIS A 122       5.926  -8.180 -12.820  1.00 43.69           N  
ATOM    998  N   TRP A 123       2.869  -9.320  -7.051  1.00 50.66           N  
ATOM    999  CA  TRP A 123       2.189 -10.047  -5.984  1.00 50.66           C  
ATOM   1000  C   TRP A 123       0.786 -10.461  -6.414  1.00 50.66           C  
ATOM   1001  CB  TRP A 123       2.117  -9.195  -4.715  1.00 50.66           C  
ATOM   1002  O   TRP A 123       0.137  -9.758  -7.195  1.00 50.66           O  
ATOM   1003  CG  TRP A 123       2.008  -7.723  -4.973  1.00 50.66           C  
ATOM   1004  CD1 TRP A 123       2.287  -7.070  -6.145  1.00 50.66           C  
ATOM   1005  CD2 TRP A 123       1.597  -6.715  -4.043  1.00 50.66           C  
ATOM   1006  CE2 TRP A 123       1.647  -5.477  -4.715  1.00 50.66           C  
ATOM   1007  CE3 TRP A 123       1.188  -6.746  -2.701  1.00 50.66           C  
ATOM   1008  NE1 TRP A 123       2.072  -5.719  -5.992  1.00 50.66           N  
ATOM   1009  CH2 TRP A 123       0.909  -4.332  -2.779  1.00 50.66           C  
ATOM   1010  CZ2 TRP A 123       1.305  -4.273  -4.090  1.00 50.66           C  
ATOM   1011  CZ3 TRP A 123       0.847  -5.547  -2.084  1.00 50.66           C  
ATOM   1012  N   ILE A 124       0.444 -11.656  -6.547  1.00 48.59           N  
ATOM   1013  CA  ILE A 124      -0.962 -12.031  -6.645  1.00 48.59           C  
ATOM   1014  C   ILE A 124      -1.572 -12.117  -5.246  1.00 48.59           C  
ATOM   1015  CB  ILE A 124      -1.140 -13.375  -7.395  1.00 48.59           C  
ATOM   1016  O   ILE A 124      -2.408 -11.297  -4.875  1.00 48.59           O  
ATOM   1017  CG1 ILE A 124      -0.542 -13.281  -8.805  1.00 48.59           C  
ATOM   1018  CG2 ILE A 124      -2.619 -13.766  -7.449  1.00 48.59           C  
ATOM   1019  CD1 ILE A 124      -0.468 -14.617  -9.531  1.00 48.59           C  
ATOM   1020  N   THR A 125      -1.125 -13.070  -4.531  1.00 50.78           N  
ATOM   1021  CA  THR A 125      -1.543 -13.297  -3.152  1.00 50.78           C  
ATOM   1022  C   THR A 125      -0.357 -13.164  -2.201  1.00 50.78           C  
ATOM   1023  CB  THR A 125      -2.189 -14.688  -2.984  1.00 50.78           C  
ATOM   1024  O   THR A 125      -0.501 -12.656  -1.089  1.00 50.78           O  
ATOM   1025  CG2 THR A 125      -3.549 -14.742  -3.674  1.00 50.78           C  
ATOM   1026  OG1 THR A 125      -1.331 -15.680  -3.555  1.00 50.78           O  
ATOM   1027  N   THR A 126       0.707 -13.547  -2.748  1.00 58.22           N  
ATOM   1028  CA  THR A 126       1.996 -13.477  -2.070  1.00 58.22           C  
ATOM   1029  C   THR A 126       3.086 -13.000  -3.027  1.00 58.22           C  
ATOM   1030  CB  THR A 126       2.391 -14.844  -1.476  1.00 58.22           C  
ATOM   1031  O   THR A 126       2.980 -13.195  -4.238  1.00 58.22           O  
ATOM   1032  CG2 THR A 126       1.470 -15.227  -0.323  1.00 58.22           C  
ATOM   1033  OG1 THR A 126       2.305 -15.844  -2.496  1.00 58.22           O  
ATOM   1034  N   PRO A 127       3.939 -12.258  -2.535  1.00 63.75           N  
ATOM   1035  CA  PRO A 127       5.051 -11.883  -3.414  1.00 63.75           C  
ATOM   1036  C   PRO A 127       5.699 -13.086  -4.090  1.00 63.75           C  
ATOM   1037  CB  PRO A 127       6.035 -11.195  -2.465  1.00 63.75           C  
ATOM   1038  O   PRO A 127       5.758 -14.172  -3.500  1.00 63.75           O  
ATOM   1039  CG  PRO A 127       5.266 -10.992  -1.197  1.00 63.75           C  
ATOM   1040  CD  PRO A 127       4.059 -11.883  -1.228  1.00 63.75           C  
ATOM   1041  N   ASN A 128       5.965 -13.047  -5.355  1.00 73.81           N  
ATOM   1042  CA  ASN A 128       6.641 -14.086  -6.125  1.00 73.81           C  
ATOM   1043  C   ASN A 128       8.102 -14.219  -5.715  1.00 73.81           C  
ATOM   1044  CB  ASN A 128       6.535 -13.797  -7.621  1.00 73.81           C  
ATOM   1045  O   ASN A 128       9.008 -13.891  -6.484  1.00 73.81           O  
ATOM   1046  CG  ASN A 128       5.113 -13.891  -8.141  1.00 73.81           C  
ATOM   1047  ND2 ASN A 128       4.898 -13.461  -9.375  1.00 73.81           N  
ATOM   1048  OD1 ASN A 128       4.215 -14.352  -7.430  1.00 73.81           O  
ATOM   1049  N   ARG A 129       8.227 -14.672  -4.523  1.00 77.12           N  
ATOM   1050  CA  ARG A 129       9.547 -14.891  -3.947  1.00 77.12           C  
ATOM   1051  C   ARG A 129       9.656 -16.297  -3.365  1.00 77.12           C  
ATOM   1052  CB  ARG A 129       9.844 -13.852  -2.863  1.00 77.12           C  
ATOM   1053  O   ARG A 129       8.664 -16.875  -2.918  1.00 77.12           O  
ATOM   1054  CG  ARG A 129       9.641 -12.414  -3.318  1.00 77.12           C  
ATOM   1055  CD  ARG A 129       9.789 -11.430  -2.164  1.00 77.12           C  
ATOM   1056  NE  ARG A 129       9.438 -10.070  -2.564  1.00 77.12           N  
ATOM   1057  NH1 ARG A 129       9.742  -9.156  -0.467  1.00 77.12           N  
ATOM   1058  NH2 ARG A 129       9.086  -7.832  -2.219  1.00 77.12           N  
ATOM   1059  CZ  ARG A 129       9.422  -9.023  -1.750  1.00 77.12           C  
ATOM   1060  N   MET A 130      10.828 -16.812  -3.459  1.00 82.12           N  
ATOM   1061  CA  MET A 130      11.078 -18.141  -2.928  1.00 82.12           C  
ATOM   1062  C   MET A 130      12.477 -18.250  -2.340  1.00 82.12           C  
ATOM   1063  CB  MET A 130      10.891 -19.203  -4.020  1.00 82.12           C  
ATOM   1064  O   MET A 130      13.414 -17.609  -2.830  1.00 82.12           O  
ATOM   1065  CG  MET A 130      11.141 -20.625  -3.545  1.00 82.12           C  
ATOM   1066  SD  MET A 130      11.328 -21.812  -4.938  1.00 82.12           S  
ATOM   1067  CE  MET A 130      12.438 -23.016  -4.176  1.00 82.12           C  
ATOM   1068  N   LEU A 131      12.523 -19.109  -1.301  1.00 87.75           N  
ATOM   1069  CA  LEU A 131      13.797 -19.375  -0.638  1.00 87.75           C  
ATOM   1070  C   LEU A 131      14.086 -20.875  -0.622  1.00 87.75           C  
ATOM   1071  CB  LEU A 131      13.781 -18.828   0.793  1.00 87.75           C  
ATOM   1072  O   LEU A 131      13.195 -21.688  -0.327  1.00 87.75           O  
ATOM   1073  CG  LEU A 131      14.094 -17.344   0.955  1.00 87.75           C  
ATOM   1074  CD1 LEU A 131      13.539 -16.828   2.277  1.00 87.75           C  
ATOM   1075  CD2 LEU A 131      15.602 -17.109   0.871  1.00 87.75           C  
ATOM   1076  N   ARG A 132      15.305 -21.203  -0.998  1.00 92.31           N  
ATOM   1077  CA  ARG A 132      15.828 -22.562  -0.854  1.00 92.31           C  
ATOM   1078  C   ARG A 132      17.078 -22.578   0.018  1.00 92.31           C  
ATOM   1079  CB  ARG A 132      16.141 -23.172  -2.225  1.00 92.31           C  
ATOM   1080  O   ARG A 132      17.984 -21.766  -0.178  1.00 92.31           O  
ATOM   1081  CG  ARG A 132      14.914 -23.344  -3.113  1.00 92.31           C  
ATOM   1082  CD  ARG A 132      15.266 -24.031  -4.426  1.00 92.31           C  
ATOM   1083  NE  ARG A 132      14.125 -24.031  -5.348  1.00 92.31           N  
ATOM   1084  NH1 ARG A 132      15.281 -25.047  -7.078  1.00 92.31           N  
ATOM   1085  NH2 ARG A 132      13.070 -24.484  -7.336  1.00 92.31           N  
ATOM   1086  CZ  ARG A 132      14.164 -24.516  -6.586  1.00 92.31           C  
ATOM   1087  N   ILE A 133      17.031 -23.500   0.932  1.00 93.25           N  
ATOM   1088  CA  ILE A 133      18.172 -23.641   1.829  1.00 93.25           C  
ATOM   1089  C   ILE A 133      18.703 -25.078   1.768  1.00 93.25           C  
ATOM   1090  CB  ILE A 133      17.812 -23.266   3.281  1.00 93.25           C  
ATOM   1091  O   ILE A 133      17.984 -26.016   2.117  1.00 93.25           O  
ATOM   1092  CG1 ILE A 133      17.234 -21.859   3.338  1.00 93.25           C  
ATOM   1093  CG2 ILE A 133      19.031 -23.406   4.199  1.00 93.25           C  
ATOM   1094  CD1 ILE A 133      16.734 -21.438   4.715  1.00 93.25           C  
ATOM   1095  N   TRP A 134      19.938 -25.234   1.357  1.00 94.56           N  
ATOM   1096  CA  TRP A 134      20.578 -26.547   1.338  1.00 94.56           C  
ATOM   1097  C   TRP A 134      21.219 -26.859   2.689  1.00 94.56           C  
ATOM   1098  CB  TRP A 134      21.641 -26.609   0.236  1.00 94.56           C  
ATOM   1099  O   TRP A 134      21.531 -25.953   3.457  1.00 94.56           O  
ATOM   1100  CG  TRP A 134      21.078 -26.750  -1.146  1.00 94.56           C  
ATOM   1101  CD1 TRP A 134      20.938 -27.891  -1.875  1.00 94.56           C  
ATOM   1102  CD2 TRP A 134      20.562 -25.688  -1.969  1.00 94.56           C  
ATOM   1103  CE2 TRP A 134      20.141 -26.266  -3.184  1.00 94.56           C  
ATOM   1104  CE3 TRP A 134      20.438 -24.297  -1.796  1.00 94.56           C  
ATOM   1105  NE1 TRP A 134      20.391 -27.609  -3.102  1.00 94.56           N  
ATOM   1106  CH2 TRP A 134      19.469 -24.156  -4.027  1.00 94.56           C  
ATOM   1107  CZ2 TRP A 134      19.594 -25.516  -4.223  1.00 94.56           C  
ATOM   1108  CZ3 TRP A 134      19.891 -23.547  -2.830  1.00 94.56           C  
ATOM   1109  N   ASN A 135      21.406 -28.078   2.947  1.00 94.06           N  
ATOM   1110  CA  ASN A 135      21.922 -28.531   4.234  1.00 94.06           C  
ATOM   1111  C   ASN A 135      23.344 -28.031   4.484  1.00 94.06           C  
ATOM   1112  CB  ASN A 135      21.875 -30.062   4.324  1.00 94.06           C  
ATOM   1113  O   ASN A 135      23.797 -28.000   5.629  1.00 94.06           O  
ATOM   1114  CG  ASN A 135      22.672 -30.734   3.219  1.00 94.06           C  
ATOM   1115  ND2 ASN A 135      23.000 -32.000   3.412  1.00 94.06           N  
ATOM   1116  OD1 ASN A 135      22.984 -30.109   2.197  1.00 94.06           O  
ATOM   1117  N   ASP A 136      24.094 -27.625   3.473  1.00 94.75           N  
ATOM   1118  CA  ASP A 136      25.453 -27.125   3.623  1.00 94.75           C  
ATOM   1119  C   ASP A 136      25.453 -25.609   3.885  1.00 94.75           C  
ATOM   1120  CB  ASP A 136      26.281 -27.438   2.381  1.00 94.75           C  
ATOM   1121  O   ASP A 136      26.516 -25.000   3.975  1.00 94.75           O  
ATOM   1122  CG  ASP A 136      25.734 -26.797   1.120  1.00 94.75           C  
ATOM   1123  OD1 ASP A 136      24.672 -26.156   1.178  1.00 94.75           O  
ATOM   1124  OD2 ASP A 136      26.391 -26.922   0.060  1.00 94.75           O  
ATOM   1125  N   GLY A 137      24.266 -24.953   3.859  1.00 95.81           N  
ATOM   1126  CA  GLY A 137      24.172 -23.531   4.160  1.00 95.81           C  
ATOM   1127  C   GLY A 137      23.984 -22.672   2.924  1.00 95.81           C  
ATOM   1128  O   GLY A 137      23.938 -21.438   3.018  1.00 95.81           O  
ATOM   1129  N   ARG A 138      23.969 -23.328   1.830  1.00 96.31           N  
ATOM   1130  CA  ARG A 138      23.703 -22.609   0.593  1.00 96.31           C  
ATOM   1131  C   ARG A 138      22.250 -22.109   0.552  1.00 96.31           C  
ATOM   1132  CB  ARG A 138      23.984 -23.484  -0.622  1.00 96.31           C  
ATOM   1133  O   ARG A 138      21.328 -22.859   0.841  1.00 96.31           O  
ATOM   1134  CG  ARG A 138      23.797 -22.781  -1.956  1.00 96.31           C  
ATOM   1135  CD  ARG A 138      24.156 -23.688  -3.127  1.00 96.31           C  
ATOM   1136  NE  ARG A 138      23.188 -24.766  -3.287  1.00 96.31           N  
ATOM   1137  NH1 ARG A 138      24.281 -25.750  -5.074  1.00 96.31           N  
ATOM   1138  NH2 ARG A 138      22.344 -26.672  -4.266  1.00 96.31           N  
ATOM   1139  CZ  ARG A 138      23.266 -25.734  -4.211  1.00 96.31           C  
ATOM   1140  N   VAL A 139      22.109 -20.828   0.256  1.00 95.94           N  
ATOM   1141  CA  VAL A 139      20.797 -20.203   0.191  1.00 95.94           C  
ATOM   1142  C   VAL A 139      20.547 -19.672  -1.220  1.00 95.94           C  
ATOM   1143  CB  VAL A 139      20.656 -19.062   1.220  1.00 95.94           C  
ATOM   1144  O   VAL A 139      21.422 -19.031  -1.817  1.00 95.94           O  
ATOM   1145  CG1 VAL A 139      19.250 -18.469   1.192  1.00 95.94           C  
ATOM   1146  CG2 VAL A 139      21.000 -19.562   2.621  1.00 95.94           C  
ATOM   1147  N   LEU A 140      19.438 -19.938  -1.753  1.00 94.38           N  
ATOM   1148  CA  LEU A 140      18.984 -19.391  -3.029  1.00 94.38           C  
ATOM   1149  C   LEU A 140      17.719 -18.562  -2.846  1.00 94.38           C  
ATOM   1150  CB  LEU A 140      18.719 -20.531  -4.023  1.00 94.38           C  
ATOM   1151  O   LEU A 140      16.719 -19.047  -2.312  1.00 94.38           O  
ATOM   1152  CG  LEU A 140      18.031 -20.141  -5.336  1.00 94.38           C  
ATOM   1153  CD1 LEU A 140      18.953 -19.219  -6.148  1.00 94.38           C  
ATOM   1154  CD2 LEU A 140      17.672 -21.391  -6.141  1.00 94.38           C  
ATOM   1155  N   TYR A 141      17.812 -17.344  -3.260  1.00 91.44           N  
ATOM   1156  CA  TYR A 141      16.688 -16.422  -3.225  1.00 91.44           C  
ATOM   1157  C   TYR A 141      16.297 -15.984  -4.633  1.00 91.44           C  
ATOM   1158  CB  TYR A 141      17.031 -15.188  -2.379  1.00 91.44           C  
ATOM   1159  O   TYR A 141      17.109 -15.422  -5.363  1.00 91.44           O  
ATOM   1160  CG  TYR A 141      15.953 -14.133  -2.375  1.00 91.44           C  
ATOM   1161  CD1 TYR A 141      16.219 -12.844  -2.826  1.00 91.44           C  
ATOM   1162  CD2 TYR A 141      14.672 -14.422  -1.917  1.00 91.44           C  
ATOM   1163  CE1 TYR A 141      15.227 -11.867  -2.822  1.00 91.44           C  
ATOM   1164  CE2 TYR A 141      13.672 -13.453  -1.908  1.00 91.44           C  
ATOM   1165  OH  TYR A 141      12.977 -11.219  -2.355  1.00 91.44           O  
ATOM   1166  CZ  TYR A 141      13.961 -12.180  -2.363  1.00 91.44           C  
ATOM   1167  N   THR A 142      15.023 -16.234  -4.961  1.00 88.38           N  
ATOM   1168  CA  THR A 142      14.531 -15.875  -6.285  1.00 88.38           C  
ATOM   1169  C   THR A 142      13.312 -14.953  -6.180  1.00 88.38           C  
ATOM   1170  CB  THR A 142      14.156 -17.125  -7.098  1.00 88.38           C  
ATOM   1171  O   THR A 142      12.492 -15.102  -5.270  1.00 88.38           O  
ATOM   1172  CG2 THR A 142      15.359 -18.047  -7.277  1.00 88.38           C  
ATOM   1173  OG1 THR A 142      13.117 -17.844  -6.418  1.00 88.38           O  
ATOM   1174  N   LEU A 143      13.242 -14.094  -7.133  1.00 86.00           N  
ATOM   1175  CA  LEU A 143      12.086 -13.203  -7.211  1.00 86.00           C  
ATOM   1176  C   LEU A 143      11.844 -12.750  -8.648  1.00 86.00           C  
ATOM   1177  CB  LEU A 143      12.297 -11.977  -6.312  1.00 86.00           C  
ATOM   1178  O   LEU A 143      12.781 -12.672  -9.445  1.00 86.00           O  
ATOM   1179  CG  LEU A 143      13.344 -10.961  -6.781  1.00 86.00           C  
ATOM   1180  CD1 LEU A 143      12.953  -9.562  -6.324  1.00 86.00           C  
ATOM   1181  CD2 LEU A 143      14.727 -11.336  -6.258  1.00 86.00           C  
ATOM   1182  N   ARG A 144      10.578 -12.438  -8.914  1.00 85.06           N  
ATOM   1183  CA  ARG A 144      10.180 -11.867 -10.195  1.00 85.06           C  
ATOM   1184  C   ARG A 144       9.969 -10.359 -10.086  1.00 85.06           C  
ATOM   1185  CB  ARG A 144       8.906 -12.539 -10.711  1.00 85.06           C  
ATOM   1186  O   ARG A 144       9.289  -9.891  -9.172  1.00 85.06           O  
ATOM   1187  CG  ARG A 144       8.453 -12.039 -12.070  1.00 85.06           C  
ATOM   1188  CD  ARG A 144       7.164 -12.711 -12.516  1.00 85.06           C  
ATOM   1189  NE  ARG A 144       6.672 -12.156 -13.773  1.00 85.06           N  
ATOM   1190  NH1 ARG A 144       4.746 -13.430 -13.828  1.00 85.06           N  
ATOM   1191  NH2 ARG A 144       5.184 -11.938 -15.508  1.00 85.06           N  
ATOM   1192  CZ  ARG A 144       5.535 -12.508 -14.367  1.00 85.06           C  
ATOM   1193  N   LEU A 145      10.562  -9.633 -11.016  1.00 83.88           N  
ATOM   1194  CA  LEU A 145      10.516  -8.180 -10.969  1.00 83.88           C  
ATOM   1195  C   LEU A 145      10.102  -7.605 -12.328  1.00 83.88           C  
ATOM   1196  CB  LEU A 145      11.875  -7.605 -10.555  1.00 83.88           C  
ATOM   1197  O   LEU A 145      10.539  -8.102 -13.367  1.00 83.88           O  
ATOM   1198  CG  LEU A 145      12.375  -8.000  -9.164  1.00 83.88           C  
ATOM   1199  CD1 LEU A 145      13.852  -7.645  -9.016  1.00 83.88           C  
ATOM   1200  CD2 LEU A 145      11.539  -7.328  -8.078  1.00 83.88           C  
ATOM   1201  N   THR A 146       9.289  -6.594 -12.242  1.00 84.62           N  
ATOM   1202  CA  THR A 146       9.086  -5.688 -13.367  1.00 84.62           C  
ATOM   1203  C   THR A 146       9.719  -4.328 -13.086  1.00 84.62           C  
ATOM   1204  CB  THR A 146       7.590  -5.504 -13.680  1.00 84.62           C  
ATOM   1205  O   THR A 146       9.344  -3.648 -12.133  1.00 84.62           O  
ATOM   1206  CG2 THR A 146       7.387  -4.598 -14.891  1.00 84.62           C  
ATOM   1207  OG1 THR A 146       7.004  -6.781 -13.953  1.00 84.62           O  
ATOM   1208  N   ILE A 147      10.625  -3.953 -13.922  1.00 86.38           N  
ATOM   1209  CA  ILE A 147      11.422  -2.762 -13.664  1.00 86.38           C  
ATOM   1210  C   ILE A 147      11.273  -1.779 -14.820  1.00 86.38           C  
ATOM   1211  CB  ILE A 147      12.914  -3.117 -13.445  1.00 86.38           C  
ATOM   1212  O   ILE A 147      11.398  -2.162 -15.984  1.00 86.38           O  
ATOM   1213  CG1 ILE A 147      13.062  -4.137 -12.312  1.00 86.38           C  
ATOM   1214  CG2 ILE A 147      13.734  -1.855 -13.164  1.00 86.38           C  
ATOM   1215  CD1 ILE A 147      14.430  -4.805 -12.250  1.00 86.38           C  
ATOM   1216  N   ASP A 148      10.922  -0.565 -14.523  1.00 87.12           N  
ATOM   1217  CA  ASP A 148      11.086   0.538 -15.469  1.00 87.12           C  
ATOM   1218  C   ASP A 148      12.469   1.173 -15.328  1.00 87.12           C  
ATOM   1219  CB  ASP A 148      10.000   1.594 -15.250  1.00 87.12           C  
ATOM   1220  O   ASP A 148      12.750   1.864 -14.352  1.00 87.12           O  
ATOM   1221  CG  ASP A 148       8.602   1.079 -15.562  1.00 87.12           C  
ATOM   1222  OD1 ASP A 148       8.469   0.105 -16.328  1.00 87.12           O  
ATOM   1223  OD2 ASP A 148       7.629   1.656 -15.031  1.00 87.12           O  
ATOM   1224  N   ALA A 149      13.258   0.953 -16.297  1.00 88.56           N  
ATOM   1225  CA  ALA A 149      14.656   1.380 -16.250  1.00 88.56           C  
ATOM   1226  C   ALA A 149      14.914   2.523 -17.219  1.00 88.56           C  
ATOM   1227  CB  ALA A 149      15.586   0.206 -16.547  1.00 88.56           C  
ATOM   1228  O   ALA A 149      14.312   2.580 -18.297  1.00 88.56           O  
ATOM   1229  N   GLU A 150      15.844   3.338 -16.859  1.00 85.25           N  
ATOM   1230  CA  GLU A 150      16.250   4.453 -17.703  1.00 85.25           C  
ATOM   1231  C   GLU A 150      17.188   3.986 -18.812  1.00 85.25           C  
ATOM   1232  CB  GLU A 150      16.922   5.547 -16.875  1.00 85.25           C  
ATOM   1233  O   GLU A 150      18.078   3.162 -18.578  1.00 85.25           O  
ATOM   1234  CG  GLU A 150      15.961   6.305 -15.961  1.00 85.25           C  
ATOM   1235  CD  GLU A 150      16.641   7.375 -15.125  1.00 85.25           C  
ATOM   1236  OE1 GLU A 150      15.961   8.062 -14.336  1.00 85.25           O  
ATOM   1237  OE2 GLU A 150      17.891   7.523 -15.258  1.00 85.25           O  
ATOM   1238  N   CYS A 151      16.969   4.535 -20.047  1.00 85.56           N  
ATOM   1239  CA  CYS A 151      17.797   4.258 -21.203  1.00 85.56           C  
ATOM   1240  C   CYS A 151      17.891   5.480 -22.109  1.00 85.56           C  
ATOM   1241  CB  CYS A 151      17.250   3.072 -22.000  1.00 85.56           C  
ATOM   1242  O   CYS A 151      16.875   6.047 -22.500  1.00 85.56           O  
ATOM   1243  SG  CYS A 151      18.219   2.633 -23.438  1.00 85.56           S  
ATOM   1244  N   GLN A 152      19.109   5.879 -22.391  1.00 79.69           N  
ATOM   1245  CA  GLN A 152      19.344   7.004 -23.297  1.00 79.69           C  
ATOM   1246  C   GLN A 152      19.219   6.574 -24.750  1.00 79.69           C  
ATOM   1247  CB  GLN A 152      20.719   7.617 -23.031  1.00 79.69           C  
ATOM   1248  O   GLN A 152      20.094   5.879 -25.281  1.00 79.69           O  
ATOM   1249  CG  GLN A 152      20.875   8.234 -21.656  1.00 79.69           C  
ATOM   1250  CD  GLN A 152      21.953   9.297 -21.609  1.00 79.69           C  
ATOM   1251  NE2 GLN A 152      22.000  10.039 -20.500  1.00 79.69           N  
ATOM   1252  OE1 GLN A 152      22.734   9.453 -22.547  1.00 79.69           O  
ATOM   1253  N   LEU A 153      18.062   6.758 -25.266  1.00 74.75           N  
ATOM   1254  CA  LEU A 153      17.812   6.402 -26.656  1.00 74.75           C  
ATOM   1255  C   LEU A 153      17.906   7.625 -27.562  1.00 74.75           C  
ATOM   1256  CB  LEU A 153      16.422   5.754 -26.797  1.00 74.75           C  
ATOM   1257  O   LEU A 153      17.203   8.617 -27.344  1.00 74.75           O  
ATOM   1258  CG  LEU A 153      16.219   4.438 -26.047  1.00 74.75           C  
ATOM   1259  CD1 LEU A 153      14.734   4.172 -25.844  1.00 74.75           C  
ATOM   1260  CD2 LEU A 153      16.875   3.281 -26.797  1.00 74.75           C  
ATOM   1261  N   GLN A 154      19.094   8.156 -28.156  1.00 60.84           N  
ATOM   1262  CA  GLN A 154      19.266   9.328 -29.016  1.00 60.84           C  
ATOM   1263  C   GLN A 154      18.531   9.156 -30.344  1.00 60.84           C  
ATOM   1264  CB  GLN A 154      20.750   9.609 -29.266  1.00 60.84           C  
ATOM   1265  O   GLN A 154      18.688   8.125 -31.000  1.00 60.84           O  
ATOM   1266  CG  GLN A 154      21.469  10.203 -28.062  1.00 60.84           C  
ATOM   1267  CD  GLN A 154      22.953  10.398 -28.312  1.00 60.84           C  
ATOM   1268  NE2 GLN A 154      23.656  10.930 -27.312  1.00 60.84           N  
ATOM   1269  OE1 GLN A 154      23.469  10.086 -29.391  1.00 60.84           O  
ATOM   1270  N   LEU A 155      17.422   9.938 -30.562  1.00 55.59           N  
ATOM   1271  CA  LEU A 155      16.688   9.859 -31.812  1.00 55.59           C  
ATOM   1272  C   LEU A 155      17.469  10.492 -32.969  1.00 55.59           C  
ATOM   1273  CB  LEU A 155      15.320  10.555 -31.672  1.00 55.59           C  
ATOM   1274  O   LEU A 155      17.062  10.414 -34.125  1.00 55.59           O  
ATOM   1275  CG  LEU A 155      14.219   9.750 -30.984  1.00 55.59           C  
ATOM   1276  CD1 LEU A 155      13.211  10.680 -30.328  1.00 55.59           C  
ATOM   1277  CD2 LEU A 155      13.523   8.828 -31.984  1.00 55.59           C  
ATOM   1278  N   HIS A 156      18.516  11.289 -32.812  1.00 53.09           N  
ATOM   1279  CA  HIS A 156      19.016  12.148 -33.875  1.00 53.09           C  
ATOM   1280  C   HIS A 156      19.625  11.328 -35.000  1.00 53.09           C  
ATOM   1281  CB  HIS A 156      20.062  13.117 -33.312  1.00 53.09           C  
ATOM   1282  O   HIS A 156      19.766  11.820 -36.125  1.00 53.09           O  
ATOM   1283  CG  HIS A 156      19.516  14.078 -32.312  1.00 53.09           C  
ATOM   1284  CD2 HIS A 156      20.141  14.875 -31.406  1.00 53.09           C  
ATOM   1285  ND1 HIS A 156      18.172  14.289 -32.125  1.00 53.09           N  
ATOM   1286  CE1 HIS A 156      17.984  15.188 -31.172  1.00 53.09           C  
ATOM   1287  NE2 HIS A 156      19.172  15.555 -30.719  1.00 53.09           N  
ATOM   1288  N   ASN A 157      20.500  10.375 -34.844  1.00 47.62           N  
ATOM   1289  CA  ASN A 157      21.281   9.836 -35.938  1.00 47.62           C  
ATOM   1290  C   ASN A 157      20.594   8.656 -36.625  1.00 47.62           C  
ATOM   1291  CB  ASN A 157      22.688   9.430 -35.469  1.00 47.62           C  
ATOM   1292  O   ASN A 157      20.844   7.500 -36.281  1.00 47.62           O  
ATOM   1293  CG  ASN A 157      23.625  10.602 -35.375  1.00 47.62           C  
ATOM   1294  ND2 ASN A 157      24.781  10.383 -34.750  1.00 47.62           N  
ATOM   1295  OD1 ASN A 157      23.328  11.703 -35.844  1.00 47.62           O  
ATOM   1296  N   PHE A 158      19.609   8.680 -37.406  1.00 48.81           N  
ATOM   1297  CA  PHE A 158      19.156   7.758 -38.438  1.00 48.81           C  
ATOM   1298  C   PHE A 158      20.266   7.461 -39.406  1.00 48.81           C  
ATOM   1299  CB  PHE A 158      17.938   8.328 -39.156  1.00 48.81           C  
ATOM   1300  O   PHE A 158      21.094   8.328 -39.688  1.00 48.81           O  
ATOM   1301  CG  PHE A 158      16.703   7.477 -39.062  1.00 48.81           C  
ATOM   1302  CD1 PHE A 158      16.469   6.457 -39.969  1.00 48.81           C  
ATOM   1303  CD2 PHE A 158      15.781   7.691 -38.031  1.00 48.81           C  
ATOM   1304  CE1 PHE A 158      15.320   5.668 -39.875  1.00 48.81           C  
ATOM   1305  CE2 PHE A 158      14.641   6.906 -37.938  1.00 48.81           C  
ATOM   1306  CZ  PHE A 158      14.406   5.895 -38.844  1.00 48.81           C  
ATOM   1307  N   PRO A 159      20.062   6.105 -39.844  1.00 48.38           N  
ATOM   1308  CA  PRO A 159      19.406   4.816 -39.625  1.00 48.38           C  
ATOM   1309  C   PRO A 159      20.172   3.926 -38.656  1.00 48.38           C  
ATOM   1310  CB  PRO A 159      19.359   4.188 -41.031  1.00 48.38           C  
ATOM   1311  O   PRO A 159      19.672   2.879 -38.250  1.00 48.38           O  
ATOM   1312  CG  PRO A 159      20.250   5.055 -41.844  1.00 48.38           C  
ATOM   1313  CD  PRO A 159      20.594   6.281 -41.062  1.00 48.38           C  
ATOM   1314  N   MET A 160      21.531   4.066 -38.500  1.00 51.28           N  
ATOM   1315  CA  MET A 160      22.453   3.074 -37.938  1.00 51.28           C  
ATOM   1316  C   MET A 160      22.516   3.162 -36.438  1.00 51.28           C  
ATOM   1317  CB  MET A 160      23.859   3.262 -38.531  1.00 51.28           C  
ATOM   1318  O   MET A 160      23.578   2.953 -35.844  1.00 51.28           O  
ATOM   1319  CG  MET A 160      24.000   2.748 -39.969  1.00 51.28           C  
ATOM   1320  SD  MET A 160      24.766   1.079 -40.031  1.00 51.28           S  
ATOM   1321  CE  MET A 160      26.484   1.526 -40.406  1.00 51.28           C  
ATOM   1322  N   ASP A 161      21.516   3.543 -35.688  1.00 59.31           N  
ATOM   1323  CA  ASP A 161      21.719   3.900 -34.281  1.00 59.31           C  
ATOM   1324  C   ASP A 161      21.406   2.721 -33.375  1.00 59.31           C  
ATOM   1325  CB  ASP A 161      20.844   5.102 -33.906  1.00 59.31           C  
ATOM   1326  O   ASP A 161      20.281   2.205 -33.375  1.00 59.31           O  
ATOM   1327  CG  ASP A 161      21.453   6.430 -34.312  1.00 59.31           C  
ATOM   1328  OD1 ASP A 161      22.672   6.473 -34.625  1.00 59.31           O  
ATOM   1329  OD2 ASP A 161      20.719   7.441 -34.312  1.00 59.31           O  
ATOM   1330  N   GLU A 162      22.453   1.944 -33.094  1.00 74.19           N  
ATOM   1331  CA  GLU A 162      22.406   0.940 -32.031  1.00 74.19           C  
ATOM   1332  C   GLU A 162      22.438   1.591 -30.656  1.00 74.19           C  
ATOM   1333  CB  GLU A 162      23.562  -0.051 -32.188  1.00 74.19           C  
ATOM   1334  O   GLU A 162      23.219   2.518 -30.422  1.00 74.19           O  
ATOM   1335  CG  GLU A 162      23.422  -0.987 -33.375  1.00 74.19           C  
ATOM   1336  CD  GLU A 162      24.531  -2.020 -33.469  1.00 74.19           C  
ATOM   1337  OE1 GLU A 162      24.531  -2.828 -34.406  1.00 74.19           O  
ATOM   1338  OE2 GLU A 162      25.406  -2.020 -32.562  1.00 74.19           O  
ATOM   1339  N   HIS A 163      21.453   1.245 -29.969  1.00 83.94           N  
ATOM   1340  CA  HIS A 163      21.359   1.759 -28.609  1.00 83.94           C  
ATOM   1341  C   HIS A 163      21.562   0.646 -27.594  1.00 83.94           C  
ATOM   1342  CB  HIS A 163      20.016   2.445 -28.391  1.00 83.94           C  
ATOM   1343  O   HIS A 163      21.125  -0.488 -27.812  1.00 83.94           O  
ATOM   1344  CG  HIS A 163      19.719   3.535 -29.359  1.00 83.94           C  
ATOM   1345  CD2 HIS A 163      19.000   3.535 -30.516  1.00 83.94           C  
ATOM   1346  ND1 HIS A 163      20.219   4.816 -29.219  1.00 83.94           N  
ATOM   1347  CE1 HIS A 163      19.797   5.559 -30.234  1.00 83.94           C  
ATOM   1348  NE2 HIS A 163      19.047   4.805 -31.031  1.00 83.94           N  
ATOM   1349  N   SER A 164      22.281   0.993 -26.656  1.00 88.62           N  
ATOM   1350  CA  SER A 164      22.516   0.052 -25.562  1.00 88.62           C  
ATOM   1351  C   SER A 164      21.812   0.500 -24.281  1.00 88.62           C  
ATOM   1352  CB  SER A 164      24.000  -0.106 -25.297  1.00 88.62           C  
ATOM   1353  O   SER A 164      22.141   1.547 -23.719  1.00 88.62           O  
ATOM   1354  OG  SER A 164      24.281  -1.331 -24.641  1.00 88.62           O  
ATOM   1355  N   CYS A 165      20.906  -0.271 -23.844  1.00 90.62           N  
ATOM   1356  CA  CYS A 165      20.156   0.022 -22.625  1.00 90.62           C  
ATOM   1357  C   CYS A 165      20.688  -0.795 -21.453  1.00 90.62           C  
ATOM   1358  CB  CYS A 165      18.672  -0.263 -22.828  1.00 90.62           C  
ATOM   1359  O   CYS A 165      20.641  -2.025 -21.469  1.00 90.62           O  
ATOM   1360  SG  CYS A 165      17.891   0.827 -24.031  1.00 90.62           S  
ATOM   1361  N   PRO A 166      21.031  -0.173 -20.422  1.00 92.56           N  
ATOM   1362  CA  PRO A 166      21.609  -0.887 -19.281  1.00 92.56           C  
ATOM   1363  C   PRO A 166      20.578  -1.231 -18.219  1.00 92.56           C  
ATOM   1364  CB  PRO A 166      22.641   0.099 -18.750  1.00 92.56           C  
ATOM   1365  O   PRO A 166      19.562  -0.539 -18.094  1.00 92.56           O  
ATOM   1366  CG  PRO A 166      22.062   1.450 -19.000  1.00 92.56           C  
ATOM   1367  CD  PRO A 166      21.312   1.403 -20.297  1.00 92.56           C  
ATOM   1368  N   LEU A 167      20.812  -2.270 -17.500  1.00 93.81           N  
ATOM   1369  CA  LEU A 167      20.234  -2.629 -16.219  1.00 93.81           C  
ATOM   1370  C   LEU A 167      21.312  -2.875 -15.180  1.00 93.81           C  
ATOM   1371  CB  LEU A 167      19.344  -3.873 -16.359  1.00 93.81           C  
ATOM   1372  O   LEU A 167      22.031  -3.875 -15.250  1.00 93.81           O  
ATOM   1373  CG  LEU A 167      18.500  -4.234 -15.141  1.00 93.81           C  
ATOM   1374  CD1 LEU A 167      17.438  -3.160 -14.891  1.00 93.81           C  
ATOM   1375  CD2 LEU A 167      17.844  -5.598 -15.328  1.00 93.81           C  
ATOM   1376  N   GLU A 168      21.344  -1.994 -14.195  1.00 93.62           N  
ATOM   1377  CA  GLU A 168      22.453  -2.000 -13.242  1.00 93.62           C  
ATOM   1378  C   GLU A 168      21.969  -2.252 -11.820  1.00 93.62           C  
ATOM   1379  CB  GLU A 168      23.234  -0.679 -13.305  1.00 93.62           C  
ATOM   1380  O   GLU A 168      20.953  -1.681 -11.398  1.00 93.62           O  
ATOM   1381  CG  GLU A 168      23.719  -0.319 -14.703  1.00 93.62           C  
ATOM   1382  CD  GLU A 168      24.344   1.063 -14.781  1.00 93.62           C  
ATOM   1383  OE1 GLU A 168      25.078   1.343 -15.750  1.00 93.62           O  
ATOM   1384  OE2 GLU A 168      24.094   1.875 -13.859  1.00 93.62           O  
ATOM   1385  N   PHE A 169      22.719  -3.100 -11.148  1.00 92.75           N  
ATOM   1386  CA  PHE A 169      22.344  -3.361  -9.758  1.00 92.75           C  
ATOM   1387  C   PHE A 169      23.578  -3.559  -8.891  1.00 92.75           C  
ATOM   1388  CB  PHE A 169      21.438  -4.594  -9.672  1.00 92.75           C  
ATOM   1389  O   PHE A 169      24.672  -3.855  -9.406  1.00 92.75           O  
ATOM   1390  CG  PHE A 169      22.094  -5.863 -10.148  1.00 92.75           C  
ATOM   1391  CD1 PHE A 169      22.031  -6.242 -11.484  1.00 92.75           C  
ATOM   1392  CD2 PHE A 169      22.781  -6.680  -9.258  1.00 92.75           C  
ATOM   1393  CE1 PHE A 169      22.641  -7.414 -11.930  1.00 92.75           C  
ATOM   1394  CE2 PHE A 169      23.391  -7.855  -9.695  1.00 92.75           C  
ATOM   1395  CZ  PHE A 169      23.312  -8.219 -11.031  1.00 92.75           C  
ATOM   1396  N   SER A 170      23.469  -3.314  -7.609  1.00 93.19           N  
ATOM   1397  CA  SER A 170      24.516  -3.449  -6.594  1.00 93.19           C  
ATOM   1398  C   SER A 170      23.922  -3.494  -5.191  1.00 93.19           C  
ATOM   1399  CB  SER A 170      25.516  -2.295  -6.695  1.00 93.19           C  
ATOM   1400  O   SER A 170      22.703  -3.480  -5.031  1.00 93.19           O  
ATOM   1401  OG  SER A 170      24.938  -1.092  -6.211  1.00 93.19           O  
ATOM   1402  N   SER A 171      24.812  -3.713  -4.293  1.00 91.38           N  
ATOM   1403  CA  SER A 171      24.375  -3.535  -2.906  1.00 91.38           C  
ATOM   1404  C   SER A 171      24.062  -2.072  -2.609  1.00 91.38           C  
ATOM   1405  CB  SER A 171      25.453  -4.039  -1.946  1.00 91.38           C  
ATOM   1406  O   SER A 171      24.766  -1.173  -3.096  1.00 91.38           O  
ATOM   1407  OG  SER A 171      25.141  -3.709  -0.606  1.00 91.38           O  
ATOM   1408  N   TYR A 172      23.109  -1.903  -1.875  1.00 86.44           N  
ATOM   1409  CA  TYR A 172      22.734  -0.545  -1.485  1.00 86.44           C  
ATOM   1410  C   TYR A 172      23.672  -0.028  -0.389  1.00 86.44           C  
ATOM   1411  CB  TYR A 172      21.281  -0.492  -1.009  1.00 86.44           C  
ATOM   1412  O   TYR A 172      24.141   1.107  -0.455  1.00 86.44           O  
ATOM   1413  CG  TYR A 172      20.797   0.904  -0.702  1.00 86.44           C  
ATOM   1414  CD1 TYR A 172      20.766   1.375   0.608  1.00 86.44           C  
ATOM   1415  CD2 TYR A 172      20.375   1.752  -1.720  1.00 86.44           C  
ATOM   1416  CE1 TYR A 172      20.312   2.660   0.896  1.00 86.44           C  
ATOM   1417  CE2 TYR A 172      19.922   3.039  -1.443  1.00 86.44           C  
ATOM   1418  OH  TYR A 172      19.453   4.754   0.145  1.00 86.44           O  
ATOM   1419  CZ  TYR A 172      19.891   3.482  -0.135  1.00 86.44           C  
ATOM   1420  N   GLY A 173      23.969  -0.858   0.485  1.00 85.81           N  
ATOM   1421  CA  GLY A 173      24.625  -0.353   1.675  1.00 85.81           C  
ATOM   1422  C   GLY A 173      25.969  -1.021   1.938  1.00 85.81           C  
ATOM   1423  O   GLY A 173      26.719  -0.584   2.805  1.00 85.81           O  
ATOM   1424  N   TYR A 174      26.297  -2.047   1.274  1.00 91.00           N  
ATOM   1425  CA  TYR A 174      27.516  -2.799   1.571  1.00 91.00           C  
ATOM   1426  C   TYR A 174      28.562  -2.592   0.485  1.00 91.00           C  
ATOM   1427  CB  TYR A 174      27.188  -4.289   1.716  1.00 91.00           C  
ATOM   1428  O   TYR A 174      28.406  -3.082  -0.636  1.00 91.00           O  
ATOM   1429  CG  TYR A 174      26.250  -4.605   2.852  1.00 91.00           C  
ATOM   1430  CD1 TYR A 174      26.688  -4.594   4.172  1.00 91.00           C  
ATOM   1431  CD2 TYR A 174      24.922  -4.914   2.607  1.00 91.00           C  
ATOM   1432  CE1 TYR A 174      25.828  -4.887   5.223  1.00 91.00           C  
ATOM   1433  CE2 TYR A 174      24.047  -5.207   3.648  1.00 91.00           C  
ATOM   1434  OH  TYR A 174      23.641  -5.477   5.988  1.00 91.00           O  
ATOM   1435  CZ  TYR A 174      24.516  -5.191   4.953  1.00 91.00           C  
ATOM   1436  N   PRO A 175      29.641  -1.949   0.781  1.00 93.12           N  
ATOM   1437  CA  PRO A 175      30.750  -1.807  -0.172  1.00 93.12           C  
ATOM   1438  C   PRO A 175      31.438  -3.135  -0.486  1.00 93.12           C  
ATOM   1439  CB  PRO A 175      31.703  -0.852   0.541  1.00 93.12           C  
ATOM   1440  O   PRO A 175      31.078  -4.168   0.087  1.00 93.12           O  
ATOM   1441  CG  PRO A 175      31.422  -1.043   1.996  1.00 93.12           C  
ATOM   1442  CD  PRO A 175      30.000  -1.470   2.152  1.00 93.12           C  
ATOM   1443  N   ARG A 176      32.406  -3.139  -1.393  1.00 94.81           N  
ATOM   1444  CA  ARG A 176      33.031  -4.344  -1.925  1.00 94.81           C  
ATOM   1445  C   ARG A 176      33.750  -5.113  -0.827  1.00 94.81           C  
ATOM   1446  CB  ARG A 176      34.000  -3.990  -3.051  1.00 94.81           C  
ATOM   1447  O   ARG A 176      33.938  -6.328  -0.928  1.00 94.81           O  
ATOM   1448  CG  ARG A 176      35.250  -3.285  -2.574  1.00 94.81           C  
ATOM   1449  CD  ARG A 176      36.250  -3.043  -3.717  1.00 94.81           C  
ATOM   1450  NE  ARG A 176      37.500  -2.484  -3.238  1.00 94.81           N  
ATOM   1451  NH1 ARG A 176      38.562  -2.629  -5.277  1.00 94.81           N  
ATOM   1452  NH2 ARG A 176      39.688  -1.784  -3.453  1.00 94.81           N  
ATOM   1453  CZ  ARG A 176      38.594  -2.301  -3.990  1.00 94.81           C  
ATOM   1454  N   GLU A 177      34.062  -4.496   0.263  1.00 92.31           N  
ATOM   1455  CA  GLU A 177      34.750  -5.160   1.371  1.00 92.31           C  
ATOM   1456  C   GLU A 177      33.781  -6.016   2.182  1.00 92.31           C  
ATOM   1457  CB  GLU A 177      35.406  -4.133   2.279  1.00 92.31           C  
ATOM   1458  O   GLU A 177      34.188  -6.883   2.951  1.00 92.31           O  
ATOM   1459  CG  GLU A 177      36.438  -3.268   1.564  1.00 92.31           C  
ATOM   1460  CD  GLU A 177      35.812  -2.109   0.796  1.00 92.31           C  
ATOM   1461  OE1 GLU A 177      36.531  -1.490  -0.036  1.00 92.31           O  
ATOM   1462  OE2 GLU A 177      34.625  -1.821   1.030  1.00 92.31           O  
ATOM   1463  N   GLU A 178      32.500  -5.773   1.994  1.00 92.81           N  
ATOM   1464  CA  GLU A 178      31.484  -6.492   2.742  1.00 92.81           C  
ATOM   1465  C   GLU A 178      30.750  -7.500   1.855  1.00 92.81           C  
ATOM   1466  CB  GLU A 178      30.484  -5.512   3.357  1.00 92.81           C  
ATOM   1467  O   GLU A 178      30.531  -8.641   2.256  1.00 92.81           O  
ATOM   1468  CG  GLU A 178      31.094  -4.539   4.352  1.00 92.81           C  
ATOM   1469  CD  GLU A 178      31.109  -5.070   5.777  1.00 92.81           C  
ATOM   1470  OE1 GLU A 178      31.688  -4.402   6.664  1.00 92.81           O  
ATOM   1471  OE2 GLU A 178      30.547  -6.160   6.008  1.00 92.81           O  
ATOM   1472  N   ILE A 179      30.375  -7.035   0.697  1.00 94.44           N  
ATOM   1473  CA  ILE A 179      29.625  -7.879  -0.225  1.00 94.44           C  
ATOM   1474  C   ILE A 179      30.234  -7.785  -1.622  1.00 94.44           C  
ATOM   1475  CB  ILE A 179      28.125  -7.484  -0.264  1.00 94.44           C  
ATOM   1476  O   ILE A 179      30.594  -6.699  -2.078  1.00 94.44           O  
ATOM   1477  CG1 ILE A 179      27.438  -7.855   1.056  1.00 94.44           C  
ATOM   1478  CG2 ILE A 179      27.422  -8.148  -1.453  1.00 94.44           C  
ATOM   1479  CD1 ILE A 179      25.969  -7.488   1.110  1.00 94.44           C  
ATOM   1480  N   VAL A 180      30.344  -8.891  -2.281  1.00 96.75           N  
ATOM   1481  CA  VAL A 180      30.828  -8.984  -3.654  1.00 96.75           C  
ATOM   1482  C   VAL A 180      29.828  -9.750  -4.508  1.00 96.75           C  
ATOM   1483  CB  VAL A 180      32.219  -9.664  -3.723  1.00 96.75           C  
ATOM   1484  O   VAL A 180      29.453 -10.875  -4.176  1.00 96.75           O  
ATOM   1485  CG1 VAL A 180      32.688  -9.773  -5.172  1.00 96.75           C  
ATOM   1486  CG2 VAL A 180      33.219  -8.891  -2.885  1.00 96.75           C  
ATOM   1487  N   TYR A 181      29.453  -9.133  -5.547  1.00 96.81           N  
ATOM   1488  CA  TYR A 181      28.547  -9.797  -6.488  1.00 96.81           C  
ATOM   1489  C   TYR A 181      29.328 -10.445  -7.625  1.00 96.81           C  
ATOM   1490  CB  TYR A 181      27.547  -8.789  -7.059  1.00 96.81           C  
ATOM   1491  O   TYR A 181      30.344  -9.891  -8.086  1.00 96.81           O  
ATOM   1492  CG  TYR A 181      26.469  -8.383  -6.070  1.00 96.81           C  
ATOM   1493  CD1 TYR A 181      25.250  -9.047  -6.020  1.00 96.81           C  
ATOM   1494  CD2 TYR A 181      26.688  -7.324  -5.191  1.00 96.81           C  
ATOM   1495  CE1 TYR A 181      24.266  -8.672  -5.113  1.00 96.81           C  
ATOM   1496  CE2 TYR A 181      25.703  -6.941  -4.285  1.00 96.81           C  
ATOM   1497  OH  TYR A 181      23.531  -7.242  -3.354  1.00 96.81           O  
ATOM   1498  CZ  TYR A 181      24.500  -7.621  -4.250  1.00 96.81           C  
ATOM   1499  N   GLN A 182      28.828 -11.539  -8.109  1.00 96.62           N  
ATOM   1500  CA  GLN A 182      29.406 -12.250  -9.242  1.00 96.62           C  
ATOM   1501  C   GLN A 182      28.328 -12.906 -10.094  1.00 96.62           C  
ATOM   1502  CB  GLN A 182      30.406 -13.305  -8.766  1.00 96.62           C  
ATOM   1503  O   GLN A 182      27.359 -13.453  -9.562  1.00 96.62           O  
ATOM   1504  CG  GLN A 182      31.719 -12.727  -8.234  1.00 96.62           C  
ATOM   1505  CD  GLN A 182      32.719 -13.797  -7.840  1.00 96.62           C  
ATOM   1506  NE2 GLN A 182      33.906 -13.367  -7.426  1.00 96.62           N  
ATOM   1507  OE1 GLN A 182      32.406 -14.992  -7.898  1.00 96.62           O  
ATOM   1508  N   TRP A 183      28.531 -12.844 -11.359  1.00 95.38           N  
ATOM   1509  CA  TRP A 183      27.609 -13.547 -12.258  1.00 95.38           C  
ATOM   1510  C   TRP A 183      27.812 -15.055 -12.156  1.00 95.38           C  
ATOM   1511  CB  TRP A 183      27.812 -13.094 -13.703  1.00 95.38           C  
ATOM   1512  O   TRP A 183      28.938 -15.547 -12.172  1.00 95.38           O  
ATOM   1513  CG  TRP A 183      27.391 -11.680 -13.961  1.00 95.38           C  
ATOM   1514  CD1 TRP A 183      28.188 -10.594 -14.141  1.00 95.38           C  
ATOM   1515  CD2 TRP A 183      26.047 -11.203 -14.070  1.00 95.38           C  
ATOM   1516  CE2 TRP A 183      26.109  -9.812 -14.312  1.00 95.38           C  
ATOM   1517  CE3 TRP A 183      24.781 -11.820 -13.977  1.00 95.38           C  
ATOM   1518  NE1 TRP A 183      27.422  -9.469 -14.352  1.00 95.38           N  
ATOM   1519  CH2 TRP A 183      23.750  -9.656 -14.375  1.00 95.38           C  
ATOM   1520  CZ2 TRP A 183      24.953  -9.031 -14.469  1.00 95.38           C  
ATOM   1521  CZ3 TRP A 183      23.641 -11.039 -14.133  1.00 95.38           C  
ATOM   1522  N   LYS A 184      26.703 -15.742 -12.008  1.00 88.44           N  
ATOM   1523  CA  LYS A 184      26.766 -17.203 -11.977  1.00 88.44           C  
ATOM   1524  C   LYS A 184      27.141 -17.766 -13.344  1.00 88.44           C  
ATOM   1525  CB  LYS A 184      25.422 -17.797 -11.523  1.00 88.44           C  
ATOM   1526  O   LYS A 184      27.906 -18.734 -13.430  1.00 88.44           O  
ATOM   1527  CG  LYS A 184      25.469 -19.297 -11.273  1.00 88.44           C  
ATOM   1528  CD  LYS A 184      24.156 -19.797 -10.672  1.00 88.44           C  
ATOM   1529  CE  LYS A 184      24.188 -21.297 -10.422  1.00 88.44           C  
ATOM   1530  NZ  LYS A 184      22.953 -21.766  -9.750  1.00 88.44           N  
ATOM   1531  N   ARG A 185      26.500 -17.188 -14.305  1.00 81.81           N  
ATOM   1532  CA  ARG A 185      26.766 -17.625 -15.672  1.00 81.81           C  
ATOM   1533  C   ARG A 185      27.359 -16.484 -16.500  1.00 81.81           C  
ATOM   1534  CB  ARG A 185      25.500 -18.141 -16.328  1.00 81.81           C  
ATOM   1535  O   ARG A 185      27.250 -15.320 -16.141  1.00 81.81           O  
ATOM   1536  CG  ARG A 185      24.922 -19.391 -15.672  1.00 81.81           C  
ATOM   1537  CD  ARG A 185      23.672 -19.875 -16.375  1.00 81.81           C  
ATOM   1538  NE  ARG A 185      23.078 -21.031 -15.703  1.00 81.81           N  
ATOM   1539  NH1 ARG A 185      21.297 -21.234 -17.156  1.00 81.81           N  
ATOM   1540  NH2 ARG A 185      21.516 -22.688 -15.391  1.00 81.81           N  
ATOM   1541  CZ  ARG A 185      21.969 -21.641 -16.078  1.00 81.81           C  
ATOM   1542  N   SER A 186      27.953 -16.922 -17.547  1.00 75.12           N  
ATOM   1543  CA  SER A 186      28.625 -15.953 -18.422  1.00 75.12           C  
ATOM   1544  C   SER A 186      27.609 -15.078 -19.141  1.00 75.12           C  
ATOM   1545  CB  SER A 186      29.516 -16.656 -19.438  1.00 75.12           C  
ATOM   1546  O   SER A 186      27.844 -13.891 -19.359  1.00 75.12           O  
ATOM   1547  OG  SER A 186      28.797 -17.641 -20.156  1.00 75.12           O  
ATOM   1548  N   SER A 187      26.484 -15.805 -19.469  1.00 77.44           N  
ATOM   1549  CA  SER A 187      25.500 -15.016 -20.188  1.00 77.44           C  
ATOM   1550  C   SER A 187      24.125 -15.148 -19.562  1.00 77.44           C  
ATOM   1551  CB  SER A 187      25.438 -15.438 -21.656  1.00 77.44           C  
ATOM   1552  O   SER A 187      23.750 -16.219 -19.094  1.00 77.44           O  
ATOM   1553  OG  SER A 187      24.375 -14.789 -22.328  1.00 77.44           O  
ATOM   1554  N   VAL A 188      23.453 -13.984 -19.516  1.00 87.38           N  
ATOM   1555  CA  VAL A 188      22.078 -13.914 -19.031  1.00 87.38           C  
ATOM   1556  C   VAL A 188      21.141 -14.609 -20.016  1.00 87.38           C  
ATOM   1557  CB  VAL A 188      21.625 -12.453 -18.812  1.00 87.38           C  
ATOM   1558  O   VAL A 188      21.297 -14.461 -21.234  1.00 87.38           O  
ATOM   1559  CG1 VAL A 188      20.141 -12.391 -18.438  1.00 87.38           C  
ATOM   1560  CG2 VAL A 188      22.484 -11.789 -17.719  1.00 87.38           C  
ATOM   1561  N   GLU A 189      20.297 -15.422 -19.516  1.00 83.56           N  
ATOM   1562  CA  GLU A 189      19.344 -16.125 -20.359  1.00 83.56           C  
ATOM   1563  C   GLU A 189      18.125 -15.242 -20.641  1.00 83.56           C  
ATOM   1564  CB  GLU A 189      18.906 -17.438 -19.703  1.00 83.56           C  
ATOM   1565  O   GLU A 189      17.688 -14.477 -19.781  1.00 83.56           O  
ATOM   1566  CG  GLU A 189      19.984 -18.500 -19.656  1.00 83.56           C  
ATOM   1567  CD  GLU A 189      19.500 -19.828 -19.125  1.00 83.56           C  
ATOM   1568  OE1 GLU A 189      20.281 -20.812 -19.125  1.00 83.56           O  
ATOM   1569  OE2 GLU A 189      18.328 -19.891 -18.672  1.00 83.56           O  
ATOM   1570  N   VAL A 190      17.703 -15.406 -21.906  1.00 83.88           N  
ATOM   1571  CA  VAL A 190      16.547 -14.625 -22.344  1.00 83.88           C  
ATOM   1572  C   VAL A 190      15.438 -15.555 -22.812  1.00 83.88           C  
ATOM   1573  CB  VAL A 190      16.922 -13.633 -23.469  1.00 83.88           C  
ATOM   1574  O   VAL A 190      15.703 -16.625 -23.375  1.00 83.88           O  
ATOM   1575  CG1 VAL A 190      17.906 -12.578 -22.953  1.00 83.88           C  
ATOM   1576  CG2 VAL A 190      17.500 -14.375 -24.656  1.00 83.88           C  
ATOM   1577  N   GLY A 191      14.227 -15.172 -22.547  1.00 78.31           N  
ATOM   1578  CA  GLY A 191      13.062 -15.898 -23.031  1.00 78.31           C  
ATOM   1579  C   GLY A 191      12.781 -15.664 -24.500  1.00 78.31           C  
ATOM   1580  O   GLY A 191      13.680 -15.305 -25.250  1.00 78.31           O  
ATOM   1581  N   ASP A 192      11.602 -16.000 -24.875  1.00 76.62           N  
ATOM   1582  CA  ASP A 192      11.180 -15.836 -26.266  1.00 76.62           C  
ATOM   1583  C   ASP A 192      11.117 -14.359 -26.641  1.00 76.62           C  
ATOM   1584  CB  ASP A 192       9.828 -16.500 -26.500  1.00 76.62           C  
ATOM   1585  O   ASP A 192      10.188 -13.648 -26.234  1.00 76.62           O  
ATOM   1586  CG  ASP A 192       9.398 -16.500 -27.953  1.00 76.62           C  
ATOM   1587  OD1 ASP A 192      10.172 -16.000 -28.812  1.00 76.62           O  
ATOM   1588  OD2 ASP A 192       8.289 -16.984 -28.250  1.00 76.62           O  
ATOM   1589  N   THR A 193      12.008 -13.906 -27.500  1.00 78.06           N  
ATOM   1590  CA  THR A 193      12.148 -12.508 -27.875  1.00 78.06           C  
ATOM   1591  C   THR A 193      10.984 -12.062 -28.750  1.00 78.06           C  
ATOM   1592  CB  THR A 193      13.477 -12.250 -28.594  1.00 78.06           C  
ATOM   1593  O   THR A 193      10.758 -10.859 -28.922  1.00 78.06           O  
ATOM   1594  CG2 THR A 193      14.672 -12.586 -27.703  1.00 78.06           C  
ATOM   1595  OG1 THR A 193      13.531 -13.062 -29.781  1.00 78.06           O  
ATOM   1596  N   ARG A 194      10.266 -13.031 -29.281  1.00 71.38           N  
ATOM   1597  CA  ARG A 194       9.141 -12.711 -30.141  1.00 71.38           C  
ATOM   1598  C   ARG A 194       8.031 -12.008 -29.359  1.00 71.38           C  
ATOM   1599  CB  ARG A 194       8.594 -13.977 -30.812  1.00 71.38           C  
ATOM   1600  O   ARG A 194       7.191 -11.328 -29.938  1.00 71.38           O  
ATOM   1601  CG  ARG A 194       9.547 -14.609 -31.812  1.00 71.38           C  
ATOM   1602  CD  ARG A 194       8.977 -15.898 -32.375  1.00 71.38           C  
ATOM   1603  NE  ARG A 194       9.398 -17.062 -31.625  1.00 71.38           N  
ATOM   1604  NH1 ARG A 194       8.188 -18.578 -32.875  1.00 71.38           N  
ATOM   1605  NH2 ARG A 194       9.453 -19.297 -31.109  1.00 71.38           N  
ATOM   1606  CZ  ARG A 194       9.016 -18.312 -31.859  1.00 71.38           C  
ATOM   1607  N   SER A 195       8.070 -12.141 -28.156  1.00 70.31           N  
ATOM   1608  CA  SER A 195       7.023 -11.562 -27.328  1.00 70.31           C  
ATOM   1609  C   SER A 195       7.430 -10.188 -26.797  1.00 70.31           C  
ATOM   1610  CB  SER A 195       6.688 -12.492 -26.172  1.00 70.31           C  
ATOM   1611  O   SER A 195       6.637  -9.516 -26.141  1.00 70.31           O  
ATOM   1612  OG  SER A 195       7.789 -12.602 -25.281  1.00 70.31           O  
ATOM   1613  N   TRP A 196       8.586  -9.781 -27.188  1.00 78.31           N  
ATOM   1614  CA  TRP A 196       9.086  -8.516 -26.672  1.00 78.31           C  
ATOM   1615  C   TRP A 196       8.422  -7.336 -27.375  1.00 78.31           C  
ATOM   1616  CB  TRP A 196      10.609  -8.430 -26.828  1.00 78.31           C  
ATOM   1617  O   TRP A 196       8.156  -7.391 -28.578  1.00 78.31           O  
ATOM   1618  CG  TRP A 196      11.359  -9.391 -25.953  1.00 78.31           C  
ATOM   1619  CD1 TRP A 196      10.859 -10.469 -25.281  1.00 78.31           C  
ATOM   1620  CD2 TRP A 196      12.766  -9.359 -25.656  1.00 78.31           C  
ATOM   1621  CE2 TRP A 196      13.039 -10.445 -24.812  1.00 78.31           C  
ATOM   1622  CE3 TRP A 196      13.812  -8.508 -26.047  1.00 78.31           C  
ATOM   1623  NE1 TRP A 196      11.859 -11.109 -24.594  1.00 78.31           N  
ATOM   1624  CH2 TRP A 196      15.328  -9.867 -24.703  1.00 78.31           C  
ATOM   1625  CZ2 TRP A 196      14.320 -10.711 -24.328  1.00 78.31           C  
ATOM   1626  CZ3 TRP A 196      15.086  -8.773 -25.562  1.00 78.31           C  
ATOM   1627  N   ARG A 197       8.086  -6.371 -26.625  1.00 75.62           N  
ATOM   1628  CA  ARG A 197       7.438  -5.172 -27.156  1.00 75.62           C  
ATOM   1629  C   ARG A 197       8.461  -4.066 -27.406  1.00 75.62           C  
ATOM   1630  CB  ARG A 197       6.355  -4.676 -26.188  1.00 75.62           C  
ATOM   1631  O   ARG A 197       8.469  -3.051 -26.703  1.00 75.62           O  
ATOM   1632  CG  ARG A 197       5.211  -5.656 -26.000  1.00 75.62           C  
ATOM   1633  CD  ARG A 197       4.230  -5.176 -24.922  1.00 75.62           C  
ATOM   1634  NE  ARG A 197       4.789  -5.312 -23.594  1.00 75.62           N  
ATOM   1635  NH1 ARG A 197       3.223  -3.949 -22.578  1.00 75.62           N  
ATOM   1636  NH2 ARG A 197       4.879  -4.922 -21.328  1.00 75.62           N  
ATOM   1637  CZ  ARG A 197       4.297  -4.727 -22.500  1.00 75.62           C  
ATOM   1638  N   LEU A 198       9.148  -4.223 -28.469  1.00 76.38           N  
ATOM   1639  CA  LEU A 198      10.242  -3.309 -28.797  1.00 76.38           C  
ATOM   1640  C   LEU A 198       9.781  -2.230 -29.766  1.00 76.38           C  
ATOM   1641  CB  LEU A 198      11.430  -4.074 -29.375  1.00 76.38           C  
ATOM   1642  O   LEU A 198      10.484  -1.239 -29.984  1.00 76.38           O  
ATOM   1643  CG  LEU A 198      12.094  -5.105 -28.469  1.00 76.38           C  
ATOM   1644  CD1 LEU A 198      13.133  -5.910 -29.250  1.00 76.38           C  
ATOM   1645  CD2 LEU A 198      12.734  -4.418 -27.266  1.00 76.38           C  
ATOM   1646  N   TYR A 199       8.539  -2.391 -30.297  1.00 76.56           N  
ATOM   1647  CA  TYR A 199       7.949  -1.436 -31.234  1.00 76.56           C  
ATOM   1648  C   TYR A 199       8.906  -1.138 -32.375  1.00 76.56           C  
ATOM   1649  CB  TYR A 199       7.582  -0.136 -30.500  1.00 76.56           C  
ATOM   1650  O   TYR A 199       9.180  -2.010 -33.219  1.00 76.56           O  
ATOM   1651  CG  TYR A 199       6.555  -0.320 -29.406  1.00 76.56           C  
ATOM   1652  CD1 TYR A 199       5.258  -0.731 -29.703  1.00 76.56           C  
ATOM   1653  CD2 TYR A 199       6.883  -0.081 -28.078  1.00 76.56           C  
ATOM   1654  CE1 TYR A 199       4.312  -0.899 -28.703  1.00 76.56           C  
ATOM   1655  CE2 TYR A 199       5.945  -0.246 -27.062  1.00 76.56           C  
ATOM   1656  OH  TYR A 199       3.729  -0.820 -26.391  1.00 76.56           O  
ATOM   1657  CZ  TYR A 199       4.664  -0.655 -27.391  1.00 76.56           C  
ATOM   1658  N   GLN A 200       9.547   0.058 -32.312  1.00 75.00           N  
ATOM   1659  CA  GLN A 200      10.391   0.487 -33.438  1.00 75.00           C  
ATOM   1660  C   GLN A 200      11.812  -0.046 -33.281  1.00 75.00           C  
ATOM   1661  CB  GLN A 200      10.414   2.014 -33.531  1.00 75.00           C  
ATOM   1662  O   GLN A 200      12.711   0.326 -34.031  1.00 75.00           O  
ATOM   1663  CG  GLN A 200      11.000   2.703 -32.312  1.00 75.00           C  
ATOM   1664  CD  GLN A 200      10.383   4.066 -32.031  1.00 75.00           C  
ATOM   1665  NE2 GLN A 200      11.008   4.848 -31.172  1.00 75.00           N  
ATOM   1666  OE1 GLN A 200       9.344   4.414 -32.625  1.00 75.00           O  
ATOM   1667  N   PHE A 201      11.938  -0.926 -32.375  1.00 81.69           N  
ATOM   1668  CA  PHE A 201      13.281  -1.417 -32.125  1.00 81.69           C  
ATOM   1669  C   PHE A 201      13.352  -2.928 -32.312  1.00 81.69           C  
ATOM   1670  CB  PHE A 201      13.727  -1.049 -30.688  1.00 81.69           C  
ATOM   1671  O   PHE A 201      12.328  -3.600 -32.375  1.00 81.69           O  
ATOM   1672  CG  PHE A 201      13.852   0.433 -30.469  1.00 81.69           C  
ATOM   1673  CD1 PHE A 201      15.023   1.103 -30.781  1.00 81.69           C  
ATOM   1674  CD2 PHE A 201      12.789   1.157 -29.938  1.00 81.69           C  
ATOM   1675  CE1 PHE A 201      15.141   2.475 -30.562  1.00 81.69           C  
ATOM   1676  CE2 PHE A 201      12.898   2.527 -29.719  1.00 81.69           C  
ATOM   1677  CZ  PHE A 201      14.078   3.184 -30.031  1.00 81.69           C  
ATOM   1678  N   SER A 202      14.570  -3.379 -32.562  1.00 85.75           N  
ATOM   1679  CA  SER A 202      14.891  -4.801 -32.625  1.00 85.75           C  
ATOM   1680  C   SER A 202      16.016  -5.148 -31.672  1.00 85.75           C  
ATOM   1681  CB  SER A 202      15.281  -5.207 -34.062  1.00 85.75           C  
ATOM   1682  O   SER A 202      16.922  -4.336 -31.438  1.00 85.75           O  
ATOM   1683  OG  SER A 202      16.438  -4.504 -34.469  1.00 85.75           O  
ATOM   1684  N   PHE A 203      15.898  -6.285 -31.125  1.00 88.38           N  
ATOM   1685  CA  PHE A 203      16.906  -6.773 -30.203  1.00 88.38           C  
ATOM   1686  C   PHE A 203      18.094  -7.359 -30.969  1.00 88.38           C  
ATOM   1687  CB  PHE A 203      16.328  -7.828 -29.266  1.00 88.38           C  
ATOM   1688  O   PHE A 203      17.922  -8.211 -31.844  1.00 88.38           O  
ATOM   1689  CG  PHE A 203      17.328  -8.461 -28.359  1.00 88.38           C  
ATOM   1690  CD1 PHE A 203      17.688  -9.805 -28.500  1.00 88.38           C  
ATOM   1691  CD2 PHE A 203      17.938  -7.727 -27.344  1.00 88.38           C  
ATOM   1692  CE1 PHE A 203      18.625 -10.391 -27.656  1.00 88.38           C  
ATOM   1693  CE2 PHE A 203      18.875  -8.312 -26.500  1.00 88.38           C  
ATOM   1694  CZ  PHE A 203      19.219  -9.648 -26.656  1.00 88.38           C  
ATOM   1695  N   VAL A 204      19.250  -6.895 -30.641  1.00 89.06           N  
ATOM   1696  CA  VAL A 204      20.453  -7.305 -31.359  1.00 89.06           C  
ATOM   1697  C   VAL A 204      21.281  -8.227 -30.469  1.00 89.06           C  
ATOM   1698  CB  VAL A 204      21.297  -6.086 -31.797  1.00 89.06           C  
ATOM   1699  O   VAL A 204      21.859  -9.203 -30.953  1.00 89.06           O  
ATOM   1700  CG1 VAL A 204      22.547  -6.535 -32.531  1.00 89.06           C  
ATOM   1701  CG2 VAL A 204      20.469  -5.148 -32.656  1.00 89.06           C  
ATOM   1702  N   GLY A 205      21.328  -7.941 -29.234  1.00 89.69           N  
ATOM   1703  CA  GLY A 205      22.156  -8.734 -28.344  1.00 89.69           C  
ATOM   1704  C   GLY A 205      22.203  -8.172 -26.922  1.00 89.69           C  
ATOM   1705  O   GLY A 205      21.516  -7.207 -26.609  1.00 89.69           O  
ATOM   1706  N   LEU A 206      22.938  -8.914 -26.141  1.00 92.31           N  
ATOM   1707  CA  LEU A 206      23.125  -8.477 -24.766  1.00 92.31           C  
ATOM   1708  C   LEU A 206      24.500  -8.852 -24.250  1.00 92.31           C  
ATOM   1709  CB  LEU A 206      22.047  -9.078 -23.859  1.00 92.31           C  
ATOM   1710  O   LEU A 206      25.156  -9.750 -24.797  1.00 92.31           O  
ATOM   1711  CG  LEU A 206      22.047 -10.602 -23.719  1.00 92.31           C  
ATOM   1712  CD1 LEU A 206      22.984 -11.031 -22.594  1.00 92.31           C  
ATOM   1713  CD2 LEU A 206      20.641 -11.125 -23.469  1.00 92.31           C  
ATOM   1714  N   ARG A 207      24.953  -8.141 -23.328  1.00 93.00           N  
ATOM   1715  CA  ARG A 207      26.219  -8.414 -22.656  1.00 93.00           C  
ATOM   1716  C   ARG A 207      26.141  -8.039 -21.172  1.00 93.00           C  
ATOM   1717  CB  ARG A 207      27.359  -7.660 -23.328  1.00 93.00           C  
ATOM   1718  O   ARG A 207      25.516  -7.047 -20.812  1.00 93.00           O  
ATOM   1719  CG  ARG A 207      27.219  -6.148 -23.281  1.00 93.00           C  
ATOM   1720  CD  ARG A 207      28.266  -5.449 -24.141  1.00 93.00           C  
ATOM   1721  NE  ARG A 207      28.125  -3.998 -24.078  1.00 93.00           N  
ATOM   1722  NH1 ARG A 207      26.844  -3.828 -25.984  1.00 93.00           N  
ATOM   1723  NH2 ARG A 207      27.391  -1.945 -24.812  1.00 93.00           N  
ATOM   1724  CZ  ARG A 207      27.453  -3.260 -24.953  1.00 93.00           C  
ATOM   1725  N   ASN A 208      26.672  -8.867 -20.359  1.00 93.12           N  
ATOM   1726  CA  ASN A 208      26.766  -8.555 -18.938  1.00 93.12           C  
ATOM   1727  C   ASN A 208      28.188  -8.195 -18.516  1.00 93.12           C  
ATOM   1728  CB  ASN A 208      26.234  -9.727 -18.094  1.00 93.12           C  
ATOM   1729  O   ASN A 208      29.141  -8.766 -19.031  1.00 93.12           O  
ATOM   1730  CG  ASN A 208      26.906 -11.039 -18.453  1.00 93.12           C  
ATOM   1731  ND2 ASN A 208      27.141 -11.883 -17.453  1.00 93.12           N  
ATOM   1732  OD1 ASN A 208      27.203 -11.297 -19.625  1.00 93.12           O  
ATOM   1733  N   THR A 209      28.297  -7.219 -17.609  1.00 94.56           N  
ATOM   1734  CA  THR A 209      29.578  -6.711 -17.156  1.00 94.56           C  
ATOM   1735  C   THR A 209      29.578  -6.523 -15.633  1.00 94.56           C  
ATOM   1736  CB  THR A 209      29.938  -5.375 -17.828  1.00 94.56           C  
ATOM   1737  O   THR A 209      28.516  -6.570 -15.008  1.00 94.56           O  
ATOM   1738  CG2 THR A 209      29.875  -5.500 -19.344  1.00 94.56           C  
ATOM   1739  OG1 THR A 209      29.016  -4.367 -17.406  1.00 94.56           O  
ATOM   1740  N   THR A 210      30.766  -6.508 -15.062  1.00 95.75           N  
ATOM   1741  CA  THR A 210      31.016  -6.195 -13.656  1.00 95.75           C  
ATOM   1742  C   THR A 210      32.031  -5.066 -13.516  1.00 95.75           C  
ATOM   1743  CB  THR A 210      31.500  -7.434 -12.883  1.00 95.75           C  
ATOM   1744  O   THR A 210      33.094  -5.090 -14.156  1.00 95.75           O  
ATOM   1745  CG2 THR A 210      31.625  -7.145 -11.391  1.00 95.75           C  
ATOM   1746  OG1 THR A 210      30.578  -8.516 -13.086  1.00 95.75           O  
ATOM   1747  N   GLU A 211      31.688  -4.082 -12.711  1.00 95.81           N  
ATOM   1748  CA  GLU A 211      32.594  -2.959 -12.484  1.00 95.81           C  
ATOM   1749  C   GLU A 211      32.594  -2.529 -11.023  1.00 95.81           C  
ATOM   1750  CB  GLU A 211      32.219  -1.776 -13.383  1.00 95.81           C  
ATOM   1751  O   GLU A 211      31.625  -2.793 -10.297  1.00 95.81           O  
ATOM   1752  CG  GLU A 211      30.844  -1.187 -13.078  1.00 95.81           C  
ATOM   1753  CD  GLU A 211      30.453  -0.058 -14.016  1.00 95.81           C  
ATOM   1754  OE1 GLU A 211      29.250   0.286 -14.086  1.00 95.81           O  
ATOM   1755  OE2 GLU A 211      31.359   0.486 -14.695  1.00 95.81           O  
ATOM   1756  N   VAL A 212      33.656  -2.006 -10.625  1.00 95.88           N  
ATOM   1757  CA  VAL A 212      33.719  -1.401  -9.297  1.00 95.88           C  
ATOM   1758  C   VAL A 212      33.562   0.112  -9.406  1.00 95.88           C  
ATOM   1759  CB  VAL A 212      35.062  -1.733  -8.609  1.00 95.88           C  
ATOM   1760  O   VAL A 212      34.312   0.785 -10.094  1.00 95.88           O  
ATOM   1761  CG1 VAL A 212      35.188  -1.039  -7.254  1.00 95.88           C  
ATOM   1762  CG2 VAL A 212      35.250  -3.244  -8.453  1.00 95.88           C  
ATOM   1763  N   VAL A 213      32.562   0.556  -8.789  1.00 91.31           N  
ATOM   1764  CA  VAL A 213      32.281   1.986  -8.805  1.00 91.31           C  
ATOM   1765  C   VAL A 213      32.719   2.615  -7.484  1.00 91.31           C  
ATOM   1766  CB  VAL A 213      30.781   2.264  -9.070  1.00 91.31           C  
ATOM   1767  O   VAL A 213      32.312   2.150  -6.410  1.00 91.31           O  
ATOM   1768  CG1 VAL A 213      30.469   3.754  -8.930  1.00 91.31           C  
ATOM   1769  CG2 VAL A 213      30.375   1.757 -10.453  1.00 91.31           C  
ATOM   1770  N   LYS A 214      33.438   3.705  -7.641  1.00 89.19           N  
ATOM   1771  CA  LYS A 214      33.938   4.430  -6.465  1.00 89.19           C  
ATOM   1772  C   LYS A 214      32.938   5.523  -6.055  1.00 89.19           C  
ATOM   1773  CB  LYS A 214      35.312   5.043  -6.734  1.00 89.19           C  
ATOM   1774  O   LYS A 214      32.531   6.344  -6.879  1.00 89.19           O  
ATOM   1775  CG  LYS A 214      36.406   4.016  -6.938  1.00 89.19           C  
ATOM   1776  CD  LYS A 214      37.781   4.680  -7.047  1.00 89.19           C  
ATOM   1777  CE  LYS A 214      38.875   3.652  -7.266  1.00 89.19           C  
ATOM   1778  NZ  LYS A 214      40.219   4.293  -7.328  1.00 89.19           N  
ATOM   1779  N   THR A 215      32.531   5.406  -4.797  1.00 79.44           N  
ATOM   1780  CA  THR A 215      31.641   6.418  -4.250  1.00 79.44           C  
ATOM   1781  C   THR A 215      32.188   6.980  -2.941  1.00 79.44           C  
ATOM   1782  CB  THR A 215      30.234   5.840  -4.008  1.00 79.44           C  
ATOM   1783  O   THR A 215      33.188   6.500  -2.430  1.00 79.44           O  
ATOM   1784  CG2 THR A 215      29.719   5.105  -5.242  1.00 79.44           C  
ATOM   1785  OG1 THR A 215      30.266   4.930  -2.904  1.00 79.44           O  
ATOM   1786  N   THR A 216      31.547   7.996  -2.432  1.00 72.56           N  
ATOM   1787  CA  THR A 216      31.953   8.617  -1.177  1.00 72.56           C  
ATOM   1788  C   THR A 216      31.719   7.672  -0.003  1.00 72.56           C  
ATOM   1789  CB  THR A 216      31.188   9.938  -0.932  1.00 72.56           C  
ATOM   1790  O   THR A 216      32.438   7.727   0.996  1.00 72.56           O  
ATOM   1791  CG2 THR A 216      31.625  11.016  -1.910  1.00 72.56           C  
ATOM   1792  OG1 THR A 216      29.781   9.703  -1.097  1.00 72.56           O  
ATOM   1793  N   SER A 217      30.812   6.816  -0.175  1.00 76.06           N  
ATOM   1794  CA  SER A 217      30.469   5.902   0.907  1.00 76.06           C  
ATOM   1795  C   SER A 217      31.266   4.602   0.803  1.00 76.06           C  
ATOM   1796  CB  SER A 217      28.969   5.598   0.897  1.00 76.06           C  
ATOM   1797  O   SER A 217      31.203   3.760   1.702  1.00 76.06           O  
ATOM   1798  OG  SER A 217      28.578   5.031  -0.341  1.00 76.06           O  
ATOM   1799  N   GLY A 218      31.953   4.395  -0.265  1.00 85.25           N  
ATOM   1800  CA  GLY A 218      32.719   3.184  -0.491  1.00 85.25           C  
ATOM   1801  C   GLY A 218      32.719   2.725  -1.937  1.00 85.25           C  
ATOM   1802  O   GLY A 218      32.094   3.375  -2.793  1.00 85.25           O  
ATOM   1803  N   ASP A 219      33.469   1.651  -2.107  1.00 93.81           N  
ATOM   1804  CA  ASP A 219      33.531   1.028  -3.426  1.00 93.81           C  
ATOM   1805  C   ASP A 219      32.500  -0.099  -3.541  1.00 93.81           C  
ATOM   1806  CB  ASP A 219      34.938   0.493  -3.711  1.00 93.81           C  
ATOM   1807  O   ASP A 219      32.469  -1.004  -2.707  1.00 93.81           O  
ATOM   1808  CG  ASP A 219      36.000   1.584  -3.730  1.00 93.81           C  
ATOM   1809  OD1 ASP A 219      35.625   2.781  -3.691  1.00 93.81           O  
ATOM   1810  OD2 ASP A 219      37.188   1.242  -3.789  1.00 93.81           O  
ATOM   1811  N   TYR A 220      31.797  -0.020  -4.555  1.00 93.62           N  
ATOM   1812  CA  TYR A 220      30.734  -0.999  -4.730  1.00 93.62           C  
ATOM   1813  C   TYR A 220      30.953  -1.812  -6.000  1.00 93.62           C  
ATOM   1814  CB  TYR A 220      29.375  -0.305  -4.773  1.00 93.62           C  
ATOM   1815  O   TYR A 220      31.422  -1.287  -7.012  1.00 93.62           O  
ATOM   1816  CG  TYR A 220      28.938   0.268  -3.443  1.00 93.62           C  
ATOM   1817  CD1 TYR A 220      28.109  -0.450  -2.590  1.00 93.62           C  
ATOM   1818  CD2 TYR A 220      29.359   1.529  -3.039  1.00 93.62           C  
ATOM   1819  CE1 TYR A 220      27.703   0.075  -1.367  1.00 93.62           C  
ATOM   1820  CE2 TYR A 220      28.969   2.064  -1.818  1.00 93.62           C  
ATOM   1821  OH  TYR A 220      27.750   1.855   0.221  1.00 93.62           O  
ATOM   1822  CZ  TYR A 220      28.141   1.331  -0.990  1.00 93.62           C  
ATOM   1823  N   VAL A 221      30.609  -2.984  -5.934  1.00 96.31           N  
ATOM   1824  CA  VAL A 221      30.578  -3.838  -7.117  1.00 96.31           C  
ATOM   1825  C   VAL A 221      29.250  -3.654  -7.852  1.00 96.31           C  
ATOM   1826  CB  VAL A 221      30.781  -5.324  -6.750  1.00 96.31           C  
ATOM   1827  O   VAL A 221      28.188  -4.004  -7.328  1.00 96.31           O  
ATOM   1828  CG1 VAL A 221      30.766  -6.199  -8.000  1.00 96.31           C  
ATOM   1829  CG2 VAL A 221      32.094  -5.508  -5.992  1.00 96.31           C  
ATOM   1830  N   VAL A 222      29.328  -3.168  -9.039  1.00 96.31           N  
ATOM   1831  CA  VAL A 222      28.141  -2.896  -9.836  1.00 96.31           C  
ATOM   1832  C   VAL A 222      28.062  -3.898 -10.992  1.00 96.31           C  
ATOM   1833  CB  VAL A 222      28.156  -1.453 -10.391  1.00 96.31           C  
ATOM   1834  O   VAL A 222      29.000  -4.008 -11.797  1.00 96.31           O  
ATOM   1835  CG1 VAL A 222      26.953  -1.221 -11.305  1.00 96.31           C  
ATOM   1836  CG2 VAL A 222      28.156  -0.446  -9.242  1.00 96.31           C  
ATOM   1837  N   MET A 223      26.984  -4.598 -10.945  1.00 96.88           N  
ATOM   1838  CA  MET A 223      26.672  -5.547 -12.008  1.00 96.88           C  
ATOM   1839  C   MET A 223      25.766  -4.914 -13.055  1.00 96.88           C  
ATOM   1840  CB  MET A 223      26.000  -6.801 -11.430  1.00 96.88           C  
ATOM   1841  O   MET A 223      24.766  -4.266 -12.719  1.00 96.88           O  
ATOM   1842  CG  MET A 223      26.703  -7.352 -10.195  1.00 96.88           C  
ATOM   1843  SD  MET A 223      28.344  -8.094 -10.586  1.00 96.88           S  
ATOM   1844  CE  MET A 223      27.812  -9.523 -11.562  1.00 96.88           C  
ATOM   1845  N   SER A 224      26.125  -5.137 -14.391  1.00 96.00           N  
ATOM   1846  CA  SER A 224      25.344  -4.504 -15.445  1.00 96.00           C  
ATOM   1847  C   SER A 224      25.062  -5.484 -16.578  1.00 96.00           C  
ATOM   1848  CB  SER A 224      26.078  -3.277 -15.992  1.00 96.00           C  
ATOM   1849  O   SER A 224      25.906  -6.324 -16.906  1.00 96.00           O  
ATOM   1850  OG  SER A 224      26.312  -2.334 -14.961  1.00 96.00           O  
ATOM   1851  N   VAL A 225      23.906  -5.402 -17.094  1.00 95.62           N  
ATOM   1852  CA  VAL A 225      23.531  -6.039 -18.359  1.00 95.62           C  
ATOM   1853  C   VAL A 225      23.141  -4.977 -19.375  1.00 95.62           C  
ATOM   1854  CB  VAL A 225      22.375  -7.047 -18.156  1.00 95.62           C  
ATOM   1855  O   VAL A 225      22.312  -4.105 -19.094  1.00 95.62           O  
ATOM   1856  CG1 VAL A 225      22.062  -7.766 -19.469  1.00 95.62           C  
ATOM   1857  CG2 VAL A 225      22.719  -8.055 -17.062  1.00 95.62           C  
ATOM   1858  N   TYR A 226      23.734  -5.070 -20.484  1.00 94.06           N  
ATOM   1859  CA  TYR A 226      23.438  -4.152 -21.578  1.00 94.06           C  
ATOM   1860  C   TYR A 226      22.609  -4.844 -22.656  1.00 94.06           C  
ATOM   1861  CB  TYR A 226      24.734  -3.604 -22.188  1.00 94.06           C  
ATOM   1862  O   TYR A 226      23.031  -5.863 -23.203  1.00 94.06           O  
ATOM   1863  CG  TYR A 226      25.516  -2.717 -21.234  1.00 94.06           C  
ATOM   1864  CD1 TYR A 226      25.297  -1.342 -21.203  1.00 94.06           C  
ATOM   1865  CD2 TYR A 226      26.469  -3.252 -20.391  1.00 94.06           C  
ATOM   1866  CE1 TYR A 226      26.016  -0.520 -20.344  1.00 94.06           C  
ATOM   1867  CE2 TYR A 226      27.188  -2.441 -19.516  1.00 94.06           C  
ATOM   1868  OH  TYR A 226      27.672  -0.270 -18.656  1.00 94.06           O  
ATOM   1869  CZ  TYR A 226      26.969  -1.078 -19.516  1.00 94.06           C  
ATOM   1870  N   PHE A 227      21.516  -4.254 -22.906  1.00 92.75           N  
ATOM   1871  CA  PHE A 227      20.656  -4.730 -24.000  1.00 92.75           C  
ATOM   1872  C   PHE A 227      20.828  -3.867 -25.234  1.00 92.75           C  
ATOM   1873  CB  PHE A 227      19.188  -4.742 -23.562  1.00 92.75           C  
ATOM   1874  O   PHE A 227      20.469  -2.686 -25.234  1.00 92.75           O  
ATOM   1875  CG  PHE A 227      18.922  -5.574 -22.328  1.00 92.75           C  
ATOM   1876  CD1 PHE A 227      18.719  -6.945 -22.438  1.00 92.75           C  
ATOM   1877  CD2 PHE A 227      18.875  -4.988 -21.078  1.00 92.75           C  
ATOM   1878  CE1 PHE A 227      18.484  -7.719 -21.297  1.00 92.75           C  
ATOM   1879  CE2 PHE A 227      18.641  -5.754 -19.938  1.00 92.75           C  
ATOM   1880  CZ  PHE A 227      18.438  -7.121 -20.047  1.00 92.75           C  
ATOM   1881  N   ASP A 228      21.250  -4.484 -26.250  1.00 91.56           N  
ATOM   1882  CA  ASP A 228      21.484  -3.773 -27.516  1.00 91.56           C  
ATOM   1883  C   ASP A 228      20.266  -3.805 -28.406  1.00 91.56           C  
ATOM   1884  CB  ASP A 228      22.688  -4.371 -28.234  1.00 91.56           C  
ATOM   1885  O   ASP A 228      19.797  -4.879 -28.797  1.00 91.56           O  
ATOM   1886  CG  ASP A 228      23.969  -4.332 -27.406  1.00 91.56           C  
ATOM   1887  OD1 ASP A 228      24.188  -3.348 -26.672  1.00 91.56           O  
ATOM   1888  OD2 ASP A 228      24.766  -5.297 -27.500  1.00 91.56           O  
ATOM   1889  N   LEU A 229      19.812  -2.604 -28.688  1.00 87.88           N  
ATOM   1890  CA  LEU A 229      18.625  -2.443 -29.516  1.00 87.88           C  
ATOM   1891  C   LEU A 229      18.953  -1.693 -30.797  1.00 87.88           C  
ATOM   1892  CB  LEU A 229      17.531  -1.699 -28.750  1.00 87.88           C  
ATOM   1893  O   LEU A 229      19.797  -0.793 -30.797  1.00 87.88           O  
ATOM   1894  CG  LEU A 229      17.125  -2.289 -27.391  1.00 87.88           C  
ATOM   1895  CD1 LEU A 229      16.125  -1.383 -26.688  1.00 87.88           C  
ATOM   1896  CD2 LEU A 229      16.562  -3.693 -27.562  1.00 87.88           C  
ATOM   1897  N   SER A 230      18.328  -2.143 -31.891  1.00 84.88           N  
ATOM   1898  CA  SER A 230      18.469  -1.467 -33.188  1.00 84.88           C  
ATOM   1899  C   SER A 230      17.125  -0.998 -33.719  1.00 84.88           C  
ATOM   1900  CB  SER A 230      19.141  -2.391 -34.188  1.00 84.88           C  
ATOM   1901  O   SER A 230      16.109  -1.691 -33.562  1.00 84.88           O  
ATOM   1902  OG  SER A 230      18.219  -3.377 -34.656  1.00 84.88           O  
ATOM   1903  N   ARG A 231      17.047   0.205 -34.250  1.00 78.12           N  
ATOM   1904  CA  ARG A 231      15.805   0.732 -34.812  1.00 78.12           C  
ATOM   1905  C   ARG A 231      15.461   0.050 -36.125  1.00 78.12           C  
ATOM   1906  CB  ARG A 231      15.906   2.246 -35.000  1.00 78.12           C  
ATOM   1907  O   ARG A 231      16.328  -0.136 -37.000  1.00 78.12           O  
ATOM   1908  CG  ARG A 231      14.984   3.051 -34.125  1.00 78.12           C  
ATOM   1909  CD  ARG A 231      15.102   4.547 -34.375  1.00 78.12           C  
ATOM   1910  NE  ARG A 231      14.320   5.324 -33.406  1.00 78.12           N  
ATOM   1911  NH1 ARG A 231      14.805   7.371 -34.375  1.00 78.12           N  
ATOM   1912  NH2 ARG A 231      13.469   7.258 -32.531  1.00 78.12           N  
ATOM   1913  CZ  ARG A 231      14.203   6.648 -33.438  1.00 78.12           C  
ATOM   1914  N   ARG A 232      14.211  -0.499 -36.125  1.00 72.12           N  
ATOM   1915  CA  ARG A 232      13.766  -1.126 -37.375  1.00 72.12           C  
ATOM   1916  C   ARG A 232      13.547  -0.084 -38.469  1.00 72.12           C  
ATOM   1917  CB  ARG A 232      12.477  -1.917 -37.125  1.00 72.12           C  
ATOM   1918  O   ARG A 232      13.039   1.009 -38.188  1.00 72.12           O  
ATOM   1919  CG  ARG A 232      12.672  -3.199 -36.344  1.00 72.12           C  
ATOM   1920  CD  ARG A 232      11.367  -3.965 -36.156  1.00 72.12           C  
ATOM   1921  NE  ARG A 232      11.539  -5.121 -35.281  1.00 72.12           N  
ATOM   1922  NH1 ARG A 232       9.297  -5.703 -35.281  1.00 72.12           N  
ATOM   1923  NH2 ARG A 232      10.812  -6.941 -34.094  1.00 72.12           N  
ATOM   1924  CZ  ARG A 232      10.547  -5.918 -34.906  1.00 72.12           C  
ATOM   1925  N   MET A 233      14.281   0.055 -39.531  1.00 55.06           N  
ATOM   1926  CA  MET A 233      14.031   0.918 -40.656  1.00 55.06           C  
ATOM   1927  C   MET A 233      12.633   0.692 -41.219  1.00 55.06           C  
ATOM   1928  CB  MET A 233      15.078   0.671 -41.750  1.00 55.06           C  
ATOM   1929  O   MET A 233      12.203  -0.450 -41.406  1.00 55.06           O  
ATOM   1930  CG  MET A 233      16.422   1.328 -41.469  1.00 55.06           C  
ATOM   1931  SD  MET A 233      16.984   2.375 -42.875  1.00 55.06           S  
ATOM   1932  CE  MET A 233      18.719   1.850 -42.969  1.00 55.06           C  
ATOM   1933  N   GLY A 234      11.547   1.455 -40.844  1.00 43.03           N  
ATOM   1934  CA  GLY A 234      10.414   1.398 -41.750  1.00 43.03           C  
ATOM   1935  C   GLY A 234      10.805   1.634 -43.188  1.00 43.03           C  
ATOM   1936  O   GLY A 234      11.859   2.205 -43.469  1.00 43.03           O  
TER    1937      GLY A 234                                                      
ATOM   1938  N   GLN B   1     -70.938 -37.844 -10.883  1.00 18.86           N  
ATOM   1939  CA  GLN B   1     -69.688 -38.438 -11.258  1.00 18.86           C  
ATOM   1940  C   GLN B   1     -68.500 -37.469 -11.016  1.00 18.86           C  
ATOM   1941  CB  GLN B   1     -69.688 -38.875 -12.727  1.00 18.86           C  
ATOM   1942  O   GLN B   1     -67.438 -37.625 -11.578  1.00 18.86           O  
ATOM   1943  CG  GLN B   1     -69.750 -40.375 -12.922  1.00 18.86           C  
ATOM   1944  CD  GLN B   1     -69.875 -40.781 -14.383  1.00 18.86           C  
ATOM   1945  NE2 GLN B   1     -69.750 -42.062 -14.656  1.00 18.86           N  
ATOM   1946  OE1 GLN B   1     -70.062 -39.906 -15.250  1.00 18.86           O  
ATOM   1947  N   LYS B   2     -68.750 -36.469 -10.156  1.00 18.42           N  
ATOM   1948  CA  LYS B   2     -68.312 -35.250  -9.469  1.00 18.42           C  
ATOM   1949  C   LYS B   2     -67.125 -35.531  -8.531  1.00 18.42           C  
ATOM   1950  CB  LYS B   2     -69.438 -34.625  -8.680  1.00 18.42           C  
ATOM   1951  O   LYS B   2     -67.312 -36.062  -7.441  1.00 18.42           O  
ATOM   1952  CG  LYS B   2     -70.312 -33.625  -9.469  1.00 18.42           C  
ATOM   1953  CD  LYS B   2     -71.375 -33.000  -8.609  1.00 18.42           C  
ATOM   1954  CE  LYS B   2     -72.188 -31.953  -9.391  1.00 18.42           C  
ATOM   1955  NZ  LYS B   2     -73.250 -31.375  -8.562  1.00 18.42           N  
ATOM   1956  N   SER B   3     -65.875 -36.188  -9.203  1.00 19.38           N  
ATOM   1957  CA  SER B   3     -64.875 -36.969  -8.523  1.00 19.38           C  
ATOM   1958  C   SER B   3     -64.062 -36.094  -7.562  1.00 19.38           C  
ATOM   1959  CB  SER B   3     -63.938 -37.594  -9.539  1.00 19.38           C  
ATOM   1960  O   SER B   3     -63.469 -35.094  -7.977  1.00 19.38           O  
ATOM   1961  OG  SER B   3     -63.375 -36.625 -10.398  1.00 19.38           O  
ATOM   1962  N   ASP B   4     -64.500 -35.844  -6.383  1.00 19.16           N  
ATOM   1963  CA  ASP B   4     -64.188 -34.906  -5.328  1.00 19.16           C  
ATOM   1964  C   ASP B   4     -62.750 -35.156  -4.820  1.00 19.16           C  
ATOM   1965  CB  ASP B   4     -65.188 -35.000  -4.172  1.00 19.16           C  
ATOM   1966  O   ASP B   4     -62.438 -36.250  -4.363  1.00 19.16           O  
ATOM   1967  CG  ASP B   4     -66.312 -33.969  -4.285  1.00 19.16           C  
ATOM   1968  OD1 ASP B   4     -66.188 -33.031  -5.102  1.00 19.16           O  
ATOM   1969  OD2 ASP B   4     -67.312 -34.125  -3.553  1.00 19.16           O  
ATOM   1970  N   ASP B   5     -61.719 -34.438  -5.508  1.00 19.19           N  
ATOM   1971  CA  ASP B   5     -60.250 -34.500  -5.445  1.00 19.19           C  
ATOM   1972  C   ASP B   5     -59.750 -34.344  -4.008  1.00 19.19           C  
ATOM   1973  CB  ASP B   5     -59.625 -33.406  -6.324  1.00 19.19           C  
ATOM   1974  O   ASP B   5     -60.000 -33.312  -3.367  1.00 19.19           O  
ATOM   1975  CG  ASP B   5     -59.344 -33.875  -7.742  1.00 19.19           C  
ATOM   1976  OD1 ASP B   5     -59.344 -35.094  -7.984  1.00 19.19           O  
ATOM   1977  OD2 ASP B   5     -59.156 -33.000  -8.617  1.00 19.19           O  
ATOM   1978  N   ASP B   6     -59.875 -35.406  -3.197  1.00 19.27           N  
ATOM   1979  CA  ASP B   6     -59.594 -35.469  -1.768  1.00 19.27           C  
ATOM   1980  C   ASP B   6     -58.156 -35.062  -1.477  1.00 19.27           C  
ATOM   1981  CB  ASP B   6     -59.844 -36.875  -1.234  1.00 19.27           C  
ATOM   1982  O   ASP B   6     -57.219 -35.594  -2.068  1.00 19.27           O  
ATOM   1983  CG  ASP B   6     -61.312 -37.125  -0.857  1.00 19.27           C  
ATOM   1984  OD1 ASP B   6     -62.062 -36.156  -0.681  1.00 19.27           O  
ATOM   1985  OD2 ASP B   6     -61.688 -38.312  -0.733  1.00 19.27           O  
ATOM   1986  N   TYR B   7     -57.938 -33.688  -1.193  1.00 21.12           N  
ATOM   1987  CA  TYR B   7     -56.719 -33.000  -0.851  1.00 21.12           C  
ATOM   1988  C   TYR B   7     -56.000 -33.656   0.311  1.00 21.12           C  
ATOM   1989  CB  TYR B   7     -57.000 -31.531  -0.496  1.00 21.12           C  
ATOM   1990  O   TYR B   7     -56.438 -33.594   1.456  1.00 21.12           O  
ATOM   1991  CG  TYR B   7     -57.062 -30.609  -1.695  1.00 21.12           C  
ATOM   1992  CD1 TYR B   7     -55.906 -30.016  -2.193  1.00 21.12           C  
ATOM   1993  CD2 TYR B   7     -58.281 -30.344  -2.332  1.00 21.12           C  
ATOM   1994  CE1 TYR B   7     -55.969 -29.156  -3.295  1.00 21.12           C  
ATOM   1995  CE2 TYR B   7     -58.344 -29.500  -3.436  1.00 21.12           C  
ATOM   1996  OH  TYR B   7     -57.219 -28.078  -5.000  1.00 21.12           O  
ATOM   1997  CZ  TYR B   7     -57.188 -28.922  -3.910  1.00 21.12           C  
ATOM   1998  N   GLU B   8     -55.750 -35.000   0.184  1.00 21.80           N  
ATOM   1999  CA  GLU B   8     -55.094 -35.625   1.335  1.00 21.80           C  
ATOM   2000  C   GLU B   8     -53.875 -34.844   1.780  1.00 21.80           C  
ATOM   2001  CB  GLU B   8     -54.719 -37.062   1.011  1.00 21.80           C  
ATOM   2002  O   GLU B   8     -52.969 -34.562   0.975  1.00 21.80           O  
ATOM   2003  CG  GLU B   8     -55.781 -38.094   1.366  1.00 21.80           C  
ATOM   2004  CD  GLU B   8     -55.312 -39.531   1.180  1.00 21.80           C  
ATOM   2005  OE1 GLU B   8     -56.062 -40.469   1.557  1.00 21.80           O  
ATOM   2006  OE2 GLU B   8     -54.188 -39.719   0.654  1.00 21.80           O  
ATOM   2007  N   ASP B   9     -54.000 -33.969   2.787  1.00 22.52           N  
ATOM   2008  CA  ASP B   9     -53.031 -33.125   3.480  1.00 22.52           C  
ATOM   2009  C   ASP B   9     -51.875 -33.969   4.000  1.00 22.52           C  
ATOM   2010  CB  ASP B   9     -53.688 -32.375   4.633  1.00 22.52           C  
ATOM   2011  O   ASP B   9     -52.031 -34.781   4.926  1.00 22.52           O  
ATOM   2012  CG  ASP B   9     -53.312 -30.906   4.668  1.00 22.52           C  
ATOM   2013  OD1 ASP B   9     -52.469 -30.484   3.869  1.00 22.52           O  
ATOM   2014  OD2 ASP B   9     -53.906 -30.172   5.508  1.00 22.52           O  
ATOM   2015  N   TYR B  10     -51.125 -34.688   3.154  1.00 22.36           N  
ATOM   2016  CA  TYR B  10     -50.000 -35.438   3.660  1.00 22.36           C  
ATOM   2017  C   TYR B  10     -49.125 -34.562   4.559  1.00 22.36           C  
ATOM   2018  CB  TYR B  10     -49.156 -36.000   2.502  1.00 22.36           C  
ATOM   2019  O   TYR B  10     -48.531 -33.594   4.102  1.00 22.36           O  
ATOM   2020  CG  TYR B  10     -49.531 -37.375   2.082  1.00 22.36           C  
ATOM   2021  CD1 TYR B  10     -48.938 -38.500   2.660  1.00 22.36           C  
ATOM   2022  CD2 TYR B  10     -50.500 -37.594   1.104  1.00 22.36           C  
ATOM   2023  CE1 TYR B  10     -49.281 -39.781   2.275  1.00 22.36           C  
ATOM   2024  CE2 TYR B  10     -50.844 -38.875   0.711  1.00 22.36           C  
ATOM   2025  OH  TYR B  10     -50.594 -41.250   0.915  1.00 22.36           O  
ATOM   2026  CZ  TYR B  10     -50.250 -39.969   1.301  1.00 22.36           C  
ATOM   2027  N   ALA B  11     -49.500 -34.312   5.797  1.00 23.86           N  
ATOM   2028  CA  ALA B  11     -48.719 -33.625   6.812  1.00 23.86           C  
ATOM   2029  C   ALA B  11     -47.344 -34.250   6.961  1.00 23.86           C  
ATOM   2030  CB  ALA B  11     -49.469 -33.625   8.156  1.00 23.86           C  
ATOM   2031  O   ALA B  11     -47.219 -35.375   7.445  1.00 23.86           O  
ATOM   2032  N   SER B  12     -46.531 -34.375   5.883  1.00 24.44           N  
ATOM   2033  CA  SER B  12     -45.188 -34.938   5.945  1.00 24.44           C  
ATOM   2034  C   SER B  12     -44.438 -34.438   7.168  1.00 24.44           C  
ATOM   2035  CB  SER B  12     -44.406 -34.594   4.676  1.00 24.44           C  
ATOM   2036  O   SER B  12     -44.312 -33.219   7.387  1.00 24.44           O  
ATOM   2037  OG  SER B  12     -44.562 -33.219   4.328  1.00 24.44           O  
ATOM   2038  N   ASN B  13     -44.438 -35.125   8.266  1.00 24.62           N  
ATOM   2039  CA  ASN B  13     -43.688 -34.938   9.508  1.00 24.62           C  
ATOM   2040  C   ASN B  13     -42.219 -34.750   9.250  1.00 24.62           C  
ATOM   2041  CB  ASN B  13     -43.906 -36.125  10.453  1.00 24.62           C  
ATOM   2042  O   ASN B  13     -41.469 -35.719   9.055  1.00 24.62           O  
ATOM   2043  CG  ASN B  13     -44.688 -35.750  11.703  1.00 24.62           C  
ATOM   2044  ND2 ASN B  13     -45.094 -36.750  12.477  1.00 24.62           N  
ATOM   2045  OD1 ASN B  13     -44.906 -34.562  11.969  1.00 24.62           O  
ATOM   2046  N   LYS B  14     -41.750 -33.906   8.336  1.00 28.17           N  
ATOM   2047  CA  LYS B  14     -40.344 -33.656   8.078  1.00 28.17           C  
ATOM   2048  C   LYS B  14     -39.562 -33.562   9.383  1.00 28.17           C  
ATOM   2049  CB  LYS B  14     -40.156 -32.375   7.258  1.00 28.17           C  
ATOM   2050  O   LYS B  14     -39.750 -32.594  10.156  1.00 28.17           O  
ATOM   2051  CG  LYS B  14     -40.125 -32.625   5.754  1.00 28.17           C  
ATOM   2052  CD  LYS B  14     -39.844 -31.312   4.996  1.00 28.17           C  
ATOM   2053  CE  LYS B  14     -39.844 -31.547   3.490  1.00 28.17           C  
ATOM   2054  NZ  LYS B  14     -39.594 -30.281   2.740  1.00 28.17           N  
ATOM   2055  N   THR B  15     -39.250 -34.656  10.016  1.00 28.95           N  
ATOM   2056  CA  THR B  15     -38.406 -34.750  11.188  1.00 28.95           C  
ATOM   2057  C   THR B  15     -37.125 -33.938  10.992  1.00 28.95           C  
ATOM   2058  CB  THR B  15     -38.031 -36.219  11.492  1.00 28.95           C  
ATOM   2059  O   THR B  15     -36.344 -34.188  10.070  1.00 28.95           O  
ATOM   2060  CG2 THR B  15     -38.938 -36.812  12.555  1.00 28.95           C  
ATOM   2061  OG1 THR B  15     -38.156 -37.000  10.289  1.00 28.95           O  
ATOM   2062  N   TRP B  16     -37.125 -32.656  11.141  1.00 29.08           N  
ATOM   2063  CA  TRP B  16     -35.969 -31.781  11.195  1.00 29.08           C  
ATOM   2064  C   TRP B  16     -34.844 -32.406  11.984  1.00 29.08           C  
ATOM   2065  CB  TRP B  16     -36.344 -30.438  11.820  1.00 29.08           C  
ATOM   2066  O   TRP B  16     -34.969 -32.688  13.180  1.00 29.08           O  
ATOM   2067  CG  TRP B  16     -37.344 -29.641  11.000  1.00 29.08           C  
ATOM   2068  CD1 TRP B  16     -38.688 -29.766  11.008  1.00 29.08           C  
ATOM   2069  CD2 TRP B  16     -37.031 -28.609  10.055  1.00 29.08           C  
ATOM   2070  CE2 TRP B  16     -38.250 -28.156   9.523  1.00 29.08           C  
ATOM   2071  CE3 TRP B  16     -35.844 -28.047   9.602  1.00 29.08           C  
ATOM   2072  NE1 TRP B  16     -39.250 -28.875  10.125  1.00 29.08           N  
ATOM   2073  CH2 TRP B  16     -37.125 -26.594   8.141  1.00 29.08           C  
ATOM   2074  CZ2 TRP B  16     -38.312 -27.141   8.570  1.00 29.08           C  
ATOM   2075  CZ3 TRP B  16     -35.906 -27.031   8.648  1.00 29.08           C  
ATOM   2076  N   VAL B  17     -34.281 -33.531  11.539  1.00 30.31           N  
ATOM   2077  CA  VAL B  17     -33.125 -34.062  12.242  1.00 30.31           C  
ATOM   2078  C   VAL B  17     -32.281 -32.938  12.781  1.00 30.31           C  
ATOM   2079  CB  VAL B  17     -32.281 -35.000  11.320  1.00 30.31           C  
ATOM   2080  O   VAL B  17     -31.812 -32.062  12.023  1.00 30.31           O  
ATOM   2081  CG1 VAL B  17     -31.078 -35.531  12.070  1.00 30.31           C  
ATOM   2082  CG2 VAL B  17     -33.156 -36.125  10.781  1.00 30.31           C  
ATOM   2083  N   LEU B  18     -32.469 -32.594  13.984  1.00 31.58           N  
ATOM   2084  CA  LEU B  18     -31.734 -31.609  14.797  1.00 31.58           C  
ATOM   2085  C   LEU B  18     -30.234 -31.812  14.641  1.00 31.58           C  
ATOM   2086  CB  LEU B  18     -32.125 -31.734  16.266  1.00 31.58           C  
ATOM   2087  O   LEU B  18     -29.688 -32.844  15.062  1.00 31.58           O  
ATOM   2088  CG  LEU B  18     -33.375 -30.984  16.703  1.00 31.58           C  
ATOM   2089  CD1 LEU B  18     -34.031 -31.656  17.922  1.00 31.58           C  
ATOM   2090  CD2 LEU B  18     -33.062 -29.531  17.000  1.00 31.58           C  
ATOM   2091  N   THR B  19     -29.609 -31.766  13.484  1.00 37.75           N  
ATOM   2092  CA  THR B  19     -28.156 -31.812  13.469  1.00 37.75           C  
ATOM   2093  C   THR B  19     -27.578 -31.172  14.734  1.00 37.75           C  
ATOM   2094  CB  THR B  19     -27.594 -31.078  12.234  1.00 37.75           C  
ATOM   2095  O   THR B  19     -28.016 -30.109  15.148  1.00 37.75           O  
ATOM   2096  CG2 THR B  19     -27.312 -32.062  11.102  1.00 37.75           C  
ATOM   2097  OG1 THR B  19     -28.547 -30.109  11.781  1.00 37.75           O  
ATOM   2098  N   PRO B  20     -26.984 -31.984  15.633  1.00 40.50           N  
ATOM   2099  CA  PRO B  20     -26.516 -31.453  16.922  1.00 40.50           C  
ATOM   2100  C   PRO B  20     -25.891 -30.078  16.781  1.00 40.50           C  
ATOM   2101  CB  PRO B  20     -25.469 -32.500  17.359  1.00 40.50           C  
ATOM   2102  O   PRO B  20     -25.234 -29.781  15.781  1.00 40.50           O  
ATOM   2103  CG  PRO B  20     -25.375 -33.438  16.203  1.00 40.50           C  
ATOM   2104  CD  PRO B  20     -26.359 -33.031  15.148  1.00 40.50           C  
ATOM   2105  N   LYS B  21     -26.484 -28.938  17.344  1.00 48.59           N  
ATOM   2106  CA  LYS B  21     -26.078 -27.547  17.500  1.00 48.59           C  
ATOM   2107  C   LYS B  21     -24.641 -27.438  17.984  1.00 48.59           C  
ATOM   2108  CB  LYS B  21     -27.031 -26.812  18.453  1.00 48.59           C  
ATOM   2109  O   LYS B  21     -24.344 -27.844  19.109  1.00 48.59           O  
ATOM   2110  CG  LYS B  21     -28.312 -26.312  17.797  1.00 48.59           C  
ATOM   2111  CD  LYS B  21     -29.156 -25.516  18.781  1.00 48.59           C  
ATOM   2112  CE  LYS B  21     -30.453 -25.047  18.141  1.00 48.59           C  
ATOM   2113  NZ  LYS B  21     -31.297 -24.281  19.109  1.00 48.59           N  
ATOM   2114  N   VAL B  22     -23.672 -27.734  17.266  1.00 52.66           N  
ATOM   2115  CA  VAL B  22     -22.312 -27.562  17.719  1.00 52.66           C  
ATOM   2116  C   VAL B  22     -22.094 -26.125  18.188  1.00 52.66           C  
ATOM   2117  CB  VAL B  22     -21.281 -27.922  16.625  1.00 52.66           C  
ATOM   2118  O   VAL B  22     -22.203 -25.188  17.375  1.00 52.66           O  
ATOM   2119  CG1 VAL B  22     -19.859 -27.781  17.141  1.00 52.66           C  
ATOM   2120  CG2 VAL B  22     -21.531 -29.344  16.125  1.00 52.66           C  
ATOM   2121  N   PRO B  23     -22.062 -26.000  19.453  1.00 57.41           N  
ATOM   2122  CA  PRO B  23     -21.891 -24.641  19.969  1.00 57.41           C  
ATOM   2123  C   PRO B  23     -20.625 -23.953  19.438  1.00 57.41           C  
ATOM   2124  CB  PRO B  23     -21.781 -24.859  21.484  1.00 57.41           C  
ATOM   2125  O   PRO B  23     -19.672 -24.625  19.031  1.00 57.41           O  
ATOM   2126  CG  PRO B  23     -21.922 -26.328  21.672  1.00 57.41           C  
ATOM   2127  CD  PRO B  23     -22.000 -26.969  20.312  1.00 57.41           C  
ATOM   2128  N   GLU B  24     -20.641 -22.594  19.156  1.00 60.62           N  
ATOM   2129  CA  GLU B  24     -19.547 -21.719  18.719  1.00 60.62           C  
ATOM   2130  C   GLU B  24     -18.250 -22.062  19.438  1.00 60.62           C  
ATOM   2131  CB  GLU B  24     -19.906 -20.250  18.922  1.00 60.62           C  
ATOM   2132  O   GLU B  24     -17.188 -22.078  18.828  1.00 60.62           O  
ATOM   2133  CG  GLU B  24     -20.016 -19.453  17.641  1.00 60.62           C  
ATOM   2134  CD  GLU B  24     -20.438 -18.000  17.859  1.00 60.62           C  
ATOM   2135  OE1 GLU B  24     -20.500 -17.234  16.875  1.00 60.62           O  
ATOM   2136  OE2 GLU B  24     -20.703 -17.641  19.031  1.00 60.62           O  
ATOM   2137  N   GLY B  25     -18.344 -22.406  20.656  1.00 67.19           N  
ATOM   2138  CA  GLY B  25     -17.172 -22.750  21.453  1.00 67.19           C  
ATOM   2139  C   GLY B  25     -16.453 -24.000  20.969  1.00 67.19           C  
ATOM   2140  O   GLY B  25     -15.227 -24.062  21.000  1.00 67.19           O  
ATOM   2141  N   ASP B  26     -17.234 -24.859  20.391  1.00 77.44           N  
ATOM   2142  CA  ASP B  26     -16.641 -26.109  19.906  1.00 77.44           C  
ATOM   2143  C   ASP B  26     -15.852 -25.875  18.625  1.00 77.44           C  
ATOM   2144  CB  ASP B  26     -17.734 -27.156  19.672  1.00 77.44           C  
ATOM   2145  O   ASP B  26     -14.758 -26.438  18.453  1.00 77.44           O  
ATOM   2146  CG  ASP B  26     -18.156 -27.859  20.938  1.00 77.44           C  
ATOM   2147  OD1 ASP B  26     -17.516 -27.672  21.984  1.00 77.44           O  
ATOM   2148  OD2 ASP B  26     -19.141 -28.641  20.875  1.00 77.44           O  
ATOM   2149  N   VAL B  27     -16.281 -24.984  17.938  1.00 80.12           N  
ATOM   2150  CA  VAL B  27     -15.633 -24.734  16.656  1.00 80.12           C  
ATOM   2151  C   VAL B  27     -14.320 -23.984  16.906  1.00 80.12           C  
ATOM   2152  CB  VAL B  27     -16.547 -23.922  15.711  1.00 80.12           C  
ATOM   2153  O   VAL B  27     -13.320 -24.250  16.234  1.00 80.12           O  
ATOM   2154  CG1 VAL B  27     -15.844 -23.672  14.375  1.00 80.12           C  
ATOM   2155  CG2 VAL B  27     -17.875 -24.656  15.500  1.00 80.12           C  
ATOM   2156  N   THR B  28     -14.367 -23.156  17.875  1.00 83.44           N  
ATOM   2157  CA  THR B  28     -13.156 -22.422  18.234  1.00 83.44           C  
ATOM   2158  C   THR B  28     -12.078 -23.375  18.734  1.00 83.44           C  
ATOM   2159  CB  THR B  28     -13.453 -21.375  19.312  1.00 83.44           C  
ATOM   2160  O   THR B  28     -10.898 -23.219  18.406  1.00 83.44           O  
ATOM   2161  CG2 THR B  28     -12.180 -20.625  19.719  1.00 83.44           C  
ATOM   2162  OG1 THR B  28     -14.398 -20.422  18.797  1.00 83.44           O  
ATOM   2163  N   VAL B  29     -12.523 -24.312  19.406  1.00 86.44           N  
ATOM   2164  CA  VAL B  29     -11.594 -25.297  19.938  1.00 86.44           C  
ATOM   2165  C   VAL B  29     -11.000 -26.125  18.812  1.00 86.44           C  
ATOM   2166  CB  VAL B  29     -12.281 -26.219  20.969  1.00 86.44           C  
ATOM   2167  O   VAL B  29      -9.797 -26.406  18.797  1.00 86.44           O  
ATOM   2168  CG1 VAL B  29     -11.367 -27.391  21.344  1.00 86.44           C  
ATOM   2169  CG2 VAL B  29     -12.664 -25.422  22.219  1.00 86.44           C  
ATOM   2170  N   ILE B  30     -11.852 -26.516  17.953  1.00 86.44           N  
ATOM   2171  CA  ILE B  30     -11.398 -27.281  16.797  1.00 86.44           C  
ATOM   2172  C   ILE B  30     -10.352 -26.469  16.016  1.00 86.44           C  
ATOM   2173  CB  ILE B  30     -12.570 -27.656  15.875  1.00 86.44           C  
ATOM   2174  O   ILE B  30      -9.273 -26.984  15.711  1.00 86.44           O  
ATOM   2175  CG1 ILE B  30     -13.500 -28.656  16.578  1.00 86.44           C  
ATOM   2176  CG2 ILE B  30     -12.055 -28.250  14.555  1.00 86.44           C  
ATOM   2177  CD1 ILE B  30     -14.828 -28.891  15.867  1.00 86.44           C  
ATOM   2178  N   LEU B  31     -10.672 -25.297  15.789  1.00 84.81           N  
ATOM   2179  CA  LEU B  31      -9.789 -24.438  15.016  1.00 84.81           C  
ATOM   2180  C   LEU B  31      -8.469 -24.219  15.750  1.00 84.81           C  
ATOM   2181  CB  LEU B  31     -10.461 -23.094  14.742  1.00 84.81           C  
ATOM   2182  O   LEU B  31      -7.395 -24.297  15.141  1.00 84.81           O  
ATOM   2183  CG  LEU B  31      -9.680 -22.109  13.859  1.00 84.81           C  
ATOM   2184  CD1 LEU B  31      -9.484 -22.688  12.469  1.00 84.81           C  
ATOM   2185  CD2 LEU B  31     -10.406 -20.766  13.789  1.00 84.81           C  
ATOM   2186  N   ASN B  32      -8.562 -23.891  17.016  1.00 86.38           N  
ATOM   2187  CA  ASN B  32      -7.352 -23.688  17.797  1.00 86.38           C  
ATOM   2188  C   ASN B  32      -6.477 -24.938  17.812  1.00 86.38           C  
ATOM   2189  CB  ASN B  32      -7.707 -23.266  19.234  1.00 86.38           C  
ATOM   2190  O   ASN B  32      -5.254 -24.844  17.734  1.00 86.38           O  
ATOM   2191  CG  ASN B  32      -8.195 -21.828  19.312  1.00 86.38           C  
ATOM   2192  ND2 ASN B  32      -8.859 -21.500  20.422  1.00 86.38           N  
ATOM   2193  OD1 ASN B  32      -7.973 -21.031  18.406  1.00 86.38           O  
ATOM   2194  N   ASN B  33      -7.113 -26.031  17.859  1.00 89.69           N  
ATOM   2195  CA  ASN B  33      -6.391 -27.297  17.844  1.00 89.69           C  
ATOM   2196  C   ASN B  33      -5.707 -27.531  16.500  1.00 89.69           C  
ATOM   2197  CB  ASN B  33      -7.332 -28.469  18.156  1.00 89.69           C  
ATOM   2198  O   ASN B  33      -4.586 -28.047  16.438  1.00 89.69           O  
ATOM   2199  CG  ASN B  33      -7.715 -28.516  19.625  1.00 89.69           C  
ATOM   2200  ND2 ASN B  33      -8.758 -29.281  19.938  1.00 89.69           N  
ATOM   2201  OD1 ASN B  33      -7.086 -27.875  20.469  1.00 89.69           O  
ATOM   2202  N   LEU B  34      -6.402 -27.172  15.508  1.00 88.62           N  
ATOM   2203  CA  LEU B  34      -5.852 -27.328  14.172  1.00 88.62           C  
ATOM   2204  C   LEU B  34      -4.629 -26.438  13.977  1.00 88.62           C  
ATOM   2205  CB  LEU B  34      -6.914 -27.000  13.117  1.00 88.62           C  
ATOM   2206  O   LEU B  34      -3.648 -26.859  13.352  1.00 88.62           O  
ATOM   2207  CG  LEU B  34      -8.023 -28.031  12.914  1.00 88.62           C  
ATOM   2208  CD1 LEU B  34      -9.062 -27.516  11.930  1.00 88.62           C  
ATOM   2209  CD2 LEU B  34      -7.438 -29.359  12.430  1.00 88.62           C  
ATOM   2210  N   LEU B  35      -4.668 -25.297  14.586  1.00 87.75           N  
ATOM   2211  CA  LEU B  35      -3.615 -24.312  14.367  1.00 87.75           C  
ATOM   2212  C   LEU B  35      -2.453 -24.531  15.328  1.00 87.75           C  
ATOM   2213  CB  LEU B  35      -4.168 -22.891  14.539  1.00 87.75           C  
ATOM   2214  O   LEU B  35      -1.331 -24.094  15.062  1.00 87.75           O  
ATOM   2215  CG  LEU B  35      -5.156 -22.422  13.469  1.00 87.75           C  
ATOM   2216  CD1 LEU B  35      -5.691 -21.031  13.820  1.00 87.75           C  
ATOM   2217  CD2 LEU B  35      -4.492 -22.422  12.094  1.00 87.75           C  
ATOM   2218  N   GLU B  36      -2.773 -25.188  16.359  1.00 88.38           N  
ATOM   2219  CA  GLU B  36      -1.718 -25.453  17.344  1.00 88.38           C  
ATOM   2220  C   GLU B  36      -0.631 -26.344  16.750  1.00 88.38           C  
ATOM   2221  CB  GLU B  36      -2.299 -26.094  18.594  1.00 88.38           C  
ATOM   2222  O   GLU B  36      -0.900 -27.484  16.344  1.00 88.38           O  
ATOM   2223  CG  GLU B  36      -1.331 -26.141  19.766  1.00 88.38           C  
ATOM   2224  CD  GLU B  36      -1.968 -26.625  21.062  1.00 88.38           C  
ATOM   2225  OE1 GLU B  36      -1.312 -26.562  22.125  1.00 88.38           O  
ATOM   2226  OE2 GLU B  36      -3.131 -27.094  21.000  1.00 88.38           O  
ATOM   2227  N   GLY B  37       0.553 -25.812  16.531  1.00 83.94           N  
ATOM   2228  CA  GLY B  37       1.690 -26.578  16.031  1.00 83.94           C  
ATOM   2229  C   GLY B  37       1.736 -26.656  14.516  1.00 83.94           C  
ATOM   2230  O   GLY B  37       2.609 -27.312  13.953  1.00 83.94           O  
ATOM   2231  N   TYR B  38       0.732 -26.203  13.906  1.00 88.06           N  
ATOM   2232  CA  TYR B  38       0.699 -26.219  12.453  1.00 88.06           C  
ATOM   2233  C   TYR B  38       1.786 -25.328  11.875  1.00 88.06           C  
ATOM   2234  CB  TYR B  38      -0.674 -25.766  11.945  1.00 88.06           C  
ATOM   2235  O   TYR B  38       1.910 -24.156  12.266  1.00 88.06           O  
ATOM   2236  CG  TYR B  38      -0.808 -25.812  10.438  1.00 88.06           C  
ATOM   2237  CD1 TYR B  38      -0.611 -24.672   9.672  1.00 88.06           C  
ATOM   2238  CD2 TYR B  38      -1.132 -27.000   9.789  1.00 88.06           C  
ATOM   2239  CE1 TYR B  38      -0.735 -24.703   8.281  1.00 88.06           C  
ATOM   2240  CE2 TYR B  38      -1.258 -27.047   8.398  1.00 88.06           C  
ATOM   2241  OH  TYR B  38      -1.182 -25.938   6.289  1.00 88.06           O  
ATOM   2242  CZ  TYR B  38      -1.058 -25.891   7.660  1.00 88.06           C  
ATOM   2243  N   ASP B  39       2.572 -25.828  11.016  1.00 86.75           N  
ATOM   2244  CA  ASP B  39       3.637 -25.078  10.359  1.00 86.75           C  
ATOM   2245  C   ASP B  39       3.232 -24.688   8.938  1.00 86.75           C  
ATOM   2246  CB  ASP B  39       4.934 -25.891  10.336  1.00 86.75           C  
ATOM   2247  O   ASP B  39       3.309 -25.500   8.023  1.00 86.75           O  
ATOM   2248  CG  ASP B  39       6.152 -25.047  10.008  1.00 86.75           C  
ATOM   2249  OD1 ASP B  39       6.000 -23.953   9.422  1.00 86.75           O  
ATOM   2250  OD2 ASP B  39       7.277 -25.484  10.344  1.00 86.75           O  
ATOM   2251  N   ASN B  40       2.957 -23.516   8.828  1.00 87.81           N  
ATOM   2252  CA  ASN B  40       2.461 -23.031   7.543  1.00 87.81           C  
ATOM   2253  C   ASN B  40       3.604 -22.750   6.574  1.00 87.81           C  
ATOM   2254  CB  ASN B  40       1.601 -21.781   7.734  1.00 87.81           C  
ATOM   2255  O   ASN B  40       3.369 -22.359   5.426  1.00 87.81           O  
ATOM   2256  CG  ASN B  40       2.373 -20.625   8.344  1.00 87.81           C  
ATOM   2257  ND2 ASN B  40       1.697 -19.500   8.555  1.00 87.81           N  
ATOM   2258  OD1 ASN B  40       3.568 -20.750   8.633  1.00 87.81           O  
ATOM   2259  N   LYS B  41       4.777 -23.000   6.957  1.00 84.44           N  
ATOM   2260  CA  LYS B  41       5.938 -22.750   6.102  1.00 84.44           C  
ATOM   2261  C   LYS B  41       6.250 -23.984   5.246  1.00 84.44           C  
ATOM   2262  CB  LYS B  41       7.160 -22.391   6.949  1.00 84.44           C  
ATOM   2263  O   LYS B  41       7.016 -23.891   4.285  1.00 84.44           O  
ATOM   2264  CG  LYS B  41       6.961 -21.156   7.812  1.00 84.44           C  
ATOM   2265  CD  LYS B  41       8.148 -20.922   8.734  1.00 84.44           C  
ATOM   2266  CE  LYS B  41       8.250 -22.000   9.805  1.00 84.44           C  
ATOM   2267  NZ  LYS B  41       7.250 -21.812  10.891  1.00 84.44           N  
ATOM   2268  N   LEU B  42       5.660 -25.094   5.609  1.00 88.00           N  
ATOM   2269  CA  LEU B  42       5.953 -26.344   4.934  1.00 88.00           C  
ATOM   2270  C   LEU B  42       4.734 -26.859   4.172  1.00 88.00           C  
ATOM   2271  CB  LEU B  42       6.410 -27.406   5.945  1.00 88.00           C  
ATOM   2272  O   LEU B  42       3.609 -26.781   4.668  1.00 88.00           O  
ATOM   2273  CG  LEU B  42       7.656 -27.062   6.762  1.00 88.00           C  
ATOM   2274  CD1 LEU B  42       7.902 -28.141   7.824  1.00 88.00           C  
ATOM   2275  CD2 LEU B  42       8.867 -26.922   5.848  1.00 88.00           C  
ATOM   2276  N   ARG B  43       4.980 -27.312   2.988  1.00 90.81           N  
ATOM   2277  CA  ARG B  43       3.904 -27.906   2.197  1.00 90.81           C  
ATOM   2278  C   ARG B  43       3.438 -29.219   2.801  1.00 90.81           C  
ATOM   2279  CB  ARG B  43       4.355 -28.109   0.751  1.00 90.81           C  
ATOM   2280  O   ARG B  43       4.176 -29.859   3.549  1.00 90.81           O  
ATOM   2281  CG  ARG B  43       5.469 -29.141   0.601  1.00 90.81           C  
ATOM   2282  CD  ARG B  43       5.715 -29.500  -0.859  1.00 90.81           C  
ATOM   2283  NE  ARG B  43       6.363 -30.797  -0.996  1.00 90.81           N  
ATOM   2284  NH1 ARG B  43       4.469 -31.891  -1.734  1.00 90.81           N  
ATOM   2285  NH2 ARG B  43       6.441 -33.031  -1.496  1.00 90.81           N  
ATOM   2286  CZ  ARG B  43       5.758 -31.906  -1.408  1.00 90.81           C  
ATOM   2287  N   PRO B  44       2.229 -29.609   2.461  1.00 92.38           N  
ATOM   2288  CA  PRO B  44       1.729 -30.906   2.934  1.00 92.38           C  
ATOM   2289  C   PRO B  44       2.525 -32.062   2.377  1.00 92.38           C  
ATOM   2290  CB  PRO B  44       0.286 -30.922   2.424  1.00 92.38           C  
ATOM   2291  O   PRO B  44       3.000 -32.031   1.240  1.00 92.38           O  
ATOM   2292  CG  PRO B  44      -0.053 -29.500   2.158  1.00 92.38           C  
ATOM   2293  CD  PRO B  44       1.206 -28.766   1.775  1.00 92.38           C  
ATOM   2294  N   ASP B  45       2.770 -33.062   3.234  1.00 88.00           N  
ATOM   2295  CA  ASP B  45       3.359 -34.344   2.861  1.00 88.00           C  
ATOM   2296  C   ASP B  45       4.797 -34.156   2.375  1.00 88.00           C  
ATOM   2297  CB  ASP B  45       2.520 -35.031   1.780  1.00 88.00           C  
ATOM   2298  O   ASP B  45       5.219 -34.812   1.415  1.00 88.00           O  
ATOM   2299  CG  ASP B  45       1.117 -35.375   2.250  1.00 88.00           C  
ATOM   2300  OD1 ASP B  45       0.948 -35.781   3.422  1.00 88.00           O  
ATOM   2301  OD2 ASP B  45       0.173 -35.250   1.440  1.00 88.00           O  
ATOM   2302  N   ILE B  46       5.387 -33.250   2.938  1.00 85.88           N  
ATOM   2303  CA  ILE B  46       6.781 -33.000   2.584  1.00 85.88           C  
ATOM   2304  C   ILE B  46       7.613 -34.250   2.857  1.00 85.88           C  
ATOM   2305  CB  ILE B  46       7.359 -31.797   3.359  1.00 85.88           C  
ATOM   2306  O   ILE B  46       7.508 -34.844   3.930  1.00 85.88           O  
ATOM   2307  CG1 ILE B  46       8.719 -31.391   2.781  1.00 85.88           C  
ATOM   2308  CG2 ILE B  46       7.473 -32.125   4.852  1.00 85.88           C  
ATOM   2309  CD1 ILE B  46       9.148 -29.984   3.146  1.00 85.88           C  
ATOM   2310  N   GLY B  47       8.406 -34.625   1.869  1.00 78.88           N  
ATOM   2311  CA  GLY B  47       9.266 -35.781   2.031  1.00 78.88           C  
ATOM   2312  C   GLY B  47       8.547 -37.094   1.768  1.00 78.88           C  
ATOM   2313  O   GLY B  47       9.156 -38.188   1.857  1.00 78.88           O  
ATOM   2314  N   VAL B  48       7.297 -37.156   1.528  1.00 84.50           N  
ATOM   2315  CA  VAL B  48       6.512 -38.344   1.312  1.00 84.50           C  
ATOM   2316  C   VAL B  48       6.082 -38.438  -0.151  1.00 84.50           C  
ATOM   2317  CB  VAL B  48       5.270 -38.406   2.232  1.00 84.50           C  
ATOM   2318  O   VAL B  48       6.598 -39.281  -0.906  1.00 84.50           O  
ATOM   2319  CG1 VAL B  48       4.492 -39.688   2.031  1.00 84.50           C  
ATOM   2320  CG2 VAL B  48       5.684 -38.250   3.695  1.00 84.50           C  
ATOM   2321  N   LYS B  49       5.312 -37.594  -0.599  1.00 90.56           N  
ATOM   2322  CA  LYS B  49       4.812 -37.531  -1.970  1.00 90.56           C  
ATOM   2323  C   LYS B  49       4.551 -36.094  -2.387  1.00 90.56           C  
ATOM   2324  CB  LYS B  49       3.537 -38.344  -2.119  1.00 90.56           C  
ATOM   2325  O   LYS B  49       4.441 -35.188  -1.538  1.00 90.56           O  
ATOM   2326  CG  LYS B  49       2.385 -37.875  -1.246  1.00 90.56           C  
ATOM   2327  CD  LYS B  49       1.162 -38.781  -1.401  1.00 90.56           C  
ATOM   2328  CE  LYS B  49       0.011 -38.312  -0.520  1.00 90.56           C  
ATOM   2329  NZ  LYS B  49      -1.198 -39.156  -0.688  1.00 90.56           N  
ATOM   2330  N   PRO B  50       4.484 -35.875  -3.666  1.00 94.69           N  
ATOM   2331  CA  PRO B  50       4.137 -34.562  -4.137  1.00 94.69           C  
ATOM   2332  C   PRO B  50       2.721 -34.125  -3.748  1.00 94.69           C  
ATOM   2333  CB  PRO B  50       4.273 -34.656  -5.656  1.00 94.69           C  
ATOM   2334  O   PRO B  50       1.838 -34.969  -3.617  1.00 94.69           O  
ATOM   2335  CG  PRO B  50       5.102 -35.875  -5.875  1.00 94.69           C  
ATOM   2336  CD  PRO B  50       4.902 -36.812  -4.707  1.00 94.69           C  
ATOM   2337  N   THR B  51       2.578 -32.906  -3.436  1.00 95.69           N  
ATOM   2338  CA  THR B  51       1.257 -32.375  -3.145  1.00 95.69           C  
ATOM   2339  C   THR B  51       0.470 -32.156  -4.430  1.00 95.69           C  
ATOM   2340  CB  THR B  51       1.356 -31.062  -2.355  1.00 95.69           C  
ATOM   2341  O   THR B  51       0.937 -31.453  -5.332  1.00 95.69           O  
ATOM   2342  CG2 THR B  51      -0.025 -30.547  -1.966  1.00 95.69           C  
ATOM   2343  OG1 THR B  51       2.127 -31.281  -1.168  1.00 95.69           O  
ATOM   2344  N   LEU B  52      -0.652 -32.719  -4.512  1.00 97.50           N  
ATOM   2345  CA  LEU B  52      -1.535 -32.562  -5.660  1.00 97.50           C  
ATOM   2346  C   LEU B  52      -2.482 -31.375  -5.457  1.00 97.50           C  
ATOM   2347  CB  LEU B  52      -2.340 -33.844  -5.902  1.00 97.50           C  
ATOM   2348  O   LEU B  52      -3.246 -31.344  -4.488  1.00 97.50           O  
ATOM   2349  CG  LEU B  52      -3.285 -33.812  -7.105  1.00 97.50           C  
ATOM   2350  CD1 LEU B  52      -2.492 -33.719  -8.406  1.00 97.50           C  
ATOM   2351  CD2 LEU B  52      -4.172 -35.062  -7.102  1.00 97.50           C  
ATOM   2352  N   ILE B  53      -2.402 -30.422  -6.363  1.00 97.19           N  
ATOM   2353  CA  ILE B  53      -3.260 -29.250  -6.297  1.00 97.19           C  
ATOM   2354  C   ILE B  53      -4.258 -29.281  -7.453  1.00 97.19           C  
ATOM   2355  CB  ILE B  53      -2.434 -27.953  -6.332  1.00 97.19           C  
ATOM   2356  O   ILE B  53      -3.873 -29.141  -8.617  1.00 97.19           O  
ATOM   2357  CG1 ILE B  53      -1.411 -27.938  -5.188  1.00 97.19           C  
ATOM   2358  CG2 ILE B  53      -3.352 -26.719  -6.258  1.00 97.19           C  
ATOM   2359  CD1 ILE B  53      -0.424 -26.781  -5.254  1.00 97.19           C  
ATOM   2360  N   HIS B  54      -5.508 -29.391  -7.164  1.00 97.12           N  
ATOM   2361  CA  HIS B  54      -6.566 -29.266  -8.164  1.00 97.12           C  
ATOM   2362  C   HIS B  54      -6.965 -27.812  -8.359  1.00 97.12           C  
ATOM   2363  CB  HIS B  54      -7.789 -30.094  -7.754  1.00 97.12           C  
ATOM   2364  O   HIS B  54      -7.258 -27.109  -7.387  1.00 97.12           O  
ATOM   2365  CG  HIS B  54      -7.551 -31.578  -7.789  1.00 97.12           C  
ATOM   2366  CD2 HIS B  54      -7.629 -32.469  -8.805  1.00 97.12           C  
ATOM   2367  ND1 HIS B  54      -7.191 -32.281  -6.672  1.00 97.12           N  
ATOM   2368  CE1 HIS B  54      -7.055 -33.562  -7.000  1.00 97.12           C  
ATOM   2369  NE2 HIS B  54      -7.312 -33.688  -8.289  1.00 97.12           N  
ATOM   2370  N   THR B  55      -6.945 -27.438  -9.578  1.00 95.31           N  
ATOM   2371  CA  THR B  55      -7.238 -26.031  -9.883  1.00 95.31           C  
ATOM   2372  C   THR B  55      -8.523 -25.906 -10.688  1.00 95.31           C  
ATOM   2373  CB  THR B  55      -6.078 -25.375 -10.648  1.00 95.31           C  
ATOM   2374  O   THR B  55      -8.836 -26.781 -11.508  1.00 95.31           O  
ATOM   2375  CG2 THR B  55      -4.797 -25.391  -9.828  1.00 95.31           C  
ATOM   2376  OG1 THR B  55      -5.855 -26.094 -11.875  1.00 95.31           O  
ATOM   2377  N   ASP B  56      -9.227 -24.828 -10.398  1.00 92.94           N  
ATOM   2378  CA  ASP B  56     -10.430 -24.438 -11.117  1.00 92.94           C  
ATOM   2379  C   ASP B  56     -10.469 -22.922 -11.352  1.00 92.94           C  
ATOM   2380  CB  ASP B  56     -11.688 -24.875 -10.359  1.00 92.94           C  
ATOM   2381  O   ASP B  56      -9.930 -22.156 -10.555  1.00 92.94           O  
ATOM   2382  CG  ASP B  56     -12.898 -25.031 -11.258  1.00 92.94           C  
ATOM   2383  OD1 ASP B  56     -12.773 -24.875 -12.492  1.00 92.94           O  
ATOM   2384  OD2 ASP B  56     -14.000 -25.297 -10.727  1.00 92.94           O  
ATOM   2385  N   MET B  57     -11.000 -22.641 -12.461  1.00 91.44           N  
ATOM   2386  CA  MET B  57     -11.039 -21.234 -12.836  1.00 91.44           C  
ATOM   2387  C   MET B  57     -12.398 -20.859 -13.422  1.00 91.44           C  
ATOM   2388  CB  MET B  57      -9.938 -20.906 -13.844  1.00 91.44           C  
ATOM   2389  O   MET B  57     -12.969 -21.625 -14.211  1.00 91.44           O  
ATOM   2390  CG  MET B  57      -9.844 -19.438 -14.203  1.00 91.44           C  
ATOM   2391  SD  MET B  57      -8.562 -19.094 -15.469  1.00 91.44           S  
ATOM   2392  CE  MET B  57      -7.070 -19.594 -14.562  1.00 91.44           C  
ATOM   2393  N   TYR B  58     -12.898 -19.797 -12.984  1.00 89.12           N  
ATOM   2394  CA  TYR B  58     -14.086 -19.172 -13.562  1.00 89.12           C  
ATOM   2395  C   TYR B  58     -13.758 -17.781 -14.125  1.00 89.12           C  
ATOM   2396  CB  TYR B  58     -15.203 -19.062 -12.523  1.00 89.12           C  
ATOM   2397  O   TYR B  58     -13.305 -16.906 -13.391  1.00 89.12           O  
ATOM   2398  CG  TYR B  58     -16.438 -18.359 -13.031  1.00 89.12           C  
ATOM   2399  CD1 TYR B  58     -16.656 -17.016 -12.781  1.00 89.12           C  
ATOM   2400  CD2 TYR B  58     -17.406 -19.062 -13.766  1.00 89.12           C  
ATOM   2401  CE1 TYR B  58     -17.797 -16.375 -13.250  1.00 89.12           C  
ATOM   2402  CE2 TYR B  58     -18.547 -18.422 -14.234  1.00 89.12           C  
ATOM   2403  OH  TYR B  58     -19.875 -16.453 -14.438  1.00 89.12           O  
ATOM   2404  CZ  TYR B  58     -18.734 -17.078 -13.969  1.00 89.12           C  
ATOM   2405  N   VAL B  59     -13.984 -17.625 -15.367  1.00 90.06           N  
ATOM   2406  CA  VAL B  59     -13.680 -16.359 -16.031  1.00 90.06           C  
ATOM   2407  C   VAL B  59     -14.891 -15.430 -15.938  1.00 90.06           C  
ATOM   2408  CB  VAL B  59     -13.297 -16.578 -17.516  1.00 90.06           C  
ATOM   2409  O   VAL B  59     -15.906 -15.648 -16.609  1.00 90.06           O  
ATOM   2410  CG1 VAL B  59     -12.969 -15.250 -18.188  1.00 90.06           C  
ATOM   2411  CG2 VAL B  59     -12.109 -17.531 -17.609  1.00 90.06           C  
ATOM   2412  N   ASN B  60     -14.734 -14.477 -15.211  1.00 84.25           N  
ATOM   2413  CA  ASN B  60     -15.797 -13.484 -15.047  1.00 84.25           C  
ATOM   2414  C   ASN B  60     -15.867 -12.539 -16.250  1.00 84.25           C  
ATOM   2415  CB  ASN B  60     -15.594 -12.695 -13.758  1.00 84.25           C  
ATOM   2416  O   ASN B  60     -16.953 -12.281 -16.766  1.00 84.25           O  
ATOM   2417  CG  ASN B  60     -16.812 -11.883 -13.375  1.00 84.25           C  
ATOM   2418  ND2 ASN B  60     -16.594 -10.680 -12.852  1.00 84.25           N  
ATOM   2419  OD1 ASN B  60     -17.953 -12.328 -13.539  1.00 84.25           O  
ATOM   2420  N   SER B  61     -14.711 -12.055 -16.609  1.00 85.19           N  
ATOM   2421  CA  SER B  61     -14.680 -11.148 -17.750  1.00 85.19           C  
ATOM   2422  C   SER B  61     -13.297 -11.102 -18.391  1.00 85.19           C  
ATOM   2423  CB  SER B  61     -15.109  -9.742 -17.344  1.00 85.19           C  
ATOM   2424  O   SER B  61     -12.289 -11.328 -17.703  1.00 85.19           O  
ATOM   2425  OG  SER B  61     -14.156  -9.172 -16.453  1.00 85.19           O  
ATOM   2426  N   ILE B  62     -13.359 -10.867 -19.703  1.00 88.25           N  
ATOM   2427  CA  ILE B  62     -12.141 -10.633 -20.453  1.00 88.25           C  
ATOM   2428  C   ILE B  62     -12.195  -9.250 -21.109  1.00 88.25           C  
ATOM   2429  CB  ILE B  62     -11.922 -11.727 -21.531  1.00 88.25           C  
ATOM   2430  O   ILE B  62     -13.227  -8.859 -21.656  1.00 88.25           O  
ATOM   2431  CG1 ILE B  62     -11.648 -13.078 -20.859  1.00 88.25           C  
ATOM   2432  CG2 ILE B  62     -10.781 -11.336 -22.469  1.00 88.25           C  
ATOM   2433  CD1 ILE B  62     -11.492 -14.227 -21.844  1.00 88.25           C  
ATOM   2434  N   GLY B  63     -11.047  -8.609 -21.016  1.00 85.56           N  
ATOM   2435  CA  GLY B  63     -10.938  -7.312 -21.672  1.00 85.56           C  
ATOM   2436  C   GLY B  63     -10.578  -6.195 -20.703  1.00 85.56           C  
ATOM   2437  O   GLY B  63     -10.719  -6.344 -19.484  1.00 85.56           O  
ATOM   2438  N   PRO B  64     -10.141  -5.133 -21.125  1.00 83.81           N  
ATOM   2439  CA  PRO B  64      -9.945  -4.816 -22.547  1.00 83.81           C  
ATOM   2440  C   PRO B  64      -8.781  -5.582 -23.172  1.00 83.81           C  
ATOM   2441  CB  PRO B  64      -9.672  -3.312 -22.547  1.00 83.81           C  
ATOM   2442  O   PRO B  64      -7.855  -5.984 -22.469  1.00 83.81           O  
ATOM   2443  CG  PRO B  64      -9.055  -3.043 -21.219  1.00 83.81           C  
ATOM   2444  CD  PRO B  64      -9.617  -4.016 -20.219  1.00 83.81           C  
ATOM   2445  N   VAL B  65      -8.938  -5.801 -24.484  1.00 85.38           N  
ATOM   2446  CA  VAL B  65      -7.855  -6.371 -25.281  1.00 85.38           C  
ATOM   2447  C   VAL B  65      -7.098  -5.258 -26.000  1.00 85.38           C  
ATOM   2448  CB  VAL B  65      -8.391  -7.398 -26.312  1.00 85.38           C  
ATOM   2449  O   VAL B  65      -7.684  -4.512 -26.797  1.00 85.38           O  
ATOM   2450  CG1 VAL B  65      -7.246  -7.980 -27.141  1.00 85.38           C  
ATOM   2451  CG2 VAL B  65      -9.164  -8.508 -25.609  1.00 85.38           C  
ATOM   2452  N   ASN B  66      -5.863  -5.113 -25.703  1.00 81.44           N  
ATOM   2453  CA  ASN B  66      -5.016  -4.066 -26.266  1.00 81.44           C  
ATOM   2454  C   ASN B  66      -3.979  -4.645 -27.219  1.00 81.44           C  
ATOM   2455  CB  ASN B  66      -4.328  -3.273 -25.156  1.00 81.44           C  
ATOM   2456  O   ASN B  66      -2.947  -5.160 -26.797  1.00 81.44           O  
ATOM   2457  CG  ASN B  66      -3.654  -2.016 -25.656  1.00 81.44           C  
ATOM   2458  ND2 ASN B  66      -3.629  -0.979 -24.828  1.00 81.44           N  
ATOM   2459  OD1 ASN B  66      -3.164  -1.974 -26.797  1.00 81.44           O  
ATOM   2460  N   ALA B  67      -4.219  -4.453 -28.469  1.00 77.81           N  
ATOM   2461  CA  ALA B  67      -3.332  -5.004 -29.484  1.00 77.81           C  
ATOM   2462  C   ALA B  67      -2.020  -4.227 -29.547  1.00 77.81           C  
ATOM   2463  CB  ALA B  67      -4.020  -4.992 -30.844  1.00 77.81           C  
ATOM   2464  O   ALA B  67      -0.978  -4.789 -29.906  1.00 77.81           O  
ATOM   2465  N   ILE B  68      -2.117  -3.031 -29.234  1.00 74.00           N  
ATOM   2466  CA  ILE B  68      -0.942  -2.170 -29.297  1.00 74.00           C  
ATOM   2467  C   ILE B  68       0.054  -2.574 -28.219  1.00 74.00           C  
ATOM   2468  CB  ILE B  68      -1.324  -0.680 -29.156  1.00 74.00           C  
ATOM   2469  O   ILE B  68       1.246  -2.734 -28.484  1.00 74.00           O  
ATOM   2470  CG1 ILE B  68      -2.201  -0.230 -30.328  1.00 74.00           C  
ATOM   2471  CG2 ILE B  68      -0.070   0.191 -29.031  1.00 74.00           C  
ATOM   2472  CD1 ILE B  68      -2.811   1.153 -30.156  1.00 74.00           C  
ATOM   2473  N   ASN B  69      -0.414  -2.766 -27.078  1.00 76.25           N  
ATOM   2474  CA  ASN B  69       0.450  -3.125 -25.953  1.00 76.25           C  
ATOM   2475  C   ASN B  69       0.604  -4.637 -25.828  1.00 76.25           C  
ATOM   2476  CB  ASN B  69      -0.087  -2.533 -24.656  1.00 76.25           C  
ATOM   2477  O   ASN B  69       1.319  -5.121 -24.953  1.00 76.25           O  
ATOM   2478  CG  ASN B  69       0.070  -1.026 -24.594  1.00 76.25           C  
ATOM   2479  ND2 ASN B  69      -0.773  -0.376 -23.797  1.00 76.25           N  
ATOM   2480  OD1 ASN B  69       0.941  -0.451 -25.250  1.00 76.25           O  
ATOM   2481  N   MET B  70      -0.107  -5.367 -26.656  1.00 81.44           N  
ATOM   2482  CA  MET B  70      -0.045  -6.824 -26.688  1.00 81.44           C  
ATOM   2483  C   MET B  70      -0.404  -7.414 -25.312  1.00 81.44           C  
ATOM   2484  CB  MET B  70       1.349  -7.297 -27.109  1.00 81.44           C  
ATOM   2485  O   MET B  70       0.334  -8.234 -24.781  1.00 81.44           O  
ATOM   2486  CG  MET B  70       1.702  -6.953 -28.547  1.00 81.44           C  
ATOM   2487  SD  MET B  70       3.295  -7.699 -29.062  1.00 81.44           S  
ATOM   2488  CE  MET B  70       4.414  -6.297 -28.781  1.00 81.44           C  
ATOM   2489  N   GLU B  71      -1.482  -7.000 -24.812  1.00 84.94           N  
ATOM   2490  CA  GLU B  71      -1.946  -7.465 -23.516  1.00 84.94           C  
ATOM   2491  C   GLU B  71      -3.471  -7.488 -23.453  1.00 84.94           C  
ATOM   2492  CB  GLU B  71      -1.383  -6.582 -22.391  1.00 84.94           C  
ATOM   2493  O   GLU B  71      -4.145  -6.867 -24.266  1.00 84.94           O  
ATOM   2494  CG  GLU B  71      -1.871  -5.145 -22.438  1.00 84.94           C  
ATOM   2495  CD  GLU B  71      -1.239  -4.258 -21.375  1.00 84.94           C  
ATOM   2496  OE1 GLU B  71      -1.849  -3.232 -21.000  1.00 84.94           O  
ATOM   2497  OE2 GLU B  71      -0.125  -4.598 -20.922  1.00 84.94           O  
ATOM   2498  N   TYR B  72      -3.975  -8.211 -22.562  1.00 88.50           N  
ATOM   2499  CA  TYR B  72      -5.402  -8.250 -22.266  1.00 88.50           C  
ATOM   2500  C   TYR B  72      -5.641  -8.359 -20.766  1.00 88.50           C  
ATOM   2501  CB  TYR B  72      -6.066  -9.430 -22.984  1.00 88.50           C  
ATOM   2502  O   TYR B  72      -4.805  -8.891 -20.031  1.00 88.50           O  
ATOM   2503  CG  TYR B  72      -5.695 -10.781 -22.406  1.00 88.50           C  
ATOM   2504  CD1 TYR B  72      -4.477 -11.375 -22.719  1.00 88.50           C  
ATOM   2505  CD2 TYR B  72      -6.566 -11.461 -21.562  1.00 88.50           C  
ATOM   2506  CE1 TYR B  72      -4.129 -12.617 -22.188  1.00 88.50           C  
ATOM   2507  CE2 TYR B  72      -6.234 -12.703 -21.047  1.00 88.50           C  
ATOM   2508  OH  TYR B  72      -4.676 -14.500 -20.844  1.00 88.50           O  
ATOM   2509  CZ  TYR B  72      -5.016 -13.273 -21.359  1.00 88.50           C  
ATOM   2510  N   THR B  73      -6.707  -7.871 -20.391  1.00 88.50           N  
ATOM   2511  CA  THR B  73      -7.105  -7.938 -18.984  1.00 88.50           C  
ATOM   2512  C   THR B  73      -8.141  -9.039 -18.766  1.00 88.50           C  
ATOM   2513  CB  THR B  73      -7.672  -6.590 -18.500  1.00 88.50           C  
ATOM   2514  O   THR B  73      -9.062  -9.195 -19.562  1.00 88.50           O  
ATOM   2515  CG2 THR B  73      -7.969  -6.625 -17.000  1.00 88.50           C  
ATOM   2516  OG1 THR B  73      -6.715  -5.555 -18.766  1.00 88.50           O  
ATOM   2517  N   ILE B  74      -7.961  -9.758 -17.703  1.00 89.56           N  
ATOM   2518  CA  ILE B  74      -8.891 -10.836 -17.391  1.00 89.56           C  
ATOM   2519  C   ILE B  74      -9.242 -10.812 -15.906  1.00 89.56           C  
ATOM   2520  CB  ILE B  74      -8.297 -12.211 -17.781  1.00 89.56           C  
ATOM   2521  O   ILE B  74      -8.375 -10.578 -15.062  1.00 89.56           O  
ATOM   2522  CG1 ILE B  74      -9.336 -13.320 -17.547  1.00 89.56           C  
ATOM   2523  CG2 ILE B  74      -7.012 -12.492 -17.000  1.00 89.56           C  
ATOM   2524  CD1 ILE B  74      -8.969 -14.656 -18.172  1.00 89.56           C  
ATOM   2525  N   ASP B  75     -10.492 -11.008 -15.617  1.00 87.12           N  
ATOM   2526  CA  ASP B  75     -11.023 -11.148 -14.258  1.00 87.12           C  
ATOM   2527  C   ASP B  75     -11.477 -12.586 -13.992  1.00 87.12           C  
ATOM   2528  CB  ASP B  75     -12.188 -10.180 -14.039  1.00 87.12           C  
ATOM   2529  O   ASP B  75     -12.391 -13.086 -14.648  1.00 87.12           O  
ATOM   2530  CG  ASP B  75     -12.742 -10.234 -12.625  1.00 87.12           C  
ATOM   2531  OD1 ASP B  75     -11.984 -10.562 -11.688  1.00 87.12           O  
ATOM   2532  OD2 ASP B  75     -13.945  -9.953 -12.453  1.00 87.12           O  
ATOM   2533  N   ILE B  76     -10.875 -13.172 -12.953  1.00 87.00           N  
ATOM   2534  CA  ILE B  76     -11.156 -14.586 -12.742  1.00 87.00           C  
ATOM   2535  C   ILE B  76     -11.406 -14.852 -11.258  1.00 87.00           C  
ATOM   2536  CB  ILE B  76     -10.008 -15.477 -13.266  1.00 87.00           C  
ATOM   2537  O   ILE B  76     -10.922 -14.109 -10.406  1.00 87.00           O  
ATOM   2538  CG1 ILE B  76      -8.711 -15.172 -12.508  1.00 87.00           C  
ATOM   2539  CG2 ILE B  76      -9.820 -15.289 -14.773  1.00 87.00           C  
ATOM   2540  CD1 ILE B  76      -7.574 -16.141 -12.812  1.00 87.00           C  
ATOM   2541  N   PHE B  77     -12.172 -15.867 -11.047  1.00 86.75           N  
ATOM   2542  CA  PHE B  77     -12.180 -16.562  -9.773  1.00 86.75           C  
ATOM   2543  C   PHE B  77     -11.297 -17.812  -9.828  1.00 86.75           C  
ATOM   2544  CB  PHE B  77     -13.617 -16.953  -9.383  1.00 86.75           C  
ATOM   2545  O   PHE B  77     -11.500 -18.688 -10.680  1.00 86.75           O  
ATOM   2546  CG  PHE B  77     -14.492 -15.789  -9.039  1.00 86.75           C  
ATOM   2547  CD1 PHE B  77     -14.492 -15.258  -7.758  1.00 86.75           C  
ATOM   2548  CD2 PHE B  77     -15.312 -15.211 -10.008  1.00 86.75           C  
ATOM   2549  CE1 PHE B  77     -15.305 -14.172  -7.438  1.00 86.75           C  
ATOM   2550  CE2 PHE B  77     -16.125 -14.133  -9.695  1.00 86.75           C  
ATOM   2551  CZ  PHE B  77     -16.125 -13.609  -8.406  1.00 86.75           C  
ATOM   2552  N   PHE B  78     -10.375 -17.906  -9.000  1.00 90.12           N  
ATOM   2553  CA  PHE B  78      -9.367 -18.969  -8.992  1.00 90.12           C  
ATOM   2554  C   PHE B  78      -9.500 -19.828  -7.750  1.00 90.12           C  
ATOM   2555  CB  PHE B  78      -7.961 -18.359  -9.070  1.00 90.12           C  
ATOM   2556  O   PHE B  78      -9.500 -19.328  -6.629  1.00 90.12           O  
ATOM   2557  CG  PHE B  78      -6.887 -19.375  -9.344  1.00 90.12           C  
ATOM   2558  CD1 PHE B  78      -5.832 -19.547  -8.453  1.00 90.12           C  
ATOM   2559  CD2 PHE B  78      -6.926 -20.156 -10.492  1.00 90.12           C  
ATOM   2560  CE1 PHE B  78      -4.836 -20.484  -8.703  1.00 90.12           C  
ATOM   2561  CE2 PHE B  78      -5.930 -21.094 -10.750  1.00 90.12           C  
ATOM   2562  CZ  PHE B  78      -4.887 -21.266  -9.852  1.00 90.12           C  
ATOM   2563  N   ALA B  79      -9.648 -21.078  -7.992  1.00 92.50           N  
ATOM   2564  CA  ALA B  79      -9.836 -22.031  -6.902  1.00 92.50           C  
ATOM   2565  C   ALA B  79      -8.742 -23.094  -6.914  1.00 92.50           C  
ATOM   2566  CB  ALA B  79     -11.211 -22.688  -7.000  1.00 92.50           C  
ATOM   2567  O   ALA B  79      -8.406 -23.641  -7.969  1.00 92.50           O  
ATOM   2568  N   GLN B  80      -8.242 -23.375  -5.805  1.00 93.75           N  
ATOM   2569  CA  GLN B  80      -7.242 -24.422  -5.582  1.00 93.75           C  
ATOM   2570  C   GLN B  80      -7.652 -25.344  -4.438  1.00 93.75           C  
ATOM   2571  CB  GLN B  80      -5.879 -23.797  -5.293  1.00 93.75           C  
ATOM   2572  O   GLN B  80      -8.000 -24.875  -3.352  1.00 93.75           O  
ATOM   2573  CG  GLN B  80      -5.355 -22.906  -6.418  1.00 93.75           C  
ATOM   2574  CD  GLN B  80      -4.035 -22.234  -6.074  1.00 93.75           C  
ATOM   2575  NE2 GLN B  80      -4.102 -21.141  -5.340  1.00 93.75           N  
ATOM   2576  OE1 GLN B  80      -2.965 -22.719  -6.465  1.00 93.75           O  
ATOM   2577  N   THR B  81      -7.602 -26.641  -4.699  1.00 96.06           N  
ATOM   2578  CA  THR B  81      -7.965 -27.641  -3.711  1.00 96.06           C  
ATOM   2579  C   THR B  81      -6.816 -28.625  -3.488  1.00 96.06           C  
ATOM   2580  CB  THR B  81      -9.227 -28.422  -4.137  1.00 96.06           C  
ATOM   2581  O   THR B  81      -6.207 -29.109  -4.445  1.00 96.06           O  
ATOM   2582  CG2 THR B  81      -9.656 -29.406  -3.055  1.00 96.06           C  
ATOM   2583  OG1 THR B  81     -10.289 -27.484  -4.375  1.00 96.06           O  
ATOM   2584  N   TRP B  82      -6.523 -28.922  -2.260  1.00 96.88           N  
ATOM   2585  CA  TRP B  82      -5.500 -29.891  -1.904  1.00 96.88           C  
ATOM   2586  C   TRP B  82      -5.828 -30.578  -0.577  1.00 96.88           C  
ATOM   2587  CB  TRP B  82      -4.125 -29.234  -1.827  1.00 96.88           C  
ATOM   2588  O   TRP B  82      -6.816 -30.234   0.073  1.00 96.88           O  
ATOM   2589  CG  TRP B  82      -3.977 -28.266  -0.688  1.00 96.88           C  
ATOM   2590  CD1 TRP B  82      -3.461 -28.531   0.551  1.00 96.88           C  
ATOM   2591  CD2 TRP B  82      -4.355 -26.891  -0.681  1.00 96.88           C  
ATOM   2592  CE2 TRP B  82      -4.039 -26.375   0.596  1.00 96.88           C  
ATOM   2593  CE3 TRP B  82      -4.930 -26.031  -1.633  1.00 96.88           C  
ATOM   2594  NE1 TRP B  82      -3.496 -27.391   1.328  1.00 96.88           N  
ATOM   2595  CH2 TRP B  82      -4.844 -24.234  -0.004  1.00 96.88           C  
ATOM   2596  CZ2 TRP B  82      -4.281 -25.047   0.945  1.00 96.88           C  
ATOM   2597  CZ3 TRP B  82      -5.172 -24.719  -1.282  1.00 96.88           C  
ATOM   2598  N   TYR B  83      -5.023 -31.562  -0.281  1.00 96.81           N  
ATOM   2599  CA  TYR B  83      -5.203 -32.281   0.974  1.00 96.81           C  
ATOM   2600  C   TYR B  83      -4.027 -32.031   1.915  1.00 96.81           C  
ATOM   2601  CB  TYR B  83      -5.352 -33.781   0.711  1.00 96.81           C  
ATOM   2602  O   TYR B  83      -2.869 -32.125   1.510  1.00 96.81           O  
ATOM   2603  CG  TYR B  83      -6.719 -34.188   0.206  1.00 96.81           C  
ATOM   2604  CD1 TYR B  83      -7.703 -34.625   1.082  1.00 96.81           C  
ATOM   2605  CD2 TYR B  83      -7.031 -34.094  -1.147  1.00 96.81           C  
ATOM   2606  CE1 TYR B  83      -8.961 -35.000   0.621  1.00 96.81           C  
ATOM   2607  CE2 TYR B  83      -8.289 -34.469  -1.619  1.00 96.81           C  
ATOM   2608  OH  TYR B  83     -10.492 -35.281  -1.191  1.00 96.81           O  
ATOM   2609  CZ  TYR B  83      -9.242 -34.906  -0.729  1.00 96.81           C  
ATOM   2610  N   ASP B  84      -4.367 -31.703   3.104  1.00 95.69           N  
ATOM   2611  CA  ASP B  84      -3.393 -31.547   4.176  1.00 95.69           C  
ATOM   2612  C   ASP B  84      -3.807 -32.344   5.418  1.00 95.69           C  
ATOM   2613  CB  ASP B  84      -3.223 -30.062   4.527  1.00 95.69           C  
ATOM   2614  O   ASP B  84      -4.676 -31.906   6.176  1.00 95.69           O  
ATOM   2615  CG  ASP B  84      -2.010 -29.797   5.402  1.00 95.69           C  
ATOM   2616  OD1 ASP B  84      -1.558 -30.719   6.117  1.00 95.69           O  
ATOM   2617  OD2 ASP B  84      -1.505 -28.656   5.379  1.00 95.69           O  
ATOM   2618  N   ARG B  85      -3.123 -33.375   5.672  1.00 93.31           N  
ATOM   2619  CA  ARG B  85      -3.455 -34.281   6.762  1.00 93.31           C  
ATOM   2620  C   ARG B  85      -3.322 -33.594   8.117  1.00 93.31           C  
ATOM   2621  CB  ARG B  85      -2.559 -35.531   6.715  1.00 93.31           C  
ATOM   2622  O   ARG B  85      -3.945 -34.000   9.094  1.00 93.31           O  
ATOM   2623  CG  ARG B  85      -2.846 -36.438   5.543  1.00 93.31           C  
ATOM   2624  CD  ARG B  85      -1.938 -37.656   5.551  1.00 93.31           C  
ATOM   2625  NE  ARG B  85      -1.995 -38.375   4.285  1.00 93.31           N  
ATOM   2626  NH1 ARG B  85      -0.242 -39.812   4.777  1.00 93.31           N  
ATOM   2627  NH2 ARG B  85      -1.327 -39.969   2.768  1.00 93.31           N  
ATOM   2628  CZ  ARG B  85      -1.188 -39.375   3.945  1.00 93.31           C  
ATOM   2629  N   ARG B  86      -2.525 -32.594   8.180  1.00 91.94           N  
ATOM   2630  CA  ARG B  86      -2.316 -31.859   9.430  1.00 91.94           C  
ATOM   2631  C   ARG B  86      -3.561 -31.062   9.812  1.00 91.94           C  
ATOM   2632  CB  ARG B  86      -1.113 -30.922   9.305  1.00 91.94           C  
ATOM   2633  O   ARG B  86      -3.699 -30.641  10.961  1.00 91.94           O  
ATOM   2634  CG  ARG B  86       0.191 -31.641   8.984  1.00 91.94           C  
ATOM   2635  CD  ARG B  86       1.299 -30.641   8.641  1.00 91.94           C  
ATOM   2636  NE  ARG B  86       1.014 -29.922   7.398  1.00 91.94           N  
ATOM   2637  NH1 ARG B  86       2.840 -28.516   7.555  1.00 91.94           N  
ATOM   2638  NH2 ARG B  86       1.400 -28.344   5.777  1.00 91.94           N  
ATOM   2639  CZ  ARG B  86       1.752 -28.938   6.914  1.00 91.94           C  
ATOM   2640  N   LEU B  87      -4.469 -30.953   8.859  1.00 94.19           N  
ATOM   2641  CA  LEU B  87      -5.664 -30.141   9.094  1.00 94.19           C  
ATOM   2642  C   LEU B  87      -6.895 -31.031   9.242  1.00 94.19           C  
ATOM   2643  CB  LEU B  87      -5.875 -29.156   7.949  1.00 94.19           C  
ATOM   2644  O   LEU B  87      -8.023 -30.562   9.094  1.00 94.19           O  
ATOM   2645  CG  LEU B  87      -4.805 -28.062   7.789  1.00 94.19           C  
ATOM   2646  CD1 LEU B  87      -5.070 -27.250   6.535  1.00 94.19           C  
ATOM   2647  CD2 LEU B  87      -4.762 -27.172   9.023  1.00 94.19           C  
ATOM   2648  N   LYS B  88      -6.715 -32.250   9.430  1.00 93.94           N  
ATOM   2649  CA  LYS B  88      -7.812 -33.188   9.719  1.00 93.94           C  
ATOM   2650  C   LYS B  88      -8.359 -32.938  11.125  1.00 93.94           C  
ATOM   2651  CB  LYS B  88      -7.348 -34.625   9.562  1.00 93.94           C  
ATOM   2652  O   LYS B  88      -7.605 -32.656  12.055  1.00 93.94           O  
ATOM   2653  CG  LYS B  88      -7.164 -35.062   8.117  1.00 93.94           C  
ATOM   2654  CD  LYS B  88      -6.816 -36.562   8.023  1.00 93.94           C  
ATOM   2655  CE  LYS B  88      -6.684 -37.000   6.578  1.00 93.94           C  
ATOM   2656  NZ  LYS B  88      -6.352 -38.469   6.480  1.00 93.94           N  
ATOM   2657  N   PHE B  89      -9.656 -33.062  11.273  1.00 91.19           N  
ATOM   2658  CA  PHE B  89     -10.273 -32.938  12.586  1.00 91.19           C  
ATOM   2659  C   PHE B  89     -11.531 -33.812  12.672  1.00 91.19           C  
ATOM   2660  CB  PHE B  89     -10.617 -31.484  12.898  1.00 91.19           C  
ATOM   2661  O   PHE B  89     -12.086 -34.188  11.648  1.00 91.19           O  
ATOM   2662  CG  PHE B  89     -11.570 -30.859  11.914  1.00 91.19           C  
ATOM   2663  CD1 PHE B  89     -11.109 -30.281  10.742  1.00 91.19           C  
ATOM   2664  CD2 PHE B  89     -12.938 -30.859  12.164  1.00 91.19           C  
ATOM   2665  CE1 PHE B  89     -11.992 -29.703   9.836  1.00 91.19           C  
ATOM   2666  CE2 PHE B  89     -13.828 -30.297  11.266  1.00 91.19           C  
ATOM   2667  CZ  PHE B  89     -13.352 -29.703  10.102  1.00 91.19           C  
ATOM   2668  N   ASN B  90     -11.906 -34.188  13.898  1.00 88.38           N  
ATOM   2669  CA  ASN B  90     -13.102 -34.969  14.164  1.00 88.38           C  
ATOM   2670  C   ASN B  90     -14.188 -34.156  14.828  1.00 88.38           C  
ATOM   2671  CB  ASN B  90     -12.766 -36.188  15.023  1.00 88.38           C  
ATOM   2672  O   ASN B  90     -14.000 -33.656  15.945  1.00 88.38           O  
ATOM   2673  CG  ASN B  90     -13.195 -37.500  14.383  1.00 88.38           C  
ATOM   2674  ND2 ASN B  90     -12.852 -38.625  15.023  1.00 88.38           N  
ATOM   2675  OD1 ASN B  90     -13.828 -37.500  13.328  1.00 88.38           O  
ATOM   2676  N   SER B  91     -15.180 -33.906  14.078  1.00 84.44           N  
ATOM   2677  CA  SER B  91     -16.297 -33.094  14.578  1.00 84.44           C  
ATOM   2678  C   SER B  91     -17.578 -33.375  13.781  1.00 84.44           C  
ATOM   2679  CB  SER B  91     -15.969 -31.609  14.539  1.00 84.44           C  
ATOM   2680  O   SER B  91     -17.531 -34.031  12.734  1.00 84.44           O  
ATOM   2681  OG  SER B  91     -17.078 -30.844  14.977  1.00 84.44           O  
ATOM   2682  N   THR B  92     -18.703 -33.000  14.383  1.00 82.69           N  
ATOM   2683  CA  THR B  92     -19.984 -33.094  13.680  1.00 82.69           C  
ATOM   2684  C   THR B  92     -20.047 -32.094  12.531  1.00 82.69           C  
ATOM   2685  CB  THR B  92     -21.172 -32.875  14.633  1.00 82.69           C  
ATOM   2686  O   THR B  92     -20.719 -32.312  11.523  1.00 82.69           O  
ATOM   2687  CG2 THR B  92     -21.266 -34.000  15.656  1.00 82.69           C  
ATOM   2688  OG1 THR B  92     -20.984 -31.625  15.320  1.00 82.69           O  
ATOM   2689  N   ILE B  93     -19.266 -31.109  12.703  1.00 83.06           N  
ATOM   2690  CA  ILE B  93     -19.156 -30.141  11.625  1.00 83.06           C  
ATOM   2691  C   ILE B  93     -18.219 -30.672  10.539  1.00 83.06           C  
ATOM   2692  CB  ILE B  93     -18.641 -28.781  12.141  1.00 83.06           C  
ATOM   2693  O   ILE B  93     -17.078 -31.062  10.820  1.00 83.06           O  
ATOM   2694  CG1 ILE B  93     -19.625 -28.188  13.156  1.00 83.06           C  
ATOM   2695  CG2 ILE B  93     -18.406 -27.812  10.977  1.00 83.06           C  
ATOM   2696  CD1 ILE B  93     -19.109 -26.938  13.859  1.00 83.06           C  
ATOM   2697  N   LYS B  94     -18.766 -30.672   9.344  1.00 86.94           N  
ATOM   2698  CA  LYS B  94     -18.016 -31.297   8.258  1.00 86.94           C  
ATOM   2699  C   LYS B  94     -17.062 -30.297   7.602  1.00 86.94           C  
ATOM   2700  CB  LYS B  94     -18.969 -31.875   7.211  1.00 86.94           C  
ATOM   2701  O   LYS B  94     -16.031 -30.703   7.043  1.00 86.94           O  
ATOM   2702  CG  LYS B  94     -19.766 -33.094   7.695  1.00 86.94           C  
ATOM   2703  CD  LYS B  94     -20.375 -33.844   6.527  1.00 86.94           C  
ATOM   2704  CE  LYS B  94     -21.109 -35.094   7.008  1.00 86.94           C  
ATOM   2705  NZ  LYS B  94     -21.656 -35.906   5.863  1.00 86.94           N  
ATOM   2706  N   VAL B  95     -17.453 -29.078   7.680  1.00 89.56           N  
ATOM   2707  CA  VAL B  95     -16.656 -28.094   6.953  1.00 89.56           C  
ATOM   2708  C   VAL B  95     -16.531 -26.812   7.781  1.00 89.56           C  
ATOM   2709  CB  VAL B  95     -17.266 -27.781   5.574  1.00 89.56           C  
ATOM   2710  O   VAL B  95     -17.500 -26.344   8.359  1.00 89.56           O  
ATOM   2711  CG1 VAL B  95     -18.656 -27.172   5.730  1.00 89.56           C  
ATOM   2712  CG2 VAL B  95     -16.359 -26.828   4.785  1.00 89.56           C  
ATOM   2713  N   LEU B  96     -15.320 -26.359   7.840  1.00 88.88           N  
ATOM   2714  CA  LEU B  96     -15.039 -25.062   8.445  1.00 88.88           C  
ATOM   2715  C   LEU B  96     -14.883 -23.984   7.371  1.00 88.88           C  
ATOM   2716  CB  LEU B  96     -13.773 -25.125   9.305  1.00 88.88           C  
ATOM   2717  O   LEU B  96     -14.008 -24.094   6.508  1.00 88.88           O  
ATOM   2718  CG  LEU B  96     -13.828 -26.078  10.508  1.00 88.88           C  
ATOM   2719  CD1 LEU B  96     -12.445 -26.188  11.148  1.00 88.88           C  
ATOM   2720  CD2 LEU B  96     -14.852 -25.578  11.523  1.00 88.88           C  
ATOM   2721  N   ARG B  97     -15.703 -23.047   7.375  1.00 87.88           N  
ATOM   2722  CA  ARG B  97     -15.594 -21.891   6.492  1.00 87.88           C  
ATOM   2723  C   ARG B  97     -14.953 -20.719   7.207  1.00 87.88           C  
ATOM   2724  CB  ARG B  97     -16.969 -21.500   5.961  1.00 87.88           C  
ATOM   2725  O   ARG B  97     -15.508 -20.188   8.172  1.00 87.88           O  
ATOM   2726  CG  ARG B  97     -17.656 -22.578   5.145  1.00 87.88           C  
ATOM   2727  CD  ARG B  97     -19.062 -22.172   4.738  1.00 87.88           C  
ATOM   2728  NE  ARG B  97     -19.750 -23.266   4.039  1.00 87.88           N  
ATOM   2729  NH1 ARG B  97     -19.500 -22.328   1.937  1.00 87.88           N  
ATOM   2730  NH2 ARG B  97     -20.594 -24.344   2.189  1.00 87.88           N  
ATOM   2731  CZ  ARG B  97     -19.953 -23.312   2.723  1.00 87.88           C  
ATOM   2732  N   LEU B  98     -13.820 -20.266   6.688  1.00 83.75           N  
ATOM   2733  CA  LEU B  98     -13.000 -19.297   7.402  1.00 83.75           C  
ATOM   2734  C   LEU B  98     -12.781 -18.047   6.559  1.00 83.75           C  
ATOM   2735  CB  LEU B  98     -11.648 -19.906   7.777  1.00 83.75           C  
ATOM   2736  O   LEU B  98     -12.797 -18.109   5.328  1.00 83.75           O  
ATOM   2737  CG  LEU B  98     -11.703 -21.219   8.570  1.00 83.75           C  
ATOM   2738  CD1 LEU B  98     -10.320 -21.859   8.617  1.00 83.75           C  
ATOM   2739  CD2 LEU B  98     -12.234 -20.969   9.977  1.00 83.75           C  
ATOM   2740  N   ASN B  99     -12.648 -16.938   7.230  1.00 77.25           N  
ATOM   2741  CA  ASN B  99     -12.461 -15.664   6.543  1.00 77.25           C  
ATOM   2742  C   ASN B  99     -11.000 -15.438   6.180  1.00 77.25           C  
ATOM   2743  CB  ASN B  99     -12.984 -14.508   7.398  1.00 77.25           C  
ATOM   2744  O   ASN B  99     -10.156 -16.328   6.375  1.00 77.25           O  
ATOM   2745  CG  ASN B  99     -12.242 -14.367   8.711  1.00 77.25           C  
ATOM   2746  ND2 ASN B  99     -12.797 -13.594   9.633  1.00 77.25           N  
ATOM   2747  OD1 ASN B  99     -11.172 -14.961   8.898  1.00 77.25           O  
ATOM   2748  N   SER B 100     -10.672 -14.289   5.621  1.00 75.00           N  
ATOM   2749  CA  SER B 100      -9.383 -13.930   5.043  1.00 75.00           C  
ATOM   2750  C   SER B 100      -8.297 -13.859   6.113  1.00 75.00           C  
ATOM   2751  CB  SER B 100      -9.477 -12.594   4.305  1.00 75.00           C  
ATOM   2752  O   SER B 100      -7.105 -13.961   5.809  1.00 75.00           O  
ATOM   2753  OG  SER B 100      -9.875 -11.562   5.188  1.00 75.00           O  
ATOM   2754  N   ASN B 101      -8.672 -13.742   7.352  1.00 73.19           N  
ATOM   2755  CA  ASN B 101      -7.699 -13.656   8.438  1.00 73.19           C  
ATOM   2756  C   ASN B 101      -6.938 -14.961   8.609  1.00 73.19           C  
ATOM   2757  CB  ASN B 101      -8.391 -13.258   9.742  1.00 73.19           C  
ATOM   2758  O   ASN B 101      -5.871 -14.984   9.234  1.00 73.19           O  
ATOM   2759  CG  ASN B 101      -8.898 -11.836   9.727  1.00 73.19           C  
ATOM   2760  ND2 ASN B 101      -9.805 -11.516  10.648  1.00 73.19           N  
ATOM   2761  OD1 ASN B 101      -8.477 -11.016   8.898  1.00 73.19           O  
ATOM   2762  N   MET B 102      -7.480 -16.016   7.988  1.00 79.00           N  
ATOM   2763  CA  MET B 102      -6.883 -17.344   8.141  1.00 79.00           C  
ATOM   2764  C   MET B 102      -5.836 -17.594   7.062  1.00 79.00           C  
ATOM   2765  CB  MET B 102      -7.957 -18.438   8.094  1.00 79.00           C  
ATOM   2766  O   MET B 102      -5.027 -18.516   7.180  1.00 79.00           O  
ATOM   2767  CG  MET B 102      -8.625 -18.703   9.430  1.00 79.00           C  
ATOM   2768  SD  MET B 102      -7.441 -19.328  10.688  1.00 79.00           S  
ATOM   2769  CE  MET B 102      -7.184 -21.016  10.070  1.00 79.00           C  
ATOM   2770  N   VAL B 103      -5.809 -16.953   5.906  1.00 75.00           N  
ATOM   2771  CA  VAL B 103      -4.941 -17.203   4.758  1.00 75.00           C  
ATOM   2772  C   VAL B 103      -3.480 -17.016   5.168  1.00 75.00           C  
ATOM   2773  CB  VAL B 103      -5.285 -16.281   3.574  1.00 75.00           C  
ATOM   2774  O   VAL B 103      -2.609 -17.781   4.742  1.00 75.00           O  
ATOM   2775  CG1 VAL B 103      -4.238 -16.406   2.467  1.00 75.00           C  
ATOM   2776  CG2 VAL B 103      -6.680 -16.594   3.037  1.00 75.00           C  
ATOM   2777  N   GLY B 104      -3.051 -16.578   6.238  1.00 75.94           N  
ATOM   2778  CA  GLY B 104      -1.695 -16.422   6.746  1.00 75.94           C  
ATOM   2779  C   GLY B 104      -1.331 -17.438   7.805  1.00 75.94           C  
ATOM   2780  O   GLY B 104      -0.158 -17.578   8.156  1.00 75.94           O  
ATOM   2781  N   LYS B 105      -2.258 -18.172   8.094  1.00 85.06           N  
ATOM   2782  CA  LYS B 105      -2.041 -19.109   9.188  1.00 85.06           C  
ATOM   2783  C   LYS B 105      -1.939 -20.547   8.664  1.00 85.06           C  
ATOM   2784  CB  LYS B 105      -3.168 -19.016  10.219  1.00 85.06           C  
ATOM   2785  O   LYS B 105      -1.516 -21.438   9.391  1.00 85.06           O  
ATOM   2786  CG  LYS B 105      -3.250 -17.656  10.914  1.00 85.06           C  
ATOM   2787  CD  LYS B 105      -4.254 -17.672  12.055  1.00 85.06           C  
ATOM   2788  CE  LYS B 105      -4.281 -16.344  12.797  1.00 85.06           C  
ATOM   2789  NZ  LYS B 105      -5.242 -16.375  13.945  1.00 85.06           N  
ATOM   2790  N   ILE B 106      -2.305 -20.750   7.410  1.00 88.94           N  
ATOM   2791  CA  ILE B 106      -2.209 -22.062   6.809  1.00 88.94           C  
ATOM   2792  C   ILE B 106      -1.335 -22.016   5.559  1.00 88.94           C  
ATOM   2793  CB  ILE B 106      -3.605 -22.625   6.457  1.00 88.94           C  
ATOM   2794  O   ILE B 106      -1.107 -20.922   5.004  1.00 88.94           O  
ATOM   2795  CG1 ILE B 106      -4.309 -21.719   5.438  1.00 88.94           C  
ATOM   2796  CG2 ILE B 106      -4.453 -22.797   7.723  1.00 88.94           C  
ATOM   2797  CD1 ILE B 106      -5.512 -22.359   4.766  1.00 88.94           C  
ATOM   2798  N   TRP B 107      -0.882 -23.141   5.172  1.00 90.31           N  
ATOM   2799  CA  TRP B 107      -0.074 -23.234   3.963  1.00 90.31           C  
ATOM   2800  C   TRP B 107      -0.940 -23.078   2.717  1.00 90.31           C  
ATOM   2801  CB  TRP B 107       0.670 -24.562   3.918  1.00 90.31           C  
ATOM   2802  O   TRP B 107      -2.004 -23.688   2.611  1.00 90.31           O  
ATOM   2803  CG  TRP B 107       1.498 -24.766   2.684  1.00 90.31           C  
ATOM   2804  CD1 TRP B 107       2.773 -24.312   2.467  1.00 90.31           C  
ATOM   2805  CD2 TRP B 107       1.105 -25.453   1.491  1.00 90.31           C  
ATOM   2806  CE2 TRP B 107       2.193 -25.391   0.593  1.00 90.31           C  
ATOM   2807  CE3 TRP B 107      -0.061 -26.125   1.097  1.00 90.31           C  
ATOM   2808  NE1 TRP B 107       3.197 -24.688   1.211  1.00 90.31           N  
ATOM   2809  CH2 TRP B 107       0.995 -26.609  -1.039  1.00 90.31           C  
ATOM   2810  CZ2 TRP B 107       2.148 -25.969  -0.678  1.00 90.31           C  
ATOM   2811  CZ3 TRP B 107      -0.104 -26.688  -0.168  1.00 90.31           C  
ATOM   2812  N   ILE B 108      -0.478 -22.219   1.871  1.00 90.25           N  
ATOM   2813  CA  ILE B 108      -1.157 -22.031   0.594  1.00 90.25           C  
ATOM   2814  C   ILE B 108      -0.167 -22.234  -0.551  1.00 90.25           C  
ATOM   2815  CB  ILE B 108      -1.814 -20.641   0.499  1.00 90.25           C  
ATOM   2816  O   ILE B 108       1.017 -21.906  -0.418  1.00 90.25           O  
ATOM   2817  CG1 ILE B 108      -0.770 -19.547   0.728  1.00 90.25           C  
ATOM   2818  CG2 ILE B 108      -2.967 -20.516   1.500  1.00 90.25           C  
ATOM   2819  CD1 ILE B 108      -1.285 -18.125   0.467  1.00 90.25           C  
ATOM   2820  N   PRO B 109      -0.649 -22.766  -1.651  1.00 90.81           N  
ATOM   2821  CA  PRO B 109       0.241 -22.938  -2.803  1.00 90.81           C  
ATOM   2822  C   PRO B 109       0.844 -21.609  -3.277  1.00 90.81           C  
ATOM   2823  CB  PRO B 109      -0.675 -23.531  -3.873  1.00 90.81           C  
ATOM   2824  O   PRO B 109       0.203 -20.562  -3.170  1.00 90.81           O  
ATOM   2825  CG  PRO B 109      -1.800 -24.156  -3.109  1.00 90.81           C  
ATOM   2826  CD  PRO B 109      -2.037 -23.344  -1.866  1.00 90.81           C  
ATOM   2827  N   ASP B 110       1.958 -21.703  -3.797  1.00 87.06           N  
ATOM   2828  CA  ASP B 110       2.668 -20.516  -4.266  1.00 87.06           C  
ATOM   2829  C   ASP B 110       2.424 -20.281  -5.754  1.00 87.06           C  
ATOM   2830  CB  ASP B 110       4.168 -20.641  -3.990  1.00 87.06           C  
ATOM   2831  O   ASP B 110       3.359 -20.000  -6.504  1.00 87.06           O  
ATOM   2832  CG  ASP B 110       4.820 -21.781  -4.770  1.00 87.06           C  
ATOM   2833  OD1 ASP B 110       4.105 -22.703  -5.211  1.00 87.06           O  
ATOM   2834  OD2 ASP B 110       6.055 -21.734  -4.945  1.00 87.06           O  
ATOM   2835  N   THR B 111       1.350 -20.391  -6.137  1.00 90.31           N  
ATOM   2836  CA  THR B 111       0.956 -20.234  -7.535  1.00 90.31           C  
ATOM   2837  C   THR B 111       1.212 -18.812  -8.023  1.00 90.31           C  
ATOM   2838  CB  THR B 111      -0.528 -20.594  -7.734  1.00 90.31           C  
ATOM   2839  O   THR B 111       0.870 -17.844  -7.340  1.00 90.31           O  
ATOM   2840  CG2 THR B 111      -0.891 -20.625  -9.219  1.00 90.31           C  
ATOM   2841  OG1 THR B 111      -0.785 -21.891  -7.168  1.00 90.31           O  
ATOM   2842  N   PHE B 112       1.749 -18.750  -9.203  1.00 87.38           N  
ATOM   2843  CA  PHE B 112       1.934 -17.453  -9.859  1.00 87.38           C  
ATOM   2844  C   PHE B 112       1.572 -17.547 -11.336  1.00 87.38           C  
ATOM   2845  CB  PHE B 112       3.379 -16.969  -9.703  1.00 87.38           C  
ATOM   2846  O   PHE B 112       1.521 -18.641 -11.906  1.00 87.38           O  
ATOM   2847  CG  PHE B 112       4.332 -17.562 -10.703  1.00 87.38           C  
ATOM   2848  CD1 PHE B 112       4.695 -18.906 -10.625  1.00 87.38           C  
ATOM   2849  CD2 PHE B 112       4.863 -16.797 -11.727  1.00 87.38           C  
ATOM   2850  CE1 PHE B 112       5.578 -19.469 -11.547  1.00 87.38           C  
ATOM   2851  CE2 PHE B 112       5.746 -17.344 -12.648  1.00 87.38           C  
ATOM   2852  CZ  PHE B 112       6.102 -18.672 -12.562  1.00 87.38           C  
ATOM   2853  N   PHE B 113       1.255 -16.422 -11.883  1.00 88.75           N  
ATOM   2854  CA  PHE B 113       0.907 -16.344 -13.297  1.00 88.75           C  
ATOM   2855  C   PHE B 113       2.100 -15.867 -14.117  1.00 88.75           C  
ATOM   2856  CB  PHE B 113      -0.281 -15.398 -13.500  1.00 88.75           C  
ATOM   2857  O   PHE B 113       2.520 -14.719 -14.008  1.00 88.75           O  
ATOM   2858  CG  PHE B 113      -1.577 -15.922 -12.945  1.00 88.75           C  
ATOM   2859  CD1 PHE B 113      -2.439 -16.672 -13.734  1.00 88.75           C  
ATOM   2860  CD2 PHE B 113      -1.935 -15.664 -11.625  1.00 88.75           C  
ATOM   2861  CE1 PHE B 113      -3.639 -17.156 -13.219  1.00 88.75           C  
ATOM   2862  CE2 PHE B 113      -3.133 -16.141 -11.109  1.00 88.75           C  
ATOM   2863  CZ  PHE B 113      -3.982 -16.891 -11.906  1.00 88.75           C  
ATOM   2864  N   ARG B 114       2.512 -16.703 -15.016  1.00 85.94           N  
ATOM   2865  CA  ARG B 114       3.783 -16.578 -15.719  1.00 85.94           C  
ATOM   2866  C   ARG B 114       3.750 -15.398 -16.688  1.00 85.94           C  
ATOM   2867  CB  ARG B 114       4.121 -17.859 -16.469  1.00 85.94           C  
ATOM   2868  O   ARG B 114       4.750 -14.695 -16.844  1.00 85.94           O  
ATOM   2869  CG  ARG B 114       4.508 -19.016 -15.555  1.00 85.94           C  
ATOM   2870  CD  ARG B 114       4.898 -20.266 -16.359  1.00 85.94           C  
ATOM   2871  NE  ARG B 114       5.543 -21.266 -15.516  1.00 85.94           N  
ATOM   2872  NH1 ARG B 114       7.691 -20.734 -16.172  1.00 85.94           N  
ATOM   2873  NH2 ARG B 114       7.332 -22.406 -14.648  1.00 85.94           N  
ATOM   2874  CZ  ARG B 114       6.855 -21.469 -15.445  1.00 85.94           C  
ATOM   2875  N   ASN B 115       2.693 -15.188 -17.297  1.00 84.94           N  
ATOM   2876  CA  ASN B 115       2.645 -14.133 -18.312  1.00 84.94           C  
ATOM   2877  C   ASN B 115       1.881 -12.906 -17.812  1.00 84.94           C  
ATOM   2878  CB  ASN B 115       2.016 -14.656 -19.609  1.00 84.94           C  
ATOM   2879  O   ASN B 115       1.320 -12.156 -18.609  1.00 84.94           O  
ATOM   2880  CG  ASN B 115       0.609 -15.188 -19.391  1.00 84.94           C  
ATOM   2881  ND2 ASN B 115      -0.236 -15.031 -20.406  1.00 84.94           N  
ATOM   2882  OD1 ASN B 115       0.285 -15.727 -18.328  1.00 84.94           O  
ATOM   2883  N   SER B 116       1.768 -12.758 -16.547  1.00 84.81           N  
ATOM   2884  CA  SER B 116       1.113 -11.586 -15.977  1.00 84.81           C  
ATOM   2885  C   SER B 116       2.064 -10.391 -15.906  1.00 84.81           C  
ATOM   2886  CB  SER B 116       0.584 -11.898 -14.570  1.00 84.81           C  
ATOM   2887  O   SER B 116       3.236 -10.547 -15.555  1.00 84.81           O  
ATOM   2888  OG  SER B 116       1.649 -12.008 -13.648  1.00 84.81           O  
ATOM   2889  N   LYS B 117       1.628  -9.219 -16.344  1.00 71.81           N  
ATOM   2890  CA  LYS B 117       2.350  -7.965 -16.156  1.00 71.81           C  
ATOM   2891  C   LYS B 117       1.991  -7.312 -14.828  1.00 71.81           C  
ATOM   2892  CB  LYS B 117       2.053  -7.000 -17.312  1.00 71.81           C  
ATOM   2893  O   LYS B 117       2.857  -6.754 -14.148  1.00 71.81           O  
ATOM   2894  CG  LYS B 117       2.645  -7.434 -18.641  1.00 71.81           C  
ATOM   2895  CD  LYS B 117       2.453  -6.363 -19.703  1.00 71.81           C  
ATOM   2896  CE  LYS B 117       3.068  -6.781 -21.047  1.00 71.81           C  
ATOM   2897  NZ  LYS B 117       2.842  -5.758 -22.109  1.00 71.81           N  
ATOM   2898  N   LYS B 118       0.811  -7.363 -14.602  1.00 67.62           N  
ATOM   2899  CA  LYS B 118       0.247  -6.848 -13.359  1.00 67.62           C  
ATOM   2900  C   LYS B 118      -0.920  -7.711 -12.891  1.00 67.62           C  
ATOM   2901  CB  LYS B 118      -0.211  -5.398 -13.539  1.00 67.62           C  
ATOM   2902  O   LYS B 118      -1.727  -8.172 -13.695  1.00 67.62           O  
ATOM   2903  CG  LYS B 118      -0.524  -4.684 -12.234  1.00 67.62           C  
ATOM   2904  CD  LYS B 118      -0.900  -3.229 -12.469  1.00 67.62           C  
ATOM   2905  CE  LYS B 118      -1.271  -2.527 -11.164  1.00 67.62           C  
ATOM   2906  NZ  LYS B 118      -1.690  -1.114 -11.398  1.00 67.62           N  
ATOM   2907  N   ALA B 119      -0.819  -8.062 -11.656  1.00 54.50           N  
ATOM   2908  CA  ALA B 119      -1.949  -8.781 -11.070  1.00 54.50           C  
ATOM   2909  C   ALA B 119      -2.412  -8.109  -9.773  1.00 54.50           C  
ATOM   2910  CB  ALA B 119      -1.578 -10.234 -10.805  1.00 54.50           C  
ATOM   2911  O   ALA B 119      -1.598  -7.812  -8.898  1.00 54.50           O  
ATOM   2912  N   ASP B 120      -3.592  -7.680  -9.789  1.00 53.06           N  
ATOM   2913  CA  ASP B 120      -4.145  -7.020  -8.609  1.00 53.06           C  
ATOM   2914  C   ASP B 120      -5.238  -7.867  -7.969  1.00 53.06           C  
ATOM   2915  CB  ASP B 120      -4.695  -5.641  -8.977  1.00 53.06           C  
ATOM   2916  O   ASP B 120      -6.168  -8.312  -8.648  1.00 53.06           O  
ATOM   2917  CG  ASP B 120      -3.605  -4.621  -9.266  1.00 53.06           C  
ATOM   2918  OD1 ASP B 120      -2.510  -4.719  -8.672  1.00 53.06           O  
ATOM   2919  OD2 ASP B 120      -3.844  -3.711 -10.086  1.00 53.06           O  
ATOM   2920  N   ALA B 121      -4.984  -8.250  -6.695  1.00 46.62           N  
ATOM   2921  CA  ALA B 121      -6.082  -8.844  -5.934  1.00 46.62           C  
ATOM   2922  C   ALA B 121      -7.105  -7.781  -5.531  1.00 46.62           C  
ATOM   2923  CB  ALA B 121      -5.547  -9.555  -4.691  1.00 46.62           C  
ATOM   2924  O   ALA B 121      -6.746  -6.633  -5.258  1.00 46.62           O  
ATOM   2925  N   HIS B 122      -8.258  -8.148  -5.707  1.00 42.81           N  
ATOM   2926  CA  HIS B 122      -9.344  -7.250  -5.340  1.00 42.81           C  
ATOM   2927  C   HIS B 122      -9.523  -7.191  -3.824  1.00 42.81           C  
ATOM   2928  CB  HIS B 122     -10.656  -7.691  -6.004  1.00 42.81           C  
ATOM   2929  O   HIS B 122      -9.422  -8.211  -3.143  1.00 42.81           O  
ATOM   2930  CG  HIS B 122     -10.680  -7.477  -7.480  1.00 42.81           C  
ATOM   2931  CD2 HIS B 122      -9.977  -8.070  -8.477  1.00 42.81           C  
ATOM   2932  ND1 HIS B 122     -11.500  -6.543  -8.086  1.00 42.81           N  
ATOM   2933  CE1 HIS B 122     -11.305  -6.574  -9.391  1.00 42.81           C  
ATOM   2934  NE2 HIS B 122     -10.383  -7.492  -9.656  1.00 42.81           N  
ATOM   2935  N   TRP B 123      -9.383  -5.988  -3.289  1.00 49.47           N  
ATOM   2936  CA  TRP B 123      -9.656  -5.836  -1.862  1.00 49.47           C  
ATOM   2937  C   TRP B 123     -10.633  -4.691  -1.614  1.00 49.47           C  
ATOM   2938  CB  TRP B 123      -8.352  -5.590  -1.090  1.00 49.47           C  
ATOM   2939  O   TRP B 123     -10.648  -3.711  -2.361  1.00 49.47           O  
ATOM   2940  CG  TRP B 123      -7.414  -4.637  -1.764  1.00 49.47           C  
ATOM   2941  CD1 TRP B 123      -7.426  -4.262  -3.078  1.00 49.47           C  
ATOM   2942  CD2 TRP B 123      -6.324  -3.939  -1.155  1.00 49.47           C  
ATOM   2943  CE2 TRP B 123      -5.715  -3.158  -2.160  1.00 49.47           C  
ATOM   2944  CE3 TRP B 123      -5.801  -3.900   0.145  1.00 49.47           C  
ATOM   2945  NE1 TRP B 123      -6.406  -3.371  -3.322  1.00 49.47           N  
ATOM   2946  CH2 TRP B 123      -4.117  -2.324  -0.626  1.00 49.47           C  
ATOM   2947  CZ2 TRP B 123      -4.609  -2.344  -1.905  1.00 49.47           C  
ATOM   2948  CZ3 TRP B 123      -4.699  -3.092   0.396  1.00 49.47           C  
ATOM   2949  N   ILE B 124     -11.773  -4.895  -1.105  1.00 48.41           N  
ATOM   2950  CA  ILE B 124     -12.578  -3.787  -0.597  1.00 48.41           C  
ATOM   2951  C   ILE B 124     -12.133  -3.439   0.822  1.00 48.41           C  
ATOM   2952  CB  ILE B 124     -14.086  -4.121  -0.619  1.00 48.41           C  
ATOM   2953  O   ILE B 124     -11.492  -2.406   1.045  1.00 48.41           O  
ATOM   2954  CG1 ILE B 124     -14.531  -4.457  -2.045  1.00 48.41           C  
ATOM   2955  CG2 ILE B 124     -14.898  -2.961  -0.045  1.00 48.41           C  
ATOM   2956  CD1 ILE B 124     -15.953  -5.008  -2.133  1.00 48.41           C  
ATOM   2957  N   THR B 125     -12.438  -4.312   1.689  1.00 49.97           N  
ATOM   2958  CA  THR B 125     -12.055  -4.203   3.092  1.00 49.97           C  
ATOM   2959  C   THR B 125     -11.086  -5.316   3.477  1.00 49.97           C  
ATOM   2960  CB  THR B 125     -13.289  -4.242   4.016  1.00 49.97           C  
ATOM   2961  O   THR B 125     -10.172  -5.105   4.273  1.00 49.97           O  
ATOM   2962  CG2 THR B 125     -14.125  -2.977   3.873  1.00 49.97           C  
ATOM   2963  OG1 THR B 125     -14.094  -5.375   3.674  1.00 49.97           O  
ATOM   2964  N   THR B 126     -11.320  -6.379   2.828  1.00 57.28           N  
ATOM   2965  CA  THR B 126     -10.500  -7.574   2.977  1.00 57.28           C  
ATOM   2966  C   THR B 126     -10.250  -8.227   1.621  1.00 57.28           C  
ATOM   2967  CB  THR B 126     -11.164  -8.594   3.926  1.00 57.28           C  
ATOM   2968  O   THR B 126     -11.062  -8.094   0.701  1.00 57.28           O  
ATOM   2969  CG2 THR B 126     -11.172  -8.078   5.363  1.00 57.28           C  
ATOM   2970  OG1 THR B 126     -12.508  -8.820   3.504  1.00 57.28           O  
ATOM   2971  N   PRO B 127      -9.117  -8.711   1.469  1.00 63.50           N  
ATOM   2972  CA  PRO B 127      -8.906  -9.438   0.216  1.00 63.50           C  
ATOM   2973  C   PRO B 127     -10.008 -10.469  -0.061  1.00 63.50           C  
ATOM   2974  CB  PRO B 127      -7.559 -10.125   0.433  1.00 63.50           C  
ATOM   2975  O   PRO B 127     -10.555 -11.055   0.873  1.00 63.50           O  
ATOM   2976  CG  PRO B 127      -7.004  -9.500   1.670  1.00 63.50           C  
ATOM   2977  CD  PRO B 127      -8.117  -8.805   2.393  1.00 63.50           C  
ATOM   2978  N   ASN B 128     -10.508 -10.531  -1.248  1.00 73.31           N  
ATOM   2979  CA  ASN B 128     -11.516 -11.500  -1.681  1.00 73.31           C  
ATOM   2980  C   ASN B 128     -10.945 -12.914  -1.728  1.00 73.31           C  
ATOM   2981  CB  ASN B 128     -12.078 -11.109  -3.047  1.00 73.31           C  
ATOM   2982  O   ASN B 128     -10.781 -13.484  -2.807  1.00 73.31           O  
ATOM   2983  CG  ASN B 128     -12.875  -9.820  -3.002  1.00 73.31           C  
ATOM   2984  ND2 ASN B 128     -13.234  -9.305  -4.172  1.00 73.31           N  
ATOM   2985  OD1 ASN B 128     -13.164  -9.289  -1.926  1.00 73.31           O  
ATOM   2986  N   ARG B 129     -10.672 -13.367  -0.568  1.00 76.31           N  
ATOM   2987  CA  ARG B 129     -10.133 -14.711  -0.396  1.00 76.31           C  
ATOM   2988  C   ARG B 129     -10.930 -15.492   0.643  1.00 76.31           C  
ATOM   2989  CB  ARG B 129      -8.656 -14.656   0.010  1.00 76.31           C  
ATOM   2990  O   ARG B 129     -11.477 -14.914   1.580  1.00 76.31           O  
ATOM   2991  CG  ARG B 129      -7.797 -13.797  -0.907  1.00 76.31           C  
ATOM   2992  CD  ARG B 129      -6.383 -13.641  -0.369  1.00 76.31           C  
ATOM   2993  NE  ARG B 129      -5.609 -12.680  -1.155  1.00 76.31           N  
ATOM   2994  NH1 ARG B 129      -3.719 -12.805   0.165  1.00 76.31           N  
ATOM   2995  NH2 ARG B 129      -3.756 -11.430  -1.666  1.00 76.31           N  
ATOM   2996  CZ  ARG B 129      -4.363 -12.305  -0.884  1.00 76.31           C  
ATOM   2997  N   MET B 130     -11.008 -16.750   0.420  1.00 81.94           N  
ATOM   2998  CA  MET B 130     -11.727 -17.625   1.346  1.00 81.94           C  
ATOM   2999  C   MET B 130     -11.047 -18.984   1.456  1.00 81.94           C  
ATOM   3000  CB  MET B 130     -13.180 -17.797   0.897  1.00 81.94           C  
ATOM   3001  O   MET B 130     -10.484 -19.484   0.481  1.00 81.94           O  
ATOM   3002  CG  MET B 130     -14.000 -18.688   1.814  1.00 81.94           C  
ATOM   3003  SD  MET B 130     -15.586 -19.219   1.049  1.00 81.94           S  
ATOM   3004  CE  MET B 130     -15.914 -20.719   2.008  1.00 81.94           C  
ATOM   3005  N   LEU B 131     -11.188 -19.500   2.680  1.00 87.56           N  
ATOM   3006  CA  LEU B 131     -10.656 -20.828   2.967  1.00 87.56           C  
ATOM   3007  C   LEU B 131     -11.750 -21.750   3.510  1.00 87.56           C  
ATOM   3008  CB  LEU B 131      -9.500 -20.734   3.969  1.00 87.56           C  
ATOM   3009  O   LEU B 131     -12.531 -21.344   4.371  1.00 87.56           O  
ATOM   3010  CG  LEU B 131      -8.133 -20.375   3.393  1.00 87.56           C  
ATOM   3011  CD1 LEU B 131      -7.230 -19.812   4.484  1.00 87.56           C  
ATOM   3012  CD2 LEU B 131      -7.488 -21.609   2.748  1.00 87.56           C  
ATOM   3013  N   ARG B 132     -11.797 -22.938   2.934  1.00 92.19           N  
ATOM   3014  CA  ARG B 132     -12.641 -24.016   3.453  1.00 92.19           C  
ATOM   3015  C   ARG B 132     -11.805 -25.234   3.814  1.00 92.19           C  
ATOM   3016  CB  ARG B 132     -13.711 -24.391   2.436  1.00 92.19           C  
ATOM   3017  O   ARG B 132     -10.961 -25.672   3.027  1.00 92.19           O  
ATOM   3018  CG  ARG B 132     -14.695 -23.281   2.125  1.00 92.19           C  
ATOM   3019  CD  ARG B 132     -15.797 -23.734   1.176  1.00 92.19           C  
ATOM   3020  NE  ARG B 132     -16.625 -22.625   0.741  1.00 92.19           N  
ATOM   3021  NH1 ARG B 132     -17.953 -23.891  -0.671  1.00 92.19           N  
ATOM   3022  NH2 ARG B 132     -18.328 -21.641  -0.452  1.00 92.19           N  
ATOM   3023  CZ  ARG B 132     -17.641 -22.719  -0.126  1.00 92.19           C  
ATOM   3024  N   ILE B 133     -12.102 -25.719   4.992  1.00 93.31           N  
ATOM   3025  CA  ILE B 133     -11.398 -26.906   5.461  1.00 93.31           C  
ATOM   3026  C   ILE B 133     -12.398 -27.984   5.840  1.00 93.31           C  
ATOM   3027  CB  ILE B 133     -10.484 -26.578   6.664  1.00 93.31           C  
ATOM   3028  O   ILE B 133     -13.211 -27.797   6.754  1.00 93.31           O  
ATOM   3029  CG1 ILE B 133      -9.508 -25.453   6.305  1.00 93.31           C  
ATOM   3030  CG2 ILE B 133      -9.727 -27.828   7.125  1.00 93.31           C  
ATOM   3031  CD1 ILE B 133      -8.641 -24.984   7.469  1.00 93.31           C  
ATOM   3032  N   TRP B 134     -12.336 -29.125   5.164  1.00 94.56           N  
ATOM   3033  CA  TRP B 134     -13.180 -30.266   5.488  1.00 94.56           C  
ATOM   3034  C   TRP B 134     -12.539 -31.125   6.570  1.00 94.56           C  
ATOM   3035  CB  TRP B 134     -13.445 -31.109   4.238  1.00 94.56           C  
ATOM   3036  O   TRP B 134     -11.320 -31.094   6.754  1.00 94.56           O  
ATOM   3037  CG  TRP B 134     -14.430 -30.500   3.289  1.00 94.56           C  
ATOM   3038  CD1 TRP B 134     -15.766 -30.797   3.182  1.00 94.56           C  
ATOM   3039  CD2 TRP B 134     -14.164 -29.484   2.307  1.00 94.56           C  
ATOM   3040  CE2 TRP B 134     -15.383 -29.219   1.641  1.00 94.56           C  
ATOM   3041  CE3 TRP B 134     -13.008 -28.797   1.925  1.00 94.56           C  
ATOM   3042  NE1 TRP B 134     -16.344 -30.031   2.193  1.00 94.56           N  
ATOM   3043  CH2 TRP B 134     -14.336 -27.609   0.259  1.00 94.56           C  
ATOM   3044  CZ2 TRP B 134     -15.477 -28.281   0.612  1.00 94.56           C  
ATOM   3045  CZ3 TRP B 134     -13.109 -27.859   0.902  1.00 94.56           C  
ATOM   3046  N   ASN B 135     -13.336 -31.828   7.246  1.00 93.88           N  
ATOM   3047  CA  ASN B 135     -12.883 -32.625   8.375  1.00 93.88           C  
ATOM   3048  C   ASN B 135     -11.898 -33.719   7.934  1.00 93.88           C  
ATOM   3049  CB  ASN B 135     -14.078 -33.281   9.094  1.00 93.88           C  
ATOM   3050  O   ASN B 135     -11.141 -34.250   8.750  1.00 93.88           O  
ATOM   3051  CG  ASN B 135     -14.906 -34.156   8.180  1.00 93.88           C  
ATOM   3052  ND2 ASN B 135     -15.727 -35.000   8.766  1.00 93.88           N  
ATOM   3053  OD1 ASN B 135     -14.820 -34.062   6.953  1.00 93.88           O  
ATOM   3054  N   ASP B 136     -11.852 -34.062   6.648  1.00 95.00           N  
ATOM   3055  CA  ASP B 136     -10.930 -35.094   6.137  1.00 95.00           C  
ATOM   3056  C   ASP B 136      -9.602 -34.469   5.734  1.00 95.00           C  
ATOM   3057  CB  ASP B 136     -11.547 -35.812   4.945  1.00 95.00           C  
ATOM   3058  O   ASP B 136      -8.719 -35.156   5.211  1.00 95.00           O  
ATOM   3059  CG  ASP B 136     -11.844 -34.906   3.771  1.00 95.00           C  
ATOM   3060  OD1 ASP B 136     -11.648 -33.656   3.895  1.00 95.00           O  
ATOM   3061  OD2 ASP B 136     -12.289 -35.406   2.719  1.00 95.00           O  
ATOM   3062  N   GLY B 137      -9.453 -33.125   5.855  1.00 96.00           N  
ATOM   3063  CA  GLY B 137      -8.195 -32.469   5.543  1.00 96.00           C  
ATOM   3064  C   GLY B 137      -8.203 -31.781   4.191  1.00 96.00           C  
ATOM   3065  O   GLY B 137      -7.188 -31.219   3.775  1.00 96.00           O  
ATOM   3066  N   ARG B 138      -9.281 -31.938   3.553  1.00 96.38           N  
ATOM   3067  CA  ARG B 138      -9.414 -31.234   2.277  1.00 96.38           C  
ATOM   3068  C   ARG B 138      -9.500 -29.734   2.486  1.00 96.38           C  
ATOM   3069  CB  ARG B 138     -10.648 -31.734   1.522  1.00 96.38           C  
ATOM   3070  O   ARG B 138     -10.258 -29.250   3.336  1.00 96.38           O  
ATOM   3071  CG  ARG B 138     -10.828 -31.109   0.148  1.00 96.38           C  
ATOM   3072  CD  ARG B 138     -12.016 -31.688  -0.594  1.00 96.38           C  
ATOM   3073  NE  ARG B 138     -13.281 -31.281   0.015  1.00 96.38           N  
ATOM   3074  NH1 ARG B 138     -14.609 -32.469  -1.472  1.00 96.38           N  
ATOM   3075  NH2 ARG B 138     -15.570 -31.234   0.212  1.00 96.38           N  
ATOM   3076  CZ  ARG B 138     -14.484 -31.656  -0.416  1.00 96.38           C  
ATOM   3077  N   VAL B 139      -8.672 -29.000   1.730  1.00 95.75           N  
ATOM   3078  CA  VAL B 139      -8.625 -27.547   1.825  1.00 95.75           C  
ATOM   3079  C   VAL B 139      -9.000 -26.922   0.480  1.00 95.75           C  
ATOM   3080  CB  VAL B 139      -7.234 -27.047   2.271  1.00 95.75           C  
ATOM   3081  O   VAL B 139      -8.516 -27.359  -0.566  1.00 95.75           O  
ATOM   3082  CG1 VAL B 139      -7.227 -25.531   2.438  1.00 95.75           C  
ATOM   3083  CG2 VAL B 139      -6.816 -27.734   3.570  1.00 95.75           C  
ATOM   3084  N   LEU B 140      -9.844 -25.969   0.477  1.00 94.12           N  
ATOM   3085  CA  LEU B 140     -10.211 -25.172  -0.693  1.00 94.12           C  
ATOM   3086  C   LEU B 140      -9.859 -23.703  -0.486  1.00 94.12           C  
ATOM   3087  CB  LEU B 140     -11.703 -25.328  -0.991  1.00 94.12           C  
ATOM   3088  O   LEU B 140     -10.305 -23.094   0.484  1.00 94.12           O  
ATOM   3089  CG  LEU B 140     -12.273 -24.406  -2.070  1.00 94.12           C  
ATOM   3090  CD1 LEU B 140     -11.648 -24.719  -3.426  1.00 94.12           C  
ATOM   3091  CD2 LEU B 140     -13.789 -24.516  -2.133  1.00 94.12           C  
ATOM   3092  N   TYR B 141      -9.070 -23.219  -1.366  1.00 91.44           N  
ATOM   3093  CA  TYR B 141      -8.672 -21.812  -1.374  1.00 91.44           C  
ATOM   3094  C   TYR B 141      -9.164 -21.109  -2.637  1.00 91.44           C  
ATOM   3095  CB  TYR B 141      -7.148 -21.688  -1.268  1.00 91.44           C  
ATOM   3096  O   TYR B 141      -8.820 -21.516  -3.750  1.00 91.44           O  
ATOM   3097  CG  TYR B 141      -6.652 -20.266  -1.356  1.00 91.44           C  
ATOM   3098  CD1 TYR B 141      -5.766 -19.875  -2.359  1.00 91.44           C  
ATOM   3099  CD2 TYR B 141      -7.066 -19.297  -0.440  1.00 91.44           C  
ATOM   3100  CE1 TYR B 141      -5.301 -18.562  -2.445  1.00 91.44           C  
ATOM   3101  CE2 TYR B 141      -6.609 -17.984  -0.515  1.00 91.44           C  
ATOM   3102  OH  TYR B 141      -5.277 -16.344  -1.600  1.00 91.44           O  
ATOM   3103  CZ  TYR B 141      -5.730 -17.641  -1.520  1.00 91.44           C  
ATOM   3104  N   THR B 142      -9.938 -20.047  -2.418  1.00 88.19           N  
ATOM   3105  CA  THR B 142     -10.477 -19.297  -3.547  1.00 88.19           C  
ATOM   3106  C   THR B 142     -10.086 -17.812  -3.459  1.00 88.19           C  
ATOM   3107  CB  THR B 142     -12.016 -19.406  -3.613  1.00 88.19           C  
ATOM   3108  O   THR B 142     -10.023 -17.250  -2.365  1.00 88.19           O  
ATOM   3109  CG2 THR B 142     -12.445 -20.859  -3.752  1.00 88.19           C  
ATOM   3110  OG1 THR B 142     -12.578 -18.859  -2.416  1.00 88.19           O  
ATOM   3111  N   LEU B 143      -9.883 -17.281  -4.605  1.00 85.31           N  
ATOM   3112  CA  LEU B 143      -9.586 -15.859  -4.680  1.00 85.31           C  
ATOM   3113  C   LEU B 143     -10.031 -15.281  -6.020  1.00 85.31           C  
ATOM   3114  CB  LEU B 143      -8.086 -15.609  -4.480  1.00 85.31           C  
ATOM   3115  O   LEU B 143     -10.062 -15.992  -7.027  1.00 85.31           O  
ATOM   3116  CG  LEU B 143      -7.168 -16.031  -5.629  1.00 85.31           C  
ATOM   3117  CD1 LEU B 143      -5.941 -15.133  -5.688  1.00 85.31           C  
ATOM   3118  CD2 LEU B 143      -6.758 -17.500  -5.477  1.00 85.31           C  
ATOM   3119  N   ARG B 144     -10.320 -13.969  -5.961  1.00 85.00           N  
ATOM   3120  CA  ARG B 144     -10.633 -13.219  -7.176  1.00 85.00           C  
ATOM   3121  C   ARG B 144      -9.438 -12.391  -7.633  1.00 85.00           C  
ATOM   3122  CB  ARG B 144     -11.844 -12.312  -6.945  1.00 85.00           C  
ATOM   3123  O   ARG B 144      -8.828 -11.688  -6.836  1.00 85.00           O  
ATOM   3124  CG  ARG B 144     -12.281 -11.539  -8.180  1.00 85.00           C  
ATOM   3125  CD  ARG B 144     -13.461 -10.625  -7.887  1.00 85.00           C  
ATOM   3126  NE  ARG B 144     -13.797  -9.797  -9.039  1.00 85.00           N  
ATOM   3127  NH1 ARG B 144     -15.477  -8.617  -7.965  1.00 85.00           N  
ATOM   3128  NH2 ARG B 144     -14.977  -8.164 -10.156  1.00 85.00           N  
ATOM   3129  CZ  ARG B 144     -14.750  -8.859  -9.055  1.00 85.00           C  
ATOM   3130  N   LEU B 145      -9.133 -12.516  -8.945  1.00 83.56           N  
ATOM   3131  CA  LEU B 145      -7.965 -11.844  -9.492  1.00 83.56           C  
ATOM   3132  C   LEU B 145      -8.320 -11.070 -10.758  1.00 83.56           C  
ATOM   3133  CB  LEU B 145      -6.855 -12.859  -9.789  1.00 83.56           C  
ATOM   3134  O   LEU B 145      -9.102 -11.555 -11.578  1.00 83.56           O  
ATOM   3135  CG  LEU B 145      -6.312 -13.641  -8.594  1.00 83.56           C  
ATOM   3136  CD1 LEU B 145      -5.473 -14.820  -9.078  1.00 83.56           C  
ATOM   3137  CD2 LEU B 145      -5.492 -12.727  -7.688  1.00 83.56           C  
ATOM   3138  N   THR B 146      -7.742  -9.906 -10.852  1.00 84.75           N  
ATOM   3139  CA  THR B 146      -7.652  -9.203 -12.125  1.00 84.75           C  
ATOM   3140  C   THR B 146      -6.219  -9.203 -12.648  1.00 84.75           C  
ATOM   3141  CB  THR B 146      -8.148  -7.746 -11.992  1.00 84.75           C  
ATOM   3142  O   THR B 146      -5.312  -8.695 -11.992  1.00 84.75           O  
ATOM   3143  CG2 THR B 146      -8.102  -7.031 -13.344  1.00 84.75           C  
ATOM   3144  OG1 THR B 146      -9.492  -7.750 -11.508  1.00 84.75           O  
ATOM   3145  N   ILE B 147      -6.047  -9.742 -13.797  1.00 86.56           N  
ATOM   3146  CA  ILE B 147      -4.707  -9.977 -14.320  1.00 86.56           C  
ATOM   3147  C   ILE B 147      -4.559  -9.281 -15.672  1.00 86.56           C  
ATOM   3148  CB  ILE B 147      -4.402 -11.484 -14.453  1.00 86.56           C  
ATOM   3149  O   ILE B 147      -5.410  -9.430 -16.547  1.00 86.56           O  
ATOM   3150  CG1 ILE B 147      -4.598 -12.188 -13.109  1.00 86.56           C  
ATOM   3151  CG2 ILE B 147      -2.986 -11.703 -14.992  1.00 86.56           C  
ATOM   3152  CD1 ILE B 147      -4.660 -13.711 -13.211  1.00 86.56           C  
ATOM   3153  N   ASP B 148      -3.547  -8.477 -15.797  1.00 87.19           N  
ATOM   3154  CA  ASP B 148      -3.090  -8.031 -17.109  1.00 87.19           C  
ATOM   3155  C   ASP B 148      -2.068  -9.008 -17.703  1.00 87.19           C  
ATOM   3156  CB  ASP B 148      -2.488  -6.629 -17.031  1.00 87.19           C  
ATOM   3157  O   ASP B 148      -0.930  -9.070 -17.234  1.00 87.19           O  
ATOM   3158  CG  ASP B 148      -3.506  -5.570 -16.641  1.00 87.19           C  
ATOM   3159  OD1 ASP B 148      -4.719  -5.785 -16.859  1.00 87.19           O  
ATOM   3160  OD2 ASP B 148      -3.092  -4.512 -16.125  1.00 87.19           O  
ATOM   3161  N   ALA B 149      -2.484  -9.703 -18.688  1.00 88.56           N  
ATOM   3162  CA  ALA B 149      -1.667 -10.766 -19.266  1.00 88.56           C  
ATOM   3163  C   ALA B 149      -1.161 -10.391 -20.656  1.00 88.56           C  
ATOM   3164  CB  ALA B 149      -2.459 -12.070 -19.328  1.00 88.56           C  
ATOM   3165  O   ALA B 149      -1.852  -9.695 -21.406  1.00 88.56           O  
ATOM   3166  N   GLU B 150      -0.013 -10.883 -20.953  1.00 85.19           N  
ATOM   3167  CA  GLU B 150       0.579 -10.664 -22.266  1.00 85.19           C  
ATOM   3168  C   GLU B 150      -0.054 -11.586 -23.312  1.00 85.19           C  
ATOM   3169  CB  GLU B 150       2.092 -10.891 -22.219  1.00 85.19           C  
ATOM   3170  O   GLU B 150      -0.311 -12.758 -23.047  1.00 85.19           O  
ATOM   3171  CG  GLU B 150       2.852  -9.812 -21.469  1.00 85.19           C  
ATOM   3172  CD  GLU B 150       4.348 -10.062 -21.406  1.00 85.19           C  
ATOM   3173  OE1 GLU B 150       5.078  -9.242 -20.797  1.00 85.19           O  
ATOM   3174  OE2 GLU B 150       4.801 -11.086 -21.953  1.00 85.19           O  
ATOM   3175  N   CYS B 151      -0.308 -11.023 -24.516  1.00 85.56           N  
ATOM   3176  CA  CYS B 151      -0.850 -11.750 -25.656  1.00 85.56           C  
ATOM   3177  C   CYS B 151      -0.297 -11.211 -26.969  1.00 85.56           C  
ATOM   3178  CB  CYS B 151      -2.377 -11.680 -25.672  1.00 85.56           C  
ATOM   3179  O   CYS B 151      -0.384 -10.008 -27.234  1.00 85.56           O  
ATOM   3180  SG  CYS B 151      -3.143 -12.578 -27.031  1.00 85.56           S  
ATOM   3181  N   GLN B 152       0.279 -12.070 -27.734  1.00 79.50           N  
ATOM   3182  CA  GLN B 152       0.799 -11.695 -29.047  1.00 79.50           C  
ATOM   3183  C   GLN B 152      -0.321 -11.609 -30.078  1.00 79.50           C  
ATOM   3184  CB  GLN B 152       1.866 -12.688 -29.500  1.00 79.50           C  
ATOM   3185  O   GLN B 152      -0.860 -12.633 -30.500  1.00 79.50           O  
ATOM   3186  CG  GLN B 152       3.111 -12.703 -28.625  1.00 79.50           C  
ATOM   3187  CD  GLN B 152       4.324 -13.266 -29.344  1.00 79.50           C  
ATOM   3188  NE2 GLN B 152       5.496 -13.109 -28.734  1.00 79.50           N  
ATOM   3189  OE1 GLN B 152       4.215 -13.828 -30.438  1.00 79.50           O  
ATOM   3190  N   LEU B 153      -0.814 -10.438 -30.250  1.00 74.62           N  
ATOM   3191  CA  LEU B 153      -1.884 -10.211 -31.219  1.00 74.62           C  
ATOM   3192  C   LEU B 153      -1.324  -9.672 -32.531  1.00 74.62           C  
ATOM   3193  CB  LEU B 153      -2.916  -9.227 -30.656  1.00 74.62           C  
ATOM   3194  O   LEU B 153      -0.655  -8.633 -32.562  1.00 74.62           O  
ATOM   3195  CG  LEU B 153      -3.658  -9.680 -29.391  1.00 74.62           C  
ATOM   3196  CD1 LEU B 153      -4.250  -8.477 -28.672  1.00 74.62           C  
ATOM   3197  CD2 LEU B 153      -4.750 -10.688 -29.750  1.00 74.62           C  
ATOM   3198  N   GLN B 154      -0.804 -10.445 -33.625  1.00 60.62           N  
ATOM   3199  CA  GLN B 154      -0.238 -10.008 -34.875  1.00 60.62           C  
ATOM   3200  C   GLN B 154      -1.281  -9.281 -35.750  1.00 60.62           C  
ATOM   3201  CB  GLN B 154       0.329 -11.203 -35.656  1.00 60.62           C  
ATOM   3202  O   GLN B 154      -2.389  -9.789 -35.938  1.00 60.62           O  
ATOM   3203  CG  GLN B 154       1.638 -11.734 -35.094  1.00 60.62           C  
ATOM   3204  CD  GLN B 154       2.146 -12.953 -35.844  1.00 60.62           C  
ATOM   3205  NE2 GLN B 154       3.289 -13.477 -35.438  1.00 60.62           N  
ATOM   3206  OE1 GLN B 154       1.515 -13.422 -36.812  1.00 60.62           O  
ATOM   3207  N   LEU B 155      -1.117  -7.938 -35.938  1.00 55.28           N  
ATOM   3208  CA  LEU B 155      -2.043  -7.152 -36.750  1.00 55.28           C  
ATOM   3209  C   LEU B 155      -1.851  -7.449 -38.219  1.00 55.28           C  
ATOM   3210  CB  LEU B 155      -1.850  -5.656 -36.469  1.00 55.28           C  
ATOM   3211  O   LEU B 155      -2.604  -6.953 -39.062  1.00 55.28           O  
ATOM   3212  CG  LEU B 155      -2.512  -5.102 -35.219  1.00 55.28           C  
ATOM   3213  CD1 LEU B 155      -1.764  -3.865 -34.719  1.00 55.28           C  
ATOM   3214  CD2 LEU B 155      -3.977  -4.773 -35.469  1.00 55.28           C  
ATOM   3215  N   HIS B 156      -0.822  -8.094 -38.750  1.00 52.53           N  
ATOM   3216  CA  HIS B 156      -0.492  -8.055 -40.156  1.00 52.53           C  
ATOM   3217  C   HIS B 156      -1.556  -8.766 -41.000  1.00 52.53           C  
ATOM   3218  CB  HIS B 156       0.877  -8.695 -40.406  1.00 52.53           C  
ATOM   3219  O   HIS B 156      -1.698  -8.500 -42.188  1.00 52.53           O  
ATOM   3220  CG  HIS B 156       2.008  -7.953 -39.781  1.00 52.53           C  
ATOM   3221  CD2 HIS B 156       3.346  -8.148 -39.844  1.00 52.53           C  
ATOM   3222  ND1 HIS B 156       1.813  -6.863 -38.938  1.00 52.53           N  
ATOM   3223  CE1 HIS B 156       2.986  -6.418 -38.531  1.00 52.53           C  
ATOM   3224  NE2 HIS B 156       3.934  -7.180 -39.062  1.00 52.53           N  
ATOM   3225  N   ASN B 157      -2.000  -9.984 -40.750  1.00 47.22           N  
ATOM   3226  CA  ASN B 157      -2.750 -10.766 -41.750  1.00 47.22           C  
ATOM   3227  C   ASN B 157      -4.254 -10.555 -41.594  1.00 47.22           C  
ATOM   3228  CB  ASN B 157      -2.406 -12.250 -41.625  1.00 47.22           C  
ATOM   3229  O   ASN B 157      -4.930 -11.328 -40.906  1.00 47.22           O  
ATOM   3230  CG  ASN B 157      -1.107 -12.609 -42.312  1.00 47.22           C  
ATOM   3231  ND2 ASN B 157      -0.621 -13.820 -42.094  1.00 47.22           N  
ATOM   3232  OD1 ASN B 157      -0.546 -11.797 -43.062  1.00 47.22           O  
ATOM   3233  N   PHE B 158      -4.934  -9.578 -41.969  1.00 48.69           N  
ATOM   3234  CA  PHE B 158      -6.344  -9.438 -42.312  1.00 48.69           C  
ATOM   3235  C   PHE B 158      -6.738 -10.422 -43.406  1.00 48.69           C  
ATOM   3236  CB  PHE B 158      -6.645  -8.000 -42.750  1.00 48.69           C  
ATOM   3237  O   PHE B 158      -5.934 -10.742 -44.281  1.00 48.69           O  
ATOM   3238  CG  PHE B 158      -7.621  -7.277 -41.875  1.00 48.69           C  
ATOM   3239  CD1 PHE B 158      -8.984  -7.375 -42.094  1.00 48.69           C  
ATOM   3240  CD2 PHE B 158      -7.172  -6.492 -40.812  1.00 48.69           C  
ATOM   3241  CE1 PHE B 158      -9.898  -6.703 -41.281  1.00 48.69           C  
ATOM   3242  CE2 PHE B 158      -8.070  -5.816 -40.000  1.00 48.69           C  
ATOM   3243  CZ  PHE B 158      -9.430  -5.922 -40.250  1.00 48.69           C  
ATOM   3244  N   PRO B 159      -8.109 -10.797 -43.156  1.00 48.16           N  
ATOM   3245  CA  PRO B 159      -9.234 -10.797 -42.188  1.00 48.16           C  
ATOM   3246  C   PRO B 159      -9.195 -11.984 -41.250  1.00 48.16           C  
ATOM   3247  CB  PRO B 159     -10.461 -10.875 -43.125  1.00 48.16           C  
ATOM   3248  O   PRO B 159      -9.984 -12.047 -40.281  1.00 48.16           O  
ATOM   3249  CG  PRO B 159      -9.914 -11.188 -44.469  1.00 48.16           C  
ATOM   3250  CD  PRO B 159      -8.414 -11.062 -44.406  1.00 48.16           C  
ATOM   3251  N   MET B 160      -8.539 -13.156 -41.562  1.00 51.09           N  
ATOM   3252  CA  MET B 160      -8.750 -14.477 -40.969  1.00 51.09           C  
ATOM   3253  C   MET B 160      -7.879 -14.656 -39.750  1.00 51.09           C  
ATOM   3254  CB  MET B 160      -8.445 -15.570 -42.000  1.00 51.09           C  
ATOM   3255  O   MET B 160      -7.355 -15.750 -39.500  1.00 51.09           O  
ATOM   3256  CG  MET B 160      -9.547 -15.781 -43.031  1.00 51.09           C  
ATOM   3257  SD  MET B 160     -10.555 -17.281 -42.688  1.00 51.09           S  
ATOM   3258  CE  MET B 160      -9.883 -18.406 -43.938  1.00 51.09           C  
ATOM   3259  N   ASP B 161      -7.547 -13.680 -38.938  1.00 59.31           N  
ATOM   3260  CA  ASP B 161      -6.484 -13.852 -37.938  1.00 59.31           C  
ATOM   3261  C   ASP B 161      -7.059 -14.203 -36.594  1.00 59.31           C  
ATOM   3262  CB  ASP B 161      -5.633 -12.586 -37.844  1.00 59.31           C  
ATOM   3263  O   ASP B 161      -7.828 -13.430 -36.000  1.00 59.31           O  
ATOM   3264  CG  ASP B 161      -4.582 -12.492 -38.938  1.00 59.31           C  
ATOM   3265  OD1 ASP B 161      -4.293 -13.516 -39.594  1.00 59.31           O  
ATOM   3266  OD2 ASP B 161      -4.039 -11.391 -39.156  1.00 59.31           O  
ATOM   3267  N   GLU B 162      -7.211 -15.500 -36.344  1.00 74.25           N  
ATOM   3268  CA  GLU B 162      -7.496 -16.016 -35.031  1.00 74.25           C  
ATOM   3269  C   GLU B 162      -6.262 -15.938 -34.125  1.00 74.25           C  
ATOM   3270  CB  GLU B 162      -7.992 -17.469 -35.094  1.00 74.25           C  
ATOM   3271  O   GLU B 162      -5.152 -16.266 -34.562  1.00 74.25           O  
ATOM   3272  CG  GLU B 162      -9.383 -17.609 -35.688  1.00 74.25           C  
ATOM   3273  CD  GLU B 162      -9.898 -19.031 -35.688  1.00 74.25           C  
ATOM   3274  OE1 GLU B 162     -11.023 -19.281 -36.188  1.00 74.25           O  
ATOM   3275  OE2 GLU B 162      -9.172 -19.922 -35.188  1.00 74.25           O  
ATOM   3276  N   HIS B 163      -6.500 -15.289 -33.062  1.00 83.94           N  
ATOM   3277  CA  HIS B 163      -5.430 -15.148 -32.062  1.00 83.94           C  
ATOM   3278  C   HIS B 163      -5.742 -15.930 -30.797  1.00 83.94           C  
ATOM   3279  CB  HIS B 163      -5.199 -13.672 -31.750  1.00 83.94           C  
ATOM   3280  O   HIS B 163      -6.902 -16.016 -30.391  1.00 83.94           O  
ATOM   3281  CG  HIS B 163      -4.914 -12.820 -32.938  1.00 83.94           C  
ATOM   3282  CD2 HIS B 163      -5.723 -12.023 -33.688  1.00 83.94           C  
ATOM   3283  ND1 HIS B 163      -3.664 -12.742 -33.531  1.00 83.94           N  
ATOM   3284  CE1 HIS B 163      -3.715 -11.922 -34.562  1.00 83.94           C  
ATOM   3285  NE2 HIS B 163      -4.949 -11.469 -34.688  1.00 83.94           N  
ATOM   3286  N   SER B 164      -4.762 -16.516 -30.359  1.00 88.69           N  
ATOM   3287  CA  SER B 164      -4.891 -17.250 -29.109  1.00 88.69           C  
ATOM   3288  C   SER B 164      -4.113 -16.578 -27.984  1.00 88.69           C  
ATOM   3289  CB  SER B 164      -4.398 -18.688 -29.297  1.00 88.69           C  
ATOM   3290  O   SER B 164      -2.887 -16.484 -28.047  1.00 88.69           O  
ATOM   3291  OG  SER B 164      -4.945 -19.547 -28.297  1.00 88.69           O  
ATOM   3292  N   CYS B 165      -4.801 -16.188 -27.016  1.00 90.56           N  
ATOM   3293  CA  CYS B 165      -4.195 -15.531 -25.859  1.00 90.56           C  
ATOM   3294  C   CYS B 165      -4.086 -16.484 -24.672  1.00 90.56           C  
ATOM   3295  CB  CYS B 165      -5.008 -14.297 -25.453  1.00 90.56           C  
ATOM   3296  O   CYS B 165      -5.098 -16.969 -24.172  1.00 90.56           O  
ATOM   3297  SG  CYS B 165      -4.996 -12.977 -26.672  1.00 90.56           S  
ATOM   3298  N   PRO B 166      -2.963 -16.656 -24.172  1.00 92.50           N  
ATOM   3299  CA  PRO B 166      -2.770 -17.609 -23.094  1.00 92.50           C  
ATOM   3300  C   PRO B 166      -2.840 -16.953 -21.703  1.00 92.50           C  
ATOM   3301  CB  PRO B 166      -1.372 -18.172 -23.359  1.00 92.50           C  
ATOM   3302  O   PRO B 166      -2.545 -15.773 -21.578  1.00 92.50           O  
ATOM   3303  CG  PRO B 166      -0.611 -17.047 -23.953  1.00 92.50           C  
ATOM   3304  CD  PRO B 166      -1.549 -16.250 -24.812  1.00 92.50           C  
ATOM   3305  N   LEU B 167      -3.236 -17.703 -20.734  1.00 93.62           N  
ATOM   3306  CA  LEU B 167      -3.061 -17.484 -19.297  1.00 93.62           C  
ATOM   3307  C   LEU B 167      -2.377 -18.688 -18.641  1.00 93.62           C  
ATOM   3308  CB  LEU B 167      -4.410 -17.234 -18.625  1.00 93.62           C  
ATOM   3309  O   LEU B 167      -2.982 -19.750 -18.500  1.00 93.62           O  
ATOM   3310  CG  LEU B 167      -4.363 -16.766 -17.172  1.00 93.62           C  
ATOM   3311  CD1 LEU B 167      -3.721 -15.383 -17.078  1.00 93.62           C  
ATOM   3312  CD2 LEU B 167      -5.766 -16.750 -16.562  1.00 93.62           C  
ATOM   3313  N   GLU B 168      -1.175 -18.438 -18.203  1.00 93.50           N  
ATOM   3314  CA  GLU B 168      -0.337 -19.531 -17.734  1.00 93.50           C  
ATOM   3315  C   GLU B 168       0.016 -19.375 -16.250  1.00 93.50           C  
ATOM   3316  CB  GLU B 168       0.940 -19.641 -18.562  1.00 93.50           C  
ATOM   3317  O   GLU B 168       0.357 -18.266 -15.812  1.00 93.50           O  
ATOM   3318  CG  GLU B 168       0.686 -19.766 -20.062  1.00 93.50           C  
ATOM   3319  CD  GLU B 168       1.958 -19.703 -20.891  1.00 93.50           C  
ATOM   3320  OE1 GLU B 168       1.925 -20.109 -22.078  1.00 93.50           O  
ATOM   3321  OE2 GLU B 168       2.994 -19.266 -20.359  1.00 93.50           O  
ATOM   3322  N   PHE B 169      -0.047 -20.500 -15.555  1.00 92.44           N  
ATOM   3323  CA  PHE B 169       0.323 -20.438 -14.148  1.00 92.44           C  
ATOM   3324  C   PHE B 169       1.005 -21.734 -13.711  1.00 92.44           C  
ATOM   3325  CB  PHE B 169      -0.910 -20.172 -13.273  1.00 92.44           C  
ATOM   3326  O   PHE B 169       0.854 -22.766 -14.359  1.00 92.44           O  
ATOM   3327  CG  PHE B 169      -1.958 -21.250 -13.367  1.00 92.44           C  
ATOM   3328  CD1 PHE B 169      -2.957 -21.188 -14.328  1.00 92.44           C  
ATOM   3329  CD2 PHE B 169      -1.943 -22.328 -12.492  1.00 92.44           C  
ATOM   3330  CE1 PHE B 169      -3.930 -22.188 -14.414  1.00 92.44           C  
ATOM   3331  CE2 PHE B 169      -2.912 -23.328 -12.570  1.00 92.44           C  
ATOM   3332  CZ  PHE B 169      -3.904 -23.250 -13.531  1.00 92.44           C  
ATOM   3333  N   SER B 170       1.802 -21.672 -12.680  1.00 93.12           N  
ATOM   3334  CA  SER B 170       2.547 -22.781 -12.078  1.00 93.12           C  
ATOM   3335  C   SER B 170       3.020 -22.438 -10.672  1.00 93.12           C  
ATOM   3336  CB  SER B 170       3.746 -23.156 -12.953  1.00 93.12           C  
ATOM   3337  O   SER B 170       2.713 -21.359 -10.156  1.00 93.12           O  
ATOM   3338  OG  SER B 170       4.766 -22.172 -12.852  1.00 93.12           O  
ATOM   3339  N   SER B 171       3.584 -23.438 -10.094  1.00 91.56           N  
ATOM   3340  CA  SER B 171       4.285 -23.141  -8.852  1.00 91.56           C  
ATOM   3341  C   SER B 171       5.504 -22.250  -9.102  1.00 91.56           C  
ATOM   3342  CB  SER B 171       4.719 -24.438  -8.156  1.00 91.56           C  
ATOM   3343  O   SER B 171       6.199 -22.422 -10.102  1.00 91.56           O  
ATOM   3344  OG  SER B 171       5.555 -24.156  -7.051  1.00 91.56           O  
ATOM   3345  N   TYR B 172       5.699 -21.406  -8.219  1.00 86.75           N  
ATOM   3346  CA  TYR B 172       6.863 -20.531  -8.336  1.00 86.75           C  
ATOM   3347  C   TYR B 172       8.133 -21.266  -7.910  1.00 86.75           C  
ATOM   3348  CB  TYR B 172       6.680 -19.266  -7.492  1.00 86.75           C  
ATOM   3349  O   TYR B 172       9.156 -21.188  -8.586  1.00 86.75           O  
ATOM   3350  CG  TYR B 172       7.785 -18.266  -7.660  1.00 86.75           C  
ATOM   3351  CD1 TYR B 172       8.820 -18.172  -6.727  1.00 86.75           C  
ATOM   3352  CD2 TYR B 172       7.805 -17.391  -8.750  1.00 86.75           C  
ATOM   3353  CE1 TYR B 172       9.844 -17.234  -6.875  1.00 86.75           C  
ATOM   3354  CE2 TYR B 172       8.820 -16.453  -8.906  1.00 86.75           C  
ATOM   3355  OH  TYR B 172      10.844 -15.469  -8.117  1.00 86.75           O  
ATOM   3356  CZ  TYR B 172       9.836 -16.391  -7.969  1.00 86.75           C  
ATOM   3357  N   GLY B 173       8.008 -22.000  -6.918  1.00 85.88           N  
ATOM   3358  CA  GLY B 173       9.227 -22.500  -6.324  1.00 85.88           C  
ATOM   3359  C   GLY B 173       9.266 -24.016  -6.246  1.00 85.88           C  
ATOM   3360  O   GLY B 173      10.305 -24.609  -5.926  1.00 85.88           O  
ATOM   3361  N   TYR B 174       8.211 -24.688  -6.496  1.00 91.12           N  
ATOM   3362  CA  TYR B 174       8.164 -26.125  -6.309  1.00 91.12           C  
ATOM   3363  C   TYR B 174       8.117 -26.859  -7.648  1.00 91.12           C  
ATOM   3364  CB  TYR B 174       6.945 -26.516  -5.465  1.00 91.12           C  
ATOM   3365  O   TYR B 174       7.113 -26.797  -8.359  1.00 91.12           O  
ATOM   3366  CG  TYR B 174       6.961 -25.938  -4.070  1.00 91.12           C  
ATOM   3367  CD1 TYR B 174       7.781 -26.484  -3.082  1.00 91.12           C  
ATOM   3368  CD2 TYR B 174       6.156 -24.859  -3.738  1.00 91.12           C  
ATOM   3369  CE1 TYR B 174       7.797 -25.953  -1.795  1.00 91.12           C  
ATOM   3370  CE2 TYR B 174       6.164 -24.328  -2.455  1.00 91.12           C  
ATOM   3371  OH  TYR B 174       7.000 -24.344  -0.219  1.00 91.12           O  
ATOM   3372  CZ  TYR B 174       6.988 -24.875  -1.492  1.00 91.12           C  
ATOM   3373  N   PRO B 175       9.133 -27.594  -8.016  1.00 93.19           N  
ATOM   3374  CA  PRO B 175       9.125 -28.406  -9.227  1.00 93.19           C  
ATOM   3375  C   PRO B 175       8.117 -29.547  -9.164  1.00 93.19           C  
ATOM   3376  CB  PRO B 175      10.555 -28.938  -9.305  1.00 93.19           C  
ATOM   3377  O   PRO B 175       7.461 -29.734  -8.133  1.00 93.19           O  
ATOM   3378  CG  PRO B 175      11.047 -28.922  -7.895  1.00 93.19           C  
ATOM   3379  CD  PRO B 175      10.312 -27.859  -7.145  1.00 93.19           C  
ATOM   3380  N   ARG B 176       7.961 -30.281 -10.227  1.00 94.81           N  
ATOM   3381  CA  ARG B 176       6.930 -31.297 -10.375  1.00 94.81           C  
ATOM   3382  C   ARG B 176       7.102 -32.406  -9.344  1.00 94.81           C  
ATOM   3383  CB  ARG B 176       6.949 -31.891 -11.789  1.00 94.81           C  
ATOM   3384  O   ARG B 176       6.137 -33.094  -8.977  1.00 94.81           O  
ATOM   3385  CG  ARG B 176       8.156 -32.781 -12.070  1.00 94.81           C  
ATOM   3386  CD  ARG B 176       8.086 -33.406 -13.453  1.00 94.81           C  
ATOM   3387  NE  ARG B 176       9.172 -34.344 -13.672  1.00 94.81           N  
ATOM   3388  NH1 ARG B 176       8.359 -35.156 -15.688  1.00 94.81           N  
ATOM   3389  NH2 ARG B 176      10.312 -35.969 -14.828  1.00 94.81           N  
ATOM   3390  CZ  ARG B 176       9.281 -35.156 -14.727  1.00 94.81           C  
ATOM   3391  N   GLU B 177       8.266 -32.562  -8.773  1.00 92.25           N  
ATOM   3392  CA  GLU B 177       8.508 -33.594  -7.766  1.00 92.25           C  
ATOM   3393  C   GLU B 177       7.926 -33.188  -6.414  1.00 92.25           C  
ATOM   3394  CB  GLU B 177      10.016 -33.875  -7.629  1.00 92.25           C  
ATOM   3395  O   GLU B 177       7.762 -34.031  -5.527  1.00 92.25           O  
ATOM   3396  CG  GLU B 177      10.680 -34.312  -8.922  1.00 92.25           C  
ATOM   3397  CD  GLU B 177      11.008 -33.156  -9.859  1.00 92.25           C  
ATOM   3398  OE1 GLU B 177      11.305 -33.406 -11.047  1.00 92.25           O  
ATOM   3399  OE2 GLU B 177      10.961 -32.000  -9.398  1.00 92.25           O  
ATOM   3400  N   GLU B 178       7.609 -31.953  -6.285  1.00 93.00           N  
ATOM   3401  CA  GLU B 178       7.078 -31.438  -5.027  1.00 93.00           C  
ATOM   3402  C   GLU B 178       5.590 -31.125  -5.145  1.00 93.00           C  
ATOM   3403  CB  GLU B 178       7.852 -30.188  -4.590  1.00 93.00           C  
ATOM   3404  O   GLU B 178       4.805 -31.469  -4.262  1.00 93.00           O  
ATOM   3405  CG  GLU B 178       9.328 -30.453  -4.332  1.00 93.00           C  
ATOM   3406  CD  GLU B 178       9.633 -30.828  -2.893  1.00 93.00           C  
ATOM   3407  OE1 GLU B 178      10.812 -31.109  -2.572  1.00 93.00           O  
ATOM   3408  OE2 GLU B 178       8.680 -30.859  -2.078  1.00 93.00           O  
ATOM   3409  N   ILE B 179       5.258 -30.438  -6.207  1.00 94.62           N  
ATOM   3410  CA  ILE B 179       3.873 -30.031  -6.414  1.00 94.62           C  
ATOM   3411  C   ILE B 179       3.439 -30.375  -7.836  1.00 94.62           C  
ATOM   3412  CB  ILE B 179       3.688 -28.516  -6.145  1.00 94.62           C  
ATOM   3413  O   ILE B 179       4.195 -30.172  -8.789  1.00 94.62           O  
ATOM   3414  CG1 ILE B 179       3.842 -28.219  -4.652  1.00 94.62           C  
ATOM   3415  CG2 ILE B 179       2.326 -28.047  -6.660  1.00 94.62           C  
ATOM   3416  CD1 ILE B 179       3.682 -26.750  -4.293  1.00 94.62           C  
ATOM   3417  N   VAL B 180       2.254 -30.875  -7.953  1.00 96.81           N  
ATOM   3418  CA  VAL B 180       1.646 -31.188  -9.242  1.00 96.81           C  
ATOM   3419  C   VAL B 180       0.274 -30.531  -9.344  1.00 96.81           C  
ATOM   3420  CB  VAL B 180       1.520 -32.719  -9.453  1.00 96.81           C  
ATOM   3421  O   VAL B 180      -0.581 -30.719  -8.477  1.00 96.81           O  
ATOM   3422  CG1 VAL B 180       0.854 -33.031 -10.797  1.00 96.81           C  
ATOM   3423  CG2 VAL B 180       2.891 -33.375  -9.367  1.00 96.81           C  
ATOM   3424  N   TYR B 181       0.136 -29.797 -10.375  1.00 96.69           N  
ATOM   3425  CA  TYR B 181      -1.158 -29.172 -10.625  1.00 96.69           C  
ATOM   3426  C   TYR B 181      -1.996 -30.016 -11.570  1.00 96.69           C  
ATOM   3427  CB  TYR B 181      -0.973 -27.766 -11.211  1.00 96.69           C  
ATOM   3428  O   TYR B 181      -1.467 -30.625 -12.508  1.00 96.69           O  
ATOM   3429  CG  TYR B 181      -0.485 -26.750 -10.203  1.00 96.69           C  
ATOM   3430  CD1 TYR B 181      -1.383 -25.938  -9.508  1.00 96.69           C  
ATOM   3431  CD2 TYR B 181       0.874 -26.594  -9.953  1.00 96.69           C  
ATOM   3432  CE1 TYR B 181      -0.938 -25.000  -8.586  1.00 96.69           C  
ATOM   3433  CE2 TYR B 181       1.329 -25.656  -9.031  1.00 96.69           C  
ATOM   3434  OH  TYR B 181       0.864 -23.938  -7.438  1.00 96.69           O  
ATOM   3435  CZ  TYR B 181       0.418 -24.875  -8.352  1.00 96.69           C  
ATOM   3436  N   GLN B 182      -3.285 -30.000 -11.367  1.00 96.69           N  
ATOM   3437  CA  GLN B 182      -4.242 -30.688 -12.227  1.00 96.69           C  
ATOM   3438  C   GLN B 182      -5.543 -29.906 -12.344  1.00 96.69           C  
ATOM   3439  CB  GLN B 182      -4.527 -32.094 -11.688  1.00 96.69           C  
ATOM   3440  O   GLN B 182      -6.023 -29.344 -11.359  1.00 96.69           O  
ATOM   3441  CG  GLN B 182      -3.373 -33.062 -11.883  1.00 96.69           C  
ATOM   3442  CD  GLN B 182      -3.707 -34.469 -11.406  1.00 96.69           C  
ATOM   3443  NE2 GLN B 182      -2.775 -35.406 -11.602  1.00 96.69           N  
ATOM   3444  OE1 GLN B 182      -4.793 -34.719 -10.875  1.00 96.69           O  
ATOM   3445  N   TRP B 183      -6.074 -29.906 -13.508  1.00 95.38           N  
ATOM   3446  CA  TRP B 183      -7.387 -29.281 -13.703  1.00 95.38           C  
ATOM   3447  C   TRP B 183      -8.477 -30.125 -13.047  1.00 95.38           C  
ATOM   3448  CB  TRP B 183      -7.684 -29.109 -15.195  1.00 95.38           C  
ATOM   3449  O   TRP B 183      -8.508 -31.344 -13.211  1.00 95.38           O  
ATOM   3450  CG  TRP B 183      -6.832 -28.078 -15.867  1.00 95.38           C  
ATOM   3451  CD1 TRP B 183      -5.789 -28.297 -16.719  1.00 95.38           C  
ATOM   3452  CD2 TRP B 183      -6.945 -26.656 -15.734  1.00 95.38           C  
ATOM   3453  CE2 TRP B 183      -5.941 -26.078 -16.547  1.00 95.38           C  
ATOM   3454  CE3 TRP B 183      -7.805 -25.812 -15.016  1.00 95.38           C  
ATOM   3455  NE1 TRP B 183      -5.246 -27.109 -17.125  1.00 95.38           N  
ATOM   3456  CH2 TRP B 183      -6.621 -23.906 -15.938  1.00 95.38           C  
ATOM   3457  CZ2 TRP B 183      -5.770 -24.703 -16.641  1.00 95.38           C  
ATOM   3458  CZ3 TRP B 183      -7.633 -24.438 -15.125  1.00 95.38           C  
ATOM   3459  N   LYS B 184      -9.312 -29.453 -12.305  1.00 88.38           N  
ATOM   3460  CA  LYS B 184     -10.438 -30.156 -11.695  1.00 88.38           C  
ATOM   3461  C   LYS B 184     -11.461 -30.578 -12.750  1.00 88.38           C  
ATOM   3462  CB  LYS B 184     -11.117 -29.266 -10.648  1.00 88.38           C  
ATOM   3463  O   LYS B 184     -12.039 -31.672 -12.648  1.00 88.38           O  
ATOM   3464  CG  LYS B 184     -12.180 -29.969  -9.820  1.00 88.38           C  
ATOM   3465  CD  LYS B 184     -12.703 -29.078  -8.703  1.00 88.38           C  
ATOM   3466  CE  LYS B 184     -13.758 -29.797  -7.871  1.00 88.38           C  
ATOM   3467  NZ  LYS B 184     -14.219 -28.953  -6.723  1.00 88.38           N  
ATOM   3468  N   ARG B 185     -11.680 -29.656 -13.609  1.00 81.56           N  
ATOM   3469  CA  ARG B 185     -12.633 -29.938 -14.680  1.00 81.56           C  
ATOM   3470  C   ARG B 185     -11.961 -29.875 -16.047  1.00 81.56           C  
ATOM   3471  CB  ARG B 185     -13.797 -28.938 -14.633  1.00 81.56           C  
ATOM   3472  O   ARG B 185     -10.867 -29.312 -16.188  1.00 81.56           O  
ATOM   3473  CG  ARG B 185     -14.633 -29.031 -13.367  1.00 81.56           C  
ATOM   3474  CD  ARG B 185     -15.789 -28.047 -13.383  1.00 81.56           C  
ATOM   3475  NE  ARG B 185     -16.547 -28.094 -12.141  1.00 81.56           N  
ATOM   3476  NH1 ARG B 185     -18.031 -26.406 -12.734  1.00 81.56           N  
ATOM   3477  NH2 ARG B 185     -18.219 -27.438 -10.695  1.00 81.56           N  
ATOM   3478  CZ  ARG B 185     -17.594 -27.312 -11.859  1.00 81.56           C  
ATOM   3479  N   SER B 186     -12.656 -30.484 -16.938  1.00 75.75           N  
ATOM   3480  CA  SER B 186     -12.109 -30.547 -18.281  1.00 75.75           C  
ATOM   3481  C   SER B 186     -12.094 -29.172 -18.953  1.00 75.75           C  
ATOM   3482  CB  SER B 186     -12.906 -31.531 -19.141  1.00 75.75           C  
ATOM   3483  O   SER B 186     -11.188 -28.859 -19.719  1.00 75.75           O  
ATOM   3484  OG  SER B 186     -14.281 -31.203 -19.141  1.00 75.75           O  
ATOM   3485  N   SER B 187     -13.203 -28.438 -18.562  1.00 77.69           N  
ATOM   3486  CA  SER B 187     -13.250 -27.125 -19.203  1.00 77.69           C  
ATOM   3487  C   SER B 187     -13.484 -26.016 -18.172  1.00 77.69           C  
ATOM   3488  CB  SER B 187     -14.344 -27.078 -20.266  1.00 77.69           C  
ATOM   3489  O   SER B 187     -14.227 -26.219 -17.219  1.00 77.69           O  
ATOM   3490  OG  SER B 187     -14.508 -25.766 -20.766  1.00 77.69           O  
ATOM   3491  N   VAL B 188     -12.758 -24.906 -18.406  1.00 87.50           N  
ATOM   3492  CA  VAL B 188     -12.898 -23.703 -17.594  1.00 87.50           C  
ATOM   3493  C   VAL B 188     -14.250 -23.062 -17.859  1.00 87.50           C  
ATOM   3494  CB  VAL B 188     -11.758 -22.703 -17.875  1.00 87.50           C  
ATOM   3495  O   VAL B 188     -14.695 -22.984 -19.016  1.00 87.50           O  
ATOM   3496  CG1 VAL B 188     -12.000 -21.391 -17.109  1.00 87.50           C  
ATOM   3497  CG2 VAL B 188     -10.406 -23.297 -17.484  1.00 87.50           C  
ATOM   3498  N   GLU B 189     -14.922 -22.719 -16.844  1.00 83.44           N  
ATOM   3499  CA  GLU B 189     -16.219 -22.062 -16.969  1.00 83.44           C  
ATOM   3500  C   GLU B 189     -16.062 -20.562 -17.203  1.00 83.44           C  
ATOM   3501  CB  GLU B 189     -17.078 -22.312 -15.727  1.00 83.44           C  
ATOM   3502  O   GLU B 189     -15.148 -19.938 -16.656  1.00 83.44           O  
ATOM   3503  CG  GLU B 189     -17.547 -23.750 -15.586  1.00 83.44           C  
ATOM   3504  CD  GLU B 189     -18.500 -23.969 -14.422  1.00 83.44           C  
ATOM   3505  OE1 GLU B 189     -19.031 -25.078 -14.266  1.00 83.44           O  
ATOM   3506  OE2 GLU B 189     -18.719 -23.000 -13.656  1.00 83.44           O  
ATOM   3507  N   VAL B 190     -16.969 -20.109 -18.078  1.00 83.75           N  
ATOM   3508  CA  VAL B 190     -16.922 -18.703 -18.422  1.00 83.75           C  
ATOM   3509  C   VAL B 190     -18.266 -18.047 -18.078  1.00 83.75           C  
ATOM   3510  CB  VAL B 190     -16.578 -18.469 -19.906  1.00 83.75           C  
ATOM   3511  O   VAL B 190     -19.328 -18.688 -18.203  1.00 83.75           O  
ATOM   3512  CG1 VAL B 190     -15.172 -18.953 -20.219  1.00 83.75           C  
ATOM   3513  CG2 VAL B 190     -17.609 -19.172 -20.797  1.00 83.75           C  
ATOM   3514  N   GLY B 191     -18.219 -16.844 -17.625  1.00 78.31           N  
ATOM   3515  CA  GLY B 191     -19.406 -16.062 -17.375  1.00 78.31           C  
ATOM   3516  C   GLY B 191     -20.062 -15.547 -18.656  1.00 78.31           C  
ATOM   3517  O   GLY B 191     -19.875 -16.109 -19.734  1.00 78.31           O  
ATOM   3518  N   ASP B 192     -20.906 -14.594 -18.469  1.00 76.56           N  
ATOM   3519  CA  ASP B 192     -21.609 -13.992 -19.594  1.00 76.56           C  
ATOM   3520  C   ASP B 192     -20.656 -13.242 -20.516  1.00 76.56           C  
ATOM   3521  CB  ASP B 192     -22.703 -13.039 -19.094  1.00 76.56           C  
ATOM   3522  O   ASP B 192     -20.172 -12.156 -20.172  1.00 76.56           O  
ATOM   3523  CG  ASP B 192     -23.578 -12.492 -20.203  1.00 76.56           C  
ATOM   3524  OD1 ASP B 192     -23.359 -12.867 -21.375  1.00 76.56           O  
ATOM   3525  OD2 ASP B 192     -24.469 -11.680 -19.906  1.00 76.56           O  
ATOM   3526  N   THR B 193     -20.438 -13.734 -21.703  1.00 78.38           N  
ATOM   3527  CA  THR B 193     -19.453 -13.203 -22.656  1.00 78.38           C  
ATOM   3528  C   THR B 193     -19.922 -11.867 -23.219  1.00 78.38           C  
ATOM   3529  CB  THR B 193     -19.188 -14.195 -23.797  1.00 78.38           C  
ATOM   3530  O   THR B 193     -19.141 -11.125 -23.812  1.00 78.38           O  
ATOM   3531  CG2 THR B 193     -18.625 -15.508 -23.266  1.00 78.38           C  
ATOM   3532  OG1 THR B 193     -20.422 -14.461 -24.484  1.00 78.38           O  
ATOM   3533  N   ARG B 194     -21.203 -11.586 -23.031  1.00 71.44           N  
ATOM   3534  CA  ARG B 194     -21.750 -10.336 -23.547  1.00 71.44           C  
ATOM   3535  C   ARG B 194     -21.141  -9.133 -22.828  1.00 71.44           C  
ATOM   3536  CB  ARG B 194     -23.266 -10.320 -23.422  1.00 71.44           C  
ATOM   3537  O   ARG B 194     -21.156  -8.016 -23.344  1.00 71.44           O  
ATOM   3538  CG  ARG B 194     -23.969 -11.344 -24.312  1.00 71.44           C  
ATOM   3539  CD  ARG B 194     -25.484 -11.320 -24.094  1.00 71.44           C  
ATOM   3540  NE  ARG B 194     -25.891 -12.203 -23.016  1.00 71.44           N  
ATOM   3541  NH1 ARG B 194     -28.125 -11.703 -23.156  1.00 71.44           N  
ATOM   3542  NH2 ARG B 194     -27.391 -13.195 -21.594  1.00 71.44           N  
ATOM   3543  CZ  ARG B 194     -27.141 -12.367 -22.594  1.00 71.44           C  
ATOM   3544  N   SER B 195     -20.641  -9.383 -21.766  1.00 70.12           N  
ATOM   3545  CA  SER B 195     -20.094  -8.289 -20.969  1.00 70.12           C  
ATOM   3546  C   SER B 195     -18.594  -8.117 -21.219  1.00 70.12           C  
ATOM   3547  CB  SER B 195     -20.344  -8.531 -19.484  1.00 70.12           C  
ATOM   3548  O   SER B 195     -17.984  -7.188 -20.688  1.00 70.12           O  
ATOM   3549  OG  SER B 195     -19.641  -9.664 -19.031  1.00 70.12           O  
ATOM   3550  N   TRP B 196     -18.094  -8.914 -22.094  1.00 79.00           N  
ATOM   3551  CA  TRP B 196     -16.641  -8.875 -22.328  1.00 79.00           C  
ATOM   3552  C   TRP B 196     -16.266  -7.688 -23.203  1.00 79.00           C  
ATOM   3553  CB  TRP B 196     -16.172 -10.180 -22.969  1.00 79.00           C  
ATOM   3554  O   TRP B 196     -17.016  -7.332 -24.125  1.00 79.00           O  
ATOM   3555  CG  TRP B 196     -16.250 -11.375 -22.078  1.00 79.00           C  
ATOM   3556  CD1 TRP B 196     -16.938 -11.469 -20.891  1.00 79.00           C  
ATOM   3557  CD2 TRP B 196     -15.625 -12.641 -22.281  1.00 79.00           C  
ATOM   3558  CE2 TRP B 196     -15.969 -13.461 -21.172  1.00 79.00           C  
ATOM   3559  CE3 TRP B 196     -14.812 -13.172 -23.281  1.00 79.00           C  
ATOM   3560  NE1 TRP B 196     -16.766 -12.719 -20.344  1.00 79.00           N  
ATOM   3561  CH2 TRP B 196     -14.727 -15.273 -22.062  1.00 79.00           C  
ATOM   3562  CZ2 TRP B 196     -15.523 -14.781 -21.062  1.00 79.00           C  
ATOM   3563  CZ3 TRP B 196     -14.367 -14.484 -23.172  1.00 79.00           C  
ATOM   3564  N   ARG B 197     -15.227  -7.055 -22.859  1.00 75.94           N  
ATOM   3565  CA  ARG B 197     -14.742  -5.895 -23.609  1.00 75.94           C  
ATOM   3566  C   ARG B 197     -13.664  -6.297 -24.609  1.00 75.94           C  
ATOM   3567  CB  ARG B 197     -14.211  -4.828 -22.656  1.00 75.94           C  
ATOM   3568  O   ARG B 197     -12.492  -5.934 -24.438  1.00 75.94           O  
ATOM   3569  CG  ARG B 197     -15.266  -4.250 -21.719  1.00 75.94           C  
ATOM   3570  CD  ARG B 197     -14.648  -3.299 -20.703  1.00 75.94           C  
ATOM   3571  NE  ARG B 197     -13.898  -4.020 -19.672  1.00 75.94           N  
ATOM   3572  NH1 ARG B 197     -12.812  -2.148 -18.859  1.00 75.94           N  
ATOM   3573  NH2 ARG B 197     -12.414  -4.203 -17.922  1.00 75.94           N  
ATOM   3574  CZ  ARG B 197     -13.047  -3.455 -18.828  1.00 75.94           C  
ATOM   3575  N   LEU B 198     -14.109  -6.859 -25.672  1.00 76.88           N  
ATOM   3576  CA  LEU B 198     -13.188  -7.398 -26.656  1.00 76.88           C  
ATOM   3577  C   LEU B 198     -12.969  -6.402 -27.797  1.00 76.88           C  
ATOM   3578  CB  LEU B 198     -13.719  -8.719 -27.219  1.00 76.88           C  
ATOM   3579  O   LEU B 198     -12.055  -6.570 -28.609  1.00 76.88           O  
ATOM   3580  CG  LEU B 198     -13.852  -9.875 -26.219  1.00 76.88           C  
ATOM   3581  CD1 LEU B 198     -14.562 -11.055 -26.875  1.00 76.88           C  
ATOM   3582  CD2 LEU B 198     -12.484 -10.289 -25.703  1.00 76.88           C  
ATOM   3583  N   TYR B 199     -13.773  -5.297 -27.797  1.00 76.62           N  
ATOM   3584  CA  TYR B 199     -13.672  -4.250 -28.812  1.00 76.62           C  
ATOM   3585  C   TYR B 199     -13.703  -4.844 -30.203  1.00 76.62           C  
ATOM   3586  CB  TYR B 199     -12.391  -3.439 -28.609  1.00 76.62           C  
ATOM   3587  O   TYR B 199     -14.727  -5.379 -30.641  1.00 76.62           O  
ATOM   3588  CG  TYR B 199     -12.312  -2.736 -27.281  1.00 76.62           C  
ATOM   3589  CD1 TYR B 199     -13.219  -1.731 -26.938  1.00 76.62           C  
ATOM   3590  CD2 TYR B 199     -11.328  -3.072 -26.344  1.00 76.62           C  
ATOM   3591  CE1 TYR B 199     -13.148  -1.079 -25.719  1.00 76.62           C  
ATOM   3592  CE2 TYR B 199     -11.250  -2.426 -25.125  1.00 76.62           C  
ATOM   3593  OH  TYR B 199     -12.094  -0.791 -23.594  1.00 76.62           O  
ATOM   3594  CZ  TYR B 199     -12.164  -1.434 -24.812  1.00 76.62           C  
ATOM   3595  N   GLN B 200     -12.508  -4.898 -30.859  1.00 75.19           N  
ATOM   3596  CA  GLN B 200     -12.445  -5.348 -32.250  1.00 75.19           C  
ATOM   3597  C   GLN B 200     -12.328  -6.867 -32.312  1.00 75.19           C  
ATOM   3598  CB  GLN B 200     -11.266  -4.691 -32.969  1.00 75.19           C  
ATOM   3599  O   GLN B 200     -12.133  -7.422 -33.406  1.00 75.19           O  
ATOM   3600  CG  GLN B 200      -9.906  -5.051 -32.375  1.00 75.19           C  
ATOM   3601  CD  GLN B 200      -8.891  -3.934 -32.531  1.00 75.19           C  
ATOM   3602  NE2 GLN B 200      -7.625  -4.250 -32.281  1.00 75.19           N  
ATOM   3603  OE1 GLN B 200      -9.242  -2.795 -32.844  1.00 75.19           O  
ATOM   3604  N   PHE B 201     -12.531  -7.469 -31.250  1.00 81.81           N  
ATOM   3605  CA  PHE B 201     -12.359  -8.914 -31.234  1.00 81.81           C  
ATOM   3606  C   PHE B 201     -13.641  -9.609 -30.797  1.00 81.81           C  
ATOM   3607  CB  PHE B 201     -11.203  -9.312 -30.312  1.00 81.81           C  
ATOM   3608  O   PHE B 201     -14.547  -8.969 -30.266  1.00 81.81           O  
ATOM   3609  CG  PHE B 201      -9.859  -8.812 -30.766  1.00 81.81           C  
ATOM   3610  CD1 PHE B 201      -9.102  -9.539 -31.688  1.00 81.81           C  
ATOM   3611  CD2 PHE B 201      -9.359  -7.609 -30.297  1.00 81.81           C  
ATOM   3612  CE1 PHE B 201      -7.859  -9.078 -32.094  1.00 81.81           C  
ATOM   3613  CE2 PHE B 201      -8.117  -7.141 -30.719  1.00 81.81           C  
ATOM   3614  CZ  PHE B 201      -7.367  -7.879 -31.625  1.00 81.81           C  
ATOM   3615  N   SER B 202     -13.750 -10.836 -31.203  1.00 85.56           N  
ATOM   3616  CA  SER B 202     -14.812 -11.734 -30.750  1.00 85.56           C  
ATOM   3617  C   SER B 202     -14.242 -13.008 -30.141  1.00 85.56           C  
ATOM   3618  CB  SER B 202     -15.734 -12.094 -31.922  1.00 85.56           C  
ATOM   3619  O   SER B 202     -13.180 -13.484 -30.547  1.00 85.56           O  
ATOM   3620  OG  SER B 202     -15.023 -12.789 -32.938  1.00 85.56           O  
ATOM   3621  N   PHE B 203     -14.930 -13.469 -29.172  1.00 88.62           N  
ATOM   3622  CA  PHE B 203     -14.531 -14.695 -28.500  1.00 88.62           C  
ATOM   3623  C   PHE B 203     -14.992 -15.922 -29.281  1.00 88.62           C  
ATOM   3624  CB  PHE B 203     -15.094 -14.734 -27.078  1.00 88.62           C  
ATOM   3625  O   PHE B 203     -16.172 -16.031 -29.609  1.00 88.62           O  
ATOM   3626  CG  PHE B 203     -14.812 -16.016 -26.344  1.00 88.62           C  
ATOM   3627  CD1 PHE B 203     -15.852 -16.891 -26.031  1.00 88.62           C  
ATOM   3628  CD2 PHE B 203     -13.516 -16.359 -25.969  1.00 88.62           C  
ATOM   3629  CE1 PHE B 203     -15.594 -18.078 -25.344  1.00 88.62           C  
ATOM   3630  CE2 PHE B 203     -13.258 -17.547 -25.297  1.00 88.62           C  
ATOM   3631  CZ  PHE B 203     -14.297 -18.406 -24.984  1.00 88.62           C  
ATOM   3632  N   VAL B 204     -14.078 -16.781 -29.547  1.00 89.44           N  
ATOM   3633  CA  VAL B 204     -14.375 -17.953 -30.359  1.00 89.44           C  
ATOM   3634  C   VAL B 204     -14.406 -19.203 -29.484  1.00 89.44           C  
ATOM   3635  CB  VAL B 204     -13.344 -18.125 -31.500  1.00 89.44           C  
ATOM   3636  O   VAL B 204     -15.250 -20.078 -29.672  1.00 89.44           O  
ATOM   3637  CG1 VAL B 204     -13.664 -19.375 -32.344  1.00 89.44           C  
ATOM   3638  CG2 VAL B 204     -13.305 -16.891 -32.375  1.00 89.44           C  
ATOM   3639  N   GLY B 205     -13.523 -19.250 -28.562  1.00 89.94           N  
ATOM   3640  CA  GLY B 205     -13.438 -20.438 -27.719  1.00 89.94           C  
ATOM   3641  C   GLY B 205     -12.258 -20.406 -26.766  1.00 89.94           C  
ATOM   3642  O   GLY B 205     -11.555 -19.406 -26.672  1.00 89.94           O  
ATOM   3643  N   LEU B 206     -12.227 -21.484 -26.016  1.00 92.44           N  
ATOM   3644  CA  LEU B 206     -11.117 -21.609 -25.078  1.00 92.44           C  
ATOM   3645  C   LEU B 206     -10.711 -23.078 -24.906  1.00 92.44           C  
ATOM   3646  CB  LEU B 206     -11.492 -21.016 -23.719  1.00 92.44           C  
ATOM   3647  O   LEU B 206     -11.500 -23.984 -25.203  1.00 92.44           O  
ATOM   3648  CG  LEU B 206     -12.641 -21.703 -22.969  1.00 92.44           C  
ATOM   3649  CD1 LEU B 206     -12.102 -22.859 -22.125  1.00 92.44           C  
ATOM   3650  CD2 LEU B 206     -13.391 -20.703 -22.094  1.00 92.44           C  
ATOM   3651  N   ARG B 207      -9.523 -23.281 -24.547  1.00 93.00           N  
ATOM   3652  CA  ARG B 207      -8.992 -24.609 -24.250  1.00 93.00           C  
ATOM   3653  C   ARG B 207      -7.973 -24.547 -23.125  1.00 93.00           C  
ATOM   3654  CB  ARG B 207      -8.359 -25.234 -25.500  1.00 93.00           C  
ATOM   3655  O   ARG B 207      -7.199 -23.594 -23.031  1.00 93.00           O  
ATOM   3656  CG  ARG B 207      -7.172 -24.453 -26.031  1.00 93.00           C  
ATOM   3657  CD  ARG B 207      -6.707 -24.984 -27.375  1.00 93.00           C  
ATOM   3658  NE  ARG B 207      -5.559 -24.250 -27.891  1.00 93.00           N  
ATOM   3659  NH1 ARG B 207      -6.805 -22.828 -29.219  1.00 93.00           N  
ATOM   3660  NH2 ARG B 207      -4.523 -22.625 -29.156  1.00 93.00           N  
ATOM   3661  CZ  ARG B 207      -5.633 -23.234 -28.750  1.00 93.00           C  
ATOM   3662  N   ASN B 208      -8.047 -25.469 -22.266  1.00 93.00           N  
ATOM   3663  CA  ASN B 208      -7.055 -25.562 -21.203  1.00 93.00           C  
ATOM   3664  C   ASN B 208      -6.094 -26.734 -21.438  1.00 93.00           C  
ATOM   3665  CB  ASN B 208      -7.738 -25.719 -19.844  1.00 93.00           C  
ATOM   3666  O   ASN B 208      -6.496 -27.781 -21.938  1.00 93.00           O  
ATOM   3667  CG  ASN B 208      -8.758 -26.844 -19.812  1.00 93.00           C  
ATOM   3668  ND2 ASN B 208      -8.836 -27.531 -18.688  1.00 93.00           N  
ATOM   3669  OD1 ASN B 208      -9.461 -27.078 -20.797  1.00 93.00           O  
ATOM   3670  N   THR B 209      -4.832 -26.531 -21.094  1.00 94.69           N  
ATOM   3671  CA  THR B 209      -3.775 -27.516 -21.312  1.00 94.69           C  
ATOM   3672  C   THR B 209      -2.863 -27.594 -20.094  1.00 94.69           C  
ATOM   3673  CB  THR B 209      -2.938 -27.172 -22.562  1.00 94.69           C  
ATOM   3674  O   THR B 209      -2.934 -26.750 -19.203  1.00 94.69           O  
ATOM   3675  CG2 THR B 209      -3.824 -26.984 -23.781  1.00 94.69           C  
ATOM   3676  OG1 THR B 209      -2.217 -25.953 -22.328  1.00 94.69           O  
ATOM   3677  N   THR B 210      -2.160 -28.703 -20.000  1.00 95.81           N  
ATOM   3678  CA  THR B 210      -1.124 -28.938 -19.000  1.00 95.81           C  
ATOM   3679  C   THR B 210       0.179 -29.375 -19.672  1.00 95.81           C  
ATOM   3680  CB  THR B 210      -1.563 -30.016 -17.984  1.00 95.81           C  
ATOM   3681  O   THR B 210       0.178 -30.250 -20.531  1.00 95.81           O  
ATOM   3682  CG2 THR B 210      -0.545 -30.156 -16.859  1.00 95.81           C  
ATOM   3683  OG1 THR B 210      -2.830 -29.641 -17.422  1.00 95.81           O  
ATOM   3684  N   GLU B 211       1.268 -28.781 -19.281  1.00 95.94           N  
ATOM   3685  CA  GLU B 211       2.572 -29.125 -19.844  1.00 95.94           C  
ATOM   3686  C   GLU B 211       3.654 -29.094 -18.766  1.00 95.94           C  
ATOM   3687  CB  GLU B 211       2.941 -28.172 -20.984  1.00 95.94           C  
ATOM   3688  O   GLU B 211       3.498 -28.438 -17.734  1.00 95.94           O  
ATOM   3689  CG  GLU B 211       3.131 -26.719 -20.547  1.00 95.94           C  
ATOM   3690  CD  GLU B 211       3.430 -25.781 -21.703  1.00 95.94           C  
ATOM   3691  OE1 GLU B 211       3.295 -24.547 -21.531  1.00 95.94           O  
ATOM   3692  OE2 GLU B 211       3.799 -26.281 -22.781  1.00 95.94           O  
ATOM   3693  N   VAL B 212       4.613 -29.859 -18.969  1.00 95.88           N  
ATOM   3694  CA  VAL B 212       5.797 -29.828 -18.125  1.00 95.88           C  
ATOM   3695  C   VAL B 212       6.895 -29.000 -18.781  1.00 95.88           C  
ATOM   3696  CB  VAL B 212       6.316 -31.250 -17.812  1.00 95.88           C  
ATOM   3697  O   VAL B 212       7.328 -29.312 -19.891  1.00 95.88           O  
ATOM   3698  CG1 VAL B 212       7.590 -31.203 -16.969  1.00 95.88           C  
ATOM   3699  CG2 VAL B 212       5.238 -32.062 -17.109  1.00 95.88           C  
ATOM   3700  N   VAL B 213       7.262 -28.000 -18.125  1.00 91.12           N  
ATOM   3701  CA  VAL B 213       8.305 -27.109 -18.641  1.00 91.12           C  
ATOM   3702  C   VAL B 213       9.617 -27.375 -17.906  1.00 91.12           C  
ATOM   3703  CB  VAL B 213       7.906 -25.625 -18.500  1.00 91.12           C  
ATOM   3704  O   VAL B 213       9.656 -27.344 -16.672  1.00 91.12           O  
ATOM   3705  CG1 VAL B 213       9.062 -24.719 -18.922  1.00 91.12           C  
ATOM   3706  CG2 VAL B 213       6.668 -25.328 -19.359  1.00 91.12           C  
ATOM   3707  N   LYS B 214      10.641 -27.547 -18.703  1.00 88.81           N  
ATOM   3708  CA  LYS B 214      11.969 -27.781 -18.156  1.00 88.81           C  
ATOM   3709  C   LYS B 214      12.727 -26.484 -17.953  1.00 88.81           C  
ATOM   3710  CB  LYS B 214      12.773 -28.719 -19.062  1.00 88.81           C  
ATOM   3711  O   LYS B 214      12.844 -25.672 -18.875  1.00 88.81           O  
ATOM   3712  CG  LYS B 214      12.219 -30.125 -19.141  1.00 88.81           C  
ATOM   3713  CD  LYS B 214      13.133 -31.047 -19.938  1.00 88.81           C  
ATOM   3714  CE  LYS B 214      12.562 -32.469 -20.047  1.00 88.81           C  
ATOM   3715  NZ  LYS B 214      13.469 -33.375 -20.812  1.00 88.81           N  
ATOM   3716  N   THR B 215      13.133 -26.297 -16.703  1.00 79.38           N  
ATOM   3717  CA  THR B 215      13.930 -25.109 -16.375  1.00 79.38           C  
ATOM   3718  C   THR B 215      15.219 -25.516 -15.672  1.00 79.38           C  
ATOM   3719  CB  THR B 215      13.133 -24.141 -15.492  1.00 79.38           C  
ATOM   3720  O   THR B 215      15.422 -26.688 -15.352  1.00 79.38           O  
ATOM   3721  CG2 THR B 215      11.750 -23.859 -16.078  1.00 79.38           C  
ATOM   3722  OG1 THR B 215      12.984 -24.703 -14.188  1.00 79.38           O  
ATOM   3723  N   THR B 216      16.094 -24.547 -15.453  1.00 71.81           N  
ATOM   3724  CA  THR B 216      17.359 -24.781 -14.758  1.00 71.81           C  
ATOM   3725  C   THR B 216      17.109 -25.125 -13.297  1.00 71.81           C  
ATOM   3726  CB  THR B 216      18.281 -23.547 -14.852  1.00 71.81           C  
ATOM   3727  O   THR B 216      17.906 -25.844 -12.688  1.00 71.81           O  
ATOM   3728  CG2 THR B 216      18.781 -23.344 -16.281  1.00 71.81           C  
ATOM   3729  OG1 THR B 216      17.562 -22.391 -14.438  1.00 71.81           O  
ATOM   3730  N   SER B 217      16.047 -24.672 -12.812  1.00 76.00           N  
ATOM   3731  CA  SER B 217      15.742 -24.891 -11.398  1.00 76.00           C  
ATOM   3732  C   SER B 217      14.914 -26.156 -11.203  1.00 76.00           C  
ATOM   3733  CB  SER B 217      15.000 -23.688 -10.812  1.00 76.00           C  
ATOM   3734  O   SER B 217      14.680 -26.578 -10.062  1.00 76.00           O  
ATOM   3735  OG  SER B 217      13.797 -23.438 -11.531  1.00 76.00           O  
ATOM   3736  N   GLY B 218      14.422 -26.750 -12.258  1.00 85.50           N  
ATOM   3737  CA  GLY B 218      13.602 -27.953 -12.188  1.00 85.50           C  
ATOM   3738  C   GLY B 218      12.492 -27.969 -13.227  1.00 85.50           C  
ATOM   3739  O   GLY B 218      12.383 -27.047 -14.047  1.00 85.50           O  
ATOM   3740  N   ASP B 219      11.805 -29.094 -13.156  1.00 93.75           N  
ATOM   3741  CA  ASP B 219      10.656 -29.266 -14.039  1.00 93.75           C  
ATOM   3742  C   ASP B 219       9.367 -28.812 -13.359  1.00 93.75           C  
ATOM   3743  CB  ASP B 219      10.539 -30.719 -14.500  1.00 93.75           C  
ATOM   3744  O   ASP B 219       9.047 -29.281 -12.258  1.00 93.75           O  
ATOM   3745  CG  ASP B 219      11.727 -31.188 -15.312  1.00 93.75           C  
ATOM   3746  OD1 ASP B 219      12.594 -30.344 -15.656  1.00 93.75           O  
ATOM   3747  OD2 ASP B 219      11.805 -32.406 -15.609  1.00 93.75           O  
ATOM   3748  N   TYR B 220       8.695 -28.047 -14.023  1.00 93.62           N  
ATOM   3749  CA  TYR B 220       7.473 -27.500 -13.430  1.00 93.62           C  
ATOM   3750  C   TYR B 220       6.250 -27.891 -14.250  1.00 93.62           C  
ATOM   3751  CB  TYR B 220       7.566 -25.969 -13.328  1.00 93.62           C  
ATOM   3752  O   TYR B 220       6.316 -27.969 -15.477  1.00 93.62           O  
ATOM   3753  CG  TYR B 220       8.562 -25.484 -12.305  1.00 93.62           C  
ATOM   3754  CD1 TYR B 220       8.156 -25.156 -11.016  1.00 93.62           C  
ATOM   3755  CD2 TYR B 220       9.914 -25.359 -12.617  1.00 93.62           C  
ATOM   3756  CE1 TYR B 220       9.070 -24.703 -10.062  1.00 93.62           C  
ATOM   3757  CE2 TYR B 220      10.836 -24.922 -11.680  1.00 93.62           C  
ATOM   3758  OH  TYR B 220      11.320 -24.156  -9.469  1.00 93.62           O  
ATOM   3759  CZ  TYR B 220      10.406 -24.594 -10.406  1.00 93.62           C  
ATOM   3760  N   VAL B 221       5.219 -28.109 -13.602  1.00 96.38           N  
ATOM   3761  CA  VAL B 221       3.930 -28.312 -14.250  1.00 96.38           C  
ATOM   3762  C   VAL B 221       3.277 -26.953 -14.539  1.00 96.38           C  
ATOM   3763  CB  VAL B 221       2.990 -29.188 -13.391  1.00 96.38           C  
ATOM   3764  O   VAL B 221       2.926 -26.219 -13.609  1.00 96.38           O  
ATOM   3765  CG1 VAL B 221       1.650 -29.391 -14.094  1.00 96.38           C  
ATOM   3766  CG2 VAL B 221       3.646 -30.516 -13.078  1.00 96.38           C  
ATOM   3767  N   VAL B 222       3.113 -26.672 -15.781  1.00 96.25           N  
ATOM   3768  CA  VAL B 222       2.537 -25.406 -16.203  1.00 96.25           C  
ATOM   3769  C   VAL B 222       1.128 -25.625 -16.750  1.00 96.25           C  
ATOM   3770  CB  VAL B 222       3.414 -24.719 -17.281  1.00 96.25           C  
ATOM   3771  O   VAL B 222       0.934 -26.406 -17.688  1.00 96.25           O  
ATOM   3772  CG1 VAL B 222       2.746 -23.438 -17.781  1.00 96.25           C  
ATOM   3773  CG2 VAL B 222       4.801 -24.406 -16.719  1.00 96.25           C  
ATOM   3774  N   MET B 223       0.227 -24.984 -16.094  1.00 96.88           N  
ATOM   3775  CA  MET B 223      -1.173 -25.000 -16.516  1.00 96.88           C  
ATOM   3776  C   MET B 223      -1.489 -23.781 -17.391  1.00 96.88           C  
ATOM   3777  CB  MET B 223      -2.098 -25.016 -15.289  1.00 96.88           C  
ATOM   3778  O   MET B 223      -1.115 -22.656 -17.062  1.00 96.88           O  
ATOM   3779  CG  MET B 223      -1.688 -26.016 -14.227  1.00 96.88           C  
ATOM   3780  SD  MET B 223      -1.959 -27.750 -14.758  1.00 96.88           S  
ATOM   3781  CE  MET B 223      -3.771 -27.781 -14.828  1.00 96.88           C  
ATOM   3782  N   SER B 224      -2.217 -24.047 -18.531  1.00 96.00           N  
ATOM   3783  CA  SER B 224      -2.504 -22.953 -19.453  1.00 96.00           C  
ATOM   3784  C   SER B 224      -3.955 -23.000 -19.922  1.00 96.00           C  
ATOM   3785  CB  SER B 224      -1.566 -23.016 -20.656  1.00 96.00           C  
ATOM   3786  O   SER B 224      -4.520 -24.078 -20.125  1.00 96.00           O  
ATOM   3787  OG  SER B 224      -0.213 -22.922 -20.250  1.00 96.00           O  
ATOM   3788  N   VAL B 225      -4.531 -21.859 -20.031  1.00 95.69           N  
ATOM   3789  CA  VAL B 225      -5.797 -21.656 -20.734  1.00 95.69           C  
ATOM   3790  C   VAL B 225      -5.590 -20.734 -21.922  1.00 95.69           C  
ATOM   3791  CB  VAL B 225      -6.879 -21.078 -19.797  1.00 95.69           C  
ATOM   3792  O   VAL B 225      -5.016 -19.656 -21.781  1.00 95.69           O  
ATOM   3793  CG1 VAL B 225      -8.219 -20.969 -20.516  1.00 95.69           C  
ATOM   3794  CG2 VAL B 225      -7.016 -21.953 -18.547  1.00 95.69           C  
ATOM   3795  N   TYR B 226      -6.020 -21.172 -23.031  1.00 94.12           N  
ATOM   3796  CA  TYR B 226      -5.938 -20.391 -24.250  1.00 94.12           C  
ATOM   3797  C   TYR B 226      -7.301 -19.828 -24.625  1.00 94.12           C  
ATOM   3798  CB  TYR B 226      -5.387 -21.234 -25.406  1.00 94.12           C  
ATOM   3799  O   TYR B 226      -8.266 -20.578 -24.812  1.00 94.12           O  
ATOM   3800  CG  TYR B 226      -3.949 -21.656 -25.203  1.00 94.12           C  
ATOM   3801  CD1 TYR B 226      -2.900 -20.875 -25.688  1.00 94.12           C  
ATOM   3802  CD2 TYR B 226      -3.639 -22.844 -24.547  1.00 94.12           C  
ATOM   3803  CE1 TYR B 226      -1.576 -21.266 -25.516  1.00 94.12           C  
ATOM   3804  CE2 TYR B 226      -2.318 -23.250 -24.359  1.00 94.12           C  
ATOM   3805  OH  TYR B 226       0.014 -22.844 -24.672  1.00 94.12           O  
ATOM   3806  CZ  TYR B 226      -1.296 -22.453 -24.844  1.00 94.12           C  
ATOM   3807  N   PHE B 227      -7.332 -18.562 -24.750  1.00 92.88           N  
ATOM   3808  CA  PHE B 227      -8.539 -17.875 -25.219  1.00 92.88           C  
ATOM   3809  C   PHE B 227      -8.414 -17.500 -26.688  1.00 92.88           C  
ATOM   3810  CB  PHE B 227      -8.797 -16.625 -24.375  1.00 92.88           C  
ATOM   3811  O   PHE B 227      -7.586 -16.672 -27.062  1.00 92.88           O  
ATOM   3812  CG  PHE B 227      -8.914 -16.891 -22.891  1.00 92.88           C  
ATOM   3813  CD1 PHE B 227     -10.125 -17.281 -22.344  1.00 92.88           C  
ATOM   3814  CD2 PHE B 227      -7.812 -16.750 -22.062  1.00 92.88           C  
ATOM   3815  CE1 PHE B 227     -10.234 -17.531 -20.969  1.00 92.88           C  
ATOM   3816  CE2 PHE B 227      -7.914 -17.000 -20.703  1.00 92.88           C  
ATOM   3817  CZ  PHE B 227      -9.125 -17.391 -20.156  1.00 92.88           C  
ATOM   3818  N   ASP B 228      -9.289 -18.047 -27.453  1.00 91.75           N  
ATOM   3819  CA  ASP B 228      -9.273 -17.812 -28.891  1.00 91.75           C  
ATOM   3820  C   ASP B 228     -10.148 -16.625 -29.266  1.00 91.75           C  
ATOM   3821  CB  ASP B 228      -9.727 -19.062 -29.641  1.00 91.75           C  
ATOM   3822  O   ASP B 228     -11.359 -16.625 -29.016  1.00 91.75           O  
ATOM   3823  CG  ASP B 228      -8.867 -20.281 -29.359  1.00 91.75           C  
ATOM   3824  OD1 ASP B 228      -7.633 -20.125 -29.203  1.00 91.75           O  
ATOM   3825  OD2 ASP B 228      -9.422 -21.391 -29.281  1.00 91.75           O  
ATOM   3826  N   LEU B 229      -9.484 -15.672 -29.844  1.00 87.94           N  
ATOM   3827  CA  LEU B 229     -10.156 -14.445 -30.250  1.00 87.94           C  
ATOM   3828  C   LEU B 229     -10.102 -14.273 -31.766  1.00 87.94           C  
ATOM   3829  CB  LEU B 229      -9.531 -13.234 -29.562  1.00 87.94           C  
ATOM   3830  O   LEU B 229      -9.109 -14.633 -32.406  1.00 87.94           O  
ATOM   3831  CG  LEU B 229      -9.445 -13.289 -28.031  1.00 87.94           C  
ATOM   3832  CD1 LEU B 229      -8.688 -12.078 -27.500  1.00 87.94           C  
ATOM   3833  CD2 LEU B 229     -10.836 -13.367 -27.422  1.00 87.94           C  
ATOM   3834  N   SER B 230     -11.219 -13.758 -32.312  1.00 84.94           N  
ATOM   3835  CA  SER B 230     -11.289 -13.445 -33.750  1.00 84.94           C  
ATOM   3836  C   SER B 230     -11.617 -11.969 -33.969  1.00 84.94           C  
ATOM   3837  CB  SER B 230     -12.328 -14.312 -34.438  1.00 84.94           C  
ATOM   3838  O   SER B 230     -12.406 -11.383 -33.219  1.00 84.94           O  
ATOM   3839  OG  SER B 230     -13.641 -13.883 -34.125  1.00 84.94           O  
ATOM   3840  N   ARG B 231     -10.953 -11.312 -34.906  1.00 77.94           N  
ATOM   3841  CA  ARG B 231     -11.211  -9.914 -35.219  1.00 77.94           C  
ATOM   3842  C   ARG B 231     -12.539  -9.742 -35.938  1.00 77.94           C  
ATOM   3843  CB  ARG B 231     -10.070  -9.320 -36.031  1.00 77.94           C  
ATOM   3844  O   ARG B 231     -12.836 -10.500 -36.875  1.00 77.94           O  
ATOM   3845  CG  ARG B 231      -9.289  -8.234 -35.312  1.00 77.94           C  
ATOM   3846  CD  ARG B 231      -8.180  -7.660 -36.188  1.00 77.94           C  
ATOM   3847  NE  ARG B 231      -7.336  -6.730 -35.469  1.00 77.94           N  
ATOM   3848  NH1 ARG B 231      -6.031  -6.152 -37.281  1.00 77.94           N  
ATOM   3849  NH2 ARG B 231      -5.629  -5.215 -35.219  1.00 77.94           N  
ATOM   3850  CZ  ARG B 231      -6.332  -6.035 -35.969  1.00 77.94           C  
ATOM   3851  N   ARG B 232     -13.383  -8.867 -35.312  1.00 72.19           N  
ATOM   3852  CA  ARG B 232     -14.656  -8.586 -35.969  1.00 72.19           C  
ATOM   3853  C   ARG B 232     -14.445  -7.812 -37.281  1.00 72.19           C  
ATOM   3854  CB  ARG B 232     -15.578  -7.809 -35.031  1.00 72.19           C  
ATOM   3855  O   ARG B 232     -13.594  -6.922 -37.344  1.00 72.19           O  
ATOM   3856  CG  ARG B 232     -16.125  -8.633 -33.875  1.00 72.19           C  
ATOM   3857  CD  ARG B 232     -17.062  -7.816 -33.000  1.00 72.19           C  
ATOM   3858  NE  ARG B 232     -17.469  -8.562 -31.812  1.00 72.19           N  
ATOM   3859  NH1 ARG B 232     -18.672  -6.816 -30.891  1.00 72.19           N  
ATOM   3860  NH2 ARG B 232     -18.547  -8.836 -29.797  1.00 72.19           N  
ATOM   3861  CZ  ARG B 232     -18.234  -8.070 -30.844  1.00 72.19           C  
ATOM   3862  N   MET B 233     -14.656  -8.281 -38.469  1.00 54.78           N  
ATOM   3863  CA  MET B 233     -14.641  -7.551 -39.750  1.00 54.78           C  
ATOM   3864  C   MET B 233     -15.555  -6.332 -39.688  1.00 54.78           C  
ATOM   3865  CB  MET B 233     -15.062  -8.461 -40.906  1.00 54.78           C  
ATOM   3866  O   MET B 233     -16.688  -6.430 -39.219  1.00 54.78           O  
ATOM   3867  CG  MET B 233     -13.969  -9.406 -41.375  1.00 54.78           C  
ATOM   3868  SD  MET B 233     -13.578  -9.219 -43.156  1.00 54.78           S  
ATOM   3869  CE  MET B 233     -13.594 -10.953 -43.656  1.00 54.78           C  
ATOM   3870  N   GLY B 234     -15.078  -5.074 -39.344  1.00 43.19           N  
ATOM   3871  CA  GLY B 234     -15.961  -3.982 -39.719  1.00 43.19           C  
ATOM   3872  C   GLY B 234     -16.469  -4.074 -41.125  1.00 43.19           C  
ATOM   3873  O   GLY B 234     -15.852  -4.746 -41.969  1.00 43.19           O  
TER    3874      GLY B 234                                                      
ATOM   3875  N   GLN C   1     -56.438  50.188  27.156  1.00 16.56           N  
ATOM   3876  CA  GLN C   1     -54.969  50.312  27.234  1.00 16.56           C  
ATOM   3877  C   GLN C   1     -54.375  49.000  27.766  1.00 16.56           C  
ATOM   3878  CB  GLN C   1     -54.562  51.469  28.125  1.00 16.56           C  
ATOM   3879  O   GLN C   1     -55.094  48.125  28.219  1.00 16.56           O  
ATOM   3880  CG  GLN C   1     -53.906  52.625  27.375  1.00 16.56           C  
ATOM   3881  CD  GLN C   1     -53.656  53.844  28.234  1.00 16.56           C  
ATOM   3882  NE2 GLN C   1     -52.969  54.812  27.688  1.00 16.56           N  
ATOM   3883  OE1 GLN C   1     -54.062  53.875  29.406  1.00 16.56           O  
ATOM   3884  N   LYS C   2     -53.406  49.094  28.750  1.00 16.41           N  
ATOM   3885  CA  LYS C   2     -52.094  48.500  28.891  1.00 16.41           C  
ATOM   3886  C   LYS C   2     -52.156  47.094  29.469  1.00 16.41           C  
ATOM   3887  CB  LYS C   2     -51.188  49.375  29.781  1.00 16.41           C  
ATOM   3888  O   LYS C   2     -52.469  46.906  30.656  1.00 16.41           O  
ATOM   3889  CG  LYS C   2     -50.406  50.438  29.031  1.00 16.41           C  
ATOM   3890  CD  LYS C   2     -49.500  51.219  29.953  1.00 16.41           C  
ATOM   3891  CE  LYS C   2     -48.688  52.281  29.188  1.00 16.41           C  
ATOM   3892  NZ  LYS C   2     -47.812  53.062  30.094  1.00 16.41           N  
ATOM   3893  N   SER C   3     -52.812  46.156  28.766  1.00 19.23           N  
ATOM   3894  CA  SER C   3     -53.219  44.844  29.250  1.00 19.23           C  
ATOM   3895  C   SER C   3     -52.000  44.000  29.625  1.00 19.23           C  
ATOM   3896  CB  SER C   3     -54.062  44.125  28.203  1.00 19.23           C  
ATOM   3897  O   SER C   3     -51.156  43.750  28.781  1.00 19.23           O  
ATOM   3898  OG  SER C   3     -53.375  44.031  26.984  1.00 19.23           O  
ATOM   3899  N   ASP C   4     -51.469  44.250  30.828  1.00 19.06           N  
ATOM   3900  CA  ASP C   4     -50.250  43.812  31.469  1.00 19.06           C  
ATOM   3901  C   ASP C   4     -50.094  42.312  31.375  1.00 19.06           C  
ATOM   3902  CB  ASP C   4     -50.219  44.250  32.938  1.00 19.06           C  
ATOM   3903  O   ASP C   4     -50.938  41.562  31.906  1.00 19.06           O  
ATOM   3904  CG  ASP C   4     -49.406  45.531  33.125  1.00 19.06           C  
ATOM   3905  OD1 ASP C   4     -48.656  45.938  32.219  1.00 19.06           O  
ATOM   3906  OD2 ASP C   4     -49.531  46.125  34.219  1.00 19.06           O  
ATOM   3907  N   ASP C   5     -49.562  41.750  30.188  1.00 19.30           N  
ATOM   3908  CA  ASP C   5     -49.375  40.406  29.656  1.00 19.30           C  
ATOM   3909  C   ASP C   5     -48.531  39.562  30.609  1.00 19.30           C  
ATOM   3910  CB  ASP C   5     -48.688  40.469  28.266  1.00 19.30           C  
ATOM   3911  O   ASP C   5     -47.375  39.906  30.906  1.00 19.30           O  
ATOM   3912  CG  ASP C   5     -49.688  40.469  27.125  1.00 19.30           C  
ATOM   3913  OD1 ASP C   5     -50.875  40.188  27.359  1.00 19.30           O  
ATOM   3914  OD2 ASP C   5     -49.281  40.781  25.984  1.00 19.30           O  
ATOM   3915  N   ASP C   6     -49.125  38.969  31.641  1.00 19.38           N  
ATOM   3916  CA  ASP C   6     -48.594  38.219  32.750  1.00 19.38           C  
ATOM   3917  C   ASP C   6     -47.719  37.094  32.281  1.00 19.38           C  
ATOM   3918  CB  ASP C   6     -49.750  37.656  33.594  1.00 19.38           C  
ATOM   3919  O   ASP C   6     -48.156  36.188  31.562  1.00 19.38           O  
ATOM   3920  CG  ASP C   6     -50.250  38.625  34.656  1.00 19.38           C  
ATOM   3921  OD1 ASP C   6     -49.562  39.594  34.969  1.00 19.38           O  
ATOM   3922  OD2 ASP C   6     -51.375  38.406  35.156  1.00 19.38           O  
ATOM   3923  N   TYR C   7     -46.344  37.406  31.828  1.00 20.52           N  
ATOM   3924  CA  TYR C   7     -45.312  36.531  31.312  1.00 20.52           C  
ATOM   3925  C   TYR C   7     -45.062  35.375  32.281  1.00 20.52           C  
ATOM   3926  CB  TYR C   7     -44.031  37.281  31.062  1.00 20.52           C  
ATOM   3927  O   TYR C   7     -44.500  35.562  33.375  1.00 20.52           O  
ATOM   3928  CG  TYR C   7     -43.969  37.938  29.703  1.00 20.52           C  
ATOM   3929  CD1 TYR C   7     -43.500  37.250  28.594  1.00 20.52           C  
ATOM   3930  CD2 TYR C   7     -44.375  39.250  29.531  1.00 20.52           C  
ATOM   3931  CE1 TYR C   7     -43.438  37.844  27.344  1.00 20.52           C  
ATOM   3932  CE2 TYR C   7     -44.344  39.875  28.281  1.00 20.52           C  
ATOM   3933  OH  TYR C   7     -43.812  39.750  25.953  1.00 20.52           O  
ATOM   3934  CZ  TYR C   7     -43.844  39.156  27.188  1.00 20.52           C  
ATOM   3935  N   GLU C   8     -46.031  34.500  32.594  1.00 21.73           N  
ATOM   3936  CA  GLU C   8     -45.844  33.406  33.500  1.00 21.73           C  
ATOM   3937  C   GLU C   8     -44.594  32.594  33.156  1.00 21.73           C  
ATOM   3938  CB  GLU C   8     -47.062  32.500  33.562  1.00 21.73           C  
ATOM   3939  O   GLU C   8     -44.469  32.094  32.031  1.00 21.73           O  
ATOM   3940  CG  GLU C   8     -48.094  32.875  34.625  1.00 21.73           C  
ATOM   3941  CD  GLU C   8     -49.219  31.891  34.750  1.00 21.73           C  
ATOM   3942  OE1 GLU C   8     -50.062  32.031  35.656  1.00 21.73           O  
ATOM   3943  OE2 GLU C   8     -49.281  30.953  33.906  1.00 21.73           O  
ATOM   3944  N   ASP C   9     -43.375  32.969  33.656  1.00 21.84           N  
ATOM   3945  CA  ASP C   9     -42.062  32.344  33.500  1.00 21.84           C  
ATOM   3946  C   ASP C   9     -42.094  30.875  33.875  1.00 21.84           C  
ATOM   3947  CB  ASP C   9     -41.031  33.094  34.375  1.00 21.84           C  
ATOM   3948  O   ASP C   9     -42.250  30.500  35.031  1.00 21.84           O  
ATOM   3949  CG  ASP C   9     -39.812  33.531  33.594  1.00 21.84           C  
ATOM   3950  OD1 ASP C   9     -39.688  33.188  32.406  1.00 21.84           O  
ATOM   3951  OD2 ASP C   9     -38.969  34.250  34.188  1.00 21.84           O  
ATOM   3952  N   TYR C  10     -42.844  30.000  33.219  1.00 21.86           N  
ATOM   3953  CA  TYR C  10     -42.812  28.562  33.500  1.00 21.86           C  
ATOM   3954  C   TYR C  10     -41.375  28.062  33.562  1.00 21.86           C  
ATOM   3955  CB  TYR C  10     -43.594  27.781  32.438  1.00 21.86           C  
ATOM   3956  O   TYR C  10     -40.656  28.094  32.562  1.00 21.86           O  
ATOM   3957  CG  TYR C  10     -45.031  27.516  32.812  1.00 21.86           C  
ATOM   3958  CD1 TYR C  10     -45.406  26.375  33.531  1.00 21.86           C  
ATOM   3959  CD2 TYR C  10     -46.031  28.422  32.469  1.00 21.86           C  
ATOM   3960  CE1 TYR C  10     -46.719  26.141  33.875  1.00 21.86           C  
ATOM   3961  CE2 TYR C  10     -47.344  28.188  32.812  1.00 21.86           C  
ATOM   3962  OH  TYR C  10     -49.000  26.812  33.844  1.00 21.86           O  
ATOM   3963  CZ  TYR C  10     -47.688  27.047  33.500  1.00 21.86           C  
ATOM   3964  N   ALA C  11     -40.625  28.297  34.656  1.00 23.53           N  
ATOM   3965  CA  ALA C  11     -39.281  27.797  34.969  1.00 23.53           C  
ATOM   3966  C   ALA C  11     -39.219  26.266  34.812  1.00 23.53           C  
ATOM   3967  CB  ALA C  11     -38.875  28.219  36.375  1.00 23.53           C  
ATOM   3968  O   ALA C  11     -39.812  25.547  35.625  1.00 23.53           O  
ATOM   3969  N   SER C  12     -39.531  25.641  33.656  1.00 24.12           N  
ATOM   3970  CA  SER C  12     -39.469  24.188  33.438  1.00 24.12           C  
ATOM   3971  C   SER C  12     -38.156  23.625  34.000  1.00 24.12           C  
ATOM   3972  CB  SER C  12     -39.562  23.875  31.953  1.00 24.12           C  
ATOM   3973  O   SER C  12     -37.062  24.062  33.656  1.00 24.12           O  
ATOM   3974  OG  SER C  12     -38.844  24.812  31.172  1.00 24.12           O  
ATOM   3975  N   ASN C  13     -38.125  23.156  35.219  1.00 24.41           N  
ATOM   3976  CA  ASN C  13     -37.062  22.469  35.969  1.00 24.41           C  
ATOM   3977  C   ASN C  13     -36.500  21.297  35.156  1.00 24.41           C  
ATOM   3978  CB  ASN C  13     -37.562  22.000  37.312  1.00 24.41           C  
ATOM   3979  O   ASN C  13     -37.125  20.219  35.125  1.00 24.41           O  
ATOM   3980  CG  ASN C  13     -36.812  22.672  38.469  1.00 24.41           C  
ATOM   3981  ND2 ASN C  13     -37.312  22.453  39.688  1.00 24.41           N  
ATOM   3982  OD1 ASN C  13     -35.812  23.375  38.250  1.00 24.41           O  
ATOM   3983  N   LYS C  14     -36.094  21.391  33.906  1.00 28.20           N  
ATOM   3984  CA  LYS C  14     -35.500  20.312  33.094  1.00 28.20           C  
ATOM   3985  C   LYS C  14     -34.469  19.516  33.906  1.00 28.20           C  
ATOM   3986  CB  LYS C  14     -34.844  20.875  31.844  1.00 28.20           C  
ATOM   3987  O   LYS C  14     -33.406  20.031  34.250  1.00 28.20           O  
ATOM   3988  CG  LYS C  14     -35.750  20.922  30.625  1.00 28.20           C  
ATOM   3989  CD  LYS C  14     -35.000  21.406  29.391  1.00 28.20           C  
ATOM   3990  CE  LYS C  14     -35.938  21.469  28.172  1.00 28.20           C  
ATOM   3991  NZ  LYS C  14     -35.219  21.969  26.969  1.00 28.20           N  
ATOM   3992  N   THR C  15     -34.906  18.672  34.844  1.00 29.02           N  
ATOM   3993  CA  THR C  15     -34.094  17.750  35.594  1.00 29.02           C  
ATOM   3994  C   THR C  15     -33.094  17.000  34.688  1.00 29.02           C  
ATOM   3995  CB  THR C  15     -34.938  16.719  36.375  1.00 29.02           C  
ATOM   3996  O   THR C  15     -33.531  16.297  33.781  1.00 29.02           O  
ATOM   3997  CG2 THR C  15     -35.094  17.125  37.844  1.00 29.02           C  
ATOM   3998  OG1 THR C  15     -36.250  16.656  35.781  1.00 29.02           O  
ATOM   3999  N   TRP C  16     -32.000  17.531  34.312  1.00 29.02           N  
ATOM   4000  CA  TRP C  16     -30.891  16.906  33.625  1.00 29.02           C  
ATOM   4001  C   TRP C  16     -30.609  15.516  34.188  1.00 29.02           C  
ATOM   4002  CB  TRP C  16     -29.625  17.781  33.750  1.00 29.02           C  
ATOM   4003  O   TRP C  16     -30.281  15.375  35.375  1.00 29.02           O  
ATOM   4004  CG  TRP C  16     -29.734  19.094  33.031  1.00 29.02           C  
ATOM   4005  CD1 TRP C  16     -30.312  20.234  33.500  1.00 29.02           C  
ATOM   4006  CD2 TRP C  16     -29.281  19.391  31.719  1.00 29.02           C  
ATOM   4007  CE2 TRP C  16     -29.594  20.750  31.469  1.00 29.02           C  
ATOM   4008  CE3 TRP C  16     -28.609  18.656  30.719  1.00 29.02           C  
ATOM   4009  NE1 TRP C  16     -30.219  21.234  32.562  1.00 29.02           N  
ATOM   4010  CH2 TRP C  16     -28.641  20.641  29.297  1.00 29.02           C  
ATOM   4011  CZ2 TRP C  16     -29.281  21.375  30.250  1.00 29.02           C  
ATOM   4012  CZ3 TRP C  16     -28.297  19.281  29.531  1.00 29.02           C  
ATOM   4013  N   VAL C  17     -31.547  14.594  34.125  1.00 30.53           N  
ATOM   4014  CA  VAL C  17     -31.234  13.234  34.594  1.00 30.53           C  
ATOM   4015  C   VAL C  17     -29.781  12.914  34.281  1.00 30.53           C  
ATOM   4016  CB  VAL C  17     -32.156  12.195  33.906  1.00 30.53           C  
ATOM   4017  O   VAL C  17     -29.344  12.992  33.125  1.00 30.53           O  
ATOM   4018  CG1 VAL C  17     -31.828  10.789  34.375  1.00 30.53           C  
ATOM   4019  CG2 VAL C  17     -33.625  12.523  34.188  1.00 30.53           C  
ATOM   4020  N   LEU C  18     -28.938  13.086  35.219  1.00 31.53           N  
ATOM   4021  CA  LEU C  18     -27.516  12.766  35.250  1.00 31.53           C  
ATOM   4022  C   LEU C  18     -27.250  11.359  34.750  1.00 31.53           C  
ATOM   4023  CB  LEU C  18     -26.984  12.898  36.688  1.00 31.53           C  
ATOM   4024  O   LEU C  18     -27.703  10.375  35.312  1.00 31.53           O  
ATOM   4025  CG  LEU C  18     -26.578  14.297  37.125  1.00 31.53           C  
ATOM   4026  CD1 LEU C  18     -26.672  14.422  38.656  1.00 31.53           C  
ATOM   4027  CD2 LEU C  18     -25.156  14.625  36.656  1.00 31.53           C  
ATOM   4028  N   THR C  19     -27.578  10.969  33.531  1.00 37.84           N  
ATOM   4029  CA  THR C  19     -27.125   9.664  33.062  1.00 37.84           C  
ATOM   4030  C   THR C  19     -25.828   9.242  33.750  1.00 37.84           C  
ATOM   4031  CB  THR C  19     -26.922   9.664  31.531  1.00 37.84           C  
ATOM   4032  O   THR C  19     -24.891  10.039  33.844  1.00 37.84           O  
ATOM   4033  CG2 THR C  19     -28.156   9.117  30.812  1.00 37.84           C  
ATOM   4034  OG1 THR C  19     -26.672  11.000  31.078  1.00 37.84           O  
ATOM   4035  N   PRO C  20     -25.891   8.273  34.656  1.00 40.84           N  
ATOM   4036  CA  PRO C  20     -24.688   7.887  35.406  1.00 40.84           C  
ATOM   4037  C   PRO C  20     -23.422   7.934  34.562  1.00 40.84           C  
ATOM   4038  CB  PRO C  20     -25.000   6.457  35.875  1.00 40.84           C  
ATOM   4039  O   PRO C  20     -23.453   7.605  33.375  1.00 40.84           O  
ATOM   4040  CG  PRO C  20     -26.312   6.129  35.219  1.00 40.84           C  
ATOM   4041  CD  PRO C  20     -26.766   7.328  34.438  1.00 40.84           C  
ATOM   4042  N   LYS C  21     -22.391   8.867  34.844  1.00 48.88           N  
ATOM   4043  CA  LYS C  21     -21.062   9.094  34.312  1.00 48.88           C  
ATOM   4044  C   LYS C  21     -20.266   7.789  34.219  1.00 48.88           C  
ATOM   4045  CB  LYS C  21     -20.297  10.109  35.156  1.00 48.88           C  
ATOM   4046  O   LYS C  21     -19.953   7.191  35.250  1.00 48.88           O  
ATOM   4047  CG  LYS C  21     -20.609  11.562  34.812  1.00 48.88           C  
ATOM   4048  CD  LYS C  21     -19.766  12.523  35.625  1.00 48.88           C  
ATOM   4049  CE  LYS C  21     -20.109  13.977  35.312  1.00 48.88           C  
ATOM   4050  NZ  LYS C  21     -19.297  14.930  36.125  1.00 48.88           N  
ATOM   4051  N   VAL C  22     -20.547   6.887  33.406  1.00 53.50           N  
ATOM   4052  CA  VAL C  22     -19.734   5.680  33.312  1.00 53.50           C  
ATOM   4053  C   VAL C  22     -18.281   6.062  33.062  1.00 53.50           C  
ATOM   4054  CB  VAL C  22     -20.250   4.742  32.188  1.00 53.50           C  
ATOM   4055  O   VAL C  22     -17.969   6.656  32.031  1.00 53.50           O  
ATOM   4056  CG1 VAL C  22     -19.406   3.465  32.156  1.00 53.50           C  
ATOM   4057  CG2 VAL C  22     -21.719   4.410  32.406  1.00 53.50           C  
ATOM   4058  N   PRO C  23     -17.531   5.930  34.094  1.00 57.75           N  
ATOM   4059  CA  PRO C  23     -16.125   6.297  33.938  1.00 57.75           C  
ATOM   4060  C   PRO C  23     -15.445   5.543  32.781  1.00 57.75           C  
ATOM   4061  CB  PRO C  23     -15.516   5.926  35.281  1.00 57.75           C  
ATOM   4062  O   PRO C  23     -15.875   4.441  32.438  1.00 57.75           O  
ATOM   4063  CG  PRO C  23     -16.656   5.406  36.094  1.00 57.75           C  
ATOM   4064  CD  PRO C  23     -17.875   5.367  35.219  1.00 57.75           C  
ATOM   4065  N   GLU C  24     -14.500   6.176  32.000  1.00 60.69           N  
ATOM   4066  CA  GLU C  24     -13.672   5.637  30.922  1.00 60.69           C  
ATOM   4067  C   GLU C  24     -13.141   4.250  31.266  1.00 60.69           C  
ATOM   4068  CB  GLU C  24     -12.508   6.582  30.609  1.00 60.69           C  
ATOM   4069  O   GLU C  24     -13.117   3.355  30.422  1.00 60.69           O  
ATOM   4070  CG  GLU C  24     -12.539   7.148  29.188  1.00 60.69           C  
ATOM   4071  CD  GLU C  24     -11.414   8.133  28.922  1.00 60.69           C  
ATOM   4072  OE1 GLU C  24     -11.297   8.617  27.766  1.00 60.69           O  
ATOM   4073  OE2 GLU C  24     -10.641   8.430  29.859  1.00 60.69           O  
ATOM   4074  N   GLY C  25     -12.836   4.031  32.500  1.00 67.25           N  
ATOM   4075  CA  GLY C  25     -12.312   2.752  32.938  1.00 67.25           C  
ATOM   4076  C   GLY C  25     -13.320   1.620  32.812  1.00 67.25           C  
ATOM   4077  O   GLY C  25     -12.945   0.492  32.469  1.00 67.25           O  
ATOM   4078  N   ASP C  26     -14.547   2.002  32.906  1.00 77.31           N  
ATOM   4079  CA  ASP C  26     -15.594   0.989  32.844  1.00 77.31           C  
ATOM   4080  C   ASP C  26     -15.797   0.526  31.391  1.00 77.31           C  
ATOM   4081  CB  ASP C  26     -16.906   1.528  33.406  1.00 77.31           C  
ATOM   4082  O   ASP C  26     -15.969  -0.667  31.141  1.00 77.31           O  
ATOM   4083  CG  ASP C  26     -16.984   1.439  34.906  1.00 77.31           C  
ATOM   4084  OD1 ASP C  26     -16.078   0.830  35.531  1.00 77.31           O  
ATOM   4085  OD2 ASP C  26     -17.938   1.979  35.500  1.00 77.31           O  
ATOM   4086  N   VAL C  27     -15.578   1.390  30.578  1.00 80.06           N  
ATOM   4087  CA  VAL C  27     -15.797   1.065  29.172  1.00 80.06           C  
ATOM   4088  C   VAL C  27     -14.648   0.201  28.656  1.00 80.06           C  
ATOM   4089  CB  VAL C  27     -15.938   2.342  28.312  1.00 80.06           C  
ATOM   4090  O   VAL C  27     -14.867  -0.738  27.891  1.00 80.06           O  
ATOM   4091  CG1 VAL C  27     -16.188   1.979  26.844  1.00 80.06           C  
ATOM   4092  CG2 VAL C  27     -17.062   3.230  28.844  1.00 80.06           C  
ATOM   4093  N   THR C  28     -13.508   0.489  29.156  1.00 83.25           N  
ATOM   4094  CA  THR C  28     -12.344  -0.307  28.797  1.00 83.25           C  
ATOM   4095  C   THR C  28     -12.500  -1.747  29.281  1.00 83.25           C  
ATOM   4096  CB  THR C  28     -11.047   0.295  29.375  1.00 83.25           C  
ATOM   4097  O   THR C  28     -12.148  -2.688  28.562  1.00 83.25           O  
ATOM   4098  CG2 THR C  28      -9.836  -0.560  29.016  1.00 83.25           C  
ATOM   4099  OG1 THR C  28     -10.867   1.612  28.844  1.00 83.25           O  
ATOM   4100  N   VAL C  29     -13.055  -1.838  30.375  1.00 86.56           N  
ATOM   4101  CA  VAL C  29     -13.258  -3.162  30.953  1.00 86.56           C  
ATOM   4102  C   VAL C  29     -14.305  -3.924  30.141  1.00 86.56           C  
ATOM   4103  CB  VAL C  29     -13.695  -3.072  32.438  1.00 86.56           C  
ATOM   4104  O   VAL C  29     -14.141  -5.117  29.859  1.00 86.56           O  
ATOM   4105  CG1 VAL C  29     -14.156  -4.438  32.938  1.00 86.56           C  
ATOM   4106  CG2 VAL C  29     -12.562  -2.529  33.281  1.00 86.56           C  
ATOM   4107  N   ILE C  30     -15.320  -3.223  29.812  1.00 86.31           N  
ATOM   4108  CA  ILE C  30     -16.359  -3.832  29.000  1.00 86.31           C  
ATOM   4109  C   ILE C  30     -15.773  -4.316  27.672  1.00 86.31           C  
ATOM   4110  CB  ILE C  30     -17.516  -2.848  28.734  1.00 86.31           C  
ATOM   4111  O   ILE C  30     -15.977  -5.465  27.281  1.00 86.31           O  
ATOM   4112  CG1 ILE C  30     -18.266  -2.535  30.047  1.00 86.31           C  
ATOM   4113  CG2 ILE C  30     -18.484  -3.412  27.688  1.00 86.31           C  
ATOM   4114  CD1 ILE C  30     -19.234  -1.372  29.938  1.00 86.31           C  
ATOM   4115  N   LEU C  31     -15.062  -3.500  27.109  1.00 84.75           N  
ATOM   4116  CA  LEU C  31     -14.469  -3.820  25.812  1.00 84.75           C  
ATOM   4117  C   LEU C  31     -13.492  -4.984  25.938  1.00 84.75           C  
ATOM   4118  CB  LEU C  31     -13.758  -2.598  25.234  1.00 84.75           C  
ATOM   4119  O   LEU C  31     -13.516  -5.906  25.109  1.00 84.75           O  
ATOM   4120  CG  LEU C  31     -13.164  -2.758  23.828  1.00 84.75           C  
ATOM   4121  CD1 LEU C  31     -14.273  -3.031  22.812  1.00 84.75           C  
ATOM   4122  CD2 LEU C  31     -12.367  -1.518  23.438  1.00 84.75           C  
ATOM   4123  N   ASN C  32     -12.617  -4.891  26.906  1.00 86.25           N  
ATOM   4124  CA  ASN C  32     -11.664  -5.977  27.109  1.00 86.25           C  
ATOM   4125  C   ASN C  32     -12.367  -7.305  27.359  1.00 86.25           C  
ATOM   4126  CB  ASN C  32     -10.719  -5.645  28.266  1.00 86.25           C  
ATOM   4127  O   ASN C  32     -11.938  -8.344  26.875  1.00 86.25           O  
ATOM   4128  CG  ASN C  32      -9.688  -4.594  27.906  1.00 86.25           C  
ATOM   4129  ND2 ASN C  32      -9.086  -3.979  28.906  1.00 86.25           N  
ATOM   4130  OD1 ASN C  32      -9.438  -4.340  26.719  1.00 86.25           O  
ATOM   4131  N   ASN C  33     -13.438  -7.234  28.047  1.00 89.62           N  
ATOM   4132  CA  ASN C  33     -14.227  -8.430  28.328  1.00 89.62           C  
ATOM   4133  C   ASN C  33     -14.867  -8.984  27.062  1.00 89.62           C  
ATOM   4134  CB  ASN C  33     -15.297  -8.133  29.375  1.00 89.62           C  
ATOM   4135  O   ASN C  33     -14.938 -10.203  26.875  1.00 89.62           O  
ATOM   4136  CG  ASN C  33     -14.727  -7.988  30.766  1.00 89.62           C  
ATOM   4137  ND2 ASN C  33     -15.516  -7.430  31.688  1.00 89.62           N  
ATOM   4138  OD1 ASN C  33     -13.578  -8.367  31.031  1.00 89.62           O  
ATOM   4139  N   LEU C  34     -15.305  -8.086  26.281  1.00 88.38           N  
ATOM   4140  CA  LEU C  34     -15.930  -8.492  25.016  1.00 88.38           C  
ATOM   4141  C   LEU C  34     -14.914  -9.172  24.109  1.00 88.38           C  
ATOM   4142  CB  LEU C  34     -16.531  -7.277  24.312  1.00 88.38           C  
ATOM   4143  O   LEU C  34     -15.242 -10.148  23.438  1.00 88.38           O  
ATOM   4144  CG  LEU C  34     -17.812  -6.711  24.922  1.00 88.38           C  
ATOM   4145  CD1 LEU C  34     -18.234  -5.441  24.188  1.00 88.38           C  
ATOM   4146  CD2 LEU C  34     -18.938  -7.750  24.891  1.00 88.38           C  
ATOM   4147  N   LEU C  35     -13.703  -8.719  24.188  1.00 87.69           N  
ATOM   4148  CA  LEU C  35     -12.680  -9.195  23.250  1.00 87.69           C  
ATOM   4149  C   LEU C  35     -11.992 -10.438  23.812  1.00 87.69           C  
ATOM   4150  CB  LEU C  35     -11.648  -8.102  22.984  1.00 87.69           C  
ATOM   4151  O   LEU C  35     -11.406 -11.219  23.047  1.00 87.69           O  
ATOM   4152  CG  LEU C  35     -12.133  -6.891  22.188  1.00 87.69           C  
ATOM   4153  CD1 LEU C  35     -11.031  -5.844  22.078  1.00 87.69           C  
ATOM   4154  CD2 LEU C  35     -12.609  -7.320  20.797  1.00 87.69           C  
ATOM   4155  N   GLU C  36     -12.102 -10.555  25.062  1.00 88.38           N  
ATOM   4156  CA  GLU C  36     -11.477 -11.727  25.672  1.00 88.38           C  
ATOM   4157  C   GLU C  36     -12.133 -13.016  25.188  1.00 88.38           C  
ATOM   4158  CB  GLU C  36     -11.539 -11.633  27.188  1.00 88.38           C  
ATOM   4159  O   GLU C  36     -13.328 -13.227  25.406  1.00 88.38           O  
ATOM   4160  CG  GLU C  36     -10.648 -12.648  27.906  1.00 88.38           C  
ATOM   4161  CD  GLU C  36     -10.609 -12.453  29.406  1.00 88.38           C  
ATOM   4162  OE1 GLU C  36      -9.797 -13.133  30.094  1.00 88.38           O  
ATOM   4163  OE2 GLU C  36     -11.383 -11.609  29.922  1.00 88.38           O  
ATOM   4164  N   GLY C  37     -11.438 -13.812  24.406  1.00 83.94           N  
ATOM   4165  CA  GLY C  37     -11.930 -15.102  23.938  1.00 83.94           C  
ATOM   4166  C   GLY C  37     -12.742 -15.008  22.656  1.00 83.94           C  
ATOM   4167  O   GLY C  37     -13.266 -16.016  22.172  1.00 83.94           O  
ATOM   4168  N   TYR C  38     -13.000 -13.836  22.266  1.00 88.00           N  
ATOM   4169  CA  TYR C  38     -13.750 -13.641  21.031  1.00 88.00           C  
ATOM   4170  C   TYR C  38     -12.961 -14.148  19.828  1.00 88.00           C  
ATOM   4171  CB  TYR C  38     -14.102 -12.164  20.844  1.00 88.00           C  
ATOM   4172  O   TYR C  38     -11.797 -13.789  19.656  1.00 88.00           O  
ATOM   4173  CG  TYR C  38     -14.930 -11.891  19.609  1.00 88.00           C  
ATOM   4174  CD1 TYR C  38     -14.336 -11.477  18.422  1.00 88.00           C  
ATOM   4175  CD2 TYR C  38     -16.312 -12.047  19.641  1.00 88.00           C  
ATOM   4176  CE1 TYR C  38     -15.094 -11.219  17.297  1.00 88.00           C  
ATOM   4177  CE2 TYR C  38     -17.078 -11.789  18.516  1.00 88.00           C  
ATOM   4178  OH  TYR C  38     -17.234 -11.133  16.219  1.00 88.00           O  
ATOM   4179  CZ  TYR C  38     -16.469 -11.383  17.344  1.00 88.00           C  
ATOM   4180  N   ASP C  39     -13.547 -14.969  19.078  1.00 86.44           N  
ATOM   4181  CA  ASP C  39     -12.930 -15.508  17.875  1.00 86.44           C  
ATOM   4182  C   ASP C  39     -13.461 -14.812  16.625  1.00 86.44           C  
ATOM   4183  CB  ASP C  39     -13.164 -17.016  17.781  1.00 86.44           C  
ATOM   4184  O   ASP C  39     -14.555 -15.133  16.141  1.00 86.44           O  
ATOM   4185  CG  ASP C  39     -12.250 -17.703  16.766  1.00 86.44           C  
ATOM   4186  OD1 ASP C  39     -11.727 -17.016  15.867  1.00 86.44           O  
ATOM   4187  OD2 ASP C  39     -12.062 -18.922  16.875  1.00 86.44           O  
ATOM   4188  N   ASN C  40     -12.672 -14.047  16.109  1.00 87.38           N  
ATOM   4189  CA  ASN C  40     -13.094 -13.242  14.977  1.00 87.38           C  
ATOM   4190  C   ASN C  40     -12.977 -14.016  13.664  1.00 87.38           C  
ATOM   4191  CB  ASN C  40     -12.273 -11.945  14.898  1.00 87.38           C  
ATOM   4192  O   ASN C  40     -13.320 -13.500  12.602  1.00 87.38           O  
ATOM   4193  CG  ASN C  40     -10.789 -12.203  14.711  1.00 87.38           C  
ATOM   4194  ND2 ASN C  40     -10.008 -11.133  14.641  1.00 87.38           N  
ATOM   4195  OD1 ASN C  40     -10.352 -13.359  14.625  1.00 87.38           O  
ATOM   4196  N   LYS C  41     -12.617 -15.211  13.742  1.00 83.75           N  
ATOM   4197  CA  LYS C  41     -12.484 -16.047  12.555  1.00 83.75           C  
ATOM   4198  C   LYS C  41     -13.797 -16.766  12.227  1.00 83.75           C  
ATOM   4199  CB  LYS C  41     -11.367 -17.078  12.734  1.00 83.75           C  
ATOM   4200  O   LYS C  41     -13.969 -17.297  11.133  1.00 83.75           O  
ATOM   4201  CG  LYS C  41     -10.008 -16.453  13.031  1.00 83.75           C  
ATOM   4202  CD  LYS C  41      -8.969 -17.531  13.336  1.00 83.75           C  
ATOM   4203  CE  LYS C  41      -9.258 -18.234  14.656  1.00 83.75           C  
ATOM   4204  NZ  LYS C  41      -8.891 -17.375  15.828  1.00 83.75           N  
ATOM   4205  N   LEU C  42     -14.695 -16.781  13.180  1.00 87.81           N  
ATOM   4206  CA  LEU C  42     -15.945 -17.516  13.031  1.00 87.81           C  
ATOM   4207  C   LEU C  42     -17.125 -16.562  12.969  1.00 87.81           C  
ATOM   4208  CB  LEU C  42     -16.125 -18.500  14.195  1.00 87.81           C  
ATOM   4209  O   LEU C  42     -17.188 -15.586  13.711  1.00 87.81           O  
ATOM   4210  CG  LEU C  42     -15.031 -19.562  14.367  1.00 87.81           C  
ATOM   4211  CD1 LEU C  42     -15.273 -20.359  15.641  1.00 87.81           C  
ATOM   4212  CD2 LEU C  42     -14.984 -20.484  13.148  1.00 87.81           C  
ATOM   4213  N   ARG C  43     -18.000 -16.859  12.055  1.00 90.69           N  
ATOM   4214  CA  ARG C  43     -19.219 -16.078  11.953  1.00 90.69           C  
ATOM   4215  C   ARG C  43     -20.125 -16.297  13.164  1.00 90.69           C  
ATOM   4216  CB  ARG C  43     -19.969 -16.406  10.664  1.00 90.69           C  
ATOM   4217  O   ARG C  43     -20.016 -17.328  13.844  1.00 90.69           O  
ATOM   4218  CG  ARG C  43     -20.516 -17.828  10.625  1.00 90.69           C  
ATOM   4219  CD  ARG C  43     -21.438 -18.047   9.445  1.00 90.69           C  
ATOM   4220  NE  ARG C  43     -22.281 -19.234   9.625  1.00 90.69           N  
ATOM   4221  NH1 ARG C  43     -24.203 -18.047  10.125  1.00 90.69           N  
ATOM   4222  NH2 ARG C  43     -24.234 -20.344  10.086  1.00 90.69           N  
ATOM   4223  CZ  ARG C  43     -23.562 -19.203   9.945  1.00 90.69           C  
ATOM   4224  N   PRO C  44     -21.016 -15.352  13.414  1.00 92.31           N  
ATOM   4225  CA  PRO C  44     -21.969 -15.531  14.508  1.00 92.31           C  
ATOM   4226  C   PRO C  44     -22.938 -16.688  14.273  1.00 92.31           C  
ATOM   4227  CB  PRO C  44     -22.734 -14.195  14.539  1.00 92.31           C  
ATOM   4228  O   PRO C  44     -23.297 -16.969  13.125  1.00 92.31           O  
ATOM   4229  CG  PRO C  44     -21.844 -13.234  13.812  1.00 92.31           C  
ATOM   4230  CD  PRO C  44     -21.047 -14.000  12.797  1.00 92.31           C  
ATOM   4231  N   ASP C  45     -23.203 -17.422  15.336  1.00 87.50           N  
ATOM   4232  CA  ASP C  45     -24.219 -18.469  15.359  1.00 87.50           C  
ATOM   4233  C   ASP C  45     -23.859 -19.625  14.430  1.00 87.50           C  
ATOM   4234  CB  ASP C  45     -25.594 -17.891  14.969  1.00 87.50           C  
ATOM   4235  O   ASP C  45     -24.719 -20.172  13.742  1.00 87.50           O  
ATOM   4236  CG  ASP C  45     -26.094 -16.844  15.945  1.00 87.50           C  
ATOM   4237  OD1 ASP C  45     -25.906 -17.016  17.172  1.00 87.50           O  
ATOM   4238  OD2 ASP C  45     -26.672 -15.836  15.484  1.00 87.50           O  
ATOM   4239  N   ILE C  46     -22.656 -19.812  14.344  1.00 85.56           N  
ATOM   4240  CA  ILE C  46     -22.172 -20.906  13.508  1.00 85.56           C  
ATOM   4241  C   ILE C  46     -22.766 -22.234  14.000  1.00 85.56           C  
ATOM   4242  CB  ILE C  46     -20.641 -20.984  13.492  1.00 85.56           C  
ATOM   4243  O   ILE C  46     -22.734 -22.516  15.195  1.00 85.56           O  
ATOM   4244  CG1 ILE C  46     -20.156 -21.969  12.414  1.00 85.56           C  
ATOM   4245  CG2 ILE C  46     -20.109 -21.391  14.875  1.00 85.56           C  
ATOM   4246  CD1 ILE C  46     -18.703 -21.781  12.016  1.00 85.56           C  
ATOM   4247  N   GLY C  47     -23.297 -22.984  13.086  1.00 78.75           N  
ATOM   4248  CA  GLY C  47     -23.875 -24.281  13.438  1.00 78.75           C  
ATOM   4249  C   GLY C  47     -25.281 -24.172  13.977  1.00 78.75           C  
ATOM   4250  O   GLY C  47     -25.891 -25.188  14.320  1.00 78.75           O  
ATOM   4251  N   VAL C  48     -25.859 -23.031  14.164  1.00 84.31           N  
ATOM   4252  CA  VAL C  48     -27.188 -22.844  14.719  1.00 84.31           C  
ATOM   4253  C   VAL C  48     -28.141 -22.328  13.633  1.00 84.31           C  
ATOM   4254  CB  VAL C  48     -27.172 -21.844  15.906  1.00 84.31           C  
ATOM   4255  O   VAL C  48     -29.016 -23.062  13.188  1.00 84.31           O  
ATOM   4256  CG1 VAL C  48     -28.562 -21.688  16.516  1.00 84.31           C  
ATOM   4257  CG2 VAL C  48     -26.172 -22.312  16.969  1.00 84.31           C  
ATOM   4258  N   LYS C  49     -27.922 -21.219  13.125  1.00 90.50           N  
ATOM   4259  CA  LYS C  49     -28.719 -20.578  12.078  1.00 90.50           C  
ATOM   4260  C   LYS C  49     -27.859 -19.672  11.211  1.00 90.50           C  
ATOM   4261  CB  LYS C  49     -29.875 -19.781  12.688  1.00 90.50           C  
ATOM   4262  O   LYS C  49     -26.766 -19.281  11.602  1.00 90.50           O  
ATOM   4263  CG  LYS C  49     -29.438 -18.656  13.602  1.00 90.50           C  
ATOM   4264  CD  LYS C  49     -30.625 -17.938  14.219  1.00 90.50           C  
ATOM   4265  CE  LYS C  49     -30.188 -16.797  15.141  1.00 90.50           C  
ATOM   4266  NZ  LYS C  49     -31.359 -16.078  15.719  1.00 90.50           N  
ATOM   4267  N   PRO C  50     -28.375 -19.375  10.062  1.00 94.56           N  
ATOM   4268  CA  PRO C  50     -27.656 -18.422   9.219  1.00 94.56           C  
ATOM   4269  C   PRO C  50     -27.594 -17.031   9.820  1.00 94.56           C  
ATOM   4270  CB  PRO C  50     -28.469 -18.422   7.918  1.00 94.56           C  
ATOM   4271  O   PRO C  50     -28.500 -16.625  10.555  1.00 94.56           O  
ATOM   4272  CG  PRO C  50     -29.281 -19.672   7.980  1.00 94.56           C  
ATOM   4273  CD  PRO C  50     -29.500 -20.031   9.422  1.00 94.56           C  
ATOM   4274  N   THR C  51     -26.500 -16.422   9.648  1.00 95.44           N  
ATOM   4275  CA  THR C  51     -26.344 -15.039  10.086  1.00 95.44           C  
ATOM   4276  C   THR C  51     -27.062 -14.086   9.141  1.00 95.44           C  
ATOM   4277  CB  THR C  51     -24.859 -14.648  10.188  1.00 95.44           C  
ATOM   4278  O   THR C  51     -26.812 -14.094   7.934  1.00 95.44           O  
ATOM   4279  CG2 THR C  51     -24.703 -13.234  10.742  1.00 95.44           C  
ATOM   4280  OG1 THR C  51     -24.188 -15.562  11.055  1.00 95.44           O  
ATOM   4281  N   LEU C  52     -27.938 -13.328   9.641  1.00 97.38           N  
ATOM   4282  CA  LEU C  52     -28.688 -12.336   8.859  1.00 97.38           C  
ATOM   4283  C   LEU C  52     -27.953 -11.000   8.852  1.00 97.38           C  
ATOM   4284  CB  LEU C  52     -30.094 -12.148   9.430  1.00 97.38           C  
ATOM   4285  O   LEU C  52     -27.688 -10.414   9.906  1.00 97.38           O  
ATOM   4286  CG  LEU C  52     -31.000 -11.164   8.695  1.00 97.38           C  
ATOM   4287  CD1 LEU C  52     -31.328 -11.680   7.301  1.00 97.38           C  
ATOM   4288  CD2 LEU C  52     -32.281 -10.914   9.492  1.00 97.38           C  
ATOM   4289  N   ILE C  53     -27.625 -10.562   7.664  1.00 97.12           N  
ATOM   4290  CA  ILE C  53     -26.922  -9.289   7.504  1.00 97.12           C  
ATOM   4291  C   ILE C  53     -27.859  -8.273   6.836  1.00 97.12           C  
ATOM   4292  CB  ILE C  53     -25.641  -9.453   6.676  1.00 97.12           C  
ATOM   4293  O   ILE C  53     -28.219  -8.422   5.668  1.00 97.12           O  
ATOM   4294  CG1 ILE C  53     -24.703 -10.484   7.332  1.00 97.12           C  
ATOM   4295  CG2 ILE C  53     -24.922  -8.102   6.520  1.00 97.12           C  
ATOM   4296  CD1 ILE C  53     -23.500 -10.852   6.488  1.00 97.12           C  
ATOM   4297  N   HIS C  54     -28.219  -7.242   7.535  1.00 97.06           N  
ATOM   4298  CA  HIS C  54     -28.969  -6.125   6.961  1.00 97.06           C  
ATOM   4299  C   HIS C  54     -28.031  -5.109   6.312  1.00 97.06           C  
ATOM   4300  CB  HIS C  54     -29.828  -5.445   8.031  1.00 97.06           C  
ATOM   4301  O   HIS C  54     -27.078  -4.648   6.945  1.00 97.06           O  
ATOM   4302  CG  HIS C  54     -30.938  -6.305   8.547  1.00 97.06           C  
ATOM   4303  CD2 HIS C  54     -32.188  -6.523   8.070  1.00 97.06           C  
ATOM   4304  ND1 HIS C  54     -30.828  -7.055   9.695  1.00 97.06           N  
ATOM   4305  CE1 HIS C  54     -31.953  -7.703   9.906  1.00 97.06           C  
ATOM   4306  NE2 HIS C  54     -32.812  -7.398   8.938  1.00 97.06           N  
ATOM   4307  N   THR C  55     -28.344  -4.820   5.102  1.00 95.31           N  
ATOM   4308  CA  THR C  55     -27.469  -3.920   4.355  1.00 95.31           C  
ATOM   4309  C   THR C  55     -28.203  -2.625   4.012  1.00 95.31           C  
ATOM   4310  CB  THR C  55     -26.953  -4.578   3.064  1.00 95.31           C  
ATOM   4311  O   THR C  55     -29.422  -2.633   3.771  1.00 95.31           O  
ATOM   4312  CG2 THR C  55     -26.141  -5.824   3.375  1.00 95.31           C  
ATOM   4313  OG1 THR C  55     -28.078  -4.953   2.246  1.00 95.31           O  
ATOM   4314  N   ASP C  56     -27.406  -1.553   4.035  1.00 92.88           N  
ATOM   4315  CA  ASP C  56     -27.859  -0.225   3.629  1.00 92.88           C  
ATOM   4316  C   ASP C  56     -26.781   0.497   2.822  1.00 92.88           C  
ATOM   4317  CB  ASP C  56     -28.250   0.608   4.852  1.00 92.88           C  
ATOM   4318  O   ASP C  56     -25.594   0.265   3.021  1.00 92.88           O  
ATOM   4319  CG  ASP C  56     -29.219   1.729   4.523  1.00 92.88           C  
ATOM   4320  OD1 ASP C  56     -29.672   1.819   3.365  1.00 92.88           O  
ATOM   4321  OD2 ASP C  56     -29.531   2.533   5.434  1.00 92.88           O  
ATOM   4322  N   MET C  57     -27.297   1.228   1.932  1.00 91.56           N  
ATOM   4323  CA  MET C  57     -26.375   1.925   1.040  1.00 91.56           C  
ATOM   4324  C   MET C  57     -26.828   3.365   0.816  1.00 91.56           C  
ATOM   4325  CB  MET C  57     -26.266   1.196  -0.300  1.00 91.56           C  
ATOM   4326  O   MET C  57     -28.016   3.633   0.639  1.00 91.56           O  
ATOM   4327  CG  MET C  57     -25.250   1.800  -1.245  1.00 91.56           C  
ATOM   4328  SD  MET C  57     -25.203   0.956  -2.875  1.00 91.56           S  
ATOM   4329  CE  MET C  57     -24.656  -0.698  -2.365  1.00 91.56           C  
ATOM   4330  N   TYR C  58     -25.906   4.227   0.912  1.00 89.00           N  
ATOM   4331  CA  TYR C  58     -26.078   5.621   0.527  1.00 89.00           C  
ATOM   4332  C   TYR C  58     -25.156   6.000  -0.618  1.00 89.00           C  
ATOM   4333  CB  TYR C  58     -25.844   6.547   1.725  1.00 89.00           C  
ATOM   4334  O   TYR C  58     -23.938   5.898  -0.491  1.00 89.00           O  
ATOM   4335  CG  TYR C  58     -25.953   8.016   1.389  1.00 89.00           C  
ATOM   4336  CD1 TYR C  58     -24.812   8.773   1.113  1.00 89.00           C  
ATOM   4337  CD2 TYR C  58     -27.188   8.648   1.348  1.00 89.00           C  
ATOM   4338  CE1 TYR C  58     -24.906  10.125   0.806  1.00 89.00           C  
ATOM   4339  CE2 TYR C  58     -27.297  10.000   1.041  1.00 89.00           C  
ATOM   4340  OH  TYR C  58     -26.250  12.070   0.468  1.00 89.00           O  
ATOM   4341  CZ  TYR C  58     -26.156  10.727   0.771  1.00 89.00           C  
ATOM   4342  N   VAL C  59     -25.734   6.414  -1.693  1.00 90.06           N  
ATOM   4343  CA  VAL C  59     -24.969   6.777  -2.875  1.00 90.06           C  
ATOM   4344  C   VAL C  59     -24.562   8.250  -2.799  1.00 90.06           C  
ATOM   4345  CB  VAL C  59     -25.750   6.508  -4.176  1.00 90.06           C  
ATOM   4346  O   VAL C  59     -25.406   9.133  -2.967  1.00 90.06           O  
ATOM   4347  CG1 VAL C  59     -24.922   6.875  -5.402  1.00 90.06           C  
ATOM   4348  CG2 VAL C  59     -26.188   5.043  -4.242  1.00 90.06           C  
ATOM   4349  N   ASN C  60     -23.359   8.430  -2.627  1.00 83.88           N  
ATOM   4350  CA  ASN C  60     -22.844   9.789  -2.561  1.00 83.88           C  
ATOM   4351  C   ASN C  60     -22.703  10.406  -3.949  1.00 83.88           C  
ATOM   4352  CB  ASN C  60     -21.484   9.812  -1.839  1.00 83.88           C  
ATOM   4353  O   ASN C  60     -23.125  11.547  -4.168  1.00 83.88           O  
ATOM   4354  CG  ASN C  60     -21.047  11.211  -1.468  1.00 83.88           C  
ATOM   4355  ND2 ASN C  60     -19.750  11.469  -1.595  1.00 83.88           N  
ATOM   4356  OD1 ASN C  60     -21.859  12.047  -1.071  1.00 83.88           O  
ATOM   4357  N   SER C  61     -22.141   9.641  -4.828  1.00 84.94           N  
ATOM   4358  CA  SER C  61     -21.969  10.141  -6.188  1.00 84.94           C  
ATOM   4359  C   SER C  61     -21.797   8.992  -7.180  1.00 84.94           C  
ATOM   4360  CB  SER C  61     -20.781  11.086  -6.273  1.00 84.94           C  
ATOM   4361  O   SER C  61     -21.312   7.922  -6.820  1.00 84.94           O  
ATOM   4362  OG  SER C  61     -19.562  10.383  -6.043  1.00 84.94           O  
ATOM   4363  N   ILE C  62     -22.297   9.305  -8.383  1.00 88.00           N  
ATOM   4364  CA  ILE C  62     -22.094   8.398  -9.508  1.00 88.00           C  
ATOM   4365  C   ILE C  62     -21.328   9.125 -10.617  1.00 88.00           C  
ATOM   4366  CB  ILE C  62     -23.422   7.852 -10.047  1.00 88.00           C  
ATOM   4367  O   ILE C  62     -21.625  10.281 -10.930  1.00 88.00           O  
ATOM   4368  CG1 ILE C  62     -24.078   6.938  -9.008  1.00 88.00           C  
ATOM   4369  CG2 ILE C  62     -23.219   7.113 -11.375  1.00 88.00           C  
ATOM   4370  CD1 ILE C  62     -25.453   6.406  -9.422  1.00 88.00           C  
ATOM   4371  N   GLY C  63     -20.406   8.383 -11.156  1.00 85.44           N  
ATOM   4372  CA  GLY C  63     -19.656   8.930 -12.273  1.00 85.44           C  
ATOM   4373  C   GLY C  63     -18.156   8.992 -12.023  1.00 85.44           C  
ATOM   4374  O   GLY C  63     -17.719   8.914 -10.883  1.00 85.44           O  
ATOM   4375  N   PRO C  64     -17.375   9.094 -12.977  1.00 83.56           N  
ATOM   4376  CA  PRO C  64     -17.781   9.227 -14.383  1.00 83.56           C  
ATOM   4377  C   PRO C  64     -18.312   7.922 -14.961  1.00 83.56           C  
ATOM   4378  CB  PRO C  64     -16.469   9.641 -15.078  1.00 83.56           C  
ATOM   4379  O   PRO C  64     -17.984   6.840 -14.477  1.00 83.56           O  
ATOM   4380  CG  PRO C  64     -15.391   9.047 -14.234  1.00 83.56           C  
ATOM   4381  CD  PRO C  64     -15.852   9.008 -12.812  1.00 83.56           C  
ATOM   4382  N   VAL C  65     -19.219   8.125 -15.945  1.00 85.19           N  
ATOM   4383  CA  VAL C  65     -19.719   7.008 -16.734  1.00 85.19           C  
ATOM   4384  C   VAL C  65     -18.938   6.902 -18.047  1.00 85.19           C  
ATOM   4385  CB  VAL C  65     -21.234   7.152 -17.016  1.00 85.19           C  
ATOM   4386  O   VAL C  65     -18.953   7.832 -18.844  1.00 85.19           O  
ATOM   4387  CG1 VAL C  65     -21.734   5.973 -17.844  1.00 85.19           C  
ATOM   4388  CG2 VAL C  65     -22.016   7.277 -15.711  1.00 85.19           C  
ATOM   4389  N   ASN C  66     -18.266   5.824 -18.219  1.00 81.69           N  
ATOM   4390  CA  ASN C  66     -17.438   5.590 -19.391  1.00 81.69           C  
ATOM   4391  C   ASN C  66     -18.047   4.523 -20.297  1.00 81.69           C  
ATOM   4392  CB  ASN C  66     -16.016   5.191 -18.984  1.00 81.69           C  
ATOM   4393  O   ASN C  66     -17.906   3.328 -20.047  1.00 81.69           O  
ATOM   4394  CG  ASN C  66     -15.055   5.199 -20.156  1.00 81.69           C  
ATOM   4395  ND2 ASN C  66     -13.797   5.527 -19.891  1.00 81.69           N  
ATOM   4396  OD1 ASN C  66     -15.438   4.906 -21.297  1.00 81.69           O  
ATOM   4397  N   ALA C  67     -18.609   4.957 -21.359  1.00 77.81           N  
ATOM   4398  CA  ALA C  67     -19.281   4.043 -22.281  1.00 77.81           C  
ATOM   4399  C   ALA C  67     -18.266   3.215 -23.062  1.00 77.81           C  
ATOM   4400  CB  ALA C  67     -20.172   4.820 -23.234  1.00 77.81           C  
ATOM   4401  O   ALA C  67     -18.547   2.076 -23.438  1.00 77.81           O  
ATOM   4402  N   ILE C  68     -17.172   3.809 -23.266  1.00 73.81           N  
ATOM   4403  CA  ILE C  68     -16.125   3.146 -24.047  1.00 73.81           C  
ATOM   4404  C   ILE C  68     -15.578   1.957 -23.266  1.00 73.81           C  
ATOM   4405  CB  ILE C  68     -14.984   4.121 -24.422  1.00 73.81           C  
ATOM   4406  O   ILE C  68     -15.445   0.855 -23.812  1.00 73.81           O  
ATOM   4407  CG1 ILE C  68     -15.508   5.230 -25.344  1.00 73.81           C  
ATOM   4408  CG2 ILE C  68     -13.820   3.371 -25.078  1.00 73.81           C  
ATOM   4409  CD1 ILE C  68     -14.516   6.363 -25.562  1.00 73.81           C  
ATOM   4410  N   ASN C  69     -15.312   2.160 -22.062  1.00 75.94           N  
ATOM   4411  CA  ASN C  69     -14.758   1.104 -21.234  1.00 75.94           C  
ATOM   4412  C   ASN C  69     -15.852   0.294 -20.547  1.00 75.94           C  
ATOM   4413  CB  ASN C  69     -13.797   1.689 -20.188  1.00 75.94           C  
ATOM   4414  O   ASN C  69     -15.562  -0.653 -19.812  1.00 75.94           O  
ATOM   4415  CG  ASN C  69     -12.508   2.188 -20.797  1.00 75.94           C  
ATOM   4416  ND2 ASN C  69     -11.859   3.133 -20.141  1.00 75.94           N  
ATOM   4417  OD1 ASN C  69     -12.094   1.726 -21.875  1.00 75.94           O  
ATOM   4418  N   MET C  70     -17.078   0.690 -20.719  1.00 81.31           N  
ATOM   4419  CA  MET C  70     -18.234   0.002 -20.156  1.00 81.31           C  
ATOM   4420  C   MET C  70     -18.141  -0.089 -18.641  1.00 81.31           C  
ATOM   4421  CB  MET C  70     -18.375  -1.397 -20.766  1.00 81.31           C  
ATOM   4422  O   MET C  70     -18.281  -1.171 -18.062  1.00 81.31           O  
ATOM   4423  CG  MET C  70     -18.703  -1.399 -22.250  1.00 81.31           C  
ATOM   4424  SD  MET C  70     -19.031  -3.084 -22.891  1.00 81.31           S  
ATOM   4425  CE  MET C  70     -17.406  -3.500 -23.562  1.00 81.31           C  
ATOM   4426  N   GLU C  71     -17.906   0.988 -18.047  1.00 84.50           N  
ATOM   4427  CA  GLU C  71     -17.781   1.047 -16.594  1.00 84.50           C  
ATOM   4428  C   GLU C  71     -18.266   2.389 -16.047  1.00 84.50           C  
ATOM   4429  CB  GLU C  71     -16.328   0.802 -16.172  1.00 84.50           C  
ATOM   4430  O   GLU C  71     -18.391   3.355 -16.812  1.00 84.50           O  
ATOM   4431  CG  GLU C  71     -15.359   1.882 -16.641  1.00 84.50           C  
ATOM   4432  CD  GLU C  71     -13.914   1.584 -16.297  1.00 84.50           C  
ATOM   4433  OE1 GLU C  71     -13.102   2.533 -16.203  1.00 84.50           O  
ATOM   4434  OE2 GLU C  71     -13.586   0.391 -16.109  1.00 84.50           O  
ATOM   4435  N   TYR C  72     -18.578   2.420 -14.828  1.00 88.31           N  
ATOM   4436  CA  TYR C  72     -18.938   3.639 -14.109  1.00 88.31           C  
ATOM   4437  C   TYR C  72     -18.344   3.637 -12.703  1.00 88.31           C  
ATOM   4438  CB  TYR C  72     -20.453   3.795 -14.031  1.00 88.31           C  
ATOM   4439  O   TYR C  72     -18.125   2.572 -12.117  1.00 88.31           O  
ATOM   4440  CG  TYR C  72     -21.125   2.809 -13.102  1.00 88.31           C  
ATOM   4441  CD1 TYR C  72     -21.328   1.487 -13.492  1.00 88.31           C  
ATOM   4442  CD2 TYR C  72     -21.531   3.193 -11.836  1.00 88.31           C  
ATOM   4443  CE1 TYR C  72     -21.938   0.574 -12.641  1.00 88.31           C  
ATOM   4444  CE2 TYR C  72     -22.156   2.287 -10.977  1.00 88.31           C  
ATOM   4445  OH  TYR C  72     -22.953   0.083 -10.539  1.00 88.31           O  
ATOM   4446  CZ  TYR C  72     -22.344   0.983 -11.383  1.00 88.31           C  
ATOM   4447  N   THR C  73     -18.078   4.758 -12.273  1.00 88.19           N  
ATOM   4448  CA  THR C  73     -17.562   4.922 -10.922  1.00 88.19           C  
ATOM   4449  C   THR C  73     -18.656   5.344  -9.953  1.00 88.19           C  
ATOM   4450  CB  THR C  73     -16.422   5.961 -10.891  1.00 88.19           C  
ATOM   4451  O   THR C  73     -19.500   6.188 -10.289  1.00 88.19           O  
ATOM   4452  CG2 THR C  73     -15.789   6.043  -9.500  1.00 88.19           C  
ATOM   4453  OG1 THR C  73     -15.414   5.590 -11.836  1.00 88.19           O  
ATOM   4454  N   ILE C  74     -18.656   4.758  -8.797  1.00 89.31           N  
ATOM   4455  CA  ILE C  74     -19.672   5.074  -7.797  1.00 89.31           C  
ATOM   4456  C   ILE C  74     -19.016   5.223  -6.426  1.00 89.31           C  
ATOM   4457  CB  ILE C  74     -20.766   3.990  -7.746  1.00 89.31           C  
ATOM   4458  O   ILE C  74     -18.125   4.453  -6.066  1.00 89.31           O  
ATOM   4459  CG1 ILE C  74     -21.875   4.398  -6.766  1.00 89.31           C  
ATOM   4460  CG2 ILE C  74     -20.172   2.631  -7.367  1.00 89.31           C  
ATOM   4461  CD1 ILE C  74     -23.141   3.557  -6.875  1.00 89.31           C  
ATOM   4462  N   ASP C  75     -19.422   6.215  -5.723  1.00 86.94           N  
ATOM   4463  CA  ASP C  75     -19.016   6.469  -4.344  1.00 86.94           C  
ATOM   4464  C   ASP C  75     -20.188   6.215  -3.383  1.00 86.94           C  
ATOM   4465  CB  ASP C  75     -18.516   7.902  -4.188  1.00 86.94           C  
ATOM   4466  O   ASP C  75     -21.203   6.895  -3.449  1.00 86.94           O  
ATOM   4467  CG  ASP C  75     -18.016   8.203  -2.783  1.00 86.94           C  
ATOM   4468  OD1 ASP C  75     -17.547   7.277  -2.088  1.00 86.94           O  
ATOM   4469  OD2 ASP C  75     -18.094   9.383  -2.369  1.00 86.94           O  
ATOM   4470  N   ILE C  76     -19.922   5.312  -2.418  1.00 87.31           N  
ATOM   4471  CA  ILE C  76     -21.047   4.926  -1.570  1.00 87.31           C  
ATOM   4472  C   ILE C  76     -20.594   4.855  -0.114  1.00 87.31           C  
ATOM   4473  CB  ILE C  76     -21.656   3.572  -2.010  1.00 87.31           C  
ATOM   4474  O   ILE C  76     -19.422   4.648   0.165  1.00 87.31           O  
ATOM   4475  CG1 ILE C  76     -20.609   2.459  -1.897  1.00 87.31           C  
ATOM   4476  CG2 ILE C  76     -22.203   3.662  -3.436  1.00 87.31           C  
ATOM   4477  CD1 ILE C  76     -21.156   1.061  -2.129  1.00 87.31           C  
ATOM   4478  N   PHE C  77     -21.562   5.066   0.718  1.00 86.81           N  
ATOM   4479  CA  PHE C  77     -21.484   4.617   2.104  1.00 86.81           C  
ATOM   4480  C   PHE C  77     -22.219   3.295   2.287  1.00 86.81           C  
ATOM   4481  CB  PHE C  77     -22.062   5.676   3.045  1.00 86.81           C  
ATOM   4482  O   PHE C  77     -23.406   3.189   1.979  1.00 86.81           O  
ATOM   4483  CG  PHE C  77     -21.250   6.941   3.121  1.00 86.81           C  
ATOM   4484  CD1 PHE C  77     -20.172   7.039   4.000  1.00 86.81           C  
ATOM   4485  CD2 PHE C  77     -21.547   8.023   2.311  1.00 86.81           C  
ATOM   4486  CE1 PHE C  77     -19.422   8.211   4.074  1.00 86.81           C  
ATOM   4487  CE2 PHE C  77     -20.797   9.195   2.379  1.00 86.81           C  
ATOM   4488  CZ  PHE C  77     -19.734   9.281   3.262  1.00 86.81           C  
ATOM   4489  N   PHE C  78     -21.578   2.326   2.744  1.00 89.81           N  
ATOM   4490  CA  PHE C  78     -22.094   0.968   2.867  1.00 89.81           C  
ATOM   4491  C   PHE C  78     -22.203   0.559   4.332  1.00 89.81           C  
ATOM   4492  CB  PHE C  78     -21.188  -0.017   2.113  1.00 89.81           C  
ATOM   4493  O   PHE C  78     -21.234   0.653   5.082  1.00 89.81           O  
ATOM   4494  CG  PHE C  78     -21.781  -1.390   1.960  1.00 89.81           C  
ATOM   4495  CD1 PHE C  78     -21.141  -2.508   2.465  1.00 89.81           C  
ATOM   4496  CD2 PHE C  78     -23.000  -1.562   1.310  1.00 89.81           C  
ATOM   4497  CE1 PHE C  78     -21.688  -3.779   2.326  1.00 89.81           C  
ATOM   4498  CE2 PHE C  78     -23.562  -2.830   1.166  1.00 89.81           C  
ATOM   4499  CZ  PHE C  78     -22.906  -3.938   1.673  1.00 89.81           C  
ATOM   4500  N   ALA C  79     -23.359   0.156   4.684  1.00 92.25           N  
ATOM   4501  CA  ALA C  79     -23.641  -0.220   6.066  1.00 92.25           C  
ATOM   4502  C   ALA C  79     -24.125  -1.661   6.156  1.00 92.25           C  
ATOM   4503  CB  ALA C  79     -24.656   0.729   6.684  1.00 92.25           C  
ATOM   4504  O   ALA C  79     -24.984  -2.082   5.371  1.00 92.25           O  
ATOM   4505  N   GLN C  80     -23.625  -2.328   7.066  1.00 93.56           N  
ATOM   4506  CA  GLN C  80     -24.016  -3.699   7.371  1.00 93.56           C  
ATOM   4507  C   GLN C  80     -24.312  -3.869   8.859  1.00 93.56           C  
ATOM   4508  CB  GLN C  80     -22.922  -4.680   6.938  1.00 93.56           C  
ATOM   4509  O   GLN C  80     -23.500  -3.475   9.703  1.00 93.56           O  
ATOM   4510  CG  GLN C  80     -22.609  -4.633   5.445  1.00 93.56           C  
ATOM   4511  CD  GLN C  80     -21.469  -5.562   5.055  1.00 93.56           C  
ATOM   4512  NE2 GLN C  80     -20.234  -5.105   5.246  1.00 93.56           N  
ATOM   4513  OE1 GLN C  80     -21.703  -6.680   4.582  1.00 93.56           O  
ATOM   4514  N   THR C  81     -25.469  -4.469   9.141  1.00 96.00           N  
ATOM   4515  CA  THR C  81     -25.891  -4.699  10.516  1.00 96.00           C  
ATOM   4516  C   THR C  81     -26.188  -6.180  10.750  1.00 96.00           C  
ATOM   4517  CB  THR C  81     -27.141  -3.865  10.867  1.00 96.00           C  
ATOM   4518  O   THR C  81     -26.844  -6.824   9.938  1.00 96.00           O  
ATOM   4519  CG2 THR C  81     -27.531  -4.043  12.328  1.00 96.00           C  
ATOM   4520  OG1 THR C  81     -26.859  -2.480  10.625  1.00 96.00           O  
ATOM   4521  N   TRP C  82     -25.703  -6.691  11.836  1.00 96.69           N  
ATOM   4522  CA  TRP C  82     -25.969  -8.070  12.227  1.00 96.69           C  
ATOM   4523  C   TRP C  82     -25.938  -8.234  13.742  1.00 96.69           C  
ATOM   4524  CB  TRP C  82     -24.938  -9.016  11.586  1.00 96.69           C  
ATOM   4525  O   TRP C  82     -25.656  -7.273  14.469  1.00 96.69           O  
ATOM   4526  CG  TRP C  82     -23.547  -8.859  12.125  1.00 96.69           C  
ATOM   4527  CD1 TRP C  82     -22.969  -9.578  13.133  1.00 96.69           C  
ATOM   4528  CD2 TRP C  82     -22.562  -7.922  11.688  1.00 96.69           C  
ATOM   4529  CE2 TRP C  82     -21.406  -8.125  12.469  1.00 96.69           C  
ATOM   4530  CE3 TRP C  82     -22.547  -6.926  10.695  1.00 96.69           C  
ATOM   4531  NE1 TRP C  82     -21.688  -9.141  13.344  1.00 96.69           N  
ATOM   4532  CH2 TRP C  82     -20.250  -6.402  11.328  1.00 96.69           C  
ATOM   4533  CZ2 TRP C  82     -20.250  -7.371  12.305  1.00 96.69           C  
ATOM   4534  CZ3 TRP C  82     -21.391  -6.176  10.531  1.00 96.69           C  
ATOM   4535  N   TYR C  83     -26.328  -9.414  14.148  1.00 96.62           N  
ATOM   4536  CA  TYR C  83     -26.328  -9.711  15.578  1.00 96.62           C  
ATOM   4537  C   TYR C  83     -25.281 -10.758  15.914  1.00 96.62           C  
ATOM   4538  CB  TYR C  83     -27.719 -10.203  16.016  1.00 96.62           C  
ATOM   4539  O   TYR C  83     -25.188 -11.789  15.242  1.00 96.62           O  
ATOM   4540  CG  TYR C  83     -28.734  -9.094  16.172  1.00 96.62           C  
ATOM   4541  CD1 TYR C  83     -28.969  -8.516  17.422  1.00 96.62           C  
ATOM   4542  CD2 TYR C  83     -29.453  -8.633  15.078  1.00 96.62           C  
ATOM   4543  CE1 TYR C  83     -29.906  -7.496  17.562  1.00 96.62           C  
ATOM   4544  CE2 TYR C  83     -30.391  -7.613  15.219  1.00 96.62           C  
ATOM   4545  OH  TYR C  83     -31.531  -6.043  16.609  1.00 96.62           O  
ATOM   4546  CZ  TYR C  83     -30.609  -7.051  16.469  1.00 96.62           C  
ATOM   4547  N   ASP C  84     -24.531 -10.453  16.906  1.00 95.50           N  
ATOM   4548  CA  ASP C  84     -23.531 -11.375  17.453  1.00 95.50           C  
ATOM   4549  C   ASP C  84     -23.672 -11.500  18.969  1.00 95.50           C  
ATOM   4550  CB  ASP C  84     -22.125 -10.922  17.094  1.00 95.50           C  
ATOM   4551  O   ASP C  84     -23.234 -10.617  19.719  1.00 95.50           O  
ATOM   4552  CG  ASP C  84     -21.078 -11.984  17.359  1.00 95.50           C  
ATOM   4553  OD1 ASP C  84     -21.297 -12.875  18.219  1.00 95.50           O  
ATOM   4554  OD2 ASP C  84     -20.000 -11.938  16.719  1.00 95.50           O  
ATOM   4555  N   ARG C  85     -24.141 -12.586  19.375  1.00 93.12           N  
ATOM   4556  CA  ARG C  85     -24.438 -12.812  20.797  1.00 93.12           C  
ATOM   4557  C   ARG C  85     -23.156 -12.789  21.625  1.00 93.12           C  
ATOM   4558  CB  ARG C  85     -25.156 -14.141  20.984  1.00 93.12           C  
ATOM   4559  O   ARG C  85     -23.203 -12.531  22.828  1.00 93.12           O  
ATOM   4560  CG  ARG C  85     -26.578 -14.148  20.453  1.00 93.12           C  
ATOM   4561  CD  ARG C  85     -27.266 -15.492  20.672  1.00 93.12           C  
ATOM   4562  NE  ARG C  85     -28.516 -15.586  19.938  1.00 93.12           N  
ATOM   4563  NH1 ARG C  85     -28.844 -17.828  20.375  1.00 93.12           N  
ATOM   4564  NH2 ARG C  85     -30.375 -16.672  19.125  1.00 93.12           N  
ATOM   4565  CZ  ARG C  85     -29.250 -16.703  19.812  1.00 93.12           C  
ATOM   4566  N   ARG C  86     -22.078 -13.070  21.016  1.00 91.88           N  
ATOM   4567  CA  ARG C  86     -20.797 -13.078  21.719  1.00 91.88           C  
ATOM   4568  C   ARG C  86     -20.375 -11.672  22.125  1.00 91.88           C  
ATOM   4569  CB  ARG C  86     -19.703 -13.727  20.859  1.00 91.88           C  
ATOM   4570  O   ARG C  86     -19.500 -11.492  22.969  1.00 91.88           O  
ATOM   4571  CG  ARG C  86     -20.016 -15.164  20.469  1.00 91.88           C  
ATOM   4572  CD  ARG C  86     -19.031 -15.680  19.422  1.00 91.88           C  
ATOM   4573  NE  ARG C  86     -19.188 -14.969  18.156  1.00 91.88           N  
ATOM   4574  NH1 ARG C  86     -17.359 -15.969  17.141  1.00 91.88           N  
ATOM   4575  NH2 ARG C  86     -18.609 -14.430  15.992  1.00 91.88           N  
ATOM   4576  CZ  ARG C  86     -18.391 -15.125  17.094  1.00 91.88           C  
ATOM   4577  N   LEU C  87     -21.047 -10.695  21.531  1.00 94.00           N  
ATOM   4578  CA  LEU C  87     -20.672  -9.305  21.766  1.00 94.00           C  
ATOM   4579  C   LEU C  87     -21.719  -8.609  22.656  1.00 94.00           C  
ATOM   4580  CB  LEU C  87     -20.531  -8.547  20.453  1.00 94.00           C  
ATOM   4581  O   LEU C  87     -21.781  -7.379  22.688  1.00 94.00           O  
ATOM   4582  CG  LEU C  87     -19.391  -9.008  19.531  1.00 94.00           C  
ATOM   4583  CD1 LEU C  87     -19.469  -8.273  18.203  1.00 94.00           C  
ATOM   4584  CD2 LEU C  87     -18.047  -8.805  20.203  1.00 94.00           C  
ATOM   4585  N   LYS C  88     -22.531  -9.336  23.266  1.00 93.88           N  
ATOM   4586  CA  LYS C  88     -23.484  -8.805  24.234  1.00 93.88           C  
ATOM   4587  C   LYS C  88     -22.781  -8.375  25.531  1.00 93.88           C  
ATOM   4588  CB  LYS C  88     -24.562  -9.836  24.562  1.00 93.88           C  
ATOM   4589  O   LYS C  88     -21.828  -9.031  25.969  1.00 93.88           O  
ATOM   4590  CG  LYS C  88     -25.594 -10.023  23.438  1.00 93.88           C  
ATOM   4591  CD  LYS C  88     -26.703 -10.977  23.859  1.00 93.88           C  
ATOM   4592  CE  LYS C  88     -27.750 -11.133  22.766  1.00 93.88           C  
ATOM   4593  NZ  LYS C  88     -28.844 -12.062  23.156  1.00 93.88           N  
ATOM   4594  N   PHE C  89     -23.219  -7.281  26.094  1.00 91.06           N  
ATOM   4595  CA  PHE C  89     -22.672  -6.832  27.359  1.00 91.06           C  
ATOM   4596  C   PHE C  89     -23.719  -6.094  28.188  1.00 91.06           C  
ATOM   4597  CB  PHE C  89     -21.453  -5.930  27.141  1.00 91.06           C  
ATOM   4598  O   PHE C  89     -24.734  -5.645  27.641  1.00 91.06           O  
ATOM   4599  CG  PHE C  89     -21.766  -4.684  26.344  1.00 91.06           C  
ATOM   4600  CD1 PHE C  89     -21.734  -4.699  24.953  1.00 91.06           C  
ATOM   4601  CD2 PHE C  89     -22.078  -3.500  27.000  1.00 91.06           C  
ATOM   4602  CE1 PHE C  89     -22.016  -3.549  24.219  1.00 91.06           C  
ATOM   4603  CE2 PHE C  89     -22.375  -2.346  26.266  1.00 91.06           C  
ATOM   4604  CZ  PHE C  89     -22.344  -2.373  24.891  1.00 91.06           C  
ATOM   4605  N   ASN C  90     -23.531  -6.090  29.500  1.00 88.06           N  
ATOM   4606  CA  ASN C  90     -24.438  -5.402  30.422  1.00 88.06           C  
ATOM   4607  C   ASN C  90     -23.797  -4.145  31.000  1.00 88.06           C  
ATOM   4608  CB  ASN C  90     -24.875  -6.340  31.547  1.00 88.06           C  
ATOM   4609  O   ASN C  90     -22.781  -4.219  31.688  1.00 88.06           O  
ATOM   4610  CG  ASN C  90     -26.375  -6.445  31.672  1.00 88.06           C  
ATOM   4611  ND2 ASN C  90     -26.828  -7.316  32.562  1.00 88.06           N  
ATOM   4612  OD1 ASN C  90     -27.125  -5.750  30.984  1.00 88.06           O  
ATOM   4613  N   SER C  91     -24.297  -3.031  30.562  1.00 84.19           N  
ATOM   4614  CA  SER C  91     -23.781  -1.749  31.016  1.00 84.19           C  
ATOM   4615  C   SER C  91     -24.812  -0.640  30.844  1.00 84.19           C  
ATOM   4616  CB  SER C  91     -22.500  -1.386  30.281  1.00 84.19           C  
ATOM   4617  O   SER C  91     -25.844  -0.840  30.203  1.00 84.19           O  
ATOM   4618  OG  SER C  91     -22.016  -0.117  30.688  1.00 84.19           O  
ATOM   4619  N   THR C  92     -24.578   0.458  31.562  1.00 82.69           N  
ATOM   4620  CA  THR C  92     -25.422   1.633  31.391  1.00 82.69           C  
ATOM   4621  C   THR C  92     -25.219   2.260  30.016  1.00 82.69           C  
ATOM   4622  CB  THR C  92     -25.156   2.682  32.500  1.00 82.69           C  
ATOM   4623  O   THR C  92     -26.125   2.869  29.453  1.00 82.69           O  
ATOM   4624  CG2 THR C  92     -25.562   2.166  33.844  1.00 82.69           C  
ATOM   4625  OG1 THR C  92     -23.750   2.986  32.500  1.00 82.69           O  
ATOM   4626  N   ILE C  93     -24.078   1.977  29.531  1.00 83.00           N  
ATOM   4627  CA  ILE C  93     -23.812   2.426  28.172  1.00 83.00           C  
ATOM   4628  C   ILE C  93     -24.484   1.486  27.172  1.00 83.00           C  
ATOM   4629  CB  ILE C  93     -22.297   2.504  27.906  1.00 83.00           C  
ATOM   4630  O   ILE C  93     -24.266   0.272  27.219  1.00 83.00           O  
ATOM   4631  CG1 ILE C  93     -21.625   3.523  28.844  1.00 83.00           C  
ATOM   4632  CG2 ILE C  93     -22.016   2.855  26.438  1.00 83.00           C  
ATOM   4633  CD1 ILE C  93     -20.109   3.533  28.766  1.00 83.00           C  
ATOM   4634  N   LYS C  94     -25.266   2.100  26.312  1.00 87.19           N  
ATOM   4635  CA  LYS C  94     -26.062   1.286  25.406  1.00 87.19           C  
ATOM   4636  C   LYS C  94     -25.297   0.950  24.141  1.00 87.19           C  
ATOM   4637  CB  LYS C  94     -27.375   2.008  25.047  1.00 87.19           C  
ATOM   4638  O   LYS C  94     -25.547  -0.075  23.500  1.00 87.19           O  
ATOM   4639  CG  LYS C  94     -28.344   2.129  26.219  1.00 87.19           C  
ATOM   4640  CD  LYS C  94     -29.750   2.461  25.719  1.00 87.19           C  
ATOM   4641  CE  LYS C  94     -30.734   2.525  26.875  1.00 87.19           C  
ATOM   4642  NZ  LYS C  94     -32.125   2.783  26.406  1.00 87.19           N  
ATOM   4643  N   VAL C  95     -24.406   1.825  23.828  1.00 89.50           N  
ATOM   4644  CA  VAL C  95     -23.719   1.631  22.547  1.00 89.50           C  
ATOM   4645  C   VAL C  95     -22.234   1.981  22.688  1.00 89.50           C  
ATOM   4646  CB  VAL C  95     -24.359   2.480  21.422  1.00 89.50           C  
ATOM   4647  O   VAL C  95     -21.891   2.996  23.297  1.00 89.50           O  
ATOM   4648  CG1 VAL C  95     -24.250   3.969  21.750  1.00 89.50           C  
ATOM   4649  CG2 VAL C  95     -23.719   2.172  20.078  1.00 89.50           C  
ATOM   4650  N   LEU C  96     -21.453   1.097  22.172  1.00 88.88           N  
ATOM   4651  CA  LEU C  96     -20.016   1.350  22.062  1.00 88.88           C  
ATOM   4652  C   LEU C  96     -19.656   1.802  20.656  1.00 88.88           C  
ATOM   4653  CB  LEU C  96     -19.219   0.094  22.438  1.00 88.88           C  
ATOM   4654  O   LEU C  96     -19.891   1.076  19.688  1.00 88.88           O  
ATOM   4655  CG  LEU C  96     -19.375  -0.407  23.875  1.00 88.88           C  
ATOM   4656  CD1 LEU C  96     -18.688  -1.763  24.031  1.00 88.88           C  
ATOM   4657  CD2 LEU C  96     -18.797   0.607  24.859  1.00 88.88           C  
ATOM   4658  N   ARG C  97     -19.156   2.955  20.547  1.00 87.75           N  
ATOM   4659  CA  ARG C  97     -18.656   3.471  19.266  1.00 87.75           C  
ATOM   4660  C   ARG C  97     -17.141   3.334  19.188  1.00 87.75           C  
ATOM   4661  CB  ARG C  97     -19.062   4.934  19.094  1.00 87.75           C  
ATOM   4662  O   ARG C  97     -16.406   3.965  19.969  1.00 87.75           O  
ATOM   4663  CG  ARG C  97     -20.562   5.160  19.062  1.00 87.75           C  
ATOM   4664  CD  ARG C  97     -20.906   6.641  19.000  1.00 87.75           C  
ATOM   4665  NE  ARG C  97     -22.344   6.863  19.078  1.00 87.75           N  
ATOM   4666  NH1 ARG C  97     -22.625   7.246  16.812  1.00 87.75           N  
ATOM   4667  NH2 ARG C  97     -24.422   7.324  18.219  1.00 87.75           N  
ATOM   4668  CZ  ARG C  97     -23.125   7.145  18.031  1.00 87.75           C  
ATOM   4669  N   LEU C  98     -16.672   2.570  18.203  1.00 83.75           N  
ATOM   4670  CA  LEU C  98     -15.273   2.178  18.156  1.00 83.75           C  
ATOM   4671  C   LEU C  98     -14.625   2.627  16.859  1.00 83.75           C  
ATOM   4672  CB  LEU C  98     -15.133   0.661  18.312  1.00 83.75           C  
ATOM   4673  O   LEU C  98     -15.297   2.760  15.828  1.00 83.75           O  
ATOM   4674  CG  LEU C  98     -15.805   0.042  19.547  1.00 83.75           C  
ATOM   4675  CD1 LEU C  98     -15.844  -1.478  19.422  1.00 83.75           C  
ATOM   4676  CD2 LEU C  98     -15.078   0.460  20.812  1.00 83.75           C  
ATOM   4677  N   ASN C  99     -13.359   2.916  16.938  1.00 77.06           N  
ATOM   4678  CA  ASN C  99     -12.625   3.385  15.773  1.00 77.06           C  
ATOM   4679  C   ASN C  99     -12.141   2.223  14.914  1.00 77.06           C  
ATOM   4680  CB  ASN C  99     -11.445   4.262  16.188  1.00 77.06           C  
ATOM   4681  O   ASN C  99     -12.469   1.066  15.180  1.00 77.06           O  
ATOM   4682  CG  ASN C  99     -10.430   3.512  17.031  1.00 77.06           C  
ATOM   4683  ND2 ASN C  99      -9.562   4.250  17.719  1.00 77.06           N  
ATOM   4684  OD1 ASN C  99     -10.422   2.277  17.062  1.00 77.06           O  
ATOM   4685  N   SER C 100     -11.422   2.504  13.852  1.00 74.62           N  
ATOM   4686  CA  SER C 100     -11.008   1.577  12.805  1.00 74.62           C  
ATOM   4687  C   SER C 100     -10.047   0.525  13.352  1.00 74.62           C  
ATOM   4688  CB  SER C 100     -10.344   2.334  11.656  1.00 74.62           C  
ATOM   4689  O   SER C 100      -9.891  -0.548  12.766  1.00 74.62           O  
ATOM   4690  OG  SER C 100      -9.203   3.045  12.102  1.00 74.62           O  
ATOM   4691  N   ASN C 101      -9.430   0.753  14.477  1.00 73.06           N  
ATOM   4692  CA  ASN C 101      -8.492  -0.198  15.062  1.00 73.06           C  
ATOM   4693  C   ASN C 101      -9.203  -1.473  15.516  1.00 73.06           C  
ATOM   4694  CB  ASN C 101      -7.742   0.440  16.234  1.00 73.06           C  
ATOM   4695  O   ASN C 101      -8.555  -2.504  15.719  1.00 73.06           O  
ATOM   4696  CG  ASN C 101      -6.777   1.520  15.789  1.00 73.06           C  
ATOM   4697  ND2 ASN C 101      -6.340   2.352  16.734  1.00 73.06           N  
ATOM   4698  OD1 ASN C 101      -6.422   1.605  14.609  1.00 73.06           O  
ATOM   4699  N   MET C 102     -10.547  -1.374  15.578  1.00 78.75           N  
ATOM   4700  CA  MET C 102     -11.328  -2.508  16.062  1.00 78.75           C  
ATOM   4701  C   MET C 102     -11.734  -3.426  14.922  1.00 78.75           C  
ATOM   4702  CB  MET C 102     -12.578  -2.021  16.812  1.00 78.75           C  
ATOM   4703  O   MET C 102     -12.141  -4.566  15.148  1.00 78.75           O  
ATOM   4704  CG  MET C 102     -12.328  -1.685  18.266  1.00 78.75           C  
ATOM   4705  SD  MET C 102     -11.805  -3.146  19.250  1.00 78.75           S  
ATOM   4706  CE  MET C 102     -13.383  -4.035  19.359  1.00 78.75           C  
ATOM   4707  N   VAL C 103     -11.789  -3.023  13.664  1.00 75.31           N  
ATOM   4708  CA  VAL C 103     -12.273  -3.779  12.508  1.00 75.31           C  
ATOM   4709  C   VAL C 103     -11.438  -5.039  12.328  1.00 75.31           C  
ATOM   4710  CB  VAL C 103     -12.250  -2.928  11.219  1.00 75.31           C  
ATOM   4711  O   VAL C 103     -11.961  -6.105  12.008  1.00 75.31           O  
ATOM   4712  CG1 VAL C 103     -12.555  -3.789  10.000  1.00 75.31           C  
ATOM   4713  CG2 VAL C 103     -13.242  -1.770  11.328  1.00 75.31           C  
ATOM   4714  N   GLY C 104     -10.414  -5.371  12.938  1.00 75.50           N  
ATOM   4715  CA  GLY C 104      -9.586  -6.566  12.883  1.00 75.50           C  
ATOM   4716  C   GLY C 104      -9.750  -7.465  14.094  1.00 75.50           C  
ATOM   4717  O   GLY C 104      -9.312  -8.617  14.078  1.00 75.50           O  
ATOM   4718  N   LYS C 105     -10.492  -6.992  14.938  1.00 85.00           N  
ATOM   4719  CA  LYS C 105     -10.625  -7.727  16.203  1.00 85.00           C  
ATOM   4720  C   LYS C 105     -12.000  -8.383  16.297  1.00 85.00           C  
ATOM   4721  CB  LYS C 105     -10.398  -6.797  17.391  1.00 85.00           C  
ATOM   4722  O   LYS C 105     -12.219  -9.242  17.156  1.00 85.00           O  
ATOM   4723  CG  LYS C 105      -8.992  -6.223  17.453  1.00 85.00           C  
ATOM   4724  CD  LYS C 105      -8.758  -5.473  18.766  1.00 85.00           C  
ATOM   4725  CE  LYS C 105      -7.328  -4.953  18.859  1.00 85.00           C  
ATOM   4726  NZ  LYS C 105      -7.078  -4.270  20.172  1.00 85.00           N  
ATOM   4727  N   ILE C 106     -12.914  -7.977  15.445  1.00 88.94           N  
ATOM   4728  CA  ILE C 106     -14.242  -8.570  15.438  1.00 88.94           C  
ATOM   4729  C   ILE C 106     -14.531  -9.172  14.062  1.00 88.94           C  
ATOM   4730  CB  ILE C 106     -15.328  -7.527  15.797  1.00 88.94           C  
ATOM   4731  O   ILE C 106     -13.875  -8.828  13.078  1.00 88.94           O  
ATOM   4732  CG1 ILE C 106     -15.328  -6.383  14.781  1.00 88.94           C  
ATOM   4733  CG2 ILE C 106     -15.109  -6.996  17.219  1.00 88.94           C  
ATOM   4734  CD1 ILE C 106     -16.562  -5.496  14.852  1.00 88.94           C  
ATOM   4735  N   TRP C 107     -15.500 -10.055  14.047  1.00 90.00           N  
ATOM   4736  CA  TRP C 107     -15.922 -10.680  12.797  1.00 90.00           C  
ATOM   4737  C   TRP C 107     -16.703  -9.695  11.938  1.00 90.00           C  
ATOM   4738  CB  TRP C 107     -16.766 -11.922  13.086  1.00 90.00           C  
ATOM   4739  O   TRP C 107     -17.609  -9.016  12.422  1.00 90.00           O  
ATOM   4740  CG  TRP C 107     -17.281 -12.609  11.852  1.00 90.00           C  
ATOM   4741  CD1 TRP C 107     -16.609 -13.531  11.086  1.00 90.00           C  
ATOM   4742  CD2 TRP C 107     -18.562 -12.422  11.234  1.00 90.00           C  
ATOM   4743  CE2 TRP C 107     -18.594 -13.266  10.102  1.00 90.00           C  
ATOM   4744  CE3 TRP C 107     -19.672 -11.625  11.531  1.00 90.00           C  
ATOM   4745  NE1 TRP C 107     -17.406 -13.930  10.031  1.00 90.00           N  
ATOM   4746  CH2 TRP C 107     -20.797 -12.539   9.578  1.00 90.00           C  
ATOM   4747  CZ2 TRP C 107     -19.719 -13.328   9.266  1.00 90.00           C  
ATOM   4748  CZ3 TRP C 107     -20.781 -11.695  10.695  1.00 90.00           C  
ATOM   4749  N   ILE C 108     -16.297  -9.609  10.734  1.00 89.94           N  
ATOM   4750  CA  ILE C 108     -17.016  -8.781   9.773  1.00 89.94           C  
ATOM   4751  C   ILE C 108     -17.422  -9.617   8.562  1.00 89.94           C  
ATOM   4752  CB  ILE C 108     -16.156  -7.574   9.320  1.00 89.94           C  
ATOM   4753  O   ILE C 108     -16.719 -10.555   8.180  1.00 89.94           O  
ATOM   4754  CG1 ILE C 108     -14.828  -8.055   8.742  1.00 89.94           C  
ATOM   4755  CG2 ILE C 108     -15.945  -6.605  10.484  1.00 89.94           C  
ATOM   4756  CD1 ILE C 108     -14.000  -6.949   8.109  1.00 89.94           C  
ATOM   4757  N   PRO C 109     -18.562  -9.312   7.980  1.00 90.62           N  
ATOM   4758  CA  PRO C 109     -18.984 -10.047   6.789  1.00 90.62           C  
ATOM   4759  C   PRO C 109     -17.984  -9.953   5.645  1.00 90.62           C  
ATOM   4760  CB  PRO C 109     -20.312  -9.375   6.406  1.00 90.62           C  
ATOM   4761  O   PRO C 109     -17.297  -8.930   5.504  1.00 90.62           O  
ATOM   4762  CG  PRO C 109     -20.797  -8.734   7.668  1.00 90.62           C  
ATOM   4763  CD  PRO C 109     -19.594  -8.305   8.469  1.00 90.62           C  
ATOM   4764  N   ASP C 110     -17.938 -10.922   4.918  1.00 86.62           N  
ATOM   4765  CA  ASP C 110     -16.984 -10.977   3.809  1.00 86.62           C  
ATOM   4766  C   ASP C 110     -17.641 -10.492   2.512  1.00 86.62           C  
ATOM   4767  CB  ASP C 110     -16.469 -12.406   3.629  1.00 86.62           C  
ATOM   4768  O   ASP C 110     -17.469 -11.109   1.459  1.00 86.62           O  
ATOM   4769  CG  ASP C 110     -17.547 -13.391   3.223  1.00 86.62           C  
ATOM   4770  OD1 ASP C 110     -18.734 -13.109   3.441  1.00 86.62           O  
ATOM   4771  OD2 ASP C 110     -17.188 -14.461   2.680  1.00 86.62           O  
ATOM   4772  N   THR C 111     -18.266  -9.523   2.547  1.00 90.12           N  
ATOM   4773  CA  THR C 111     -18.984  -8.953   1.415  1.00 90.12           C  
ATOM   4774  C   THR C 111     -18.016  -8.508   0.329  1.00 90.12           C  
ATOM   4775  CB  THR C 111     -19.859  -7.762   1.853  1.00 90.12           C  
ATOM   4776  O   THR C 111     -17.000  -7.855   0.620  1.00 90.12           O  
ATOM   4777  CG2 THR C 111     -20.750  -7.281   0.710  1.00 90.12           C  
ATOM   4778  OG1 THR C 111     -20.688  -8.156   2.951  1.00 90.12           O  
ATOM   4779  N   PHE C 112     -18.375  -8.828  -0.869  1.00 86.94           N  
ATOM   4780  CA  PHE C 112     -17.625  -8.359  -2.025  1.00 86.94           C  
ATOM   4781  C   PHE C 112     -18.562  -7.906  -3.139  1.00 86.94           C  
ATOM   4782  CB  PHE C 112     -16.688  -9.461  -2.541  1.00 86.94           C  
ATOM   4783  O   PHE C 112     -19.734  -8.281  -3.158  1.00 86.94           O  
ATOM   4784  CG  PHE C 112     -17.375 -10.461  -3.443  1.00 86.94           C  
ATOM   4785  CD1 PHE C 112     -18.281 -11.375  -2.932  1.00 86.94           C  
ATOM   4786  CD2 PHE C 112     -17.094 -10.477  -4.805  1.00 86.94           C  
ATOM   4787  CE1 PHE C 112     -18.906 -12.297  -3.764  1.00 86.94           C  
ATOM   4788  CE2 PHE C 112     -17.719 -11.391  -5.645  1.00 86.94           C  
ATOM   4789  CZ  PHE C 112     -18.625 -12.305  -5.121  1.00 86.94           C  
ATOM   4790  N   PHE C 113     -18.016  -7.062  -3.957  1.00 88.75           N  
ATOM   4791  CA  PHE C 113     -18.781  -6.559  -5.094  1.00 88.75           C  
ATOM   4792  C   PHE C 113     -18.422  -7.320  -6.363  1.00 88.75           C  
ATOM   4793  CB  PHE C 113     -18.516  -5.062  -5.293  1.00 88.75           C  
ATOM   4794  O   PHE C 113     -17.312  -7.211  -6.871  1.00 88.75           O  
ATOM   4795  CG  PHE C 113     -19.078  -4.195  -4.191  1.00 88.75           C  
ATOM   4796  CD1 PHE C 113     -20.344  -3.658  -4.293  1.00 88.75           C  
ATOM   4797  CD2 PHE C 113     -18.312  -3.922  -3.059  1.00 88.75           C  
ATOM   4798  CE1 PHE C 113     -20.859  -2.857  -3.275  1.00 88.75           C  
ATOM   4799  CE2 PHE C 113     -18.828  -3.123  -2.041  1.00 88.75           C  
ATOM   4800  CZ  PHE C 113     -20.094  -2.592  -2.150  1.00 88.75           C  
ATOM   4801  N   ARG C 114     -19.422  -7.953  -6.922  1.00 85.00           N  
ATOM   4802  CA  ARG C 114     -19.266  -8.945  -7.973  1.00 85.00           C  
ATOM   4803  C   ARG C 114     -18.812  -8.297  -9.281  1.00 85.00           C  
ATOM   4804  CB  ARG C 114     -20.562  -9.727  -8.188  1.00 85.00           C  
ATOM   4805  O   ARG C 114     -18.031  -8.867 -10.031  1.00 85.00           O  
ATOM   4806  CG  ARG C 114     -20.906 -10.680  -7.051  1.00 85.00           C  
ATOM   4807  CD  ARG C 114     -22.172 -11.477  -7.344  1.00 85.00           C  
ATOM   4808  NE  ARG C 114     -22.344 -12.578  -6.406  1.00 85.00           N  
ATOM   4809  NH1 ARG C 114     -21.578 -14.203  -7.867  1.00 85.00           N  
ATOM   4810  NH2 ARG C 114     -22.250 -14.781  -5.750  1.00 85.00           N  
ATOM   4811  CZ  ARG C 114     -22.062 -13.852  -6.676  1.00 85.00           C  
ATOM   4812  N   ASN C 115     -19.297  -7.164  -9.555  1.00 84.75           N  
ATOM   4813  CA  ASN C 115     -18.984  -6.543 -10.836  1.00 84.75           C  
ATOM   4814  C   ASN C 115     -18.000  -5.387 -10.672  1.00 84.75           C  
ATOM   4815  CB  ASN C 115     -20.266  -6.055 -11.523  1.00 84.75           C  
ATOM   4816  O   ASN C 115     -17.969  -4.461 -11.484  1.00 84.75           O  
ATOM   4817  CG  ASN C 115     -21.031  -5.055 -10.688  1.00 84.75           C  
ATOM   4818  ND2 ASN C 115     -21.688  -4.113 -11.344  1.00 84.75           N  
ATOM   4819  OD1 ASN C 115     -21.031  -5.129  -9.453  1.00 84.75           O  
ATOM   4820  N   SER C 116     -17.266  -5.383  -9.617  1.00 84.56           N  
ATOM   4821  CA  SER C 116     -16.250  -4.352  -9.406  1.00 84.56           C  
ATOM   4822  C   SER C 116     -14.961  -4.688 -10.141  1.00 84.56           C  
ATOM   4823  CB  SER C 116     -15.977  -4.180  -7.914  1.00 84.56           C  
ATOM   4824  O   SER C 116     -14.523  -5.840 -10.141  1.00 84.56           O  
ATOM   4825  OG  SER C 116     -15.250  -5.281  -7.406  1.00 84.56           O  
ATOM   4826  N   LYS C 117     -14.391  -3.725 -10.859  1.00 71.44           N  
ATOM   4827  CA  LYS C 117     -13.062  -3.840 -11.445  1.00 71.44           C  
ATOM   4828  C   LYS C 117     -11.984  -3.389 -10.461  1.00 71.44           C  
ATOM   4829  CB  LYS C 117     -12.969  -3.018 -12.734  1.00 71.44           C  
ATOM   4830  O   LYS C 117     -10.914  -3.994 -10.383  1.00 71.44           O  
ATOM   4831  CG  LYS C 117     -13.797  -3.578 -13.883  1.00 71.44           C  
ATOM   4832  CD  LYS C 117     -13.539  -2.814 -15.180  1.00 71.44           C  
ATOM   4833  CE  LYS C 117     -14.344  -3.389 -16.344  1.00 71.44           C  
ATOM   4834  NZ  LYS C 117     -14.133  -2.615 -17.594  1.00 71.44           N  
ATOM   4835  N   LYS C 118     -12.281  -2.387  -9.875  1.00 67.38           N  
ATOM   4836  CA  LYS C 118     -11.430  -1.802  -8.844  1.00 67.38           C  
ATOM   4837  C   LYS C 118     -12.266  -1.196  -7.723  1.00 67.38           C  
ATOM   4838  CB  LYS C 118     -10.508  -0.737  -9.445  1.00 67.38           C  
ATOM   4839  O   LYS C 118     -13.305  -0.590  -7.973  1.00 67.38           O  
ATOM   4840  CG  LYS C 118      -9.391  -0.293  -8.523  1.00 67.38           C  
ATOM   4841  CD  LYS C 118      -8.461   0.710  -9.203  1.00 67.38           C  
ATOM   4842  CE  LYS C 118      -7.375   1.200  -8.258  1.00 67.38           C  
ATOM   4843  NZ  LYS C 118      -6.496   2.217  -8.906  1.00 67.38           N  
ATOM   4844  N   ALA C 119     -11.906  -1.567  -6.543  1.00 54.56           N  
ATOM   4845  CA  ALA C 119     -12.555  -0.942  -5.395  1.00 54.56           C  
ATOM   4846  C   ALA C 119     -11.516  -0.389  -4.418  1.00 54.56           C  
ATOM   4847  CB  ALA C 119     -13.461  -1.940  -4.688  1.00 54.56           C  
ATOM   4848  O   ALA C 119     -10.562  -1.084  -4.051  1.00 54.56           O  
ATOM   4849  N   ASP C 120     -11.531   0.846  -4.242  1.00 52.84           N  
ATOM   4850  CA  ASP C 120     -10.586   1.492  -3.340  1.00 52.84           C  
ATOM   4851  C   ASP C 120     -11.289   2.027  -2.096  1.00 52.84           C  
ATOM   4852  CB  ASP C 120      -9.852   2.627  -4.055  1.00 52.84           C  
ATOM   4853  O   ASP C 120     -12.297   2.732  -2.201  1.00 52.84           O  
ATOM   4854  CG  ASP C 120      -8.828   2.129  -5.066  1.00 52.84           C  
ATOM   4855  OD1 ASP C 120      -8.250   1.041  -4.859  1.00 52.84           O  
ATOM   4856  OD2 ASP C 120      -8.602   2.834  -6.070  1.00 52.84           O  
ATOM   4857  N   ALA C 121     -10.875   1.496  -0.931  1.00 46.66           N  
ATOM   4858  CA  ALA C 121     -11.312   2.135   0.306  1.00 46.66           C  
ATOM   4859  C   ALA C 121     -10.594   3.461   0.527  1.00 46.66           C  
ATOM   4860  CB  ALA C 121     -11.086   1.204   1.495  1.00 46.66           C  
ATOM   4861  O   ALA C 121      -9.430   3.609   0.155  1.00 46.66           O  
ATOM   4862  N   HIS C 122     -11.320   4.355   0.898  1.00 41.75           N  
ATOM   4863  CA  HIS C 122     -10.781   5.680   1.176  1.00 41.75           C  
ATOM   4864  C   HIS C 122     -10.016   5.699   2.496  1.00 41.75           C  
ATOM   4865  CB  HIS C 122     -11.898   6.723   1.200  1.00 41.75           C  
ATOM   4866  O   HIS C 122     -10.445   5.078   3.473  1.00 41.75           O  
ATOM   4867  CG  HIS C 122     -12.492   6.996  -0.145  1.00 41.75           C  
ATOM   4868  CD2 HIS C 122     -13.266   6.227  -0.948  1.00 41.75           C  
ATOM   4869  ND1 HIS C 122     -12.312   8.188  -0.811  1.00 41.75           N  
ATOM   4870  CE1 HIS C 122     -12.953   8.141  -1.968  1.00 41.75           C  
ATOM   4871  NE2 HIS C 122     -13.539   6.957  -2.076  1.00 41.75           N  
ATOM   4872  N   TRP C 123      -8.758   6.031   2.398  1.00 49.09           N  
ATOM   4873  CA  TRP C 123      -7.984   6.180   3.627  1.00 49.09           C  
ATOM   4874  C   TRP C 123      -7.324   7.551   3.691  1.00 49.09           C  
ATOM   4875  CB  TRP C 123      -6.926   5.078   3.729  1.00 49.09           C  
ATOM   4876  O   TRP C 123      -6.961   8.125   2.658  1.00 49.09           O  
ATOM   4877  CG  TRP C 123      -6.168   4.844   2.455  1.00 49.09           C  
ATOM   4878  CD1 TRP C 123      -6.531   5.238   1.197  1.00 49.09           C  
ATOM   4879  CD2 TRP C 123      -4.922   4.152   2.318  1.00 49.09           C  
ATOM   4880  CE2 TRP C 123      -4.586   4.168   0.947  1.00 49.09           C  
ATOM   4881  CE3 TRP C 123      -4.055   3.525   3.223  1.00 49.09           C  
ATOM   4882  NE1 TRP C 123      -5.582   4.832   0.285  1.00 49.09           N  
ATOM   4883  CH2 TRP C 123      -2.590   2.967   1.364  1.00 49.09           C  
ATOM   4884  CZ2 TRP C 123      -3.418   3.576   0.458  1.00 49.09           C  
ATOM   4885  CZ3 TRP C 123      -2.895   2.938   2.734  1.00 49.09           C  
ATOM   4886  N   ILE C 124      -7.625   8.398   4.582  1.00 47.66           N  
ATOM   4887  CA  ILE C 124      -6.762   9.547   4.828  1.00 47.66           C  
ATOM   4888  C   ILE C 124      -5.625   9.148   5.770  1.00 47.66           C  
ATOM   4889  CB  ILE C 124      -7.551  10.734   5.418  1.00 47.66           C  
ATOM   4890  O   ILE C 124      -4.469   9.039   5.352  1.00 47.66           O  
ATOM   4891  CG1 ILE C 124      -8.680  11.148   4.465  1.00 47.66           C  
ATOM   4892  CG2 ILE C 124      -6.621  11.914   5.711  1.00 47.66           C  
ATOM   4893  CD1 ILE C 124      -9.648  12.164   5.059  1.00 47.66           C  
ATOM   4894  N   THR C 125      -5.992   8.906   6.953  1.00 50.31           N  
ATOM   4895  CA  THR C 125      -5.078   8.445   7.996  1.00 50.31           C  
ATOM   4896  C   THR C 125      -5.457   7.051   8.469  1.00 50.31           C  
ATOM   4897  CB  THR C 125      -5.070   9.414   9.195  1.00 50.31           C  
ATOM   4898  O   THR C 125      -4.586   6.234   8.773  1.00 50.31           O  
ATOM   4899  CG2 THR C 125      -4.398  10.734   8.828  1.00 50.31           C  
ATOM   4900  OG1 THR C 125      -6.418   9.680   9.602  1.00 50.31           O  
ATOM   4901  N   THR C 126      -6.699   6.863   8.414  1.00 57.72           N  
ATOM   4902  CA  THR C 126      -7.309   5.586   8.766  1.00 57.72           C  
ATOM   4903  C   THR C 126      -8.430   5.234   7.797  1.00 57.72           C  
ATOM   4904  CB  THR C 126      -7.859   5.613  10.203  1.00 57.72           C  
ATOM   4905  O   THR C 126      -9.047   6.125   7.203  1.00 57.72           O  
ATOM   4906  CG2 THR C 126      -6.730   5.680  11.227  1.00 57.72           C  
ATOM   4907  OG1 THR C 126      -8.711   6.758  10.367  1.00 57.72           O  
ATOM   4908  N   PRO C 127      -8.523   4.055   7.527  1.00 63.66           N  
ATOM   4909  CA  PRO C 127      -9.664   3.691   6.684  1.00 63.66           C  
ATOM   4910  C   PRO C 127     -10.984   4.246   7.211  1.00 63.66           C  
ATOM   4911  CB  PRO C 127      -9.656   2.162   6.727  1.00 63.66           C  
ATOM   4912  O   PRO C 127     -11.172   4.371   8.422  1.00 63.66           O  
ATOM   4913  CG  PRO C 127      -8.352   1.802   7.363  1.00 63.66           C  
ATOM   4914  CD  PRO C 127      -7.801   3.021   8.047  1.00 63.66           C  
ATOM   4915  N   ASN C 128     -11.805   4.797   6.398  1.00 73.44           N  
ATOM   4916  CA  ASN C 128     -13.125   5.316   6.738  1.00 73.44           C  
ATOM   4917  C   ASN C 128     -14.094   4.191   7.102  1.00 73.44           C  
ATOM   4918  CB  ASN C 128     -13.688   6.148   5.586  1.00 73.44           C  
ATOM   4919  O   ASN C 128     -15.039   3.914   6.355  1.00 73.44           O  
ATOM   4920  CG  ASN C 128     -12.898   7.422   5.348  1.00 73.44           C  
ATOM   4921  ND2 ASN C 128     -13.188   8.094   4.238  1.00 73.44           N  
ATOM   4922  OD1 ASN C 128     -12.039   7.793   6.152  1.00 73.44           O  
ATOM   4923  N   ARG C 129     -13.781   3.625   8.195  1.00 76.94           N  
ATOM   4924  CA  ARG C 129     -14.594   2.535   8.727  1.00 76.94           C  
ATOM   4925  C   ARG C 129     -14.945   2.775  10.188  1.00 76.94           C  
ATOM   4926  CB  ARG C 129     -13.859   1.198   8.578  1.00 76.94           C  
ATOM   4927  O   ARG C 129     -14.188   3.418  10.914  1.00 76.94           O  
ATOM   4928  CG  ARG C 129     -13.367   0.921   7.164  1.00 76.94           C  
ATOM   4929  CD  ARG C 129     -12.508  -0.335   7.102  1.00 76.94           C  
ATOM   4930  NE  ARG C 129     -11.906  -0.515   5.785  1.00 76.94           N  
ATOM   4931  NH1 ARG C 129     -10.719  -2.410   6.355  1.00 76.94           N  
ATOM   4932  NH2 ARG C 129     -10.586  -1.565   4.230  1.00 76.94           N  
ATOM   4933  CZ  ARG C 129     -11.070  -1.496   5.461  1.00 76.94           C  
ATOM   4934  N   MET C 130     -16.094   2.291  10.531  1.00 82.06           N  
ATOM   4935  CA  MET C 130     -16.547   2.447  11.914  1.00 82.06           C  
ATOM   4936  C   MET C 130     -17.359   1.240  12.352  1.00 82.06           C  
ATOM   4937  CB  MET C 130     -17.375   3.725  12.070  1.00 82.06           C
[truncated: 384,751 more chars]
