# Supplementary material for: Modular Structure and Polymerization Status of GABAA Receptors Illustrated with EM Analysis and AlphaFold2 Prediction
Source: Int J Mol Sci. 2024 Sep 21;25(18):10142. doi: 10.3390/ijms251810142 (PMC11432007; doi:10.3390/ijms251810142)
Supplement: Supplementary file 1 [file ijms-25-10142-s001.zip › AlphaFold2 PDB files/gamma2 Homo-pentamer PDB/g2Homopentamer_rank_005_alphafold2_multimer_v3.pdb]

MODEL     1                                                                     
ATOM      1  N   GLN A   1     -62.875 -34.250 -26.453  1.00 23.47           N  
ATOM      2  CA  GLN A   1     -62.875 -35.125 -25.297  1.00 23.47           C  
ATOM      3  C   GLN A   1     -61.500 -35.156 -24.609  1.00 23.47           C  
ATOM      4  CB  GLN A   1     -63.250 -36.531 -25.703  1.00 23.47           C  
ATOM      5  O   GLN A   1     -60.500 -35.562 -25.203  1.00 23.47           O  
ATOM      6  CG  GLN A   1     -64.688 -36.938 -25.312  1.00 23.47           C  
ATOM      7  CD  GLN A   1     -65.062 -38.312 -25.797  1.00 23.47           C  
ATOM      8  NE2 GLN A   1     -66.250 -38.781 -25.344  1.00 23.47           N  
ATOM      9  OE1 GLN A   1     -64.375 -38.938 -26.578  1.00 23.47           O  
ATOM     10  N   LYS A   2     -60.969 -33.906 -23.938  1.00 24.05           N  
ATOM     11  CA  LYS A   2     -59.812 -33.031 -23.906  1.00 24.05           C  
ATOM     12  C   LYS A   2     -58.750 -33.562 -22.953  1.00 24.05           C  
ATOM     13  CB  LYS A   2     -60.219 -31.609 -23.500  1.00 24.05           C  
ATOM     14  O   LYS A   2     -59.031 -33.781 -21.766  1.00 24.05           O  
ATOM     15  CG  LYS A   2     -60.562 -30.703 -24.672  1.00 24.05           C  
ATOM     16  CD  LYS A   2     -60.844 -29.281 -24.203  1.00 24.05           C  
ATOM     17  CE  LYS A   2     -61.156 -28.359 -25.375  1.00 24.05           C  
ATOM     18  NZ  LYS A   2     -61.438 -26.969 -24.922  1.00 24.05           N  
ATOM     19  N   SER A   3     -57.875 -34.625 -23.453  1.00 23.48           N  
ATOM     20  CA  SER A   3     -56.969 -35.531 -22.766  1.00 23.48           C  
ATOM     21  C   SER A   3     -56.000 -34.750 -21.875  1.00 23.48           C  
ATOM     22  CB  SER A   3     -56.188 -36.375 -23.781  1.00 23.48           C  
ATOM     23  O   SER A   3     -55.344 -33.812 -22.344  1.00 23.48           O  
ATOM     24  OG  SER A   3     -55.594 -35.562 -24.750  1.00 23.48           O  
ATOM     25  N   ASP A   4     -56.312 -34.594 -20.484  1.00 22.41           N  
ATOM     26  CA  ASP A   4     -55.781 -33.844 -19.344  1.00 22.41           C  
ATOM     27  C   ASP A   4     -54.375 -34.312 -19.000  1.00 22.41           C  
ATOM     28  CB  ASP A   4     -56.688 -33.969 -18.141  1.00 22.41           C  
ATOM     29  O   ASP A   4     -54.156 -35.469 -18.656  1.00 22.41           O  
ATOM     30  CG  ASP A   4     -57.812 -32.938 -18.094  1.00 22.41           C  
ATOM     31  OD1 ASP A   4     -57.688 -31.906 -18.797  1.00 22.41           O  
ATOM     32  OD2 ASP A   4     -58.781 -33.125 -17.344  1.00 22.41           O  
ATOM     33  N   ASP A   5     -53.250 -33.969 -19.859  1.00 23.48           N  
ATOM     34  CA  ASP A   5     -51.844 -34.344 -19.812  1.00 23.48           C  
ATOM     35  C   ASP A   5     -51.281 -34.094 -18.422  1.00 23.48           C  
ATOM     36  CB  ASP A   5     -51.062 -33.594 -20.875  1.00 23.48           C  
ATOM     37  O   ASP A   5     -51.312 -32.969 -17.922  1.00 23.48           O  
ATOM     38  CG  ASP A   5     -51.156 -34.219 -22.250  1.00 23.48           C  
ATOM     39  OD1 ASP A   5     -51.531 -35.406 -22.344  1.00 23.48           O  
ATOM     40  OD2 ASP A   5     -50.844 -33.531 -23.234  1.00 23.48           O  
ATOM     41  N   ASP A   6     -51.344 -35.156 -17.422  1.00 21.45           N  
ATOM     42  CA  ASP A   6     -51.000 -35.312 -16.000  1.00 21.45           C  
ATOM     43  C   ASP A   6     -49.531 -35.000 -15.758  1.00 21.45           C  
ATOM     44  CB  ASP A   6     -51.312 -36.719 -15.523  1.00 21.45           C  
ATOM     45  O   ASP A   6     -48.656 -35.594 -16.391  1.00 21.45           O  
ATOM     46  CG  ASP A   6     -52.781 -36.875 -15.078  1.00 21.45           C  
ATOM     47  OD1 ASP A   6     -53.438 -35.844 -14.812  1.00 21.45           O  
ATOM     48  OD2 ASP A   6     -53.250 -38.031 -14.992  1.00 21.45           O  
ATOM     49  N   TYR A   7     -49.094 -33.656 -15.500  1.00 23.22           N  
ATOM     50  CA  TYR A   7     -47.781 -33.094 -15.164  1.00 23.22           C  
ATOM     51  C   TYR A   7     -47.156 -33.812 -13.977  1.00 23.22           C  
ATOM     52  CB  TYR A   7     -47.875 -31.594 -14.859  1.00 23.22           C  
ATOM     53  O   TYR A   7     -47.625 -33.688 -12.844  1.00 23.22           O  
ATOM     54  CG  TYR A   7     -47.719 -30.719 -16.062  1.00 23.22           C  
ATOM     55  CD1 TYR A   7     -46.469 -30.250 -16.469  1.00 23.22           C  
ATOM     56  CD2 TYR A   7     -48.844 -30.328 -16.828  1.00 23.22           C  
ATOM     57  CE1 TYR A   7     -46.312 -29.438 -17.578  1.00 23.22           C  
ATOM     58  CE2 TYR A   7     -48.688 -29.516 -17.938  1.00 23.22           C  
ATOM     59  OH  TYR A   7     -47.312 -28.266 -19.422  1.00 23.22           O  
ATOM     60  CZ  TYR A   7     -47.438 -29.078 -18.312  1.00 23.22           C  
ATOM     61  N   GLU A   8     -46.844 -35.219 -14.055  1.00 22.22           N  
ATOM     62  CA  GLU A   8     -46.312 -35.969 -12.922  1.00 22.22           C  
ATOM     63  C   GLU A   8     -45.031 -35.312 -12.375  1.00 22.22           C  
ATOM     64  CB  GLU A   8     -46.000 -37.406 -13.336  1.00 22.22           C  
ATOM     65  O   GLU A   8     -44.125 -34.969 -13.125  1.00 22.22           O  
ATOM     66  CG  GLU A   8     -47.219 -38.344 -13.234  1.00 22.22           C  
ATOM     67  CD  GLU A   8     -46.812 -39.812 -13.305  1.00 22.22           C  
ATOM     68  OE1 GLU A   8     -47.719 -40.688 -13.078  1.00 22.22           O  
ATOM     69  OE2 GLU A   8     -45.656 -40.094 -13.586  1.00 22.22           O  
ATOM     70  N   ASP A   9     -45.125 -34.500 -11.219  1.00 22.88           N  
ATOM     71  CA  ASP A   9     -44.188 -33.844 -10.328  1.00 22.88           C  
ATOM     72  C   ASP A   9     -43.094 -34.781  -9.836  1.00 22.88           C  
ATOM     73  CB  ASP A   9     -44.906 -33.219  -9.141  1.00 22.88           C  
ATOM     74  O   ASP A   9     -43.375 -35.719  -9.055  1.00 22.88           O  
ATOM     75  CG  ASP A   9     -44.656 -31.719  -8.992  1.00 22.88           C  
ATOM     76  OD1 ASP A   9     -43.781 -31.188  -9.688  1.00 22.88           O  
ATOM     77  OD2 ASP A   9     -45.344 -31.078  -8.172  1.00 22.88           O  
ATOM     78  N   TYR A  10     -42.250 -35.469 -10.734  1.00 23.09           N  
ATOM     79  CA  TYR A  10     -41.188 -36.344 -10.250  1.00 23.09           C  
ATOM     80  C   TYR A  10     -40.375 -35.656  -9.164  1.00 23.09           C  
ATOM     81  CB  TYR A  10     -40.250 -36.750 -11.406  1.00 23.09           C  
ATOM     82  O   TYR A  10     -39.812 -34.562  -9.383  1.00 23.09           O  
ATOM     83  CG  TYR A  10     -40.656 -38.062 -12.047  1.00 23.09           C  
ATOM     84  CD1 TYR A  10     -40.125 -39.281 -11.578  1.00 23.09           C  
ATOM     85  CD2 TYR A  10     -41.531 -38.094 -13.117  1.00 23.09           C  
ATOM     86  CE1 TYR A  10     -40.469 -40.469 -12.172  1.00 23.09           C  
ATOM     87  CE2 TYR A  10     -41.875 -39.312 -13.719  1.00 23.09           C  
ATOM     88  OH  TYR A  10     -41.719 -41.688 -13.820  1.00 23.09           O  
ATOM     89  CZ  TYR A  10     -41.344 -40.500 -13.234  1.00 23.09           C  
ATOM     90  N   ALA A  11     -40.719 -35.781  -7.844  1.00 24.50           N  
ATOM     91  CA  ALA A  11     -40.000 -35.531  -6.590  1.00 24.50           C  
ATOM     92  C   ALA A  11     -38.625 -36.125  -6.621  1.00 24.50           C  
ATOM     93  CB  ALA A  11     -40.812 -36.062  -5.410  1.00 24.50           C  
ATOM     94  O   ALA A  11     -38.469 -37.375  -6.594  1.00 24.50           O  
ATOM     95  N   SER A  12     -37.688 -35.812  -7.574  1.00 26.53           N  
ATOM     96  CA  SER A  12     -36.344 -36.312  -7.562  1.00 26.53           C  
ATOM     97  C   SER A  12     -35.781 -36.375  -6.145  1.00 26.53           C  
ATOM     98  CB  SER A  12     -35.438 -35.469  -8.453  1.00 26.53           C  
ATOM     99  O   SER A  12     -35.844 -35.375  -5.418  1.00 26.53           O  
ATOM    100  OG  SER A  12     -35.719 -34.094  -8.281  1.00 26.53           O  
ATOM    101  N   ASN A  13     -35.875 -37.531  -5.465  1.00 24.73           N  
ATOM    102  CA  ASN A  13     -35.188 -37.969  -4.250  1.00 24.73           C  
ATOM    103  C   ASN A  13     -33.719 -37.562  -4.254  1.00 24.73           C  
ATOM    104  CB  ASN A  13     -35.312 -39.469  -4.074  1.00 24.73           C  
ATOM    105  O   ASN A  13     -32.875 -38.281  -4.797  1.00 24.73           O  
ATOM    106  CG  ASN A  13     -36.312 -39.844  -3.004  1.00 24.73           C  
ATOM    107  ND2 ASN A  13     -36.688 -41.125  -2.945  1.00 24.73           N  
ATOM    108  OD1 ASN A  13     -36.781 -39.000  -2.232  1.00 24.73           O  
ATOM    109  N   LYS A  14     -33.312 -36.344  -4.641  1.00 29.97           N  
ATOM    110  CA  LYS A  14     -31.922 -35.938  -4.504  1.00 29.97           C  
ATOM    111  C   LYS A  14     -31.344 -36.375  -3.156  1.00 29.97           C  
ATOM    112  CB  LYS A  14     -31.812 -34.406  -4.660  1.00 29.97           C  
ATOM    113  O   LYS A  14     -31.812 -35.906  -2.105  1.00 29.97           O  
ATOM    114  CG  LYS A  14     -31.766 -33.938  -6.105  1.00 29.97           C  
ATOM    115  CD  LYS A  14     -31.359 -32.469  -6.207  1.00 29.97           C  
ATOM    116  CE  LYS A  14     -31.312 -32.000  -7.652  1.00 29.97           C  
ATOM    117  NZ  LYS A  14     -30.953 -30.562  -7.754  1.00 29.97           N  
ATOM    118  N   THR A  15     -31.000 -37.688  -3.031  1.00 28.89           N  
ATOM    119  CA  THR A  15     -30.172 -38.250  -1.980  1.00 28.89           C  
ATOM    120  C   THR A  15     -29.047 -37.281  -1.591  1.00 28.89           C  
ATOM    121  CB  THR A  15     -29.547 -39.594  -2.420  1.00 28.89           C  
ATOM    122  O   THR A  15     -28.156 -37.031  -2.387  1.00 28.89           O  
ATOM    123  CG2 THR A  15     -30.141 -40.750  -1.627  1.00 28.89           C  
ATOM    124  OG1 THR A  15     -29.812 -39.812  -3.814  1.00 28.89           O  
ATOM    125  N   TRP A  16     -29.359 -36.250  -0.930  1.00 31.17           N  
ATOM    126  CA  TRP A  16     -28.344 -35.531  -0.177  1.00 31.17           C  
ATOM    127  C   TRP A  16     -27.375 -36.469   0.519  1.00 31.17           C  
ATOM    128  CB  TRP A  16     -28.984 -34.594   0.853  1.00 31.17           C  
ATOM    129  O   TRP A  16     -27.797 -37.281   1.346  1.00 31.17           O  
ATOM    130  CG  TRP A  16     -29.828 -33.500   0.251  1.00 31.17           C  
ATOM    131  CD1 TRP A  16     -31.125 -33.625  -0.180  1.00 31.17           C  
ATOM    132  CD2 TRP A  16     -29.438 -32.156   0.009  1.00 31.17           C  
ATOM    133  CE2 TRP A  16     -30.531 -31.484  -0.571  1.00 31.17           C  
ATOM    134  CE3 TRP A  16     -28.250 -31.438   0.227  1.00 31.17           C  
ATOM    135  NE1 TRP A  16     -31.547 -32.406  -0.676  1.00 31.17           N  
ATOM    136  CH2 TRP A  16     -29.328 -29.469  -0.712  1.00 31.17           C  
ATOM    137  CZ2 TRP A  16     -30.484 -30.141  -0.936  1.00 31.17           C  
ATOM    138  CZ3 TRP A  16     -28.203 -30.094  -0.137  1.00 31.17           C  
ATOM    139  N   VAL A  17     -26.516 -37.312  -0.219  1.00 31.95           N  
ATOM    140  CA  VAL A  17     -25.438 -38.000   0.467  1.00 31.95           C  
ATOM    141  C   VAL A  17     -25.062 -37.250   1.747  1.00 31.95           C  
ATOM    142  CB  VAL A  17     -24.188 -38.156  -0.439  1.00 31.95           C  
ATOM    143  O   VAL A  17     -24.656 -36.094   1.701  1.00 31.95           O  
ATOM    144  CG1 VAL A  17     -23.078 -38.906   0.295  1.00 31.95           C  
ATOM    145  CG2 VAL A  17     -24.562 -38.875  -1.731  1.00 31.95           C  
ATOM    146  N   LEU A  18     -25.688 -37.625   2.855  1.00 31.61           N  
ATOM    147  CA  LEU A  18     -25.391 -37.312   4.246  1.00 31.61           C  
ATOM    148  C   LEU A  18     -23.891 -37.375   4.516  1.00 31.61           C  
ATOM    149  CB  LEU A  18     -26.125 -38.281   5.188  1.00 31.61           C  
ATOM    150  O   LEU A  18     -23.328 -38.469   4.727  1.00 31.61           O  
ATOM    151  CG  LEU A  18     -27.578 -37.906   5.512  1.00 31.61           C  
ATOM    152  CD1 LEU A  18     -28.359 -39.156   5.902  1.00 31.61           C  
ATOM    153  CD2 LEU A  18     -27.641 -36.875   6.629  1.00 31.61           C  
ATOM    154  N   THR A  19     -22.922 -36.906   3.717  1.00 38.16           N  
ATOM    155  CA  THR A  19     -21.578 -36.812   4.289  1.00 38.16           C  
ATOM    156  C   THR A  19     -21.656 -36.438   5.766  1.00 38.16           C  
ATOM    157  CB  THR A  19     -20.719 -35.781   3.529  1.00 38.16           C  
ATOM    158  O   THR A  19     -22.469 -35.594   6.156  1.00 38.16           O  
ATOM    159  CG2 THR A  19     -19.453 -36.438   2.992  1.00 38.16           C  
ATOM    160  OG1 THR A  19     -21.469 -35.250   2.432  1.00 38.16           O  
ATOM    161  N   PRO A  20     -21.203 -37.406   6.727  1.00 40.84           N  
ATOM    162  CA  PRO A  20     -21.234 -37.094   8.156  1.00 40.84           C  
ATOM    163  C   PRO A  20     -20.984 -35.625   8.453  1.00 40.84           C  
ATOM    164  CB  PRO A  20     -20.125 -37.969   8.734  1.00 40.84           C  
ATOM    165  O   PRO A  20     -20.094 -35.000   7.840  1.00 40.84           O  
ATOM    166  CG  PRO A  20     -19.438 -38.562   7.543  1.00 40.84           C  
ATOM    167  CD  PRO A  20     -20.172 -38.094   6.309  1.00 40.84           C  
ATOM    168  N   LYS A  21     -22.062 -34.844   8.844  1.00 50.22           N  
ATOM    169  CA  LYS A  21     -22.109 -33.469   9.328  1.00 50.22           C  
ATOM    170  C   LYS A  21     -20.984 -33.188  10.312  1.00 50.22           C  
ATOM    171  CB  LYS A  21     -23.453 -33.188   9.984  1.00 50.22           C  
ATOM    172  O   LYS A  21     -20.938 -33.781  11.398  1.00 50.22           O  
ATOM    173  CG  LYS A  21     -24.594 -32.938   9.000  1.00 50.22           C  
ATOM    174  CD  LYS A  21     -25.859 -32.469   9.711  1.00 50.22           C  
ATOM    175  CE  LYS A  21     -26.984 -32.219   8.719  1.00 50.22           C  
ATOM    176  NZ  LYS A  21     -28.234 -31.781   9.414  1.00 50.22           N  
ATOM    177  N   VAL A  22     -19.719 -33.094   9.922  1.00 54.72           N  
ATOM    178  CA  VAL A  22     -18.672 -32.625  10.844  1.00 54.72           C  
ATOM    179  C   VAL A  22     -18.984 -31.219  11.328  1.00 54.72           C  
ATOM    180  CB  VAL A  22     -17.281 -32.688  10.195  1.00 54.72           C  
ATOM    181  O   VAL A  22     -19.062 -30.281  10.523  1.00 54.72           O  
ATOM    182  CG1 VAL A  22     -16.203 -32.250  11.188  1.00 54.72           C  
ATOM    183  CG2 VAL A  22     -16.984 -34.094   9.648  1.00 54.72           C  
ATOM    184  N   PRO A  23     -19.328 -31.172  12.641  1.00 62.00           N  
ATOM    185  CA  PRO A  23     -19.641 -29.828  13.164  1.00 62.00           C  
ATOM    186  C   PRO A  23     -18.484 -28.844  12.984  1.00 62.00           C  
ATOM    187  CB  PRO A  23     -19.906 -30.094  14.648  1.00 62.00           C  
ATOM    188  O   PRO A  23     -17.328 -29.250  12.922  1.00 62.00           O  
ATOM    189  CG  PRO A  23     -19.750 -31.578  14.812  1.00 62.00           C  
ATOM    190  CD  PRO A  23     -19.250 -32.156  13.516  1.00 62.00           C  
ATOM    191  N   GLU A  24     -18.766 -27.562  12.648  1.00 65.19           N  
ATOM    192  CA  GLU A  24     -17.844 -26.438  12.500  1.00 65.19           C  
ATOM    193  C   GLU A  24     -16.750 -26.484  13.570  1.00 65.19           C  
ATOM    194  CB  GLU A  24     -18.594 -25.109  12.578  1.00 65.19           C  
ATOM    195  O   GLU A  24     -15.586 -26.188  13.281  1.00 65.19           O  
ATOM    196  CG  GLU A  24     -17.859 -23.938  11.953  1.00 65.19           C  
ATOM    197  CD  GLU A  24     -18.641 -22.641  11.977  1.00 65.19           C  
ATOM    198  OE1 GLU A  24     -18.078 -21.578  11.633  1.00 65.19           O  
ATOM    199  OE2 GLU A  24     -19.828 -22.688  12.352  1.00 65.19           O  
ATOM    200  N   GLY A  25     -17.078 -26.938  14.688  1.00 68.88           N  
ATOM    201  CA  GLY A  25     -16.125 -27.031  15.773  1.00 68.88           C  
ATOM    202  C   GLY A  25     -15.023 -28.047  15.508  1.00 68.88           C  
ATOM    203  O   GLY A  25     -13.867 -27.844  15.898  1.00 68.88           O  
ATOM    204  N   ASP A  26     -15.391 -29.000  14.719  1.00 76.81           N  
ATOM    205  CA  ASP A  26     -14.406 -30.031  14.414  1.00 76.81           C  
ATOM    206  C   ASP A  26     -13.375 -29.531  13.406  1.00 76.81           C  
ATOM    207  CB  ASP A  26     -15.094 -31.297  13.875  1.00 76.81           C  
ATOM    208  O   ASP A  26     -12.180 -29.812  13.523  1.00 76.81           O  
ATOM    209  CG  ASP A  26     -15.797 -32.094  14.953  1.00 76.81           C  
ATOM    210  OD1 ASP A  26     -15.594 -31.797  16.156  1.00 76.81           O  
ATOM    211  OD2 ASP A  26     -16.547 -33.031  14.602  1.00 76.81           O  
ATOM    212  N   VAL A  27     -13.867 -28.703  12.555  1.00 80.31           N  
ATOM    213  CA  VAL A  27     -12.969 -28.203  11.531  1.00 80.31           C  
ATOM    214  C   VAL A  27     -11.992 -27.203  12.148  1.00 80.31           C  
ATOM    215  CB  VAL A  27     -13.742 -27.531  10.375  1.00 80.31           C  
ATOM    216  O   VAL A  27     -10.805 -27.172  11.797  1.00 80.31           O  
ATOM    217  CG1 VAL A  27     -12.781 -26.984   9.320  1.00 80.31           C  
ATOM    218  CG2 VAL A  27     -14.719 -28.516   9.742  1.00 80.31           C  
ATOM    219  N   THR A  28     -12.484 -26.500  13.133  1.00 83.75           N  
ATOM    220  CA  THR A  28     -11.617 -25.562  13.844  1.00 83.75           C  
ATOM    221  C   THR A  28     -10.516 -26.297  14.594  1.00 83.75           C  
ATOM    222  CB  THR A  28     -12.430 -24.703  14.836  1.00 83.75           C  
ATOM    223  O   THR A  28      -9.359 -25.859  14.602  1.00 83.75           O  
ATOM    224  CG2 THR A  28     -11.508 -23.797  15.648  1.00 83.75           C  
ATOM    225  OG1 THR A  28     -13.359 -23.891  14.109  1.00 83.75           O  
ATOM    226  N   VAL A  29     -10.906 -27.406  15.156  1.00 86.19           N  
ATOM    227  CA  VAL A  29      -9.930 -28.188  15.906  1.00 86.19           C  
ATOM    228  C   VAL A  29      -8.875 -28.750  14.961  1.00 86.19           C  
ATOM    229  CB  VAL A  29     -10.609 -29.328  16.688  1.00 86.19           C  
ATOM    230  O   VAL A  29      -7.684 -28.734  15.258  1.00 86.19           O  
ATOM    231  CG1 VAL A  29      -9.562 -30.281  17.281  1.00 86.19           C  
ATOM    232  CG2 VAL A  29     -11.500 -28.766  17.797  1.00 86.19           C  
ATOM    233  N   ILE A  30      -9.328 -29.188  13.820  1.00 87.75           N  
ATOM    234  CA  ILE A  30      -8.398 -29.719  12.828  1.00 87.75           C  
ATOM    235  C   ILE A  30      -7.422 -28.641  12.391  1.00 87.75           C  
ATOM    236  CB  ILE A  30      -9.148 -30.297  11.609  1.00 87.75           C  
ATOM    237  O   ILE A  30      -6.207 -28.859  12.367  1.00 87.75           O  
ATOM    238  CG1 ILE A  30      -9.953 -31.547  12.008  1.00 87.75           C  
ATOM    239  CG2 ILE A  30      -8.164 -30.625  10.477  1.00 87.75           C  
ATOM    240  CD1 ILE A  30     -10.938 -32.000  10.945  1.00 87.75           C  
ATOM    241  N   LEU A  31      -7.973 -27.516  12.102  1.00 86.38           N  
ATOM    242  CA  LEU A  31      -7.145 -26.422  11.609  1.00 86.38           C  
ATOM    243  C   LEU A  31      -6.156 -25.969  12.672  1.00 86.38           C  
ATOM    244  CB  LEU A  31      -8.023 -25.250  11.164  1.00 86.38           C  
ATOM    245  O   LEU A  31      -4.977 -25.750  12.383  1.00 86.38           O  
ATOM    246  CG  LEU A  31      -7.305 -24.094  10.461  1.00 86.38           C  
ATOM    247  CD1 LEU A  31      -6.695 -24.578   9.148  1.00 86.38           C  
ATOM    248  CD2 LEU A  31      -8.266 -22.938  10.211  1.00 86.38           C  
ATOM    249  N   ASN A  32      -6.648 -25.844  13.867  1.00 86.56           N  
ATOM    250  CA  ASN A  32      -5.766 -25.422  14.953  1.00 86.56           C  
ATOM    251  C   ASN A  32      -4.652 -26.438  15.203  1.00 86.56           C  
ATOM    252  CB  ASN A  32      -6.566 -25.188  16.234  1.00 86.56           C  
ATOM    253  O   ASN A  32      -3.506 -26.047  15.445  1.00 86.56           O  
ATOM    254  CG  ASN A  32      -7.410 -23.922  16.172  1.00 86.56           C  
ATOM    255  ND2 ASN A  32      -8.391 -23.828  17.062  1.00 86.56           N  
ATOM    256  OD1 ASN A  32      -7.188 -23.047  15.336  1.00 86.56           O  
ATOM    257  N   ASN A  33      -4.988 -27.656  15.086  1.00 89.69           N  
ATOM    258  CA  ASN A  33      -3.988 -28.703  15.266  1.00 89.69           C  
ATOM    259  C   ASN A  33      -2.943 -28.672  14.148  1.00 89.69           C  
ATOM    260  CB  ASN A  33      -4.656 -30.078  15.328  1.00 89.69           C  
ATOM    261  O   ASN A  33      -1.757 -28.891  14.406  1.00 89.69           O  
ATOM    262  CG  ASN A  33      -5.387 -30.312  16.641  1.00 89.69           C  
ATOM    263  ND2 ASN A  33      -6.246 -31.328  16.672  1.00 89.69           N  
ATOM    264  OD1 ASN A  33      -5.180 -29.594  17.609  1.00 89.69           O  
ATOM    265  N   LEU A  34      -3.434 -28.375  12.984  1.00 90.44           N  
ATOM    266  CA  LEU A  34      -2.521 -28.297  11.844  1.00 90.44           C  
ATOM    267  C   LEU A  34      -1.549 -27.125  12.008  1.00 90.44           C  
ATOM    268  CB  LEU A  34      -3.305 -28.141  10.539  1.00 90.44           C  
ATOM    269  O   LEU A  34      -0.373 -27.250  11.648  1.00 90.44           O  
ATOM    270  CG  LEU A  34      -4.035 -29.391  10.039  1.00 90.44           C  
ATOM    271  CD1 LEU A  34      -4.879 -29.062   8.812  1.00 90.44           C  
ATOM    272  CD2 LEU A  34      -3.043 -30.500   9.727  1.00 90.44           C  
ATOM    273  N   LEU A  35      -2.033 -26.062  12.586  1.00 89.44           N  
ATOM    274  CA  LEU A  35      -1.225 -24.859  12.648  1.00 89.44           C  
ATOM    275  C   LEU A  35      -0.343 -24.859  13.898  1.00 89.44           C  
ATOM    276  CB  LEU A  35      -2.117 -23.609  12.641  1.00 89.44           C  
ATOM    277  O   LEU A  35       0.667 -24.141  13.945  1.00 89.44           O  
ATOM    278  CG  LEU A  35      -2.887 -23.344  11.352  1.00 89.44           C  
ATOM    279  CD1 LEU A  35      -3.797 -22.125  11.523  1.00 89.44           C  
ATOM    280  CD2 LEU A  35      -1.920 -23.125  10.188  1.00 89.44           C  
ATOM    281  N   GLU A  36      -0.780 -25.672  14.805  1.00 89.25           N  
ATOM    282  CA  GLU A  36       0.012 -25.719  16.031  1.00 89.25           C  
ATOM    283  C   GLU A  36       1.396 -26.312  15.773  1.00 89.25           C  
ATOM    284  CB  GLU A  36      -0.711 -26.531  17.109  1.00 89.25           C  
ATOM    285  O   GLU A  36       1.518 -27.453  15.359  1.00 89.25           O  
ATOM    286  CG  GLU A  36      -0.081 -26.406  18.500  1.00 89.25           C  
ATOM    287  CD  GLU A  36      -0.862 -27.141  19.578  1.00 89.25           C  
ATOM    288  OE1 GLU A  36      -0.487 -27.047  20.766  1.00 89.25           O  
ATOM    289  OE2 GLU A  36      -1.857 -27.812  19.219  1.00 89.25           O  
ATOM    290  N   GLY A  37       2.465 -25.500  15.852  1.00 84.12           N  
ATOM    291  CA  GLY A  37       3.848 -25.922  15.688  1.00 84.12           C  
ATOM    292  C   GLY A  37       4.309 -25.891  14.242  1.00 84.12           C  
ATOM    293  O   GLY A  37       5.445 -26.266  13.945  1.00 84.12           O  
ATOM    294  N   TYR A  38       3.377 -25.609  13.391  1.00 88.88           N  
ATOM    295  CA  TYR A  38       3.734 -25.531  11.977  1.00 88.88           C  
ATOM    296  C   TYR A  38       4.672 -24.359  11.719  1.00 88.88           C  
ATOM    297  CB  TYR A  38       2.479 -25.391  11.109  1.00 88.88           C  
ATOM    298  O   TYR A  38       4.371 -23.219  12.086  1.00 88.88           O  
ATOM    299  CG  TYR A  38       2.766 -25.344   9.633  1.00 88.88           C  
ATOM    300  CD1 TYR A  38       2.875 -24.125   8.969  1.00 88.88           C  
ATOM    301  CD2 TYR A  38       2.926 -26.516   8.891  1.00 88.88           C  
ATOM    302  CE1 TYR A  38       3.137 -24.062   7.602  1.00 88.88           C  
ATOM    303  CE2 TYR A  38       3.189 -26.469   7.527  1.00 88.88           C  
ATOM    304  OH  TYR A  38       3.553 -25.188   5.543  1.00 88.88           O  
ATOM    305  CZ  TYR A  38       3.293 -25.250   6.895  1.00 88.88           C  
ATOM    306  N   ASP A  39       5.832 -24.641  11.148  1.00 85.94           N  
ATOM    307  CA  ASP A  39       6.789 -23.578  10.812  1.00 85.94           C  
ATOM    308  C   ASP A  39       6.684 -23.188   9.344  1.00 85.94           C  
ATOM    309  CB  ASP A  39       8.219 -24.031  11.133  1.00 85.94           C  
ATOM    310  O   ASP A  39       7.176 -23.906   8.469  1.00 85.94           O  
ATOM    311  CG  ASP A  39       9.219 -22.891  11.117  1.00 85.94           C  
ATOM    312  OD1 ASP A  39       8.898 -21.812  10.594  1.00 85.94           O  
ATOM    313  OD2 ASP A  39      10.344 -23.094  11.633  1.00 85.94           O  
ATOM    314  N   ASN A  40       6.090 -22.094   9.125  1.00 88.06           N  
ATOM    315  CA  ASN A  40       5.824 -21.688   7.754  1.00 88.06           C  
ATOM    316  C   ASN A  40       7.047 -21.016   7.125  1.00 88.06           C  
ATOM    317  CB  ASN A  40       4.621 -20.734   7.703  1.00 88.06           C  
ATOM    318  O   ASN A  40       7.008 -20.609   5.961  1.00 88.06           O  
ATOM    319  CG  ASN A  40       4.848 -19.469   8.492  1.00 88.06           C  
ATOM    320  ND2 ASN A  40       3.854 -18.578   8.484  1.00 88.06           N  
ATOM    321  OD1 ASN A  40       5.902 -19.266   9.102  1.00 88.06           O  
ATOM    322  N   LYS A  41       8.203 -21.047   7.859  1.00 82.31           N  
ATOM    323  CA  LYS A  41       9.422 -20.438   7.320  1.00 82.31           C  
ATOM    324  C   LYS A  41      10.227 -21.469   6.523  1.00 82.31           C  
ATOM    325  CB  LYS A  41      10.281 -19.859   8.445  1.00 82.31           C  
ATOM    326  O   LYS A  41      11.109 -21.094   5.742  1.00 82.31           O  
ATOM    327  CG  LYS A  41       9.602 -18.750   9.227  1.00 82.31           C  
ATOM    328  CD  LYS A  41      10.492 -18.234  10.352  1.00 82.31           C  
ATOM    329  CE  LYS A  41      10.672 -19.281  11.445  1.00 82.31           C  
ATOM    330  NZ  LYS A  41       9.422 -19.469  12.242  1.00 82.31           N  
ATOM    331  N   LEU A  42       9.883 -22.703   6.734  1.00 87.38           N  
ATOM    332  CA  LEU A  42      10.656 -23.766   6.109  1.00 87.38           C  
ATOM    333  C   LEU A  42       9.812 -24.500   5.066  1.00 87.38           C  
ATOM    334  CB  LEU A  42      11.156 -24.750   7.164  1.00 87.38           C  
ATOM    335  O   LEU A  42       8.633 -24.766   5.297  1.00 87.38           O  
ATOM    336  CG  LEU A  42      12.039 -24.172   8.273  1.00 87.38           C  
ATOM    337  CD1 LEU A  42      12.328 -25.234   9.328  1.00 87.38           C  
ATOM    338  CD2 LEU A  42      13.336 -23.625   7.688  1.00 87.38           C  
ATOM    339  N   ARG A  43      10.477 -24.766   3.949  1.00 90.69           N  
ATOM    340  CA  ARG A  43       9.773 -25.547   2.930  1.00 90.69           C  
ATOM    341  C   ARG A  43       9.594 -27.000   3.371  1.00 90.69           C  
ATOM    342  CB  ARG A  43      10.531 -25.500   1.602  1.00 90.69           C  
ATOM    343  O   ARG A  43      10.352 -27.500   4.207  1.00 90.69           O  
ATOM    344  CG  ARG A  43      11.891 -26.188   1.638  1.00 90.69           C  
ATOM    345  CD  ARG A  43      12.492 -26.328   0.246  1.00 90.69           C  
ATOM    346  NE  ARG A  43      13.680 -27.172   0.252  1.00 90.69           N  
ATOM    347  NH1 ARG A  43      12.531 -29.125  -0.163  1.00 90.69           N  
ATOM    348  NH2 ARG A  43      14.805 -29.156   0.084  1.00 90.69           N  
ATOM    349  CZ  ARG A  43      13.672 -28.484   0.057  1.00 90.69           C  
ATOM    350  N   PRO A  44       8.609 -27.656   2.785  1.00 92.06           N  
ATOM    351  CA  PRO A  44       8.398 -29.078   3.133  1.00 92.06           C  
ATOM    352  C   PRO A  44       9.586 -29.953   2.750  1.00 92.06           C  
ATOM    353  CB  PRO A  44       7.152 -29.453   2.332  1.00 92.06           C  
ATOM    354  O   PRO A  44      10.227 -29.719   1.718  1.00 92.06           O  
ATOM    355  CG  PRO A  44       6.539 -28.141   1.939  1.00 92.06           C  
ATOM    356  CD  PRO A  44       7.613 -27.094   1.927  1.00 92.06           C  
ATOM    357  N   ASP A  45       9.945 -30.859   3.615  1.00 87.88           N  
ATOM    358  CA  ASP A  45      10.938 -31.906   3.400  1.00 87.88           C  
ATOM    359  C   ASP A  45      12.336 -31.312   3.217  1.00 87.88           C  
ATOM    360  CB  ASP A  45      10.570 -32.750   2.184  1.00 87.88           C  
ATOM    361  O   ASP A  45      13.133 -31.812   2.420  1.00 87.88           O  
ATOM    362  CG  ASP A  45       9.250 -33.500   2.354  1.00 87.88           C  
ATOM    363  OD1 ASP A  45       9.000 -34.062   3.436  1.00 87.88           O  
ATOM    364  OD2 ASP A  45       8.445 -33.500   1.396  1.00 87.88           O  
ATOM    365  N   ILE A  46      12.492 -30.234   3.787  1.00 85.94           N  
ATOM    366  CA  ILE A  46      13.797 -29.594   3.717  1.00 85.94           C  
ATOM    367  C   ILE A  46      14.875 -30.562   4.195  1.00 85.94           C  
ATOM    368  CB  ILE A  46      13.836 -28.297   4.555  1.00 85.94           C  
ATOM    369  O   ILE A  46      14.703 -31.234   5.215  1.00 85.94           O  
ATOM    370  CG1 ILE A  46      15.148 -27.547   4.309  1.00 85.94           C  
ATOM    371  CG2 ILE A  46      13.656 -28.609   6.043  1.00 85.94           C  
ATOM    372  CD1 ILE A  46      15.102 -26.078   4.707  1.00 85.94           C  
ATOM    373  N   GLY A  47      15.945 -30.719   3.447  1.00 78.38           N  
ATOM    374  CA  GLY A  47      17.047 -31.594   3.803  1.00 78.38           C  
ATOM    375  C   GLY A  47      16.844 -33.031   3.354  1.00 78.38           C  
ATOM    376  O   GLY A  47      17.734 -33.844   3.473  1.00 78.38           O  
ATOM    377  N   VAL A  48      15.664 -33.406   2.910  1.00 84.31           N  
ATOM    378  CA  VAL A  48      15.352 -34.781   2.516  1.00 84.31           C  
ATOM    379  C   VAL A  48      15.273 -34.875   0.994  1.00 84.31           C  
ATOM    380  CB  VAL A  48      14.031 -35.250   3.150  1.00 84.31           C  
ATOM    381  O   VAL A  48      16.078 -35.562   0.365  1.00 84.31           O  
ATOM    382  CG1 VAL A  48      13.734 -36.688   2.744  1.00 84.31           C  
ATOM    383  CG2 VAL A  48      14.094 -35.125   4.672  1.00 84.31           C  
ATOM    384  N   LYS A  49      14.383 -34.156   0.405  1.00 89.88           N  
ATOM    385  CA  LYS A  49      14.195 -34.156  -1.042  1.00 89.88           C  
ATOM    386  C   LYS A  49      13.633 -32.812  -1.520  1.00 89.88           C  
ATOM    387  CB  LYS A  49      13.258 -35.281  -1.465  1.00 89.88           C  
ATOM    388  O   LYS A  49      13.125 -32.031  -0.720  1.00 89.88           O  
ATOM    389  CG  LYS A  49      11.852 -35.188  -0.894  1.00 89.88           C  
ATOM    390  CD  LYS A  49      10.977 -36.344  -1.336  1.00 89.88           C  
ATOM    391  CE  LYS A  49       9.570 -36.250  -0.756  1.00 89.88           C  
ATOM    392  NZ  LYS A  49       8.719 -37.406  -1.158  1.00 89.88           N  
ATOM    393  N   PRO A  50      13.812 -32.625  -2.760  1.00 94.19           N  
ATOM    394  CA  PRO A  50      13.234 -31.391  -3.291  1.00 94.19           C  
ATOM    395  C   PRO A  50      11.711 -31.391  -3.266  1.00 94.19           C  
ATOM    396  CB  PRO A  50      13.758 -31.344  -4.730  1.00 94.19           C  
ATOM    397  O   PRO A  50      11.086 -32.469  -3.350  1.00 94.19           O  
ATOM    398  CG  PRO A  50      14.125 -32.750  -5.043  1.00 94.19           C  
ATOM    399  CD  PRO A  50      14.445 -33.469  -3.758  1.00 94.19           C  
ATOM    400  N   THR A  51      11.164 -30.281  -3.023  1.00 96.00           N  
ATOM    401  CA  THR A  51       9.719 -30.125  -3.100  1.00 96.00           C  
ATOM    402  C   THR A  51       9.266 -29.969  -4.547  1.00 96.00           C  
ATOM    403  CB  THR A  51       9.234 -28.922  -2.271  1.00 96.00           C  
ATOM    404  O   THR A  51       9.742 -29.078  -5.258  1.00 96.00           O  
ATOM    405  CG2 THR A  51       7.711 -28.828  -2.279  1.00 96.00           C  
ATOM    406  OG1 THR A  51       9.688 -29.062  -0.920  1.00 96.00           O  
ATOM    407  N   LEU A  52       8.422 -30.828  -4.953  1.00 97.56           N  
ATOM    408  CA  LEU A  52       7.871 -30.766  -6.301  1.00 97.56           C  
ATOM    409  C   LEU A  52       6.621 -29.891  -6.336  1.00 97.56           C  
ATOM    410  CB  LEU A  52       7.535 -32.188  -6.805  1.00 97.56           C  
ATOM    411  O   LEU A  52       5.668 -30.125  -5.590  1.00 97.56           O  
ATOM    412  CG  LEU A  52       6.945 -32.281  -8.211  1.00 97.56           C  
ATOM    413  CD1 LEU A  52       7.961 -31.797  -9.242  1.00 97.56           C  
ATOM    414  CD2 LEU A  52       6.496 -33.688  -8.508  1.00 97.56           C  
ATOM    415  N   ILE A  53       6.668 -28.844  -7.152  1.00 97.38           N  
ATOM    416  CA  ILE A  53       5.527 -27.938  -7.289  1.00 97.38           C  
ATOM    417  C   ILE A  53       4.895 -28.125  -8.672  1.00 97.38           C  
ATOM    418  CB  ILE A  53       5.941 -26.469  -7.078  1.00 97.38           C  
ATOM    419  O   ILE A  53       5.504 -27.797  -9.688  1.00 97.38           O  
ATOM    420  CG1 ILE A  53       6.602 -26.297  -5.707  1.00 97.38           C  
ATOM    421  CG2 ILE A  53       4.727 -25.547  -7.227  1.00 97.38           C  
ATOM    422  CD1 ILE A  53       7.207 -24.906  -5.488  1.00 97.38           C  
ATOM    423  N   HIS A  54       3.674 -28.656  -8.719  1.00 97.12           N  
ATOM    424  CA  HIS A  54       2.908 -28.719  -9.953  1.00 97.12           C  
ATOM    425  C   HIS A  54       2.201 -27.406 -10.242  1.00 97.12           C  
ATOM    426  CB  HIS A  54       1.888 -29.859  -9.891  1.00 97.12           C  
ATOM    427  O   HIS A  54       1.491 -26.875  -9.383  1.00 97.12           O  
ATOM    428  CG  HIS A  54       2.506 -31.219  -9.734  1.00 97.12           C  
ATOM    429  CD2 HIS A  54       2.586 -32.031  -8.664  1.00 97.12           C  
ATOM    430  ND1 HIS A  54       3.143 -31.859 -10.766  1.00 97.12           N  
ATOM    431  CE1 HIS A  54       3.588 -33.031 -10.336  1.00 97.12           C  
ATOM    432  NE2 HIS A  54       3.264 -33.156  -9.062  1.00 97.12           N  
ATOM    433  N   THR A  55       2.504 -26.891 -11.367  1.00 95.44           N  
ATOM    434  CA  THR A  55       1.938 -25.578 -11.711  1.00 95.44           C  
ATOM    435  C   THR A  55       0.919 -25.719 -12.836  1.00 95.44           C  
ATOM    436  CB  THR A  55       3.037 -24.594 -12.125  1.00 95.44           C  
ATOM    437  O   THR A  55       1.087 -26.547 -13.734  1.00 95.44           O  
ATOM    438  CG2 THR A  55       4.000 -24.328 -10.969  1.00 95.44           C  
ATOM    439  OG1 THR A  55       3.771 -25.125 -13.227  1.00 95.44           O  
ATOM    440  N   ASP A  56      -0.180 -24.938 -12.695  1.00 92.19           N  
ATOM    441  CA  ASP A  56      -1.203 -24.781 -13.719  1.00 92.19           C  
ATOM    442  C   ASP A  56      -1.548 -23.312 -13.938  1.00 92.19           C  
ATOM    443  CB  ASP A  56      -2.461 -25.562 -13.352  1.00 92.19           C  
ATOM    444  O   ASP A  56      -1.474 -22.500 -13.008  1.00 92.19           O  
ATOM    445  CG  ASP A  56      -3.301 -25.953 -14.555  1.00 92.19           C  
ATOM    446  OD1 ASP A  56      -2.904 -25.641 -15.695  1.00 92.19           O  
ATOM    447  OD2 ASP A  56      -4.371 -26.562 -14.359  1.00 92.19           O  
ATOM    448  N   MET A  57      -1.793 -23.047 -15.219  1.00 92.00           N  
ATOM    449  CA  MET A  57      -2.066 -21.656 -15.578  1.00 92.00           C  
ATOM    450  C   MET A  57      -3.270 -21.562 -16.516  1.00 92.00           C  
ATOM    451  CB  MET A  57      -0.843 -21.016 -16.234  1.00 92.00           C  
ATOM    452  O   MET A  57      -3.420 -22.375 -17.422  1.00 92.00           O  
ATOM    453  CG  MET A  57      -1.017 -19.547 -16.547  1.00 92.00           C  
ATOM    454  SD  MET A  57       0.419 -18.844 -17.453  1.00 92.00           S  
ATOM    455  CE  MET A  57       1.723 -19.078 -16.203  1.00 92.00           C  
ATOM    456  N   TYR A  58      -4.152 -20.688 -16.172  1.00 90.06           N  
ATOM    457  CA  TYR A  58      -5.242 -20.312 -17.062  1.00 90.06           C  
ATOM    458  C   TYR A  58      -5.129 -18.844 -17.484  1.00 90.06           C  
ATOM    459  CB  TYR A  58      -6.598 -20.547 -16.391  1.00 90.06           C  
ATOM    460  O   TYR A  58      -5.117 -17.953 -16.625  1.00 90.06           O  
ATOM    461  CG  TYR A  58      -7.777 -20.172 -17.250  1.00 90.06           C  
ATOM    462  CD1 TYR A  58      -8.406 -18.938 -17.094  1.00 90.06           C  
ATOM    463  CD2 TYR A  58      -8.273 -21.031 -18.219  1.00 90.06           C  
ATOM    464  CE1 TYR A  58      -9.492 -18.562 -17.875  1.00 90.06           C  
ATOM    465  CE2 TYR A  58      -9.359 -20.688 -19.000  1.00 90.06           C  
ATOM    466  OH  TYR A  58     -11.047 -19.094 -19.609  1.00 90.06           O  
ATOM    467  CZ  TYR A  58      -9.961 -19.453 -18.828  1.00 90.06           C  
ATOM    468  N   VAL A  59      -4.984 -18.656 -18.750  1.00 90.88           N  
ATOM    469  CA  VAL A  59      -4.836 -17.297 -19.266  1.00 90.88           C  
ATOM    470  C   VAL A  59      -6.211 -16.688 -19.516  1.00 90.88           C  
ATOM    471  CB  VAL A  59      -4.000 -17.281 -20.578  1.00 90.88           C  
ATOM    472  O   VAL A  59      -6.930 -17.109 -20.438  1.00 90.88           O  
ATOM    473  CG1 VAL A  59      -3.857 -15.852 -21.094  1.00 90.88           C  
ATOM    474  CG2 VAL A  59      -2.625 -17.906 -20.328  1.00 90.88           C  
ATOM    475  N   ASN A  60      -6.488 -15.727 -18.734  1.00 83.50           N  
ATOM    476  CA  ASN A  60      -7.777 -15.047 -18.875  1.00 83.50           C  
ATOM    477  C   ASN A  60      -7.773 -14.070 -20.031  1.00 83.50           C  
ATOM    478  CB  ASN A  60      -8.141 -14.320 -17.578  1.00 83.50           C  
ATOM    479  O   ASN A  60      -8.719 -14.039 -20.828  1.00 83.50           O  
ATOM    480  CG  ASN A  60      -9.594 -13.906 -17.531  1.00 83.50           C  
ATOM    481  ND2 ASN A  60      -9.875 -12.812 -16.828  1.00 83.50           N  
ATOM    482  OD1 ASN A  60     -10.461 -14.562 -18.109  1.00 83.50           O  
ATOM    483  N   SER A  61      -6.727 -13.312 -20.125  1.00 83.69           N  
ATOM    484  CA  SER A  61      -6.633 -12.359 -21.219  1.00 83.69           C  
ATOM    485  C   SER A  61      -5.191 -11.922 -21.453  1.00 83.69           C  
ATOM    486  CB  SER A  61      -7.508 -11.141 -20.938  1.00 83.69           C  
ATOM    487  O   SER A  61      -4.375 -11.945 -20.531  1.00 83.69           O  
ATOM    488  OG  SER A  61      -7.020 -10.414 -19.828  1.00 83.69           O  
ATOM    489  N   ILE A  62      -4.980 -11.688 -22.719  1.00 87.44           N  
ATOM    490  CA  ILE A  62      -3.715 -11.078 -23.109  1.00 87.44           C  
ATOM    491  C   ILE A  62      -3.971  -9.695 -23.703  1.00 87.44           C  
ATOM    492  CB  ILE A  62      -2.941 -11.961 -24.109  1.00 87.44           C  
ATOM    493  O   ILE A  62      -4.910  -9.516 -24.484  1.00 87.44           O  
ATOM    494  CG1 ILE A  62      -2.551 -13.297 -23.453  1.00 87.44           C  
ATOM    495  CG2 ILE A  62      -1.705 -11.234 -24.641  1.00 87.44           C  
ATOM    496  CD1 ILE A  62      -1.873 -14.273 -24.391  1.00 87.44           C  
ATOM    497  N   GLY A  63      -3.100  -8.805 -23.344  1.00 82.62           N  
ATOM    498  CA  GLY A  63      -3.172  -7.453 -23.875  1.00 82.62           C  
ATOM    499  C   GLY A  63      -3.383  -6.395 -22.812  1.00 82.62           C  
ATOM    500  O   GLY A  63      -3.828  -6.699 -21.703  1.00 82.62           O  
ATOM    501  N   PRO A  64      -3.139  -5.199 -23.141  1.00 83.38           N  
ATOM    502  CA  PRO A  64      -2.627  -4.730 -24.438  1.00 83.38           C  
ATOM    503  C   PRO A  64      -1.176  -5.137 -24.672  1.00 83.38           C  
ATOM    504  CB  PRO A  64      -2.758  -3.207 -24.328  1.00 83.38           C  
ATOM    505  O   PRO A  64      -0.456  -5.465 -23.734  1.00 83.38           O  
ATOM    506  CG  PRO A  64      -2.629  -2.910 -22.875  1.00 83.38           C  
ATOM    507  CD  PRO A  64      -3.254  -4.035 -22.094  1.00 83.38           C  
ATOM    508  N   VAL A  65      -0.886  -5.207 -26.047  1.00 86.06           N  
ATOM    509  CA  VAL A  65       0.498  -5.410 -26.453  1.00 86.06           C  
ATOM    510  C   VAL A  65       1.121  -4.070 -26.844  1.00 86.06           C  
ATOM    511  CB  VAL A  65       0.598  -6.406 -27.641  1.00 86.06           C  
ATOM    512  O   VAL A  65       0.630  -3.389 -27.750  1.00 86.06           O  
ATOM    513  CG1 VAL A  65       2.057  -6.633 -28.031  1.00 86.06           C  
ATOM    514  CG2 VAL A  65      -0.073  -7.730 -27.266  1.00 86.06           C  
ATOM    515  N   ASN A  66       2.154  -3.697 -26.141  1.00 82.31           N  
ATOM    516  CA  ASN A  66       2.828  -2.422 -26.375  1.00 82.31           C  
ATOM    517  C   ASN A  66       4.145  -2.609 -27.109  1.00 82.31           C  
ATOM    518  CB  ASN A  66       3.064  -1.701 -25.047  1.00 82.31           C  
ATOM    519  O   ASN A  66       5.160  -2.971 -26.516  1.00 82.31           O  
ATOM    520  CG  ASN A  66       3.537  -0.273 -25.234  1.00 82.31           C  
ATOM    521  ND2 ASN A  66       3.113   0.614 -24.344  1.00 82.31           N  
ATOM    522  OD1 ASN A  66       4.277   0.030 -26.172  1.00 82.31           O  
ATOM    523  N   ALA A  67       4.109  -2.268 -28.391  1.00 78.38           N  
ATOM    524  CA  ALA A  67       5.277  -2.488 -29.234  1.00 78.38           C  
ATOM    525  C   ALA A  67       6.371  -1.467 -28.938  1.00 78.38           C  
ATOM    526  CB  ALA A  67       4.891  -2.432 -30.703  1.00 78.38           C  
ATOM    527  O   ALA A  67       7.555  -1.722 -29.172  1.00 78.38           O  
ATOM    528  N   ILE A  68       5.938  -0.367 -28.422  1.00 73.50           N  
ATOM    529  CA  ILE A  68       6.902   0.687 -28.125  1.00 73.50           C  
ATOM    530  C   ILE A  68       7.727   0.313 -26.906  1.00 73.50           C  
ATOM    531  CB  ILE A  68       6.207   2.049 -27.922  1.00 73.50           C  
ATOM    532  O   ILE A  68       8.953   0.392 -26.922  1.00 73.50           O  
ATOM    533  CG1 ILE A  68       5.496   2.492 -29.203  1.00 73.50           C  
ATOM    534  CG2 ILE A  68       7.219   3.105 -27.453  1.00 73.50           C  
ATOM    535  CD1 ILE A  68       4.590   3.703 -29.016  1.00 73.50           C  
ATOM    536  N   ASN A  69       7.055  -0.137 -25.969  1.00 75.06           N  
ATOM    537  CA  ASN A  69       7.738  -0.451 -24.719  1.00 75.06           C  
ATOM    538  C   ASN A  69       8.180  -1.911 -24.672  1.00 75.06           C  
ATOM    539  CB  ASN A  69       6.840  -0.130 -23.516  1.00 75.06           C  
ATOM    540  O   ASN A  69       8.844  -2.334 -23.719  1.00 75.06           O  
ATOM    541  CG  ASN A  69       6.629   1.359 -23.328  1.00 75.06           C  
ATOM    542  ND2 ASN A  69       5.527   1.726 -22.688  1.00 75.06           N  
ATOM    543  OD1 ASN A  69       7.453   2.174 -23.750  1.00 75.06           O  
ATOM    544  N   MET A  70       7.883  -2.689 -25.625  1.00 81.38           N  
ATOM    545  CA  MET A  70       8.234  -4.102 -25.734  1.00 81.38           C  
ATOM    546  C   MET A  70       7.719  -4.891 -24.531  1.00 81.38           C  
ATOM    547  CB  MET A  70       9.750  -4.277 -25.859  1.00 81.38           C  
ATOM    548  O   MET A  70       8.484  -5.613 -23.891  1.00 81.38           O  
ATOM    549  CG  MET A  70      10.320  -3.701 -27.156  1.00 81.38           C  
ATOM    550  SD  MET A  70       9.750  -4.605 -28.641  1.00 81.38           S  
ATOM    551  CE  MET A  70      10.812  -3.850 -29.906  1.00 81.38           C  
ATOM    552  N   GLU A  71       6.496  -4.668 -24.328  1.00 85.06           N  
ATOM    553  CA  GLU A  71       5.855  -5.363 -23.219  1.00 85.06           C  
ATOM    554  C   GLU A  71       4.410  -5.723 -23.562  1.00 85.06           C  
ATOM    555  CB  GLU A  71       5.906  -4.512 -21.953  1.00 85.06           C  
ATOM    556  O   GLU A  71       3.822  -5.160 -24.484  1.00 85.06           O  
ATOM    557  CG  GLU A  71       5.105  -3.219 -22.047  1.00 85.06           C  
ATOM    558  CD  GLU A  71       5.297  -2.305 -20.844  1.00 85.06           C  
ATOM    559  OE1 GLU A  71       4.438  -1.425 -20.609  1.00 85.06           O  
ATOM    560  OE2 GLU A  71       6.312  -2.469 -20.141  1.00 85.06           O  
ATOM    561  N   TYR A  72       3.920  -6.723 -22.906  1.00 88.75           N  
ATOM    562  CA  TYR A  72       2.512  -7.090 -23.016  1.00 88.75           C  
ATOM    563  C   TYR A  72       1.915  -7.379 -21.641  1.00 88.75           C  
ATOM    564  CB  TYR A  72       2.344  -8.312 -23.922  1.00 88.75           C  
ATOM    565  O   TYR A  72       2.625  -7.793 -20.719  1.00 88.75           O  
ATOM    566  CG  TYR A  72       2.824  -9.602 -23.312  1.00 88.75           C  
ATOM    567  CD1 TYR A  72       4.184  -9.906 -23.250  1.00 88.75           C  
ATOM    568  CD2 TYR A  72       1.921 -10.516 -22.781  1.00 88.75           C  
ATOM    569  CE1 TYR A  72       4.629 -11.094 -22.688  1.00 88.75           C  
ATOM    570  CE2 TYR A  72       2.357 -11.703 -22.203  1.00 88.75           C  
ATOM    571  OH  TYR A  72       4.148 -13.164 -21.594  1.00 88.75           O  
ATOM    572  CZ  TYR A  72       3.711 -11.984 -22.156  1.00 88.75           C  
ATOM    573  N   THR A  73       0.649  -7.098 -21.531  1.00 88.44           N  
ATOM    574  CA  THR A  73      -0.070  -7.367 -20.297  1.00 88.44           C  
ATOM    575  C   THR A  73      -0.838  -8.680 -20.391  1.00 88.44           C  
ATOM    576  CB  THR A  73      -1.044  -6.223 -19.953  1.00 88.44           C  
ATOM    577  O   THR A  73      -1.460  -8.969 -21.406  1.00 88.44           O  
ATOM    578  CG2 THR A  73      -1.709  -6.449 -18.594  1.00 88.44           C  
ATOM    579  OG1 THR A  73      -0.323  -4.984 -19.906  1.00 88.44           O  
ATOM    580  N   ILE A  74      -0.740  -9.477 -19.328  1.00 89.50           N  
ATOM    581  CA  ILE A  74      -1.450 -10.758 -19.312  1.00 89.50           C  
ATOM    582  C   ILE A  74      -2.158 -10.930 -17.969  1.00 89.50           C  
ATOM    583  CB  ILE A  74      -0.493 -11.938 -19.578  1.00 89.50           C  
ATOM    584  O   ILE A  74      -1.612 -10.578 -16.922  1.00 89.50           O  
ATOM    585  CG1 ILE A  74      -1.281 -13.250 -19.688  1.00 89.50           C  
ATOM    586  CG2 ILE A  74       0.568 -12.031 -18.484  1.00 89.50           C  
ATOM    587  CD1 ILE A  74      -0.473 -14.414 -20.250  1.00 89.50           C  
ATOM    588  N   ASP A  75      -3.373 -11.422 -18.031  1.00 86.81           N  
ATOM    589  CA  ASP A  75      -4.164 -11.773 -16.859  1.00 86.81           C  
ATOM    590  C   ASP A  75      -4.316 -13.289 -16.734  1.00 86.81           C  
ATOM    591  CB  ASP A  75      -5.543 -11.117 -16.922  1.00 86.81           C  
ATOM    592  O   ASP A  75      -4.848 -13.938 -17.641  1.00 86.81           O  
ATOM    593  CG  ASP A  75      -6.309 -11.227 -15.609  1.00 86.81           C  
ATOM    594  OD1 ASP A  75      -7.043 -12.211 -15.414  1.00 86.81           O  
ATOM    595  OD2 ASP A  75      -6.176 -10.305 -14.766  1.00 86.81           O  
ATOM    596  N   ILE A  76      -3.838 -13.828 -15.539  1.00 88.44           N  
ATOM    597  CA  ILE A  76      -3.836 -15.281 -15.453  1.00 88.44           C  
ATOM    598  C   ILE A  76      -4.367 -15.719 -14.086  1.00 88.44           C  
ATOM    599  CB  ILE A  76      -2.424 -15.859 -15.688  1.00 88.44           C  
ATOM    600  O   ILE A  76      -4.289 -14.969 -13.117  1.00 88.44           O  
ATOM    601  CG1 ILE A  76      -1.460 -15.383 -14.594  1.00 88.44           C  
ATOM    602  CG2 ILE A  76      -1.909 -15.477 -17.078  1.00 88.44           C  
ATOM    603  CD1 ILE A  76      -0.099 -16.062 -14.633  1.00 88.44           C  
ATOM    604  N   PHE A  77      -4.918 -16.938 -14.109  1.00 86.38           N  
ATOM    605  CA  PHE A  77      -5.062 -17.719 -12.891  1.00 86.38           C  
ATOM    606  C   PHE A  77      -3.904 -18.703 -12.734  1.00 86.38           C  
ATOM    607  CB  PHE A  77      -6.395 -18.469 -12.883  1.00 86.38           C  
ATOM    608  O   PHE A  77      -3.645 -19.500 -13.633  1.00 86.38           O  
ATOM    609  CG  PHE A  77      -7.598 -17.578 -12.727  1.00 86.38           C  
ATOM    610  CD1 PHE A  77      -8.000 -17.156 -11.469  1.00 86.38           C  
ATOM    611  CD2 PHE A  77      -8.320 -17.172 -13.836  1.00 86.38           C  
ATOM    612  CE1 PHE A  77      -9.117 -16.344 -11.320  1.00 86.38           C  
ATOM    613  CE2 PHE A  77      -9.438 -16.344 -13.695  1.00 86.38           C  
ATOM    614  CZ  PHE A  77      -9.828 -15.938 -12.430  1.00 86.38           C  
ATOM    615  N   PHE A  78      -3.227 -18.609 -11.648  1.00 91.38           N  
ATOM    616  CA  PHE A  78      -2.020 -19.391 -11.398  1.00 91.38           C  
ATOM    617  C   PHE A  78      -2.229 -20.359 -10.234  1.00 91.38           C  
ATOM    618  CB  PHE A  78      -0.832 -18.469 -11.109  1.00 91.38           C  
ATOM    619  O   PHE A  78      -2.576 -19.938  -9.133  1.00 91.38           O  
ATOM    620  CG  PHE A  78       0.497 -19.172 -11.102  1.00 91.38           C  
ATOM    621  CD1 PHE A  78       1.308 -19.156  -9.969  1.00 91.38           C  
ATOM    622  CD2 PHE A  78       0.935 -19.875 -12.227  1.00 91.38           C  
ATOM    623  CE1 PHE A  78       2.537 -19.812  -9.961  1.00 91.38           C  
ATOM    624  CE2 PHE A  78       2.164 -20.516 -12.219  1.00 91.38           C  
ATOM    625  CZ  PHE A  78       2.963 -20.484 -11.094  1.00 91.38           C  
ATOM    626  N   ALA A  79      -2.043 -21.594 -10.531  1.00 92.44           N  
ATOM    627  CA  ALA A  79      -2.254 -22.625  -9.531  1.00 92.44           C  
ATOM    628  C   ALA A  79      -0.964 -23.391  -9.258  1.00 92.44           C  
ATOM    629  CB  ALA A  79      -3.354 -23.594  -9.984  1.00 92.44           C  
ATOM    630  O   ALA A  79      -0.242 -23.766 -10.188  1.00 92.44           O  
ATOM    631  N   GLN A  80      -0.698 -23.562  -8.008  1.00 94.00           N  
ATOM    632  CA  GLN A  80       0.448 -24.344  -7.551  1.00 94.00           C  
ATOM    633  C   GLN A  80       0.021 -25.406  -6.551  1.00 94.00           C  
ATOM    634  CB  GLN A  80       1.501 -23.422  -6.926  1.00 94.00           C  
ATOM    635  O   GLN A  80      -0.667 -25.109  -5.570  1.00 94.00           O  
ATOM    636  CG  GLN A  80       2.053 -22.375  -7.879  1.00 94.00           C  
ATOM    637  CD  GLN A  80       2.980 -21.391  -7.199  1.00 94.00           C  
ATOM    638  NE2 GLN A  80       2.410 -20.328  -6.645  1.00 94.00           N  
ATOM    639  OE1 GLN A  80       4.199 -21.578  -7.168  1.00 94.00           O  
ATOM    640  N   THR A  81       0.438 -26.641  -6.855  1.00 96.38           N  
ATOM    641  CA  THR A  81       0.127 -27.766  -5.977  1.00 96.38           C  
ATOM    642  C   THR A  81       1.405 -28.438  -5.480  1.00 96.38           C  
ATOM    643  CB  THR A  81      -0.755 -28.812  -6.695  1.00 96.38           C  
ATOM    644  O   THR A  81       2.324 -28.688  -6.262  1.00 96.38           O  
ATOM    645  CG2 THR A  81      -1.162 -29.938  -5.742  1.00 96.38           C  
ATOM    646  OG1 THR A  81      -1.936 -28.172  -7.188  1.00 96.38           O  
ATOM    647  N   TRP A  82       1.484 -28.672  -4.215  1.00 97.12           N  
ATOM    648  CA  TRP A  82       2.602 -29.422  -3.637  1.00 97.12           C  
ATOM    649  C   TRP A  82       2.143 -30.250  -2.449  1.00 97.12           C  
ATOM    650  CB  TRP A  82       3.715 -28.453  -3.203  1.00 97.12           C  
ATOM    651  O   TRP A  82       0.985 -30.172  -2.033  1.00 97.12           O  
ATOM    652  CG  TRP A  82       3.350 -27.594  -2.035  1.00 97.12           C  
ATOM    653  CD1 TRP A  82       3.656 -27.812  -0.720  1.00 97.12           C  
ATOM    654  CD2 TRP A  82       2.607 -26.375  -2.078  1.00 97.12           C  
ATOM    655  CE2 TRP A  82       2.500 -25.906  -0.750  1.00 97.12           C  
ATOM    656  CE3 TRP A  82       2.021 -25.625  -3.109  1.00 97.12           C  
ATOM    657  NE1 TRP A  82       3.146 -26.797   0.058  1.00 97.12           N  
ATOM    658  CH2 TRP A  82       1.265 -24.016  -1.457  1.00 97.12           C  
ATOM    659  CZ2 TRP A  82       1.829 -24.719  -0.428  1.00 97.12           C  
ATOM    660  CZ3 TRP A  82       1.354 -24.453  -2.787  1.00 97.12           C  
ATOM    661  N   TYR A  83       3.045 -31.109  -1.993  1.00 96.88           N  
ATOM    662  CA  TYR A  83       2.744 -31.953  -0.847  1.00 96.88           C  
ATOM    663  C   TYR A  83       3.537 -31.516   0.379  1.00 96.88           C  
ATOM    664  CB  TYR A  83       3.051 -33.438  -1.171  1.00 96.88           C  
ATOM    665  O   TYR A  83       4.750 -31.312   0.300  1.00 96.88           O  
ATOM    666  CG  TYR A  83       2.010 -34.094  -2.045  1.00 96.88           C  
ATOM    667  CD1 TYR A  83       0.930 -34.750  -1.486  1.00 96.88           C  
ATOM    668  CD2 TYR A  83       2.107 -34.031  -3.432  1.00 96.88           C  
ATOM    669  CE1 TYR A  83      -0.030 -35.375  -2.287  1.00 96.88           C  
ATOM    670  CE2 TYR A  83       1.153 -34.625  -4.242  1.00 96.88           C  
ATOM    671  OH  TYR A  83      -0.857 -35.906  -4.461  1.00 96.88           O  
ATOM    672  CZ  TYR A  83       0.090 -35.312  -3.664  1.00 96.88           C  
ATOM    673  N   ASP A  84       2.807 -31.312   1.463  1.00 95.69           N  
ATOM    674  CA  ASP A  84       3.396 -31.000   2.762  1.00 95.69           C  
ATOM    675  C   ASP A  84       2.887 -31.938   3.842  1.00 95.69           C  
ATOM    676  CB  ASP A  84       3.094 -29.547   3.148  1.00 95.69           C  
ATOM    677  O   ASP A  84       1.769 -31.781   4.336  1.00 95.69           O  
ATOM    678  CG  ASP A  84       3.945 -29.047   4.305  1.00 95.69           C  
ATOM    679  OD1 ASP A  84       4.430 -29.875   5.105  1.00 95.69           O  
ATOM    680  OD2 ASP A  84       4.133 -27.812   4.418  1.00 95.69           O  
ATOM    681  N   ARG A  85       3.717 -32.781   4.266  1.00 92.81           N  
ATOM    682  CA  ARG A  85       3.322 -33.812   5.207  1.00 92.81           C  
ATOM    683  C   ARG A  85       2.908 -33.219   6.547  1.00 92.81           C  
ATOM    684  CB  ARG A  85       4.461 -34.812   5.410  1.00 92.81           C  
ATOM    685  O   ARG A  85       2.178 -33.844   7.316  1.00 92.81           O  
ATOM    686  CG  ARG A  85       4.750 -35.688   4.188  1.00 92.81           C  
ATOM    687  CD  ARG A  85       5.883 -36.656   4.445  1.00 92.81           C  
ATOM    688  NE  ARG A  85       6.215 -37.438   3.248  1.00 92.81           N  
ATOM    689  NH1 ARG A  85       8.344 -38.000   3.945  1.00 92.81           N  
ATOM    690  NH2 ARG A  85       7.566 -38.719   1.914  1.00 92.81           N  
ATOM    691  CZ  ARG A  85       7.375 -38.062   3.039  1.00 92.81           C  
ATOM    692  N   ARG A  86       3.375 -32.125   6.945  1.00 92.81           N  
ATOM    693  CA  ARG A  86       3.051 -31.484   8.219  1.00 92.81           C  
ATOM    694  C   ARG A  86       1.592 -31.047   8.258  1.00 92.81           C  
ATOM    695  CB  ARG A  86       3.967 -30.281   8.469  1.00 92.81           C  
ATOM    696  O   ARG A  86       1.049 -30.766   9.328  1.00 92.81           O  
ATOM    697  CG  ARG A  86       5.441 -30.641   8.547  1.00 92.81           C  
ATOM    698  CD  ARG A  86       6.320 -29.406   8.609  1.00 92.81           C  
ATOM    699  NE  ARG A  86       6.270 -28.641   7.359  1.00 92.81           N  
ATOM    700  NH1 ARG A  86       7.586 -26.906   8.117  1.00 92.81           N  
ATOM    701  NH2 ARG A  86       6.762 -26.875   5.980  1.00 92.81           N  
ATOM    702  CZ  ARG A  86       6.871 -27.469   7.156  1.00 92.81           C  
ATOM    703  N   LEU A  87       0.958 -31.078   7.023  1.00 95.25           N  
ATOM    704  CA  LEU A  87      -0.418 -30.594   6.941  1.00 95.25           C  
ATOM    705  C   LEU A  87      -1.383 -31.766   6.738  1.00 95.25           C  
ATOM    706  CB  LEU A  87      -0.570 -29.594   5.801  1.00 95.25           C  
ATOM    707  O   LEU A  87      -2.527 -31.562   6.324  1.00 95.25           O  
ATOM    708  CG  LEU A  87       0.208 -28.281   5.945  1.00 95.25           C  
ATOM    709  CD1 LEU A  87       0.064 -27.438   4.684  1.00 95.25           C  
ATOM    710  CD2 LEU A  87      -0.269 -27.500   7.172  1.00 95.25           C  
ATOM    711  N   LYS A  88      -0.889 -32.906   6.965  1.00 94.56           N  
ATOM    712  CA  LYS A  88      -1.754 -34.094   6.934  1.00 94.56           C  
ATOM    713  C   LYS A  88      -2.676 -34.125   8.148  1.00 94.56           C  
ATOM    714  CB  LYS A  88      -0.919 -35.375   6.871  1.00 94.56           C  
ATOM    715  O   LYS A  88      -2.262 -33.781   9.258  1.00 94.56           O  
ATOM    716  CG  LYS A  88      -1.735 -36.625   6.625  1.00 94.56           C  
ATOM    717  CD  LYS A  88      -0.843 -37.844   6.488  1.00 94.56           C  
ATOM    718  CE  LYS A  88      -1.662 -39.125   6.352  1.00 94.56           C  
ATOM    719  NZ  LYS A  88      -0.792 -40.344   6.227  1.00 94.56           N  
ATOM    720  N   PHE A  89      -3.938 -34.531   7.926  1.00 92.50           N  
ATOM    721  CA  PHE A  89      -4.859 -34.656   9.047  1.00 92.50           C  
ATOM    722  C   PHE A  89      -5.836 -35.812   8.797  1.00 92.50           C  
ATOM    723  CB  PHE A  89      -5.629 -33.375   9.281  1.00 92.50           C  
ATOM    724  O   PHE A  89      -6.035 -36.219   7.656  1.00 92.50           O  
ATOM    725  CG  PHE A  89      -6.461 -32.938   8.102  1.00 92.50           C  
ATOM    726  CD1 PHE A  89      -5.902 -32.156   7.078  1.00 92.50           C  
ATOM    727  CD2 PHE A  89      -7.801 -33.281   8.016  1.00 92.50           C  
ATOM    728  CE1 PHE A  89      -6.668 -31.766   5.988  1.00 92.50           C  
ATOM    729  CE2 PHE A  89      -8.578 -32.875   6.930  1.00 92.50           C  
ATOM    730  CZ  PHE A  89      -8.008 -32.125   5.918  1.00 92.50           C  
ATOM    731  N   ASN A  90      -6.328 -36.312   9.914  1.00 89.12           N  
ATOM    732  CA  ASN A  90      -7.293 -37.406   9.844  1.00 89.12           C  
ATOM    733  C   ASN A  90      -8.703 -36.938  10.188  1.00 89.12           C  
ATOM    734  CB  ASN A  90      -6.875 -38.562  10.773  1.00 89.12           C  
ATOM    735  O   ASN A  90      -8.961 -36.531  11.320  1.00 89.12           O  
ATOM    736  CG  ASN A  90      -5.633 -39.281  10.289  1.00 89.12           C  
ATOM    737  ND2 ASN A  90      -4.871 -39.844  11.219  1.00 89.12           N  
ATOM    738  OD1 ASN A  90      -5.359 -39.344   9.086  1.00 89.12           O  
ATOM    739  N   SER A  91      -9.539 -36.875   9.188  1.00 86.00           N  
ATOM    740  CA  SER A  91     -10.922 -36.469   9.359  1.00 86.00           C  
ATOM    741  C   SER A  91     -11.805 -36.969   8.219  1.00 86.00           C  
ATOM    742  CB  SER A  91     -11.023 -34.938   9.445  1.00 86.00           C  
ATOM    743  O   SER A  91     -11.297 -37.469   7.215  1.00 86.00           O  
ATOM    744  OG  SER A  91     -12.367 -34.531   9.594  1.00 86.00           O  
ATOM    745  N   THR A  92     -13.102 -36.938   8.438  1.00 83.94           N  
ATOM    746  CA  THR A  92     -14.062 -37.281   7.398  1.00 83.94           C  
ATOM    747  C   THR A  92     -14.094 -36.219   6.305  1.00 83.94           C  
ATOM    748  CB  THR A  92     -15.477 -37.469   7.980  1.00 83.94           C  
ATOM    749  O   THR A  92     -14.469 -36.531   5.164  1.00 83.94           O  
ATOM    750  CG2 THR A  92     -15.516 -38.656   8.961  1.00 83.94           C  
ATOM    751  OG1 THR A  92     -15.867 -36.281   8.664  1.00 83.94           O  
ATOM    752  N   ILE A  93     -13.586 -35.125   6.723  1.00 82.75           N  
ATOM    753  CA  ILE A  93     -13.484 -34.062   5.730  1.00 82.75           C  
ATOM    754  C   ILE A  93     -12.227 -34.250   4.891  1.00 82.75           C  
ATOM    755  CB  ILE A  93     -13.477 -32.656   6.391  1.00 82.75           C  
ATOM    756  O   ILE A  93     -11.117 -34.344   5.434  1.00 82.75           O  
ATOM    757  CG1 ILE A  93     -14.773 -32.438   7.188  1.00 82.75           C  
ATOM    758  CG2 ILE A  93     -13.289 -31.562   5.340  1.00 82.75           C  
ATOM    759  CD1 ILE A  93     -14.758 -31.172   8.055  1.00 82.75           C  
ATOM    760  N   LYS A  94     -12.445 -34.312   3.652  1.00 87.31           N  
ATOM    761  CA  LYS A  94     -11.336 -34.625   2.762  1.00 87.31           C  
ATOM    762  C   LYS A  94     -10.516 -33.406   2.426  1.00 87.31           C  
ATOM    763  CB  LYS A  94     -11.852 -35.281   1.479  1.00 87.31           C  
ATOM    764  O   LYS A  94      -9.312 -33.500   2.164  1.00 87.31           O  
ATOM    765  CG  LYS A  94     -12.359 -36.719   1.666  1.00 87.31           C  
ATOM    766  CD  LYS A  94     -12.695 -37.375   0.332  1.00 87.31           C  
ATOM    767  CE  LYS A  94     -13.164 -38.812   0.516  1.00 87.31           C  
ATOM    768  NZ  LYS A  94     -13.469 -39.469  -0.792  1.00 87.31           N  
ATOM    769  N   VAL A  95     -11.203 -32.281   2.420  1.00 90.56           N  
ATOM    770  CA  VAL A  95     -10.492 -31.094   1.975  1.00 90.56           C  
ATOM    771  C   VAL A  95     -10.938 -29.891   2.799  1.00 90.56           C  
ATOM    772  CB  VAL A  95     -10.719 -30.828   0.470  1.00 90.56           C  
ATOM    773  O   VAL A  95     -12.133 -29.719   3.068  1.00 90.56           O  
ATOM    774  CG1 VAL A  95     -12.203 -30.609   0.181  1.00 90.56           C  
ATOM    775  CG2 VAL A  95      -9.898 -29.625   0.013  1.00 90.56           C  
ATOM    776  N   LEU A  96      -9.938 -29.172   3.236  1.00 89.50           N  
ATOM    777  CA  LEU A  96     -10.188 -27.875   3.867  1.00 89.50           C  
ATOM    778  C   LEU A  96     -10.070 -26.750   2.852  1.00 89.50           C  
ATOM    779  CB  LEU A  96      -9.219 -27.656   5.027  1.00 89.50           C  
ATOM    780  O   LEU A  96      -9.016 -26.562   2.250  1.00 89.50           O  
ATOM    781  CG  LEU A  96      -9.281 -28.656   6.176  1.00 89.50           C  
ATOM    782  CD1 LEU A  96      -8.117 -28.438   7.137  1.00 89.50           C  
ATOM    783  CD2 LEU A  96     -10.609 -28.547   6.906  1.00 89.50           C  
ATOM    784  N   ARG A  97     -11.156 -26.062   2.674  1.00 88.75           N  
ATOM    785  CA  ARG A  97     -11.156 -24.891   1.802  1.00 88.75           C  
ATOM    786  C   ARG A  97     -11.039 -23.609   2.611  1.00 88.75           C  
ATOM    787  CB  ARG A  97     -12.422 -24.859   0.943  1.00 88.75           C  
ATOM    788  O   ARG A  97     -11.922 -23.281   3.404  1.00 88.75           O  
ATOM    789  CG  ARG A  97     -12.594 -26.078   0.052  1.00 88.75           C  
ATOM    790  CD  ARG A  97     -13.898 -26.031  -0.729  1.00 88.75           C  
ATOM    791  NE  ARG A  97     -14.094 -27.219  -1.545  1.00 88.75           N  
ATOM    792  NH1 ARG A  97     -13.227 -26.297  -3.477  1.00 88.75           N  
ATOM    793  NH2 ARG A  97     -13.984 -28.453  -3.479  1.00 88.75           N  
ATOM    794  CZ  ARG A  97     -13.766 -27.312  -2.832  1.00 88.75           C  
ATOM    795  N   LEU A  98      -9.906 -22.984   2.350  1.00 85.50           N  
ATOM    796  CA  LEU A  98      -9.570 -21.859   3.207  1.00 85.50           C  
ATOM    797  C   LEU A  98      -9.398 -20.594   2.383  1.00 85.50           C  
ATOM    798  CB  LEU A  98      -8.297 -22.156   4.000  1.00 85.50           C  
ATOM    799  O   LEU A  98      -9.062 -20.656   1.196  1.00 85.50           O  
ATOM    800  CG  LEU A  98      -8.281 -23.453   4.809  1.00 85.50           C  
ATOM    801  CD1 LEU A  98      -6.863 -23.766   5.277  1.00 85.50           C  
ATOM    802  CD2 LEU A  98      -9.234 -23.344   5.996  1.00 85.50           C  
ATOM    803  N   ASN A  99      -9.695 -19.500   3.068  1.00 78.50           N  
ATOM    804  CA  ASN A  99      -9.594 -18.234   2.377  1.00 78.50           C  
ATOM    805  C   ASN A  99      -8.203 -17.609   2.531  1.00 78.50           C  
ATOM    806  CB  ASN A  99     -10.656 -17.250   2.885  1.00 78.50           C  
ATOM    807  O   ASN A  99      -7.273 -18.281   2.998  1.00 78.50           O  
ATOM    808  CG  ASN A  99     -10.492 -16.922   4.352  1.00 78.50           C  
ATOM    809  ND2 ASN A  99     -11.484 -16.234   4.922  1.00 78.50           N  
ATOM    810  OD1 ASN A  99      -9.484 -17.266   4.969  1.00 78.50           O  
ATOM    811  N   SER A 100      -8.016 -16.328   2.123  1.00 76.25           N  
ATOM    812  CA  SER A 100      -6.734 -15.633   1.989  1.00 76.25           C  
ATOM    813  C   SER A 100      -6.090 -15.398   3.350  1.00 76.25           C  
ATOM    814  CB  SER A 100      -6.914 -14.305   1.266  1.00 76.25           C  
ATOM    815  O   SER A 100      -4.875 -15.203   3.441  1.00 76.25           O  
ATOM    816  OG  SER A 100      -7.809 -13.461   1.976  1.00 76.25           O  
ATOM    817  N   ASN A 101      -6.836 -15.516   4.391  1.00 75.00           N  
ATOM    818  CA  ASN A 101      -6.289 -15.266   5.719  1.00 75.00           C  
ATOM    819  C   ASN A 101      -5.301 -16.359   6.133  1.00 75.00           C  
ATOM    820  CB  ASN A 101      -7.410 -15.148   6.754  1.00 75.00           C  
ATOM    821  O   ASN A 101      -4.500 -16.156   7.047  1.00 75.00           O  
ATOM    822  CG  ASN A 101      -8.266 -13.914   6.551  1.00 75.00           C  
ATOM    823  ND2 ASN A 101      -9.422 -13.883   7.195  1.00 75.00           N  
ATOM    824  OD1 ASN A 101      -7.883 -12.992   5.828  1.00 75.00           O  
ATOM    825  N   MET A 102      -5.316 -17.453   5.391  1.00 81.25           N  
ATOM    826  CA  MET A 102      -4.465 -18.578   5.730  1.00 81.25           C  
ATOM    827  C   MET A 102      -3.129 -18.500   5.000  1.00 81.25           C  
ATOM    828  CB  MET A 102      -5.164 -19.906   5.398  1.00 81.25           C  
ATOM    829  O   MET A 102      -2.188 -19.219   5.332  1.00 81.25           O  
ATOM    830  CG  MET A 102      -6.191 -20.328   6.434  1.00 81.25           C  
ATOM    831  SD  MET A 102      -5.453 -20.578   8.094  1.00 81.25           S  
ATOM    832  CE  MET A 102      -4.402 -22.016   7.766  1.00 81.25           C  
ATOM    833  N   VAL A 103      -2.992 -17.719   3.984  1.00 78.00           N  
ATOM    834  CA  VAL A 103      -1.800 -17.688   3.143  1.00 78.00           C  
ATOM    835  C   VAL A 103      -0.596 -17.250   3.975  1.00 78.00           C  
ATOM    836  CB  VAL A 103      -1.987 -16.734   1.938  1.00 78.00           C  
ATOM    837  O   VAL A 103       0.508 -17.766   3.803  1.00 78.00           O  
ATOM    838  CG1 VAL A 103      -0.661 -16.516   1.214  1.00 78.00           C  
ATOM    839  CG2 VAL A 103      -3.035 -17.297   0.978  1.00 78.00           C  
ATOM    840  N   GLY A 104      -0.689 -16.625   5.039  1.00 77.44           N  
ATOM    841  CA  GLY A 104       0.426 -16.219   5.879  1.00 77.44           C  
ATOM    842  C   GLY A 104       0.732 -17.203   6.988  1.00 77.44           C  
ATOM    843  O   GLY A 104       1.780 -17.125   7.629  1.00 77.44           O  
ATOM    844  N   LYS A 105      -0.017 -18.203   6.988  1.00 87.38           N  
ATOM    845  CA  LYS A 105       0.127 -19.141   8.109  1.00 87.38           C  
ATOM    846  C   LYS A 105       0.769 -20.453   7.660  1.00 87.38           C  
ATOM    847  CB  LYS A 105      -1.231 -19.406   8.758  1.00 87.38           C  
ATOM    848  O   LYS A 105       1.218 -21.234   8.492  1.00 87.38           O  
ATOM    849  CG  LYS A 105      -1.889 -18.188   9.367  1.00 87.38           C  
ATOM    850  CD  LYS A 105      -3.123 -18.547  10.180  1.00 87.38           C  
ATOM    851  CE  LYS A 105      -3.738 -17.328  10.852  1.00 87.38           C  
ATOM    852  NZ  LYS A 105      -4.844 -17.703  11.781  1.00 87.38           N  
ATOM    853  N   ILE A 106       0.896 -20.656   6.344  1.00 90.06           N  
ATOM    854  CA  ILE A 106       1.555 -21.859   5.840  1.00 90.06           C  
ATOM    855  C   ILE A 106       2.654 -21.469   4.855  1.00 90.06           C  
ATOM    856  CB  ILE A 106       0.547 -22.812   5.168  1.00 90.06           C  
ATOM    857  O   ILE A 106       2.701 -20.328   4.387  1.00 90.06           O  
ATOM    858  CG1 ILE A 106      -0.060 -22.156   3.920  1.00 90.06           C  
ATOM    859  CG2 ILE A 106      -0.547 -23.219   6.156  1.00 90.06           C  
ATOM    860  CD1 ILE A 106      -0.696 -23.141   2.951  1.00 90.06           C  
ATOM    861  N   TRP A 107       3.475 -22.438   4.582  1.00 90.62           N  
ATOM    862  CA  TRP A 107       4.535 -22.203   3.607  1.00 90.62           C  
ATOM    863  C   TRP A 107       3.973 -22.172   2.191  1.00 90.62           C  
ATOM    864  CB  TRP A 107       5.613 -23.297   3.721  1.00 90.62           C  
ATOM    865  O   TRP A 107       3.168 -23.031   1.816  1.00 90.62           O  
ATOM    866  CG  TRP A 107       6.727 -23.141   2.727  1.00 90.62           C  
ATOM    867  CD1 TRP A 107       7.844 -22.359   2.848  1.00 90.62           C  
ATOM    868  CD2 TRP A 107       6.828 -23.797   1.455  1.00 90.62           C  
ATOM    869  CE2 TRP A 107       8.031 -23.359   0.859  1.00 90.62           C  
ATOM    870  CE3 TRP A 107       6.012 -24.703   0.763  1.00 90.62           C  
ATOM    871  NE1 TRP A 107       8.633 -22.484   1.728  1.00 90.62           N  
ATOM    872  CH2 TRP A 107       7.629 -24.703  -1.056  1.00 90.62           C  
ATOM    873  CZ2 TRP A 107       8.445 -23.812  -0.399  1.00 90.62           C  
ATOM    874  CZ3 TRP A 107       6.426 -25.141  -0.489  1.00 90.62           C  
ATOM    875  N   ILE A 108       4.348 -21.141   1.499  1.00 90.31           N  
ATOM    876  CA  ILE A 108       3.975 -21.031   0.092  1.00 90.31           C  
ATOM    877  C   ILE A 108       5.230 -20.891  -0.763  1.00 90.31           C  
ATOM    878  CB  ILE A 108       3.025 -19.828  -0.146  1.00 90.31           C  
ATOM    879  O   ILE A 108       6.195 -20.234  -0.360  1.00 90.31           O  
ATOM    880  CG1 ILE A 108       1.739 -20.000   0.669  1.00 90.31           C  
ATOM    881  CG2 ILE A 108       2.713 -19.688  -1.638  1.00 90.31           C  
ATOM    882  CD1 ILE A 108       0.841 -18.766   0.670  1.00 90.31           C  
ATOM    883  N   PRO A 109       5.188 -21.438  -1.949  1.00 90.81           N  
ATOM    884  CA  PRO A 109       6.348 -21.297  -2.828  1.00 90.81           C  
ATOM    885  C   PRO A 109       6.691 -19.844  -3.119  1.00 90.81           C  
ATOM    886  CB  PRO A 109       5.918 -22.016  -4.105  1.00 90.81           C  
ATOM    887  O   PRO A 109       5.797 -19.000  -3.201  1.00 90.81           O  
ATOM    888  CG  PRO A 109       4.855 -22.969  -3.664  1.00 90.81           C  
ATOM    889  CD  PRO A 109       4.098 -22.359  -2.527  1.00 90.81           C  
ATOM    890  N   ASP A 110       7.930 -19.578  -3.373  1.00 87.81           N  
ATOM    891  CA  ASP A 110       8.391 -18.219  -3.645  1.00 87.81           C  
ATOM    892  C   ASP A 110       8.477 -17.953  -5.145  1.00 87.81           C  
ATOM    893  CB  ASP A 110       9.750 -17.969  -2.988  1.00 87.81           C  
ATOM    894  O   ASP A 110       9.430 -17.344  -5.621  1.00 87.81           O  
ATOM    895  CG  ASP A 110      10.852 -18.859  -3.549  1.00 87.81           C  
ATOM    896  OD1 ASP A 110      10.539 -19.906  -4.148  1.00 87.81           O  
ATOM    897  OD2 ASP A 110      12.039 -18.500  -3.387  1.00 87.81           O  
ATOM    898  N   THR A 111       7.520 -18.297  -5.824  1.00 90.12           N  
ATOM    899  CA  THR A 111       7.492 -18.172  -7.277  1.00 90.12           C  
ATOM    900  C   THR A 111       7.543 -16.703  -7.688  1.00 90.12           C  
ATOM    901  CB  THR A 111       6.238 -18.828  -7.875  1.00 90.12           C  
ATOM    902  O   THR A 111       6.852 -15.859  -7.102  1.00 90.12           O  
ATOM    903  CG2 THR A 111       6.301 -18.859  -9.398  1.00 90.12           C  
ATOM    904  OG1 THR A 111       6.137 -20.172  -7.387  1.00 90.12           O  
ATOM    905  N   PHE A 112       8.391 -16.469  -8.688  1.00 88.44           N  
ATOM    906  CA  PHE A 112       8.414 -15.141  -9.289  1.00 88.44           C  
ATOM    907  C   PHE A 112       8.477 -15.234 -10.812  1.00 88.44           C  
ATOM    908  CB  PHE A 112       9.602 -14.328  -8.766  1.00 88.44           C  
ATOM    909  O   PHE A 112       8.852 -16.266 -11.359  1.00 88.44           O  
ATOM    910  CG  PHE A 112      10.891 -14.617  -9.477  1.00 88.44           C  
ATOM    911  CD1 PHE A 112      11.586 -15.797  -9.234  1.00 88.44           C  
ATOM    912  CD2 PHE A 112      11.414 -13.703 -10.383  1.00 88.44           C  
ATOM    913  CE1 PHE A 112      12.789 -16.062  -9.891  1.00 88.44           C  
ATOM    914  CE2 PHE A 112      12.617 -13.969 -11.047  1.00 88.44           C  
ATOM    915  CZ  PHE A 112      13.297 -15.148 -10.797  1.00 88.44           C  
ATOM    916  N   PHE A 113       8.008 -14.180 -11.406  1.00 89.50           N  
ATOM    917  CA  PHE A 113       8.047 -14.109 -12.859  1.00 89.50           C  
ATOM    918  C   PHE A 113       9.266 -13.312 -13.328  1.00 89.50           C  
ATOM    919  CB  PHE A 113       6.766 -13.469 -13.398  1.00 89.50           C  
ATOM    920  O   PHE A 113       9.352 -12.109 -13.094  1.00 89.50           O  
ATOM    921  CG  PHE A 113       5.543 -14.328 -13.242  1.00 89.50           C  
ATOM    922  CD1 PHE A 113       5.148 -15.195 -14.258  1.00 89.50           C  
ATOM    923  CD2 PHE A 113       4.785 -14.273 -12.078  1.00 89.50           C  
ATOM    924  CE1 PHE A 113       4.020 -15.992 -14.109  1.00 89.50           C  
ATOM    925  CE2 PHE A 113       3.652 -15.070 -11.930  1.00 89.50           C  
ATOM    926  CZ  PHE A 113       3.270 -15.930 -12.945  1.00 89.50           C  
ATOM    927  N   ARG A 114      10.086 -13.953 -14.023  1.00 87.12           N  
ATOM    928  CA  ARG A 114      11.430 -13.484 -14.336  1.00 87.12           C  
ATOM    929  C   ARG A 114      11.383 -12.273 -15.258  1.00 87.12           C  
ATOM    930  CB  ARG A 114      12.258 -14.602 -14.969  1.00 87.12           C  
ATOM    931  O   ARG A 114      12.203 -11.359 -15.133  1.00 87.12           O  
ATOM    932  CG  ARG A 114      12.625 -15.727 -14.008  1.00 87.12           C  
ATOM    933  CD  ARG A 114      13.516 -16.766 -14.672  1.00 87.12           C  
ATOM    934  NE  ARG A 114      14.211 -17.594 -13.680  1.00 87.12           N  
ATOM    935  NH1 ARG A 114      16.219 -16.453 -13.844  1.00 87.12           N  
ATOM    936  NH2 ARG A 114      16.000 -18.234 -12.406  1.00 87.12           N  
ATOM    937  CZ  ARG A 114      15.477 -17.422 -13.312  1.00 87.12           C  
ATOM    938  N   ASN A 115      10.492 -12.289 -16.172  1.00 86.19           N  
ATOM    939  CA  ASN A 115      10.461 -11.195 -17.141  1.00 86.19           C  
ATOM    940  C   ASN A 115       9.289 -10.250 -16.875  1.00 86.19           C  
ATOM    941  CB  ASN A 115      10.398 -11.727 -18.562  1.00 86.19           C  
ATOM    942  O   ASN A 115       8.797  -9.594 -17.797  1.00 86.19           O  
ATOM    943  CG  ASN A 115       9.211 -12.641 -18.797  1.00 86.19           C  
ATOM    944  ND2 ASN A 115       8.578 -12.516 -19.953  1.00 86.19           N  
ATOM    945  OD1 ASN A 115       8.859 -13.461 -17.938  1.00 86.19           O  
ATOM    946  N   SER A 116       8.852 -10.234 -15.664  1.00 86.75           N  
ATOM    947  CA  SER A 116       7.777  -9.312 -15.312  1.00 86.75           C  
ATOM    948  C   SER A 116       8.328  -7.938 -14.945  1.00 86.75           C  
ATOM    949  CB  SER A 116       6.953  -9.867 -14.148  1.00 86.75           C  
ATOM    950  O   SER A 116       9.336  -7.832 -14.242  1.00 86.75           O  
ATOM    951  OG  SER A 116       7.684  -9.789 -12.938  1.00 86.75           O  
ATOM    952  N   LYS A 117       7.723  -6.934 -15.469  1.00 74.50           N  
ATOM    953  CA  LYS A 117       8.023  -5.566 -15.062  1.00 74.50           C  
ATOM    954  C   LYS A 117       7.160  -5.148 -13.875  1.00 74.50           C  
ATOM    955  CB  LYS A 117       7.820  -4.598 -16.219  1.00 74.50           C  
ATOM    956  O   LYS A 117       7.625  -4.441 -12.977  1.00 74.50           O  
ATOM    957  CG  LYS A 117       8.844  -4.746 -17.344  1.00 74.50           C  
ATOM    958  CD  LYS A 117       8.727  -3.625 -18.359  1.00 74.50           C  
ATOM    959  CE  LYS A 117       9.797  -3.730 -19.438  1.00 74.50           C  
ATOM    960  NZ  LYS A 117       9.680  -2.635 -20.453  1.00 74.50           N  
ATOM    961  N   LYS A 118       6.016  -5.504 -13.969  1.00 72.38           N  
ATOM    962  CA  LYS A 118       5.043  -5.270 -12.906  1.00 72.38           C  
ATOM    963  C   LYS A 118       4.055  -6.426 -12.797  1.00 72.38           C  
ATOM    964  CB  LYS A 118       4.293  -3.959 -13.141  1.00 72.38           C  
ATOM    965  O   LYS A 118       3.623  -6.977 -13.812  1.00 72.38           O  
ATOM    966  CG  LYS A 118       3.465  -3.494 -11.953  1.00 72.38           C  
ATOM    967  CD  LYS A 118       2.793  -2.156 -12.227  1.00 72.38           C  
ATOM    968  CE  LYS A 118       1.925  -1.715 -11.055  1.00 72.38           C  
ATOM    969  NZ  LYS A 118       1.229  -0.423 -11.336  1.00 72.38           N  
ATOM    970  N   ALA A 119       3.854  -6.859 -11.633  1.00 64.94           N  
ATOM    971  CA  ALA A 119       2.822  -7.867 -11.391  1.00 64.94           C  
ATOM    972  C   ALA A 119       1.943  -7.484 -10.203  1.00 64.94           C  
ATOM    973  CB  ALA A 119       3.459  -9.234 -11.156  1.00 64.94           C  
ATOM    974  O   ALA A 119       2.447  -7.055  -9.164  1.00 64.94           O  
ATOM    975  N   ASP A 120       0.688  -7.516 -10.422  1.00 65.56           N  
ATOM    976  CA  ASP A 120      -0.245  -7.148  -9.359  1.00 65.56           C  
ATOM    977  C   ASP A 120      -1.275  -8.250  -9.133  1.00 65.56           C  
ATOM    978  CB  ASP A 120      -0.949  -5.832  -9.695  1.00 65.56           C  
ATOM    979  O   ASP A 120      -1.878  -8.750 -10.086  1.00 65.56           O  
ATOM    980  CG  ASP A 120      -0.026  -4.629  -9.617  1.00 65.56           C  
ATOM    981  OD1 ASP A 120       0.877  -4.609  -8.750  1.00 65.56           O  
ATOM    982  OD2 ASP A 120      -0.204  -3.691 -10.422  1.00 65.56           O  
ATOM    983  N   ALA A 121      -1.332  -8.695  -7.840  1.00 59.31           N  
ATOM    984  CA  ALA A 121      -2.439  -9.578  -7.473  1.00 59.31           C  
ATOM    985  C   ALA A 121      -3.736  -8.789  -7.312  1.00 59.31           C  
ATOM    986  CB  ALA A 121      -2.117 -10.336  -6.188  1.00 59.31           C  
ATOM    987  O   ALA A 121      -3.729  -7.668  -6.801  1.00 59.31           O  
ATOM    988  N   HIS A 122      -4.723  -9.414  -7.801  1.00 59.00           N  
ATOM    989  CA  HIS A 122      -6.031  -8.766  -7.734  1.00 59.00           C  
ATOM    990  C   HIS A 122      -6.621  -8.867  -6.332  1.00 59.00           C  
ATOM    991  CB  HIS A 122      -6.984  -9.391  -8.750  1.00 59.00           C  
ATOM    992  O   HIS A 122      -6.469  -9.883  -5.656  1.00 59.00           O  
ATOM    993  CG  HIS A 122      -6.699  -8.992 -10.164  1.00 59.00           C  
ATOM    994  CD2 HIS A 122      -5.695  -9.344 -11.000  1.00 59.00           C  
ATOM    995  ND1 HIS A 122      -7.504  -8.117 -10.867  1.00 59.00           N  
ATOM    996  CE1 HIS A 122      -7.008  -7.953 -12.086  1.00 59.00           C  
ATOM    997  NE2 HIS A 122      -5.910  -8.680 -12.188  1.00 59.00           N  
ATOM    998  N   TRP A 123      -7.113  -7.777  -5.875  1.00 54.31           N  
ATOM    999  CA  TRP A 123      -7.844  -7.785  -4.609  1.00 54.31           C  
ATOM   1000  C   TRP A 123      -9.008  -6.801  -4.645  1.00 54.31           C  
ATOM   1001  CB  TRP A 123      -6.906  -7.449  -3.447  1.00 54.31           C  
ATOM   1002  O   TRP A 123      -8.945  -5.777  -5.332  1.00 54.31           O  
ATOM   1003  CG  TRP A 123      -6.336  -6.062  -3.508  1.00 54.31           C  
ATOM   1004  CD1 TRP A 123      -5.469  -5.566  -4.441  1.00 54.31           C  
ATOM   1005  CD2 TRP A 123      -6.590  -4.996  -2.590  1.00 54.31           C  
ATOM   1006  CE2 TRP A 123      -5.844  -3.879  -3.031  1.00 54.31           C  
ATOM   1007  CE3 TRP A 123      -7.375  -4.871  -1.438  1.00 54.31           C  
ATOM   1008  NE1 TRP A 123      -5.168  -4.254  -4.164  1.00 54.31           N  
ATOM   1009  CH2 TRP A 123      -6.637  -2.562  -1.232  1.00 54.31           C  
ATOM   1010  CZ2 TRP A 123      -5.859  -2.656  -2.357  1.00 54.31           C  
ATOM   1011  CZ3 TRP A 123      -7.391  -3.652  -0.769  1.00 54.31           C  
ATOM   1012  N   ILE A 124     -10.086  -7.207  -4.273  1.00 54.47           N  
ATOM   1013  CA  ILE A 124     -11.180  -6.273  -4.043  1.00 54.47           C  
ATOM   1014  C   ILE A 124     -11.281  -5.957  -2.553  1.00 54.47           C  
ATOM   1015  CB  ILE A 124     -12.523  -6.840  -4.562  1.00 54.47           C  
ATOM   1016  O   ILE A 124     -10.859  -4.887  -2.107  1.00 54.47           O  
ATOM   1017  CG1 ILE A 124     -12.445  -7.086  -6.074  1.00 54.47           C  
ATOM   1018  CG2 ILE A 124     -13.672  -5.891  -4.223  1.00 54.47           C  
ATOM   1019  CD1 ILE A 124     -13.672  -7.781  -6.652  1.00 54.47           C  
ATOM   1020  N   THR A 125     -11.805  -6.996  -1.938  1.00 56.22           N  
ATOM   1021  CA  THR A 125     -11.914  -6.887  -0.488  1.00 56.22           C  
ATOM   1022  C   THR A 125     -10.844  -7.730   0.201  1.00 56.22           C  
ATOM   1023  CB  THR A 125     -13.305  -7.312   0.001  1.00 56.22           C  
ATOM   1024  O   THR A 125     -10.281  -7.324   1.218  1.00 56.22           O  
ATOM   1025  CG2 THR A 125     -14.375  -6.328  -0.454  1.00 56.22           C  
ATOM   1026  OG1 THR A 125     -13.609  -8.609  -0.525  1.00 56.22           O  
ATOM   1027  N   THR A 126     -10.547  -8.742  -0.526  1.00 63.50           N  
ATOM   1028  CA  THR A 126      -9.523  -9.688  -0.094  1.00 63.50           C  
ATOM   1029  C   THR A 126      -8.680 -10.141  -1.278  1.00 63.50           C  
ATOM   1030  CB  THR A 126     -10.148 -10.914   0.599  1.00 63.50           C  
ATOM   1031  O   THR A 126      -9.148 -10.141  -2.420  1.00 63.50           O  
ATOM   1032  CG2 THR A 126     -10.922 -10.500   1.848  1.00 63.50           C  
ATOM   1033  OG1 THR A 126     -11.039 -11.562  -0.311  1.00 63.50           O  
ATOM   1034  N   PRO A 127      -7.461 -10.375  -0.982  1.00 66.56           N  
ATOM   1035  CA  PRO A 127      -6.660 -10.906  -2.090  1.00 66.56           C  
ATOM   1036  C   PRO A 127      -7.277 -12.148  -2.719  1.00 66.56           C  
ATOM   1037  CB  PRO A 127      -5.320 -11.234  -1.431  1.00 66.56           C  
ATOM   1038  O   PRO A 127      -7.875 -12.969  -2.016  1.00 66.56           O  
ATOM   1039  CG  PRO A 127      -5.332 -10.477  -0.142  1.00 66.56           C  
ATOM   1040  CD  PRO A 127      -6.758 -10.266   0.276  1.00 66.56           C  
ATOM   1041  N   ASN A 128      -7.273 -12.211  -3.988  1.00 75.31           N  
ATOM   1042  CA  ASN A 128      -7.773 -13.367  -4.723  1.00 75.31           C  
ATOM   1043  C   ASN A 128      -6.816 -14.555  -4.625  1.00 75.31           C  
ATOM   1044  CB  ASN A 128      -8.023 -13.008  -6.188  1.00 75.31           C  
ATOM   1045  O   ASN A 128      -6.148 -14.898  -5.602  1.00 75.31           O  
ATOM   1046  CG  ASN A 128      -9.141 -12.000  -6.359  1.00 75.31           C  
ATOM   1047  ND2 ASN A 128      -9.156 -11.312  -7.500  1.00 75.31           N  
ATOM   1048  OD1 ASN A 128      -9.984 -11.836  -5.477  1.00 75.31           O  
ATOM   1049  N   ARG A 129      -6.777 -15.000  -3.383  1.00 79.56           N  
ATOM   1050  CA  ARG A 129      -5.969 -16.172  -3.064  1.00 79.56           C  
ATOM   1051  C   ARG A 129      -6.801 -17.234  -2.375  1.00 79.56           C  
ATOM   1052  CB  ARG A 129      -4.781 -15.781  -2.180  1.00 79.56           C  
ATOM   1053  O   ARG A 129      -7.691 -16.922  -1.579  1.00 79.56           O  
ATOM   1054  CG  ARG A 129      -3.893 -14.703  -2.781  1.00 79.56           C  
ATOM   1055  CD  ARG A 129      -2.807 -14.258  -1.811  1.00 79.56           C  
ATOM   1056  NE  ARG A 129      -2.027 -13.148  -2.344  1.00 79.56           N  
ATOM   1057  NH1 ARG A 129      -0.693 -12.914  -0.471  1.00 79.56           N  
ATOM   1058  NH2 ARG A 129      -0.399 -11.523  -2.273  1.00 79.56           N  
ATOM   1059  CZ  ARG A 129      -1.042 -12.531  -1.694  1.00 79.56           C  
ATOM   1060  N   MET A 130      -6.523 -18.469  -2.768  1.00 83.81           N  
ATOM   1061  CA  MET A 130      -7.246 -19.594  -2.180  1.00 83.81           C  
ATOM   1062  C   MET A 130      -6.289 -20.734  -1.842  1.00 83.81           C  
ATOM   1063  CB  MET A 130      -8.336 -20.094  -3.129  1.00 83.81           C  
ATOM   1064  O   MET A 130      -5.348 -21.000  -2.588  1.00 83.81           O  
ATOM   1065  CG  MET A 130      -9.070 -21.328  -2.629  1.00 83.81           C  
ATOM   1066  SD  MET A 130      -9.961 -22.203  -3.973  1.00 83.81           S  
ATOM   1067  CE  MET A 130      -8.641 -23.312  -4.566  1.00 83.81           C  
ATOM   1068  N   LEU A 131      -6.617 -21.297  -0.692  1.00 89.00           N  
ATOM   1069  CA  LEU A 131      -5.859 -22.469  -0.271  1.00 89.00           C  
ATOM   1070  C   LEU A 131      -6.781 -23.656  -0.052  1.00 89.00           C  
ATOM   1071  CB  LEU A 131      -5.078 -22.172   1.011  1.00 89.00           C  
ATOM   1072  O   LEU A 131      -7.848 -23.531   0.553  1.00 89.00           O  
ATOM   1073  CG  LEU A 131      -3.820 -21.312   0.854  1.00 89.00           C  
ATOM   1074  CD1 LEU A 131      -3.348 -20.812   2.215  1.00 89.00           C  
ATOM   1075  CD2 LEU A 131      -2.719 -22.109   0.156  1.00 89.00           C  
ATOM   1076  N   ARG A 132      -6.391 -24.734  -0.656  1.00 92.88           N  
ATOM   1077  CA  ARG A 132      -7.012 -26.031  -0.357  1.00 92.88           C  
ATOM   1078  C   ARG A 132      -5.996 -27.016   0.212  1.00 92.88           C  
ATOM   1079  CB  ARG A 132      -7.664 -26.609  -1.611  1.00 92.88           C  
ATOM   1080  O   ARG A 132      -4.898 -27.156  -0.334  1.00 92.88           O  
ATOM   1081  CG  ARG A 132      -8.812 -25.781  -2.154  1.00 92.88           C  
ATOM   1082  CD  ARG A 132      -9.492 -26.469  -3.334  1.00 92.88           C  
ATOM   1083  NE  ARG A 132     -10.547 -25.641  -3.902  1.00 92.88           N  
ATOM   1084  NH1 ARG A 132     -11.039 -27.078  -5.637  1.00 92.88           N  
ATOM   1085  NH2 ARG A 132     -12.195 -25.109  -5.414  1.00 92.88           N  
ATOM   1086  CZ  ARG A 132     -11.258 -25.938  -4.984  1.00 92.88           C  
ATOM   1087  N   ILE A 133      -6.395 -27.562   1.299  1.00 94.00           N  
ATOM   1088  CA  ILE A 133      -5.539 -28.562   1.929  1.00 94.00           C  
ATOM   1089  C   ILE A 133      -6.293 -29.875   2.037  1.00 94.00           C  
ATOM   1090  CB  ILE A 133      -5.059 -28.094   3.322  1.00 94.00           C  
ATOM   1091  O   ILE A 133      -7.305 -29.969   2.734  1.00 94.00           O  
ATOM   1092  CG1 ILE A 133      -4.379 -26.734   3.227  1.00 94.00           C  
ATOM   1093  CG2 ILE A 133      -4.117 -29.141   3.941  1.00 94.00           C  
ATOM   1094  CD1 ILE A 133      -3.963 -26.141   4.574  1.00 94.00           C  
ATOM   1095  N   TRP A 134      -5.781 -30.891   1.355  1.00 94.94           N  
ATOM   1096  CA  TRP A 134      -6.375 -32.219   1.453  1.00 94.94           C  
ATOM   1097  C   TRP A 134      -5.824 -32.969   2.658  1.00 94.94           C  
ATOM   1098  CB  TRP A 134      -6.113 -33.000   0.173  1.00 94.94           C  
ATOM   1099  O   TRP A 134      -4.746 -32.656   3.162  1.00 94.94           O  
ATOM   1100  CG  TRP A 134      -6.957 -32.594  -0.992  1.00 94.94           C  
ATOM   1101  CD1 TRP A 134      -8.125 -33.156  -1.418  1.00 94.94           C  
ATOM   1102  CD2 TRP A 134      -6.695 -31.500  -1.885  1.00 94.94           C  
ATOM   1103  CE2 TRP A 134      -7.746 -31.469  -2.828  1.00 94.94           C  
ATOM   1104  CE3 TRP A 134      -5.676 -30.547  -1.978  1.00 94.94           C  
ATOM   1105  NE1 TRP A 134      -8.602 -32.500  -2.521  1.00 94.94           N  
ATOM   1106  CH2 TRP A 134      -6.793 -29.609  -3.922  1.00 94.94           C  
ATOM   1107  CZ2 TRP A 134      -7.805 -30.531  -3.854  1.00 94.94           C  
ATOM   1108  CZ3 TRP A 134      -5.734 -29.609  -2.998  1.00 94.94           C  
ATOM   1109  N   ASN A 135      -6.570 -33.938   3.104  1.00 94.12           N  
ATOM   1110  CA  ASN A 135      -6.215 -34.688   4.312  1.00 94.12           C  
ATOM   1111  C   ASN A 135      -4.918 -35.469   4.129  1.00 94.12           C  
ATOM   1112  CB  ASN A 135      -7.348 -35.625   4.723  1.00 94.12           C  
ATOM   1113  O   ASN A 135      -4.289 -35.875   5.105  1.00 94.12           O  
ATOM   1114  CG  ASN A 135      -7.695 -36.625   3.639  1.00 94.12           C  
ATOM   1115  ND2 ASN A 135      -8.594 -37.562   3.953  1.00 94.12           N  
ATOM   1116  OD1 ASN A 135      -7.160 -36.562   2.527  1.00 94.12           O  
ATOM   1117  N   ASP A 136      -4.426 -35.656   2.852  1.00 95.06           N  
ATOM   1118  CA  ASP A 136      -3.168 -36.344   2.607  1.00 95.06           C  
ATOM   1119  C   ASP A 136      -1.993 -35.375   2.584  1.00 95.06           C  
ATOM   1120  CB  ASP A 136      -3.232 -37.125   1.291  1.00 95.06           C  
ATOM   1121  O   ASP A 136      -0.851 -35.781   2.355  1.00 95.06           O  
ATOM   1122  CG  ASP A 136      -3.457 -36.219   0.085  1.00 95.06           C  
ATOM   1123  OD1 ASP A 136      -3.613 -35.000   0.257  1.00 95.06           O  
ATOM   1124  OD2 ASP A 136      -3.482 -36.750  -1.048  1.00 95.06           O  
ATOM   1125  N   GLY A 137      -2.244 -34.094   2.754  1.00 95.81           N  
ATOM   1126  CA  GLY A 137      -1.189 -33.094   2.820  1.00 95.81           C  
ATOM   1127  C   GLY A 137      -1.004 -32.344   1.521  1.00 95.81           C  
ATOM   1128  O   GLY A 137      -0.119 -31.500   1.414  1.00 95.81           O  
ATOM   1129  N   ARG A 138      -1.841 -32.750   0.615  1.00 96.38           N  
ATOM   1130  CA  ARG A 138      -1.798 -32.000  -0.643  1.00 96.38           C  
ATOM   1131  C   ARG A 138      -2.340 -30.594  -0.466  1.00 96.38           C  
ATOM   1132  CB  ARG A 138      -2.592 -32.750  -1.726  1.00 96.38           C  
ATOM   1133  O   ARG A 138      -3.383 -30.391   0.159  1.00 96.38           O  
ATOM   1134  CG  ARG A 138      -2.492 -32.094  -3.102  1.00 96.38           C  
ATOM   1135  CD  ARG A 138      -3.227 -32.906  -4.156  1.00 96.38           C  
ATOM   1136  NE  ARG A 138      -2.596 -34.219  -4.367  1.00 96.38           N  
ATOM   1137  NH1 ARG A 138      -4.223 -35.000  -5.805  1.00 96.38           N  
ATOM   1138  NH2 ARG A 138      -2.426 -36.312  -5.270  1.00 96.38           N  
ATOM   1139  CZ  ARG A 138      -3.082 -35.188  -5.148  1.00 96.38           C  
ATOM   1140  N   VAL A 139      -1.525 -29.641  -0.992  1.00 96.38           N  
ATOM   1141  CA  VAL A 139      -1.925 -28.234  -0.878  1.00 96.38           C  
ATOM   1142  C   VAL A 139      -2.068 -27.625  -2.270  1.00 96.38           C  
ATOM   1143  CB  VAL A 139      -0.913 -27.422  -0.041  1.00 96.38           C  
ATOM   1144  O   VAL A 139      -1.205 -27.812  -3.131  1.00 96.38           O  
ATOM   1145  CG1 VAL A 139      -1.373 -25.969   0.106  1.00 96.38           C  
ATOM   1146  CG2 VAL A 139      -0.718 -28.062   1.331  1.00 96.38           C  
ATOM   1147  N   LEU A 140      -3.170 -26.922  -2.467  1.00 94.62           N  
ATOM   1148  CA  LEU A 140      -3.400 -26.156  -3.684  1.00 94.62           C  
ATOM   1149  C   LEU A 140      -3.498 -24.672  -3.375  1.00 94.62           C  
ATOM   1150  CB  LEU A 140      -4.676 -26.625  -4.383  1.00 94.62           C  
ATOM   1151  O   LEU A 140      -4.309 -24.250  -2.543  1.00 94.62           O  
ATOM   1152  CG  LEU A 140      -5.156 -25.781  -5.562  1.00 94.62           C  
ATOM   1153  CD1 LEU A 140      -4.141 -25.828  -6.703  1.00 94.62           C  
ATOM   1154  CD2 LEU A 140      -6.527 -26.250  -6.039  1.00 94.62           C  
ATOM   1155  N   TYR A 141      -2.641 -24.016  -4.016  1.00 92.81           N  
ATOM   1156  CA  TYR A 141      -2.617 -22.562  -3.893  1.00 92.81           C  
ATOM   1157  C   TYR A 141      -2.898 -21.891  -5.234  1.00 92.81           C  
ATOM   1158  CB  TYR A 141      -1.265 -22.078  -3.352  1.00 92.81           C  
ATOM   1159  O   TYR A 141      -2.158 -22.094  -6.203  1.00 92.81           O  
ATOM   1160  CG  TYR A 141      -1.142 -20.578  -3.252  1.00 92.81           C  
ATOM   1161  CD1 TYR A 141      -0.081 -19.906  -3.855  1.00 92.81           C  
ATOM   1162  CD2 TYR A 141      -2.084 -19.828  -2.557  1.00 92.81           C  
ATOM   1163  CE1 TYR A 141       0.038 -18.531  -3.766  1.00 92.81           C  
ATOM   1164  CE2 TYR A 141      -1.976 -18.453  -2.461  1.00 92.81           C  
ATOM   1165  OH  TYR A 141      -0.800 -16.438  -2.977  1.00 92.81           O  
ATOM   1166  CZ  TYR A 141      -0.913 -17.812  -3.068  1.00 92.81           C  
ATOM   1167  N   THR A 142      -3.980 -21.078  -5.270  1.00 88.94           N  
ATOM   1168  CA  THR A 142      -4.344 -20.406  -6.512  1.00 88.94           C  
ATOM   1169  C   THR A 142      -4.414 -18.891  -6.301  1.00 88.94           C  
ATOM   1170  CB  THR A 142      -5.691 -20.906  -7.051  1.00 88.94           C  
ATOM   1171  O   THR A 142      -4.844 -18.422  -5.246  1.00 88.94           O  
ATOM   1172  CG2 THR A 142      -5.660 -22.422  -7.273  1.00 88.94           C  
ATOM   1173  OG1 THR A 142      -6.727 -20.594  -6.113  1.00 88.94           O  
ATOM   1174  N   LEU A 143      -3.959 -18.172  -7.316  1.00 87.19           N  
ATOM   1175  CA  LEU A 143      -4.074 -16.719  -7.289  1.00 87.19           C  
ATOM   1176  C   LEU A 143      -4.309 -16.172  -8.695  1.00 87.19           C  
ATOM   1177  CB  LEU A 143      -2.814 -16.094  -6.684  1.00 87.19           C  
ATOM   1178  O   LEU A 143      -3.941 -16.797  -9.680  1.00 87.19           O  
ATOM   1179  CG  LEU A 143      -1.521 -16.266  -7.480  1.00 87.19           C  
ATOM   1180  CD1 LEU A 143      -0.494 -15.219  -7.055  1.00 87.19           C  
ATOM   1181  CD2 LEU A 143      -0.966 -17.672  -7.301  1.00 87.19           C  
ATOM   1182  N   ARG A 144      -4.953 -15.039  -8.742  1.00 85.81           N  
ATOM   1183  CA  ARG A 144      -5.129 -14.297  -9.992  1.00 85.81           C  
ATOM   1184  C   ARG A 144      -4.105 -13.180 -10.109  1.00 85.81           C  
ATOM   1185  CB  ARG A 144      -6.543 -13.734 -10.086  1.00 85.81           C  
ATOM   1186  O   ARG A 144      -3.934 -12.383  -9.180  1.00 85.81           O  
ATOM   1187  CG  ARG A 144      -6.828 -13.008 -11.391  1.00 85.81           C  
ATOM   1188  CD  ARG A 144      -8.227 -12.406 -11.414  1.00 85.81           C  
ATOM   1189  NE  ARG A 144      -8.453 -11.602 -12.609  1.00 85.81           N  
ATOM   1190  NH1 ARG A 144     -10.625 -11.023 -12.062  1.00 85.81           N  
ATOM   1191  NH2 ARG A 144      -9.688 -10.266 -14.016  1.00 85.81           N  
ATOM   1192  CZ  ARG A 144      -9.586 -10.969 -12.891  1.00 85.81           C  
ATOM   1193  N   LEU A 145      -3.410 -13.125 -11.273  1.00 86.12           N  
ATOM   1194  CA  LEU A 145      -2.342 -12.156 -11.477  1.00 86.12           C  
ATOM   1195  C   LEU A 145      -2.541 -11.391 -12.781  1.00 86.12           C  
ATOM   1196  CB  LEU A 145      -0.978 -12.852 -11.484  1.00 86.12           C  
ATOM   1197  O   LEU A 145      -2.945 -11.969 -13.789  1.00 86.12           O  
ATOM   1198  CG  LEU A 145      -0.595 -13.609 -10.211  1.00 86.12           C  
ATOM   1199  CD1 LEU A 145       0.620 -14.492 -10.469  1.00 86.12           C  
ATOM   1200  CD2 LEU A 145      -0.323 -12.633  -9.070  1.00 86.12           C  
ATOM   1201  N   THR A 146      -2.312 -10.070 -12.672  1.00 85.00           N  
ATOM   1202  CA  THR A 146      -2.045  -9.281 -13.875  1.00 85.00           C  
ATOM   1203  C   THR A 146      -0.561  -8.945 -13.977  1.00 85.00           C  
ATOM   1204  CB  THR A 146      -2.873  -7.984 -13.883  1.00 85.00           C  
ATOM   1205  O   THR A 146       0.003  -8.320 -13.078  1.00 85.00           O  
ATOM   1206  CG2 THR A 146      -2.582  -7.160 -15.133  1.00 85.00           C  
ATOM   1207  OG1 THR A 146      -4.266  -8.312 -13.859  1.00 85.00           O  
ATOM   1208  N   ILE A 147       0.052  -9.383 -15.094  1.00 88.56           N  
ATOM   1209  CA  ILE A 147       1.498  -9.250 -15.234  1.00 88.56           C  
ATOM   1210  C   ILE A 147       1.829  -8.445 -16.484  1.00 88.56           C  
ATOM   1211  CB  ILE A 147       2.184 -10.641 -15.289  1.00 88.56           C  
ATOM   1212  O   ILE A 147       1.295  -8.711 -17.562  1.00 88.56           O  
ATOM   1213  CG1 ILE A 147       1.820 -11.469 -14.055  1.00 88.56           C  
ATOM   1214  CG2 ILE A 147       3.701 -10.484 -15.422  1.00 88.56           C  
ATOM   1215  CD1 ILE A 147       2.160 -12.945 -14.180  1.00 88.56           C  
ATOM   1216  N   ASP A 148       2.619  -7.395 -16.344  1.00 88.69           N  
ATOM   1217  CA  ASP A 148       3.281  -6.762 -17.469  1.00 88.69           C  
ATOM   1218  C   ASP A 148       4.641  -7.406 -17.750  1.00 88.69           C  
ATOM   1219  CB  ASP A 148       3.451  -5.262 -17.234  1.00 88.69           C  
ATOM   1220  O   ASP A 148       5.582  -7.234 -16.969  1.00 88.69           O  
ATOM   1221  CG  ASP A 148       2.127  -4.523 -17.141  1.00 88.69           C  
ATOM   1222  OD1 ASP A 148       1.119  -5.004 -17.703  1.00 88.69           O  
ATOM   1223  OD2 ASP A 148       2.092  -3.451 -16.500  1.00 88.69           O  
ATOM   1224  N   ALA A 149       4.637  -8.109 -18.812  1.00 89.94           N  
ATOM   1225  CA  ALA A 149       5.836  -8.883 -19.125  1.00 89.94           C  
ATOM   1226  C   ALA A 149       6.566  -8.305 -20.344  1.00 89.94           C  
ATOM   1227  CB  ALA A 149       5.473 -10.344 -19.391  1.00 89.94           C  
ATOM   1228  O   ALA A 149       5.938  -7.758 -21.250  1.00 89.94           O  
ATOM   1229  N   GLU A 150       7.879  -8.461 -20.312  1.00 85.19           N  
ATOM   1230  CA  GLU A 150       8.711  -8.008 -21.422  1.00 85.19           C  
ATOM   1231  C   GLU A 150       8.602  -8.953 -22.609  1.00 85.19           C  
ATOM   1232  CB  GLU A 150      10.172  -7.879 -20.984  1.00 85.19           C  
ATOM   1233  O   GLU A 150       8.578 -10.180 -22.438  1.00 85.19           O  
ATOM   1234  CG  GLU A 150      11.062  -7.207 -22.016  1.00 85.19           C  
ATOM   1235  CD  GLU A 150      12.508  -7.066 -21.562  1.00 85.19           C  
ATOM   1236  OE1 GLU A 150      13.359  -6.629 -22.359  1.00 85.19           O  
ATOM   1237  OE2 GLU A 150      12.789  -7.395 -20.375  1.00 85.19           O  
ATOM   1238  N   CYS A 151       8.445  -8.375 -23.797  1.00 87.38           N  
ATOM   1239  CA  CYS A 151       8.414  -9.125 -25.047  1.00 87.38           C  
ATOM   1240  C   CYS A 151       9.109  -8.359 -26.156  1.00 87.38           C  
ATOM   1241  CB  CYS A 151       6.973  -9.430 -25.438  1.00 87.38           C  
ATOM   1242  O   CYS A 151       8.820  -7.180 -26.375  1.00 87.38           O  
ATOM   1243  SG  CYS A 151       6.832 -10.391 -26.969  1.00 87.38           S  
ATOM   1244  N   GLN A 152      10.094  -9.000 -26.812  1.00 81.69           N  
ATOM   1245  CA  GLN A 152      10.789  -8.398 -27.953  1.00 81.69           C  
ATOM   1246  C   GLN A 152       9.969  -8.531 -29.234  1.00 81.69           C  
ATOM   1247  CB  GLN A 152      12.164  -9.031 -28.141  1.00 81.69           C  
ATOM   1248  O   GLN A 152       9.836  -9.633 -29.781  1.00 81.69           O  
ATOM   1249  CG  GLN A 152      13.102  -8.820 -26.953  1.00 81.69           C  
ATOM   1250  CD  GLN A 152      13.461  -7.359 -26.734  1.00 81.69           C  
ATOM   1251  NE2 GLN A 152      13.727  -6.992 -25.484  1.00 81.69           N  
ATOM   1252  OE1 GLN A 152      13.484  -6.566 -27.688  1.00 81.69           O  
ATOM   1253  N   LEU A 153       9.328  -7.383 -29.578  1.00 79.50           N  
ATOM   1254  CA  LEU A 153       8.523  -7.375 -30.797  1.00 79.50           C  
ATOM   1255  C   LEU A 153       9.320  -6.812 -31.969  1.00 79.50           C  
ATOM   1256  CB  LEU A 153       7.250  -6.559 -30.594  1.00 79.50           C  
ATOM   1257  O   LEU A 153       9.922  -5.742 -31.859  1.00 79.50           O  
ATOM   1258  CG  LEU A 153       6.285  -7.066 -29.516  1.00 79.50           C  
ATOM   1259  CD1 LEU A 153       5.316  -5.961 -29.109  1.00 79.50           C  
ATOM   1260  CD2 LEU A 153       5.523  -8.289 -30.016  1.00 79.50           C  
ATOM   1261  N   GLN A 154       9.938  -7.617 -32.906  1.00 68.44           N  
ATOM   1262  CA  GLN A 154      10.672  -7.172 -34.094  1.00 68.44           C  
ATOM   1263  C   GLN A 154       9.734  -6.559 -35.125  1.00 68.44           C  
ATOM   1264  CB  GLN A 154      11.445  -8.336 -34.688  1.00 68.44           C  
ATOM   1265  O   GLN A 154       9.023  -7.277 -35.812  1.00 68.44           O  
ATOM   1266  CG  GLN A 154      12.531  -8.898 -33.812  1.00 68.44           C  
ATOM   1267  CD  GLN A 154      13.258 -10.078 -34.406  1.00 68.44           C  
ATOM   1268  NE2 GLN A 154      14.188 -10.664 -33.656  1.00 68.44           N  
ATOM   1269  OE1 GLN A 154      12.992 -10.461 -35.562  1.00 68.44           O  
ATOM   1270  N   LEU A 155       9.594  -5.203 -35.094  1.00 63.84           N  
ATOM   1271  CA  LEU A 155       8.633  -4.520 -35.938  1.00 63.84           C  
ATOM   1272  C   LEU A 155       9.188  -4.332 -37.344  1.00 63.84           C  
ATOM   1273  CB  LEU A 155       8.258  -3.160 -35.344  1.00 63.84           C  
ATOM   1274  O   LEU A 155       8.539  -3.729 -38.219  1.00 63.84           O  
ATOM   1275  CG  LEU A 155       7.504  -3.189 -34.031  1.00 63.84           C  
ATOM   1276  CD1 LEU A 155       7.539  -1.814 -33.344  1.00 63.84           C  
ATOM   1277  CD2 LEU A 155       6.062  -3.648 -34.219  1.00 63.84           C  
ATOM   1278  N   HIS A 156      10.531  -4.758 -37.719  1.00 59.38           N  
ATOM   1279  CA  HIS A 156      11.156  -4.449 -39.000  1.00 59.38           C  
ATOM   1280  C   HIS A 156      10.523  -5.262 -40.156  1.00 59.38           C  
ATOM   1281  CB  HIS A 156      12.664  -4.715 -38.938  1.00 59.38           C  
ATOM   1282  O   HIS A 156      10.695  -4.934 -41.312  1.00 59.38           O  
ATOM   1283  CG  HIS A 156      13.367  -3.906 -37.906  1.00 59.38           C  
ATOM   1284  CD2 HIS A 156      14.188  -2.836 -38.031  1.00 59.38           C  
ATOM   1285  ND1 HIS A 156      13.273  -4.180 -36.562  1.00 59.38           N  
ATOM   1286  CE1 HIS A 156      14.000  -3.309 -35.875  1.00 59.38           C  
ATOM   1287  NE2 HIS A 156      14.570  -2.482 -36.750  1.00 59.38           N  
ATOM   1288  N   ASN A 157       9.953  -6.449 -39.938  1.00 55.31           N  
ATOM   1289  CA  ASN A 157       9.438  -7.258 -41.062  1.00 55.31           C  
ATOM   1290  C   ASN A 157       7.930  -7.082 -41.219  1.00 55.31           C  
ATOM   1291  CB  ASN A 157       9.781  -8.734 -40.844  1.00 55.31           C  
ATOM   1292  O   ASN A 157       7.168  -8.039 -41.062  1.00 55.31           O  
ATOM   1293  CG  ASN A 157      11.242  -9.039 -41.062  1.00 55.31           C  
ATOM   1294  ND2 ASN A 157      11.703 -10.188 -40.594  1.00 55.31           N  
ATOM   1295  OD1 ASN A 157      11.961  -8.242 -41.688  1.00 55.31           O  
ATOM   1296  N   PHE A 158       7.359  -5.996 -41.406  1.00 53.00           N  
ATOM   1297  CA  PHE A 158       5.973  -5.793 -41.812  1.00 53.00           C  
ATOM   1298  C   PHE A 158       5.750  -6.309 -43.219  1.00 53.00           C  
ATOM   1299  CB  PHE A 158       5.598  -4.312 -41.719  1.00 53.00           C  
ATOM   1300  O   PHE A 158       6.621  -6.168 -44.094  1.00 53.00           O  
ATOM   1301  CG  PHE A 158       4.117  -4.070 -41.594  1.00 53.00           C  
ATOM   1302  CD1 PHE A 158       3.338  -3.752 -42.688  1.00 53.00           C  
ATOM   1303  CD2 PHE A 158       3.508  -4.156 -40.344  1.00 53.00           C  
ATOM   1304  CE1 PHE A 158       1.970  -3.527 -42.562  1.00 53.00           C  
ATOM   1305  CE2 PHE A 158       2.141  -3.934 -40.188  1.00 53.00           C  
ATOM   1306  CZ  PHE A 158       1.374  -3.617 -41.312  1.00 53.00           C  
ATOM   1307  N   PRO A 159       4.402  -7.125 -43.344  1.00 55.09           N  
ATOM   1308  CA  PRO A 159       3.201  -7.281 -42.531  1.00 55.09           C  
ATOM   1309  C   PRO A 159       3.174  -8.602 -41.781  1.00 55.09           C  
ATOM   1310  CB  PRO A 159       2.061  -7.215 -43.562  1.00 55.09           C  
ATOM   1311  O   PRO A 159       2.301  -8.812 -40.938  1.00 55.09           O  
ATOM   1312  CG  PRO A 159       2.729  -7.371 -44.875  1.00 55.09           C  
ATOM   1313  CD  PRO A 159       4.215  -7.266 -44.688  1.00 55.09           C  
ATOM   1314  N   MET A 160       4.180  -9.578 -42.094  1.00 57.22           N  
ATOM   1315  CA  MET A 160       3.996 -10.961 -41.656  1.00 57.22           C  
ATOM   1316  C   MET A 160       4.883 -11.273 -40.469  1.00 57.22           C  
ATOM   1317  CB  MET A 160       4.301 -11.930 -42.781  1.00 57.22           C  
ATOM   1318  O   MET A 160       5.391 -12.391 -40.312  1.00 57.22           O  
ATOM   1319  CG  MET A 160       3.268 -11.914 -43.906  1.00 57.22           C  
ATOM   1320  SD  MET A 160       1.788 -12.922 -43.500  1.00 57.22           S  
ATOM   1321  CE  MET A 160       2.156 -14.422 -44.469  1.00 57.22           C  
ATOM   1322  N   ASP A 161       4.949 -10.312 -39.375  1.00 68.31           N  
ATOM   1323  CA  ASP A 161       5.902 -10.578 -38.312  1.00 68.31           C  
ATOM   1324  C   ASP A 161       5.258 -11.383 -37.188  1.00 68.31           C  
ATOM   1325  CB  ASP A 161       6.477  -9.273 -37.750  1.00 68.31           C  
ATOM   1326  O   ASP A 161       4.148 -11.062 -36.750  1.00 68.31           O  
ATOM   1327  CG  ASP A 161       7.426  -8.586 -38.719  1.00 68.31           C  
ATOM   1328  OD1 ASP A 161       7.898  -9.242 -39.688  1.00 68.31           O  
ATOM   1329  OD2 ASP A 161       7.703  -7.387 -38.531  1.00 68.31           O  
ATOM   1330  N   GLU A 162       5.672 -12.641 -37.094  1.00 78.44           N  
ATOM   1331  CA  GLU A 162       5.309 -13.477 -35.969  1.00 78.44           C  
ATOM   1332  C   GLU A 162       6.277 -13.281 -34.812  1.00 78.44           C  
ATOM   1333  CB  GLU A 162       5.266 -14.953 -36.375  1.00 78.44           C  
ATOM   1334  O   GLU A 162       7.496 -13.234 -35.000  1.00 78.44           O  
ATOM   1335  CG  GLU A 162       4.121 -15.297 -37.312  1.00 78.44           C  
ATOM   1336  CD  GLU A 162       4.016 -16.781 -37.594  1.00 78.44           C  
ATOM   1337  OE1 GLU A 162       3.104 -17.188 -38.375  1.00 78.44           O  
ATOM   1338  OE2 GLU A 162       4.852 -17.547 -37.062  1.00 78.44           O  
ATOM   1339  N   HIS A 163       5.625 -12.969 -33.750  1.00 86.12           N  
ATOM   1340  CA  HIS A 163       6.434 -12.758 -32.531  1.00 86.12           C  
ATOM   1341  C   HIS A 163       6.059 -13.742 -31.438  1.00 86.12           C  
ATOM   1342  CB  HIS A 163       6.277 -11.320 -32.031  1.00 86.12           C  
ATOM   1343  O   HIS A 163       4.891 -14.109 -31.312  1.00 86.12           O  
ATOM   1344  CG  HIS A 163       6.516 -10.289 -33.094  1.00 86.12           C  
ATOM   1345  CD2 HIS A 163       5.652  -9.516 -33.812  1.00 86.12           C  
ATOM   1346  ND1 HIS A 163       7.777  -9.953 -33.531  1.00 86.12           N  
ATOM   1347  CE1 HIS A 163       7.680  -9.016 -34.469  1.00 86.12           C  
ATOM   1348  NE2 HIS A 163       6.398  -8.734 -34.656  1.00 86.12           N  
ATOM   1349  N   SER A 164       7.062 -14.172 -30.781  1.00 89.31           N  
ATOM   1350  CA  SER A 164       6.859 -15.047 -29.641  1.00 89.31           C  
ATOM   1351  C   SER A 164       7.148 -14.320 -28.328  1.00 89.31           C  
ATOM   1352  CB  SER A 164       7.746 -16.297 -29.750  1.00 89.31           C  
ATOM   1353  O   SER A 164       8.281 -13.914 -28.078  1.00 89.31           O  
ATOM   1354  OG  SER A 164       7.398 -17.250 -28.750  1.00 89.31           O  
ATOM   1355  N   CYS A 165       6.102 -14.172 -27.547  1.00 91.56           N  
ATOM   1356  CA  CYS A 165       6.227 -13.477 -26.281  1.00 91.56           C  
ATOM   1357  C   CYS A 165       6.301 -14.461 -25.109  1.00 91.56           C  
ATOM   1358  CB  CYS A 165       5.055 -12.516 -26.078  1.00 91.56           C  
ATOM   1359  O   CYS A 165       5.359 -15.219 -24.875  1.00 91.56           O  
ATOM   1360  SG  CYS A 165       5.008 -11.156 -27.266  1.00 91.56           S  
ATOM   1361  N   PRO A 166       7.332 -14.383 -24.344  1.00 93.12           N  
ATOM   1362  CA  PRO A 166       7.492 -15.367 -23.266  1.00 93.12           C  
ATOM   1363  C   PRO A 166       6.910 -14.891 -21.938  1.00 93.12           C  
ATOM   1364  CB  PRO A 166       9.008 -15.539 -23.172  1.00 93.12           C  
ATOM   1365  O   PRO A 166       6.836 -13.680 -21.688  1.00 93.12           O  
ATOM   1366  CG  PRO A 166       9.570 -14.203 -23.531  1.00 93.12           C  
ATOM   1367  CD  PRO A 166       8.703 -13.594 -24.594  1.00 93.12           C  
ATOM   1368  N   LEU A 167       6.434 -15.750 -21.172  1.00 94.69           N  
ATOM   1369  CA  LEU A 167       6.191 -15.617 -19.734  1.00 94.69           C  
ATOM   1370  C   LEU A 167       6.953 -16.688 -18.953  1.00 94.69           C  
ATOM   1371  CB  LEU A 167       4.695 -15.719 -19.438  1.00 94.69           C  
ATOM   1372  O   LEU A 167       6.648 -17.875 -19.062  1.00 94.69           O  
ATOM   1373  CG  LEU A 167       4.270 -15.383 -18.000  1.00 94.69           C  
ATOM   1374  CD1 LEU A 167       4.574 -13.930 -17.672  1.00 94.69           C  
ATOM   1375  CD2 LEU A 167       2.787 -15.680 -17.797  1.00 94.69           C  
ATOM   1376  N   GLU A 168       7.945 -16.203 -18.109  1.00 94.38           N  
ATOM   1377  CA  GLU A 168       8.852 -17.141 -17.453  1.00 94.38           C  
ATOM   1378  C   GLU A 168       8.789 -16.984 -15.930  1.00 94.38           C  
ATOM   1379  CB  GLU A 168      10.289 -16.922 -17.938  1.00 94.38           C  
ATOM   1380  O   GLU A 168       8.742 -15.875 -15.406  1.00 94.38           O  
ATOM   1381  CG  GLU A 168      10.445 -17.047 -19.453  1.00 94.38           C  
ATOM   1382  CD  GLU A 168      11.852 -16.734 -19.922  1.00 94.38           C  
ATOM   1383  OE1 GLU A 168      12.250 -17.250 -21.000  1.00 94.38           O  
ATOM   1384  OE2 GLU A 168      12.570 -15.992 -19.219  1.00 94.38           O  
ATOM   1385  N   PHE A 169       8.695 -18.172 -15.312  1.00 93.44           N  
ATOM   1386  CA  PHE A 169       8.711 -18.109 -13.852  1.00 93.44           C  
ATOM   1387  C   PHE A 169       9.555 -19.234 -13.273  1.00 93.44           C  
ATOM   1388  CB  PHE A 169       7.281 -18.188 -13.297  1.00 93.44           C  
ATOM   1389  O   PHE A 169       9.812 -20.234 -13.945  1.00 93.44           O  
ATOM   1390  CG  PHE A 169       6.574 -19.469 -13.617  1.00 93.44           C  
ATOM   1391  CD1 PHE A 169       5.848 -19.609 -14.797  1.00 93.44           C  
ATOM   1392  CD2 PHE A 169       6.633 -20.547 -12.742  1.00 93.44           C  
ATOM   1393  CE1 PHE A 169       5.188 -20.797 -15.094  1.00 93.44           C  
ATOM   1394  CE2 PHE A 169       5.977 -21.734 -13.031  1.00 93.44           C  
ATOM   1395  CZ  PHE A 169       5.254 -21.859 -14.203  1.00 93.44           C  
ATOM   1396  N   SER A 170      10.039 -19.047 -11.992  1.00 93.56           N  
ATOM   1397  CA  SER A 170      10.836 -20.000 -11.234  1.00 93.56           C  
ATOM   1398  C   SER A 170      10.844 -19.656  -9.750  1.00 93.56           C  
ATOM   1399  CB  SER A 170      12.273 -20.031 -11.766  1.00 93.56           C  
ATOM   1400  O   SER A 170      10.227 -18.672  -9.328  1.00 93.56           O  
ATOM   1401  OG  SER A 170      12.984 -18.875 -11.367  1.00 93.56           O  
ATOM   1402  N   SER A 171      11.445 -20.531  -9.062  1.00 91.88           N  
ATOM   1403  CA  SER A 171      11.711 -20.156  -7.680  1.00 91.88           C  
ATOM   1404  C   SER A 171      12.711 -19.000  -7.602  1.00 91.88           C  
ATOM   1405  CB  SER A 171      12.234 -21.359  -6.887  1.00 91.88           C  
ATOM   1406  O   SER A 171      13.641 -18.922  -8.414  1.00 91.88           O  
ATOM   1407  OG  SER A 171      12.594 -20.969  -5.570  1.00 91.88           O  
ATOM   1408  N   TYR A 172      12.570 -18.219  -6.676  1.00 88.44           N  
ATOM   1409  CA  TYR A 172      13.484 -17.094  -6.504  1.00 88.44           C  
ATOM   1410  C   TYR A 172      14.727 -17.516  -5.719  1.00 88.44           C  
ATOM   1411  CB  TYR A 172      12.789 -15.930  -5.797  1.00 88.44           C  
ATOM   1412  O   TYR A 172      15.852 -17.203  -6.109  1.00 88.44           O  
ATOM   1413  CG  TYR A 172      13.633 -14.688  -5.684  1.00 88.44           C  
ATOM   1414  CD1 TYR A 172      14.297 -14.375  -4.504  1.00 88.44           C  
ATOM   1415  CD2 TYR A 172      13.766 -13.820  -6.766  1.00 88.44           C  
ATOM   1416  CE1 TYR A 172      15.078 -13.227  -4.395  1.00 88.44           C  
ATOM   1417  CE2 TYR A 172      14.547 -12.672  -6.668  1.00 88.44           C  
ATOM   1418  OH  TYR A 172      15.969 -11.242  -5.383  1.00 88.44           O  
ATOM   1419  CZ  TYR A 172      15.195 -12.383  -5.484  1.00 88.44           C  
ATOM   1420  N   GLY A 173      14.414 -18.234  -4.730  1.00 85.62           N  
ATOM   1421  CA  GLY A 173      15.523 -18.453  -3.818  1.00 85.62           C  
ATOM   1422  C   GLY A 173      15.945 -19.906  -3.717  1.00 85.62           C  
ATOM   1423  O   GLY A 173      16.953 -20.219  -3.082  1.00 85.62           O  
ATOM   1424  N   TYR A 174      15.227 -20.797  -4.371  1.00 90.50           N  
ATOM   1425  CA  TYR A 174      15.523 -22.219  -4.219  1.00 90.50           C  
ATOM   1426  C   TYR A 174      15.977 -22.828  -5.539  1.00 90.50           C  
ATOM   1427  CB  TYR A 174      14.297 -22.969  -3.695  1.00 90.50           C  
ATOM   1428  O   TYR A 174      15.188 -22.953  -6.477  1.00 90.50           O  
ATOM   1429  CG  TYR A 174      13.805 -22.484  -2.354  1.00 90.50           C  
ATOM   1430  CD1 TYR A 174      14.477 -22.812  -1.180  1.00 90.50           C  
ATOM   1431  CD2 TYR A 174      12.680 -21.672  -2.256  1.00 90.50           C  
ATOM   1432  CE1 TYR A 174      14.031 -22.359   0.058  1.00 90.50           C  
ATOM   1433  CE2 TYR A 174      12.227 -21.219  -1.023  1.00 90.50           C  
ATOM   1434  OH  TYR A 174      12.461 -21.125   1.350  1.00 90.50           O  
ATOM   1435  CZ  TYR A 174      12.906 -21.562   0.126  1.00 90.50           C  
ATOM   1436  N   PRO A 175      17.172 -23.250  -5.598  1.00 93.06           N  
ATOM   1437  CA  PRO A 175      17.641 -23.938  -6.809  1.00 93.06           C  
ATOM   1438  C   PRO A 175      16.969 -25.297  -7.020  1.00 93.06           C  
ATOM   1439  CB  PRO A 175      19.141 -24.109  -6.555  1.00 93.06           C  
ATOM   1440  O   PRO A 175      16.172 -25.719  -6.188  1.00 93.06           O  
ATOM   1441  CG  PRO A 175      19.281 -24.125  -5.066  1.00 93.06           C  
ATOM   1442  CD  PRO A 175      18.172 -23.312  -4.477  1.00 93.06           C  
ATOM   1443  N   ARG A 176      17.328 -25.922  -8.086  1.00 94.75           N  
ATOM   1444  CA  ARG A 176      16.625 -27.125  -8.523  1.00 94.75           C  
ATOM   1445  C   ARG A 176      16.797 -28.250  -7.512  1.00 94.75           C  
ATOM   1446  CB  ARG A 176      17.141 -27.578  -9.898  1.00 94.75           C  
ATOM   1447  O   ARG A 176      15.984 -29.188  -7.469  1.00 94.75           O  
ATOM   1448  CG  ARG A 176      18.562 -28.125  -9.875  1.00 94.75           C  
ATOM   1449  CD  ARG A 176      18.984 -28.641 -11.242  1.00 94.75           C  
ATOM   1450  NE  ARG A 176      20.188 -29.469 -11.156  1.00 94.75           N  
ATOM   1451  NH1 ARG A 176      20.062 -30.250 -13.328  1.00 94.75           N  
ATOM   1452  NH2 ARG A 176      21.766 -30.922 -11.961  1.00 94.75           N  
ATOM   1453  CZ  ARG A 176      20.672 -30.203 -12.148  1.00 94.75           C  
ATOM   1454  N   GLU A 177      17.797 -28.156  -6.629  1.00 92.31           N  
ATOM   1455  CA  GLU A 177      18.000 -29.188  -5.613  1.00 92.31           C  
ATOM   1456  C   GLU A 177      16.984 -29.047  -4.484  1.00 92.31           C  
ATOM   1457  CB  GLU A 177      19.422 -29.125  -5.055  1.00 92.31           C  
ATOM   1458  O   GLU A 177      16.781 -29.984  -3.697  1.00 92.31           O  
ATOM   1459  CG  GLU A 177      20.500 -29.297  -6.109  1.00 92.31           C  
ATOM   1460  CD  GLU A 177      20.812 -28.000  -6.852  1.00 92.31           C  
ATOM   1461  OE1 GLU A 177      21.516 -28.062  -7.895  1.00 92.31           O  
ATOM   1462  OE2 GLU A 177      20.359 -26.938  -6.387  1.00 92.31           O  
ATOM   1463  N   GLU A 178      16.328 -27.922  -4.426  1.00 92.94           N  
ATOM   1464  CA  GLU A 178      15.398 -27.656  -3.342  1.00 92.94           C  
ATOM   1465  C   GLU A 178      13.953 -27.641  -3.852  1.00 92.94           C  
ATOM   1466  CB  GLU A 178      15.727 -26.312  -2.668  1.00 92.94           C  
ATOM   1467  O   GLU A 178      13.055 -28.172  -3.201  1.00 92.94           O  
ATOM   1468  CG  GLU A 178      17.109 -26.281  -2.033  1.00 92.94           C  
ATOM   1469  CD  GLU A 178      17.125 -26.812  -0.608  1.00 92.94           C  
ATOM   1470  OE1 GLU A 178      18.234 -26.922  -0.019  1.00 92.94           O  
ATOM   1471  OE2 GLU A 178      16.047 -27.109  -0.076  1.00 92.94           O  
ATOM   1472  N   ILE A 179      13.758 -27.016  -4.984  1.00 95.25           N  
ATOM   1473  CA  ILE A 179      12.414 -26.922  -5.551  1.00 95.25           C  
ATOM   1474  C   ILE A 179      12.461 -27.234  -7.043  1.00 95.25           C  
ATOM   1475  CB  ILE A 179      11.797 -25.516  -5.324  1.00 95.25           C  
ATOM   1476  O   ILE A 179      13.344 -26.766  -7.758  1.00 95.25           O  
ATOM   1477  CG1 ILE A 179      11.461 -25.328  -3.842  1.00 95.25           C  
ATOM   1478  CG2 ILE A 179      10.555 -25.328  -6.199  1.00 95.25           C  
ATOM   1479  CD1 ILE A 179      10.812 -23.984  -3.531  1.00 95.25           C  
ATOM   1480  N   VAL A 180      11.531 -28.062  -7.426  1.00 97.25           N  
ATOM   1481  CA  VAL A 180      11.367 -28.406  -8.836  1.00 97.25           C  
ATOM   1482  C   VAL A 180       9.938 -28.094  -9.273  1.00 97.25           C  
ATOM   1483  CB  VAL A 180      11.703 -29.891  -9.102  1.00 97.25           C  
ATOM   1484  O   VAL A 180       8.977 -28.547  -8.648  1.00 97.25           O  
ATOM   1485  CG1 VAL A 180      11.477 -30.234 -10.570  1.00 97.25           C  
ATOM   1486  CG2 VAL A 180      13.141 -30.188  -8.695  1.00 97.25           C  
ATOM   1487  N   TYR A 181       9.875 -27.312 -10.336  1.00 97.12           N  
ATOM   1488  CA  TYR A 181       8.570 -27.031 -10.906  1.00 97.12           C  
ATOM   1489  C   TYR A 181       8.258 -27.984 -12.055  1.00 97.12           C  
ATOM   1490  CB  TYR A 181       8.508 -25.578 -11.406  1.00 97.12           C  
ATOM   1491  O   TYR A 181       9.141 -28.359 -12.820  1.00 97.12           O  
ATOM   1492  CG  TYR A 181       8.461 -24.562 -10.297  1.00 97.12           C  
ATOM   1493  CD1 TYR A 181       7.250 -24.109  -9.781  1.00 97.12           C  
ATOM   1494  CD2 TYR A 181       9.633 -24.031  -9.773  1.00 97.12           C  
ATOM   1495  CE1 TYR A 181       7.203 -23.172  -8.758  1.00 97.12           C  
ATOM   1496  CE2 TYR A 181       9.602 -23.078  -8.750  1.00 97.12           C  
ATOM   1497  OH  TYR A 181       8.344 -21.734  -7.242  1.00 97.12           O  
ATOM   1498  CZ  TYR A 181       8.383 -22.656  -8.250  1.00 97.12           C  
ATOM   1499  N   GLN A 182       6.977 -28.344 -12.148  1.00 96.88           N  
ATOM   1500  CA  GLN A 182       6.488 -29.172 -13.242  1.00 96.88           C  
ATOM   1501  C   GLN A 182       5.094 -28.734 -13.688  1.00 96.88           C  
ATOM   1502  CB  GLN A 182       6.473 -30.641 -12.836  1.00 96.88           C  
ATOM   1503  O   GLN A 182       4.258 -28.375 -12.852  1.00 96.88           O  
ATOM   1504  CG  GLN A 182       6.168 -31.594 -13.984  1.00 96.88           C  
ATOM   1505  CD  GLN A 182       6.258 -33.062 -13.578  1.00 96.88           C  
ATOM   1506  NE2 GLN A 182       5.906 -33.938 -14.492  1.00 96.88           N  
ATOM   1507  OE1 GLN A 182       6.641 -33.375 -12.445  1.00 96.88           O  
ATOM   1508  N   TRP A 183       4.895 -28.750 -14.969  1.00 95.56           N  
ATOM   1509  CA  TRP A 183       3.555 -28.469 -15.477  1.00 95.56           C  
ATOM   1510  C   TRP A 183       2.590 -29.594 -15.102  1.00 95.56           C  
ATOM   1511  CB  TRP A 183       3.578 -28.281 -17.000  1.00 95.56           C  
ATOM   1512  O   TRP A 183       2.914 -30.766 -15.258  1.00 95.56           O  
ATOM   1513  CG  TRP A 183       4.309 -27.047 -17.438  1.00 95.56           C  
ATOM   1514  CD1 TRP A 183       5.527 -27.000 -18.062  1.00 95.56           C  
ATOM   1515  CD2 TRP A 183       3.865 -25.703 -17.312  1.00 95.56           C  
ATOM   1516  CE2 TRP A 183       4.867 -24.875 -17.859  1.00 95.56           C  
ATOM   1517  CE3 TRP A 183       2.717 -25.094 -16.766  1.00 95.56           C  
ATOM   1518  NE1 TRP A 183       5.871 -25.688 -18.312  1.00 95.56           N  
ATOM   1519  CH2 TRP A 183       3.621 -22.922 -17.359  1.00 95.56           C  
ATOM   1520  CZ2 TRP A 183       4.754 -23.484 -17.891  1.00 95.56           C  
ATOM   1521  CZ3 TRP A 183       2.607 -23.719 -16.797  1.00 95.56           C  
ATOM   1522  N   LYS A 184       1.473 -29.188 -14.578  1.00 89.88           N  
ATOM   1523  CA  LYS A 184       0.460 -30.172 -14.227  1.00 89.88           C  
ATOM   1524  C   LYS A 184      -0.161 -30.797 -15.477  1.00 89.88           C  
ATOM   1525  CB  LYS A 184      -0.629 -29.547 -13.359  1.00 89.88           C  
ATOM   1526  O   LYS A 184      -0.444 -32.000 -15.508  1.00 89.88           O  
ATOM   1527  CG  LYS A 184      -1.617 -30.547 -12.781  1.00 89.88           C  
ATOM   1528  CD  LYS A 184      -2.596 -29.875 -11.820  1.00 89.88           C  
ATOM   1529  CE  LYS A 184      -3.607 -30.875 -11.266  1.00 89.88           C  
ATOM   1530  NZ  LYS A 184      -4.547 -30.234 -10.305  1.00 89.88           N  
ATOM   1531  N   ARG A 185      -0.414 -29.938 -16.453  1.00 84.56           N  
ATOM   1532  CA  ARG A 185      -0.995 -30.375 -17.703  1.00 84.56           C  
ATOM   1533  C   ARG A 185      -0.056 -30.094 -18.875  1.00 84.56           C  
ATOM   1534  CB  ARG A 185      -2.348 -29.703 -17.938  1.00 84.56           C  
ATOM   1535  O   ARG A 185       0.873 -29.281 -18.750  1.00 84.56           O  
ATOM   1536  CG  ARG A 185      -3.398 -30.047 -16.906  1.00 84.56           C  
ATOM   1537  CD  ARG A 185      -4.715 -29.328 -17.172  1.00 84.56           C  
ATOM   1538  NE  ARG A 185      -5.695 -29.594 -16.125  1.00 84.56           N  
ATOM   1539  NH1 ARG A 185      -7.336 -28.234 -17.016  1.00 84.56           N  
ATOM   1540  NH2 ARG A 185      -7.730 -29.391 -15.078  1.00 84.56           N  
ATOM   1541  CZ  ARG A 185      -6.918 -29.078 -16.078  1.00 84.56           C  
ATOM   1542  N   SER A 186      -0.346 -30.766 -19.969  1.00 78.19           N  
ATOM   1543  CA  SER A 186       0.525 -30.641 -21.125  1.00 78.19           C  
ATOM   1544  C   SER A 186       0.389 -29.281 -21.781  1.00 78.19           C  
ATOM   1545  CB  SER A 186       0.209 -31.734 -22.156  1.00 78.19           C  
ATOM   1546  O   SER A 186       1.351 -28.750 -22.344  1.00 78.19           O  
ATOM   1547  OG  SER A 186      -1.152 -31.688 -22.547  1.00 78.19           O  
ATOM   1548  N   SER A 187      -0.873 -28.750 -21.656  1.00 78.62           N  
ATOM   1549  CA  SER A 187      -1.034 -27.438 -22.281  1.00 78.62           C  
ATOM   1550  C   SER A 187      -1.770 -26.469 -21.359  1.00 78.62           C  
ATOM   1551  CB  SER A 187      -1.787 -27.562 -23.609  1.00 78.62           C  
ATOM   1552  O   SER A 187      -2.623 -26.875 -20.578  1.00 78.62           O  
ATOM   1553  OG  SER A 187      -2.119 -26.281 -24.125  1.00 78.62           O  
ATOM   1554  N   VAL A 188      -1.312 -25.219 -21.469  1.00 86.19           N  
ATOM   1555  CA  VAL A 188      -1.934 -24.125 -20.734  1.00 86.19           C  
ATOM   1556  C   VAL A 188      -3.285 -23.781 -21.359  1.00 86.19           C  
ATOM   1557  CB  VAL A 188      -1.027 -22.875 -20.688  1.00 86.19           C  
ATOM   1558  O   VAL A 188      -3.408 -23.688 -22.578  1.00 86.19           O  
ATOM   1559  CG1 VAL A 188      -1.771 -21.688 -20.078  1.00 86.19           C  
ATOM   1560  CG2 VAL A 188       0.253 -23.172 -19.906  1.00 86.19           C  
ATOM   1561  N   GLU A 189      -4.277 -23.719 -20.500  1.00 83.00           N  
ATOM   1562  CA  GLU A 189      -5.617 -23.391 -20.984  1.00 83.00           C  
ATOM   1563  C   GLU A 189      -5.797 -21.891 -21.125  1.00 83.00           C  
ATOM   1564  CB  GLU A 189      -6.684 -23.969 -20.047  1.00 83.00           C  
ATOM   1565  O   GLU A 189      -5.285 -21.109 -20.312  1.00 83.00           O  
ATOM   1566  CG  GLU A 189      -6.785 -25.484 -20.062  1.00 83.00           C  
ATOM   1567  CD  GLU A 189      -7.922 -26.016 -19.219  1.00 83.00           C  
ATOM   1568  OE1 GLU A 189      -8.148 -27.250 -19.219  1.00 83.00           O  
ATOM   1569  OE2 GLU A 189      -8.594 -25.203 -18.547  1.00 83.00           O  
ATOM   1570  N   VAL A 190      -6.480 -21.531 -22.203  1.00 83.81           N  
ATOM   1571  CA  VAL A 190      -6.730 -20.125 -22.469  1.00 83.81           C  
ATOM   1572  C   VAL A 190      -8.234 -19.875 -22.531  1.00 83.81           C  
ATOM   1573  CB  VAL A 190      -6.062 -19.672 -23.797  1.00 83.81           C  
ATOM   1574  O   VAL A 190      -9.000 -20.734 -22.938  1.00 83.81           O  
ATOM   1575  CG1 VAL A 190      -4.539 -19.766 -23.688  1.00 83.81           C  
ATOM   1576  CG2 VAL A 190      -6.578 -20.500 -24.969  1.00 83.81           C  
ATOM   1577  N   GLY A 191      -8.625 -18.719 -22.031  1.00 74.38           N  
ATOM   1578  CA  GLY A 191     -10.016 -18.312 -22.141  1.00 74.38           C  
ATOM   1579  C   GLY A 191     -10.414 -17.891 -23.547  1.00 74.38           C  
ATOM   1580  O   GLY A 191      -9.734 -18.234 -24.516  1.00 74.38           O  
ATOM   1581  N   ASP A 192     -11.547 -17.297 -23.641  1.00 72.06           N  
ATOM   1582  CA  ASP A 192     -12.055 -16.812 -24.922  1.00 72.06           C  
ATOM   1583  C   ASP A 192     -11.125 -15.766 -25.531  1.00 72.06           C  
ATOM   1584  CB  ASP A 192     -13.469 -16.250 -24.781  1.00 72.06           C  
ATOM   1585  O   ASP A 192     -11.062 -14.641 -25.031  1.00 72.06           O  
ATOM   1586  CG  ASP A 192     -14.125 -15.945 -26.109  1.00 72.06           C  
ATOM   1587  OD1 ASP A 192     -13.484 -16.125 -27.172  1.00 72.06           O  
ATOM   1588  OD2 ASP A 192     -15.297 -15.500 -26.109  1.00 72.06           O  
ATOM   1589  N   THR A 193     -10.414 -16.125 -26.562  1.00 75.38           N  
ATOM   1590  CA  THR A 193      -9.391 -15.281 -27.172  1.00 75.38           C  
ATOM   1591  C   THR A 193     -10.023 -14.086 -27.891  1.00 75.38           C  
ATOM   1592  CB  THR A 193      -8.523 -16.078 -28.172  1.00 75.38           C  
ATOM   1593  O   THR A 193      -9.336 -13.109 -28.203  1.00 75.38           O  
ATOM   1594  CG2 THR A 193      -7.836 -17.250 -27.469  1.00 75.38           C  
ATOM   1595  OG1 THR A 193      -9.352 -16.578 -29.219  1.00 75.38           O  
ATOM   1596  N   ARG A 194     -11.367 -14.148 -28.109  1.00 66.81           N  
ATOM   1597  CA  ARG A 194     -12.031 -13.062 -28.812  1.00 66.81           C  
ATOM   1598  C   ARG A 194     -12.031 -11.781 -27.984  1.00 66.81           C  
ATOM   1599  CB  ARG A 194     -13.469 -13.453 -29.172  1.00 66.81           C  
ATOM   1600  O   ARG A 194     -12.148 -10.680 -28.547  1.00 66.81           O  
ATOM   1601  CG  ARG A 194     -13.562 -14.555 -30.219  1.00 66.81           C  
ATOM   1602  CD  ARG A 194     -15.008 -14.938 -30.500  1.00 66.81           C  
ATOM   1603  NE  ARG A 194     -15.109 -16.250 -31.141  1.00 66.81           N  
ATOM   1604  NH1 ARG A 194     -17.406 -16.266 -31.234  1.00 66.81           N  
ATOM   1605  NH2 ARG A 194     -16.219 -18.047 -32.031  1.00 66.81           N  
ATOM   1606  CZ  ARG A 194     -16.250 -16.859 -31.469  1.00 66.81           C  
ATOM   1607  N   SER A 195     -11.773 -11.945 -26.797  1.00 65.81           N  
ATOM   1608  CA  SER A 195     -11.852 -10.781 -25.922  1.00 65.81           C  
ATOM   1609  C   SER A 195     -10.469 -10.188 -25.672  1.00 65.81           C  
ATOM   1610  CB  SER A 195     -12.516 -11.148 -24.609  1.00 65.81           C  
ATOM   1611  O   SER A 195     -10.344  -9.188 -24.953  1.00 65.81           O  
ATOM   1612  OG  SER A 195     -11.727 -12.078 -23.891  1.00 65.81           O  
ATOM   1613  N   TRP A 196      -9.477 -10.805 -26.359  1.00 76.75           N  
ATOM   1614  CA  TRP A 196      -8.125 -10.320 -26.078  1.00 76.75           C  
ATOM   1615  C   TRP A 196      -7.852  -9.008 -26.812  1.00 76.75           C  
ATOM   1616  CB  TRP A 196      -7.086 -11.367 -26.484  1.00 76.75           C  
ATOM   1617  O   TRP A 196      -8.312  -8.805 -27.938  1.00 76.75           O  
ATOM   1618  CG  TRP A 196      -7.082 -12.594 -25.625  1.00 76.75           C  
ATOM   1619  CD1 TRP A 196      -7.988 -12.922 -24.656  1.00 76.75           C  
ATOM   1620  CD2 TRP A 196      -6.121 -13.656 -25.641  1.00 76.75           C  
ATOM   1621  CE2 TRP A 196      -6.508 -14.586 -24.656  1.00 76.75           C  
ATOM   1622  CE3 TRP A 196      -4.969 -13.898 -26.391  1.00 76.75           C  
ATOM   1623  NE1 TRP A 196      -7.648 -14.117 -24.062  1.00 76.75           N  
ATOM   1624  CH2 TRP A 196      -4.656 -15.977 -25.156  1.00 76.75           C  
ATOM   1625  CZ2 TRP A 196      -5.781 -15.758 -24.406  1.00 76.75           C  
ATOM   1626  CZ3 TRP A 196      -4.246 -15.062 -26.156  1.00 76.75           C  
ATOM   1627  N   ARG A 197      -7.246  -8.070 -26.094  1.00 66.88           N  
ATOM   1628  CA  ARG A 197      -6.926  -6.746 -26.625  1.00 66.88           C  
ATOM   1629  C   ARG A 197      -5.559  -6.750 -27.312  1.00 66.88           C  
ATOM   1630  CB  ARG A 197      -6.949  -5.699 -25.500  1.00 66.88           C  
ATOM   1631  O   ARG A 197      -4.621  -6.102 -26.828  1.00 66.88           O  
ATOM   1632  CG  ARG A 197      -8.281  -5.605 -24.781  1.00 66.88           C  
ATOM   1633  CD  ARG A 197      -8.188  -4.742 -23.531  1.00 66.88           C  
ATOM   1634  NE  ARG A 197      -9.391  -4.840 -22.719  1.00 66.88           N  
ATOM   1635  NH1 ARG A 197      -8.492  -3.764 -20.891  1.00 66.88           N  
ATOM   1636  NH2 ARG A 197     -10.656  -4.516 -20.828  1.00 66.88           N  
ATOM   1637  CZ  ARG A 197      -9.508  -4.371 -21.484  1.00 66.88           C  
ATOM   1638  N   LEU A 198      -5.504  -7.363 -28.422  1.00 75.94           N  
ATOM   1639  CA  LEU A 198      -4.219  -7.488 -29.109  1.00 75.94           C  
ATOM   1640  C   LEU A 198      -4.047  -6.387 -30.141  1.00 75.94           C  
ATOM   1641  CB  LEU A 198      -4.102  -8.859 -29.781  1.00 75.94           C  
ATOM   1642  O   LEU A 198      -2.945  -6.180 -30.656  1.00 75.94           O  
ATOM   1643  CG  LEU A 198      -4.059 -10.070 -28.844  1.00 75.94           C  
ATOM   1644  CD1 LEU A 198      -4.223 -11.359 -29.641  1.00 75.94           C  
ATOM   1645  CD2 LEU A 198      -2.758 -10.086 -28.047  1.00 75.94           C  
ATOM   1646  N   TYR A 199      -5.082  -5.500 -30.203  1.00 74.69           N  
ATOM   1647  CA  TYR A 199      -5.074  -4.383 -31.141  1.00 74.69           C  
ATOM   1648  C   TYR A 199      -4.547  -4.820 -32.500  1.00 74.69           C  
ATOM   1649  CB  TYR A 199      -4.230  -3.229 -30.594  1.00 74.69           C  
ATOM   1650  O   TYR A 199      -5.230  -5.523 -33.250  1.00 74.69           O  
ATOM   1651  CG  TYR A 199      -4.832  -2.553 -29.391  1.00 74.69           C  
ATOM   1652  CD1 TYR A 199      -5.844  -1.605 -29.531  1.00 74.69           C  
ATOM   1653  CD2 TYR A 199      -4.391  -2.855 -28.109  1.00 74.69           C  
ATOM   1654  CE1 TYR A 199      -6.402  -0.977 -28.422  1.00 74.69           C  
ATOM   1655  CE2 TYR A 199      -4.941  -2.234 -26.984  1.00 74.69           C  
ATOM   1656  OH  TYR A 199      -6.492  -0.679 -26.047  1.00 74.69           O  
ATOM   1657  CZ  TYR A 199      -5.945  -1.298 -27.156  1.00 74.69           C  
ATOM   1658  N   GLN A 200      -3.211  -4.605 -32.781  1.00 73.88           N  
ATOM   1659  CA  GLN A 200      -2.631  -4.855 -34.094  1.00 73.88           C  
ATOM   1660  C   GLN A 200      -2.092  -6.281 -34.188  1.00 73.88           C  
ATOM   1661  CB  GLN A 200      -1.518  -3.850 -34.375  1.00 73.88           C  
ATOM   1662  O   GLN A 200      -1.553  -6.672 -35.219  1.00 73.88           O  
ATOM   1663  CG  GLN A 200      -0.404  -3.842 -33.344  1.00 73.88           C  
ATOM   1664  CD  GLN A 200       0.584  -2.711 -33.562  1.00 73.88           C  
ATOM   1665  NE2 GLN A 200       1.668  -2.721 -32.781  1.00 73.88           N  
ATOM   1666  OE1 GLN A 200       0.376  -1.834 -34.406  1.00 73.88           O  
ATOM   1667  N   PHE A 201      -2.373  -7.035 -33.188  1.00 82.38           N  
ATOM   1668  CA  PHE A 201      -1.837  -8.391 -33.219  1.00 82.38           C  
ATOM   1669  C   PHE A 201      -2.961  -9.422 -33.125  1.00 82.38           C  
ATOM   1670  CB  PHE A 201      -0.856  -8.594 -32.062  1.00 82.38           C  
ATOM   1671  O   PHE A 201      -4.090  -9.086 -32.781  1.00 82.38           O  
ATOM   1672  CG  PHE A 201       0.384  -7.746 -32.156  1.00 82.38           C  
ATOM   1673  CD1 PHE A 201       1.491  -8.195 -32.875  1.00 82.38           C  
ATOM   1674  CD2 PHE A 201       0.443  -6.504 -31.531  1.00 82.38           C  
ATOM   1675  CE1 PHE A 201       2.641  -7.414 -32.969  1.00 82.38           C  
ATOM   1676  CE2 PHE A 201       1.588  -5.719 -31.625  1.00 82.38           C  
ATOM   1677  CZ  PHE A 201       2.686  -6.176 -32.344  1.00 82.38           C  
ATOM   1678  N   SER A 202      -2.627 -10.586 -33.656  1.00 84.44           N  
ATOM   1679  CA  SER A 202      -3.500 -11.750 -33.500  1.00 84.44           C  
ATOM   1680  C   SER A 202      -2.785 -12.891 -32.781  1.00 84.44           C  
ATOM   1681  CB  SER A 202      -4.000 -12.227 -34.844  1.00 84.44           C  
ATOM   1682  O   SER A 202      -1.575 -13.070 -32.938  1.00 84.44           O  
ATOM   1683  OG  SER A 202      -2.916 -12.617 -35.688  1.00 84.44           O  
ATOM   1684  N   PHE A 203      -3.555 -13.578 -31.984  1.00 88.88           N  
ATOM   1685  CA  PHE A 203      -3.018 -14.734 -31.281  1.00 88.88           C  
ATOM   1686  C   PHE A 203      -2.984 -15.961 -32.188  1.00 88.88           C  
ATOM   1687  CB  PHE A 203      -3.850 -15.039 -30.031  1.00 88.88           C  
ATOM   1688  O   PHE A 203      -4.000 -16.312 -32.812  1.00 88.88           O  
ATOM   1689  CG  PHE A 203      -3.445 -16.312 -29.328  1.00 88.88           C  
ATOM   1690  CD1 PHE A 203      -4.254 -17.438 -29.375  1.00 88.88           C  
ATOM   1691  CD2 PHE A 203      -2.256 -16.359 -28.609  1.00 88.88           C  
ATOM   1692  CE1 PHE A 203      -3.881 -18.609 -28.734  1.00 88.88           C  
ATOM   1693  CE2 PHE A 203      -1.878 -17.531 -27.953  1.00 88.88           C  
ATOM   1694  CZ  PHE A 203      -2.693 -18.656 -28.016  1.00 88.88           C  
ATOM   1695  N   VAL A 204      -1.842 -16.578 -32.281  1.00 87.69           N  
ATOM   1696  CA  VAL A 204      -1.661 -17.703 -33.188  1.00 87.69           C  
ATOM   1697  C   VAL A 204      -1.611 -19.000 -32.375  1.00 87.69           C  
ATOM   1698  CB  VAL A 204      -0.379 -17.547 -34.031  1.00 87.69           C  
ATOM   1699  O   VAL A 204      -2.174 -20.016 -32.812  1.00 87.69           O  
ATOM   1700  CG1 VAL A 204      -0.186 -18.750 -34.938  1.00 87.69           C  
ATOM   1701  CG2 VAL A 204      -0.435 -16.266 -34.844  1.00 87.69           C  
ATOM   1702  N   GLY A 205      -0.940 -18.938 -31.281  1.00 88.88           N  
ATOM   1703  CA  GLY A 205      -0.791 -20.141 -30.484  1.00 88.88           C  
ATOM   1704  C   GLY A 205       0.119 -19.938 -29.281  1.00 88.88           C  
ATOM   1705  O   GLY A 205       0.621 -18.844 -29.047  1.00 88.88           O  
ATOM   1706  N   LEU A 206       0.168 -21.062 -28.500  1.00 92.69           N  
ATOM   1707  CA  LEU A 206       1.062 -21.000 -27.359  1.00 92.69           C  
ATOM   1708  C   LEU A 206       1.771 -22.328 -27.156  1.00 92.69           C  
ATOM   1709  CB  LEU A 206       0.285 -20.625 -26.094  1.00 92.69           C  
ATOM   1710  O   LEU A 206       1.308 -23.375 -27.641  1.00 92.69           O  
ATOM   1711  CG  LEU A 206      -0.779 -21.625 -25.625  1.00 92.69           C  
ATOM   1712  CD1 LEU A 206      -0.150 -22.703 -24.750  1.00 92.69           C  
ATOM   1713  CD2 LEU A 206      -1.896 -20.906 -24.875  1.00 92.69           C  
ATOM   1714  N   ARG A 207       2.936 -22.297 -26.578  1.00 93.38           N  
ATOM   1715  CA  ARG A 207       3.693 -23.484 -26.188  1.00 93.38           C  
ATOM   1716  C   ARG A 207       4.348 -23.297 -24.828  1.00 93.38           C  
ATOM   1717  CB  ARG A 207       4.758 -23.812 -27.234  1.00 93.38           C  
ATOM   1718  O   ARG A 207       4.785 -22.188 -24.500  1.00 93.38           O  
ATOM   1719  CG  ARG A 207       5.824 -22.734 -27.391  1.00 93.38           C  
ATOM   1720  CD  ARG A 207       6.828 -23.094 -28.484  1.00 93.38           C  
ATOM   1721  NE  ARG A 207       7.820 -22.031 -28.656  1.00 93.38           N  
ATOM   1722  NH1 ARG A 207       8.359 -22.625 -30.828  1.00 93.38           N  
ATOM   1723  NH2 ARG A 207       9.406 -20.844 -29.828  1.00 93.38           N  
ATOM   1724  CZ  ARG A 207       8.523 -21.844 -29.766  1.00 93.38           C  
ATOM   1725  N   ASN A 208       4.246 -24.312 -24.000  1.00 93.69           N  
ATOM   1726  CA  ASN A 208       4.926 -24.250 -22.703  1.00 93.69           C  
ATOM   1727  C   ASN A 208       6.156 -25.156 -22.672  1.00 93.69           C  
ATOM   1728  CB  ASN A 208       3.967 -24.609 -21.578  1.00 93.69           C  
ATOM   1729  O   ASN A 208       6.152 -26.234 -23.266  1.00 93.69           O  
ATOM   1730  CG  ASN A 208       3.277 -25.938 -21.812  1.00 93.69           C  
ATOM   1731  ND2 ASN A 208       3.398 -26.844 -20.844  1.00 93.69           N  
ATOM   1732  OD1 ASN A 208       2.639 -26.156 -22.844  1.00 93.69           O  
ATOM   1733  N   THR A 209       7.242 -24.688 -22.031  1.00 94.75           N  
ATOM   1734  CA  THR A 209       8.508 -25.406 -21.953  1.00 94.75           C  
ATOM   1735  C   THR A 209       9.055 -25.359 -20.531  1.00 94.75           C  
ATOM   1736  CB  THR A 209       9.547 -24.844 -22.922  1.00 94.75           C  
ATOM   1737  O   THR A 209       8.578 -24.578 -19.703  1.00 94.75           O  
ATOM   1738  CG2 THR A 209       8.992 -24.797 -24.344  1.00 94.75           C  
ATOM   1739  OG1 THR A 209       9.906 -23.516 -22.516  1.00 94.75           O  
ATOM   1740  N   THR A 210       9.938 -26.328 -20.219  1.00 95.81           N  
ATOM   1741  CA  THR A 210      10.703 -26.375 -18.969  1.00 95.81           C  
ATOM   1742  C   THR A 210      12.195 -26.438 -19.266  1.00 95.81           C  
ATOM   1743  CB  THR A 210      10.289 -27.578 -18.094  1.00 95.81           C  
ATOM   1744  O   THR A 210      12.641 -27.266 -20.062  1.00 95.81           O  
ATOM   1745  CG2 THR A 210      10.992 -27.547 -16.750  1.00 95.81           C  
ATOM   1746  OG1 THR A 210       8.867 -27.531 -17.891  1.00 95.81           O  
ATOM   1747  N   GLU A 211      13.008 -25.531 -18.609  1.00 96.00           N  
ATOM   1748  CA  GLU A 211      14.453 -25.531 -18.797  1.00 96.00           C  
ATOM   1749  C   GLU A 211      15.180 -25.281 -17.484  1.00 96.00           C  
ATOM   1750  CB  GLU A 211      14.867 -24.500 -19.844  1.00 96.00           C  
ATOM   1751  O   GLU A 211      14.602 -24.734 -16.547  1.00 96.00           O  
ATOM   1752  CG  GLU A 211      14.570 -23.062 -19.438  1.00 96.00           C  
ATOM   1753  CD  GLU A 211      14.852 -22.047 -20.531  1.00 96.00           C  
ATOM   1754  OE1 GLU A 211      14.406 -20.891 -20.422  1.00 96.00           O  
ATOM   1755  OE2 GLU A 211      15.531 -22.422 -21.516  1.00 96.00           O  
ATOM   1756  N   VAL A 212      16.359 -25.766 -17.422  1.00 96.25           N  
ATOM   1757  CA  VAL A 212      17.219 -25.469 -16.281  1.00 96.25           C  
ATOM   1758  C   VAL A 212      18.188 -24.344 -16.641  1.00 96.25           C  
ATOM   1759  CB  VAL A 212      18.000 -26.719 -15.820  1.00 96.25           C  
ATOM   1760  O   VAL A 212      18.922 -24.438 -17.625  1.00 96.25           O  
ATOM   1761  CG1 VAL A 212      18.953 -26.359 -14.680  1.00 96.25           C  
ATOM   1762  CG2 VAL A 212      17.047 -27.812 -15.383  1.00 96.25           C  
ATOM   1763  N   VAL A 213      18.125 -23.266 -15.883  1.00 92.62           N  
ATOM   1764  CA  VAL A 213      19.000 -22.125 -16.109  1.00 92.62           C  
ATOM   1765  C   VAL A 213      20.078 -22.062 -15.039  1.00 92.62           C  
ATOM   1766  CB  VAL A 213      18.203 -20.797 -16.141  1.00 92.62           C  
ATOM   1767  O   VAL A 213      19.781 -22.141 -13.852  1.00 92.62           O  
ATOM   1768  CG1 VAL A 213      19.141 -19.594 -16.250  1.00 92.62           C  
ATOM   1769  CG2 VAL A 213      17.188 -20.797 -17.281  1.00 92.62           C  
ATOM   1770  N   LYS A 214      21.297 -21.906 -15.531  1.00 90.31           N  
ATOM   1771  CA  LYS A 214      22.438 -21.828 -14.617  1.00 90.31           C  
ATOM   1772  C   LYS A 214      22.703 -20.391 -14.203  1.00 90.31           C  
ATOM   1773  CB  LYS A 214      23.688 -22.422 -15.266  1.00 90.31           C  
ATOM   1774  O   LYS A 214      22.797 -19.500 -15.055  1.00 90.31           O  
ATOM   1775  CG  LYS A 214      23.594 -23.922 -15.523  1.00 90.31           C  
ATOM   1776  CD  LYS A 214      24.906 -24.484 -16.062  1.00 90.31           C  
ATOM   1777  CE  LYS A 214      24.812 -25.969 -16.344  1.00 90.31           C  
ATOM   1778  NZ  LYS A 214      26.094 -26.516 -16.875  1.00 90.31           N  
ATOM   1779  N   THR A 215      22.656 -20.172 -12.891  1.00 82.06           N  
ATOM   1780  CA  THR A 215      22.984 -18.859 -12.352  1.00 82.06           C  
ATOM   1781  C   THR A 215      24.109 -18.953 -11.320  1.00 82.06           C  
ATOM   1782  CB  THR A 215      21.750 -18.188 -11.703  1.00 82.06           C  
ATOM   1783  O   THR A 215      24.531 -20.062 -10.961  1.00 82.06           O  
ATOM   1784  CG2 THR A 215      20.547 -18.266 -12.633  1.00 82.06           C  
ATOM   1785  OG1 THR A 215      21.438 -18.859 -10.477  1.00 82.06           O  
ATOM   1786  N   THR A 216      24.562 -17.828 -10.844  1.00 73.81           N  
ATOM   1787  CA  THR A 216      25.625 -17.812  -9.852  1.00 73.81           C  
ATOM   1788  C   THR A 216      25.125 -18.344  -8.516  1.00 73.81           C  
ATOM   1789  CB  THR A 216      26.172 -16.375  -9.656  1.00 73.81           C  
ATOM   1790  O   THR A 216      25.922 -18.891  -7.730  1.00 73.81           O  
ATOM   1791  CG2 THR A 216      26.875 -15.891 -10.922  1.00 73.81           C  
ATOM   1792  OG1 THR A 216      25.094 -15.492  -9.352  1.00 73.81           O  
ATOM   1793  N   SER A 217      23.875 -18.312  -8.367  1.00 76.56           N  
ATOM   1794  CA  SER A 217      23.328 -18.750  -7.090  1.00 76.56           C  
ATOM   1795  C   SER A 217      22.844 -20.188  -7.164  1.00 76.56           C  
ATOM   1796  CB  SER A 217      22.172 -17.844  -6.656  1.00 76.56           C  
ATOM   1797  O   SER A 217      22.406 -20.766  -6.156  1.00 76.56           O  
ATOM   1798  OG  SER A 217      21.141 -17.844  -7.621  1.00 76.56           O  
ATOM   1799  N   GLY A 218      22.891 -20.797  -8.336  1.00 84.00           N  
ATOM   1800  CA  GLY A 218      22.453 -22.172  -8.539  1.00 84.00           C  
ATOM   1801  C   GLY A 218      21.688 -22.375  -9.828  1.00 84.00           C  
ATOM   1802  O   GLY A 218      21.531 -21.438 -10.617  1.00 84.00           O  
ATOM   1803  N   ASP A 219      21.328 -23.656  -9.945  1.00 93.44           N  
ATOM   1804  CA  ASP A 219      20.531 -24.031 -11.109  1.00 93.44           C  
ATOM   1805  C   ASP A 219      19.047 -24.000 -10.773  1.00 93.44           C  
ATOM   1806  CB  ASP A 219      20.922 -25.406 -11.609  1.00 93.44           C  
ATOM   1807  O   ASP A 219      18.609 -24.594  -9.781  1.00 93.44           O  
ATOM   1808  CG  ASP A 219      22.359 -25.469 -12.117  1.00 93.44           C  
ATOM   1809  OD1 ASP A 219      23.000 -24.406 -12.242  1.00 93.44           O  
ATOM   1810  OD2 ASP A 219      22.844 -26.594 -12.406  1.00 93.44           O  
ATOM   1811  N   TYR A 220      18.375 -23.281 -11.594  1.00 94.44           N  
ATOM   1812  CA  TYR A 220      16.938 -23.141 -11.336  1.00 94.44           C  
ATOM   1813  C   TYR A 220      16.125 -23.734 -12.469  1.00 94.44           C  
ATOM   1814  CB  TYR A 220      16.562 -21.656 -11.141  1.00 94.44           C  
ATOM   1815  O   TYR A 220      16.484 -23.609 -13.641  1.00 94.44           O  
ATOM   1816  CG  TYR A 220      17.125 -21.062  -9.875  1.00 94.44           C  
ATOM   1817  CD1 TYR A 220      16.375 -21.031  -8.703  1.00 94.44           C  
ATOM   1818  CD2 TYR A 220      18.406 -20.516  -9.852  1.00 94.44           C  
ATOM   1819  CE1 TYR A 220      16.891 -20.469  -7.539  1.00 94.44           C  
ATOM   1820  CE2 TYR A 220      18.938 -19.953  -8.695  1.00 94.44           C  
ATOM   1821  OH  TYR A 220      18.672 -19.375  -6.391  1.00 94.44           O  
ATOM   1822  CZ  TYR A 220      18.172 -19.938  -7.543  1.00 94.44           C  
ATOM   1823  N   VAL A 221      15.031 -24.391 -12.086  1.00 96.62           N  
ATOM   1824  CA  VAL A 221      14.055 -24.859 -13.070  1.00 96.62           C  
ATOM   1825  C   VAL A 221      13.164 -23.688 -13.500  1.00 96.62           C  
ATOM   1826  CB  VAL A 221      13.195 -26.016 -12.523  1.00 96.62           C  
ATOM   1827  O   VAL A 221      12.414 -23.141 -12.680  1.00 96.62           O  
ATOM   1828  CG1 VAL A 221      12.195 -26.484 -13.578  1.00 96.62           C  
ATOM   1829  CG2 VAL A 221      14.086 -27.172 -12.070  1.00 96.62           C  
ATOM   1830  N   VAL A 222      13.273 -23.328 -14.750  1.00 96.62           N  
ATOM   1831  CA  VAL A 222      12.508 -22.203 -15.273  1.00 96.62           C  
ATOM   1832  C   VAL A 222      11.391 -22.719 -16.188  1.00 96.62           C  
ATOM   1833  CB  VAL A 222      13.406 -21.219 -16.031  1.00 96.62           C  
ATOM   1834  O   VAL A 222      11.656 -23.438 -17.156  1.00 96.62           O  
ATOM   1835  CG1 VAL A 222      12.570 -20.078 -16.641  1.00 96.62           C  
ATOM   1836  CG2 VAL A 222      14.484 -20.656 -15.117  1.00 96.62           C  
ATOM   1837  N   MET A 223      10.164 -22.375 -15.758  1.00 96.94           N  
ATOM   1838  CA  MET A 223       8.984 -22.688 -16.562  1.00 96.94           C  
ATOM   1839  C   MET A 223       8.633 -21.516 -17.484  1.00 96.94           C  
ATOM   1840  CB  MET A 223       7.797 -23.016 -15.656  1.00 96.94           C  
ATOM   1841  O   MET A 223       8.602 -20.375 -17.047  1.00 96.94           O  
ATOM   1842  CG  MET A 223       8.125 -24.000 -14.547  1.00 96.94           C  
ATOM   1843  SD  MET A 223       8.562 -25.656 -15.188  1.00 96.94           S  
ATOM   1844  CE  MET A 223       6.949 -26.203 -15.812  1.00 96.94           C  
ATOM   1845  N   SER A 224       8.398 -21.844 -18.781  1.00 96.31           N  
ATOM   1846  CA  SER A 224       8.117 -20.781 -19.734  1.00 96.31           C  
ATOM   1847  C   SER A 224       6.887 -21.109 -20.578  1.00 96.31           C  
ATOM   1848  CB  SER A 224       9.320 -20.547 -20.656  1.00 96.31           C  
ATOM   1849  O   SER A 224       6.648 -22.266 -20.922  1.00 96.31           O  
ATOM   1850  OG  SER A 224      10.469 -20.203 -19.891  1.00 96.31           O  
ATOM   1851  N   VAL A 225       6.066 -20.109 -20.844  1.00 96.25           N  
ATOM   1852  CA  VAL A 225       5.023 -20.156 -21.859  1.00 96.25           C  
ATOM   1853  C   VAL A 225       5.312 -19.125 -22.938  1.00 96.25           C  
ATOM   1854  CB  VAL A 225       3.623 -19.922 -21.250  1.00 96.25           C  
ATOM   1855  O   VAL A 225       5.594 -17.953 -22.641  1.00 96.25           O  
ATOM   1856  CG1 VAL A 225       2.535 -20.094 -22.297  1.00 96.25           C  
ATOM   1857  CG2 VAL A 225       3.385 -20.859 -20.062  1.00 96.25           C  
ATOM   1858  N   TYR A 226       5.289 -19.578 -24.172  1.00 95.00           N  
ATOM   1859  CA  TYR A 226       5.477 -18.688 -25.312  1.00 95.00           C  
ATOM   1860  C   TYR A 226       4.160 -18.438 -26.031  1.00 95.00           C  
ATOM   1861  CB  TYR A 226       6.512 -19.250 -26.281  1.00 95.00           C  
ATOM   1862  O   TYR A 226       3.500 -19.375 -26.469  1.00 95.00           O  
ATOM   1863  CG  TYR A 226       7.898 -19.359 -25.703  1.00 95.00           C  
ATOM   1864  CD1 TYR A 226       8.789 -18.297 -25.781  1.00 95.00           C  
ATOM   1865  CD2 TYR A 226       8.328 -20.531 -25.078  1.00 95.00           C  
ATOM   1866  CE1 TYR A 226      10.070 -18.375 -25.250  1.00 95.00           C  
ATOM   1867  CE2 TYR A 226       9.602 -20.625 -24.531  1.00 95.00           C  
ATOM   1868  OH  TYR A 226      11.734 -19.656 -24.094  1.00 95.00           O  
ATOM   1869  CZ  TYR A 226      10.469 -19.547 -24.625  1.00 95.00           C  
ATOM   1870  N   PHE A 227       3.826 -17.172 -26.094  1.00 93.25           N  
ATOM   1871  CA  PHE A 227       2.631 -16.781 -26.844  1.00 93.25           C  
ATOM   1872  C   PHE A 227       2.998 -16.250 -28.219  1.00 93.25           C  
ATOM   1873  CB  PHE A 227       1.842 -15.719 -26.062  1.00 93.25           C  
ATOM   1874  O   PHE A 227       3.664 -15.211 -28.344  1.00 93.25           O  
ATOM   1875  CG  PHE A 227       1.453 -16.141 -24.672  1.00 93.25           C  
ATOM   1876  CD1 PHE A 227       0.319 -16.922 -24.469  1.00 93.25           C  
ATOM   1877  CD2 PHE A 227       2.223 -15.781 -23.578  1.00 93.25           C  
ATOM   1878  CE1 PHE A 227      -0.043 -17.328 -23.172  1.00 93.25           C  
ATOM   1879  CE2 PHE A 227       1.867 -16.172 -22.297  1.00 93.25           C  
ATOM   1880  CZ  PHE A 227       0.733 -16.953 -22.094  1.00 93.25           C  
ATOM   1881  N   ASP A 228       2.512 -16.906 -29.203  1.00 91.25           N  
ATOM   1882  CA  ASP A 228       2.814 -16.500 -30.562  1.00 91.25           C  
ATOM   1883  C   ASP A 228       1.766 -15.531 -31.094  1.00 91.25           C  
ATOM   1884  CB  ASP A 228       2.904 -17.734 -31.484  1.00 91.25           C  
ATOM   1885  O   ASP A 228       0.582 -15.859 -31.172  1.00 91.25           O  
ATOM   1886  CG  ASP A 228       3.982 -18.703 -31.047  1.00 91.25           C  
ATOM   1887  OD1 ASP A 228       5.059 -18.266 -30.594  1.00 91.25           O  
ATOM   1888  OD2 ASP A 228       3.754 -19.938 -31.172  1.00 91.25           O  
ATOM   1889  N   LEU A 229       2.314 -14.344 -31.359  1.00 88.56           N  
ATOM   1890  CA  LEU A 229       1.456 -13.289 -31.875  1.00 88.56           C  
ATOM   1891  C   LEU A 229       1.842 -12.922 -33.312  1.00 88.56           C  
ATOM   1892  CB  LEU A 229       1.538 -12.047 -30.984  1.00 88.56           C  
ATOM   1893  O   LEU A 229       3.025 -12.922 -33.656  1.00 88.56           O  
ATOM   1894  CG  LEU A 229       1.264 -12.266 -29.500  1.00 88.56           C  
ATOM   1895  CD1 LEU A 229       1.531 -10.984 -28.703  1.00 88.56           C  
ATOM   1896  CD2 LEU A 229      -0.169 -12.742 -29.281  1.00 88.56           C  
ATOM   1897  N   SER A 230       0.798 -12.664 -34.094  1.00 85.38           N  
ATOM   1898  CA  SER A 230       1.027 -12.203 -35.469  1.00 85.38           C  
ATOM   1899  C   SER A 230       0.385 -10.844 -35.688  1.00 85.38           C  
ATOM   1900  CB  SER A 230       0.481 -13.219 -36.469  1.00 85.38           C  
ATOM   1901  O   SER A 230      -0.716 -10.578 -35.219  1.00 85.38           O  
ATOM   1902  OG  SER A 230      -0.933 -13.148 -36.531  1.00 85.38           O  
ATOM   1903  N   ARG A 231       1.143  -9.930 -36.281  1.00 80.88           N  
ATOM   1904  CA  ARG A 231       0.606  -8.602 -36.562  1.00 80.88           C  
ATOM   1905  C   ARG A 231      -0.430  -8.648 -37.688  1.00 80.88           C  
ATOM   1906  CB  ARG A 231       1.731  -7.633 -36.938  1.00 80.88           C  
ATOM   1907  O   ARG A 231      -0.235  -9.344 -38.688  1.00 80.88           O  
ATOM   1908  CG  ARG A 231       1.469  -6.191 -36.531  1.00 80.88           C  
ATOM   1909  CD  ARG A 231       2.678  -5.305 -36.781  1.00 80.88           C  
ATOM   1910  NE  ARG A 231       2.682  -4.137 -35.906  1.00 80.88           N  
ATOM   1911  NH1 ARG A 231       4.527  -3.150 -36.906  1.00 80.88           N  
ATOM   1912  NH2 ARG A 231       3.471  -2.125 -35.125  1.00 80.88           N  
ATOM   1913  CZ  ARG A 231       3.561  -3.139 -35.969  1.00 80.88           C  
ATOM   1914  N   ARG A 232      -1.624  -8.055 -37.375  1.00 72.44           N  
ATOM   1915  CA  ARG A 232      -2.689  -8.023 -38.375  1.00 72.44           C  
ATOM   1916  C   ARG A 232      -2.422  -6.953 -39.406  1.00 72.44           C  
ATOM   1917  CB  ARG A 232      -4.043  -7.770 -37.688  1.00 72.44           C  
ATOM   1918  O   ARG A 232      -1.824  -5.918 -39.125  1.00 72.44           O  
ATOM   1919  CG  ARG A 232      -4.543  -8.938 -36.844  1.00 72.44           C  
ATOM   1920  CD  ARG A 232      -5.914  -8.648 -36.250  1.00 72.44           C  
ATOM   1921  NE  ARG A 232      -6.383  -9.758 -35.438  1.00 72.44           N  
ATOM   1922  NH1 ARG A 232      -8.344  -8.727 -34.781  1.00 72.44           N  
ATOM   1923  NH2 ARG A 232      -7.855 -10.836 -34.031  1.00 72.44           N  
ATOM   1924  CZ  ARG A 232      -7.527  -9.773 -34.750  1.00 72.44           C  
ATOM   1925  N   MET A 233      -2.418  -7.273 -40.688  1.00 56.94           N  
ATOM   1926  CA  MET A 233      -2.363  -6.324 -41.781  1.00 56.94           C  
ATOM   1927  C   MET A 233      -3.488  -5.301 -41.688  1.00 56.94           C  
ATOM   1928  CB  MET A 233      -2.447  -7.059 -43.125  1.00 56.94           C  
ATOM   1929  O   MET A 233      -4.633  -5.656 -41.375  1.00 56.94           O  
ATOM   1930  CG  MET A 233      -1.103  -7.543 -43.656  1.00 56.94           C  
ATOM   1931  SD  MET A 233      -0.989  -7.473 -45.469  1.00 56.94           S  
ATOM   1932  CE  MET A 233       0.228  -8.789 -45.750  1.00 56.94           C  
ATOM   1933  N   GLY A 234      -3.273  -4.113 -40.969  1.00 46.59           N  
ATOM   1934  CA  GLY A 234      -4.336  -3.162 -41.281  1.00 46.59           C  
ATOM   1935  C   GLY A 234      -4.871  -3.285 -42.688  1.00 46.59           C  
ATOM   1936  O   GLY A 234      -4.207  -3.852 -43.562  1.00 46.59           O  
TER    1937      GLY A 234                                                      
ATOM   1938  N   GLN B   1     -58.875  45.781  12.297  1.00 24.58           N  
ATOM   1939  CA  GLN B   1     -58.781  45.188  13.633  1.00 24.58           C  
ATOM   1940  C   GLN B   1     -58.062  43.844  13.609  1.00 24.58           C  
ATOM   1941  CB  GLN B   1     -60.156  45.031  14.250  1.00 24.58           C  
ATOM   1942  O   GLN B   1     -58.438  42.969  12.844  1.00 24.58           O  
ATOM   1943  CG  GLN B   1     -60.469  46.094  15.320  1.00 24.58           C  
ATOM   1944  CD  GLN B   1     -61.906  45.969  15.852  1.00 24.58           C  
ATOM   1945  NE2 GLN B   1     -62.188  46.688  16.922  1.00 24.58           N  
ATOM   1946  OE1 GLN B   1     -62.719  45.219  15.312  1.00 24.58           O  
ATOM   1947  N   LYS B   2     -56.594  43.844  13.867  1.00 23.39           N  
ATOM   1948  CA  LYS B   2     -55.375  43.156  13.398  1.00 23.39           C  
ATOM   1949  C   LYS B   2     -55.281  41.750  13.977  1.00 23.39           C  
ATOM   1950  CB  LYS B   2     -54.125  43.969  13.781  1.00 23.39           C  
ATOM   1951  O   LYS B   2     -55.250  41.562  15.195  1.00 23.39           O  
ATOM   1952  CG  LYS B   2     -53.688  44.969  12.727  1.00 23.39           C  
ATOM   1953  CD  LYS B   2     -52.406  45.688  13.109  1.00 23.39           C  
ATOM   1954  CE  LYS B   2     -51.969  46.656  12.039  1.00 23.39           C  
ATOM   1955  NZ  LYS B   2     -50.688  47.344  12.422  1.00 23.39           N  
ATOM   1956  N   SER B   3     -56.094  40.750  13.328  1.00 23.14           N  
ATOM   1957  CA  SER B   3     -56.344  39.375  13.688  1.00 23.14           C  
ATOM   1958  C   SER B   3     -55.062  38.625  13.969  1.00 23.14           C  
ATOM   1959  CB  SER B   3     -57.125  38.656  12.570  1.00 23.14           C  
ATOM   1960  O   SER B   3     -54.125  38.625  13.148  1.00 23.14           O  
ATOM   1961  OG  SER B   3     -56.469  38.812  11.320  1.00 23.14           O  
ATOM   1962  N   ASP B   4     -54.594  38.625  15.328  1.00 22.48           N  
ATOM   1963  CA  ASP B   4     -53.406  38.156  16.031  1.00 22.48           C  
ATOM   1964  C   ASP B   4     -53.250  36.656  15.875  1.00 22.48           C  
ATOM   1965  CB  ASP B   4     -53.500  38.500  17.516  1.00 22.48           C  
ATOM   1966  O   ASP B   4     -54.094  35.875  16.328  1.00 22.48           O  
ATOM   1967  CG  ASP B   4     -52.938  39.875  17.828  1.00 22.48           C  
ATOM   1968  OD1 ASP B   4     -52.188  40.438  17.000  1.00 22.48           O  
ATOM   1969  OD2 ASP B   4     -53.219  40.438  18.922  1.00 22.48           O  
ATOM   1970  N   ASP B   5     -52.906  36.094  14.578  1.00 23.33           N  
ATOM   1971  CA  ASP B   5     -52.719  34.719  14.164  1.00 23.33           C  
ATOM   1972  C   ASP B   5     -51.781  34.000  15.125  1.00 23.33           C  
ATOM   1973  CB  ASP B   5     -52.156  34.656  12.742  1.00 23.33           C  
ATOM   1974  O   ASP B   5     -50.656  34.406  15.352  1.00 23.33           O  
ATOM   1975  CG  ASP B   5     -53.250  34.781  11.680  1.00 23.33           C  
ATOM   1976  OD1 ASP B   5     -54.438  34.562  11.984  1.00 23.33           O  
ATOM   1977  OD2 ASP B   5     -52.875  35.125  10.523  1.00 23.33           O  
ATOM   1978  N   ASP B   6     -52.375  33.344  16.266  1.00 21.27           N  
ATOM   1979  CA  ASP B   6     -51.875  32.562  17.406  1.00 21.27           C  
ATOM   1980  C   ASP B   6     -51.031  31.406  16.969  1.00 21.27           C  
ATOM   1981  CB  ASP B   6     -53.062  32.062  18.266  1.00 21.27           C  
ATOM   1982  O   ASP B   6     -51.469  30.578  16.141  1.00 21.27           O  
ATOM   1983  CG  ASP B   6     -53.531  33.094  19.281  1.00 21.27           C  
ATOM   1984  OD1 ASP B   6     -52.781  34.031  19.594  1.00 21.27           O  
ATOM   1985  OD2 ASP B   6     -54.656  32.938  19.797  1.00 21.27           O  
ATOM   1986  N   TYR B   7     -49.594  31.578  16.812  1.00 23.19           N  
ATOM   1987  CA  TYR B   7     -48.500  30.656  16.516  1.00 23.19           C  
ATOM   1988  C   TYR B   7     -48.531  29.453  17.453  1.00 23.19           C  
ATOM   1989  CB  TYR B   7     -47.156  31.359  16.609  1.00 23.19           C  
ATOM   1990  O   TYR B   7     -48.219  29.578  18.641  1.00 23.19           O  
ATOM   1991  CG  TYR B   7     -46.719  32.031  15.312  1.00 23.19           C  
ATOM   1992  CD1 TYR B   7     -45.969  31.328  14.375  1.00 23.19           C  
ATOM   1993  CD2 TYR B   7     -47.062  33.344  15.039  1.00 23.19           C  
ATOM   1994  CE1 TYR B   7     -45.562  31.922  13.188  1.00 23.19           C  
ATOM   1995  CE2 TYR B   7     -46.656  33.969  13.859  1.00 23.19           C  
ATOM   1996  OH  TYR B   7     -45.531  33.844  11.758  1.00 23.19           O  
ATOM   1997  CZ  TYR B   7     -45.938  33.250  12.938  1.00 23.19           C  
ATOM   1998  N   GLU B   8     -49.688  28.609  17.500  1.00 21.78           N  
ATOM   1999  CA  GLU B   8     -49.750  27.469  18.406  1.00 21.78           C  
ATOM   2000  C   GLU B   8     -48.500  26.562  18.250  1.00 21.78           C  
ATOM   2001  CB  GLU B   8     -51.000  26.656  18.156  1.00 21.78           C  
ATOM   2002  O   GLU B   8     -48.156  26.188  17.125  1.00 21.78           O  
ATOM   2003  CG  GLU B   8     -52.219  27.172  18.906  1.00 21.78           C  
ATOM   2004  CD  GLU B   8     -53.375  26.188  18.953  1.00 21.78           C  
ATOM   2005  OE1 GLU B   8     -54.375  26.438  19.672  1.00 21.78           O  
ATOM   2006  OE2 GLU B   8     -53.281  25.156  18.250  1.00 21.78           O  
ATOM   2007  N   ASP B   9     -47.469  26.656  19.188  1.00 22.69           N  
ATOM   2008  CA  ASP B   9     -46.281  25.906  19.500  1.00 22.69           C  
ATOM   2009  C   ASP B   9     -46.562  24.422  19.656  1.00 22.69           C  
ATOM   2010  CB  ASP B   9     -45.625  26.453  20.781  1.00 22.69           C  
ATOM   2011  O   ASP B   9     -47.219  24.016  20.609  1.00 22.69           O  
ATOM   2012  CG  ASP B   9     -44.156  26.797  20.594  1.00 22.69           C  
ATOM   2013  OD1 ASP B   9     -43.594  26.484  19.531  1.00 22.69           O  
ATOM   2014  OD2 ASP B   9     -43.562  27.375  21.531  1.00 22.69           O  
ATOM   2015  N   TYR B  10     -47.188  23.688  18.625  1.00 22.73           N  
ATOM   2016  CA  TYR B  10     -47.344  22.250  18.766  1.00 22.73           C  
ATOM   2017  C   TYR B  10     -46.062  21.578  19.266  1.00 22.73           C  
ATOM   2018  CB  TYR B  10     -47.781  21.625  17.438  1.00 22.73           C  
ATOM   2019  O   TYR B  10     -45.031  21.672  18.625  1.00 22.73           O  
ATOM   2020  CG  TYR B  10     -49.281  21.484  17.281  1.00 22.73           C  
ATOM   2021  CD1 TYR B  10     -49.938  20.312  17.688  1.00 22.73           C  
ATOM   2022  CD2 TYR B  10     -50.031  22.500  16.719  1.00 22.73           C  
ATOM   2023  CE1 TYR B  10     -51.312  20.172  17.547  1.00 22.73           C  
ATOM   2024  CE2 TYR B  10     -51.406  22.375  16.578  1.00 22.73           C  
ATOM   2025  OH  TYR B  10     -53.406  21.078  16.844  1.00 22.73           O  
ATOM   2026  CZ  TYR B  10     -52.031  21.219  16.984  1.00 22.73           C  
ATOM   2027  N   ALA B  11     -45.844  21.469  20.609  1.00 24.25           N  
ATOM   2028  CA  ALA B  11     -44.906  20.641  21.391  1.00 24.25           C  
ATOM   2029  C   ALA B  11     -44.969  19.188  20.938  1.00 24.25           C  
ATOM   2030  CB  ALA B  11     -45.219  20.766  22.875  1.00 24.25           C  
ATOM   2031  O   ALA B  11     -45.969  18.500  21.203  1.00 24.25           O  
ATOM   2032  N   SER B  12     -44.781  18.812  19.641  1.00 26.44           N  
ATOM   2033  CA  SER B  12     -44.750  17.406  19.234  1.00 26.44           C  
ATOM   2034  C   SER B  12     -44.031  16.547  20.250  1.00 26.44           C  
ATOM   2035  CB  SER B  12     -44.094  17.266  17.859  1.00 26.44           C  
ATOM   2036  O   SER B  12     -42.906  16.859  20.656  1.00 26.44           O  
ATOM   2037  OG  SER B  12     -42.875  18.000  17.812  1.00 26.44           O  
ATOM   2038  N   ASN B  13     -44.781  15.930  21.188  1.00 24.56           N  
ATOM   2039  CA  ASN B  13     -44.438  14.812  22.078  1.00 24.56           C  
ATOM   2040  C   ASN B  13     -43.625  13.742  21.344  1.00 24.56           C  
ATOM   2041  CB  ASN B  13     -45.719  14.203  22.672  1.00 24.56           C  
ATOM   2042  O   ASN B  13     -44.219  12.883  20.672  1.00 24.56           O  
ATOM   2043  CG  ASN B  13     -45.906  14.586  24.141  1.00 24.56           C  
ATOM   2044  ND2 ASN B  13     -47.094  14.320  24.672  1.00 24.56           N  
ATOM   2045  OD1 ASN B  13     -45.000  15.117  24.781  1.00 24.56           O  
ATOM   2046  N   LYS B  14     -42.625  14.047  20.547  1.00 30.00           N  
ATOM   2047  CA  LYS B  14     -41.750  13.031  19.984  1.00 30.00           C  
ATOM   2048  C   LYS B  14     -41.375  11.961  21.016  1.00 30.00           C  
ATOM   2049  CB  LYS B  14     -40.469  13.664  19.438  1.00 30.00           C  
ATOM   2050  O   LYS B  14     -40.750  12.250  22.016  1.00 30.00           O  
ATOM   2051  CG  LYS B  14     -40.594  14.266  18.047  1.00 30.00           C  
ATOM   2052  CD  LYS B  14     -39.250  14.625  17.438  1.00 30.00           C  
ATOM   2053  CE  LYS B  14     -39.406  15.219  16.047  1.00 30.00           C  
ATOM   2054  NZ  LYS B  14     -38.094  15.602  15.461  1.00 30.00           N  
ATOM   2055  N   THR B  15     -42.375  11.047  21.328  1.00 28.98           N  
ATOM   2056  CA  THR B  15     -42.188   9.781  22.031  1.00 28.98           C  
ATOM   2057  C   THR B  15     -40.844   9.156  21.625  1.00 28.98           C  
ATOM   2058  CB  THR B  15     -43.312   8.789  21.734  1.00 28.98           C  
ATOM   2059  O   THR B  15     -40.656   8.727  20.484  1.00 28.98           O  
ATOM   2060  CG2 THR B  15     -44.156   8.555  22.984  1.00 28.98           C  
ATOM   2061  OG1 THR B  15     -44.156   9.320  20.703  1.00 28.98           O  
ATOM   2062  N   TRP B  16     -39.750   9.719  22.031  1.00 31.27           N  
ATOM   2063  CA  TRP B  16     -38.500   8.961  22.062  1.00 31.27           C  
ATOM   2064  C   TRP B  16     -38.750   7.539  22.547  1.00 31.27           C  
ATOM   2065  CB  TRP B  16     -37.469   9.656  22.953  1.00 31.27           C  
ATOM   2066  O   TRP B  16     -39.219   7.332  23.672  1.00 31.27           O  
ATOM   2067  CG  TRP B  16     -37.062  11.016  22.469  1.00 31.27           C  
ATOM   2068  CD1 TRP B  16     -37.719  12.195  22.656  1.00 31.27           C  
ATOM   2069  CD2 TRP B  16     -35.906  11.320  21.703  1.00 31.27           C  
ATOM   2070  CE2 TRP B  16     -35.906  12.719  21.453  1.00 31.27           C  
ATOM   2071  CE3 TRP B  16     -34.844  10.562  21.188  1.00 31.27           C  
ATOM   2072  NE1 TRP B  16     -37.031  13.227  22.047  1.00 31.27           N  
ATOM   2073  CH2 TRP B  16     -33.875  12.594  20.250  1.00 31.27           C  
ATOM   2074  CZ2 TRP B  16     -34.906  13.359  20.734  1.00 31.27           C  
ATOM   2075  CZ3 TRP B  16     -33.844  11.203  20.469  1.00 31.27           C  
ATOM   2076  N   VAL B  17     -39.500   6.625  21.781  1.00 32.06           N  
ATOM   2077  CA  VAL B  17     -39.500   5.211  22.141  1.00 32.06           C  
ATOM   2078  C   VAL B  17     -38.219   4.887  22.906  1.00 32.06           C  
ATOM   2079  CB  VAL B  17     -39.594   4.305  20.891  1.00 32.06           C  
ATOM   2080  O   VAL B  17     -37.094   5.062  22.391  1.00 32.06           O  
ATOM   2081  CG1 VAL B  17     -39.594   2.830  21.297  1.00 32.06           C  
ATOM   2082  CG2 VAL B  17     -40.875   4.629  20.125  1.00 32.06           C  
ATOM   2083  N   LEU B  18     -38.281   4.973  24.234  1.00 31.80           N  
ATOM   2084  CA  LEU B  18     -37.344   4.504  25.234  1.00 31.80           C  
ATOM   2085  C   LEU B  18     -36.812   3.113  24.891  1.00 31.80           C  
ATOM   2086  CB  LEU B  18     -38.000   4.484  26.625  1.00 31.80           C  
ATOM   2087  O   LEU B  18     -37.469   2.111  25.156  1.00 31.80           O  
ATOM   2088  CG  LEU B  18     -38.000   5.805  27.391  1.00 31.80           C  
ATOM   2089  CD1 LEU B  18     -39.156   5.832  28.375  1.00 31.80           C  
ATOM   2090  CD2 LEU B  18     -36.656   6.023  28.094  1.00 31.80           C  
ATOM   2091  N   THR B  19     -36.438   2.691  23.672  1.00 38.38           N  
ATOM   2092  CA  THR B  19     -35.719   1.431  23.625  1.00 38.38           C  
ATOM   2093  C   THR B  19     -34.781   1.289  24.828  1.00 38.38           C  
ATOM   2094  CB  THR B  19     -34.906   1.318  22.328  1.00 38.38           C  
ATOM   2095  O   THR B  19     -34.156   2.262  25.250  1.00 38.38           O  
ATOM   2096  CG2 THR B  19     -35.250   0.057  21.547  1.00 38.38           C  
ATOM   2097  OG1 THR B  19     -35.156   2.463  21.500  1.00 38.38           O  
ATOM   2098  N   PRO B  20     -35.031   0.230  25.750  1.00 41.03           N  
ATOM   2099  CA  PRO B  20     -34.188   0.029  26.922  1.00 41.03           C  
ATOM   2100  C   PRO B  20     -32.719   0.384  26.672  1.00 41.03           C  
ATOM   2101  CB  PRO B  20     -34.344  -1.466  27.219  1.00 41.03           C  
ATOM   2102  O   PRO B  20     -32.188   0.061  25.594  1.00 41.03           O  
ATOM   2103  CG  PRO B  20     -35.156  -2.002  26.078  1.00 41.03           C  
ATOM   2104  CD  PRO B  20     -35.500  -0.860  25.172  1.00 41.03           C  
ATOM   2105  N   LYS B  21     -32.250   1.540  27.250  1.00 50.56           N  
ATOM   2106  CA  LYS B  21     -30.891   2.088  27.312  1.00 50.56           C  
ATOM   2107  C   LYS B  21     -29.875   0.993  27.609  1.00 50.56           C  
ATOM   2108  CB  LYS B  21     -30.797   3.184  28.375  1.00 50.56           C  
ATOM   2109  O   LYS B  21     -29.875   0.407  28.688  1.00 50.56           O  
ATOM   2110  CG  LYS B  21     -31.375   4.523  27.922  1.00 50.56           C  
ATOM   2111  CD  LYS B  21     -31.109   5.613  28.953  1.00 50.56           C  
ATOM   2112  CE  LYS B  21     -31.656   6.957  28.516  1.00 50.56           C  
ATOM   2113  NZ  LYS B  21     -31.422   8.023  29.531  1.00 50.56           N  
ATOM   2114  N   VAL B  22     -29.578   0.071  26.703  1.00 55.84           N  
ATOM   2115  CA  VAL B  22     -28.469  -0.852  26.953  1.00 55.84           C  
ATOM   2116  C   VAL B  22     -27.172  -0.074  27.062  1.00 55.84           C  
ATOM   2117  CB  VAL B  22     -28.375  -1.915  25.828  1.00 55.84           C  
ATOM   2118  O   VAL B  22     -26.750   0.603  26.109  1.00 55.84           O  
ATOM   2119  CG1 VAL B  22     -27.250  -2.902  26.141  1.00 55.84           C  
ATOM   2120  CG2 VAL B  22     -29.703  -2.650  25.672  1.00 55.84           C  
ATOM   2121  N   PRO B  23     -26.641  -0.085  28.328  1.00 62.47           N  
ATOM   2122  CA  PRO B  23     -25.391   0.642  28.500  1.00 62.47           C  
ATOM   2123  C   PRO B  23     -24.281   0.137  27.578  1.00 62.47           C  
ATOM   2124  CB  PRO B  23     -25.031   0.384  29.969  1.00 62.47           C  
ATOM   2125  O   PRO B  23     -24.297  -1.027  27.172  1.00 62.47           O  
ATOM   2126  CG  PRO B  23     -26.156  -0.450  30.484  1.00 62.47           C  
ATOM   2127  CD  PRO B  23     -27.062  -0.812  29.344  1.00 62.47           C  
ATOM   2128  N   GLU B  24     -23.422   1.017  27.016  1.00 65.06           N  
ATOM   2129  CA  GLU B  24     -22.266   0.757  26.188  1.00 65.06           C  
ATOM   2130  C   GLU B  24     -21.484  -0.467  26.672  1.00 65.06           C  
ATOM   2131  CB  GLU B  24     -21.344   1.979  26.156  1.00 65.06           C  
ATOM   2132  O   GLU B  24     -21.000  -1.261  25.859  1.00 65.06           O  
ATOM   2133  CG  GLU B  24     -20.406   2.021  24.938  1.00 65.06           C  
ATOM   2134  CD  GLU B  24     -19.547   3.271  24.891  1.00 65.06           C  
ATOM   2135  OE1 GLU B  24     -18.641   3.344  24.031  1.00 65.06           O  
ATOM   2136  OE2 GLU B  24     -19.797   4.188  25.703  1.00 65.06           O  
ATOM   2137  N   GLY B  25     -21.469  -0.650  27.906  1.00 68.69           N  
ATOM   2138  CA  GLY B  25     -20.781  -1.791  28.484  1.00 68.69           C  
ATOM   2139  C   GLY B  25     -21.406  -3.121  28.109  1.00 68.69           C  
ATOM   2140  O   GLY B  25     -20.703  -4.113  27.922  1.00 68.69           O  
ATOM   2141  N   ASP B  26     -22.672  -3.029  27.875  1.00 76.62           N  
ATOM   2142  CA  ASP B  26     -23.375  -4.262  27.516  1.00 76.62           C  
ATOM   2143  C   ASP B  26     -23.062  -4.668  26.078  1.00 76.62           C  
ATOM   2144  CB  ASP B  26     -24.875  -4.094  27.703  1.00 76.62           C  
ATOM   2145  O   ASP B  26     -22.875  -5.852  25.781  1.00 76.62           O  
ATOM   2146  CG  ASP B  26     -25.297  -4.113  29.172  1.00 76.62           C  
ATOM   2147  OD1 ASP B  26     -24.469  -4.445  30.031  1.00 76.62           O  
ATOM   2148  OD2 ASP B  26     -26.469  -3.789  29.453  1.00 76.62           O  
ATOM   2149  N   VAL B  27     -22.891  -3.672  25.312  1.00 80.38           N  
ATOM   2150  CA  VAL B  27     -22.641  -3.967  23.906  1.00 80.38           C  
ATOM   2151  C   VAL B  27     -21.219  -4.520  23.734  1.00 80.38           C  
ATOM   2152  CB  VAL B  27     -22.828  -2.715  23.016  1.00 80.38           C  
ATOM   2153  O   VAL B  27     -20.984  -5.438  22.953  1.00 80.38           O  
ATOM   2154  CG1 VAL B  27     -22.531  -3.041  21.547  1.00 80.38           C  
ATOM   2155  CG2 VAL B  27     -24.234  -2.158  23.172  1.00 80.38           C  
ATOM   2156  N   THR B  28     -20.359  -4.027  24.562  1.00 83.38           N  
ATOM   2157  CA  THR B  28     -18.984  -4.523  24.547  1.00 83.38           C  
ATOM   2158  C   THR B  28     -18.938  -5.988  24.969  1.00 83.38           C  
ATOM   2159  CB  THR B  28     -18.078  -3.689  25.469  1.00 83.38           C  
ATOM   2160  O   THR B  28     -18.203  -6.785  24.375  1.00 83.38           O  
ATOM   2161  CG2 THR B  28     -16.672  -4.277  25.531  1.00 83.38           C  
ATOM   2162  OG1 THR B  28     -18.000  -2.350  24.969  1.00 83.38           O  
ATOM   2163  N   VAL B  29     -19.719  -6.277  25.953  1.00 86.06           N  
ATOM   2164  CA  VAL B  29     -19.750  -7.648  26.438  1.00 86.06           C  
ATOM   2165  C   VAL B  29     -20.312  -8.570  25.359  1.00 86.06           C  
ATOM   2166  CB  VAL B  29     -20.578  -7.770  27.734  1.00 86.06           C  
ATOM   2167  O   VAL B  29     -19.797  -9.664  25.141  1.00 86.06           O  
ATOM   2168  CG1 VAL B  29     -20.781  -9.234  28.109  1.00 86.06           C  
ATOM   2169  CG2 VAL B  29     -19.875  -7.023  28.875  1.00 86.06           C  
ATOM   2170  N   ILE B  30     -21.328  -8.094  24.703  1.00 87.62           N  
ATOM   2171  CA  ILE B  30     -21.922  -8.891  23.625  1.00 87.62           C  
ATOM   2172  C   ILE B  30     -20.906  -9.133  22.531  1.00 87.62           C  
ATOM   2173  CB  ILE B  30     -23.188  -8.195  23.047  1.00 87.62           C  
ATOM   2174  O   ILE B  30     -20.719 -10.273  22.094  1.00 87.62           O  
ATOM   2175  CG1 ILE B  30     -24.297  -8.156  24.094  1.00 87.62           C  
ATOM   2176  CG2 ILE B  30     -23.656  -8.914  21.781  1.00 87.62           C  
ATOM   2177  CD1 ILE B  30     -25.469  -7.262  23.719  1.00 87.62           C  
ATOM   2178  N   LEU B  31     -20.266  -8.094  22.172  1.00 86.50           N  
ATOM   2179  CA  LEU B  31     -19.297  -8.195  21.078  1.00 86.50           C  
ATOM   2180  C   LEU B  31     -18.141  -9.109  21.453  1.00 86.50           C  
ATOM   2181  CB  LEU B  31     -18.766  -6.812  20.688  1.00 86.50           C  
ATOM   2182  O   LEU B  31     -17.734  -9.961  20.656  1.00 86.50           O  
ATOM   2183  CG  LEU B  31     -17.891  -6.746  19.453  1.00 86.50           C  
ATOM   2184  CD1 LEU B  31     -18.672  -7.168  18.203  1.00 86.50           C  
ATOM   2185  CD2 LEU B  31     -17.312  -5.344  19.266  1.00 86.50           C  
ATOM   2186  N   ASN B  32     -17.656  -8.930  22.656  1.00 86.38           N  
ATOM   2187  CA  ASN B  32     -16.562  -9.758  23.109  1.00 86.38           C  
ATOM   2188  C   ASN B  32     -16.953 -11.234  23.172  1.00 86.38           C  
ATOM   2189  CB  ASN B  32     -16.047  -9.289  24.469  1.00 86.38           C  
ATOM   2190  O   ASN B  32     -16.172 -12.109  22.797  1.00 86.38           O  
ATOM   2191  CG  ASN B  32     -15.273  -7.984  24.375  1.00 86.38           C  
ATOM   2192  ND2 ASN B  32     -15.102  -7.316  25.516  1.00 86.38           N  
ATOM   2193  OD1 ASN B  32     -14.836  -7.578  23.297  1.00 86.38           O  
ATOM   2194  N   ASN B  33     -18.141 -11.461  23.578  1.00 89.50           N  
ATOM   2195  CA  ASN B  33     -18.625 -12.828  23.641  1.00 89.50           C  
ATOM   2196  C   ASN B  33     -18.766 -13.445  22.250  1.00 89.50           C  
ATOM   2197  CB  ASN B  33     -19.969 -12.891  24.391  1.00 89.50           C  
ATOM   2198  O   ASN B  33     -18.484 -14.625  22.062  1.00 89.50           O  
ATOM   2199  CG  ASN B  33     -19.812 -12.688  25.875  1.00 89.50           C  
ATOM   2200  ND2 ASN B  33     -20.922 -12.406  26.562  1.00 89.50           N  
ATOM   2201  OD1 ASN B  33     -18.703 -12.789  26.422  1.00 89.50           O  
ATOM   2202  N   LEU B  34     -19.172 -12.594  21.344  1.00 90.31           N  
ATOM   2203  CA  LEU B  34     -19.328 -13.062  19.969  1.00 90.31           C  
ATOM   2204  C   LEU B  34     -17.984 -13.422  19.359  1.00 90.31           C  
ATOM   2205  CB  LEU B  34     -20.031 -12.000  19.109  1.00 90.31           C  
ATOM   2206  O   LEU B  34     -17.875 -14.398  18.609  1.00 90.31           O  
ATOM   2207  CG  LEU B  34     -21.516 -11.797  19.359  1.00 90.31           C  
ATOM   2208  CD1 LEU B  34     -22.047 -10.625  18.531  1.00 90.31           C  
ATOM   2209  CD2 LEU B  34     -22.297 -13.070  19.031  1.00 90.31           C  
ATOM   2210  N   LEU B  35     -16.984 -12.680  19.750  1.00 89.38           N  
ATOM   2211  CA  LEU B  35     -15.688 -12.852  19.109  1.00 89.38           C  
ATOM   2212  C   LEU B  35     -14.859 -13.914  19.828  1.00 89.38           C  
ATOM   2213  CB  LEU B  35     -14.922 -11.523  19.078  1.00 89.38           C  
ATOM   2214  O   LEU B  35     -13.938 -14.484  19.234  1.00 89.38           O  
ATOM   2215  CG  LEU B  35     -15.500 -10.422  18.203  1.00 89.38           C  
ATOM   2216  CD1 LEU B  35     -14.680  -9.141  18.344  1.00 89.38           C  
ATOM   2217  CD2 LEU B  35     -15.547 -10.867  16.750  1.00 89.38           C  
ATOM   2218  N   GLU B  36     -15.281 -14.133  21.031  1.00 89.19           N  
ATOM   2219  CA  GLU B  36     -14.523 -15.133  21.781  1.00 89.19           C  
ATOM   2220  C   GLU B  36     -14.703 -16.516  21.172  1.00 89.19           C  
ATOM   2221  CB  GLU B  36     -14.953 -15.141  23.250  1.00 89.19           C  
ATOM   2222  O   GLU B  36     -15.820 -17.047  21.125  1.00 89.19           O  
ATOM   2223  CG  GLU B  36     -14.047 -15.969  24.141  1.00 89.19           C  
ATOM   2224  CD  GLU B  36     -14.430 -15.891  25.609  1.00 89.19           C  
ATOM   2225  OE1 GLU B  36     -13.703 -16.453  26.469  1.00 89.19           O  
ATOM   2226  OE2 GLU B  36     -15.461 -15.250  25.922  1.00 89.19           O  
ATOM   2227  N   GLY B  37     -13.656 -17.094  20.562  1.00 84.12           N  
ATOM   2228  CA  GLY B  37     -13.656 -18.438  20.000  1.00 84.12           C  
ATOM   2229  C   GLY B  37     -14.133 -18.469  18.547  1.00 84.12           C  
ATOM   2230  O   GLY B  37     -14.219 -19.531  17.953  1.00 84.12           O  
ATOM   2231  N   TYR B  38     -14.539 -17.328  18.109  1.00 88.94           N  
ATOM   2232  CA  TYR B  38     -14.992 -17.250  16.719  1.00 88.94           C  
ATOM   2233  C   TYR B  38     -13.836 -17.469  15.758  1.00 88.94           C  
ATOM   2234  CB  TYR B  38     -15.648 -15.891  16.453  1.00 88.94           C  
ATOM   2235  O   TYR B  38     -12.805 -16.797  15.852  1.00 88.94           O  
ATOM   2236  CG  TYR B  38     -16.172 -15.742  15.039  1.00 88.94           C  
ATOM   2237  CD1 TYR B  38     -15.414 -15.117  14.055  1.00 88.94           C  
ATOM   2238  CD2 TYR B  38     -17.438 -16.219  14.695  1.00 88.94           C  
ATOM   2239  CE1 TYR B  38     -15.898 -14.984  12.750  1.00 88.94           C  
ATOM   2240  CE2 TYR B  38     -17.922 -16.094  13.398  1.00 88.94           C  
ATOM   2241  OH  TYR B  38     -17.641 -15.336  11.156  1.00 88.94           O  
ATOM   2242  CZ  TYR B  38     -17.156 -15.469  12.438  1.00 88.94           C  
ATOM   2243  N   ASP B  39     -13.969 -18.469  14.883  1.00 86.31           N  
ATOM   2244  CA  ASP B  39     -12.945 -18.734  13.883  1.00 86.31           C  
ATOM   2245  C   ASP B  39     -13.297 -18.109  12.539  1.00 86.31           C  
ATOM   2246  CB  ASP B  39     -12.742 -20.250  13.727  1.00 86.31           C  
ATOM   2247  O   ASP B  39     -14.133 -18.641  11.797  1.00 86.31           O  
ATOM   2248  CG  ASP B  39     -11.484 -20.594  12.953  1.00 86.31           C  
ATOM   2249  OD1 ASP B  39     -10.898 -19.719  12.297  1.00 86.31           O  
ATOM   2250  OD2 ASP B  39     -11.070 -21.781  13.000  1.00 86.31           O  
ATOM   2251  N   ASN B  40     -12.664 -17.062  12.266  1.00 88.12           N  
ATOM   2252  CA  ASN B  40     -13.008 -16.312  11.062  1.00 88.12           C  
ATOM   2253  C   ASN B  40     -12.352 -16.906   9.820  1.00 88.12           C  
ATOM   2254  CB  ASN B  40     -12.617 -14.836  11.219  1.00 88.12           C  
ATOM   2255  O   ASN B  40     -12.547 -16.406   8.711  1.00 88.12           O  
ATOM   2256  CG  ASN B  40     -11.125 -14.648  11.414  1.00 88.12           C  
ATOM   2257  ND2 ASN B  40     -10.703 -13.398  11.547  1.00 88.12           N  
ATOM   2258  OD1 ASN B  40     -10.367 -15.617  11.461  1.00 88.12           O  
ATOM   2259  N   LYS B  41     -11.688 -18.078  10.008  1.00 82.56           N  
ATOM   2260  CA  LYS B  41     -11.047 -18.719   8.867  1.00 82.56           C  
ATOM   2261  C   LYS B  41     -12.016 -19.672   8.164  1.00 82.56           C  
ATOM   2262  CB  LYS B  41      -9.797 -19.484   9.312  1.00 82.56           C  
ATOM   2263  O   LYS B  41     -11.781 -20.078   7.023  1.00 82.56           O  
ATOM   2264  CG  LYS B  41      -8.719 -18.594   9.914  1.00 82.56           C  
ATOM   2265  CD  LYS B  41      -7.512 -19.406  10.367  1.00 82.56           C  
ATOM   2266  CE  LYS B  41      -7.852 -20.297  11.547  1.00 82.56           C  
ATOM   2267  NZ  LYS B  41      -8.070 -19.516  12.797  1.00 82.56           N  
ATOM   2268  N   LEU B  42     -13.047 -19.984   8.859  1.00 87.69           N  
ATOM   2269  CA  LEU B  42     -13.992 -20.969   8.328  1.00 87.69           C  
ATOM   2270  C   LEU B  42     -15.328 -20.312   7.992  1.00 87.69           C  
ATOM   2271  CB  LEU B  42     -14.211 -22.094   9.336  1.00 87.69           C  
ATOM   2272  O   LEU B  42     -15.820 -19.453   8.750  1.00 87.69           O  
ATOM   2273  CG  LEU B  42     -12.961 -22.859   9.766  1.00 87.69           C  
ATOM   2274  CD1 LEU B  42     -13.297 -23.844  10.883  1.00 87.69           C  
ATOM   2275  CD2 LEU B  42     -12.344 -23.594   8.578  1.00 87.69           C  
ATOM   2276  N   ARG B  43     -15.844 -20.734   6.848  1.00 90.88           N  
ATOM   2277  CA  ARG B  43     -17.156 -20.219   6.488  1.00 90.88           C  
ATOM   2278  C   ARG B  43     -18.234 -20.812   7.391  1.00 90.88           C  
ATOM   2279  CB  ARG B  43     -17.484 -20.531   5.023  1.00 90.88           C  
ATOM   2280  O   ARG B  43     -18.062 -21.891   7.949  1.00 90.88           O  
ATOM   2281  CG  ARG B  43     -17.625 -22.000   4.723  1.00 90.88           C  
ATOM   2282  CD  ARG B  43     -18.172 -22.250   3.320  1.00 90.88           C  
ATOM   2283  NE  ARG B  43     -18.516 -23.641   3.105  1.00 90.88           N  
ATOM   2284  NH1 ARG B  43     -20.703 -23.438   3.814  1.00 90.88           N  
ATOM   2285  NH2 ARG B  43     -19.906 -25.469   3.113  1.00 90.88           N  
ATOM   2286  CZ  ARG B  43     -19.703 -24.188   3.344  1.00 90.88           C  
ATOM   2287  N   PRO B  44     -19.359 -20.094   7.477  1.00 92.19           N  
ATOM   2288  CA  PRO B  44     -20.453 -20.625   8.289  1.00 92.19           C  
ATOM   2289  C   PRO B  44     -21.000 -21.953   7.750  1.00 92.19           C  
ATOM   2290  CB  PRO B  44     -21.516 -19.531   8.219  1.00 92.19           C  
ATOM   2291  O   PRO B  44     -21.078 -22.141   6.535  1.00 92.19           O  
ATOM   2292  CG  PRO B  44     -20.781 -18.328   7.727  1.00 92.19           C  
ATOM   2293  CD  PRO B  44     -19.578 -18.781   6.961  1.00 92.19           C  
ATOM   2294  N   ASP B  45     -21.266 -22.891   8.641  1.00 88.06           N  
ATOM   2295  CA  ASP B  45     -21.938 -24.156   8.367  1.00 88.06           C  
ATOM   2296  C   ASP B  45     -21.078 -25.047   7.465  1.00 88.06           C  
ATOM   2297  CB  ASP B  45     -23.297 -23.922   7.734  1.00 88.06           C  
ATOM   2298  O   ASP B  45     -21.609 -25.750   6.609  1.00 88.06           O  
ATOM   2299  CG  ASP B  45     -24.250 -23.141   8.633  1.00 88.06           C  
ATOM   2300  OD1 ASP B  45     -24.328 -23.453   9.844  1.00 88.06           O  
ATOM   2301  OD2 ASP B  45     -24.922 -22.219   8.133  1.00 88.06           O  
ATOM   2302  N   ILE B  46     -19.875 -24.828   7.570  1.00 85.88           N  
ATOM   2303  CA  ILE B  46     -18.953 -25.656   6.785  1.00 85.88           C  
ATOM   2304  C   ILE B  46     -19.234 -27.125   7.055  1.00 85.88           C  
ATOM   2305  CB  ILE B  46     -17.484 -25.312   7.094  1.00 85.88           C  
ATOM   2306  O   ILE B  46     -19.391 -27.531   8.203  1.00 85.88           O  
ATOM   2307  CG1 ILE B  46     -16.547 -26.031   6.113  1.00 85.88           C  
ATOM   2308  CG2 ILE B  46     -17.141 -25.672   8.539  1.00 85.88           C  
ATOM   2309  CD1 ILE B  46     -15.156 -25.422   6.031  1.00 85.88           C  
ATOM   2310  N   GLY B  47     -19.328 -27.938   6.020  1.00 78.44           N  
ATOM   2311  CA  GLY B  47     -19.562 -29.375   6.145  1.00 78.44           C  
ATOM   2312  C   GLY B  47     -21.031 -29.719   6.281  1.00 78.44           C  
ATOM   2313  O   GLY B  47     -21.391 -30.906   6.277  1.00 78.44           O  
ATOM   2314  N   VAL B  48     -21.922 -28.781   6.477  1.00 84.38           N  
ATOM   2315  CA  VAL B  48     -23.344 -29.031   6.680  1.00 84.38           C  
ATOM   2316  C   VAL B  48     -24.125 -28.625   5.430  1.00 84.38           C  
ATOM   2317  CB  VAL B  48     -23.891 -28.266   7.910  1.00 84.38           C  
ATOM   2318  O   VAL B  48     -24.734 -29.469   4.766  1.00 84.38           O  
ATOM   2319  CG1 VAL B  48     -25.375 -28.578   8.117  1.00 84.38           C  
ATOM   2320  CG2 VAL B  48     -23.078 -28.641   9.156  1.00 84.38           C  
ATOM   2321  N   LYS B  49     -24.078 -27.391   5.059  1.00 89.88           N  
ATOM   2322  CA  LYS B  49     -24.781 -26.875   3.889  1.00 89.88           C  
ATOM   2323  C   LYS B  49     -24.031 -25.672   3.299  1.00 89.88           C  
ATOM   2324  CB  LYS B  49     -26.203 -26.469   4.250  1.00 89.88           C  
ATOM   2325  O   LYS B  49     -23.172 -25.078   3.961  1.00 89.88           O  
ATOM   2326  CG  LYS B  49     -26.297 -25.359   5.277  1.00 89.88           C  
ATOM   2327  CD  LYS B  49     -27.750 -25.016   5.609  1.00 89.88           C  
ATOM   2328  CE  LYS B  49     -27.844 -23.906   6.648  1.00 89.88           C  
ATOM   2329  NZ  LYS B  49     -29.266 -23.609   7.000  1.00 89.88           N  
ATOM   2330  N   PRO B  50     -24.375 -25.422   2.094  1.00 94.25           N  
ATOM   2331  CA  PRO B  50     -23.750 -24.250   1.497  1.00 94.25           C  
ATOM   2332  C   PRO B  50     -24.219 -22.938   2.143  1.00 94.25           C  
ATOM   2333  CB  PRO B  50     -24.188 -24.312   0.032  1.00 94.25           C  
ATOM   2334  O   PRO B  50     -25.344 -22.859   2.646  1.00 94.25           O  
ATOM   2335  CG  PRO B  50     -25.406 -25.188   0.039  1.00 94.25           C  
ATOM   2336  CD  PRO B  50     -25.328 -26.094   1.230  1.00 94.25           C  
ATOM   2337  N   THR B  51     -23.344 -22.047   2.236  1.00 96.00           N  
ATOM   2338  CA  THR B  51     -23.703 -20.719   2.715  1.00 96.00           C  
ATOM   2339  C   THR B  51     -24.344 -19.891   1.603  1.00 96.00           C  
ATOM   2340  CB  THR B  51     -22.469 -19.969   3.262  1.00 96.00           C  
ATOM   2341  O   THR B  51     -23.766 -19.734   0.529  1.00 96.00           O  
ATOM   2342  CG2 THR B  51     -22.859 -18.609   3.846  1.00 96.00           C  
ATOM   2343  OG1 THR B  51     -21.859 -20.766   4.285  1.00 96.00           O  
ATOM   2344  N   LEU B  52     -25.500 -19.453   1.850  1.00 97.44           N  
ATOM   2345  CA  LEU B  52     -26.219 -18.609   0.896  1.00 97.44           C  
ATOM   2346  C   LEU B  52     -25.891 -17.141   1.107  1.00 97.44           C  
ATOM   2347  CB  LEU B  52     -27.734 -18.828   1.025  1.00 97.44           C  
ATOM   2348  O   LEU B  52     -26.047 -16.609   2.211  1.00 97.44           O  
ATOM   2349  CG  LEU B  52     -28.625 -18.016   0.082  1.00 97.44           C  
ATOM   2350  CD1 LEU B  52     -28.359 -18.422  -1.366  1.00 97.44           C  
ATOM   2351  CD2 LEU B  52     -30.094 -18.188   0.443  1.00 97.44           C  
ATOM   2352  N   ILE B  53     -25.359 -16.516   0.076  1.00 97.31           N  
ATOM   2353  CA  ILE B  53     -25.016 -15.094   0.146  1.00 97.31           C  
ATOM   2354  C   ILE B  53     -25.969 -14.289  -0.730  1.00 97.31           C  
ATOM   2355  CB  ILE B  53     -23.547 -14.844  -0.284  1.00 97.31           C  
ATOM   2356  O   ILE B  53     -25.953 -14.414  -1.957  1.00 97.31           O  
ATOM   2357  CG1 ILE B  53     -22.594 -15.680   0.578  1.00 97.31           C  
ATOM   2358  CG2 ILE B  53     -23.203 -13.359  -0.202  1.00 97.31           C  
ATOM   2359  CD1 ILE B  53     -21.141 -15.641   0.104  1.00 97.31           C  
ATOM   2360  N   HIS B  54     -26.812 -13.469  -0.121  1.00 97.00           N  
ATOM   2361  CA  HIS B  54     -27.656 -12.531  -0.861  1.00 97.00           C  
ATOM   2362  C   HIS B  54     -26.875 -11.266  -1.224  1.00 97.00           C  
ATOM   2363  CB  HIS B  54     -28.891 -12.172  -0.049  1.00 97.00           C  
ATOM   2364  O   HIS B  54     -26.266 -10.633  -0.357  1.00 97.00           O  
ATOM   2365  CG  HIS B  54     -29.781 -13.344   0.252  1.00 97.00           C  
ATOM   2366  CD2 HIS B  54     -29.953 -14.055   1.393  1.00 97.00           C  
ATOM   2367  ND1 HIS B  54     -30.594 -13.922  -0.691  1.00 97.00           N  
ATOM   2368  CE1 HIS B  54     -31.250 -14.938  -0.141  1.00 97.00           C  
ATOM   2369  NE2 HIS B  54     -30.875 -15.039   1.123  1.00 97.00           N  
ATOM   2370  N   THR B  55     -26.859 -11.016  -2.480  1.00 95.31           N  
ATOM   2371  CA  THR B  55     -26.094  -9.867  -2.943  1.00 95.31           C  
ATOM   2372  C   THR B  55     -27.016  -8.766  -3.465  1.00 95.31           C  
ATOM   2373  CB  THR B  55     -25.094 -10.266  -4.043  1.00 95.31           C  
ATOM   2374  O   THR B  55     -28.062  -9.062  -4.066  1.00 95.31           O  
ATOM   2375  CG2 THR B  55     -24.062 -11.250  -3.514  1.00 95.31           C  
ATOM   2376  OG1 THR B  55     -25.812 -10.875  -5.125  1.00 95.31           O  
ATOM   2377  N   ASP B  56     -26.625  -7.508  -3.127  1.00 92.12           N  
ATOM   2378  CA  ASP B  56     -27.266  -6.305  -3.650  1.00 92.12           C  
ATOM   2379  C   ASP B  56     -26.234  -5.301  -4.148  1.00 92.12           C  
ATOM   2380  CB  ASP B  56     -28.156  -5.660  -2.582  1.00 92.12           C  
ATOM   2381  O   ASP B  56     -25.125  -5.234  -3.617  1.00 92.12           O  
ATOM   2382  CG  ASP B  56     -29.266  -4.812  -3.168  1.00 92.12           C  
ATOM   2383  OD1 ASP B  56     -29.375  -4.727  -4.410  1.00 92.12           O  
ATOM   2384  OD2 ASP B  56     -30.031  -4.223  -2.381  1.00 92.12           O  
ATOM   2385  N   MET B  57     -26.641  -4.672  -5.242  1.00 91.94           N  
ATOM   2386  CA  MET B  57     -25.719  -3.730  -5.859  1.00 91.94           C  
ATOM   2387  C   MET B  57     -26.422  -2.422  -6.211  1.00 91.94           C  
ATOM   2388  CB  MET B  57     -25.094  -4.340  -7.117  1.00 91.94           C  
ATOM   2389  O   MET B  57     -27.562  -2.432  -6.688  1.00 91.94           O  
ATOM   2390  CG  MET B  57     -24.031  -3.457  -7.762  1.00 91.94           C  
ATOM   2391  SD  MET B  57     -23.406  -4.160  -9.336  1.00 91.94           S  
ATOM   2392  CE  MET B  57     -22.656  -5.699  -8.719  1.00 91.94           C  
ATOM   2393  N   TYR B  58     -25.812  -1.355  -5.820  1.00 90.31           N  
ATOM   2394  CA  TYR B  58     -26.219  -0.029  -6.262  1.00 90.31           C  
ATOM   2395  C   TYR B  58     -25.141   0.624  -7.113  1.00 90.31           C  
ATOM   2396  CB  TYR B  58     -26.547   0.862  -5.059  1.00 90.31           C  
ATOM   2397  O   TYR B  58     -24.016   0.805  -6.660  1.00 90.31           O  
ATOM   2398  CG  TYR B  58     -26.969   2.264  -5.438  1.00 90.31           C  
ATOM   2399  CD1 TYR B  58     -26.047   3.311  -5.422  1.00 90.31           C  
ATOM   2400  CD2 TYR B  58     -28.281   2.543  -5.812  1.00 90.31           C  
ATOM   2401  CE1 TYR B  58     -26.422   4.605  -5.770  1.00 90.31           C  
ATOM   2402  CE2 TYR B  58     -28.672   3.832  -6.160  1.00 90.31           C  
ATOM   2403  OH  TYR B  58     -28.125   6.133  -6.480  1.00 90.31           O  
ATOM   2404  CZ  TYR B  58     -27.734   4.855  -6.137  1.00 90.31           C  
ATOM   2405  N   VAL B  59     -25.516   0.888  -8.336  1.00 91.00           N  
ATOM   2406  CA  VAL B  59     -24.547   1.493  -9.250  1.00 91.00           C  
ATOM   2407  C   VAL B  59     -24.562   3.012  -9.094  1.00 91.00           C  
ATOM   2408  CB  VAL B  59     -24.844   1.106 -10.719  1.00 91.00           C  
ATOM   2409  O   VAL B  59     -25.547   3.668  -9.461  1.00 91.00           O  
ATOM   2410  CG1 VAL B  59     -23.828   1.748 -11.664  1.00 91.00           C  
ATOM   2411  CG2 VAL B  59     -24.844  -0.412 -10.883  1.00 91.00           C  
ATOM   2412  N   ASN B  60     -23.484   3.477  -8.602  1.00 83.81           N  
ATOM   2413  CA  ASN B  60     -23.375   4.918  -8.406  1.00 83.81           C  
ATOM   2414  C   ASN B  60     -23.062   5.641  -9.711  1.00 83.81           C  
ATOM   2415  CB  ASN B  60     -22.297   5.230  -7.355  1.00 83.81           C  
ATOM   2416  O   ASN B  60     -23.688   6.656 -10.023  1.00 83.81           O  
ATOM   2417  CG  ASN B  60     -22.375   6.656  -6.852  1.00 83.81           C  
ATOM   2418  ND2 ASN B  60     -21.234   7.215  -6.469  1.00 83.81           N  
ATOM   2419  OD1 ASN B  60     -23.453   7.254  -6.801  1.00 83.81           O  
ATOM   2420  N   SER B  61     -22.141   5.090 -10.430  1.00 83.75           N  
ATOM   2421  CA  SER B  61     -21.797   5.707 -11.703  1.00 83.75           C  
ATOM   2422  C   SER B  61     -21.078   4.719 -12.617  1.00 83.75           C  
ATOM   2423  CB  SER B  61     -20.906   6.938 -11.484  1.00 83.75           C  
ATOM   2424  O   SER B  61     -20.438   3.773 -12.141  1.00 83.75           O  
ATOM   2425  OG  SER B  61     -19.656   6.570 -10.945  1.00 83.75           O  
ATOM   2426  N   ILE B  62     -21.359   4.961 -13.875  1.00 87.69           N  
ATOM   2427  CA  ILE B  62     -20.625   4.238 -14.906  1.00 87.69           C  
ATOM   2428  C   ILE B  62     -19.812   5.223 -15.742  1.00 87.69           C  
ATOM   2429  CB  ILE B  62     -21.578   3.422 -15.812  1.00 87.69           C  
ATOM   2430  O   ILE B  62     -20.281   6.305 -16.094  1.00 87.69           O  
ATOM   2431  CG1 ILE B  62     -22.281   2.332 -15.000  1.00 87.69           C  
ATOM   2432  CG2 ILE B  62     -20.797   2.816 -16.984  1.00 87.69           C  
ATOM   2433  CD1 ILE B  62     -23.312   1.544 -15.797  1.00 87.69           C  
ATOM   2434  N   GLY B  63     -18.625   4.773 -16.047  1.00 82.81           N  
ATOM   2435  CA  GLY B  63     -17.750   5.566 -16.891  1.00 82.81           C  
ATOM   2436  C   GLY B  63     -16.469   5.969 -16.203  1.00 82.81           C  
ATOM   2437  O   GLY B  63     -16.375   5.945 -14.977  1.00 82.81           O  
ATOM   2438  N   PRO B  64     -15.523   6.363 -16.953  1.00 83.38           N  
ATOM   2439  CA  PRO B  64     -15.539   6.445 -18.422  1.00 83.38           C  
ATOM   2440  C   PRO B  64     -15.531   5.074 -19.094  1.00 83.38           C  
ATOM   2441  CB  PRO B  64     -14.250   7.211 -18.734  1.00 83.38           C  
ATOM   2442  O   PRO B  64     -15.188   4.074 -18.453  1.00 83.38           O  
ATOM   2443  CG  PRO B  64     -13.320   6.875 -17.625  1.00 83.38           C  
ATOM   2444  CD  PRO B  64     -14.117   6.723 -16.359  1.00 83.38           C  
ATOM   2445  N   VAL B  65     -16.109   5.129 -20.375  1.00 86.25           N  
ATOM   2446  CA  VAL B  65     -16.016   3.947 -21.234  1.00 86.25           C  
ATOM   2447  C   VAL B  65     -14.875   4.105 -22.219  1.00 86.25           C  
ATOM   2448  CB  VAL B  65     -17.344   3.703 -21.984  1.00 86.25           C  
ATOM   2449  O   VAL B  65     -14.852   5.051 -23.016  1.00 86.25           O  
ATOM   2450  CG1 VAL B  65     -17.250   2.441 -22.844  1.00 86.25           C  
ATOM   2451  CG2 VAL B  65     -18.516   3.600 -21.000  1.00 86.25           C  
ATOM   2452  N   ASN B  66     -13.938   3.201 -22.141  1.00 82.00           N  
ATOM   2453  CA  ASN B  66     -12.750   3.244 -22.984  1.00 82.00           C  
ATOM   2454  C   ASN B  66     -12.820   2.207 -24.109  1.00 82.00           C  
ATOM   2455  CB  ASN B  66     -11.484   3.041 -22.156  1.00 82.00           C  
ATOM   2456  O   ASN B  66     -12.547   1.027 -23.891  1.00 82.00           O  
ATOM   2457  CG  ASN B  66     -10.219   3.318 -22.938  1.00 82.00           C  
ATOM   2458  ND2 ASN B  66      -9.211   3.871 -22.266  1.00 82.00           N  
ATOM   2459  OD1 ASN B  66     -10.141   3.039 -24.141  1.00 82.00           O  
ATOM   2460  N   ALA B  67     -13.102   2.721 -25.297  1.00 78.44           N  
ATOM   2461  CA  ALA B  67     -13.297   1.819 -26.422  1.00 78.44           C  
ATOM   2462  C   ALA B  67     -11.961   1.259 -26.906  1.00 78.44           C  
ATOM   2463  CB  ALA B  67     -14.008   2.541 -27.562  1.00 78.44           C  
ATOM   2464  O   ALA B  67     -11.914   0.187 -27.516  1.00 78.44           O  
ATOM   2465  N   ILE B  68     -10.945   2.004 -26.625  1.00 73.25           N  
ATOM   2466  CA  ILE B  68      -9.633   1.567 -27.078  1.00 73.25           C  
ATOM   2467  C   ILE B  68      -9.156   0.391 -26.234  1.00 73.25           C  
ATOM   2468  CB  ILE B  68      -8.602   2.719 -27.031  1.00 73.25           C  
ATOM   2469  O   ILE B  68      -8.711  -0.629 -26.766  1.00 73.25           O  
ATOM   2470  CG1 ILE B  68      -9.008   3.844 -27.984  1.00 73.25           C  
ATOM   2471  CG2 ILE B  68      -7.195   2.205 -27.344  1.00 73.25           C  
ATOM   2472  CD1 ILE B  68      -8.195   5.117 -27.828  1.00 73.25           C  
ATOM   2473  N   ASN B  69      -9.328   0.536 -25.016  1.00 74.75           N  
ATOM   2474  CA  ASN B  69      -8.836  -0.499 -24.109  1.00 74.75           C  
ATOM   2475  C   ASN B  69      -9.914  -1.538 -23.812  1.00 74.75           C  
ATOM   2476  CB  ASN B  69      -8.328   0.123 -22.812  1.00 74.75           C  
ATOM   2477  O   ASN B  69      -9.648  -2.531 -23.125  1.00 74.75           O  
ATOM   2478  CG  ASN B  69      -7.051   0.918 -23.000  1.00 74.75           C  
ATOM   2479  ND2 ASN B  69      -6.797   1.869 -22.109  1.00 74.75           N  
ATOM   2480  OD1 ASN B  69      -6.297   0.680 -23.953  1.00 74.75           O  
ATOM   2481  N   MET B  70     -11.070  -1.396 -24.281  1.00 81.31           N  
ATOM   2482  CA  MET B  70     -12.211  -2.291 -24.094  1.00 81.31           C  
ATOM   2483  C   MET B  70     -12.508  -2.494 -22.609  1.00 81.31           C  
ATOM   2484  CB  MET B  70     -11.945  -3.641 -24.766  1.00 81.31           C  
ATOM   2485  O   MET B  70     -12.594  -3.629 -22.141  1.00 81.31           O  
ATOM   2486  CG  MET B  70     -11.852  -3.566 -26.281  1.00 81.31           C  
ATOM   2487  SD  MET B  70     -13.453  -3.117 -27.062  1.00 81.31           S  
ATOM   2488  CE  MET B  70     -13.016  -3.309 -28.812  1.00 81.31           C  
ATOM   2489  N   GLU B  71     -12.617  -1.396 -22.016  1.00 84.81           N  
ATOM   2490  CA  GLU B  71     -12.914  -1.428 -20.594  1.00 84.81           C  
ATOM   2491  C   GLU B  71     -13.805  -0.260 -20.188  1.00 84.81           C  
ATOM   2492  CB  GLU B  71     -11.617  -1.404 -19.781  1.00 84.81           C  
ATOM   2493  O   GLU B  71     -13.914   0.727 -20.922  1.00 84.81           O  
ATOM   2494  CG  GLU B  71     -10.820  -0.118 -19.922  1.00 84.81           C  
ATOM   2495  CD  GLU B  71      -9.461  -0.172 -19.250  1.00 84.81           C  
ATOM   2496  OE1 GLU B  71      -8.875   0.900 -18.969  1.00 84.81           O  
ATOM   2497  OE2 GLU B  71      -8.969  -1.297 -19.000  1.00 84.81           O  
ATOM   2498  N   TYR B  72     -14.523  -0.450 -19.125  1.00 88.94           N  
ATOM   2499  CA  TYR B  72     -15.312   0.627 -18.547  1.00 88.94           C  
ATOM   2500  C   TYR B  72     -15.141   0.679 -17.031  1.00 88.94           C  
ATOM   2501  CB  TYR B  72     -16.797   0.452 -18.891  1.00 88.94           C  
ATOM   2502  O   TYR B  72     -14.867  -0.344 -16.391  1.00 88.94           O  
ATOM   2503  CG  TYR B  72     -17.469  -0.684 -18.156  1.00 88.94           C  
ATOM   2504  CD1 TYR B  72     -17.281  -2.006 -18.547  1.00 88.94           C  
ATOM   2505  CD2 TYR B  72     -18.281  -0.439 -17.047  1.00 88.94           C  
ATOM   2506  CE1 TYR B  72     -17.891  -3.055 -17.875  1.00 88.94           C  
ATOM   2507  CE2 TYR B  72     -18.891  -1.481 -16.375  1.00 88.94           C  
ATOM   2508  OH  TYR B  72     -19.297  -3.820 -16.109  1.00 88.94           O  
ATOM   2509  CZ  TYR B  72     -18.688  -2.783 -16.797  1.00 88.94           C  
ATOM   2510  N   THR B  73     -15.242   1.866 -16.516  1.00 88.38           N  
ATOM   2511  CA  THR B  73     -15.141   2.064 -15.070  1.00 88.38           C  
ATOM   2512  C   THR B  73     -16.531   2.162 -14.445  1.00 88.38           C  
ATOM   2513  CB  THR B  73     -14.336   3.330 -14.734  1.00 88.38           C  
ATOM   2514  O   THR B  73     -17.422   2.816 -14.992  1.00 88.38           O  
ATOM   2515  CG2 THR B  73     -14.133   3.469 -13.227  1.00 88.38           C  
ATOM   2516  OG1 THR B  73     -13.055   3.256 -15.375  1.00 88.38           O  
ATOM   2517  N   ILE B  74     -16.688   1.459 -13.336  1.00 89.69           N  
ATOM   2518  CA  ILE B  74     -17.984   1.497 -12.648  1.00 89.69           C  
ATOM   2519  C   ILE B  74     -17.766   1.698 -11.148  1.00 89.69           C  
ATOM   2520  CB  ILE B  74     -18.797   0.209 -12.898  1.00 89.69           C  
ATOM   2521  O   ILE B  74     -16.828   1.126 -10.570  1.00 89.69           O  
ATOM   2522  CG1 ILE B  74     -20.188   0.331 -12.281  1.00 89.69           C  
ATOM   2523  CG2 ILE B  74     -18.062  -1.015 -12.352  1.00 89.69           C  
ATOM   2524  CD1 ILE B  74     -21.156  -0.750 -12.734  1.00 89.69           C  
ATOM   2525  N   ASP B  75     -18.562   2.551 -10.555  1.00 86.88           N  
ATOM   2526  CA  ASP B  75     -18.594   2.785  -9.117  1.00 86.88           C  
ATOM   2527  C   ASP B  75     -19.859   2.213  -8.492  1.00 86.88           C  
ATOM   2528  CB  ASP B  75     -18.484   4.281  -8.812  1.00 86.88           C  
ATOM   2529  O   ASP B  75     -20.969   2.602  -8.867  1.00 86.88           O  
ATOM   2530  CG  ASP B  75     -18.250   4.570  -7.344  1.00 86.88           C  
ATOM   2531  OD1 ASP B  75     -19.219   4.672  -6.570  1.00 86.88           O  
ATOM   2532  OD2 ASP B  75     -17.062   4.703  -6.953  1.00 86.88           O  
ATOM   2533  N   ILE B  76     -19.641   1.270  -7.484  1.00 88.56           N  
ATOM   2534  CA  ILE B  76     -20.828   0.598  -6.969  1.00 88.56           C  
ATOM   2535  C   ILE B  76     -20.750   0.519  -5.445  1.00 88.56           C  
ATOM   2536  CB  ILE B  76     -20.984  -0.816  -7.574  1.00 88.56           C  
ATOM   2537  O   ILE B  76     -19.672   0.545  -4.867  1.00 88.56           O  
ATOM   2538  CG1 ILE B  76     -19.797  -1.702  -7.168  1.00 88.56           C  
ATOM   2539  CG2 ILE B  76     -21.109  -0.742  -9.102  1.00 88.56           C  
ATOM   2540  CD1 ILE B  76     -19.969  -3.168  -7.543  1.00 88.56           C  
ATOM   2541  N   PHE B  77     -21.969   0.466  -4.883  1.00 86.75           N  
ATOM   2542  CA  PHE B  77     -22.125  -0.059  -3.533  1.00 86.75           C  
ATOM   2543  C   PHE B  77     -22.531  -1.529  -3.568  1.00 86.75           C  
ATOM   2544  CB  PHE B  77     -23.172   0.752  -2.764  1.00 86.75           C  
ATOM   2545  O   PHE B  77     -23.531  -1.892  -4.203  1.00 86.75           O  
ATOM   2546  CG  PHE B  77     -22.734   2.146  -2.418  1.00 86.75           C  
ATOM   2547  CD1 PHE B  77     -21.953   2.383  -1.296  1.00 86.75           C  
ATOM   2548  CD2 PHE B  77     -23.094   3.223  -3.217  1.00 86.75           C  
ATOM   2549  CE1 PHE B  77     -21.531   3.674  -0.974  1.00 86.75           C  
ATOM   2550  CE2 PHE B  77     -22.688   4.516  -2.900  1.00 86.75           C  
ATOM   2551  CZ  PHE B  77     -21.906   4.738  -1.779  1.00 86.75           C  
ATOM   2552  N   PHE B  78     -21.766  -2.348  -2.916  1.00 91.12           N  
ATOM   2553  CA  PHE B  78     -21.953  -3.795  -2.955  1.00 91.12           C  
ATOM   2554  C   PHE B  78     -22.312  -4.332  -1.576  1.00 91.12           C  
ATOM   2555  CB  PHE B  78     -20.672  -4.477  -3.465  1.00 91.12           C  
ATOM   2556  O   PHE B  78     -21.578  -4.129  -0.609  1.00 91.12           O  
ATOM   2557  CG  PHE B  78     -20.859  -5.938  -3.789  1.00 91.12           C  
ATOM   2558  CD1 PHE B  78     -20.078  -6.906  -3.158  1.00 91.12           C  
ATOM   2559  CD2 PHE B  78     -21.797  -6.340  -4.723  1.00 91.12           C  
ATOM   2560  CE1 PHE B  78     -20.250  -8.258  -3.455  1.00 91.12           C  
ATOM   2561  CE2 PHE B  78     -21.969  -7.688  -5.027  1.00 91.12           C  
ATOM   2562  CZ  PHE B  78     -21.203  -8.641  -4.391  1.00 91.12           C  
ATOM   2563  N   ALA B  79     -23.422  -4.957  -1.548  1.00 92.50           N  
ATOM   2564  CA  ALA B  79     -23.922  -5.484  -0.280  1.00 92.50           C  
ATOM   2565  C   ALA B  79     -24.047  -7.004  -0.330  1.00 92.50           C  
ATOM   2566  CB  ALA B  79     -25.266  -4.852   0.069  1.00 92.50           C  
ATOM   2567  O   ALA B  79     -24.547  -7.562  -1.313  1.00 92.50           O  
ATOM   2568  N   GLN B  80     -23.562  -7.609   0.693  1.00 93.81           N  
ATOM   2569  CA  GLN B  80     -23.656  -9.055   0.862  1.00 93.81           C  
ATOM   2570  C   GLN B  80     -24.250  -9.414   2.223  1.00 93.81           C  
ATOM   2571  CB  GLN B  80     -22.281  -9.711   0.699  1.00 93.81           C  
ATOM   2572  O   GLN B  80     -23.781  -8.922   3.254  1.00 93.81           O  
ATOM   2573  CG  GLN B  80     -21.656  -9.477  -0.667  1.00 93.81           C  
ATOM   2574  CD  GLN B  80     -20.234 -10.000  -0.749  1.00 93.81           C  
ATOM   2575  NE2 GLN B  80     -19.281  -9.164  -0.359  1.00 93.81           N  
ATOM   2576  OE1 GLN B  80     -20.000 -11.141  -1.157  1.00 93.81           O  
ATOM   2577  N   THR B  81     -25.297 -10.258   2.172  1.00 96.25           N  
ATOM   2578  CA  THR B  81     -25.953 -10.703   3.398  1.00 96.25           C  
ATOM   2579  C   THR B  81     -25.891 -12.227   3.514  1.00 96.25           C  
ATOM   2580  CB  THR B  81     -27.422 -10.234   3.455  1.00 96.25           C  
ATOM   2581  O   THR B  81     -26.172 -12.938   2.543  1.00 96.25           O  
ATOM   2582  CG2 THR B  81     -28.062 -10.617   4.781  1.00 96.25           C  
ATOM   2583  OG1 THR B  81     -27.453  -8.805   3.309  1.00 96.25           O  
ATOM   2584  N   TRP B  82     -25.516 -12.711   4.637  1.00 97.00           N  
ATOM   2585  CA  TRP B  82     -25.531 -14.148   4.906  1.00 97.00           C  
ATOM   2586  C   TRP B  82     -25.859 -14.422   6.375  1.00 97.00           C  
ATOM   2587  CB  TRP B  82     -24.203 -14.781   4.535  1.00 97.00           C  
ATOM   2588  O   TRP B  82     -25.953 -13.492   7.180  1.00 97.00           O  
ATOM   2589  CG  TRP B  82     -23.062 -14.375   5.422  1.00 97.00           C  
ATOM   2590  CD1 TRP B  82     -22.562 -15.062   6.500  1.00 97.00           C  
ATOM   2591  CD2 TRP B  82     -22.281 -13.180   5.312  1.00 97.00           C  
ATOM   2592  CE2 TRP B  82     -21.328 -13.211   6.355  1.00 97.00           C  
ATOM   2593  CE3 TRP B  82     -22.297 -12.094   4.434  1.00 97.00           C  
ATOM   2594  NE1 TRP B  82     -21.516 -14.359   7.062  1.00 97.00           N  
ATOM   2595  CH2 TRP B  82     -20.422 -11.133   5.664  1.00 97.00           C  
ATOM   2596  CZ2 TRP B  82     -20.391 -12.188   6.543  1.00 97.00           C  
ATOM   2597  CZ3 TRP B  82     -21.359 -11.078   4.617  1.00 97.00           C  
ATOM   2598  N   TYR B  83     -26.094 -15.680   6.668  1.00 96.75           N  
ATOM   2599  CA  TYR B  83     -26.391 -16.094   8.039  1.00 96.75           C  
ATOM   2600  C   TYR B  83     -25.234 -16.875   8.641  1.00 96.75           C  
ATOM   2601  CB  TYR B  83     -27.672 -16.922   8.078  1.00 96.75           C  
ATOM   2602  O   TYR B  83     -24.719 -17.812   8.016  1.00 96.75           O  
ATOM   2603  CG  TYR B  83     -28.938 -16.109   7.949  1.00 96.75           C  
ATOM   2604  CD1 TYR B  83     -29.594 -15.617   9.078  1.00 96.75           C  
ATOM   2605  CD2 TYR B  83     -29.484 -15.828   6.699  1.00 96.75           C  
ATOM   2606  CE1 TYR B  83     -30.750 -14.867   8.961  1.00 96.75           C  
ATOM   2607  CE2 TYR B  83     -30.641 -15.078   6.574  1.00 96.75           C  
ATOM   2608  OH  TYR B  83     -32.438 -13.859   7.590  1.00 96.75           O  
ATOM   2609  CZ  TYR B  83     -31.266 -14.602   7.707  1.00 96.75           C  
ATOM   2610  N   ASP B  84     -24.812 -16.422   9.805  1.00 95.50           N  
ATOM   2611  CA  ASP B  84     -23.797 -17.109  10.586  1.00 95.50           C  
ATOM   2612  C   ASP B  84     -24.266 -17.375  12.016  1.00 95.50           C  
ATOM   2613  CB  ASP B  84     -22.500 -16.297  10.602  1.00 95.50           C  
ATOM   2614  O   ASP B  84     -24.266 -16.469  12.852  1.00 95.50           O  
ATOM   2615  CG  ASP B  84     -21.297 -17.094  11.102  1.00 95.50           C  
ATOM   2616  OD1 ASP B  84     -21.500 -18.078  11.852  1.00 95.50           O  
ATOM   2617  OD2 ASP B  84     -20.156 -16.734  10.742  1.00 95.50           O  
ATOM   2618  N   ARG B  85     -24.547 -18.562  12.305  1.00 93.12           N  
ATOM   2619  CA  ARG B  85     -25.125 -18.922  13.594  1.00 93.12           C  
ATOM   2620  C   ARG B  85     -24.156 -18.641  14.734  1.00 93.12           C  
ATOM   2621  CB  ARG B  85     -25.531 -20.406  13.602  1.00 93.12           C  
ATOM   2622  O   ARG B  85     -24.578 -18.453  15.883  1.00 93.12           O  
ATOM   2623  CG  ARG B  85     -26.703 -20.719  12.688  1.00 93.12           C  
ATOM   2624  CD  ARG B  85     -27.047 -22.203  12.734  1.00 93.12           C  
ATOM   2625  NE  ARG B  85     -28.141 -22.531  11.805  1.00 93.12           N  
ATOM   2626  NH1 ARG B  85     -27.672 -24.797  11.727  1.00 93.12           N  
ATOM   2627  NH2 ARG B  85     -29.422 -23.922  10.516  1.00 93.12           N  
ATOM   2628  CZ  ARG B  85     -28.406 -23.750  11.352  1.00 93.12           C  
ATOM   2629  N   ARG B  86     -22.938 -18.609  14.531  1.00 92.69           N  
ATOM   2630  CA  ARG B  86     -21.938 -18.359  15.570  1.00 92.69           C  
ATOM   2631  C   ARG B  86     -22.000 -16.922  16.047  1.00 92.69           C  
ATOM   2632  CB  ARG B  86     -20.531 -18.688  15.047  1.00 92.69           C  
ATOM   2633  O   ARG B  86     -21.453 -16.594  17.109  1.00 92.69           O  
ATOM   2634  CG  ARG B  86     -20.359 -20.125  14.609  1.00 92.69           C  
ATOM   2635  CD  ARG B  86     -19.016 -20.344  13.914  1.00 92.69           C  
ATOM   2636  NE  ARG B  86     -18.953 -19.641  12.633  1.00 92.69           N  
ATOM   2637  NH1 ARG B  86     -16.750 -20.219  12.195  1.00 92.69           N  
ATOM   2638  NH2 ARG B  86     -17.938 -18.938  10.703  1.00 92.69           N  
ATOM   2639  CZ  ARG B  86     -17.891 -19.609  11.844  1.00 92.69           C  
ATOM   2640  N   LEU B  87     -22.719 -16.094  15.250  1.00 94.94           N  
ATOM   2641  CA  LEU B  87     -22.781 -14.680  15.594  1.00 94.94           C  
ATOM   2642  C   LEU B  87     -24.156 -14.320  16.172  1.00 94.94           C  
ATOM   2643  CB  LEU B  87     -22.484 -13.820  14.367  1.00 94.94           C  
ATOM   2644  O   LEU B  87     -24.516 -13.141  16.219  1.00 94.94           O  
ATOM   2645  CG  LEU B  87     -21.078 -13.938  13.773  1.00 94.94           C  
ATOM   2646  CD1 LEU B  87     -20.969 -13.125  12.492  1.00 94.94           C  
ATOM   2647  CD2 LEU B  87     -20.031 -13.492  14.789  1.00 94.94           C  
ATOM   2648  N   LYS B  88     -24.875 -15.328  16.516  1.00 94.50           N  
ATOM   2649  CA  LYS B  88     -26.156 -15.094  17.203  1.00 94.50           C  
ATOM   2650  C   LYS B  88     -25.938 -14.625  18.625  1.00 94.50           C  
ATOM   2651  CB  LYS B  88     -27.000 -16.359  17.188  1.00 94.50           C  
ATOM   2652  O   LYS B  88     -25.031 -15.094  19.312  1.00 94.50           O  
ATOM   2653  CG  LYS B  88     -28.422 -16.156  17.688  1.00 94.50           C  
ATOM   2654  CD  LYS B  88     -29.250 -17.438  17.578  1.00 94.50           C  
ATOM   2655  CE  LYS B  88     -30.641 -17.266  18.156  1.00 94.50           C  
ATOM   2656  NZ  LYS B  88     -31.438 -18.531  18.062  1.00 94.50           N  
ATOM   2657  N   PHE B  89     -26.766 -13.664  19.062  1.00 92.38           N  
ATOM   2658  CA  PHE B  89     -26.672 -13.219  20.438  1.00 92.38           C  
ATOM   2659  C   PHE B  89     -28.047 -12.828  20.969  1.00 92.38           C  
ATOM   2660  CB  PHE B  89     -25.719 -12.031  20.562  1.00 92.38           C  
ATOM   2661  O   PHE B  89     -28.969 -12.555  20.188  1.00 92.38           O  
ATOM   2662  CG  PHE B  89     -26.125 -10.828  19.766  1.00 92.38           C  
ATOM   2663  CD1 PHE B  89     -25.766 -10.719  18.422  1.00 92.38           C  
ATOM   2664  CD2 PHE B  89     -26.875  -9.812  20.344  1.00 92.38           C  
ATOM   2665  CE1 PHE B  89     -26.141  -9.609  17.672  1.00 92.38           C  
ATOM   2666  CE2 PHE B  89     -27.250  -8.695  19.594  1.00 92.38           C  
ATOM   2667  CZ  PHE B  89     -26.875  -8.594  18.266  1.00 92.38           C  
ATOM   2668  N   ASN B  90     -28.156 -12.891  22.281  1.00 89.19           N  
ATOM   2669  CA  ASN B  90     -29.406 -12.531  22.953  1.00 89.19           C  
ATOM   2670  C   ASN B  90     -29.297 -11.188  23.672  1.00 89.19           C  
ATOM   2671  CB  ASN B  90     -29.828 -13.625  23.922  1.00 89.19           C  
ATOM   2672  O   ASN B  90     -28.516 -11.055  24.625  1.00 89.19           O  
ATOM   2673  CG  ASN B  90     -30.266 -14.898  23.219  1.00 89.19           C  
ATOM   2674  ND2 ASN B  90     -30.094 -16.031  23.891  1.00 89.19           N  
ATOM   2675  OD1 ASN B  90     -30.750 -14.859  22.094  1.00 89.19           O  
ATOM   2676  N   SER B  91     -29.922 -10.188  23.125  1.00 86.19           N  
ATOM   2677  CA  SER B  91     -29.922  -8.852  23.719  1.00 86.19           C  
ATOM   2678  C   SER B  91     -31.125  -8.039  23.250  1.00 86.19           C  
ATOM   2679  CB  SER B  91     -28.641  -8.109  23.359  1.00 86.19           C  
ATOM   2680  O   SER B  91     -31.828  -8.445  22.312  1.00 86.19           O  
ATOM   2681  OG  SER B  91     -28.656  -6.797  23.891  1.00 86.19           O  
ATOM   2682  N   THR B  92     -31.406  -6.977  23.938  1.00 84.06           N  
ATOM   2683  CA  THR B  92     -32.469  -6.059  23.547  1.00 84.06           C  
ATOM   2684  C   THR B  92     -32.062  -5.285  22.297  1.00 84.06           C  
ATOM   2685  CB  THR B  92     -32.812  -5.066  24.672  1.00 84.06           C  
ATOM   2686  O   THR B  92     -32.938  -4.809  21.547  1.00 84.06           O  
ATOM   2687  CG2 THR B  92     -33.375  -5.793  25.891  1.00 84.06           C  
ATOM   2688  OG1 THR B  92     -31.625  -4.367  25.062  1.00 84.06           O  
ATOM   2689  N   ILE B  93     -30.781  -5.301  22.125  1.00 82.56           N  
ATOM   2690  CA  ILE B  93     -30.297  -4.668  20.906  1.00 82.56           C  
ATOM   2691  C   ILE B  93     -30.438  -5.633  19.719  1.00 82.56           C  
ATOM   2692  CB  ILE B  93     -28.812  -4.215  21.047  1.00 82.56           C  
ATOM   2693  O   ILE B  93     -29.922  -6.758  19.781  1.00 82.56           O  
ATOM   2694  CG1 ILE B  93     -28.688  -3.199  22.188  1.00 82.56           C  
ATOM   2695  CG2 ILE B  93     -28.297  -3.633  19.734  1.00 82.56           C  
ATOM   2696  CD1 ILE B  93     -27.250  -2.867  22.547  1.00 82.56           C  
ATOM   2697  N   LYS B  94     -31.094  -5.172  18.750  1.00 87.38           N  
ATOM   2698  CA  LYS B  94     -31.422  -6.055  17.625  1.00 87.38           C  
ATOM   2699  C   LYS B  94     -30.281  -6.129  16.641  1.00 87.38           C  
ATOM   2700  CB  LYS B  94     -32.688  -5.586  16.938  1.00 87.38           C  
ATOM   2701  O   LYS B  94     -30.094  -7.141  15.953  1.00 87.38           O  
ATOM   2702  CG  LYS B  94     -33.969  -5.824  17.734  1.00 87.38           C  
ATOM   2703  CD  LYS B  94     -35.219  -5.500  16.906  1.00 87.38           C  
ATOM   2704  CE  LYS B  94     -36.500  -5.777  17.703  1.00 87.38           C  
ATOM   2705  NZ  LYS B  94     -37.719  -5.480  16.891  1.00 87.38           N  
ATOM   2706  N   VAL B  95     -29.562  -5.051  16.562  1.00 90.56           N  
ATOM   2707  CA  VAL B  95     -28.531  -5.020  15.531  1.00 90.56           C  
ATOM   2708  C   VAL B  95     -27.297  -4.301  16.062  1.00 90.56           C  
ATOM   2709  CB  VAL B  95     -29.047  -4.336  14.250  1.00 90.56           C  
ATOM   2710  O   VAL B  95     -27.406  -3.270  16.719  1.00 90.56           O  
ATOM   2711  CG1 VAL B  95     -29.438  -2.887  14.531  1.00 90.56           C  
ATOM   2712  CG2 VAL B  95     -27.984  -4.398  13.156  1.00 90.56           C  
ATOM   2713  N   LEU B  96     -26.172  -4.953  15.820  1.00 89.44           N  
ATOM   2714  CA  LEU B  96     -24.891  -4.312  16.078  1.00 89.44           C  
ATOM   2715  C   LEU B  96     -24.344  -3.664  14.805  1.00 89.44           C  
ATOM   2716  CB  LEU B  96     -23.875  -5.332  16.609  1.00 89.44           C  
ATOM   2717  O   LEU B  96     -24.125  -4.344  13.797  1.00 89.44           O  
ATOM   2718  CG  LEU B  96     -24.250  -6.012  17.938  1.00 89.44           C  
ATOM   2719  CD1 LEU B  96     -23.266  -7.148  18.234  1.00 89.44           C  
ATOM   2720  CD2 LEU B  96     -24.250  -5.000  19.078  1.00 89.44           C  
ATOM   2721  N   ARG B  97     -24.203  -2.389  14.883  1.00 88.62           N  
ATOM   2722  CA  ARG B  97     -23.594  -1.658  13.773  1.00 88.62           C  
ATOM   2723  C   ARG B  97     -22.125  -1.381  14.039  1.00 88.62           C  
ATOM   2724  CB  ARG B  97     -24.344  -0.344  13.531  1.00 88.62           C  
ATOM   2725  O   ARG B  97     -21.766  -0.668  14.977  1.00 88.62           O  
ATOM   2726  CG  ARG B  97     -25.812  -0.522  13.195  1.00 88.62           C  
ATOM   2727  CD  ARG B  97     -26.516   0.816  13.039  1.00 88.62           C  
ATOM   2728  NE  ARG B  97     -27.938   0.643  12.750  1.00 88.62           N  
ATOM   2729  NH1 ARG B  97     -27.719   0.836  10.461  1.00 88.62           N  
ATOM   2730  NH2 ARG B  97     -29.781   0.489  11.391  1.00 88.62           N  
ATOM   2731  CZ  ARG B  97     -28.484   0.656  11.539  1.00 88.62           C  
ATOM   2732  N   LEU B  98     -21.359  -2.008  13.172  1.00 85.50           N  
ATOM   2733  CA  LEU B  98     -19.922  -1.997  13.430  1.00 85.50           C  
ATOM   2734  C   LEU B  98     -19.172  -1.386  12.250  1.00 85.50           C  
ATOM   2735  CB  LEU B  98     -19.422  -3.416  13.695  1.00 85.50           C  
ATOM   2736  O   LEU B  98     -19.641  -1.412  11.117  1.00 85.50           O  
ATOM   2737  CG  LEU B  98     -20.141  -4.203  14.789  1.00 85.50           C  
ATOM   2738  CD1 LEU B  98     -19.766  -5.676  14.719  1.00 85.50           C  
ATOM   2739  CD2 LEU B  98     -19.812  -3.623  16.156  1.00 85.50           C  
ATOM   2740  N   ASN B  99     -18.047  -0.809  12.625  1.00 78.44           N  
ATOM   2741  CA  ASN B  99     -17.250  -0.161  11.594  1.00 78.44           C  
ATOM   2742  C   ASN B  99     -16.219  -1.124  10.992  1.00 78.44           C  
ATOM   2743  CB  ASN B  99     -16.531   1.072  12.156  1.00 78.44           C  
ATOM   2744  O   ASN B  99     -16.297  -2.332  11.219  1.00 78.44           O  
ATOM   2745  CG  ASN B  99     -15.555   0.730  13.266  1.00 78.44           C  
ATOM   2746  ND2 ASN B  99     -15.031   1.752  13.930  1.00 78.44           N  
ATOM   2747  OD1 ASN B  99     -15.273  -0.444  13.516  1.00 78.44           O  
ATOM   2748  N   SER B 100     -15.250  -0.610  10.164  1.00 76.31           N  
ATOM   2749  CA  SER B 100     -14.328  -1.375   9.328  1.00 76.31           C  
ATOM   2750  C   SER B 100     -13.336  -2.160  10.180  1.00 76.31           C  
ATOM   2751  CB  SER B 100     -13.578  -0.450   8.375  1.00 76.31           C  
ATOM   2752  O   SER B 100     -12.758  -3.143   9.711  1.00 76.31           O  
ATOM   2753  OG  SER B 100     -12.828   0.517   9.094  1.00 76.31           O  
ATOM   2754  N   ASN B 101     -13.211  -1.821  11.414  1.00 74.81           N  
ATOM   2755  CA  ASN B 101     -12.250  -2.506  12.266  1.00 74.81           C  
ATOM   2756  C   ASN B 101     -12.680  -3.939  12.562  1.00 74.81           C  
ATOM   2757  CB  ASN B 101     -12.047  -1.733  13.570  1.00 74.81           C  
ATOM   2758  O   ASN B 101     -11.859  -4.766  12.969  1.00 74.81           O  
ATOM   2759  CG  ASN B 101     -11.352  -0.402  13.359  1.00 74.81           C  
ATOM   2760  ND2 ASN B 101     -11.398   0.457  14.375  1.00 74.81           N  
ATOM   2761  OD1 ASN B 101     -10.781  -0.147  12.297  1.00 74.81           O  
ATOM   2762  N   MET B 102     -13.938  -4.223  12.258  1.00 81.12           N  
ATOM   2763  CA  MET B 102     -14.477  -5.547  12.562  1.00 81.12           C  
ATOM   2764  C   MET B 102     -14.320  -6.480  11.367  1.00 81.12           C  
ATOM   2765  CB  MET B 102     -15.945  -5.449  12.961  1.00 81.12           C  
ATOM   2766  O   MET B 102     -14.484  -7.695  11.492  1.00 81.12           O  
ATOM   2767  CG  MET B 102     -16.156  -5.016  14.406  1.00 81.12           C  
ATOM   2768  SD  MET B 102     -15.406  -6.176  15.609  1.00 81.12           S  
ATOM   2769  CE  MET B 102     -16.438  -7.641  15.336  1.00 81.12           C  
ATOM   2770  N   VAL B 103     -14.070  -6.012  10.195  1.00 77.94           N  
ATOM   2771  CA  VAL B 103     -14.047  -6.816   8.977  1.00 77.94           C  
ATOM   2772  C   VAL B 103     -12.930  -7.855   9.062  1.00 77.94           C  
ATOM   2773  CB  VAL B 103     -13.852  -5.934   7.723  1.00 77.94           C  
ATOM   2774  O   VAL B 103     -13.102  -8.992   8.625  1.00 77.94           O  
ATOM   2775  CG1 VAL B 103     -13.578  -6.797   6.492  1.00 77.94           C  
ATOM   2776  CG2 VAL B 103     -15.078  -5.051   7.496  1.00 77.94           C  
ATOM   2777  N   GLY B 104     -11.969  -7.766   9.844  1.00 77.19           N  
ATOM   2778  CA  GLY B 104     -10.906  -8.742   9.992  1.00 77.19           C  
ATOM   2779  C   GLY B 104     -11.148  -9.727  11.117  1.00 77.19           C  
ATOM   2780  O   GLY B 104     -10.469 -10.750  11.219  1.00 77.19           O  
ATOM   2781  N   LYS B 105     -12.227  -9.539  11.727  1.00 87.25           N  
ATOM   2782  CA  LYS B 105     -12.461 -10.352  12.914  1.00 87.25           C  
ATOM   2783  C   LYS B 105     -13.562 -11.375  12.664  1.00 87.25           C  
ATOM   2784  CB  LYS B 105     -12.820  -9.469  14.109  1.00 87.25           C  
ATOM   2785  O   LYS B 105     -13.727 -12.328  13.438  1.00 87.25           O  
ATOM   2786  CG  LYS B 105     -11.719  -8.508  14.531  1.00 87.25           C  
ATOM   2787  CD  LYS B 105     -12.047  -7.816  15.844  1.00 87.25           C  
ATOM   2788  CE  LYS B 105     -10.914  -6.910  16.297  1.00 87.25           C  
ATOM   2789  NZ  LYS B 105     -11.156  -6.367  17.672  1.00 87.25           N  
ATOM   2790  N   ILE B 106     -14.281 -11.234  11.539  1.00 90.06           N  
ATOM   2791  CA  ILE B 106     -15.312 -12.211  11.203  1.00 90.06           C  
ATOM   2792  C   ILE B 106     -15.078 -12.742   9.789  1.00 90.06           C  
ATOM   2793  CB  ILE B 106     -16.734 -11.602  11.320  1.00 90.06           C  
ATOM   2794  O   ILE B 106     -14.312 -12.156   9.016  1.00 90.06           O  
ATOM   2795  CG1 ILE B 106     -16.922 -10.484  10.289  1.00 90.06           C  
ATOM   2796  CG2 ILE B 106     -16.969 -11.086  12.742  1.00 90.06           C  
ATOM   2797  CD1 ILE B 106     -18.375 -10.148  10.000  1.00 90.06           C  
ATOM   2798  N   TRP B 107     -15.766 -13.820   9.508  1.00 90.69           N  
ATOM   2799  CA  TRP B 107     -15.672 -14.391   8.172  1.00 90.69           C  
ATOM   2800  C   TRP B 107     -16.453 -13.547   7.168  1.00 90.69           C  
ATOM   2801  CB  TRP B 107     -16.188 -15.828   8.156  1.00 90.69           C  
ATOM   2802  O   TRP B 107     -17.594 -13.148   7.430  1.00 90.69           O  
ATOM   2803  CG  TRP B 107     -16.156 -16.484   6.809  1.00 90.69           C  
ATOM   2804  CD1 TRP B 107     -15.109 -17.125   6.227  1.00 90.69           C  
ATOM   2805  CD2 TRP B 107     -17.234 -16.531   5.867  1.00 90.69           C  
ATOM   2806  CE2 TRP B 107     -16.766 -17.234   4.734  1.00 90.69           C  
ATOM   2807  CE3 TRP B 107     -18.562 -16.078   5.871  1.00 90.69           C  
ATOM   2808  NE1 TRP B 107     -15.461 -17.578   4.977  1.00 90.69           N  
ATOM   2809  CH2 TRP B 107     -18.859 -17.016   3.645  1.00 90.69           C  
ATOM   2810  CZ2 TRP B 107     -17.562 -17.484   3.615  1.00 90.69           C  
ATOM   2811  CZ3 TRP B 107     -19.359 -16.312   4.758  1.00 90.69           C  
ATOM   2812  N   ILE B 108     -15.773 -13.234   6.109  1.00 90.44           N  
ATOM   2813  CA  ILE B 108     -16.422 -12.523   5.012  1.00 90.44           C  
ATOM   2814  C   ILE B 108     -16.281 -13.328   3.725  1.00 90.44           C  
ATOM   2815  CB  ILE B 108     -15.812 -11.109   4.824  1.00 90.44           C  
ATOM   2816  O   ILE B 108     -15.258 -13.961   3.482  1.00 90.44           O  
ATOM   2817  CG1 ILE B 108     -15.992 -10.281   6.102  1.00 90.44           C  
ATOM   2818  CG2 ILE B 108     -16.453 -10.406   3.621  1.00 90.44           C  
ATOM   2819  CD1 ILE B 108     -15.242  -8.953   6.086  1.00 90.44           C  
ATOM   2820  N   PRO B 109     -17.297 -13.242   2.887  1.00 91.00           N  
ATOM   2821  CA  PRO B 109     -17.203 -13.961   1.613  1.00 91.00           C  
ATOM   2822  C   PRO B 109     -16.000 -13.539   0.780  1.00 91.00           C  
ATOM   2823  CB  PRO B 109     -18.516 -13.602   0.907  1.00 91.00           C  
ATOM   2824  O   PRO B 109     -15.602 -12.367   0.814  1.00 91.00           O  
ATOM   2825  CG  PRO B 109     -19.453 -13.219   2.010  1.00 91.00           C  
ATOM   2826  CD  PRO B 109     -18.656 -12.570   3.107  1.00 91.00           C  
ATOM   2827  N   ASP B 110     -15.508 -14.414  -0.006  1.00 88.25           N  
ATOM   2828  CA  ASP B 110     -14.344 -14.141  -0.842  1.00 88.25           C  
ATOM   2829  C   ASP B 110     -14.766 -13.727  -2.252  1.00 88.25           C  
ATOM   2830  CB  ASP B 110     -13.430 -15.367  -0.904  1.00 88.25           C  
ATOM   2831  O   ASP B 110     -14.164 -14.164  -3.236  1.00 88.25           O  
ATOM   2832  CG  ASP B 110     -14.086 -16.562  -1.562  1.00 88.25           C  
ATOM   2833  OD1 ASP B 110     -15.336 -16.625  -1.623  1.00 88.25           O  
ATOM   2834  OD2 ASP B 110     -13.352 -17.469  -2.018  1.00 88.25           O  
ATOM   2835  N   THR B 111     -15.641 -12.898  -2.326  1.00 90.31           N  
ATOM   2836  CA  THR B 111     -16.172 -12.453  -3.609  1.00 90.31           C  
ATOM   2837  C   THR B 111     -15.102 -11.742  -4.426  1.00 90.31           C  
ATOM   2838  CB  THR B 111     -17.391 -11.516  -3.418  1.00 90.31           C  
ATOM   2839  O   THR B 111     -14.344 -10.930  -3.893  1.00 90.31           O  
ATOM   2840  CG2 THR B 111     -18.047 -11.195  -4.750  1.00 90.31           C  
ATOM   2841  OG1 THR B 111     -18.344 -12.148  -2.559  1.00 90.31           O  
ATOM   2842  N   PHE B 112     -15.086 -12.102  -5.691  1.00 88.38           N  
ATOM   2843  CA  PHE B 112     -14.219 -11.391  -6.621  1.00 88.38           C  
ATOM   2844  C   PHE B 112     -14.938 -11.109  -7.934  1.00 88.38           C  
ATOM   2845  CB  PHE B 112     -12.938 -12.188  -6.883  1.00 88.38           C  
ATOM   2846  O   PHE B 112     -15.938 -11.773  -8.250  1.00 88.38           O  
ATOM   2847  CG  PHE B 112     -13.094 -13.266  -7.918  1.00 88.38           C  
ATOM   2848  CD1 PHE B 112     -13.773 -14.438  -7.621  1.00 88.38           C  
ATOM   2849  CD2 PHE B 112     -12.562 -13.109  -9.195  1.00 88.38           C  
ATOM   2850  CE1 PHE B 112     -13.922 -15.438  -8.578  1.00 88.38           C  
ATOM   2851  CE2 PHE B 112     -12.703 -14.102 -10.156  1.00 88.38           C  
ATOM   2852  CZ  PHE B 112     -13.383 -15.273  -9.844  1.00 88.38           C  
ATOM   2853  N   PHE B 113     -14.477 -10.109  -8.586  1.00 89.62           N  
ATOM   2854  CA  PHE B 113     -15.031  -9.750  -9.883  1.00 89.62           C  
ATOM   2855  C   PHE B 113     -14.195 -10.328 -11.016  1.00 89.62           C  
ATOM   2856  CB  PHE B 113     -15.125  -8.227 -10.031  1.00 89.62           C  
ATOM   2857  O   PHE B 113     -13.047  -9.922 -11.219  1.00 89.62           O  
ATOM   2858  CG  PHE B 113     -16.156  -7.594  -9.133  1.00 89.62           C  
ATOM   2859  CD1 PHE B 113     -17.453  -7.387  -9.586  1.00 89.62           C  
ATOM   2860  CD2 PHE B 113     -15.828  -7.207  -7.844  1.00 89.62           C  
ATOM   2861  CE1 PHE B 113     -18.406  -6.801  -8.758  1.00 89.62           C  
ATOM   2862  CE2 PHE B 113     -16.781  -6.621  -7.012  1.00 89.62           C  
ATOM   2863  CZ  PHE B 113     -18.078  -6.418  -7.473  1.00 89.62           C  
ATOM   2864  N   ARG B 114     -14.805 -11.148 -11.773  1.00 87.44           N  
ATOM   2865  CA  ARG B 114     -14.133 -12.023 -12.734  1.00 87.44           C  
ATOM   2866  C   ARG B 114     -13.539 -11.219 -13.883  1.00 87.44           C  
ATOM   2867  CB  ARG B 114     -15.094 -13.078 -13.273  1.00 87.44           C  
ATOM   2868  O   ARG B 114     -12.461 -11.547 -14.391  1.00 87.44           O  
ATOM   2869  CG  ARG B 114     -15.523 -14.109 -12.242  1.00 87.44           C  
ATOM   2870  CD  ARG B 114     -16.406 -15.188 -12.859  1.00 87.44           C  
ATOM   2871  NE  ARG B 114     -16.391 -16.406 -12.055  1.00 87.44           N  
ATOM   2872  NH1 ARG B 114     -15.016 -17.578 -13.492  1.00 87.44           N  
ATOM   2873  NH2 ARG B 114     -15.797 -18.578 -11.578  1.00 87.44           N  
ATOM   2874  CZ  ARG B 114     -15.734 -17.516 -12.375  1.00 87.44           C  
ATOM   2875  N   ASN B 115     -14.234 -10.227 -14.305  1.00 86.38           N  
ATOM   2876  CA  ASN B 115     -13.734  -9.477 -15.453  1.00 86.38           C  
ATOM   2877  C   ASN B 115     -13.188  -8.117 -15.039  1.00 86.38           C  
ATOM   2878  CB  ASN B 115     -14.844  -9.305 -16.500  1.00 86.38           C  
ATOM   2879  O   ASN B 115     -13.188  -7.172 -15.828  1.00 86.38           O  
ATOM   2880  CG  ASN B 115     -16.078  -8.625 -15.938  1.00 86.38           C  
ATOM   2881  ND2 ASN B 115     -16.672  -7.730 -16.719  1.00 86.38           N  
ATOM   2882  OD1 ASN B 115     -16.484  -8.891 -14.805  1.00 86.38           O  
ATOM   2883  N   SER B 116     -12.781  -8.039 -13.812  1.00 87.00           N  
ATOM   2884  CA  SER B 116     -12.172  -6.789 -13.359  1.00 87.00           C  
ATOM   2885  C   SER B 116     -10.688  -6.742 -13.695  1.00 87.00           C  
ATOM   2886  CB  SER B 116     -12.367  -6.617 -11.852  1.00 87.00           C  
ATOM   2887  O   SER B 116      -9.977  -7.738 -13.523  1.00 87.00           O  
ATOM   2888  OG  SER B 116     -11.547  -7.520 -11.133  1.00 87.00           O  
ATOM   2889  N   LYS B 117     -10.242  -5.652 -14.211  1.00 75.00           N  
ATOM   2890  CA  LYS B 117      -8.820  -5.406 -14.398  1.00 75.00           C  
ATOM   2891  C   LYS B 117      -8.203  -4.770 -13.156  1.00 75.00           C  
ATOM   2892  CB  LYS B 117      -8.586  -4.516 -15.617  1.00 75.00           C  
ATOM   2893  O   LYS B 117      -7.066  -5.074 -12.789  1.00 75.00           O  
ATOM   2894  CG  LYS B 117      -8.883  -5.191 -16.938  1.00 75.00           C  
ATOM   2895  CD  LYS B 117      -8.438  -4.340 -18.125  1.00 75.00           C  
ATOM   2896  CE  LYS B 117      -8.680  -5.043 -19.453  1.00 75.00           C  
ATOM   2897  NZ  LYS B 117      -8.242  -4.207 -20.609  1.00 75.00           N  
ATOM   2898  N   LYS B 118      -8.914  -3.922 -12.656  1.00 72.56           N  
ATOM   2899  CA  LYS B 118      -8.539  -3.244 -11.414  1.00 72.56           C  
ATOM   2900  C   LYS B 118      -9.773  -2.932 -10.570  1.00 72.56           C  
ATOM   2901  CB  LYS B 118      -7.770  -1.957 -11.711  1.00 72.56           C  
ATOM   2902  O   LYS B 118     -10.812  -2.549 -11.102  1.00 72.56           O  
ATOM   2903  CG  LYS B 118      -7.109  -1.334 -10.492  1.00 72.56           C  
ATOM   2904  CD  LYS B 118      -6.316  -0.086 -10.867  1.00 72.56           C  
ATOM   2905  CE  LYS B 118      -5.691   0.565  -9.641  1.00 72.56           C  
ATOM   2906  NZ  LYS B 118      -4.949   1.812  -9.992  1.00 72.56           N  
ATOM   2907  N   ALA B 119      -9.672  -3.252  -9.328  1.00 64.69           N  
ATOM   2908  CA  ALA B 119     -10.734  -2.873  -8.406  1.00 64.69           C  
ATOM   2909  C   ALA B 119     -10.164  -2.234  -7.145  1.00 64.69           C  
ATOM   2910  CB  ALA B 119     -11.586  -4.090  -8.047  1.00 64.69           C  
ATOM   2911  O   ALA B 119      -9.195  -2.732  -6.574  1.00 64.69           O  
ATOM   2912  N   ASP B 120     -10.688  -1.102  -6.820  1.00 65.69           N  
ATOM   2913  CA  ASP B 120     -10.195  -0.392  -5.641  1.00 65.69           C  
ATOM   2914  C   ASP B 120     -11.344  -0.060  -4.688  1.00 65.69           C  
ATOM   2915  CB  ASP B 120      -9.461   0.888  -6.051  1.00 65.69           C  
ATOM   2916  O   ASP B 120     -12.375   0.470  -5.105  1.00 65.69           O  
ATOM   2917  CG  ASP B 120      -8.133   0.618  -6.730  1.00 65.69           C  
ATOM   2918  OD1 ASP B 120      -7.445  -0.356  -6.355  1.00 65.69           O  
ATOM   2919  OD2 ASP B 120      -7.766   1.389  -7.645  1.00 65.69           O  
ATOM   2920  N   ALA B 121     -11.164  -0.528  -3.408  1.00 59.84           N  
ATOM   2921  CA  ALA B 121     -12.086  -0.061  -2.375  1.00 59.84           C  
ATOM   2922  C   ALA B 121     -11.758   1.367  -1.950  1.00 59.84           C  
ATOM   2923  CB  ALA B 121     -12.047  -0.994  -1.166  1.00 59.84           C  
ATOM   2924  O   ALA B 121     -10.586   1.736  -1.848  1.00 59.84           O  
ATOM   2925  N   HIS B 122     -12.797   2.061  -1.799  1.00 59.97           N  
ATOM   2926  CA  HIS B 122     -12.633   3.457  -1.414  1.00 59.97           C  
ATOM   2927  C   HIS B 122     -12.289   3.584   0.066  1.00 59.97           C  
ATOM   2928  CB  HIS B 122     -13.906   4.250  -1.727  1.00 59.97           C  
ATOM   2929  O   HIS B 122     -12.797   2.822   0.894  1.00 59.97           O  
ATOM   2930  CG  HIS B 122     -14.094   4.527  -3.184  1.00 59.97           C  
ATOM   2931  CD2 HIS B 122     -14.414   3.707  -4.211  1.00 59.97           C  
ATOM   2932  ND1 HIS B 122     -13.945   5.785  -3.727  1.00 59.97           N  
ATOM   2933  CE1 HIS B 122     -14.172   5.727  -5.027  1.00 59.97           C  
ATOM   2934  NE2 HIS B 122     -14.461   4.477  -5.348  1.00 59.97           N  
ATOM   2935  N   TRP B 123     -11.344   4.387   0.331  1.00 54.44           N  
ATOM   2936  CA  TRP B 123     -11.023   4.707   1.718  1.00 54.44           C  
ATOM   2937  C   TRP B 123     -10.570   6.156   1.854  1.00 54.44           C  
ATOM   2938  CB  TRP B 123      -9.938   3.770   2.250  1.00 54.44           C  
ATOM   2939  O   TRP B 123     -10.008   6.730   0.917  1.00 54.44           O  
ATOM   2940  CG  TRP B 123      -8.617   3.910   1.554  1.00 54.44           C  
ATOM   2941  CD1 TRP B 123      -8.336   3.619   0.247  1.00 54.44           C  
ATOM   2942  CD2 TRP B 123      -7.395   4.375   2.131  1.00 54.44           C  
ATOM   2943  CE2 TRP B 123      -6.410   4.340   1.114  1.00 54.44           C  
ATOM   2944  CE3 TRP B 123      -7.031   4.820   3.408  1.00 54.44           C  
ATOM   2945  NE1 TRP B 123      -7.016   3.875  -0.023  1.00 54.44           N  
ATOM   2946  CH2 TRP B 123      -4.762   5.164   2.598  1.00 54.44           C  
ATOM   2947  CZ2 TRP B 123      -5.090   4.734   1.338  1.00 54.44           C  
ATOM   2948  CZ3 TRP B 123      -5.715   5.211   3.629  1.00 54.44           C  
ATOM   2949  N   ILE B 124     -11.039   6.809   2.754  1.00 55.31           N  
ATOM   2950  CA  ILE B 124     -10.500   8.109   3.109  1.00 55.31           C  
ATOM   2951  C   ILE B 124      -9.586   7.977   4.328  1.00 55.31           C  
ATOM   2952  CB  ILE B 124     -11.617   9.133   3.391  1.00 55.31           C  
ATOM   2953  O   ILE B 124      -8.359   7.961   4.195  1.00 55.31           O  
ATOM   2954  CG1 ILE B 124     -12.492   9.328   2.145  1.00 55.31           C  
ATOM   2955  CG2 ILE B 124     -11.031  10.469   3.857  1.00 55.31           C  
ATOM   2956  CD1 ILE B 124     -13.711  10.211   2.373  1.00 55.31           C  
ATOM   2957  N   THR B 125     -10.352   7.801   5.395  1.00 55.84           N  
ATOM   2958  CA  THR B 125      -9.633   7.578   6.645  1.00 55.84           C  
ATOM   2959  C   THR B 125      -9.703   6.113   7.059  1.00 55.84           C  
ATOM   2960  CB  THR B 125     -10.188   8.461   7.773  1.00 55.84           C  
ATOM   2961  O   THR B 125      -8.734   5.562   7.582  1.00 55.84           O  
ATOM   2962  CG2 THR B 125      -9.875   9.938   7.527  1.00 55.84           C  
ATOM   2963  OG1 THR B 125     -11.609   8.297   7.852  1.00 55.84           O  
ATOM   2964  N   THR B 126     -10.812   5.617   6.629  1.00 62.88           N  
ATOM   2965  CA  THR B 126     -11.094   4.203   6.871  1.00 62.88           C  
ATOM   2966  C   THR B 126     -11.742   3.564   5.648  1.00 62.88           C  
ATOM   2967  CB  THR B 126     -12.000   4.016   8.094  1.00 62.88           C  
ATOM   2968  O   THR B 126     -12.391   4.250   4.852  1.00 62.88           O  
ATOM   2969  CG2 THR B 126     -11.344   4.559   9.359  1.00 62.88           C  
ATOM   2970  OG1 THR B 126     -13.234   4.711   7.879  1.00 62.88           O  
ATOM   2971  N   PRO B 127     -11.445   2.334   5.473  1.00 66.31           N  
ATOM   2972  CA  PRO B 127     -12.133   1.682   4.355  1.00 66.31           C  
ATOM   2973  C   PRO B 127     -13.648   1.813   4.441  1.00 66.31           C  
ATOM   2974  CB  PRO B 127     -11.703   0.218   4.484  1.00 66.31           C  
ATOM   2975  O   PRO B 127     -14.211   1.790   5.539  1.00 66.31           O  
ATOM   2976  CG  PRO B 127     -10.500   0.248   5.375  1.00 66.31           C  
ATOM   2977  CD  PRO B 127     -10.586   1.470   6.246  1.00 66.31           C  
ATOM   2978  N   ASN B 128     -14.273   2.107   3.373  1.00 75.00           N  
ATOM   2979  CA  ASN B 128     -15.727   2.205   3.295  1.00 75.00           C  
ATOM   2980  C   ASN B 128     -16.375   0.830   3.350  1.00 75.00           C  
ATOM   2981  CB  ASN B 128     -16.141   2.945   2.023  1.00 75.00           C  
ATOM   2982  O   ASN B 128     -16.906   0.345   2.344  1.00 75.00           O  
ATOM   2983  CG  ASN B 128     -15.719   4.398   2.025  1.00 75.00           C  
ATOM   2984  ND2 ASN B 128     -15.648   5.000   0.843  1.00 75.00           N  
ATOM   2985  OD1 ASN B 128     -15.453   4.980   3.082  1.00 75.00           O  
ATOM   2986  N   ARG B 129     -16.188   0.277   4.539  1.00 80.19           N  
ATOM   2987  CA  ARG B 129     -16.797  -1.021   4.840  1.00 80.19           C  
ATOM   2988  C   ARG B 129     -17.656  -0.949   6.098  1.00 80.19           C  
ATOM   2989  CB  ARG B 129     -15.703  -2.086   5.004  1.00 80.19           C  
ATOM   2990  O   ARG B 129     -17.312  -0.240   7.047  1.00 80.19           O  
ATOM   2991  CG  ARG B 129     -14.781  -2.219   3.803  1.00 80.19           C  
ATOM   2992  CD  ARG B 129     -13.648  -3.195   4.070  1.00 80.19           C  
ATOM   2993  NE  ARG B 129     -12.703  -3.234   2.959  1.00 80.19           N  
ATOM   2994  NH1 ARG B 129     -11.266  -4.734   3.967  1.00 80.19           N  
ATOM   2995  NH2 ARG B 129     -10.797  -3.928   1.873  1.00 80.19           N  
ATOM   2996  CZ  ARG B 129     -11.586  -3.965   2.936  1.00 80.19           C  
ATOM   2997  N   MET B 130     -18.766  -1.640   6.023  1.00 84.19           N  
ATOM   2998  CA  MET B 130     -19.672  -1.666   7.168  1.00 84.19           C  
ATOM   2999  C   MET B 130     -20.188  -3.078   7.418  1.00 84.19           C  
ATOM   3000  CB  MET B 130     -20.859  -0.713   6.941  1.00 84.19           C  
ATOM   3001  O   MET B 130     -20.453  -3.826   6.473  1.00 84.19           O  
ATOM   3002  CG  MET B 130     -21.891  -0.754   8.047  1.00 84.19           C  
ATOM   3003  SD  MET B 130     -23.500  -0.048   7.516  1.00 84.19           S  
ATOM   3004  CE  MET B 130     -24.266  -1.514   6.762  1.00 84.19           C  
ATOM   3005  N   LEU B 131     -20.250  -3.330   8.703  1.00 89.25           N  
ATOM   3006  CA  LEU B 131     -20.828  -4.609   9.109  1.00 89.25           C  
ATOM   3007  C   LEU B 131     -22.016  -4.406  10.039  1.00 89.25           C  
ATOM   3008  CB  LEU B 131     -19.766  -5.461   9.812  1.00 89.25           C  
ATOM   3009  O   LEU B 131     -21.969  -3.578  10.953  1.00 89.25           O  
ATOM   3010  CG  LEU B 131     -18.719  -6.129   8.914  1.00 89.25           C  
ATOM   3011  CD1 LEU B 131     -17.547  -6.648   9.742  1.00 89.25           C  
ATOM   3012  CD2 LEU B 131     -19.359  -7.262   8.109  1.00 89.25           C  
ATOM   3013  N   ARG B 132     -23.062  -5.070   9.688  1.00 92.75           N  
ATOM   3014  CA  ARG B 132     -24.219  -5.184  10.586  1.00 92.75           C  
ATOM   3015  C   ARG B 132     -24.469  -6.637  10.969  1.00 92.75           C  
ATOM   3016  CB  ARG B 132     -25.469  -4.578   9.945  1.00 92.75           C  
ATOM   3017  O   ARG B 132     -24.500  -7.516  10.102  1.00 92.75           O  
ATOM   3018  CG  ARG B 132     -25.359  -3.082   9.695  1.00 92.75           C  
ATOM   3019  CD  ARG B 132     -26.672  -2.516   9.148  1.00 92.75           C  
ATOM   3020  NE  ARG B 132     -26.547  -1.094   8.836  1.00 92.75           N  
ATOM   3021  NH1 ARG B 132     -28.672  -0.897   7.945  1.00 92.75           N  
ATOM   3022  NH2 ARG B 132     -27.281   0.928   8.031  1.00 92.75           N  
ATOM   3023  CZ  ARG B 132     -27.500  -0.358   8.273  1.00 92.75           C  
ATOM   3024  N   ILE B 133     -24.578  -6.805  12.219  1.00 93.88           N  
ATOM   3025  CA  ILE B 133     -24.875  -8.141  12.719  1.00 93.88           C  
ATOM   3026  C   ILE B 133     -26.172  -8.109  13.516  1.00 93.88           C  
ATOM   3027  CB  ILE B 133     -23.719  -8.695  13.586  1.00 93.88           C  
ATOM   3028  O   ILE B 133     -26.250  -7.453  14.555  1.00 93.88           O  
ATOM   3029  CG1 ILE B 133     -22.406  -8.641  12.812  1.00 93.88           C  
ATOM   3030  CG2 ILE B 133     -24.031 -10.125  14.047  1.00 93.88           C  
ATOM   3031  CD1 ILE B 133     -21.188  -9.070  13.625  1.00 93.88           C  
ATOM   3032  N   TRP B 134     -27.156  -8.828  13.047  1.00 94.75           N  
ATOM   3033  CA  TRP B 134     -28.422  -8.938  13.773  1.00 94.75           C  
ATOM   3034  C   TRP B 134     -28.344 -10.039  14.828  1.00 94.75           C  
ATOM   3035  CB  TRP B 134     -29.578  -9.203  12.812  1.00 94.75           C  
ATOM   3036  O   TRP B 134     -27.516 -10.945  14.727  1.00 94.75           O  
ATOM   3037  CG  TRP B 134     -30.000  -8.008  12.008  1.00 94.75           C  
ATOM   3038  CD1 TRP B 134     -31.016  -7.152  12.273  1.00 94.75           C  
ATOM   3039  CD2 TRP B 134     -29.391  -7.539  10.797  1.00 94.75           C  
ATOM   3040  CE2 TRP B 134     -30.109  -6.391  10.391  1.00 94.75           C  
ATOM   3041  CE3 TRP B 134     -28.312  -7.977  10.016  1.00 94.75           C  
ATOM   3042  NE1 TRP B 134     -31.094  -6.176  11.312  1.00 94.75           N  
ATOM   3043  CH2 TRP B 134     -28.719  -6.125   8.492  1.00 94.75           C  
ATOM   3044  CZ2 TRP B 134     -29.781  -5.676   9.234  1.00 94.75           C  
ATOM   3045  CZ3 TRP B 134     -27.984  -7.266   8.867  1.00 94.75           C  
ATOM   3046  N   ASN B 135     -29.203  -9.945  15.797  1.00 94.00           N  
ATOM   3047  CA  ASN B 135     -29.188 -10.875  16.922  1.00 94.00           C  
ATOM   3048  C   ASN B 135     -29.516 -12.297  16.484  1.00 94.00           C  
ATOM   3049  CB  ASN B 135     -30.141 -10.414  18.016  1.00 94.00           C  
ATOM   3050  O   ASN B 135     -29.234 -13.258  17.203  1.00 94.00           O  
ATOM   3051  CG  ASN B 135     -31.578 -10.305  17.516  1.00 94.00           C  
ATOM   3052  ND2 ASN B 135     -32.500 -10.000  18.438  1.00 94.00           N  
ATOM   3053  OD1 ASN B 135     -31.844 -10.477  16.328  1.00 94.00           O  
ATOM   3054  N   ASP B 136     -30.078 -12.492  15.227  1.00 94.94           N  
ATOM   3055  CA  ASP B 136     -30.375 -13.828  14.727  1.00 94.94           C  
ATOM   3056  C   ASP B 136     -29.203 -14.398  13.938  1.00 94.94           C  
ATOM   3057  CB  ASP B 136     -31.641 -13.805  13.859  1.00 94.94           C  
ATOM   3058  O   ASP B 136     -29.281 -15.508  13.414  1.00 94.94           O  
ATOM   3059  CG  ASP B 136     -31.484 -12.922  12.633  1.00 94.94           C  
ATOM   3060  OD1 ASP B 136     -30.438 -12.273  12.469  1.00 94.94           O  
ATOM   3061  OD2 ASP B 136     -32.438 -12.867  11.828  1.00 94.94           O  
ATOM   3062  N   GLY B 137     -28.172 -13.656  13.812  1.00 95.56           N  
ATOM   3063  CA  GLY B 137     -26.969 -14.125  13.141  1.00 95.56           C  
ATOM   3064  C   GLY B 137     -26.844 -13.633  11.711  1.00 95.56           C  
ATOM   3065  O   GLY B 137     -25.906 -13.984  11.000  1.00 95.56           O  
ATOM   3066  N   ARG B 138     -27.844 -12.852  11.352  1.00 96.50           N  
ATOM   3067  CA  ARG B 138     -27.766 -12.250  10.031  1.00 96.50           C  
ATOM   3068  C   ARG B 138     -26.672 -11.195   9.969  1.00 96.50           C  
ATOM   3069  CB  ARG B 138     -29.109 -11.633   9.641  1.00 96.50           C  
ATOM   3070  O   ARG B 138     -26.547 -10.367  10.867  1.00 96.50           O  
ATOM   3071  CG  ARG B 138     -29.156 -11.086   8.227  1.00 96.50           C  
ATOM   3072  CD  ARG B 138     -30.531 -10.539   7.871  1.00 96.50           C  
ATOM   3073  NE  ARG B 138     -31.547 -11.594   7.867  1.00 96.50           N  
ATOM   3074  NH1 ARG B 138     -33.344 -10.164   7.539  1.00 96.50           N  
ATOM   3075  NH2 ARG B 138     -33.688 -12.422   7.719  1.00 96.50           N  
ATOM   3076  CZ  ARG B 138     -32.844 -11.391   7.707  1.00 96.50           C  
ATOM   3077  N   VAL B 139     -25.812 -11.344   8.953  1.00 96.44           N  
ATOM   3078  CA  VAL B 139     -24.703 -10.406   8.781  1.00 96.44           C  
ATOM   3079  C   VAL B 139     -24.859  -9.664   7.453  1.00 96.44           C  
ATOM   3080  CB  VAL B 139     -23.344 -11.117   8.844  1.00 96.44           C  
ATOM   3081  O   VAL B 139     -25.141 -10.273   6.422  1.00 96.44           O  
ATOM   3082  CG1 VAL B 139     -22.203 -10.117   8.719  1.00 96.44           C  
ATOM   3083  CG2 VAL B 139     -23.219 -11.922  10.141  1.00 96.44           C  
ATOM   3084  N   LEU B 140     -24.719  -8.367   7.496  1.00 94.56           N  
ATOM   3085  CA  LEU B 140     -24.672  -7.527   6.305  1.00 94.56           C  
ATOM   3086  C   LEU B 140     -23.312  -6.852   6.156  1.00 94.56           C  
ATOM   3087  CB  LEU B 140     -25.781  -6.469   6.359  1.00 94.56           C  
ATOM   3088  O   LEU B 140     -22.844  -6.176   7.078  1.00 94.56           O  
ATOM   3089  CG  LEU B 140     -25.734  -5.383   5.281  1.00 94.56           C  
ATOM   3090  CD1 LEU B 140     -25.969  -5.992   3.904  1.00 94.56           C  
ATOM   3091  CD2 LEU B 140     -26.766  -4.297   5.570  1.00 94.56           C  
ATOM   3092  N   TYR B 141     -22.781  -7.148   5.035  1.00 93.00           N  
ATOM   3093  CA  TYR B 141     -21.500  -6.551   4.695  1.00 93.00           C  
ATOM   3094  C   TYR B 141     -21.625  -5.680   3.447  1.00 93.00           C  
ATOM   3095  CB  TYR B 141     -20.438  -7.637   4.477  1.00 93.00           C  
ATOM   3096  O   TYR B 141     -21.984  -6.168   2.377  1.00 93.00           O  
ATOM   3097  CG  TYR B 141     -19.094  -7.098   4.051  1.00 93.00           C  
ATOM   3098  CD1 TYR B 141     -18.484  -7.555   2.893  1.00 93.00           C  
ATOM   3099  CD2 TYR B 141     -18.453  -6.129   4.809  1.00 93.00           C  
ATOM   3100  CE1 TYR B 141     -17.234  -7.062   2.498  1.00 93.00           C  
ATOM   3101  CE2 TYR B 141     -17.203  -5.629   4.422  1.00 93.00           C  
ATOM   3102  OH  TYR B 141     -15.383  -5.609   2.883  1.00 93.00           O  
ATOM   3103  CZ  TYR B 141     -16.609  -6.102   3.270  1.00 93.00           C  
ATOM   3104  N   THR B 142     -21.266  -4.375   3.631  1.00 89.06           N  
ATOM   3105  CA  THR B 142     -21.359  -3.455   2.502  1.00 89.06           C  
ATOM   3106  C   THR B 142     -20.016  -2.770   2.254  1.00 89.06           C  
ATOM   3107  CB  THR B 142     -22.438  -2.389   2.736  1.00 89.06           C  
ATOM   3108  O   THR B 142     -19.281  -2.457   3.199  1.00 89.06           O  
ATOM   3109  CG2 THR B 142     -23.797  -3.037   3.008  1.00 89.06           C  
ATOM   3110  OG1 THR B 142     -22.078  -1.581   3.861  1.00 89.06           O  
ATOM   3111  N   LEU B 143     -19.719  -2.602   0.969  1.00 87.31           N  
ATOM   3112  CA  LEU B 143     -18.531  -1.858   0.598  1.00 87.31           C  
ATOM   3113  C   LEU B 143     -18.750  -1.068  -0.687  1.00 87.31           C  
ATOM   3114  CB  LEU B 143     -17.344  -2.809   0.426  1.00 87.31           C  
ATOM   3115  O   LEU B 143     -19.609  -1.427  -1.498  1.00 87.31           O  
ATOM   3116  CG  LEU B 143     -17.422  -3.803  -0.734  1.00 87.31           C  
ATOM   3117  CD1 LEU B 143     -16.047  -4.332  -1.086  1.00 87.31           C  
ATOM   3118  CD2 LEU B 143     -18.375  -4.949  -0.384  1.00 87.31           C  
ATOM   3119  N   ARG B 144     -18.031   0.011  -0.799  1.00 86.00           N  
ATOM   3120  CA  ARG B 144     -18.000   0.793  -2.031  1.00 86.00           C  
ATOM   3121  C   ARG B 144     -16.797   0.439  -2.887  1.00 86.00           C  
ATOM   3122  CB  ARG B 144     -18.000   2.291  -1.716  1.00 86.00           C  
ATOM   3123  O   ARG B 144     -15.664   0.420  -2.395  1.00 86.00           O  
ATOM   3124  CG  ARG B 144     -18.062   3.180  -2.949  1.00 86.00           C  
ATOM   3125  CD  ARG B 144     -17.984   4.656  -2.586  1.00 86.00           C  
ATOM   3126  NE  ARG B 144     -17.922   5.500  -3.773  1.00 86.00           N  
ATOM   3127  NH1 ARG B 144     -17.844   7.492  -2.605  1.00 86.00           N  
ATOM   3128  NH2 ARG B 144     -17.781   7.500  -4.898  1.00 86.00           N  
ATOM   3129  CZ  ARG B 144     -17.844   6.828  -3.756  1.00 86.00           C  
ATOM   3130  N   LEU B 145     -17.062   0.141  -4.199  1.00 86.50           N  
ATOM   3131  CA  LEU B 145     -16.000  -0.298  -5.098  1.00 86.50           C  
ATOM   3132  C   LEU B 145     -15.992   0.535  -6.375  1.00 86.50           C  
ATOM   3133  CB  LEU B 145     -16.172  -1.780  -5.445  1.00 86.50           C  
ATOM   3134  O   LEU B 145     -17.047   0.875  -6.910  1.00 86.50           O  
ATOM   3135  CG  LEU B 145     -16.125  -2.760  -4.270  1.00 86.50           C  
ATOM   3136  CD1 LEU B 145     -16.609  -4.137  -4.707  1.00 86.50           C  
ATOM   3137  CD2 LEU B 145     -14.711  -2.840  -3.695  1.00 86.50           C  
ATOM   3138  N   THR B 146     -14.766   0.908  -6.770  1.00 85.31           N  
ATOM   3139  CA  THR B 146     -14.547   1.320  -8.156  1.00 85.31           C  
ATOM   3140  C   THR B 146     -13.844   0.219  -8.945  1.00 85.31           C  
ATOM   3141  CB  THR B 146     -13.719   2.617  -8.227  1.00 85.31           C  
ATOM   3142  O   THR B 146     -12.750  -0.206  -8.586  1.00 85.31           O  
ATOM   3143  CG2 THR B 146     -13.484   3.039  -9.672  1.00 85.31           C  
ATOM   3144  OG1 THR B 146     -14.422   3.664  -7.543  1.00 85.31           O  
ATOM   3145  N   ILE B 147     -14.508  -0.220 -10.039  1.00 88.81           N  
ATOM   3146  CA  ILE B 147     -14.016  -1.375 -10.773  1.00 88.81           C  
ATOM   3147  C   ILE B 147     -13.789  -0.991 -12.234  1.00 88.81           C  
ATOM   3148  CB  ILE B 147     -14.992  -2.568 -10.680  1.00 88.81           C  
ATOM   3149  O   ILE B 147     -14.648  -0.375 -12.867  1.00 88.81           O  
ATOM   3150  CG1 ILE B 147     -15.258  -2.932  -9.219  1.00 88.81           C  
ATOM   3151  CG2 ILE B 147     -14.453  -3.771 -11.461  1.00 88.81           C  
ATOM   3152  CD1 ILE B 147     -16.453  -3.850  -9.008  1.00 88.81           C  
ATOM   3153  N   ASP B 148     -12.586  -1.249 -12.742  1.00 88.69           N  
ATOM   3154  CA  ASP B 148     -12.352  -1.259 -14.188  1.00 88.69           C  
ATOM   3155  C   ASP B 148     -12.594  -2.648 -14.773  1.00 88.69           C  
ATOM   3156  CB  ASP B 148     -10.930  -0.794 -14.500  1.00 88.69           C  
ATOM   3157  O   ASP B 148     -11.812  -3.572 -14.531  1.00 88.69           O  
ATOM   3158  CG  ASP B 148     -10.680   0.651 -14.109  1.00 88.69           C  
ATOM   3159  OD1 ASP B 148     -11.641   1.442 -14.039  1.00 88.69           O  
ATOM   3160  OD2 ASP B 148      -9.500   1.003 -13.875  1.00 88.69           O  
ATOM   3161  N   ALA B 149     -13.664  -2.682 -15.484  1.00 90.06           N  
ATOM   3162  CA  ALA B 149     -14.086  -3.982 -16.000  1.00 90.06           C  
ATOM   3163  C   ALA B 149     -13.898  -4.059 -17.516  1.00 90.06           C  
ATOM   3164  CB  ALA B 149     -15.539  -4.258 -15.625  1.00 90.06           C  
ATOM   3165  O   ALA B 149     -14.039  -3.053 -18.203  1.00 90.06           O  
ATOM   3166  N   GLU B 150     -13.617  -5.266 -17.953  1.00 85.38           N  
ATOM   3167  CA  GLU B 150     -13.469  -5.508 -19.375  1.00 85.38           C  
ATOM   3168  C   GLU B 150     -14.828  -5.543 -20.078  1.00 85.38           C  
ATOM   3169  CB  GLU B 150     -12.719  -6.820 -19.625  1.00 85.38           C  
ATOM   3170  O   GLU B 150     -15.789  -6.105 -19.547  1.00 85.38           O  
ATOM   3171  CG  GLU B 150     -12.336  -7.043 -21.094  1.00 85.38           C  
ATOM   3172  CD  GLU B 150     -11.570  -8.336 -21.312  1.00 85.38           C  
ATOM   3173  OE1 GLU B 150     -11.289  -8.672 -22.484  1.00 85.38           O  
ATOM   3174  OE2 GLU B 150     -11.242  -9.008 -20.312  1.00 85.38           O  
ATOM   3175  N   CYS B 151     -14.906  -4.863 -21.234  1.00 87.50           N  
ATOM   3176  CA  CYS B 151     -16.094  -4.863 -22.078  1.00 87.50           C  
ATOM   3177  C   CYS B 151     -15.727  -4.855 -23.547  1.00 87.50           C  
ATOM   3178  CB  CYS B 151     -16.984  -3.652 -21.750  1.00 87.50           C  
ATOM   3179  O   CYS B 151     -14.930  -4.027 -23.984  1.00 87.50           O  
ATOM   3180  SG  CYS B 151     -18.500  -3.582 -22.719  1.00 87.50           S  
ATOM   3181  N   GLN B 152     -16.281  -5.816 -24.297  1.00 81.94           N  
ATOM   3182  CA  GLN B 152     -16.062  -5.875 -25.734  1.00 81.94           C  
ATOM   3183  C   GLN B 152     -17.000  -4.922 -26.484  1.00 81.94           C  
ATOM   3184  CB  GLN B 152     -16.250  -7.305 -26.250  1.00 81.94           C  
ATOM   3185  O   GLN B 152     -18.203  -5.160 -26.547  1.00 81.94           O  
ATOM   3186  CG  GLN B 152     -15.258  -8.305 -25.672  1.00 81.94           C  
ATOM   3187  CD  GLN B 152     -13.828  -8.008 -26.078  1.00 81.94           C  
ATOM   3188  NE2 GLN B 152     -12.883  -8.367 -25.203  1.00 81.94           N  
ATOM   3189  OE1 GLN B 152     -13.562  -7.473 -27.156  1.00 81.94           O  
ATOM   3190  N   LEU B 153     -16.359  -3.785 -26.875  1.00 79.62           N  
ATOM   3191  CA  LEU B 153     -17.141  -2.795 -27.609  1.00 79.62           C  
ATOM   3192  C   LEU B 153     -16.938  -2.949 -29.109  1.00 79.62           C  
ATOM   3193  CB  LEU B 153     -16.750  -1.379 -27.172  1.00 79.62           C  
ATOM   3194  O   LEU B 153     -15.805  -3.037 -29.578  1.00 79.62           O  
ATOM   3195  CG  LEU B 153     -17.000  -1.030 -25.703  1.00 79.62           C  
ATOM   3196  CD1 LEU B 153     -16.203   0.204 -25.297  1.00 79.62           C  
ATOM   3197  CD2 LEU B 153     -18.484  -0.809 -25.453  1.00 79.62           C  
ATOM   3198  N   GLN B 154     -17.859  -3.576 -29.922  1.00 69.12           N  
ATOM   3199  CA  GLN B 154     -17.781  -3.730 -31.375  1.00 69.12           C  
ATOM   3200  C   GLN B 154     -18.000  -2.396 -32.094  1.00 69.12           C  
ATOM   3201  CB  GLN B 154     -18.797  -4.762 -31.859  1.00 69.12           C  
ATOM   3202  O   GLN B 154     -19.141  -1.949 -32.219  1.00 69.12           O  
ATOM   3203  CG  GLN B 154     -18.547  -6.168 -31.328  1.00 69.12           C  
ATOM   3204  CD  GLN B 154     -19.594  -7.160 -31.797  1.00 69.12           C  
ATOM   3205  NE2 GLN B 154     -19.484  -8.398 -31.328  1.00 69.12           N  
ATOM   3206  OE1 GLN B 154     -20.500  -6.816 -32.562  1.00 69.12           O  
ATOM   3207  N   LEU B 155     -16.859  -1.677 -32.406  1.00 63.56           N  
ATOM   3208  CA  LEU B 155     -16.953  -0.330 -32.938  1.00 63.56           C  
ATOM   3209  C   LEU B 155     -17.250  -0.376 -34.438  1.00 63.56           C  
ATOM   3210  CB  LEU B 155     -15.656   0.441 -32.688  1.00 63.56           C  
ATOM   3211  O   LEU B 155     -17.391   0.667 -35.094  1.00 63.56           O  
ATOM   3212  CG  LEU B 155     -15.320   0.751 -31.234  1.00 63.56           C  
ATOM   3213  CD1 LEU B 155     -13.852   1.152 -31.109  1.00 63.56           C  
ATOM   3214  CD2 LEU B 155     -16.234   1.849 -30.703  1.00 63.56           C  
ATOM   3215  N   HIS B 156     -17.328  -1.604 -35.188  1.00 59.56           N  
ATOM   3216  CA  HIS B 156     -17.453  -1.678 -36.656  1.00 59.56           C  
ATOM   3217  C   HIS B 156     -18.859  -1.262 -37.094  1.00 59.56           C  
ATOM   3218  CB  HIS B 156     -17.141  -3.092 -37.156  1.00 59.56           C  
ATOM   3219  O   HIS B 156     -19.062  -0.967 -38.281  1.00 59.56           O  
ATOM   3220  CG  HIS B 156     -15.781  -3.572 -36.750  1.00 59.56           C  
ATOM   3221  CD2 HIS B 156     -14.703  -3.881 -37.531  1.00 59.56           C  
ATOM   3222  ND1 HIS B 156     -15.406  -3.789 -35.469  1.00 59.56           N  
ATOM   3223  CE1 HIS B 156     -14.156  -4.211 -35.438  1.00 59.56           C  
ATOM   3224  NE2 HIS B 156     -13.703  -4.273 -36.656  1.00 59.56           N  
ATOM   3225  N   ASN B 157     -19.938  -1.343 -36.344  1.00 55.22           N  
ATOM   3226  CA  ASN B 157     -21.281  -1.022 -36.812  1.00 55.22           C  
ATOM   3227  C   ASN B 157     -21.688   0.396 -36.438  1.00 55.22           C  
ATOM   3228  CB  ASN B 157     -22.297  -2.033 -36.281  1.00 55.22           C  
ATOM   3229  O   ASN B 157     -22.641   0.588 -35.656  1.00 55.22           O  
ATOM   3230  CG  ASN B 157     -22.188  -3.383 -36.969  1.00 55.22           C  
ATOM   3231  ND2 ASN B 157     -22.766  -4.402 -36.344  1.00 55.22           N  
ATOM   3232  OD1 ASN B 157     -21.594  -3.508 -38.031  1.00 55.22           O  
ATOM   3233  N   PHE B 158     -21.031   1.433 -36.719  1.00 52.91           N  
ATOM   3234  CA  PHE B 158     -21.484   2.814 -36.594  1.00 52.91           C  
ATOM   3235  C   PHE B 158     -22.594   3.113 -37.562  1.00 52.91           C  
ATOM   3236  CB  PHE B 158     -20.312   3.781 -36.812  1.00 52.91           C  
ATOM   3237  O   PHE B 158     -22.594   2.619 -38.688  1.00 52.91           O  
ATOM   3238  CG  PHE B 158     -20.516   5.129 -36.156  1.00 52.91           C  
ATOM   3239  CD1 PHE B 158     -20.969   6.207 -36.906  1.00 52.91           C  
ATOM   3240  CD2 PHE B 158     -20.234   5.320 -34.812  1.00 52.91           C  
ATOM   3241  CE1 PHE B 158     -21.156   7.457 -36.312  1.00 52.91           C  
ATOM   3242  CE2 PHE B 158     -20.422   6.562 -34.219  1.00 52.91           C  
ATOM   3243  CZ  PHE B 158     -20.875   7.633 -34.969  1.00 52.91           C  
ATOM   3244  N   PRO B 159     -23.766   3.943 -36.906  1.00 55.81           N  
ATOM   3245  CA  PRO B 159     -23.891   4.730 -35.656  1.00 55.81           C  
ATOM   3246  C   PRO B 159     -24.672   4.000 -34.594  1.00 55.81           C  
ATOM   3247  CB  PRO B 159     -24.641   5.984 -36.125  1.00 55.81           C  
ATOM   3248  O   PRO B 159     -24.719   4.449 -33.438  1.00 55.81           O  
ATOM   3249  CG  PRO B 159     -25.156   5.641 -37.500  1.00 55.81           C  
ATOM   3250  CD  PRO B 159     -24.516   4.348 -37.938  1.00 55.81           C  
ATOM   3251  N   MET B 160     -25.359   2.803 -34.969  1.00 57.62           N  
ATOM   3252  CA  MET B 160     -26.375   2.266 -34.062  1.00 57.62           C  
ATOM   3253  C   MET B 160     -25.844   1.045 -33.312  1.00 57.62           C  
ATOM   3254  CB  MET B 160     -27.641   1.898 -34.812  1.00 57.62           C  
ATOM   3255  O   MET B 160     -26.578   0.080 -33.094  1.00 57.62           O  
ATOM   3256  CG  MET B 160     -28.422   3.102 -35.312  1.00 57.62           C  
ATOM   3257  SD  MET B 160     -29.516   3.830 -34.062  1.00 57.62           S  
ATOM   3258  CE  MET B 160     -31.125   3.189 -34.594  1.00 57.62           C  
ATOM   3259  N   ASP B 161     -24.531   1.112 -32.688  1.00 68.44           N  
ATOM   3260  CA  ASP B 161     -24.016  -0.111 -32.094  1.00 68.44           C  
ATOM   3261  C   ASP B 161     -24.344  -0.174 -30.594  1.00 68.44           C  
ATOM   3262  CB  ASP B 161     -22.500  -0.210 -32.281  1.00 68.44           C  
ATOM   3263  O   ASP B 161     -24.203   0.817 -29.875  1.00 68.44           O  
ATOM   3264  CG  ASP B 161     -22.094  -0.472 -33.719  1.00 68.44           C  
ATOM   3265  OD1 ASP B 161     -22.969  -0.898 -34.531  1.00 68.44           O  
ATOM   3266  OD2 ASP B 161     -20.922  -0.252 -34.062  1.00 68.44           O  
ATOM   3267  N   GLU B 162     -25.250  -1.131 -30.281  1.00 78.62           N  
ATOM   3268  CA  GLU B 162     -25.547  -1.459 -28.891  1.00 78.62           C  
ATOM   3269  C   GLU B 162     -24.578  -2.498 -28.344  1.00 78.62           C  
ATOM   3270  CB  GLU B 162     -27.000  -1.965 -28.766  1.00 78.62           C  
ATOM   3271  O   GLU B 162     -24.266  -3.482 -29.016  1.00 78.62           O  
ATOM   3272  CG  GLU B 162     -28.047  -0.892 -28.984  1.00 78.62           C  
ATOM   3273  CD  GLU B 162     -29.469  -1.379 -28.734  1.00 78.62           C  
ATOM   3274  OE1 GLU B 162     -30.422  -0.594 -28.938  1.00 78.62           O  
ATOM   3275  OE2 GLU B 162     -29.625  -2.557 -28.344  1.00 78.62           O  
ATOM   3276  N   HIS B 163     -24.031  -2.061 -27.281  1.00 86.12           N  
ATOM   3277  CA  HIS B 163     -23.078  -2.957 -26.641  1.00 86.12           C  
ATOM   3278  C   HIS B 163     -23.531  -3.332 -25.234  1.00 86.12           C  
ATOM   3279  CB  HIS B 163     -21.688  -2.314 -26.594  1.00 86.12           C  
ATOM   3280  O   HIS B 163     -24.141  -2.518 -24.531  1.00 86.12           O  
ATOM   3281  CG  HIS B 163     -21.219  -1.807 -27.922  1.00 86.12           C  
ATOM   3282  CD2 HIS B 163     -21.141  -0.550 -28.422  1.00 86.12           C  
ATOM   3283  ND1 HIS B 163     -20.750  -2.641 -28.906  1.00 86.12           N  
ATOM   3284  CE1 HIS B 163     -20.406  -1.917 -29.969  1.00 86.12           C  
ATOM   3285  NE2 HIS B 163     -20.641  -0.644 -29.688  1.00 86.12           N  
ATOM   3286  N   SER B 164     -23.312  -4.543 -24.922  1.00 89.69           N  
ATOM   3287  CA  SER B 164     -23.609  -5.035 -23.578  1.00 89.69           C  
ATOM   3288  C   SER B 164     -22.328  -5.281 -22.797  1.00 89.69           C  
ATOM   3289  CB  SER B 164     -24.422  -6.324 -23.656  1.00 89.69           C  
ATOM   3290  O   SER B 164     -21.531  -6.152 -23.141  1.00 89.69           O  
ATOM   3291  OG  SER B 164     -24.906  -6.684 -22.375  1.00 89.69           O  
ATOM   3292  N   CYS B 165     -22.156  -4.496 -21.766  1.00 91.50           N  
ATOM   3293  CA  CYS B 165     -20.969  -4.605 -20.922  1.00 91.50           C  
ATOM   3294  C   CYS B 165     -21.266  -5.391 -19.656  1.00 91.50           C  
ATOM   3295  CB  CYS B 165     -20.438  -3.219 -20.578  1.00 91.50           C  
ATOM   3296  O   CYS B 165     -22.094  -4.973 -18.844  1.00 91.50           O  
ATOM   3297  SG  CYS B 165     -19.828  -2.285 -21.984  1.00 91.50           S  
ATOM   3298  N   PRO B 166     -20.562  -6.434 -19.422  1.00 93.25           N  
ATOM   3299  CA  PRO B 166     -20.859  -7.273 -18.266  1.00 93.25           C  
ATOM   3300  C   PRO B 166     -20.062  -6.883 -17.031  1.00 93.25           C  
ATOM   3301  CB  PRO B 166     -20.500  -8.680 -18.734  1.00 93.25           C  
ATOM   3302  O   PRO B 166     -18.953  -6.344 -17.156  1.00 93.25           O  
ATOM   3303  CG  PRO B 166     -19.359  -8.477 -19.688  1.00 93.25           C  
ATOM   3304  CD  PRO B 166     -19.578  -7.199 -20.438  1.00 93.25           C  
ATOM   3305  N   LEU B 167     -20.594  -7.062 -15.898  1.00 94.56           N  
ATOM   3306  CA  LEU B 167     -19.922  -7.145 -14.609  1.00 94.56           C  
ATOM   3307  C   LEU B 167     -20.250  -8.469 -13.914  1.00 94.56           C  
ATOM   3308  CB  LEU B 167     -20.344  -5.973 -13.711  1.00 94.56           C  
ATOM   3309  O   LEU B 167     -21.391  -8.703 -13.523  1.00 94.56           O  
ATOM   3310  CG  LEU B 167     -19.562  -5.812 -12.406  1.00 94.56           C  
ATOM   3311  CD1 LEU B 167     -18.094  -5.504 -12.695  1.00 94.56           C  
ATOM   3312  CD2 LEU B 167     -20.188  -4.715 -11.547  1.00 94.56           C  
ATOM   3313  N   GLU B 168     -19.156  -9.312 -13.734  1.00 94.31           N  
ATOM   3314  CA  GLU B 168     -19.375 -10.672 -13.250  1.00 94.31           C  
ATOM   3315  C   GLU B 168     -18.609 -10.930 -11.953  1.00 94.31           C  
ATOM   3316  CB  GLU B 168     -18.969 -11.695 -14.312  1.00 94.31           C  
ATOM   3317  O   GLU B 168     -17.438 -10.523 -11.828  1.00 94.31           O  
ATOM   3318  CG  GLU B 168     -19.688 -11.523 -15.641  1.00 94.31           C  
ATOM   3319  CD  GLU B 168     -19.188 -12.477 -16.719  1.00 94.31           C  
ATOM   3320  OE1 GLU B 168     -19.953 -12.742 -17.688  1.00 94.31           O  
ATOM   3321  OE2 GLU B 168     -18.047 -12.953 -16.609  1.00 94.31           O  
ATOM   3322  N   PHE B 169     -19.328 -11.531 -11.039  1.00 93.44           N  
ATOM   3323  CA  PHE B 169     -18.641 -11.875  -9.797  1.00 93.44           C  
ATOM   3324  C   PHE B 169     -19.078 -13.242  -9.289  1.00 93.44           C  
ATOM   3325  CB  PHE B 169     -18.891 -10.812  -8.727  1.00 93.44           C  
ATOM   3326  O   PHE B 169     -20.125 -13.750  -9.680  1.00 93.44           O  
ATOM   3327  CG  PHE B 169     -20.344 -10.695  -8.328  1.00 93.44           C  
ATOM   3328  CD1 PHE B 169     -21.203  -9.844  -9.008  1.00 93.44           C  
ATOM   3329  CD2 PHE B 169     -20.844 -11.438  -7.266  1.00 93.44           C  
ATOM   3330  CE1 PHE B 169     -22.547  -9.727  -8.641  1.00 93.44           C  
ATOM   3331  CE2 PHE B 169     -22.188 -11.336  -6.895  1.00 93.44           C  
ATOM   3332  CZ  PHE B 169     -23.031 -10.477  -7.582  1.00 93.44           C  
ATOM   3333  N   SER B 170     -18.203 -13.891  -8.453  1.00 93.56           N  
ATOM   3334  CA  SER B 170     -18.422 -15.195  -7.832  1.00 93.56           C  
ATOM   3335  C   SER B 170     -17.469 -15.414  -6.660  1.00 93.56           C  
ATOM   3336  CB  SER B 170     -18.250 -16.312  -8.859  1.00 93.56           C  
ATOM   3337  O   SER B 170     -16.656 -14.547  -6.352  1.00 93.56           O  
ATOM   3338  OG  SER B 170     -16.875 -16.500  -9.164  1.00 93.56           O  
ATOM   3339  N   SER B 171     -17.719 -16.484  -6.047  1.00 92.12           N  
ATOM   3340  CA  SER B 171     -16.703 -16.891  -5.078  1.00 92.12           C  
ATOM   3341  C   SER B 171     -15.406 -17.266  -5.770  1.00 92.12           C  
ATOM   3342  CB  SER B 171     -17.203 -18.062  -4.234  1.00 92.12           C  
ATOM   3343  O   SER B 171     -15.414 -17.828  -6.867  1.00 92.12           O  
ATOM   3344  OG  SER B 171     -16.188 -18.531  -3.367  1.00 92.12           O  
ATOM   3345  N   TYR B 172     -14.383 -17.000  -5.164  1.00 88.75           N  
ATOM   3346  CA  TYR B 172     -13.078 -17.344  -5.734  1.00 88.75           C  
ATOM   3347  C   TYR B 172     -12.703 -18.781  -5.418  1.00 88.75           C  
ATOM   3348  CB  TYR B 172     -12.000 -16.391  -5.207  1.00 88.75           C  
ATOM   3349  O   TYR B 172     -12.266 -19.531  -6.301  1.00 88.75           O  
ATOM   3350  CG  TYR B 172     -10.648 -16.594  -5.844  1.00 88.75           C  
ATOM   3351  CD1 TYR B 172      -9.648 -17.312  -5.184  1.00 88.75           C  
ATOM   3352  CD2 TYR B 172     -10.367 -16.078  -7.105  1.00 88.75           C  
ATOM   3353  CE1 TYR B 172      -8.398 -17.500  -5.766  1.00 88.75           C  
ATOM   3354  CE2 TYR B 172      -9.125 -16.266  -7.695  1.00 88.75           C  
ATOM   3355  OH  TYR B 172      -6.910 -17.156  -7.602  1.00 88.75           O  
ATOM   3356  CZ  TYR B 172      -8.148 -16.969  -7.020  1.00 88.75           C  
ATOM   3357  N   GLY B 173     -12.953 -19.062  -4.215  1.00 85.75           N  
ATOM   3358  CA  GLY B 173     -12.391 -20.344  -3.801  1.00 85.75           C  
ATOM   3359  C   GLY B 173     -13.438 -21.375  -3.447  1.00 85.75           C  
ATOM   3360  O   GLY B 173     -13.117 -22.547  -3.209  1.00 85.75           O  
ATOM   3361  N   TYR B 174     -14.703 -21.000  -3.457  1.00 90.88           N  
ATOM   3362  CA  TYR B 174     -15.742 -21.922  -3.016  1.00 90.88           C  
ATOM   3363  C   TYR B 174     -16.703 -22.266  -4.156  1.00 90.88           C  
ATOM   3364  CB  TYR B 174     -16.531 -21.344  -1.838  1.00 90.88           C  
ATOM   3365  O   TYR B 174     -17.469 -21.406  -4.605  1.00 90.88           O  
ATOM   3366  CG  TYR B 174     -15.664 -21.031  -0.633  1.00 90.88           C  
ATOM   3367  CD1 TYR B 174     -15.242 -22.047   0.218  1.00 90.88           C  
ATOM   3368  CD2 TYR B 174     -15.281 -19.719  -0.345  1.00 90.88           C  
ATOM   3369  CE1 TYR B 174     -14.453 -21.766   1.330  1.00 90.88           C  
ATOM   3370  CE2 TYR B 174     -14.492 -19.438   0.764  1.00 90.88           C  
ATOM   3371  OH  TYR B 174     -13.305 -20.188   2.693  1.00 90.88           O  
ATOM   3372  CZ  TYR B 174     -14.086 -20.469   1.594  1.00 90.88           C  
ATOM   3373  N   PRO B 175     -16.703 -23.484  -4.562  1.00 93.19           N  
ATOM   3374  CA  PRO B 175     -17.672 -23.891  -5.586  1.00 93.19           C  
ATOM   3375  C   PRO B 175     -19.109 -23.859  -5.082  1.00 93.19           C  
ATOM   3376  CB  PRO B 175     -17.250 -25.312  -5.922  1.00 93.19           C  
ATOM   3377  O   PRO B 175     -19.359 -23.547  -3.908  1.00 93.19           O  
ATOM   3378  CG  PRO B 175     -16.562 -25.812  -4.691  1.00 93.19           C  
ATOM   3379  CD  PRO B 175     -15.961 -24.625  -3.977  1.00 93.19           C  
ATOM   3380  N   ARG B 176     -20.016 -24.156  -5.941  1.00 94.75           N  
ATOM   3381  CA  ARG B 176     -21.438 -23.984  -5.664  1.00 94.75           C  
ATOM   3382  C   ARG B 176     -21.891 -24.875  -4.516  1.00 94.75           C  
ATOM   3383  CB  ARG B 176     -22.266 -24.281  -6.918  1.00 94.75           C  
ATOM   3384  O   ARG B 176     -22.891 -24.594  -3.861  1.00 94.75           O  
ATOM   3385  CG  ARG B 176     -22.281 -25.750  -7.309  1.00 94.75           C  
ATOM   3386  CD  ARG B 176     -23.203 -26.016  -8.500  1.00 94.75           C  
ATOM   3387  NE  ARG B 176     -23.453 -27.438  -8.688  1.00 94.75           N  
ATOM   3388  NH1 ARG B 176     -25.141 -27.156 -10.227  1.00 94.75           N  
ATOM   3389  NH2 ARG B 176     -24.516 -29.266  -9.602  1.00 94.75           N  
ATOM   3390  CZ  ARG B 176     -24.359 -27.953  -9.500  1.00 94.75           C  
ATOM   3391  N   GLU B 177     -21.109 -25.922  -4.211  1.00 92.50           N  
ATOM   3392  CA  GLU B 177     -21.469 -26.812  -3.102  1.00 92.50           C  
ATOM   3393  C   GLU B 177     -21.156 -26.156  -1.758  1.00 92.50           C  
ATOM   3394  CB  GLU B 177     -20.734 -28.141  -3.215  1.00 92.50           C  
ATOM   3395  O   GLU B 177     -21.656 -26.594  -0.718  1.00 92.50           O  
ATOM   3396  CG  GLU B 177     -21.016 -28.891  -4.512  1.00 92.50           C  
ATOM   3397  CD  GLU B 177     -20.156 -28.406  -5.676  1.00 92.50           C  
ATOM   3398  OE1 GLU B 177     -20.453 -28.766  -6.840  1.00 92.50           O  
ATOM   3399  OE2 GLU B 177     -19.188 -27.656  -5.426  1.00 92.50           O  
ATOM   3400  N   GLU B 178     -20.391 -25.109  -1.778  1.00 92.94           N  
ATOM   3401  CA  GLU B 178     -19.969 -24.453  -0.550  1.00 92.94           C  
ATOM   3402  C   GLU B 178     -20.625 -23.078  -0.412  1.00 92.94           C  
ATOM   3403  CB  GLU B 178     -18.438 -24.312  -0.511  1.00 92.94           C  
ATOM   3404  O   GLU B 178     -21.062 -22.703   0.675  1.00 92.94           O  
ATOM   3405  CG  GLU B 178     -17.703 -25.641  -0.540  1.00 92.94           C  
ATOM   3406  CD  GLU B 178     -17.500 -26.234   0.839  1.00 92.94           C  
ATOM   3407  OE1 GLU B 178     -16.953 -27.359   0.935  1.00 92.94           O  
ATOM   3408  OE2 GLU B 178     -17.891 -25.594   1.832  1.00 92.94           O  
ATOM   3409  N   ILE B 179     -20.656 -22.328  -1.490  1.00 95.25           N  
ATOM   3410  CA  ILE B 179     -21.234 -21.000  -1.464  1.00 95.25           C  
ATOM   3411  C   ILE B 179     -22.156 -20.812  -2.672  1.00 95.25           C  
ATOM   3412  CB  ILE B 179     -20.156 -19.906  -1.445  1.00 95.25           C  
ATOM   3413  O   ILE B 179     -21.797 -21.188  -3.793  1.00 95.25           O  
ATOM   3414  CG1 ILE B 179     -19.422 -19.891  -0.093  1.00 95.25           C  
ATOM   3415  CG2 ILE B 179     -20.750 -18.531  -1.754  1.00 95.25           C  
ATOM   3416  CD1 ILE B 179     -18.359 -18.812   0.032  1.00 95.25           C  
ATOM   3417  N   VAL B 180     -23.297 -20.281  -2.387  1.00 97.19           N  
ATOM   3418  CA  VAL B 180     -24.266 -19.938  -3.432  1.00 97.19           C  
ATOM   3419  C   VAL B 180     -24.641 -18.453  -3.320  1.00 97.19           C  
ATOM   3420  CB  VAL B 180     -25.531 -20.812  -3.350  1.00 97.19           C  
ATOM   3421  O   VAL B 180     -25.031 -17.984  -2.250  1.00 97.19           O  
ATOM   3422  CG1 VAL B 180     -26.531 -20.406  -4.422  1.00 97.19           C  
ATOM   3423  CG2 VAL B 180     -25.156 -22.297  -3.490  1.00 97.19           C  
ATOM   3424  N   TYR B 181     -24.484 -17.797  -4.430  1.00 96.94           N  
ATOM   3425  CA  TYR B 181     -24.906 -16.406  -4.484  1.00 96.94           C  
ATOM   3426  C   TYR B 181     -26.312 -16.281  -5.051  1.00 96.94           C  
ATOM   3427  CB  TYR B 181     -23.922 -15.586  -5.328  1.00 96.94           C  
ATOM   3428  O   TYR B 181     -26.688 -17.031  -5.961  1.00 96.94           O  
ATOM   3429  CG  TYR B 181     -22.578 -15.375  -4.664  1.00 96.94           C  
ATOM   3430  CD1 TYR B 181     -22.344 -14.258  -3.865  1.00 96.94           C  
ATOM   3431  CD2 TYR B 181     -21.547 -16.281  -4.840  1.00 96.94           C  
ATOM   3432  CE1 TYR B 181     -21.109 -14.055  -3.256  1.00 96.94           C  
ATOM   3433  CE2 TYR B 181     -20.312 -16.094  -4.238  1.00 96.94           C  
ATOM   3434  OH  TYR B 181     -18.875 -14.781  -2.846  1.00 96.94           O  
ATOM   3435  CZ  TYR B 181     -20.094 -14.977  -3.447  1.00 96.94           C  
ATOM   3436  N   GLN B 182     -27.047 -15.312  -4.516  1.00 96.81           N  
ATOM   3437  CA  GLN B 182     -28.375 -14.992  -5.008  1.00 96.81           C  
ATOM   3438  C   GLN B 182     -28.641 -13.492  -4.953  1.00 96.81           C  
ATOM   3439  CB  GLN B 182     -29.438 -15.742  -4.203  1.00 96.81           C  
ATOM   3440  O   GLN B 182     -28.219 -12.820  -4.008  1.00 96.81           O  
ATOM   3441  CG  GLN B 182     -30.844 -15.617  -4.777  1.00 96.81           C  
ATOM   3442  CD  GLN B 182     -31.859 -16.453  -4.016  1.00 96.81           C  
ATOM   3443  NE2 GLN B 182     -33.125 -16.312  -4.379  1.00 96.81           N  
ATOM   3444  OE1 GLN B 182     -31.516 -17.203  -3.107  1.00 96.81           O  
ATOM   3445  N   TRP B 183     -29.281 -13.016  -5.977  1.00 95.50           N  
ATOM   3446  CA  TRP B 183     -29.688 -11.617  -5.957  1.00 95.50           C  
ATOM   3447  C   TRP B 183     -30.766 -11.383  -4.906  1.00 95.50           C  
ATOM   3448  CB  TRP B 183     -30.188 -11.180  -7.332  1.00 95.50           C  
ATOM   3449  O   TRP B 183     -31.719 -12.148  -4.812  1.00 95.50           O  
ATOM   3450  CG  TRP B 183     -29.125 -11.148  -8.391  1.00 95.50           C  
ATOM   3451  CD1 TRP B 183     -28.969 -12.023  -9.430  1.00 95.50           C  
ATOM   3452  CD2 TRP B 183     -28.062 -10.195  -8.500  1.00 95.50           C  
ATOM   3453  CE2 TRP B 183     -27.297 -10.555  -9.641  1.00 95.50           C  
ATOM   3454  CE3 TRP B 183     -27.688  -9.070  -7.754  1.00 95.50           C  
ATOM   3455  NE1 TRP B 183     -27.875 -11.672 -10.180  1.00 95.50           N  
ATOM   3456  CH2 TRP B 183     -25.828  -8.734  -9.297  1.00 95.50           C  
ATOM   3457  CZ2 TRP B 183     -26.172  -9.828 -10.039  1.00 95.50           C  
ATOM   3458  CZ3 TRP B 183     -26.562  -8.352  -8.164  1.00 95.50           C  
ATOM   3459  N   LYS B 184     -30.531 -10.375  -4.133  1.00 89.81           N  
ATOM   3460  CA  LYS B 184     -31.531 -10.039  -3.117  1.00 89.81           C  
ATOM   3461  C   LYS B 184     -32.781  -9.477  -3.754  1.00 89.81           C  
ATOM   3462  CB  LYS B 184     -30.953  -9.031  -2.119  1.00 89.81           C  
ATOM   3463  O   LYS B 184     -33.906  -9.758  -3.299  1.00 89.81           O  
ATOM   3464  CG  LYS B 184     -31.844  -8.781  -0.914  1.00 89.81           C  
ATOM   3465  CD  LYS B 184     -31.156  -7.875   0.106  1.00 89.81           C  
ATOM   3466  CE  LYS B 184     -32.062  -7.590   1.297  1.00 89.81           C  
ATOM   3467  NZ  LYS B 184     -31.391  -6.734   2.314  1.00 89.81           N  
ATOM   3468  N   ARG B 185     -32.562  -8.625  -4.742  1.00 84.69           N  
ATOM   3469  CA  ARG B 185     -33.688  -8.016  -5.457  1.00 84.69           C  
ATOM   3470  C   ARG B 185     -33.656  -8.398  -6.934  1.00 84.69           C  
ATOM   3471  CB  ARG B 185     -33.656  -6.492  -5.312  1.00 84.69           C  
ATOM   3472  O   ARG B 185     -32.656  -8.883  -7.441  1.00 84.69           O  
ATOM   3473  CG  ARG B 185     -33.781  -6.008  -3.877  1.00 84.69           C  
ATOM   3474  CD  ARG B 185     -33.719  -4.492  -3.785  1.00 84.69           C  
ATOM   3475  NE  ARG B 185     -33.781  -4.031  -2.402  1.00 84.69           N  
ATOM   3476  NH1 ARG B 185     -33.562  -1.790  -2.918  1.00 84.69           N  
ATOM   3477  NH2 ARG B 185     -33.781  -2.453  -0.733  1.00 84.69           N  
ATOM   3478  CZ  ARG B 185     -33.719  -2.758  -2.021  1.00 84.69           C  
ATOM   3479  N   SER B 186     -34.812  -8.172  -7.555  1.00 78.50           N  
ATOM   3480  CA  SER B 186     -34.938  -8.578  -8.945  1.00 78.50           C  
ATOM   3481  C   SER B 186     -34.125  -7.684  -9.867  1.00 78.50           C  
ATOM   3482  CB  SER B 186     -36.406  -8.531  -9.375  1.00 78.50           C  
ATOM   3483  O   SER B 186     -33.625  -8.141 -10.898  1.00 78.50           O  
ATOM   3484  OG  SER B 186     -36.969  -7.238  -9.172  1.00 78.50           O  
ATOM   3485  N   SER B 187     -34.000  -6.395  -9.422  1.00 78.88           N  
ATOM   3486  CA  SER B 187     -33.219  -5.520 -10.289  1.00 78.88           C  
ATOM   3487  C   SER B 187     -32.219  -4.688  -9.492  1.00 78.88           C  
ATOM   3488  CB  SER B 187     -34.156  -4.594 -11.086  1.00 78.88           C  
ATOM   3489  O   SER B 187     -32.500  -4.328  -8.336  1.00 78.88           O  
ATOM   3490  OG  SER B 187     -33.406  -3.617 -11.789  1.00 78.88           O  
ATOM   3491  N   VAL B 188     -31.094  -4.492 -10.148  1.00 86.44           N  
ATOM   3492  CA  VAL B 188     -30.031  -3.658  -9.594  1.00 86.44           C  
ATOM   3493  C   VAL B 188     -30.438  -2.188  -9.688  1.00 86.44           C  
ATOM   3494  CB  VAL B 188     -28.688  -3.893 -10.305  1.00 86.44           C  
ATOM   3495  O   VAL B 188     -30.938  -1.739 -10.719  1.00 86.44           O  
ATOM   3496  CG1 VAL B 188     -27.641  -2.879  -9.836  1.00 86.44           C  
ATOM   3497  CG2 VAL B 188     -28.188  -5.320 -10.062  1.00 86.44           C  
ATOM   3498  N   GLU B 189     -30.328  -1.520  -8.578  1.00 83.75           N  
ATOM   3499  CA  GLU B 189     -30.672  -0.102  -8.562  1.00 83.75           C  
ATOM   3500  C   GLU B 189     -29.531   0.757  -9.078  1.00 83.75           C  
ATOM   3501  CB  GLU B 189     -31.062   0.334  -7.145  1.00 83.75           C  
ATOM   3502  O   GLU B 189     -28.359   0.461  -8.820  1.00 83.75           O  
ATOM   3503  CG  GLU B 189     -32.375  -0.245  -6.664  1.00 83.75           C  
ATOM   3504  CD  GLU B 189     -32.812   0.290  -5.305  1.00 83.75           C  
ATOM   3505  OE1 GLU B 189     -33.906  -0.063  -4.836  1.00 83.75           O  
ATOM   3506  OE2 GLU B 189     -32.031   1.068  -4.707  1.00 83.75           O  
ATOM   3507  N   VAL B 190     -29.922   1.748  -9.836  1.00 84.81           N  
ATOM   3508  CA  VAL B 190     -28.922   2.654 -10.398  1.00 84.81           C  
ATOM   3509  C   VAL B 190     -29.188   4.078  -9.914  1.00 84.81           C  
ATOM   3510  CB  VAL B 190     -28.922   2.607 -11.938  1.00 84.81           C  
ATOM   3511  O   VAL B 190     -30.344   4.461  -9.703  1.00 84.81           O  
ATOM   3512  CG1 VAL B 190     -28.500   1.227 -12.438  1.00 84.81           C  
ATOM   3513  CG2 VAL B 190     -30.297   2.975 -12.484  1.00 84.81           C  
ATOM   3514  N   GLY B 191     -28.125   4.789  -9.680  1.00 75.50           N  
ATOM   3515  CA  GLY B 191     -28.234   6.199  -9.328  1.00 75.50           C  
ATOM   3516  C   GLY B 191     -28.625   7.074 -10.508  1.00 75.50           C  
ATOM   3517  O   GLY B 191     -29.141   6.582 -11.516  1.00 75.50           O  
ATOM   3518  N   ASP B 192     -28.516   8.336 -10.305  1.00 72.88           N  
ATOM   3519  CA  ASP B 192     -28.844   9.297 -11.352  1.00 72.88           C  
ATOM   3520  C   ASP B 192     -27.938   9.117 -12.562  1.00 72.88           C  
ATOM   3521  CB  ASP B 192     -28.734  10.727 -10.820  1.00 72.88           C  
ATOM   3522  O   ASP B 192     -26.750   9.438 -12.516  1.00 72.88           O  
ATOM   3523  CG  ASP B 192     -29.266  11.766 -11.797  1.00 72.88           C  
ATOM   3524  OD1 ASP B 192     -29.688  11.391 -12.906  1.00 72.88           O  
ATOM   3525  OD2 ASP B 192     -29.250  12.961 -11.445  1.00 72.88           O  
ATOM   3526  N   THR B 193     -28.500   8.617 -13.648  1.00 76.12           N  
ATOM   3527  CA  THR B 193     -27.750   8.258 -14.844  1.00 76.12           C  
ATOM   3528  C   THR B 193     -27.250   9.508 -15.570  1.00 76.12           C  
ATOM   3529  CB  THR B 193     -28.594   7.406 -15.805  1.00 76.12           C  
ATOM   3530  O   THR B 193     -26.344   9.430 -16.406  1.00 76.12           O  
ATOM   3531  CG2 THR B 193     -29.062   6.121 -15.133  1.00 76.12           C  
ATOM   3532  OG1 THR B 193     -29.734   8.156 -16.219  1.00 76.12           O  
ATOM   3533  N   ARG B 194     -27.812  10.664 -15.172  1.00 67.00           N  
ATOM   3534  CA  ARG B 194     -27.422  11.891 -15.852  1.00 67.00           C  
ATOM   3535  C   ARG B 194     -25.984  12.258 -15.523  1.00 67.00           C  
ATOM   3536  CB  ARG B 194     -28.359  13.039 -15.469  1.00 67.00           C  
ATOM   3537  O   ARG B 194     -25.328  12.977 -16.281  1.00 67.00           O  
ATOM   3538  CG  ARG B 194     -29.766  12.891 -16.000  1.00 67.00           C  
ATOM   3539  CD  ARG B 194     -30.672  14.031 -15.547  1.00 67.00           C  
ATOM   3540  NE  ARG B 194     -32.062  13.664 -15.594  1.00 67.00           N  
ATOM   3541  NH1 ARG B 194     -32.844  15.680 -14.758  1.00 67.00           N  
ATOM   3542  NH2 ARG B 194     -34.312  14.016 -15.305  1.00 67.00           N  
ATOM   3543  CZ  ARG B 194     -33.094  14.453 -15.219  1.00 67.00           C  
ATOM   3544  N   SER B 195     -25.500  11.695 -14.562  1.00 66.44           N  
ATOM   3545  CA  SER B 195     -24.156  12.062 -14.125  1.00 66.44           C  
ATOM   3546  C   SER B 195     -23.109  11.070 -14.641  1.00 66.44           C  
ATOM   3547  CB  SER B 195     -24.094  12.141 -12.594  1.00 66.44           C  
ATOM   3548  O   SER B 195     -21.922  11.227 -14.375  1.00 66.44           O  
ATOM   3549  OG  SER B 195     -24.312  10.859 -12.023  1.00 66.44           O  
ATOM   3550  N   TRP B 196     -23.625  10.117 -15.469  1.00 77.38           N  
ATOM   3551  CA  TRP B 196     -22.672   9.094 -15.922  1.00 77.38           C  
ATOM   3552  C   TRP B 196     -21.812   9.625 -17.047  1.00 77.38           C  
ATOM   3553  CB  TRP B 196     -23.422   7.840 -16.375  1.00 77.38           C  
ATOM   3554  O   TRP B 196     -22.281  10.398 -17.891  1.00 77.38           O  
ATOM   3555  CG  TRP B 196     -24.062   7.074 -15.258  1.00 77.38           C  
ATOM   3556  CD1 TRP B 196     -24.203   7.473 -13.961  1.00 77.38           C  
ATOM   3557  CD2 TRP B 196     -24.672   5.777 -15.344  1.00 77.38           C  
ATOM   3558  CE2 TRP B 196     -25.141   5.449 -14.062  1.00 77.38           C  
ATOM   3559  CE3 TRP B 196     -24.844   4.855 -16.391  1.00 77.38           C  
ATOM   3560  NE1 TRP B 196     -24.844   6.500 -13.234  1.00 77.38           N  
ATOM   3561  CH2 TRP B 196     -25.938   3.357 -14.828  1.00 77.38           C  
ATOM   3562  CZ2 TRP B 196     -25.781   4.238 -13.789  1.00 77.38           C  
ATOM   3563  CZ3 TRP B 196     -25.484   3.654 -16.109  1.00 77.38           C  
ATOM   3564  N   ARG B 197     -20.516   9.344 -16.984  1.00 67.44           N  
ATOM   3565  CA  ARG B 197     -19.531   9.789 -17.969  1.00 67.44           C  
ATOM   3566  C   ARG B 197     -19.406   8.781 -19.109  1.00 67.44           C  
ATOM   3567  CB  ARG B 197     -18.172  10.008 -17.297  1.00 67.44           C  
ATOM   3568  O   ARG B 197     -18.359   8.156 -19.281  1.00 67.44           O  
ATOM   3569  CG  ARG B 197     -18.188  11.016 -16.172  1.00 67.44           C  
ATOM   3570  CD  ARG B 197     -16.891  11.000 -15.375  1.00 67.44           C  
ATOM   3571  NE  ARG B 197     -17.000  11.766 -14.141  1.00 67.44           N  
ATOM   3572  NH1 ARG B 197     -15.000  11.023 -13.258  1.00 67.44           N  
ATOM   3573  NH2 ARG B 197     -16.297  12.500 -12.078  1.00 67.44           N  
ATOM   3574  CZ  ARG B 197     -16.094  11.766 -13.164  1.00 67.44           C  
ATOM   3575  N   LEU B 198     -20.422   8.742 -19.906  1.00 76.88           N  
ATOM   3576  CA  LEU B 198     -20.422   7.746 -20.969  1.00 76.88           C  
ATOM   3577  C   LEU B 198     -19.891   8.344 -22.281  1.00 76.88           C  
ATOM   3578  CB  LEU B 198     -21.828   7.191 -21.188  1.00 76.88           C  
ATOM   3579  O   LEU B 198     -19.609   7.617 -23.234  1.00 76.88           O  
ATOM   3580  CG  LEU B 198     -22.422   6.383 -20.031  1.00 76.88           C  
ATOM   3581  CD1 LEU B 198     -23.906   6.141 -20.266  1.00 76.88           C  
ATOM   3582  CD2 LEU B 198     -21.688   5.062 -19.875  1.00 76.88           C  
ATOM   3583  N   TYR B 199     -19.500   9.633 -22.188  1.00 74.69           N  
ATOM   3584  CA  TYR B 199     -18.969  10.359 -23.328  1.00 74.69           C  
ATOM   3585  C   TYR B 199     -19.766  10.047 -24.594  1.00 74.69           C  
ATOM   3586  CB  TYR B 199     -17.500  10.016 -23.562  1.00 74.69           C  
ATOM   3587  O   TYR B 199     -20.906  10.500 -24.734  1.00 74.69           O  
ATOM   3588  CG  TYR B 199     -16.578  10.539 -22.484  1.00 74.69           C  
ATOM   3589  CD1 TYR B 199     -16.156  11.867 -22.484  1.00 74.69           C  
ATOM   3590  CD2 TYR B 199     -16.125   9.711 -21.453  1.00 74.69           C  
ATOM   3591  CE1 TYR B 199     -15.312  12.359 -21.500  1.00 74.69           C  
ATOM   3592  CE2 TYR B 199     -15.273  10.195 -20.469  1.00 74.69           C  
ATOM   3593  OH  TYR B 199     -14.039  12.000 -19.516  1.00 74.69           O  
ATOM   3594  CZ  TYR B 199     -14.875  11.516 -20.500  1.00 74.69           C  
ATOM   3595  N   GLN B 200     -19.312   9.070 -25.422  1.00 74.12           N  
ATOM   3596  CA  GLN B 200     -19.938   8.789 -26.719  1.00 74.12           C  
ATOM   3597  C   GLN B 200     -21.016   7.715 -26.594  1.00 74.12           C  
ATOM   3598  CB  GLN B 200     -18.875   8.352 -27.734  1.00 74.12           C  
ATOM   3599  O   GLN B 200     -21.641   7.336 -27.594  1.00 74.12           O  
ATOM   3600  CG  GLN B 200     -18.062   7.141 -27.297  1.00 74.12           C  
ATOM   3601  CD  GLN B 200     -16.891   6.855 -28.219  1.00 74.12           C  
ATOM   3602  NE2 GLN B 200     -16.219   5.727 -28.000  1.00 74.12           N  
ATOM   3603  OE1 GLN B 200     -16.578   7.645 -29.125  1.00 74.12           O  
ATOM   3604  N   PHE B 201     -21.281   7.371 -25.406  1.00 82.88           N  
ATOM   3605  CA  PHE B 201     -22.266   6.305 -25.219  1.00 82.88           C  
ATOM   3606  C   PHE B 201     -23.438   6.793 -24.375  1.00 82.88           C  
ATOM   3607  CB  PHE B 201     -21.609   5.090 -24.547  1.00 82.88           C  
ATOM   3608  O   PHE B 201     -23.359   7.832 -23.719  1.00 82.88           O  
ATOM   3609  CG  PHE B 201     -20.562   4.426 -25.391  1.00 82.88           C  
ATOM   3610  CD1 PHE B 201     -20.906   3.441 -26.297  1.00 82.88           C  
ATOM   3611  CD2 PHE B 201     -19.219   4.781 -25.250  1.00 82.88           C  
ATOM   3612  CE1 PHE B 201     -19.922   2.824 -27.078  1.00 82.88           C  
ATOM   3613  CE2 PHE B 201     -18.250   4.168 -26.031  1.00 82.88           C  
ATOM   3614  CZ  PHE B 201     -18.594   3.189 -26.953  1.00 82.88           C  
ATOM   3615  N   SER B 202     -24.547   6.105 -24.594  1.00 84.75           N  
ATOM   3616  CA  SER B 202     -25.734   6.301 -23.766  1.00 84.75           C  
ATOM   3617  C   SER B 202     -26.156   5.000 -23.094  1.00 84.75           C  
ATOM   3618  CB  SER B 202     -26.891   6.855 -24.594  1.00 84.75           C  
ATOM   3619  O   SER B 202     -26.000   3.920 -23.656  1.00 84.75           O  
ATOM   3620  OG  SER B 202     -27.250   5.949 -25.625  1.00 84.75           O  
ATOM   3621  N   PHE B 203     -26.625   5.168 -21.891  1.00 88.88           N  
ATOM   3622  CA  PHE B 203     -27.125   4.016 -21.156  1.00 88.88           C  
ATOM   3623  C   PHE B 203     -28.547   3.668 -21.578  1.00 88.88           C  
ATOM   3624  CB  PHE B 203     -27.078   4.285 -19.641  1.00 88.88           C  
ATOM   3625  O   PHE B 203     -29.438   4.527 -21.562  1.00 88.88           O  
ATOM   3626  CG  PHE B 203     -27.703   3.197 -18.812  1.00 88.88           C  
ATOM   3627  CD1 PHE B 203     -28.938   3.402 -18.188  1.00 88.88           C  
ATOM   3628  CD2 PHE B 203     -27.078   1.971 -18.656  1.00 88.88           C  
ATOM   3629  CE1 PHE B 203     -29.516   2.396 -17.422  1.00 88.88           C  
ATOM   3630  CE2 PHE B 203     -27.656   0.962 -17.891  1.00 88.88           C  
ATOM   3631  CZ  PHE B 203     -28.875   1.178 -17.266  1.00 88.88           C  
ATOM   3632  N   VAL B 204     -28.734   2.432 -21.906  1.00 87.94           N  
ATOM   3633  CA  VAL B 204     -30.031   2.000 -22.422  1.00 87.94           C  
ATOM   3634  C   VAL B 204     -30.766   1.180 -21.359  1.00 87.94           C  
ATOM   3635  CB  VAL B 204     -29.875   1.179 -23.719  1.00 87.94           C  
ATOM   3636  O   VAL B 204     -31.969   1.311 -21.188  1.00 87.94           O  
ATOM   3637  CG1 VAL B 204     -31.234   0.707 -24.219  1.00 87.94           C  
ATOM   3638  CG2 VAL B 204     -29.172   2.002 -24.781  1.00 87.94           C  
ATOM   3639  N   GLY B 205     -30.016   0.370 -20.703  1.00 89.00           N  
ATOM   3640  CA  GLY B 205     -30.625  -0.494 -19.703  1.00 89.00           C  
ATOM   3641  C   GLY B 205     -29.656  -1.481 -19.094  1.00 89.00           C  
ATOM   3642  O   GLY B 205     -28.469  -1.481 -19.438  1.00 89.00           O  
ATOM   3643  N   LEU B 206     -30.234  -2.211 -18.109  1.00 92.75           N  
ATOM   3644  CA  LEU B 206     -29.406  -3.238 -17.484  1.00 92.75           C  
ATOM   3645  C   LEU B 206     -30.219  -4.492 -17.188  1.00 92.75           C  
ATOM   3646  CB  LEU B 206     -28.766  -2.711 -16.203  1.00 92.75           C  
ATOM   3647  O   LEU B 206     -31.453  -4.430 -17.109  1.00 92.75           O  
ATOM   3648  CG  LEU B 206     -29.719  -2.354 -15.070  1.00 92.75           C  
ATOM   3649  CD1 LEU B 206     -30.047  -3.592 -14.234  1.00 92.75           C  
ATOM   3650  CD2 LEU B 206     -29.141  -1.255 -14.188  1.00 92.75           C  
ATOM   3651  N   ARG B 207     -29.562  -5.605 -17.172  1.00 93.38           N  
ATOM   3652  CA  ARG B 207     -30.156  -6.879 -16.766  1.00 93.38           C  
ATOM   3653  C   ARG B 207     -29.188  -7.691 -15.914  1.00 93.38           C  
ATOM   3654  CB  ARG B 207     -30.578  -7.684 -18.000  1.00 93.38           C  
ATOM   3655  O   ARG B 207     -27.984  -7.668 -16.141  1.00 93.38           O  
ATOM   3656  CG  ARG B 207     -29.422  -8.094 -18.891  1.00 93.38           C  
ATOM   3657  CD  ARG B 207     -29.891  -8.844 -20.125  1.00 93.38           C  
ATOM   3658  NE  ARG B 207     -28.781  -9.188 -21.016  1.00 93.38           N  
ATOM   3659  NH1 ARG B 207     -30.094  -9.570 -22.875  1.00 93.38           N  
ATOM   3660  NH2 ARG B 207     -27.828  -9.828 -23.000  1.00 93.38           N  
ATOM   3661  CZ  ARG B 207     -28.906  -9.531 -22.297  1.00 93.38           C  
ATOM   3662  N   ASN B 208     -29.734  -8.289 -14.867  1.00 93.69           N  
ATOM   3663  CA  ASN B 208     -28.906  -9.156 -14.047  1.00 93.69           C  
ATOM   3664  C   ASN B 208     -29.266 -10.625 -14.242  1.00 93.69           C  
ATOM   3665  CB  ASN B 208     -29.016  -8.773 -12.570  1.00 93.69           C  
ATOM   3666  O   ASN B 208     -30.438 -10.961 -14.414  1.00 93.69           O  
ATOM   3667  CG  ASN B 208     -30.438  -8.742 -12.078  1.00 93.69           C  
ATOM   3668  ND2 ASN B 208     -30.719  -9.453 -10.992  1.00 93.69           N  
ATOM   3669  OD1 ASN B 208     -31.297  -8.078 -12.672  1.00 93.69           O  
ATOM   3670  N   THR B 209     -28.234 -11.484 -14.266  1.00 94.81           N  
ATOM   3671  CA  THR B 209     -28.422 -12.922 -14.477  1.00 94.81           C  
ATOM   3672  C   THR B 209     -27.578 -13.727 -13.492  1.00 94.81           C  
ATOM   3673  CB  THR B 209     -28.047 -13.320 -15.922  1.00 94.81           C  
ATOM   3674  O   THR B 209     -26.703 -13.172 -12.820  1.00 94.81           O  
ATOM   3675  CG2 THR B 209     -28.797 -12.469 -16.938  1.00 94.81           C  
ATOM   3676  OG1 THR B 209     -26.641 -13.141 -16.109  1.00 94.81           O  
ATOM   3677  N   THR B 210     -27.984 -15.008 -13.305  1.00 95.81           N  
ATOM   3678  CA  THR B 210     -27.234 -15.984 -12.523  1.00 95.81           C  
ATOM   3679  C   THR B 210     -26.953 -17.234 -13.359  1.00 95.81           C  
ATOM   3680  CB  THR B 210     -27.984 -16.375 -11.242  1.00 95.81           C  
ATOM   3681  O   THR B 210     -27.859 -17.781 -13.984  1.00 95.81           O  
ATOM   3682  CG2 THR B 210     -27.141 -17.312 -10.375  1.00 95.81           C  
ATOM   3683  OG1 THR B 210     -28.297 -15.195 -10.500  1.00 95.81           O  
ATOM   3684  N   GLU B 211     -25.656 -17.672 -13.391  1.00 96.00           N  
ATOM   3685  CA  GLU B 211     -25.297 -18.875 -14.141  1.00 96.00           C  
ATOM   3686  C   GLU B 211     -24.281 -19.703 -13.375  1.00 96.00           C  
ATOM   3687  CB  GLU B 211     -24.750 -18.500 -15.523  1.00 96.00           C  
ATOM   3688  O   GLU B 211     -23.578 -19.188 -12.492  1.00 96.00           O  
ATOM   3689  CG  GLU B 211     -23.453 -17.719 -15.477  1.00 96.00           C  
ATOM   3690  CD  GLU B 211     -23.000 -17.234 -16.844  1.00 96.00           C  
ATOM   3691  OE1 GLU B 211     -22.109 -16.359 -16.922  1.00 96.00           O  
ATOM   3692  OE2 GLU B 211     -23.531 -17.750 -17.859  1.00 96.00           O  
ATOM   3693  N   VAL B 212     -24.312 -20.953 -13.641  1.00 96.25           N  
ATOM   3694  CA  VAL B 212     -23.281 -21.844 -13.094  1.00 96.25           C  
ATOM   3695  C   VAL B 212     -22.203 -22.094 -14.141  1.00 96.25           C  
ATOM   3696  CB  VAL B 212     -23.891 -23.188 -12.633  1.00 96.25           C  
ATOM   3697  O   VAL B 212     -22.484 -22.516 -15.258  1.00 96.25           O  
ATOM   3698  CG1 VAL B 212     -22.797 -24.141 -12.148  1.00 96.25           C  
ATOM   3699  CG2 VAL B 212     -24.938 -22.953 -11.531  1.00 96.25           C  
ATOM   3700  N   VAL B 213     -20.984 -21.734 -13.781  1.00 92.44           N  
ATOM   3701  CA  VAL B 213     -19.859 -21.922 -14.688  1.00 92.44           C  
ATOM   3702  C   VAL B 213     -19.000 -23.094 -14.219  1.00 92.44           C  
ATOM   3703  CB  VAL B 213     -19.000 -20.641 -14.789  1.00 92.44           C  
ATOM   3704  O   VAL B 213     -18.625 -23.172 -13.047  1.00 92.44           O  
ATOM   3705  CG1 VAL B 213     -17.734 -20.891 -15.625  1.00 92.44           C  
ATOM   3706  CG2 VAL B 213     -19.812 -19.500 -15.375  1.00 92.44           C  
ATOM   3707  N   LYS B 214     -18.719 -23.953 -15.180  1.00 90.00           N  
ATOM   3708  CA  LYS B 214     -17.891 -25.109 -14.891  1.00 90.00           C  
ATOM   3709  C   LYS B 214     -16.422 -24.797 -15.078  1.00 90.00           C  
ATOM   3710  CB  LYS B 214     -18.297 -26.297 -15.773  1.00 90.00           C  
ATOM   3711  O   LYS B 214     -16.016 -24.281 -16.125  1.00 90.00           O  
ATOM   3712  CG  LYS B 214     -19.688 -26.828 -15.508  1.00 90.00           C  
ATOM   3713  CD  LYS B 214     -19.984 -28.078 -16.328  1.00 90.00           C  
ATOM   3714  CE  LYS B 214     -21.406 -28.594 -16.078  1.00 90.00           C  
ATOM   3715  NZ  LYS B 214     -21.703 -29.797 -16.906  1.00 90.00           N  
ATOM   3716  N   THR B 215     -15.648 -24.984 -13.984  1.00 81.44           N  
ATOM   3717  CA  THR B 215     -14.203 -24.812 -14.047  1.00 81.44           C  
ATOM   3718  C   THR B 215     -13.484 -26.078 -13.586  1.00 81.44           C  
ATOM   3719  CB  THR B 215     -13.742 -23.625 -13.195  1.00 81.44           C  
ATOM   3720  O   THR B 215     -14.125 -27.031 -13.109  1.00 81.44           O  
ATOM   3721  CG2 THR B 215     -14.586 -22.391 -13.484  1.00 81.44           C  
ATOM   3722  OG1 THR B 215     -13.859 -23.953 -11.812  1.00 81.44           O  
ATOM   3723  N   THR B 216     -12.180 -26.109 -13.719  1.00 73.56           N  
ATOM   3724  CA  THR B 216     -11.391 -27.250 -13.305  1.00 73.56           C  
ATOM   3725  C   THR B 216     -11.406 -27.406 -11.789  1.00 73.56           C  
ATOM   3726  CB  THR B 216      -9.938 -27.141 -13.797  1.00 73.56           C  
ATOM   3727  O   THR B 216     -11.273 -28.516 -11.266  1.00 73.56           O  
ATOM   3728  CG2 THR B 216      -9.867 -27.219 -15.320  1.00 73.56           C  
ATOM   3729  OG1 THR B 216      -9.391 -25.891 -13.359  1.00 73.56           O  
ATOM   3730  N   SER B 217     -11.703 -26.328 -11.156  1.00 76.19           N  
ATOM   3731  CA  SER B 217     -11.672 -26.375  -9.703  1.00 76.19           C  
ATOM   3732  C   SER B 217     -13.070 -26.594  -9.125  1.00 76.19           C  
ATOM   3733  CB  SER B 217     -11.078 -25.078  -9.133  1.00 76.19           C  
ATOM   3734  O   SER B 217     -13.234 -26.719  -7.914  1.00 76.19           O  
ATOM   3735  OG  SER B 217     -11.836 -23.953  -9.547  1.00 76.19           O  
ATOM   3736  N   GLY B 218     -14.070 -26.594  -9.992  1.00 83.50           N  
ATOM   3737  CA  GLY B 218     -15.445 -26.797  -9.570  1.00 83.50           C  
ATOM   3738  C   GLY B 218     -16.438 -25.922 -10.312  1.00 83.50           C  
ATOM   3739  O   GLY B 218     -16.047 -25.172 -11.211  1.00 83.50           O  
ATOM   3740  N   ASP B 219     -17.672 -26.141  -9.875  1.00 93.31           N  
ATOM   3741  CA  ASP B 219     -18.750 -25.328 -10.430  1.00 93.31           C  
ATOM   3742  C   ASP B 219     -19.047 -24.109  -9.547  1.00 93.31           C  
ATOM   3743  CB  ASP B 219     -20.016 -26.172 -10.609  1.00 93.31           C  
ATOM   3744  O   ASP B 219     -19.250 -24.250  -8.344  1.00 93.31           O  
ATOM   3745  CG  ASP B 219     -19.844 -27.297 -11.609  1.00 93.31           C  
ATOM   3746  OD1 ASP B 219     -18.797 -27.344 -12.297  1.00 93.31           O  
ATOM   3747  OD2 ASP B 219     -20.766 -28.141 -11.719  1.00 93.31           O  
ATOM   3748  N   TYR B 220     -19.016 -23.016 -10.188  1.00 94.25           N  
ATOM   3749  CA  TYR B 220     -19.234 -21.797  -9.422  1.00 94.25           C  
ATOM   3750  C   TYR B 220     -20.500 -21.078  -9.891  1.00 94.25           C  
ATOM   3751  CB  TYR B 220     -18.031 -20.859  -9.547  1.00 94.25           C  
ATOM   3752  O   TYR B 220     -20.797 -21.047 -11.086  1.00 94.25           O  
ATOM   3753  CG  TYR B 220     -16.781 -21.391  -8.867  1.00 94.25           C  
ATOM   3754  CD1 TYR B 220     -16.484 -21.016  -7.559  1.00 94.25           C  
ATOM   3755  CD2 TYR B 220     -15.914 -22.250  -9.531  1.00 94.25           C  
ATOM   3756  CE1 TYR B 220     -15.336 -21.500  -6.926  1.00 94.25           C  
ATOM   3757  CE2 TYR B 220     -14.773 -22.734  -8.906  1.00 94.25           C  
ATOM   3758  OH  TYR B 220     -13.352 -22.828  -6.984  1.00 94.25           O  
ATOM   3759  CZ  TYR B 220     -14.492 -22.359  -7.605  1.00 94.25           C  
ATOM   3760  N   VAL B 221     -21.203 -20.516  -8.922  1.00 96.56           N  
ATOM   3761  CA  VAL B 221     -22.328 -19.641  -9.234  1.00 96.56           C  
ATOM   3762  C   VAL B 221     -21.812 -18.250  -9.594  1.00 96.56           C  
ATOM   3763  CB  VAL B 221     -23.328 -19.547  -8.062  1.00 96.56           C  
ATOM   3764  O   VAL B 221     -21.219 -17.562  -8.750  1.00 96.56           O  
ATOM   3765  CG1 VAL B 221     -24.500 -18.641  -8.422  1.00 96.56           C  
ATOM   3766  CG2 VAL B 221     -23.812 -20.953  -7.680  1.00 96.56           C  
ATOM   3767  N   VAL B 222     -22.031 -17.875 -10.820  1.00 96.56           N  
ATOM   3768  CA  VAL B 222     -21.562 -16.578 -11.305  1.00 96.56           C  
ATOM   3769  C   VAL B 222     -22.734 -15.633 -11.484  1.00 96.56           C  
ATOM   3770  CB  VAL B 222     -20.781 -16.719 -12.633  1.00 96.56           C  
ATOM   3771  O   VAL B 222     -23.688 -15.938 -12.203  1.00 96.56           O  
ATOM   3772  CG1 VAL B 222     -20.359 -15.352 -13.156  1.00 96.56           C  
ATOM   3773  CG2 VAL B 222     -19.562 -17.625 -12.445  1.00 96.56           C  
ATOM   3774  N   MET B 223     -22.625 -14.539 -10.727  1.00 96.81           N  
ATOM   3775  CA  MET B 223     -23.609 -13.461 -10.844  1.00 96.81           C  
ATOM   3776  C   MET B 223     -23.141 -12.414 -11.844  1.00 96.81           C  
ATOM   3777  CB  MET B 223     -23.859 -12.812  -9.484  1.00 96.81           C  
ATOM   3778  O   MET B 223     -21.984 -11.977 -11.812  1.00 96.81           O  
ATOM   3779  CG  MET B 223     -24.109 -13.805  -8.359  1.00 96.81           C  
ATOM   3780  SD  MET B 223     -25.641 -14.766  -8.594  1.00 96.81           S  
ATOM   3781  CE  MET B 223     -26.875 -13.461  -8.336  1.00 96.81           C  
ATOM   3782  N   SER B 224     -24.078 -12.031 -12.781  1.00 96.25           N  
ATOM   3783  CA  SER B 224     -23.688 -11.078 -13.820  1.00 96.25           C  
ATOM   3784  C   SER B 224     -24.703  -9.961 -13.953  1.00 96.25           C  
ATOM   3785  CB  SER B 224     -23.516 -11.781 -15.164  1.00 96.25           C  
ATOM   3786  O   SER B 224     -25.906 -10.188 -13.797  1.00 96.25           O  
ATOM   3787  OG  SER B 224     -22.531 -12.812 -15.070  1.00 96.25           O  
ATOM   3788  N   VAL B 225     -24.219  -8.750 -14.133  1.00 96.12           N  
ATOM   3789  CA  VAL B 225     -25.031  -7.621 -14.578  1.00 96.12           C  
ATOM   3790  C   VAL B 225     -24.547  -7.141 -15.945  1.00 96.12           C  
ATOM   3791  CB  VAL B 225     -24.984  -6.457 -13.562  1.00 96.12           C  
ATOM   3792  O   VAL B 225     -23.344  -6.945 -16.156  1.00 96.12           O  
ATOM   3793  CG1 VAL B 225     -25.938  -5.336 -13.984  1.00 96.12           C  
ATOM   3794  CG2 VAL B 225     -25.344  -6.961 -12.164  1.00 96.12           C  
ATOM   3795  N   TYR B 226     -25.484  -7.027 -16.859  1.00 95.06           N  
ATOM   3796  CA  TYR B 226     -25.172  -6.512 -18.188  1.00 95.06           C  
ATOM   3797  C   TYR B 226     -25.703  -5.090 -18.359  1.00 95.06           C  
ATOM   3798  CB  TYR B 226     -25.766  -7.418 -19.281  1.00 95.06           C  
ATOM   3799  O   TYR B 226     -26.891  -4.836 -18.188  1.00 95.06           O  
ATOM   3800  CG  TYR B 226     -25.172  -8.805 -19.297  1.00 95.06           C  
ATOM   3801  CD1 TYR B 226     -24.031  -9.078 -20.047  1.00 95.06           C  
ATOM   3802  CD2 TYR B 226     -25.734  -9.844 -18.578  1.00 95.06           C  
ATOM   3803  CE1 TYR B 226     -23.469 -10.352 -20.078  1.00 95.06           C  
ATOM   3804  CE2 TYR B 226     -25.203 -11.125 -18.594  1.00 95.06           C  
ATOM   3805  OH  TYR B 226     -23.516 -12.633 -19.375  1.00 95.06           O  
ATOM   3806  CZ  TYR B 226     -24.062 -11.367 -19.359  1.00 95.06           C  
ATOM   3807  N   PHE B 227     -24.766  -4.230 -18.688  1.00 93.31           N  
ATOM   3808  CA  PHE B 227     -25.125  -2.846 -18.953  1.00 93.31           C  
ATOM   3809  C   PHE B 227     -25.172  -2.584 -20.453  1.00 93.31           C  
ATOM   3810  CB  PHE B 227     -24.141  -1.884 -18.281  1.00 93.31           C  
ATOM   3811  O   PHE B 227     -24.156  -2.676 -21.141  1.00 93.31           O  
ATOM   3812  CG  PHE B 227     -24.016  -2.082 -16.797  1.00 93.31           C  
ATOM   3813  CD1 PHE B 227     -24.938  -1.501 -15.930  1.00 93.31           C  
ATOM   3814  CD2 PHE B 227     -22.984  -2.848 -16.266  1.00 93.31           C  
ATOM   3815  CE1 PHE B 227     -24.828  -1.682 -14.555  1.00 93.31           C  
ATOM   3816  CE2 PHE B 227     -22.875  -3.033 -14.898  1.00 93.31           C  
ATOM   3817  CZ  PHE B 227     -23.781  -2.449 -14.039  1.00 93.31           C  
ATOM   3818  N   ASP B 228     -26.312  -2.213 -20.906  1.00 91.50           N  
ATOM   3819  CA  ASP B 228     -26.484  -1.959 -22.344  1.00 91.50           C  
ATOM   3820  C   ASP B 228     -26.219  -0.492 -22.672  1.00 91.50           C  
ATOM   3821  CB  ASP B 228     -27.891  -2.354 -22.797  1.00 91.50           C  
ATOM   3822  O   ASP B 228     -26.891   0.398 -22.156  1.00 91.50           O  
ATOM   3823  CG  ASP B 228     -28.203  -3.822 -22.547  1.00 91.50           C  
ATOM   3824  OD1 ASP B 228     -27.297  -4.672 -22.719  1.00 91.50           O  
ATOM   3825  OD2 ASP B 228     -29.359  -4.133 -22.203  1.00 91.50           O  
ATOM   3826  N   LEU B 229     -25.172  -0.375 -23.484  1.00 88.75           N  
ATOM   3827  CA  LEU B 229     -24.766   0.963 -23.906  1.00 88.75           C  
ATOM   3828  C   LEU B 229     -24.953   1.145 -25.406  1.00 88.75           C  
ATOM   3829  CB  LEU B 229     -23.297   1.224 -23.531  1.00 88.75           C  
ATOM   3830  O   LEU B 229     -24.734   0.214 -26.172  1.00 88.75           O  
ATOM   3831  CG  LEU B 229     -22.922   1.000 -22.062  1.00 88.75           C  
ATOM   3832  CD1 LEU B 229     -21.422   1.148 -21.875  1.00 88.75           C  
ATOM   3833  CD2 LEU B 229     -23.688   1.971 -21.156  1.00 88.75           C  
ATOM   3834  N   SER B 230     -25.438   2.344 -25.734  1.00 85.88           N  
ATOM   3835  CA  SER B 230     -25.562   2.686 -27.141  1.00 85.88           C  
ATOM   3836  C   SER B 230     -24.734   3.906 -27.500  1.00 85.88           C  
ATOM   3837  CB  SER B 230     -27.031   2.947 -27.484  1.00 85.88           C  
ATOM   3838  O   SER B 230     -24.641   4.852 -26.719  1.00 85.88           O  
ATOM   3839  OG  SER B 230     -27.453   4.215 -27.016  1.00 85.88           O  
ATOM   3840  N   ARG B 231     -24.000   3.818 -28.609  1.00 81.50           N  
ATOM   3841  CA  ARG B 231     -23.172   4.941 -29.031  1.00 81.50           C  
ATOM   3842  C   ARG B 231     -24.031   6.082 -29.562  1.00 81.50           C  
ATOM   3843  CB  ARG B 231     -22.156   4.500 -30.094  1.00 81.50           C  
ATOM   3844  O   ARG B 231     -24.984   5.844 -30.312  1.00 81.50           O  
ATOM   3845  CG  ARG B 231     -20.844   5.266 -30.062  1.00 81.50           C  
ATOM   3846  CD  ARG B 231     -19.828   4.688 -31.031  1.00 81.50           C  
ATOM   3847  NE  ARG B 231     -18.578   4.344 -30.375  1.00 81.50           N  
ATOM   3848  NH1 ARG B 231     -17.562   3.508 -32.250  1.00 81.50           N  
ATOM   3849  NH2 ARG B 231     -16.438   3.516 -30.266  1.00 81.50           N  
ATOM   3850  CZ  ARG B 231     -17.531   3.789 -30.969  1.00 81.50           C  
ATOM   3851  N   ARG B 232     -23.750   7.285 -29.000  1.00 73.06           N  
ATOM   3852  CA  ARG B 232     -24.500   8.461 -29.438  1.00 73.06           C  
ATOM   3853  C   ARG B 232     -23.984   8.953 -30.781  1.00 73.06           C  
ATOM   3854  CB  ARG B 232     -24.391   9.578 -28.406  1.00 73.06           C  
ATOM   3855  O   ARG B 232     -22.797   8.828 -31.094  1.00 73.06           O  
ATOM   3856  CG  ARG B 232     -25.141   9.289 -27.109  1.00 73.06           C  
ATOM   3857  CD  ARG B 232     -25.047  10.453 -26.125  1.00 73.06           C  
ATOM   3858  NE  ARG B 232     -25.750  10.164 -24.875  1.00 73.06           N  
ATOM   3859  NH1 ARG B 232     -25.188  12.164 -23.859  1.00 73.06           N  
ATOM   3860  NH2 ARG B 232     -26.453  10.617 -22.734  1.00 73.06           N  
ATOM   3861  CZ  ARG B 232     -25.797  10.977 -23.828  1.00 73.06           C  
ATOM   3862  N   MET B 233     -24.812   9.117 -31.766  1.00 57.66           N  
ATOM   3863  CA  MET B 233     -24.484   9.742 -33.031  1.00 57.66           C  
ATOM   3864  C   MET B 233     -23.906  11.133 -32.844  1.00 57.66           C  
ATOM   3865  CB  MET B 233     -25.734   9.828 -33.938  1.00 57.66           C  
ATOM   3866  O   MET B 233     -24.406  11.906 -32.000  1.00 57.66           O  
ATOM   3867  CG  MET B 233     -25.969   8.578 -34.750  1.00 57.66           C  
ATOM   3868  SD  MET B 233     -26.703   8.953 -36.406  1.00 57.66           S  
ATOM   3869  CE  MET B 233     -27.766   7.508 -36.625  1.00 57.66           C  
ATOM   3870  N   GLY B 234     -22.531  11.297 -32.719  1.00 46.84           N  
ATOM   3871  CA  GLY B 234     -22.156  12.695 -32.812  1.00 46.84           C  
ATOM   3872  C   GLY B 234     -23.078  13.484 -33.750  1.00 46.84           C  
ATOM   3873  O   GLY B 234     -23.797  12.898 -34.562  1.00 46.84           O  
TER    3874      GLY B 234                                                      
ATOM   3875  N   GLN C   1      25.516  68.562  22.234  1.00 24.25           N  
ATOM   3876  CA  GLN C   1      25.594  68.000  23.547  1.00 24.25           C  
ATOM   3877  C   GLN C   1      24.672  66.750  23.656  1.00 24.25           C  
ATOM   3878  CB  GLN C   1      25.266  69.000  24.656  1.00 24.25           C  
ATOM   3879  O   GLN C   1      23.484  66.875  23.328  1.00 24.25           O  
ATOM   3880  CG  GLN C   1      26.500  69.500  25.391  1.00 24.25           C  
ATOM   3881  CD  GLN C   1      26.156  70.562  26.422  1.00 24.25           C  
ATOM   3882  NE2 GLN C   1      27.125  70.938  27.234  1.00 24.25           N  
ATOM   3883  OE1 GLN C   1      25.016  71.062  26.484  1.00 24.25           O  
ATOM   3884  N   LYS C   2      25.281  65.438  23.547  1.00 22.70           N  
ATOM   3885  CA  LYS C   2      25.000  64.125  22.906  1.00 22.70           C  
ATOM   3886  C   LYS C   2      24.000  63.312  23.734  1.00 22.70           C  
ATOM   3887  CB  LYS C   2      26.281  63.344  22.719  1.00 22.70           C  
ATOM   3888  O   LYS C   2      24.312  62.875  24.828  1.00 22.70           O  
ATOM   3889  CG  LYS C   2      26.953  63.562  21.375  1.00 22.70           C  
ATOM   3890  CD  LYS C   2      28.188  62.688  21.203  1.00 22.70           C  
ATOM   3891  CE  LYS C   2      28.828  62.875  19.844  1.00 22.70           C  
ATOM   3892  NZ  LYS C   2      30.031  62.000  19.672  1.00 22.70           N  
ATOM   3893  N   SER C   3      22.719  63.906  23.906  1.00 23.27           N  
ATOM   3894  CA  SER C   3      21.703  63.406  24.828  1.00 23.27           C  
ATOM   3895  C   SER C   3      21.438  61.938  24.625  1.00 23.27           C  
ATOM   3896  CB  SER C   3      20.391  64.188  24.656  1.00 23.27           C  
ATOM   3897  O   SER C   3      21.219  61.469  23.484  1.00 23.27           O  
ATOM   3898  OG  SER C   3      19.984  64.188  23.297  1.00 23.27           O  
ATOM   3899  N   ASP C   4      22.156  61.031  25.484  1.00 22.30           N  
ATOM   3900  CA  ASP C   4      22.375  59.594  25.609  1.00 22.30           C  
ATOM   3901  C   ASP C   4      21.047  58.875  25.828  1.00 22.30           C  
ATOM   3902  CB  ASP C   4      23.344  59.281  26.750  1.00 22.30           C  
ATOM   3903  O   ASP C   4      20.391  59.062  26.859  1.00 22.30           O  
ATOM   3904  CG  ASP C   4      24.797  59.312  26.312  1.00 22.30           C  
ATOM   3905  OD1 ASP C   4      25.062  59.188  25.094  1.00 22.30           O  
ATOM   3906  OD2 ASP C   4      25.688  59.406  27.188  1.00 22.30           O  
ATOM   3907  N   ASP C   5      20.094  58.844  24.797  1.00 23.05           N  
ATOM   3908  CA  ASP C   5      18.750  58.250  24.812  1.00 23.05           C  
ATOM   3909  C   ASP C   5      18.797  56.844  25.344  1.00 23.05           C  
ATOM   3910  CB  ASP C   5      18.141  58.281  23.406  1.00 23.05           C  
ATOM   3911  O   ASP C   5      19.562  56.000  24.859  1.00 23.05           O  
ATOM   3912  CG  ASP C   5      17.516  59.625  23.031  1.00 23.05           C  
ATOM   3913  OD1 ASP C   5      17.234  60.406  23.953  1.00 23.05           O  
ATOM   3914  OD2 ASP C   5      17.328  59.875  21.828  1.00 23.05           O  
ATOM   3915  N   ASP C   6      18.547  56.656  26.766  1.00 21.45           N  
ATOM   3916  CA  ASP C   6      18.516  55.562  27.719  1.00 21.45           C  
ATOM   3917  C   ASP C   6      17.609  54.438  27.250  1.00 21.45           C  
ATOM   3918  CB  ASP C   6      18.078  56.062  29.109  1.00 21.45           C  
ATOM   3919  O   ASP C   6      16.438  54.688  26.938  1.00 21.45           O  
ATOM   3920  CG  ASP C   6      19.219  56.625  29.938  1.00 21.45           C  
ATOM   3921  OD1 ASP C   6      20.391  56.312  29.625  1.00 21.45           O  
ATOM   3922  OD2 ASP C   6      18.938  57.344  30.906  1.00 21.45           O  
ATOM   3923  N   TYR C   7      18.172  53.406  26.453  1.00 23.25           N  
ATOM   3924  CA  TYR C   7      17.609  52.125  25.969  1.00 23.25           C  
ATOM   3925  C   TYR C   7      16.938  51.375  27.094  1.00 23.25           C  
ATOM   3926  CB  TYR C   7      18.688  51.281  25.312  1.00 23.25           C  
ATOM   3927  O   TYR C   7      17.625  50.812  27.953  1.00 23.25           O  
ATOM   3928  CG  TYR C   7      18.875  51.562  23.828  1.00 23.25           C  
ATOM   3929  CD1 TYR C   7      18.141  50.844  22.875  1.00 23.25           C  
ATOM   3930  CD2 TYR C   7      19.766  52.500  23.391  1.00 23.25           C  
ATOM   3931  CE1 TYR C   7      18.297  51.094  21.516  1.00 23.25           C  
ATOM   3932  CE2 TYR C   7      19.938  52.750  22.031  1.00 23.25           C  
ATOM   3933  OH  TYR C   7      19.359  52.281  19.766  1.00 23.25           O  
ATOM   3934  CZ  TYR C   7      19.203  52.031  21.109  1.00 23.25           C  
ATOM   3935  N   GLU C   8      15.867  51.969  27.828  1.00 21.83           N  
ATOM   3936  CA  GLU C   8      15.227  51.250  28.922  1.00 21.83           C  
ATOM   3937  C   GLU C   8      14.805  49.844  28.500  1.00 21.83           C  
ATOM   3938  CB  GLU C   8      14.016  52.031  29.438  1.00 21.83           C  
ATOM   3939  O   GLU C   8      14.141  49.656  27.469  1.00 21.83           O  
ATOM   3940  CG  GLU C   8      14.359  53.062  30.484  1.00 21.83           C  
ATOM   3941  CD  GLU C   8      13.141  53.594  31.219  1.00 21.83           C  
ATOM   3942  OE1 GLU C   8      13.312  54.344  32.219  1.00 21.83           O  
ATOM   3943  OE2 GLU C   8      12.008  53.281  30.797  1.00 21.83           O  
ATOM   3944  N   ASP C   9      15.633  48.781  28.812  1.00 22.89           N  
ATOM   3945  CA  ASP C   9      15.539  47.312  28.719  1.00 22.89           C  
ATOM   3946  C   ASP C   9      14.234  46.812  29.344  1.00 22.89           C  
ATOM   3947  CB  ASP C   9      16.734  46.656  29.391  1.00 22.89           C  
ATOM   3948  O   ASP C   9      14.047  46.906  30.547  1.00 22.89           O  
ATOM   3949  CG  ASP C   9      17.469  45.688  28.500  1.00 22.89           C  
ATOM   3950  OD1 ASP C   9      16.969  45.375  27.391  1.00 22.89           O  
ATOM   3951  OD2 ASP C   9      18.562  45.188  28.891  1.00 22.89           O  
ATOM   3952  N   TYR C  10      13.008  47.250  28.859  1.00 22.48           N  
ATOM   3953  CA  TYR C  10      11.781  46.688  29.406  1.00 22.48           C  
ATOM   3954  C   TYR C  10      11.867  45.188  29.500  1.00 22.48           C  
ATOM   3955  CB  TYR C  10      10.578  47.094  28.547  1.00 22.48           C  
ATOM   3956  O   TYR C  10      12.031  44.500  28.500  1.00 22.48           O  
ATOM   3957  CG  TYR C  10       9.859  48.344  29.031  1.00 22.48           C  
ATOM   3958  CD1 TYR C  10       8.812  48.250  29.953  1.00 22.48           C  
ATOM   3959  CD2 TYR C  10      10.234  49.594  28.594  1.00 22.48           C  
ATOM   3960  CE1 TYR C  10       8.148  49.375  30.406  1.00 22.48           C  
ATOM   3961  CE2 TYR C  10       9.586  50.750  29.047  1.00 22.48           C  
ATOM   3962  OH  TYR C  10       7.891  51.750  30.391  1.00 22.48           O  
ATOM   3963  CZ  TYR C  10       8.539  50.625  29.938  1.00 22.48           C  
ATOM   3964  N   ALA C  11      12.445  44.594  30.594  1.00 23.98           N  
ATOM   3965  CA  ALA C  11      12.375  43.219  31.125  1.00 23.98           C  
ATOM   3966  C   ALA C  11      10.938  42.719  31.141  1.00 23.98           C  
ATOM   3967  CB  ALA C  11      12.969  43.156  32.531  1.00 23.98           C  
ATOM   3968  O   ALA C  11      10.125  43.156  31.953  1.00 23.98           O  
ATOM   3969  N   SER C  12      10.148  42.781  30.047  1.00 26.23           N  
ATOM   3970  CA  SER C  12       8.812  42.188  30.062  1.00 26.23           C  
ATOM   3971  C   SER C  12       8.797  40.875  30.844  1.00 26.23           C  
ATOM   3972  CB  SER C  12       8.312  41.938  28.641  1.00 26.23           C  
ATOM   3973  O   SER C  12       9.641  40.000  30.625  1.00 26.23           O  
ATOM   3974  OG  SER C  12       9.320  41.344  27.844  1.00 26.23           O  
ATOM   3975  N   ASN C  13       8.438  40.938  32.156  1.00 24.44           N  
ATOM   3976  CA  ASN C  13       8.039  39.875  33.062  1.00 24.44           C  
ATOM   3977  C   ASN C  13       7.156  38.844  32.375  1.00 24.44           C  
ATOM   3978  CB  ASN C  13       7.316  40.469  34.281  1.00 24.44           C  
ATOM   3979  O   ASN C  13       5.945  39.031  32.250  1.00 24.44           O  
ATOM   3980  CG  ASN C  13       8.172  40.438  35.531  1.00 24.44           C  
ATOM   3981  ND2 ASN C  13       7.723  41.125  36.594  1.00 24.44           N  
ATOM   3982  OD1 ASN C  13       9.234  39.812  35.562  1.00 24.44           O  
ATOM   3983  N   LYS C  14       7.469  38.344  31.203  1.00 29.75           N  
ATOM   3984  CA  LYS C  14       6.730  37.250  30.625  1.00 29.75           C  
ATOM   3985  C   LYS C  14       6.418  36.188  31.672  1.00 29.75           C  
ATOM   3986  CB  LYS C  14       7.516  36.625  29.469  1.00 29.75           C  
ATOM   3987  O   LYS C  14       7.324  35.531  32.188  1.00 29.75           O  
ATOM   3988  CG  LYS C  14       7.363  37.344  28.141  1.00 29.75           C  
ATOM   3989  CD  LYS C  14       7.934  36.531  26.984  1.00 29.75           C  
ATOM   3990  CE  LYS C  14       7.773  37.281  25.656  1.00 29.75           C  
ATOM   3991  NZ  LYS C  14       8.359  36.500  24.531  1.00 29.75           N  
ATOM   3992  N   THR C  15       5.469  36.531  32.625  1.00 28.53           N  
ATOM   3993  CA  THR C  15       4.809  35.562  33.500  1.00 28.53           C  
ATOM   3994  C   THR C  15       4.543  34.250  32.812  1.00 28.53           C  
ATOM   3995  CB  THR C  15       3.482  36.156  34.062  1.00 28.53           C  
ATOM   3996  O   THR C  15       3.732  34.188  31.875  1.00 28.53           O  
ATOM   3997  CG2 THR C  15       3.576  36.438  35.531  1.00 28.53           C  
ATOM   3998  OG1 THR C  15       3.172  37.344  33.344  1.00 28.53           O  
ATOM   3999  N   TRP C  16       5.551  33.500  32.500  1.00 30.88           N  
ATOM   4000  CA  TRP C  16       5.320  32.094  32.250  1.00 30.88           C  
ATOM   4001  C   TRP C  16       4.266  31.516  33.188  1.00 30.88           C  
ATOM   4002  CB  TRP C  16       6.625  31.297  32.375  1.00 30.88           C  
ATOM   4003  O   TRP C  16       4.434  31.547  34.406  1.00 30.88           O  
ATOM   4004  CG  TRP C  16       7.680  31.672  31.375  1.00 30.88           C  
ATOM   4005  CD1 TRP C  16       8.641  32.625  31.516  1.00 30.88           C  
ATOM   4006  CD2 TRP C  16       7.871  31.109  30.078  1.00 30.88           C  
ATOM   4007  CE2 TRP C  16       8.969  31.766  29.500  1.00 30.88           C  
ATOM   4008  CE3 TRP C  16       7.223  30.094  29.359  1.00 30.88           C  
ATOM   4009  NE1 TRP C  16       9.422  32.688  30.391  1.00 30.88           N  
ATOM   4010  CH2 TRP C  16       8.781  30.453  27.531  1.00 30.88           C  
ATOM   4011  CZ2 TRP C  16       9.430  31.453  28.219  1.00 30.88           C  
ATOM   4012  CZ3 TRP C  16       7.684  29.781  28.094  1.00 30.88           C  
ATOM   4013  N   VAL C  17       2.934  31.938  33.094  1.00 31.50           N  
ATOM   4014  CA  VAL C  17       1.907  31.203  33.812  1.00 31.50           C  
ATOM   4015  C   VAL C  17       2.369  29.766  34.062  1.00 31.50           C  
ATOM   4016  CB  VAL C  17       0.557  31.203  33.062  1.00 31.50           C  
ATOM   4017  O   VAL C  17       2.643  29.031  33.094  1.00 31.50           O  
ATOM   4018  CG1 VAL C  17      -0.501  30.438  33.844  1.00 31.50           C  
ATOM   4019  CG2 VAL C  17       0.095  32.656  32.812  1.00 31.50           C  
ATOM   4020  N   LEU C  18       3.008  29.531  35.188  1.00 31.48           N  
ATOM   4021  CA  LEU C  18       3.336  28.250  35.844  1.00 31.48           C  
ATOM   4022  C   LEU C  18       2.174  27.266  35.719  1.00 31.48           C  
ATOM   4023  CB  LEU C  18       3.693  28.469  37.312  1.00 31.48           C  
ATOM   4024  O   LEU C  18       1.229  27.328  36.500  1.00 31.48           O  
ATOM   4025  CG  LEU C  18       5.137  28.875  37.594  1.00 31.48           C  
ATOM   4026  CD1 LEU C  18       5.215  29.625  38.938  1.00 31.48           C  
ATOM   4027  CD2 LEU C  18       6.047  27.656  37.625  1.00 31.48           C  
ATOM   4028  N   THR C  19       1.431  27.078  34.625  1.00 38.00           N  
ATOM   4029  CA  THR C  19       0.570  25.891  34.656  1.00 38.00           C  
ATOM   4030  C   THR C  19       1.269  24.719  35.344  1.00 38.00           C  
ATOM   4031  CB  THR C  19       0.157  25.484  33.219  1.00 38.00           C  
ATOM   4032  O   THR C  19       2.473  24.531  35.156  1.00 38.00           O  
ATOM   4033  CG2 THR C  19      -1.360  25.484  33.062  1.00 38.00           C  
ATOM   4034  OG1 THR C  19       0.726  26.406  32.281  1.00 38.00           O  
ATOM   4035  N   PRO C  20       0.698  24.234  36.562  1.00 40.94           N  
ATOM   4036  CA  PRO C  20       1.312  23.109  37.281  1.00 40.94           C  
ATOM   4037  C   PRO C  20       1.955  22.094  36.344  1.00 40.94           C  
ATOM   4038  CB  PRO C  20       0.138  22.500  38.031  1.00 40.94           C  
ATOM   4039  O   PRO C  20       1.385  21.750  35.281  1.00 40.94           O  
ATOM   4040  CG  PRO C  20      -1.066  23.234  37.531  1.00 40.94           C  
ATOM   4041  CD  PRO C  20      -0.617  24.281  36.562  1.00 40.94           C  
ATOM   4042  N   LYS C  21       3.344  22.062  36.281  1.00 50.12           N  
ATOM   4043  CA  LYS C  21       4.250  21.125  35.625  1.00 50.12           C  
ATOM   4044  C   LYS C  21       3.775  19.688  35.812  1.00 50.12           C  
ATOM   4045  CB  LYS C  21       5.672  21.281  36.188  1.00 50.12           C  
ATOM   4046  O   LYS C  21       3.752  19.156  36.906  1.00 50.12           O  
ATOM   4047  CG  LYS C  21       6.426  22.469  35.625  1.00 50.12           C  
ATOM   4048  CD  LYS C  21       7.883  22.469  36.062  1.00 50.12           C  
ATOM   4049  CE  LYS C  21       8.641  23.656  35.500  1.00 50.12           C  
ATOM   4050  NZ  LYS C  21      10.070  23.672  35.938  1.00 50.12           N  
ATOM   4051  N   VAL C  22       2.689  19.234  35.188  1.00 55.19           N  
ATOM   4052  CA  VAL C  22       2.367  17.812  35.219  1.00 55.19           C  
ATOM   4053  C   VAL C  22       3.482  17.016  34.562  1.00 55.19           C  
ATOM   4054  CB  VAL C  22       1.015  17.516  34.531  1.00 55.19           C  
ATOM   4055  O   VAL C  22       3.768  17.188  33.375  1.00 55.19           O  
ATOM   4056  CG1 VAL C  22       0.672  16.031  34.625  1.00 55.19           C  
ATOM   4057  CG2 VAL C  22      -0.094  18.375  35.156  1.00 55.19           C  
ATOM   4058  N   PRO C  23       4.191  16.234  35.438  1.00 61.91           N  
ATOM   4059  CA  PRO C  23       5.273  15.430  34.844  1.00 61.91           C  
ATOM   4060  C   PRO C  23       4.789  14.484  33.750  1.00 61.91           C  
ATOM   4061  CB  PRO C  23       5.801  14.648  36.062  1.00 61.91           C  
ATOM   4062  O   PRO C  23       3.629  14.070  33.781  1.00 61.91           O  
ATOM   4063  CG  PRO C  23       4.969  15.117  37.219  1.00 61.91           C  
ATOM   4064  CD  PRO C  23       3.889  16.016  36.688  1.00 61.91           C  
ATOM   4065  N   GLU C  24       5.570  14.281  32.656  1.00 65.12           N  
ATOM   4066  CA  GLU C  24       5.355  13.367  31.547  1.00 65.12           C  
ATOM   4067  C   GLU C  24       4.777  12.039  32.031  1.00 65.12           C  
ATOM   4068  CB  GLU C  24       6.660  13.133  30.797  1.00 65.12           C  
ATOM   4069  O   GLU C  24       3.906  11.461  31.375  1.00 65.12           O  
ATOM   4070  CG  GLU C  24       6.461  12.625  29.375  1.00 65.12           C  
ATOM   4071  CD  GLU C  24       7.766  12.453  28.609  1.00 65.12           C  
ATOM   4072  OE1 GLU C  24       7.742  11.883  27.484  1.00 65.12           O  
ATOM   4073  OE2 GLU C  24       8.820  12.883  29.125  1.00 65.12           O  
ATOM   4074  N   GLY C  25       5.164  11.633  33.156  1.00 68.81           N  
ATOM   4075  CA  GLY C  25       4.672  10.383  33.719  1.00 68.81           C  
ATOM   4076  C   GLY C  25       3.195  10.422  34.062  1.00 68.81           C  
ATOM   4077  O   GLY C  25       2.494   9.422  33.906  1.00 68.81           O  
ATOM   4078  N   ASP C  26       2.771  11.625  34.312  1.00 76.94           N  
ATOM   4079  CA  ASP C  26       1.359  11.766  34.656  1.00 76.94           C  
ATOM   4080  C   ASP C  26       0.477  11.680  33.438  1.00 76.94           C  
ATOM   4081  CB  ASP C  26       1.114  13.094  35.406  1.00 76.94           C  
ATOM   4082  O   ASP C  26      -0.587  11.055  33.469  1.00 76.94           O  
ATOM   4083  CG  ASP C  26       1.607  13.086  36.844  1.00 76.94           C  
ATOM   4084  OD1 ASP C  26       1.962  12.008  37.344  1.00 76.94           O  
ATOM   4085  OD2 ASP C  26       1.640  14.172  37.438  1.00 76.94           O  
ATOM   4086  N   VAL C  27       1.033  12.164  32.375  1.00 80.44           N  
ATOM   4087  CA  VAL C  27       0.245  12.156  31.156  1.00 80.44           C  
ATOM   4088  C   VAL C  27       0.151  10.727  30.609  1.00 80.44           C  
ATOM   4089  CB  VAL C  27       0.848  13.094  30.078  1.00 80.44           C  
ATOM   4090  O   VAL C  27      -0.901  10.312  30.125  1.00 80.44           O  
ATOM   4091  CG1 VAL C  27       0.017  13.055  28.797  1.00 80.44           C  
ATOM   4092  CG2 VAL C  27       0.945  14.516  30.609  1.00 80.44           C  
ATOM   4093  N   THR C  28       1.199   9.992  30.828  1.00 83.75           N  
ATOM   4094  CA  THR C  28       1.198   8.602  30.406  1.00 83.75           C  
ATOM   4095  C   THR C  28       0.168   7.797  31.188  1.00 83.75           C  
ATOM   4096  CB  THR C  28       2.590   7.961  30.578  1.00 83.75           C  
ATOM   4097  O   THR C  28      -0.536   6.957  30.625  1.00 83.75           O  
ATOM   4098  CG2 THR C  28       2.559   6.473  30.234  1.00 83.75           C  
ATOM   4099  OG1 THR C  28       3.520   8.617  29.703  1.00 83.75           O  
ATOM   4100  N   VAL C  29       0.113   8.109  32.438  1.00 86.06           N  
ATOM   4101  CA  VAL C  29      -0.833   7.398  33.312  1.00 86.06           C  
ATOM   4102  C   VAL C  29      -2.262   7.738  32.875  1.00 86.06           C  
ATOM   4103  CB  VAL C  29      -0.620   7.738  34.781  1.00 86.06           C  
ATOM   4104  O   VAL C  29      -3.119   6.855  32.812  1.00 86.06           O  
ATOM   4105  CG1 VAL C  29      -1.759   7.176  35.625  1.00 86.06           C  
ATOM   4106  CG2 VAL C  29       0.726   7.195  35.281  1.00 86.06           C  
ATOM   4107  N   ILE C  30      -2.475   8.984  32.562  1.00 87.75           N  
ATOM   4108  CA  ILE C  30      -3.801   9.406  32.125  1.00 87.75           C  
ATOM   4109  C   ILE C  30      -4.176   8.688  30.844  1.00 87.75           C  
ATOM   4110  CB  ILE C  30      -3.869  10.938  31.938  1.00 87.75           C  
ATOM   4111  O   ILE C  30      -5.270   8.133  30.734  1.00 87.75           O  
ATOM   4112  CG1 ILE C  30      -3.725  11.656  33.281  1.00 87.75           C  
ATOM   4113  CG2 ILE C  30      -5.172  11.336  31.234  1.00 87.75           C  
ATOM   4114  CD1 ILE C  30      -3.492  13.156  33.156  1.00 87.75           C  
ATOM   4115  N   LEU C  31      -3.271   8.680  29.953  1.00 86.44           N  
ATOM   4116  CA  LEU C  31      -3.539   8.078  28.656  1.00 86.44           C  
ATOM   4117  C   LEU C  31      -3.773   6.578  28.781  1.00 86.44           C  
ATOM   4118  CB  LEU C  31      -2.379   8.344  27.688  1.00 86.44           C  
ATOM   4119  O   LEU C  31      -4.711   6.035  28.203  1.00 86.44           O  
ATOM   4120  CG  LEU C  31      -2.598   7.926  26.234  1.00 86.44           C  
ATOM   4121  CD1 LEU C  31      -3.740   8.727  25.625  1.00 86.44           C  
ATOM   4122  CD2 LEU C  31      -1.317   8.109  25.438  1.00 86.44           C  
ATOM   4123  N   ASN C  32      -2.939   5.953  29.562  1.00 86.50           N  
ATOM   4124  CA  ASN C  32      -3.100   4.520  29.766  1.00 86.50           C  
ATOM   4125  C   ASN C  32      -4.434   4.188  30.422  1.00 86.50           C  
ATOM   4126  CB  ASN C  32      -1.939   3.955  30.578  1.00 86.50           C  
ATOM   4127  O   ASN C  32      -5.090   3.213  30.047  1.00 86.50           O  
ATOM   4128  CG  ASN C  32      -0.642   3.896  29.797  1.00 86.50           C  
ATOM   4129  ND2 ASN C  32       0.473   3.768  30.516  1.00 86.50           N  
ATOM   4130  OD1 ASN C  32      -0.642   3.965  28.562  1.00 86.50           O  
ATOM   4131  N   ASN C  33      -4.809   5.000  31.328  1.00 89.50           N  
ATOM   4132  CA  ASN C  33      -6.086   4.793  32.000  1.00 89.50           C  
ATOM   4133  C   ASN C  33      -7.258   4.984  31.047  1.00 89.50           C  
ATOM   4134  CB  ASN C  33      -6.223   5.734  33.188  1.00 89.50           C  
ATOM   4135  O   ASN C  33      -8.242   4.246  31.109  1.00 89.50           O  
ATOM   4136  CG  ASN C  33      -5.348   5.320  34.375  1.00 89.50           C  
ATOM   4137  ND2 ASN C  33      -5.148   6.234  35.312  1.00 89.50           N  
ATOM   4138  OD1 ASN C  33      -4.852   4.191  34.406  1.00 89.50           O  
ATOM   4139  N   LEU C  34      -7.078   5.953  30.188  1.00 90.31           N  
ATOM   4140  CA  LEU C  34      -8.133   6.215  29.203  1.00 90.31           C  
ATOM   4141  C   LEU C  34      -8.281   5.043  28.250  1.00 90.31           C  
ATOM   4142  CB  LEU C  34      -7.832   7.500  28.422  1.00 90.31           C  
ATOM   4143  O   LEU C  34      -9.398   4.695  27.859  1.00 90.31           O  
ATOM   4144  CG  LEU C  34      -8.023   8.812  29.188  1.00 90.31           C  
ATOM   4145  CD1 LEU C  34      -7.559   9.992  28.328  1.00 90.31           C  
ATOM   4146  CD2 LEU C  34      -9.484   8.984  29.594  1.00 90.31           C  
ATOM   4147  N   LEU C  35      -7.180   4.418  27.938  1.00 89.38           N  
ATOM   4148  CA  LEU C  35      -7.203   3.383  26.906  1.00 89.38           C  
ATOM   4149  C   LEU C  35      -7.527   2.021  27.516  1.00 89.38           C  
ATOM   4150  CB  LEU C  35      -5.859   3.322  26.172  1.00 89.38           C  
ATOM   4151  O   LEU C  35      -7.977   1.115  26.812  1.00 89.38           O  
ATOM   4152  CG  LEU C  35      -5.500   4.535  25.312  1.00 89.38           C  
ATOM   4153  CD1 LEU C  35      -4.105   4.367  24.719  1.00 89.38           C  
ATOM   4154  CD2 LEU C  35      -6.535   4.730  24.219  1.00 89.38           C  
ATOM   4155  N   GLU C  36      -7.297   1.985  28.781  1.00 89.12           N  
ATOM   4156  CA  GLU C  36      -7.578   0.705  29.422  1.00 89.12           C  
ATOM   4157  C   GLU C  36      -9.070   0.389  29.406  1.00 89.12           C  
ATOM   4158  CB  GLU C  36      -7.062   0.705  30.875  1.00 89.12           C  
ATOM   4159  O   GLU C  36      -9.875   1.129  29.969  1.00 89.12           O  
ATOM   4160  CG  GLU C  36      -7.082  -0.667  31.531  1.00 89.12           C  
ATOM   4161  CD  GLU C  36      -6.484  -0.670  32.938  1.00 89.12           C  
ATOM   4162  OE1 GLU C  36      -6.379  -1.756  33.531  1.00 89.12           O  
ATOM   4163  OE2 GLU C  36      -6.117   0.423  33.406  1.00 89.12           O  
ATOM   4164  N   GLY C  37      -9.500  -0.619  28.641  1.00 84.25           N  
ATOM   4165  CA  GLY C  37     -10.875  -1.075  28.547  1.00 84.25           C  
ATOM   4166  C   GLY C  37     -11.688  -0.326  27.516  1.00 84.25           C  
ATOM   4167  O   GLY C  37     -12.883  -0.573  27.359  1.00 84.25           O  
ATOM   4168  N   TYR C  38     -11.062   0.653  26.953  1.00 89.06           N  
ATOM   4169  CA  TYR C  38     -11.750   1.416  25.922  1.00 89.06           C  
ATOM   4170  C   TYR C  38     -12.000   0.560  24.688  1.00 89.06           C  
ATOM   4171  CB  TYR C  38     -10.938   2.658  25.531  1.00 89.06           C  
ATOM   4172  O   TYR C  38     -11.070  -0.043  24.141  1.00 89.06           O  
ATOM   4173  CG  TYR C  38     -11.602   3.520  24.484  1.00 89.06           C  
ATOM   4174  CD1 TYR C  38     -11.281   3.385  23.141  1.00 89.06           C  
ATOM   4175  CD2 TYR C  38     -12.555   4.473  24.844  1.00 89.06           C  
ATOM   4176  CE1 TYR C  38     -11.891   4.176  22.172  1.00 89.06           C  
ATOM   4177  CE2 TYR C  38     -13.164   5.270  23.891  1.00 89.06           C  
ATOM   4178  OH  TYR C  38     -13.438   5.902  21.594  1.00 89.06           O  
ATOM   4179  CZ  TYR C  38     -12.828   5.117  22.562  1.00 89.06           C  
ATOM   4180  N   ASP C  39     -13.258   0.443  24.281  1.00 86.50           N  
ATOM   4181  CA  ASP C  39     -13.609  -0.319  23.078  1.00 86.50           C  
ATOM   4182  C   ASP C  39     -13.789   0.600  21.875  1.00 86.50           C  
ATOM   4183  CB  ASP C  39     -14.891  -1.126  23.312  1.00 86.50           C  
ATOM   4184  O   ASP C  39     -14.820   1.263  21.734  1.00 86.50           O  
ATOM   4185  CG  ASP C  39     -15.133  -2.182  22.250  1.00 86.50           C  
ATOM   4186  OD1 ASP C  39     -14.492  -2.125  21.188  1.00 86.50           O  
ATOM   4187  OD2 ASP C  39     -15.977  -3.076  22.484  1.00 86.50           O  
ATOM   4188  N   ASN C  40     -12.820   0.594  21.062  1.00 88.12           N  
ATOM   4189  CA  ASN C  40     -12.828   1.521  19.938  1.00 88.12           C  
ATOM   4190  C   ASN C  40     -13.672   0.991  18.781  1.00 88.12           C  
ATOM   4191  CB  ASN C  40     -11.398   1.803  19.453  1.00 88.12           C  
ATOM   4192  O   ASN C  40     -13.805   1.649  17.750  1.00 88.12           O  
ATOM   4193  CG  ASN C  40     -10.688   0.557  18.969  1.00 88.12           C  
ATOM   4194  ND2 ASN C  40      -9.453   0.718  18.516  1.00 88.12           N  
ATOM   4195  OD1 ASN C  40     -11.250  -0.542  19.000  1.00 88.12           O  
ATOM   4196  N   LYS C  41     -14.359  -0.146  19.016  1.00 82.81           N  
ATOM   4197  CA  LYS C  41     -15.211  -0.709  17.969  1.00 82.81           C  
ATOM   4198  C   LYS C  41     -16.625  -0.138  18.031  1.00 82.81           C  
ATOM   4199  CB  LYS C  41     -15.258  -2.234  18.078  1.00 82.81           C  
ATOM   4200  O   LYS C  41     -17.391  -0.244  17.078  1.00 82.81           O  
ATOM   4201  CG  LYS C  41     -13.906  -2.908  17.891  1.00 82.81           C  
ATOM   4202  CD  LYS C  41     -14.008  -4.418  18.047  1.00 82.81           C  
ATOM   4203  CE  LYS C  41     -14.344  -4.816  19.469  1.00 82.81           C  
ATOM   4204  NZ  LYS C  41     -13.180  -4.605  20.391  1.00 82.81           N  
ATOM   4205  N   LEU C  42     -16.891   0.440  19.156  1.00 87.69           N  
ATOM   4206  CA  LEU C  42     -18.250   0.938  19.375  1.00 87.69           C  
ATOM   4207  C   LEU C  42     -18.266   2.463  19.422  1.00 87.69           C  
ATOM   4208  CB  LEU C  42     -18.828   0.368  20.672  1.00 87.69           C  
ATOM   4209  O   LEU C  42     -17.375   3.078  20.016  1.00 87.69           O  
ATOM   4210  CG  LEU C  42     -18.891  -1.157  20.781  1.00 87.69           C  
ATOM   4211  CD1 LEU C  42     -19.328  -1.578  22.172  1.00 87.69           C  
ATOM   4212  CD2 LEU C  42     -19.844  -1.718  19.719  1.00 87.69           C  
ATOM   4213  N   ARG C  43     -19.281   3.006  18.766  1.00 90.88           N  
ATOM   4214  CA  ARG C  43     -19.438   4.457  18.828  1.00 90.88           C  
ATOM   4215  C   ARG C  43     -19.875   4.902  20.219  1.00 90.88           C  
ATOM   4216  CB  ARG C  43     -20.438   4.945  17.781  1.00 90.88           C  
ATOM   4217  O   ARG C  43     -20.484   4.125  20.969  1.00 90.88           O  
ATOM   4218  CG  ARG C  43     -21.859   4.480  18.031  1.00 90.88           C  
ATOM   4219  CD  ARG C  43     -22.844   5.184  17.109  1.00 90.88           C  
ATOM   4220  NE  ARG C  43     -24.234   4.902  17.484  1.00 90.88           N  
ATOM   4221  NH1 ARG C  43     -24.422   6.695  18.922  1.00 90.88           N  
ATOM   4222  NH2 ARG C  43     -26.203   5.277  18.609  1.00 90.88           N  
ATOM   4223  CZ  ARG C  43     -24.953   5.625  18.344  1.00 90.88           C  
ATOM   4224  N   PRO C  44     -19.594   6.164  20.531  1.00 92.19           N  
ATOM   4225  CA  PRO C  44     -20.031   6.672  21.844  1.00 92.19           C  
ATOM   4226  C   PRO C  44     -21.562   6.688  21.984  1.00 92.19           C  
ATOM   4227  CB  PRO C  44     -19.469   8.094  21.875  1.00 92.19           C  
ATOM   4228  O   PRO C  44     -22.266   6.961  21.016  1.00 92.19           O  
ATOM   4229  CG  PRO C  44     -18.453   8.125  20.781  1.00 92.19           C  
ATOM   4230  CD  PRO C  44     -18.781   7.059  19.781  1.00 92.19           C  
ATOM   4231  N   ASP C  45     -22.031   6.277  23.141  1.00 88.00           N  
ATOM   4232  CA  ASP C  45     -23.438   6.352  23.562  1.00 88.00           C  
ATOM   4233  C   ASP C  45     -24.312   5.438  22.703  1.00 88.00           C  
ATOM   4234  CB  ASP C  45     -23.938   7.793  23.484  1.00 88.00           C  
ATOM   4235  O   ASP C  45     -25.453   5.781  22.391  1.00 88.00           O  
ATOM   4236  CG  ASP C  45     -23.188   8.734  24.406  1.00 88.00           C  
ATOM   4237  OD1 ASP C  45     -22.953   8.375  25.578  1.00 88.00           O  
ATOM   4238  OD2 ASP C  45     -22.844   9.852  23.969  1.00 88.00           O  
ATOM   4239  N   ILE C  46     -23.719   4.469  22.250  1.00 85.88           N  
ATOM   4240  CA  ILE C  46     -24.469   3.504  21.453  1.00 85.88           C  
ATOM   4241  C   ILE C  46     -25.672   3.008  22.250  1.00 85.88           C  
ATOM   4242  CB  ILE C  46     -23.578   2.311  21.031  1.00 85.88           C  
ATOM   4243  O   ILE C  46     -25.562   2.688  23.438  1.00 85.88           O  
ATOM   4244  CG1 ILE C  46     -24.328   1.420  20.031  1.00 85.88           C  
ATOM   4245  CG2 ILE C  46     -23.125   1.507  22.250  1.00 85.88           C  
ATOM   4246  CD1 ILE C  46     -23.422   0.503  19.219  1.00 85.88           C  
ATOM   4247  N   GLY C  47     -26.859   3.006  21.641  1.00 78.38           N  
ATOM   4248  CA  GLY C  47     -28.078   2.543  22.281  1.00 78.38           C  
ATOM   4249  C   GLY C  47     -28.766   3.617  23.094  1.00 78.38           C  
ATOM   4250  O   GLY C  47     -29.875   3.410  23.594  1.00 78.38           O  
ATOM   4251  N   VAL C  48     -28.141   4.738  23.344  1.00 84.38           N  
ATOM   4252  CA  VAL C  48     -28.719   5.805  24.172  1.00 84.38           C  
ATOM   4253  C   VAL C  48     -29.172   6.957  23.281  1.00 84.38           C  
ATOM   4254  CB  VAL C  48     -27.688   6.309  25.219  1.00 84.38           C  
ATOM   4255  O   VAL C  48     -30.359   7.266  23.219  1.00 84.38           O  
ATOM   4256  CG1 VAL C  48     -28.312   7.402  26.094  1.00 84.38           C  
ATOM   4257  CG2 VAL C  48     -27.203   5.148  26.078  1.00 84.38           C  
ATOM   4258  N   LYS C  49     -28.281   7.543  22.578  1.00 89.81           N  
ATOM   4259  CA  LYS C  49     -28.578   8.664  21.688  1.00 89.81           C  
ATOM   4260  C   LYS C  49     -27.594   8.703  20.516  1.00 89.81           C  
ATOM   4261  CB  LYS C  49     -28.531   9.984  22.453  1.00 89.81           C  
ATOM   4262  O   LYS C  49     -26.547   8.070  20.562  1.00 89.81           O  
ATOM   4263  CG  LYS C  49     -27.172  10.312  23.047  1.00 89.81           C  
ATOM   4264  CD  LYS C  49     -27.203  11.633  23.812  1.00 89.81           C  
ATOM   4265  CE  LYS C  49     -25.844  11.961  24.406  1.00 89.81           C  
ATOM   4266  NZ  LYS C  49     -25.859  13.234  25.188  1.00 89.81           N  
ATOM   4267  N   PRO C  50     -28.031   9.406  19.531  1.00 94.25           N  
ATOM   4268  CA  PRO C  50     -27.109   9.539  18.406  1.00 94.25           C  
ATOM   4269  C   PRO C  50     -25.859  10.367  18.750  1.00 94.25           C  
ATOM   4270  CB  PRO C  50     -27.953  10.242  17.344  1.00 94.25           C  
ATOM   4271  O   PRO C  50     -25.938  11.242  19.625  1.00 94.25           O  
ATOM   4272  CG  PRO C  50     -29.062  10.891  18.094  1.00 94.25           C  
ATOM   4273  CD  PRO C  50     -29.266  10.133  19.375  1.00 94.25           C  
ATOM   4274  N   THR C  51     -24.797   9.984  18.219  1.00 96.06           N  
ATOM   4275  CA  THR C  51     -23.578  10.773  18.375  1.00 96.06           C  
ATOM   4276  C   THR C  51     -23.578  11.969  17.422  1.00 96.06           C  
ATOM   4277  CB  THR C  51     -22.328   9.914  18.125  1.00 96.06           C  
ATOM   4278  O   THR C  51     -23.734  11.805  16.219  1.00 96.06           O  
ATOM   4279  CG2 THR C  51     -21.062  10.719  18.375  1.00 96.06           C  
ATOM   4280  OG1 THR C  51     -22.344   8.781  19.000  1.00 96.06           O  
ATOM   4281  N   LEU C  52     -23.469  13.094  17.984  1.00 97.56           N  
ATOM   4282  CA  LEU C  52     -23.406  14.320  17.203  1.00 97.56           C  
ATOM   4283  C   LEU C  52     -21.969  14.641  16.797  1.00 97.56           C  
ATOM   4284  CB  LEU C  52     -24.000  15.492  17.984  1.00 97.56           C  
ATOM   4285  O   LEU C  52     -21.094  14.750  17.656  1.00 97.56           O  
ATOM   4286  CG  LEU C  52     -24.016  16.844  17.281  1.00 97.56           C  
ATOM   4287  CD1 LEU C  52     -24.906  16.797  16.047  1.00 97.56           C  
ATOM   4288  CD2 LEU C  52     -24.469  17.953  18.234  1.00 97.56           C  
ATOM   4289  N   ILE C  53     -21.734  14.719  15.477  1.00 97.31           N  
ATOM   4290  CA  ILE C  53     -20.406  15.039  14.969  1.00 97.31           C  
ATOM   4291  C   ILE C  53     -20.422  16.438  14.359  1.00 97.31           C  
ATOM   4292  CB  ILE C  53     -19.938  14.000  13.930  1.00 97.31           C  
ATOM   4293  O   ILE C  53     -21.062  16.672  13.328  1.00 97.31           O  
ATOM   4294  CG1 ILE C  53     -19.953  12.594  14.539  1.00 97.31           C  
ATOM   4295  CG2 ILE C  53     -18.531  14.359  13.414  1.00 97.31           C  
ATOM   4296  CD1 ILE C  53     -19.688  11.484  13.531  1.00 97.31           C  
ATOM   4297  N   HIS C  54     -19.719  17.391  14.992  1.00 97.06           N  
ATOM   4298  CA  HIS C  54     -19.516  18.703  14.414  1.00 97.06           C  
ATOM   4299  C   HIS C  54     -18.375  18.703  13.406  1.00 97.06           C  
ATOM   4300  CB  HIS C  54     -19.250  19.734  15.516  1.00 97.06           C  
ATOM   4301  O   HIS C  54     -17.266  18.266  13.719  1.00 97.06           O  
ATOM   4302  CG  HIS C  54     -20.375  19.891  16.484  1.00 97.06           C  
ATOM   4303  CD2 HIS C  54     -20.531  19.453  17.750  1.00 97.06           C  
ATOM   4304  ND1 HIS C  54     -21.547  20.562  16.172  1.00 97.06           N  
ATOM   4305  CE1 HIS C  54     -22.359  20.531  17.219  1.00 97.06           C  
ATOM   4306  NE2 HIS C  54     -21.766  19.859  18.188  1.00 97.06           N  
ATOM   4307  N   THR C  55     -18.719  19.109  12.227  1.00 95.44           N  
ATOM   4308  CA  THR C  55     -17.703  19.078  11.164  1.00 95.44           C  
ATOM   4309  C   THR C  55     -17.312  20.484  10.758  1.00 95.44           C  
ATOM   4310  CB  THR C  55     -18.219  18.312   9.930  1.00 95.44           C  
ATOM   4311  O   THR C  55     -18.141  21.406  10.758  1.00 95.44           O  
ATOM   4312  CG2 THR C  55     -18.500  16.844  10.266  1.00 95.44           C  
ATOM   4313  OG1 THR C  55     -19.438  18.922   9.469  1.00 95.44           O  
ATOM   4314  N   ASP C  56     -15.977  20.641  10.508  1.00 92.31           N  
ATOM   4315  CA  ASP C  56     -15.398  21.859   9.945  1.00 92.31           C  
ATOM   4316  C   ASP C  56     -14.453  21.547   8.797  1.00 92.31           C  
ATOM   4317  CB  ASP C  56     -14.664  22.656  11.031  1.00 92.31           C  
ATOM   4318  O   ASP C  56     -13.812  20.484   8.781  1.00 92.31           O  
ATOM   4319  CG  ASP C  56     -14.562  24.125  10.719  1.00 92.31           C  
ATOM   4320  OD1 ASP C  56     -15.078  24.578   9.672  1.00 92.31           O  
ATOM   4321  OD2 ASP C  56     -13.953  24.875  11.531  1.00 92.31           O  
ATOM   4322  N   MET C  57     -14.531  22.438   7.820  1.00 92.06           N  
ATOM   4323  CA  MET C  57     -13.719  22.219   6.629  1.00 92.06           C  
ATOM   4324  C   MET C  57     -12.992  23.500   6.215  1.00 92.06           C  
ATOM   4325  CB  MET C  57     -14.586  21.719   5.477  1.00 92.06           C  
ATOM   4326  O   MET C  57     -13.570  24.578   6.262  1.00 92.06           O  
ATOM   4327  CG  MET C  57     -13.797  21.359   4.227  1.00 92.06           C  
ATOM   4328  SD  MET C  57     -14.883  20.875   2.824  1.00 92.06           S  
ATOM   4329  CE  MET C  57     -15.664  19.391   3.518  1.00 92.06           C  
ATOM   4330  N   TYR C  58     -11.734  23.359   5.980  1.00 90.12           N  
ATOM   4331  CA  TYR C  58     -10.945  24.422   5.363  1.00 90.12           C  
ATOM   4332  C   TYR C  58     -10.430  23.984   3.994  1.00 90.12           C  
ATOM   4333  CB  TYR C  58      -9.766  24.812   6.266  1.00 90.12           C  
ATOM   4334  O   TYR C  58      -9.719  22.984   3.875  1.00 90.12           O  
ATOM   4335  CG  TYR C  58      -8.891  25.891   5.680  1.00 90.12           C  
ATOM   4336  CD1 TYR C  58      -7.715  25.562   5.004  1.00 90.12           C  
ATOM   4337  CD2 TYR C  58      -9.227  27.234   5.809  1.00 90.12           C  
ATOM   4338  CE1 TYR C  58      -6.898  26.562   4.465  1.00 90.12           C  
ATOM   4339  CE2 TYR C  58      -8.422  28.234   5.273  1.00 90.12           C  
ATOM   4340  OH  TYR C  58      -6.457  28.859   4.074  1.00 90.12           O  
ATOM   4341  CZ  TYR C  58      -7.258  27.875   4.605  1.00 90.12           C  
ATOM   4342  N   VAL C  59     -10.867  24.719   2.996  1.00 90.94           N  
ATOM   4343  CA  VAL C  59     -10.461  24.391   1.635  1.00 90.94           C  
ATOM   4344  C   VAL C  59      -9.117  25.047   1.321  1.00 90.94           C  
ATOM   4345  CB  VAL C  59     -11.523  24.828   0.603  1.00 90.94           C  
ATOM   4346  O   VAL C  59      -9.031  26.266   1.201  1.00 90.94           O  
ATOM   4347  CG1 VAL C  59     -11.078  24.469  -0.815  1.00 90.94           C  
ATOM   4348  CG2 VAL C  59     -12.867  24.172   0.922  1.00 90.94           C  
ATOM   4349  N   ASN C  60      -8.172  24.203   1.175  1.00 83.50           N  
ATOM   4350  CA  ASN C  60      -6.832  24.703   0.868  1.00 83.50           C  
ATOM   4351  C   ASN C  60      -6.703  25.078  -0.605  1.00 83.50           C  
ATOM   4352  CB  ASN C  60      -5.773  23.672   1.246  1.00 83.50           C  
ATOM   4353  O   ASN C  60      -6.180  26.156  -0.931  1.00 83.50           O  
ATOM   4354  CG  ASN C  60      -4.371  24.250   1.278  1.00 83.50           C  
ATOM   4355  ND2 ASN C  60      -3.379  23.422   0.977  1.00 83.50           N  
ATOM   4356  OD1 ASN C  60      -4.188  25.438   1.573  1.00 83.50           O  
ATOM   4357  N   SER C  61      -7.188  24.219  -1.439  1.00 83.62           N  
ATOM   4358  CA  SER C  61      -7.121  24.500  -2.867  1.00 83.62           C  
ATOM   4359  C   SER C  61      -8.133  23.672  -3.648  1.00 83.62           C  
ATOM   4360  CB  SER C  61      -5.711  24.250  -3.402  1.00 83.62           C  
ATOM   4361  O   SER C  61      -8.516  22.594  -3.213  1.00 83.62           O  
ATOM   4362  OG  SER C  61      -5.395  22.859  -3.330  1.00 83.62           O  
ATOM   4363  N   ILE C  62      -8.570  24.344  -4.688  1.00 87.56           N  
ATOM   4364  CA  ILE C  62      -9.406  23.656  -5.660  1.00 87.56           C  
ATOM   4365  C   ILE C  62      -8.695  23.594  -7.008  1.00 87.56           C  
ATOM   4366  CB  ILE C  62     -10.789  24.328  -5.809  1.00 87.56           C  
ATOM   4367  O   ILE C  62      -8.086  24.578  -7.438  1.00 87.56           O  
ATOM   4368  CG1 ILE C  62     -11.562  24.266  -4.488  1.00 87.56           C  
ATOM   4369  CG2 ILE C  62     -11.586  23.688  -6.949  1.00 87.56           C  
ATOM   4370  CD1 ILE C  62     -12.898  25.000  -4.516  1.00 87.56           C  
ATOM   4371  N   GLY C  63      -8.844  22.453  -7.609  1.00 82.69           N  
ATOM   4372  CA  GLY C  63      -8.273  22.250  -8.930  1.00 82.69           C  
ATOM   4373  C   GLY C  63      -7.227  21.156  -8.977  1.00 82.69           C  
ATOM   4374  O   GLY C  63      -6.676  20.781  -7.941  1.00 82.69           O  
ATOM   4375  N   PRO C  64      -6.926  20.703 -10.133  1.00 83.38           N  
ATOM   4376  CA  PRO C  64      -7.504  21.109 -11.414  1.00 83.38           C  
ATOM   4377  C   PRO C  64      -8.953  20.656 -11.578  1.00 83.38           C  
ATOM   4378  CB  PRO C  64      -6.602  20.422 -12.445  1.00 83.38           C  
ATOM   4379  O   PRO C  64      -9.406  19.750 -10.875  1.00 83.38           O  
ATOM   4380  CG  PRO C  64      -6.098  19.203 -11.750  1.00 83.38           C  
ATOM   4381  CD  PRO C  64      -5.918  19.516 -10.297  1.00 83.38           C  
ATOM   4382  N   VAL C  65      -9.648  21.484 -12.469  1.00 86.19           N  
ATOM   4383  CA  VAL C  65     -10.992  21.094 -12.883  1.00 86.19           C  
ATOM   4384  C   VAL C  65     -10.945  20.422 -14.250  1.00 86.19           C  
ATOM   4385  CB  VAL C  65     -11.945  22.312 -12.922  1.00 86.19           C  
ATOM   4386  O   VAL C  65     -10.492  21.031 -15.227  1.00 86.19           O  
ATOM   4387  CG1 VAL C  65     -13.359  21.875 -13.320  1.00 86.19           C  
ATOM   4388  CG2 VAL C  65     -11.969  23.031 -11.570  1.00 86.19           C  
ATOM   4389  N   ASN C  66     -11.375  19.172 -14.289  1.00 82.06           N  
ATOM   4390  CA  ASN C  66     -11.336  18.391 -15.516  1.00 82.06           C  
ATOM   4391  C   ASN C  66     -12.727  18.266 -16.141  1.00 82.06           C  
ATOM   4392  CB  ASN C  66     -10.750  17.000 -15.242  1.00 82.06           C  
ATOM   4393  O   ASN C  66     -13.531  17.438 -15.703  1.00 82.06           O  
ATOM   4394  CG  ASN C  66     -10.461  16.234 -16.516  1.00 82.06           C  
ATOM   4395  ND2 ASN C  66      -9.375  15.453 -16.500  1.00 82.06           N  
ATOM   4396  OD1 ASN C  66     -11.195  16.328 -17.500  1.00 82.06           O  
ATOM   4397  N   ALA C  67     -12.914  19.000 -17.203  1.00 78.19           N  
ATOM   4398  CA  ALA C  67     -14.234  19.047 -17.844  1.00 78.19           C  
ATOM   4399  C   ALA C  67     -14.500  17.766 -18.625  1.00 78.19           C  
ATOM   4400  CB  ALA C  67     -14.352  20.266 -18.750  1.00 78.19           C  
ATOM   4401  O   ALA C  67     -15.656  17.406 -18.859  1.00 78.19           O  
ATOM   4402  N   ILE C  68     -13.438  17.156 -19.000  1.00 73.25           N  
ATOM   4403  CA  ILE C  68     -13.594  15.945 -19.797  1.00 73.25           C  
ATOM   4404  C   ILE C  68     -14.055  14.805 -18.891  1.00 73.25           C  
ATOM   4405  CB  ILE C  68     -12.281  15.570 -20.516  1.00 73.25           C  
ATOM   4406  O   ILE C  68     -15.016  14.102 -19.219  1.00 73.25           O  
ATOM   4407  CG1 ILE C  68     -11.883  16.656 -21.516  1.00 73.25           C  
ATOM   4408  CG2 ILE C  68     -12.414  14.211 -21.203  1.00 73.25           C  
ATOM   4409  CD1 ILE C  68     -10.492  16.484 -22.094  1.00 73.25           C  
ATOM   4410  N   ASN C  69     -13.445  14.719 -17.828  1.00 74.88           N  
ATOM   4411  CA  ASN C  69     -13.766  13.609 -16.938  1.00 74.88           C  
ATOM   4412  C   ASN C  69     -14.844  14.000 -15.922  1.00 74.88           C  
ATOM   4413  CB  ASN C  69     -12.508  13.125 -16.203  1.00 74.88           C  
ATOM   4414  O   ASN C  69     -15.289  13.164 -15.141  1.00 74.88           O  
ATOM   4415  CG  ASN C  69     -11.523  12.438 -17.141  1.00 74.88           C  
ATOM   4416  ND2 ASN C  69     -10.250  12.438 -16.766  1.00 74.88           N  
ATOM   4417  OD1 ASN C  69     -11.914  11.906 -18.188  1.00 74.88           O  
ATOM   4418  N   MET C  70     -15.289  15.180 -15.906  1.00 81.44           N  
ATOM   4419  CA  MET C  70     -16.312  15.719 -15.016  1.00 81.44           C  
ATOM   4420  C   MET C  70     -15.930  15.516 -13.555  1.00 81.44           C  
ATOM   4421  CB  MET C  70     -17.672  15.055 -15.289  1.00 81.44           C  
ATOM   4422  O   MET C  70     -16.703  14.977 -12.773  1.00 81.44           O  
ATOM   4423  CG  MET C  70     -18.250  15.375 -16.656  1.00 81.44           C  
ATOM   4424  SD  MET C  70     -18.688  17.141 -16.828  1.00 81.44           S  
ATOM   4425  CE  MET C  70     -19.594  17.094 -18.406  1.00 81.44           C  
ATOM   4426  N   GLU C  71     -14.773  15.953 -13.328  1.00 85.50           N  
ATOM   4427  CA  GLU C  71     -14.258  15.844 -11.969  1.00 85.50           C  
ATOM   4428  C   GLU C  71     -13.383  17.047 -11.609  1.00 85.50           C  
ATOM   4429  CB  GLU C  71     -13.469  14.547 -11.789  1.00 85.50           C  
ATOM   4430  O   GLU C  71     -12.914  17.766 -12.492  1.00 85.50           O  
ATOM   4431  CG  GLU C  71     -12.203  14.477 -12.641  1.00 85.50           C  
ATOM   4432  CD  GLU C  71     -11.523  13.117 -12.586  1.00 85.50           C  
ATOM   4433  OE1 GLU C  71     -10.320  13.031 -12.914  1.00 85.50           O  
ATOM   4434  OE2 GLU C  71     -12.195  12.133 -12.211  1.00 85.50           O  
ATOM   4435  N   TYR C  72     -13.305  17.312 -10.352  1.00 88.75           N  
ATOM   4436  CA  TYR C  72     -12.398  18.344  -9.852  1.00 88.75           C  
ATOM   4437  C   TYR C  72     -11.633  17.844  -8.633  1.00 88.75           C  
ATOM   4438  CB  TYR C  72     -13.164  19.625  -9.500  1.00 88.75           C  
ATOM   4439  O   TYR C  72     -12.125  17.000  -7.883  1.00 88.75           O  
ATOM   4440  CG  TYR C  72     -14.008  19.500  -8.250  1.00 88.75           C  
ATOM   4441  CD1 TYR C  72     -15.234  18.844  -8.281  1.00 88.75           C  
ATOM   4442  CD2 TYR C  72     -13.578  20.047  -7.043  1.00 88.75           C  
ATOM   4443  CE1 TYR C  72     -16.016  18.719  -7.133  1.00 88.75           C  
ATOM   4444  CE2 TYR C  72     -14.352  19.938  -5.895  1.00 88.75           C  
ATOM   4445  OH  TYR C  72     -16.328  19.156  -4.809  1.00 88.75           O  
ATOM   4446  CZ  TYR C  72     -15.570  19.266  -5.945  1.00 88.75           C  
ATOM   4447  N   THR C  73     -10.438  18.328  -8.508  1.00 88.38           N  
ATOM   4448  CA  THR C  73      -9.602  17.984  -7.359  1.00 88.38           C  
ATOM   4449  C   THR C  73      -9.672  19.062  -6.285  1.00 88.38           C  
ATOM   4450  CB  THR C  73      -8.133  17.766  -7.781  1.00 88.38           C  
ATOM   4451  O   THR C  73      -9.641  20.250  -6.598  1.00 88.38           O  
ATOM   4452  CG2 THR C  73      -7.293  17.281  -6.605  1.00 88.38           C  
ATOM   4453  OG1 THR C  73      -8.078  16.797  -8.828  1.00 88.38           O  
ATOM   4454  N   ILE C  74      -9.820  18.625  -5.031  1.00 89.62           N  
ATOM   4455  CA  ILE C  74      -9.891  19.578  -3.932  1.00 89.62           C  
ATOM   4456  C   ILE C  74      -8.992  19.125  -2.787  1.00 89.62           C  
ATOM   4457  CB  ILE C  74     -11.344  19.766  -3.434  1.00 89.62           C  
ATOM   4458  O   ILE C  74      -8.930  17.922  -2.490  1.00 89.62           O  
ATOM   4459  CG1 ILE C  74     -11.406  20.875  -2.373  1.00 89.62           C  
ATOM   4460  CG2 ILE C  74     -11.898  18.453  -2.885  1.00 89.62           C  
ATOM   4461  CD1 ILE C  74     -12.812  21.344  -2.047  1.00 89.62           C  
ATOM   4462  N   ASP C  75      -8.266  20.047  -2.219  1.00 86.75           N  
ATOM   4463  CA  ASP C  75      -7.445  19.812  -1.034  1.00 86.75           C  
ATOM   4464  C   ASP C  75      -8.055  20.500   0.190  1.00 86.75           C  
ATOM   4465  CB  ASP C  75      -6.020  20.328  -1.267  1.00 86.75           C  
ATOM   4466  O   ASP C  75      -8.234  21.719   0.200  1.00 86.75           O  
ATOM   4467  CG  ASP C  75      -5.051  19.875  -0.185  1.00 86.75           C  
ATOM   4468  OD1 ASP C  75      -4.922  20.578   0.841  1.00 86.75           O  
ATOM   4469  OD2 ASP C  75      -4.410  18.828  -0.362  1.00 86.75           O  
ATOM   4470  N   ILE C  76      -8.328  19.641   1.271  1.00 88.56           N  
ATOM   4471  CA  ILE C  76      -9.039  20.250   2.396  1.00 88.56           C  
ATOM   4472  C   ILE C  76      -8.406  19.781   3.707  1.00 88.56           C  
ATOM   4473  CB  ILE C  76     -10.539  19.891   2.367  1.00 88.56           C  
ATOM   4474  O   ILE C  76      -7.789  18.719   3.764  1.00 88.56           O  
ATOM   4475  CG1 ILE C  76     -10.734  18.375   2.518  1.00 88.56           C  
ATOM   4476  CG2 ILE C  76     -11.195  20.406   1.077  1.00 88.56           C  
ATOM   4477  CD1 ILE C  76     -12.188  17.953   2.709  1.00 88.56           C  
ATOM   4478  N   PHE C  77      -8.578  20.641   4.684  1.00 86.56           N  
ATOM   4479  CA  PHE C  77      -8.477  20.219   6.078  1.00 86.56           C  
ATOM   4480  C   PHE C  77      -9.852  19.922   6.652  1.00 86.56           C  
ATOM   4481  CB  PHE C  77      -7.781  21.297   6.918  1.00 86.56           C  
ATOM   4482  O   PHE C  77     -10.750  20.766   6.617  1.00 86.56           O  
ATOM   4483  CG  PHE C  77      -6.312  21.453   6.625  1.00 86.56           C  
ATOM   4484  CD1 PHE C  77      -5.383  20.594   7.215  1.00 86.56           C  
ATOM   4485  CD2 PHE C  77      -5.863  22.438   5.758  1.00 86.56           C  
ATOM   4486  CE1 PHE C  77      -4.023  20.734   6.941  1.00 86.56           C  
ATOM   4487  CE2 PHE C  77      -4.508  22.578   5.480  1.00 86.56           C  
ATOM   4488  CZ  PHE C  77      -3.588  21.719   6.074  1.00 86.56           C  
ATOM   4489  N   PHE C  78     -10.016  18.734   7.156  1.00 91.25           N  
ATOM   4490  CA  PHE C  78     -11.305  18.250   7.633  1.00 91.25           C  
ATOM   4491  C   PHE C  78     -11.258  17.984   9.133  1.00 91.25           C  
ATOM   4492  CB  PHE C  78     -11.703  16.984   6.891  1.00 91.25           C  
ATOM   4493  O   PHE C  78     -10.422  17.219   9.609  1.00 91.25           O  
ATOM   4494  CG  PHE C  78     -13.133  16.562   7.129  1.00 91.25           C  
ATOM   4495  CD1 PHE C  78     -13.422  15.305   7.660  1.00 91.25           C  
ATOM   4496  CD2 PHE C  78     -14.180  17.422   6.828  1.00 91.25           C  
ATOM   4497  CE1 PHE C  78     -14.742  14.914   7.883  1.00 91.25           C  
ATOM   4498  CE2 PHE C  78     -15.500  17.031   7.051  1.00 91.25           C  
ATOM   4499  CZ  PHE C  78     -15.781  15.781   7.574  1.00 91.25           C  
ATOM   4500  N   ALA C  79     -12.117  18.656   9.805  1.00 92.56           N  
ATOM   4501  CA  ALA C  79     -12.156  18.531  11.266  1.00 92.56           C  
ATOM   4502  C   ALA C  79     -13.492  17.984  11.734  1.00 92.56           C  
ATOM   4503  CB  ALA C  79     -11.891  19.891  11.914  1.00 92.56           C  
ATOM   4504  O   ALA C  79     -14.547  18.406  11.258  1.00 92.56           O  
ATOM   4505  N   GLN C  80     -13.398  17.031  12.602  1.00 93.88           N  
ATOM   4506  CA  GLN C  80     -14.570  16.422  13.227  1.00 93.88           C  
ATOM   4507  C   GLN C  80     -14.453  16.438  14.742  1.00 93.88           C  
ATOM   4508  CB  GLN C  80     -14.766  14.992  12.727  1.00 93.88           C  
ATOM   4509  O   GLN C  80     -13.438  16.000  15.297  1.00 93.88           O  
ATOM   4510  CG  GLN C  80     -14.977  14.883  11.219  1.00 93.88           C  
ATOM   4511  CD  GLN C  80     -15.016  13.445  10.734  1.00 93.88           C  
ATOM   4512  NE2 GLN C  80     -13.844  12.891  10.438  1.00 93.88           N  
ATOM   4513  OE1 GLN C  80     -16.094  12.844  10.625  1.00 93.88           O  
ATOM   4514  N   THR C  81     -15.508  16.984  15.375  1.00 96.38           N  
ATOM   4515  CA  THR C  81     -15.547  17.047  16.828  1.00 96.38           C  
ATOM   4516  C   THR C  81     -16.766  16.297  17.375  1.00 96.38           C  
ATOM   4517  CB  THR C  81     -15.578  18.500  17.328  1.00 96.38           C  
ATOM   4518  O   THR C  81     -17.875  16.453  16.859  1.00 96.38           O  
ATOM   4519  CG2 THR C  81     -15.523  18.562  18.859  1.00 96.38           C  
ATOM   4520  OG1 THR C  81     -14.461  19.219  16.781  1.00 96.38           O  
ATOM   4521  N   TRP C  82     -16.547  15.453  18.344  1.00 97.06           N  
ATOM   4522  CA  TRP C  82     -17.641  14.766  19.031  1.00 97.06           C  
ATOM   4523  C   TRP C  82     -17.328  14.555  20.500  1.00 97.06           C  
ATOM   4524  CB  TRP C  82     -17.922  13.414  18.359  1.00 97.06           C  
ATOM   4525  O   TRP C  82     -16.219  14.867  20.953  1.00 97.06           O  
ATOM   4526  CG  TRP C  82     -16.828  12.406  18.547  1.00 97.06           C  
ATOM   4527  CD1 TRP C  82     -16.781  11.414  19.484  1.00 97.06           C  
ATOM   4528  CD2 TRP C  82     -15.641  12.297  17.766  1.00 97.06           C  
ATOM   4529  CE2 TRP C  82     -14.898  11.211  18.281  1.00 97.06           C  
ATOM   4530  CE3 TRP C  82     -15.117  13.008  16.672  1.00 97.06           C  
ATOM   4531  NE1 TRP C  82     -15.617  10.688  19.328  1.00 97.06           N  
ATOM   4532  CH2 TRP C  82     -13.180  11.531  16.688  1.00 97.06           C  
ATOM   4533  CZ2 TRP C  82     -13.664  10.820  17.750  1.00 97.06           C  
ATOM   4534  CZ3 TRP C  82     -13.891  12.617  16.141  1.00 97.06           C  
ATOM   4535  N   TYR C  83     -18.344  14.133  21.234  1.00 96.81           N  
ATOM   4536  CA  TYR C  83     -18.172  13.875  22.656  1.00 96.81           C  
ATOM   4537  C   TYR C  83     -18.203  12.375  22.938  1.00 96.81           C  
ATOM   4538  CB  TYR C  83     -19.266  14.594  23.469  1.00 96.81           C  
ATOM   4539  O   TYR C  83     -19.109  11.672  22.484  1.00 96.81           O  
ATOM   4540  CG  TYR C  83     -19.031  16.078  23.609  1.00 96.81           C  
ATOM   4541  CD1 TYR C  83     -18.328  16.578  24.703  1.00 96.81           C  
ATOM   4542  CD2 TYR C  83     -19.500  16.969  22.672  1.00 96.81           C  
ATOM   4543  CE1 TYR C  83     -18.109  17.953  24.844  1.00 96.81           C  
ATOM   4544  CE2 TYR C  83     -19.297  18.344  22.797  1.00 96.81           C  
ATOM   4545  OH  TYR C  83     -18.391  20.172  24.031  1.00 96.81           O  
ATOM   4546  CZ  TYR C  83     -18.594  18.812  23.891  1.00 96.81           C  
ATOM   4547  N   ASP C  84     -17.188  11.922  23.625  1.00 95.69           N  
ATOM   4548  CA  ASP C  84     -17.094  10.539  24.094  1.00 95.69           C  
ATOM   4549  C   ASP C  84     -16.828  10.484  25.594  1.00 95.69           C  
ATOM   4550  CB  ASP C  84     -16.000   9.781  23.344  1.00 95.69           C  
ATOM   4551  O   ASP C  84     -15.695  10.688  26.047  1.00 95.69           O  
ATOM   4552  CG  ASP C  84     -16.078   8.281  23.547  1.00 95.69           C  
ATOM   4553  OD1 ASP C  84     -16.625   7.824  24.562  1.00 95.69           O  
ATOM   4554  OD2 ASP C  84     -15.570   7.543  22.672  1.00 95.69           O  
ATOM   4555  N   ARG C  85     -17.797  10.109  26.328  1.00 92.94           N  
ATOM   4556  CA  ARG C  85     -17.719  10.133  27.781  1.00 92.94           C  
ATOM   4557  C   ARG C  85     -16.672   9.148  28.281  1.00 92.94           C  
ATOM   4558  CB  ARG C  85     -19.078   9.812  28.406  1.00 92.94           C  
ATOM   4559  O   ARG C  85     -16.156   9.297  29.406  1.00 92.94           O  
ATOM   4560  CG  ARG C  85     -20.125  10.891  28.188  1.00 92.94           C  
ATOM   4561  CD  ARG C  85     -21.469  10.523  28.828  1.00 92.94           C  
ATOM   4562  NE  ARG C  85     -22.484  11.539  28.562  1.00 92.94           N  
ATOM   4563  NH1 ARG C  85     -24.266  10.141  28.984  1.00 92.94           N  
ATOM   4564  NH2 ARG C  85     -24.641  12.320  28.391  1.00 92.94           N  
ATOM   4565  CZ  ARG C  85     -23.797  11.328  28.656  1.00 92.94           C  
ATOM   4566  N   ARG C  86     -16.375   8.125  27.609  1.00 92.81           N  
ATOM   4567  CA  ARG C  86     -15.406   7.125  28.031  1.00 92.81           C  
ATOM   4568  C   ARG C  86     -13.992   7.699  28.031  1.00 92.81           C  
ATOM   4569  CB  ARG C  86     -15.469   5.898  27.109  1.00 92.81           C  
ATOM   4570  O   ARG C  86     -13.086   7.117  28.625  1.00 92.81           O  
ATOM   4571  CG  ARG C  86     -16.812   5.195  27.109  1.00 92.81           C  
ATOM   4572  CD  ARG C  86     -16.891   4.113  26.047  1.00 92.81           C  
ATOM   4573  NE  ARG C  86     -16.859   4.676  24.703  1.00 92.81           N  
ATOM   4574  NH1 ARG C  86     -16.812   2.631  23.625  1.00 92.81           N  
ATOM   4575  NH2 ARG C  86     -16.797   4.574  22.406  1.00 92.81           N  
ATOM   4576  CZ  ARG C  86     -16.812   3.959  23.578  1.00 92.81           C  
ATOM   4577  N   LEU C  87     -13.859   8.930  27.406  1.00 95.12           N  
ATOM   4578  CA  LEU C  87     -12.531   9.531  27.297  1.00 95.12           C  
ATOM   4579  C   LEU C  87     -12.398  10.734  28.234  1.00 95.12           C  
ATOM   4580  CB  LEU C  87     -12.258   9.969  25.844  1.00 95.12           C  
ATOM   4581  O   LEU C  87     -11.500  11.562  28.062  1.00 95.12           O  
ATOM   4582  CG  LEU C  87     -12.188   8.844  24.812  1.00 95.12           C  
ATOM   4583  CD1 LEU C  87     -12.031   9.430  23.406  1.00 95.12           C  
ATOM   4584  CD2 LEU C  87     -11.039   7.895  25.125  1.00 95.12           C  
ATOM   4585  N   LYS C  88     -13.297  10.820  29.141  1.00 94.56           N  
ATOM   4586  CA  LYS C  88     -13.195  11.852  30.172  1.00 94.56           C  
ATOM   4587  C   LYS C  88     -12.094  11.523  31.172  1.00 94.56           C  
ATOM   4588  CB  LYS C  88     -14.531  12.016  30.891  1.00 94.56           C  
ATOM   4589  O   LYS C  88     -11.914  10.359  31.531  1.00 94.56           O  
ATOM   4590  CG  LYS C  88     -14.586  13.203  31.844  1.00 94.56           C  
ATOM   4591  CD  LYS C  88     -15.961  13.359  32.469  1.00 94.56           C  
ATOM   4592  CE  LYS C  88     -15.984  14.484  33.500  1.00 94.56           C  
ATOM   4593  NZ  LYS C  88     -17.344  14.641  34.125  1.00 94.56           N  
ATOM   4594  N   PHE C  89     -11.367  12.547  31.578  1.00 92.44           N  
ATOM   4595  CA  PHE C  89     -10.352  12.336  32.594  1.00 92.44           C  
ATOM   4596  C   PHE C  89     -10.211  13.562  33.500  1.00 92.44           C  
ATOM   4597  CB  PHE C  89      -9.000  12.000  31.953  1.00 92.44           C  
ATOM   4598  O   PHE C  89     -10.617  14.664  33.125  1.00 92.44           O  
ATOM   4599  CG  PHE C  89      -8.477  13.094  31.047  1.00 92.44           C  
ATOM   4600  CD1 PHE C  89      -8.859  13.156  29.719  1.00 92.44           C  
ATOM   4601  CD2 PHE C  89      -7.598  14.047  31.531  1.00 92.44           C  
ATOM   4602  CE1 PHE C  89      -8.383  14.156  28.875  1.00 92.44           C  
ATOM   4603  CE2 PHE C  89      -7.113  15.055  30.703  1.00 92.44           C  
ATOM   4604  CZ  PHE C  89      -7.504  15.109  29.375  1.00 92.44           C  
ATOM   4605  N   ASN C  90      -9.727  13.297  34.688  1.00 89.12           N  
ATOM   4606  CA  ASN C  90      -9.523  14.367  35.656  1.00 89.12           C  
ATOM   4607  C   ASN C  90      -8.039  14.688  35.844  1.00 89.12           C  
ATOM   4608  CB  ASN C  90     -10.148  14.000  37.031  1.00 89.12           C  
ATOM   4609  O   ASN C  90      -7.270  13.844  36.312  1.00 89.12           O  
ATOM   4610  CG  ASN C  90     -11.664  13.984  36.969  1.00 89.12           C  
ATOM   4611  ND2 ASN C  90     -12.281  13.172  37.812  1.00 89.12           N  
ATOM   4612  OD1 ASN C  90     -12.281  14.703  36.188  1.00 89.12           O  
ATOM   4613  N   SER C  91      -7.641  15.812  35.312  1.00 85.88           N  
ATOM   4614  CA  SER C  91      -6.258  16.266  35.438  1.00 85.88           C  
ATOM   4615  C   SER C  91      -6.160  17.781  35.281  1.00 85.88           C  
ATOM   4616  CB  SER C  91      -5.383  15.578  34.375  1.00 85.88           C  
ATOM   4617  O   SER C  91      -7.133  18.438  34.875  1.00 85.88           O  
ATOM   4618  OG  SER C  91      -4.043  16.031  34.469  1.00 85.88           O  
ATOM   4619  N   THR C  92      -5.027  18.328  35.656  1.00 83.62           N  
ATOM   4620  CA  THR C  92      -4.766  19.750  35.469  1.00 83.62           C  
ATOM   4621  C   THR C  92      -4.543  20.047  34.000  1.00 83.62           C  
ATOM   4622  CB  THR C  92      -3.537  20.203  36.281  1.00 83.62           C  
ATOM   4623  O   THR C  92      -4.734  21.188  33.531  1.00 83.62           O  
ATOM   4624  CG2 THR C  92      -3.789  20.078  37.781  1.00 83.62           C  
ATOM   4625  OG1 THR C  92      -2.408  19.406  35.906  1.00 83.62           O  
ATOM   4626  N   ILE C  93      -4.238  18.969  33.312  1.00 82.56           N  
ATOM   4627  CA  ILE C  93      -4.094  19.141  31.875  1.00 82.56           C  
ATOM   4628  C   ILE C  93      -5.465  19.109  31.203  1.00 82.56           C  
ATOM   4629  CB  ILE C  93      -3.189  18.031  31.266  1.00 82.56           C  
ATOM   4630  O   ILE C  93      -6.238  18.172  31.391  1.00 82.56           O  
ATOM   4631  CG1 ILE C  93      -1.790  18.094  31.891  1.00 82.56           C  
ATOM   4632  CG2 ILE C  93      -3.119  18.172  29.750  1.00 82.56           C  
ATOM   4633  CD1 ILE C  93      -0.903  16.906  31.531  1.00 82.56           C  
ATOM   4634  N   LYS C  94      -5.707  20.156  30.516  1.00 87.19           N  
ATOM   4635  CA  LYS C  94      -7.043  20.312  29.938  1.00 87.19           C  
ATOM   4636  C   LYS C  94      -7.188  19.531  28.641  1.00 87.19           C  
ATOM   4637  CB  LYS C  94      -7.352  21.797  29.719  1.00 87.19           C  
ATOM   4638  O   LYS C  94      -8.281  19.094  28.281  1.00 87.19           O  
ATOM   4639  CG  LYS C  94      -7.598  22.578  30.984  1.00 87.19           C  
ATOM   4640  CD  LYS C  94      -8.070  24.000  30.688  1.00 87.19           C  
ATOM   4641  CE  LYS C  94      -8.352  24.781  31.969  1.00 87.19           C  
ATOM   4642  NZ  LYS C  94      -8.828  26.172  31.672  1.00 87.19           N  
ATOM   4643  N   VAL C  95      -6.082  19.422  27.953  1.00 90.56           N  
ATOM   4644  CA  VAL C  95      -6.191  18.812  26.641  1.00 90.56           C  
ATOM   4645  C   VAL C  95      -4.973  17.938  26.375  1.00 90.56           C  
ATOM   4646  CB  VAL C  95      -6.340  19.875  25.531  1.00 90.56           C  
ATOM   4647  O   VAL C  95      -3.842  18.328  26.688  1.00 90.56           O  
ATOM   4648  CG1 VAL C  95      -5.117  20.797  25.500  1.00 90.56           C  
ATOM   4649  CG2 VAL C  95      -6.543  19.203  24.172  1.00 90.56           C  
ATOM   4650  N   LEU C  96      -5.285  16.750  25.922  1.00 89.31           N  
ATOM   4651  CA  LEU C  96      -4.230  15.867  25.422  1.00 89.31           C  
ATOM   4652  C   LEU C  96      -4.070  16.000  23.922  1.00 89.31           C  
ATOM   4653  CB  LEU C  96      -4.535  14.414  25.797  1.00 89.31           C  
ATOM   4654  O   LEU C  96      -5.016  15.766  23.156  1.00 89.31           O  
ATOM   4655  CG  LEU C  96      -4.637  14.102  27.281  1.00 89.31           C  
ATOM   4656  CD1 LEU C  96      -5.164  12.680  27.484  1.00 89.31           C  
ATOM   4657  CD2 LEU C  96      -3.283  14.273  27.953  1.00 89.31           C  
ATOM   4658  N   ARG C  97      -2.910  16.422  23.531  1.00 88.56           N  
ATOM   4659  CA  ARG C  97      -2.594  16.500  22.109  1.00 88.56           C  
ATOM   4660  C   ARG C  97      -1.793  15.289  21.656  1.00 88.56           C  
ATOM   4661  CB  ARG C  97      -1.819  17.781  21.812  1.00 88.56           C  
ATOM   4662  O   ARG C  97      -0.671  15.070  22.125  1.00 88.56           O  
ATOM   4663  CG  ARG C  97      -2.564  19.062  22.172  1.00 88.56           C  
ATOM   4664  CD  ARG C  97      -1.721  20.297  21.922  1.00 88.56           C  
ATOM   4665  NE  ARG C  97      -2.428  21.516  22.312  1.00 88.56           N  
ATOM   4666  NH1 ARG C  97      -3.160  22.016  20.172  1.00 88.56           N  
ATOM   4667  NH2 ARG C  97      -3.703  23.391  21.922  1.00 88.56           N  
ATOM   4668  CZ  ARG C  97      -3.096  22.312  21.469  1.00 88.56           C  
ATOM   4669  N   LEU C  98      -2.465  14.578  20.781  1.00 85.38           N  
ATOM   4670  CA  LEU C  98      -1.904  13.281  20.422  1.00 85.38           C  
ATOM   4671  C   LEU C  98      -1.669  13.188  18.922  1.00 85.38           C  
ATOM   4672  CB  LEU C  98      -2.832  12.148  20.875  1.00 85.38           C  
ATOM   4673  O   LEU C  98      -2.342  13.867  18.141  1.00 85.38           O  
ATOM   4674  CG  LEU C  98      -3.234  12.148  22.344  1.00 85.38           C  
ATOM   4675  CD1 LEU C  98      -4.391  11.188  22.578  1.00 85.38           C  
ATOM   4676  CD2 LEU C  98      -2.041  11.789  23.219  1.00 85.38           C  
ATOM   4677  N   ASN C  99      -0.670  12.375  18.625  1.00 78.44           N  
ATOM   4678  CA  ASN C  99      -0.327  12.227  17.203  1.00 78.44           C  
ATOM   4679  C   ASN C  99      -1.089  11.070  16.562  1.00 78.44           C  
ATOM   4680  CB  ASN C  99       1.181  12.023  17.047  1.00 78.44           C  
ATOM   4681  O   ASN C  99      -2.020  10.523  17.156  1.00 78.44           O  
ATOM   4682  CG  ASN C  99       1.680  10.758  17.703  1.00 78.44           C  
ATOM   4683  ND2 ASN C  99       2.996  10.617  17.797  1.00 78.44           N  
ATOM   4684  OD1 ASN C  99       0.888   9.914  18.141  1.00 78.44           O  
ATOM   4685  N   SER C 100      -0.721  10.664  15.312  1.00 76.31           N  
ATOM   4686  CA  SER C 100      -1.446   9.734  14.445  1.00 76.31           C  
ATOM   4687  C   SER C 100      -1.425   8.320  15.016  1.00 76.31           C  
ATOM   4688  CB  SER C 100      -0.854   9.734  13.039  1.00 76.31           C  
ATOM   4689  O   SER C 100      -2.275   7.496  14.680  1.00 76.31           O  
ATOM   4690  OG  SER C 100       0.509   9.344  13.062  1.00 76.31           O  
ATOM   4691  N   ASN C 101      -0.550   8.062  15.914  1.00 74.81           N  
ATOM   4692  CA  ASN C 101      -0.450   6.719  16.469  1.00 74.81           C  
ATOM   4693  C   ASN C 101      -1.665   6.375  17.328  1.00 74.81           C  
ATOM   4694  CB  ASN C 101       0.835   6.570  17.281  1.00 74.81           C  
ATOM   4695  O   ASN C 101      -1.925   5.203  17.594  1.00 74.81           O  
ATOM   4696  CG  ASN C 101       2.084   6.625  16.422  1.00 74.81           C  
ATOM   4697  ND2 ASN C 101       3.234   6.805  17.062  1.00 74.81           N  
ATOM   4698  OD1 ASN C 101       2.014   6.504  15.203  1.00 74.81           O  
ATOM   4699  N   MET C 102      -2.428   7.398  17.672  1.00 81.00           N  
ATOM   4700  CA  MET C 102      -3.578   7.195  18.547  1.00 81.00           C  
ATOM   4701  C   MET C 102      -4.844   6.941  17.734  1.00 81.00           C  
ATOM   4702  CB  MET C 102      -3.777   8.406  19.469  1.00 81.00           C  
ATOM   4703  O   MET C 102      -5.859   6.512  18.281  1.00 81.00           O  
ATOM   4704  CG  MET C 102      -2.830   8.438  20.656  1.00 81.00           C  
ATOM   4705  SD  MET C 102      -3.008   6.965  21.734  1.00 81.00           S  
ATOM   4706  CE  MET C 102      -4.684   7.238  22.375  1.00 81.00           C  
ATOM   4707  N   VAL C 103      -4.883   7.230  16.484  1.00 77.81           N  
ATOM   4708  CA  VAL C 103      -6.086   7.148  15.664  1.00 77.81           C  
ATOM   4709  C   VAL C 103      -6.582   5.703  15.617  1.00 77.81           C  
ATOM   4710  CB  VAL C 103      -5.836   7.680  14.234  1.00 77.81           C  
ATOM   4711  O   VAL C 103      -7.789   5.453  15.656  1.00 77.81           O  
ATOM   4712  CG1 VAL C 103      -7.020   7.359  13.328  1.00 77.81           C  
ATOM   4713  CG2 VAL C 103      -5.566   9.180  14.266  1.00 77.81           C  
ATOM   4714  N   GLY C 104      -5.855   4.730  15.852  1.00 77.38           N  
ATOM   4715  CA  GLY C 104      -6.289   3.344  15.852  1.00 77.38           C  
ATOM   4716  C   GLY C 104      -6.695   2.840  17.219  1.00 77.38           C  
ATOM   4717  O   GLY C 104      -7.293   1.769  17.344  1.00 77.38           O  
ATOM   4718  N   LYS C 105      -6.602   3.697  18.125  1.00 87.31           N  
ATOM   4719  CA  LYS C 105      -6.836   3.244  19.484  1.00 87.31           C  
ATOM   4720  C   LYS C 105      -8.148   3.801  20.031  1.00 87.31           C  
ATOM   4721  CB  LYS C 105      -5.680   3.656  20.406  1.00 87.31           C  
ATOM   4722  O   LYS C 105      -8.656   3.328  21.047  1.00 87.31           O  
ATOM   4723  CG  LYS C 105      -4.344   3.031  20.031  1.00 87.31           C  
ATOM   4724  CD  LYS C 105      -3.283   3.299  21.078  1.00 87.31           C  
ATOM   4725  CE  LYS C 105      -1.966   2.615  20.750  1.00 87.31           C  
ATOM   4726  NZ  LYS C 105      -0.970   2.748  21.844  1.00 87.31           N  
ATOM   4727  N   ILE C 106      -8.758   4.750  19.312  1.00 90.00           N  
ATOM   4728  CA  ILE C 106     -10.047   5.285  19.734  1.00 90.00           C  
ATOM   4729  C   ILE C 106     -11.047   5.195  18.578  1.00 90.00           C  
ATOM   4730  CB  ILE C 106      -9.922   6.746  20.219  1.00 90.00           C  
ATOM   4731  O   ILE C 106     -10.656   4.984  17.438  1.00 90.00           O  
ATOM   4732  CG1 ILE C 106      -9.492   7.660  19.062  1.00 90.00           C  
ATOM   4733  CG2 ILE C 106      -8.930   6.844  21.391  1.00 90.00           C  
ATOM   4734  CD1 ILE C 106      -9.781   9.133  19.297  1.00 90.00           C  
ATOM   4735  N   TRP C 107     -12.281   5.371  18.953  1.00 90.69           N  
ATOM   4736  CA  TRP C 107     -13.328   5.363  17.922  1.00 90.69           C  
ATOM   4737  C   TRP C 107     -13.305   6.656  17.109  1.00 90.69           C  
ATOM   4738  CB  TRP C 107     -14.703   5.172  18.562  1.00 90.69           C  
ATOM   4739  O   TRP C 107     -13.203   7.750  17.688  1.00 90.69           O  
ATOM   4740  CG  TRP C 107     -15.836   5.184  17.578  1.00 90.69           C  
ATOM   4741  CD1 TRP C 107     -16.297   4.129  16.844  1.00 90.69           C  
ATOM   4742  CD2 TRP C 107     -16.641   6.309  17.234  1.00 90.69           C  
ATOM   4743  CE2 TRP C 107     -17.578   5.863  16.266  1.00 90.69           C  
ATOM   4744  CE3 TRP C 107     -16.672   7.652  17.625  1.00 90.69           C  
ATOM   4745  NE1 TRP C 107     -17.344   4.531  16.047  1.00 90.69           N  
ATOM   4746  CH2 TRP C 107     -18.531   8.023  16.109  1.00 90.69           C  
ATOM   4747  CZ2 TRP C 107     -18.531   6.715  15.703  1.00 90.69           C  
ATOM   4748  CZ3 TRP C 107     -17.625   8.500  17.062  1.00 90.69           C  
ATOM   4749  N   ILE C 108     -13.305   6.480  15.836  1.00 90.31           N  
ATOM   4750  CA  ILE C 108     -13.383   7.621  14.930  1.00 90.31           C  
ATOM   4751  C   ILE C 108     -14.594   7.465  14.008  1.00 90.31           C  
ATOM   4752  CB  ILE C 108     -12.094   7.777  14.094  1.00 90.31           C  
ATOM   4753  O   ILE C 108     -14.906   6.355  13.570  1.00 90.31           O  
ATOM   4754  CG1 ILE C 108     -10.883   7.988  15.016  1.00 90.31           C  
ATOM   4755  CG2 ILE C 108     -12.227   8.930  13.102  1.00 90.31           C  
ATOM   4756  CD1 ILE C 108      -9.539   7.934  14.297  1.00 90.31           C  
ATOM   4757  N   PRO C 109     -15.203   8.570  13.680  1.00 90.94           N  
ATOM   4758  CA  PRO C 109     -16.344   8.484  12.766  1.00 90.94           C  
ATOM   4759  C   PRO C 109     -15.984   7.844  11.422  1.00 90.94           C  
ATOM   4760  CB  PRO C 109     -16.766   9.945  12.570  1.00 90.94           C  
ATOM   4761  O   PRO C 109     -14.859   8.016  10.938  1.00 90.94           O  
ATOM   4762  CG  PRO C 109     -16.250  10.648  13.789  1.00 90.94           C  
ATOM   4763  CD  PRO C 109     -14.969   9.984  14.211  1.00 90.94           C  
ATOM   4764  N   ASP C 110     -16.922   7.219  10.805  1.00 88.12           N  
ATOM   4765  CA  ASP C 110     -16.703   6.543   9.531  1.00 88.12           C  
ATOM   4766  C   ASP C 110     -17.109   7.434   8.359  1.00 88.12           C  
ATOM   4767  CB  ASP C 110     -17.469   5.223   9.477  1.00 88.12           C  
ATOM   4768  O   ASP C 110     -17.719   6.965   7.398  1.00 88.12           O  
ATOM   4769  CG  ASP C 110     -18.984   5.418   9.539  1.00 88.12           C  
ATOM   4770  OD1 ASP C 110     -19.438   6.480  10.008  1.00 88.12           O  
ATOM   4771  OD2 ASP C 110     -19.719   4.492   9.125  1.00 88.12           O  
ATOM   4772  N   THR C 111     -16.703   8.578   8.383  1.00 90.44           N  
ATOM   4773  CA  THR C 111     -17.078   9.555   7.363  1.00 90.44           C  
ATOM   4774  C   THR C 111     -16.500   9.156   6.008  1.00 90.44           C  
ATOM   4775  CB  THR C 111     -16.578  10.969   7.738  1.00 90.44           C  
ATOM   4776  O   THR C 111     -15.344   8.742   5.914  1.00 90.44           O  
ATOM   4777  CG2 THR C 111     -17.109  12.016   6.766  1.00 90.44           C  
ATOM   4778  OG1 THR C 111     -17.016  11.289   9.062  1.00 90.44           O  
ATOM   4779  N   PHE C 112     -17.375   9.281   5.004  1.00 88.56           N  
ATOM   4780  CA  PHE C 112     -16.906   9.094   3.635  1.00 88.56           C  
ATOM   4781  C   PHE C 112     -17.484  10.172   2.715  1.00 88.56           C  
ATOM   4782  CB  PHE C 112     -17.297   7.703   3.117  1.00 88.56           C  
ATOM   4783  O   PHE C 112     -18.469  10.812   3.047  1.00 88.56           O  
ATOM   4784  CG  PHE C 112     -18.703   7.621   2.592  1.00 88.56           C  
ATOM   4785  CD1 PHE C 112     -19.781   7.598   3.463  1.00 88.56           C  
ATOM   4786  CD2 PHE C 112     -18.938   7.562   1.226  1.00 88.56           C  
ATOM   4787  CE1 PHE C 112     -21.094   7.520   2.979  1.00 88.56           C  
ATOM   4788  CE2 PHE C 112     -20.234   7.484   0.734  1.00 88.56           C  
ATOM   4789  CZ  PHE C 112     -21.312   7.461   1.612  1.00 88.56           C  
ATOM   4790  N   PHE C 113     -16.766  10.367   1.664  1.00 89.62           N  
ATOM   4791  CA  PHE C 113     -17.219  11.336   0.666  1.00 89.62           C  
ATOM   4792  C   PHE C 113     -17.938  10.633  -0.478  1.00 89.62           C  
ATOM   4793  CB  PHE C 113     -16.031  12.141   0.123  1.00 89.62           C  
ATOM   4794  O   PHE C 113     -17.328   9.883  -1.241  1.00 89.62           O  
ATOM   4795  CG  PHE C 113     -15.430  13.086   1.124  1.00 89.62           C  
ATOM   4796  CD1 PHE C 113     -15.867  14.406   1.199  1.00 89.62           C  
ATOM   4797  CD2 PHE C 113     -14.430  12.664   1.991  1.00 89.62           C  
ATOM   4798  CE1 PHE C 113     -15.312  15.289   2.125  1.00 89.62           C  
ATOM   4799  CE2 PHE C 113     -13.875  13.539   2.918  1.00 89.62           C  
ATOM   4800  CZ  PHE C 113     -14.312  14.852   2.982  1.00 89.62           C  
ATOM   4801  N   ARG C 114     -19.156  10.961  -0.619  1.00 87.44           N  
ATOM   4802  CA  ARG C 114     -20.094  10.227  -1.453  1.00 87.44           C  
ATOM   4803  C   ARG C 114     -19.734  10.359  -2.930  1.00 87.44           C  
ATOM   4804  CB  ARG C 114     -21.516  10.719  -1.215  1.00 87.44           C  
ATOM   4805  O   ARG C 114     -19.906   9.406  -3.699  1.00 87.44           O  
ATOM   4806  CG  ARG C 114     -22.078  10.367   0.156  1.00 87.44           C  
ATOM   4807  CD  ARG C 114     -23.531  10.797   0.305  1.00 87.44           C  
ATOM   4808  NE  ARG C 114     -24.203  10.062   1.376  1.00 87.44           N  
ATOM   4809  NH1 ARG C 114     -25.375   8.664  -0.036  1.00 87.44           N  
ATOM   4810  NH2 ARG C 114     -25.609   8.477   2.236  1.00 87.44           N  
ATOM   4811  CZ  ARG C 114     -25.062   9.070   1.189  1.00 87.44           C  
ATOM   4812  N   ASN C 115     -19.297  11.492  -3.320  1.00 86.50           N  
ATOM   4813  CA  ASN C 115     -19.016  11.688  -4.738  1.00 86.50           C  
ATOM   4814  C   ASN C 115     -17.516  11.719  -5.016  1.00 86.50           C  
ATOM   4815  CB  ASN C 115     -19.688  12.969  -5.246  1.00 86.50           C  
ATOM   4816  O   ASN C 115     -17.078  12.336  -5.984  1.00 86.50           O  
ATOM   4817  CG  ASN C 115     -19.250  14.195  -4.465  1.00 86.50           C  
ATOM   4818  ND2 ASN C 115     -19.031  15.305  -5.168  1.00 86.50           N  
ATOM   4819  OD1 ASN C 115     -19.125  14.148  -3.240  1.00 86.50           O  
ATOM   4820  N   SER C 116     -16.797  11.109  -4.152  1.00 86.88           N  
ATOM   4821  CA  SER C 116     -15.352  11.031  -4.383  1.00 86.88           C  
ATOM   4822  C   SER C 116     -15.000   9.859  -5.289  1.00 86.88           C  
ATOM   4823  CB  SER C 116     -14.609  10.906  -3.057  1.00 86.88           C  
ATOM   4824  O   SER C 116     -15.531   8.758  -5.121  1.00 86.88           O  
ATOM   4825  OG  SER C 116     -14.789   9.625  -2.490  1.00 86.88           O  
ATOM   4826  N   LYS C 117     -14.180  10.109  -6.234  1.00 75.12           N  
ATOM   4827  CA  LYS C 117     -13.602   9.039  -7.047  1.00 75.12           C  
ATOM   4828  C   LYS C 117     -12.328   8.492  -6.410  1.00 75.12           C  
ATOM   4829  CB  LYS C 117     -13.312   9.531  -8.461  1.00 75.12           C  
ATOM   4830  O   LYS C 117     -12.070   7.285  -6.457  1.00 75.12           O  
ATOM   4831  CG  LYS C 117     -14.555   9.820  -9.289  1.00 75.12           C  
ATOM   4832  CD  LYS C 117     -14.211  10.094 -10.742  1.00 75.12           C  
ATOM   4833  CE  LYS C 117     -15.461  10.312 -11.586  1.00 75.12           C  
ATOM   4834  NZ  LYS C 117     -15.133  10.594 -13.016  1.00 75.12           N  
ATOM   4835  N   LYS C 118     -11.609   9.336  -5.961  1.00 72.56           N  
ATOM   4836  CA  LYS C 118     -10.375   9.016  -5.242  1.00 72.56           C  
ATOM   4837  C   LYS C 118     -10.133  10.008  -4.109  1.00 72.56           C  
ATOM   4838  CB  LYS C 118      -9.188   9.000  -6.195  1.00 72.56           C  
ATOM   4839  O   LYS C 118     -10.375  11.211  -4.266  1.00 72.56           O  
ATOM   4840  CG  LYS C 118      -7.918   8.414  -5.594  1.00 72.56           C  
ATOM   4841  CD  LYS C 118      -6.781   8.375  -6.613  1.00 72.56           C  
ATOM   4842  CE  LYS C 118      -5.500   7.832  -5.996  1.00 72.56           C  
ATOM   4843  NZ  LYS C 118      -4.371   7.836  -6.977  1.00 72.56           N  
ATOM   4844  N   ALA C 119      -9.820   9.500  -2.992  1.00 64.62           N  
ATOM   4845  CA  ALA C 119      -9.422  10.359  -1.879  1.00 64.62           C  
ATOM   4846  C   ALA C 119      -8.148   9.844  -1.213  1.00 64.62           C  
ATOM   4847  CB  ALA C 119     -10.555  10.461  -0.855  1.00 64.62           C  
ATOM   4848  O   ALA C 119      -8.023   8.648  -0.952  1.00 64.62           O  
ATOM   4849  N   ASP C 120      -7.223  10.703  -1.086  1.00 65.31           N  
ATOM   4850  CA  ASP C 120      -5.953  10.312  -0.484  1.00 65.31           C  
ATOM   4851  C   ASP C 120      -5.605  11.211   0.697  1.00 65.31           C  
ATOM   4852  CB  ASP C 120      -4.832  10.352  -1.524  1.00 65.31           C  
ATOM   4853  O   ASP C 120      -5.668  12.438   0.588  1.00 65.31           O  
ATOM   4854  CG  ASP C 120      -4.941   9.242  -2.557  1.00 65.31           C  
ATOM   4855  OD1 ASP C 120      -5.387   8.125  -2.209  1.00 65.31           O  
ATOM   4856  OD2 ASP C 120      -4.582   9.484  -3.729  1.00 65.31           O  
ATOM   4857  N   ALA C 121      -5.387  10.547   1.873  1.00 58.97           N  
ATOM   4858  CA  ALA C 121      -4.820  11.289   2.994  1.00 58.97           C  
ATOM   4859  C   ALA C 121      -3.328  11.539   2.793  1.00 58.97           C  
ATOM   4860  CB  ALA C 121      -5.066  10.547   4.305  1.00 58.97           C  
ATOM   4861  O   ALA C 121      -2.611  10.664   2.293  1.00 58.97           O  
ATOM   4862  N   HIS C 122      -2.988  12.688   3.146  1.00 58.81           N  
ATOM   4863  CA  HIS C 122      -1.591  13.078   2.990  1.00 58.81           C  
ATOM   4864  C   HIS C 122      -0.725  12.469   4.090  1.00 58.81           C  
ATOM   4865  CB  HIS C 122      -1.453  14.602   2.994  1.00 58.81           C  
ATOM   4866  O   HIS C 122      -1.154  12.375   5.238  1.00 58.81           O  
ATOM   4867  CG  HIS C 122      -1.917  15.250   1.728  1.00 58.81           C  
ATOM   4868  CD2 HIS C 122      -3.160  15.422   1.220  1.00 58.81           C  
ATOM   4869  ND1 HIS C 122      -1.049  15.812   0.819  1.00 58.81           N  
ATOM   4870  CE1 HIS C 122      -1.740  16.297  -0.196  1.00 58.81           C  
ATOM   4871  NE2 HIS C 122      -3.023  16.078   0.023  1.00 58.81           N  
ATOM   4872  N   TRP C 123       0.354  11.922   3.693  1.00 54.12           N  
ATOM   4873  CA  TRP C 123       1.331  11.445   4.672  1.00 54.12           C  
ATOM   4874  C   TRP C 123       2.754  11.664   4.164  1.00 54.12           C  
ATOM   4875  CB  TRP C 123       1.104   9.969   4.984  1.00 54.12           C  
ATOM   4876  O   TRP C 123       3.002  11.625   2.957  1.00 54.12           O  
ATOM   4877  CG  TRP C 123       1.318   9.055   3.812  1.00 54.12           C  
ATOM   4878  CD1 TRP C 123       0.585   9.016   2.660  1.00 54.12           C  
ATOM   4879  CD2 TRP C 123       2.330   8.055   3.684  1.00 54.12           C  
ATOM   4880  CE2 TRP C 123       2.152   7.441   2.424  1.00 54.12           C  
ATOM   4881  CE3 TRP C 123       3.373   7.617   4.512  1.00 54.12           C  
ATOM   4882  NE1 TRP C 123       1.082   8.047   1.820  1.00 54.12           N  
ATOM   4883  CH2 TRP C 123       3.992   6.000   2.801  1.00 54.12           C  
ATOM   4884  CZ2 TRP C 123       2.980   6.410   1.972  1.00 54.12           C  
ATOM   4885  CZ3 TRP C 123       4.195   6.590   4.059  1.00 54.12           C  
ATOM   4886  N   ILE C 124       3.557  12.211   4.902  1.00 53.47           N  
ATOM   4887  CA  ILE C 124       4.980  12.242   4.594  1.00 53.47           C  
ATOM   4888  C   ILE C 124       5.699  11.117   5.340  1.00 53.47           C  
ATOM   4889  CB  ILE C 124       5.609  13.609   4.953  1.00 53.47           C  
ATOM   4890  O   ILE C 124       6.059  10.102   4.742  1.00 53.47           O  
ATOM   4891  CG1 ILE C 124       4.941  14.727   4.148  1.00 53.47           C  
ATOM   4892  CG2 ILE C 124       7.121  13.586   4.719  1.00 53.47           C  
ATOM   4893  CD1 ILE C 124       5.398  16.125   4.539  1.00 53.47           C  
ATOM   4894  N   THR C 125       5.746  11.406   6.605  1.00 55.66           N  
ATOM   4895  CA  THR C 125       6.352  10.414   7.480  1.00 55.66           C  
ATOM   4896  C   THR C 125       5.289   9.719   8.328  1.00 55.66           C  
ATOM   4897  CB  THR C 125       7.410  11.047   8.406  1.00 55.66           C  
ATOM   4898  O   THR C 125       5.355   8.508   8.547  1.00 55.66           O  
ATOM   4899  CG2 THR C 125       8.617  11.516   7.605  1.00 55.66           C  
ATOM   4900  OG1 THR C 125       6.832  12.172   9.078  1.00 55.66           O  
ATOM   4901  N   THR C 126       4.324  10.516   8.562  1.00 63.03           N  
ATOM   4902  CA  THR C 126       3.162  10.062   9.312  1.00 63.03           C  
ATOM   4903  C   THR C 126       1.878  10.633   8.719  1.00 63.03           C  
ATOM   4904  CB  THR C 126       3.270  10.469  10.797  1.00 63.03           C  
ATOM   4905  O   THR C 126       1.897  11.695   8.094  1.00 63.03           O  
ATOM   4906  CG2 THR C 126       4.492   9.828  11.453  1.00 63.03           C  
ATOM   4907  OG1 THR C 126       3.377  11.891  10.891  1.00 63.03           O  
ATOM   4908  N   PRO C 127       0.862   9.867   8.820  1.00 66.31           N  
ATOM   4909  CA  PRO C 127      -0.396  10.438   8.336  1.00 66.31           C  
ATOM   4910  C   PRO C 127      -0.718  11.781   8.984  1.00 66.31           C  
ATOM   4911  CB  PRO C 127      -1.436   9.383   8.727  1.00 66.31           C  
ATOM   4912  O   PRO C 127      -0.429  11.992  10.172  1.00 66.31           O  
ATOM   4913  CG  PRO C 127      -0.643   8.148   8.992  1.00 66.31           C  
ATOM   4914  CD  PRO C 127       0.745   8.547   9.398  1.00 66.31           C  
ATOM   4915  N   ASN C 128      -1.140  12.711   8.211  1.00 75.56           N  
ATOM   4916  CA  ASN C 128      -1.543  14.023   8.703  1.00 75.56           C  
ATOM   4917  C   ASN C 128      -2.879  13.969   9.438  1.00 75.56           C  
ATOM   4918  CB  ASN C 128      -1.613  15.031   7.555  1.00 75.56           C  
ATOM   4919  O   ASN C 128      -3.893  14.445   8.930  1.00 75.56           O  
ATOM   4920  CG  ASN C 128      -0.256  15.312   6.938  1.00 75.56           C  
ATOM   4921  ND2 ASN C 128      -0.255  15.797   5.703  1.00 75.56           N  
ATOM   4922  OD1 ASN C 128       0.782  15.086   7.566  1.00 75.56           O  
ATOM   4923  N   ARG C 129      -2.762  13.258  10.562  1.00 79.94           N  
ATOM   4924  CA  ARG C 129      -3.906  13.117  11.453  1.00 79.94           C  
ATOM   4925  C   ARG C 129      -3.557  13.578  12.867  1.00 79.94           C  
ATOM   4926  CB  ARG C 129      -4.395  11.672  11.477  1.00 79.94           C  
ATOM   4927  O   ARG C 129      -2.438  13.367  13.336  1.00 79.94           O  
ATOM   4928  CG  ARG C 129      -4.766  11.117  10.109  1.00 79.94           C  
ATOM   4929  CD  ARG C 129      -5.109   9.641  10.172  1.00 79.94           C  
ATOM   4930  NE  ARG C 129      -5.371   9.094   8.844  1.00 79.94           N  
ATOM   4931  NH1 ARG C 129      -5.715   6.926   9.578  1.00 79.94           N  
ATOM   4932  NH2 ARG C 129      -5.875   7.422   7.348  1.00 79.94           N  
ATOM   4933  CZ  ARG C 129      -5.652   7.812   8.594  1.00 79.94           C  
ATOM   4934  N   MET C 130      -4.516  14.266  13.453  1.00 83.94           N  
ATOM   4935  CA  MET C 130      -4.320  14.758  14.812  1.00 83.94           C  
ATOM   4936  C   MET C 130      -5.559  14.508  15.664  1.00 83.94           C  
ATOM   4937  CB  MET C 130      -3.982  16.250  14.805  1.00 83.94           C
[truncated: 384,751 more chars]
