# Supplementary material for: Modular Structure and Polymerization Status of GABAA Receptors Illustrated with EM Analysis and AlphaFold2 Prediction
Source: Int J Mol Sci. 2024 Sep 21;25(18):10142. doi: 10.3390/ijms251810142 (PMC11432007; doi:10.3390/ijms251810142)
Supplement: Supplementary file 1 [file ijms-25-10142-s001.zip › AlphaFold2 PDB files/Heteropentamer PDB/Heteropentamer_rank_001_alphafold2_multimer_v3.pdb]

MODEL     1                                                                     
ATOM      1  N   GLN A   1      24.250  43.969 -20.641  1.00 26.98           N  
ATOM      2  CA  GLN A   1      24.891  42.750 -20.156  1.00 26.98           C  
ATOM      3  C   GLN A   1      23.859  41.781 -19.609  1.00 26.98           C  
ATOM      4  CB  GLN A   1      25.938  43.062 -19.094  1.00 26.98           C  
ATOM      5  O   GLN A   1      23.062  42.125 -18.750  1.00 26.98           O  
ATOM      6  CG  GLN A   1      27.344  43.250 -19.641  1.00 26.98           C  
ATOM      7  CD  GLN A   1      28.391  43.281 -18.547  1.00 26.98           C  
ATOM      8  NE2 GLN A   1      29.656  43.156 -18.938  1.00 26.98           N  
ATOM      9  OE1 GLN A   1      28.078  43.438 -17.359  1.00 26.98           O  
ATOM     10  N   PRO A   2      23.297  40.750 -20.297  1.00 36.38           N  
ATOM     11  CA  PRO A   2      22.062  40.031 -19.891  1.00 36.38           C  
ATOM     12  C   PRO A   2      22.125  39.531 -18.453  1.00 36.38           C  
ATOM     13  CB  PRO A   2      21.984  38.875 -20.875  1.00 36.38           C  
ATOM     14  O   PRO A   2      23.172  39.062 -18.000  1.00 36.38           O  
ATOM     15  CG  PRO A   2      23.312  38.844 -21.562  1.00 36.38           C  
ATOM     16  CD  PRO A   2      24.094  40.062 -21.125  1.00 36.38           C  
ATOM     17  N   SER A   3      21.391  40.000 -17.453  1.00 35.03           N  
ATOM     18  CA  SER A   3      21.500  39.906 -15.992  1.00 35.03           C  
ATOM     19  C   SER A   3      21.656  38.469 -15.531  1.00 35.03           C  
ATOM     20  CB  SER A   3      20.281  40.531 -15.328  1.00 35.03           C  
ATOM     21  O   SER A   3      21.266  37.531 -16.250  1.00 35.03           O  
ATOM     22  OG  SER A   3      19.141  39.688 -15.461  1.00 35.03           O  
ATOM     23  N   LEU A   4      22.547  38.125 -14.492  1.00 37.88           N  
ATOM     24  CA  LEU A   4      22.828  36.844 -13.844  1.00 37.88           C  
ATOM     25  C   LEU A   4      21.547  36.031 -13.633  1.00 37.88           C  
ATOM     26  CB  LEU A   4      23.531  37.062 -12.500  1.00 37.88           C  
ATOM     27  O   LEU A   4      21.594  34.812 -13.453  1.00 37.88           O  
ATOM     28  CG  LEU A   4      25.031  36.781 -12.461  1.00 37.88           C  
ATOM     29  CD1 LEU A   4      25.781  37.969 -11.883  1.00 37.88           C  
ATOM     30  CD2 LEU A   4      25.312  35.531 -11.656  1.00 37.88           C  
ATOM     31  N   GLN A   5      20.453  36.625 -13.320  1.00 39.34           N  
ATOM     32  CA  GLN A   5      19.156  36.000 -13.016  1.00 39.34           C  
ATOM     33  C   GLN A   5      18.625  35.250 -14.227  1.00 39.34           C  
ATOM     34  CB  GLN A   5      18.141  37.062 -12.562  1.00 39.34           C  
ATOM     35  O   GLN A   5      17.984  34.188 -14.078  1.00 39.34           O  
ATOM     36  CG  GLN A   5      17.922  37.094 -11.055  1.00 39.34           C  
ATOM     37  CD  GLN A   5      17.000  38.188 -10.625  1.00 39.34           C  
ATOM     38  NE2 GLN A   5      16.578  38.156  -9.367  1.00 39.34           N  
ATOM     39  OE1 GLN A   5      16.656  39.094 -11.414  1.00 39.34           O  
ATOM     40  N   ASP A   6      18.672  35.719 -15.438  1.00 41.56           N  
ATOM     41  CA  ASP A   6      18.203  35.094 -16.672  1.00 41.56           C  
ATOM     42  C   ASP A   6      19.047  33.875 -17.031  1.00 41.56           C  
ATOM     43  CB  ASP A   6      18.250  36.125 -17.828  1.00 41.56           C  
ATOM     44  O   ASP A   6      18.562  32.969 -17.719  1.00 41.56           O  
ATOM     45  CG  ASP A   6      17.000  36.969 -17.891  1.00 41.56           C  
ATOM     46  OD1 ASP A   6      15.961  36.594 -17.297  1.00 41.56           O  
ATOM     47  OD2 ASP A   6      17.047  38.031 -18.547  1.00 41.56           O  
ATOM     48  N   GLU A   7      20.312  33.812 -16.656  1.00 40.50           N  
ATOM     49  CA  GLU A   7      21.203  32.688 -16.953  1.00 40.50           C  
ATOM     50  C   GLU A   7      20.844  31.469 -16.109  1.00 40.50           C  
ATOM     51  CB  GLU A   7      22.672  33.094 -16.703  1.00 40.50           C  
ATOM     52  O   GLU A   7      20.953  30.344 -16.562  1.00 40.50           O  
ATOM     53  CG  GLU A   7      23.375  33.594 -17.953  1.00 40.50           C  
ATOM     54  CD  GLU A   7      24.844  33.938 -17.703  1.00 40.50           C  
ATOM     55  OE1 GLU A   7      25.547  34.312 -18.672  1.00 40.50           O  
ATOM     56  OE2 GLU A   7      25.281  33.844 -16.547  1.00 40.50           O  
ATOM     57  N   LEU A   8      20.500  31.656 -14.773  1.00 43.75           N  
ATOM     58  CA  LEU A   8      20.172  30.594 -13.828  1.00 43.75           C  
ATOM     59  C   LEU A   8      18.875  29.906 -14.203  1.00 43.75           C  
ATOM     60  CB  LEU A   8      20.094  31.156 -12.406  1.00 43.75           C  
ATOM     61  O   LEU A   8      18.672  28.719 -13.898  1.00 43.75           O  
ATOM     62  CG  LEU A   8      21.359  31.047 -11.555  1.00 43.75           C  
ATOM     63  CD1 LEU A   8      21.500  32.281 -10.672  1.00 43.75           C  
ATOM     64  CD2 LEU A   8      21.344  29.781 -10.711  1.00 43.75           C  
ATOM     65  N   LYS A   9      17.812  30.719 -14.586  1.00 49.97           N  
ATOM     66  CA  LYS A   9      16.594  30.156 -15.156  1.00 49.97           C  
ATOM     67  C   LYS A   9      16.906  29.266 -16.344  1.00 49.97           C  
ATOM     68  CB  LYS A   9      15.625  31.266 -15.578  1.00 49.97           C  
ATOM     69  O   LYS A   9      16.203  28.281 -16.609  1.00 49.97           O  
ATOM     70  CG  LYS A   9      14.508  31.516 -14.578  1.00 49.97           C  
ATOM     71  CD  LYS A   9      13.531  32.562 -15.078  1.00 49.97           C  
ATOM     72  CE  LYS A   9      12.461  32.906 -14.047  1.00 49.97           C  
ATOM     73  NZ  LYS A   9      11.531  33.969 -14.523  1.00 49.97           N  
ATOM     74  N   ASP A  10      18.156  29.578 -16.953  1.00 55.72           N  
ATOM     75  CA  ASP A  10      18.656  28.969 -18.172  1.00 55.72           C  
ATOM     76  C   ASP A  10      19.219  27.578 -17.906  1.00 55.72           C  
ATOM     77  CB  ASP A  10      19.719  29.844 -18.812  1.00 55.72           C  
ATOM     78  O   ASP A  10      19.016  26.656 -18.703  1.00 55.72           O  
ATOM     79  CG  ASP A  10      19.719  29.766 -20.328  1.00 55.72           C  
ATOM     80  OD1 ASP A  10      18.906  29.016 -20.906  1.00 55.72           O  
ATOM     81  OD2 ASP A  10      20.562  30.453 -20.969  1.00 55.72           O  
ATOM     82  N   ASN A  11      19.766  27.484 -16.625  1.00 60.25           N  
ATOM     83  CA  ASN A  11      20.422  26.188 -16.391  1.00 60.25           C  
ATOM     84  C   ASN A  11      19.391  25.094 -16.125  1.00 60.25           C  
ATOM     85  CB  ASN A  11      21.406  26.281 -15.234  1.00 60.25           C  
ATOM     86  O   ASN A  11      19.531  23.969 -16.641  1.00 60.25           O  
ATOM     87  CG  ASN A  11      22.781  26.750 -15.672  1.00 60.25           C  
ATOM     88  ND2 ASN A  11      23.625  27.109 -14.711  1.00 60.25           N  
ATOM     89  OD1 ASN A  11      23.078  26.766 -16.875  1.00 60.25           O  
ATOM     90  N   THR A  12      18.312  25.453 -15.398  1.00 70.00           N  
ATOM     91  CA  THR A  12      17.297  24.422 -15.156  1.00 70.00           C  
ATOM     92  C   THR A  12      16.641  23.984 -16.469  1.00 70.00           C  
ATOM     93  CB  THR A  12      16.219  24.922 -14.172  1.00 70.00           C  
ATOM     94  O   THR A  12      16.359  22.812 -16.656  1.00 70.00           O  
ATOM     95  CG2 THR A  12      15.375  23.766 -13.656  1.00 70.00           C  
ATOM     96  OG1 THR A  12      16.859  25.562 -13.062  1.00 70.00           O  
ATOM     97  N   THR A  13      16.641  24.922 -17.281  1.00 79.81           N  
ATOM     98  CA  THR A  13      16.016  24.641 -18.578  1.00 79.81           C  
ATOM     99  C   THR A  13      16.922  23.719 -19.406  1.00 79.81           C  
ATOM    100  CB  THR A  13      15.742  25.938 -19.359  1.00 79.81           C  
ATOM    101  O   THR A  13      16.422  22.828 -20.094  1.00 79.81           O  
ATOM    102  CG2 THR A  13      14.289  26.375 -19.188  1.00 79.81           C  
ATOM    103  OG1 THR A  13      16.594  26.969 -18.875  1.00 79.81           O  
ATOM    104  N   VAL A  14      18.203  23.984 -19.219  1.00 88.31           N  
ATOM    105  CA  VAL A  14      19.156  23.172 -19.969  1.00 88.31           C  
ATOM    106  C   VAL A  14      19.078  21.719 -19.484  1.00 88.31           C  
ATOM    107  CB  VAL A  14      20.594  23.703 -19.812  1.00 88.31           C  
ATOM    108  O   VAL A  14      19.016  20.797 -20.281  1.00 88.31           O  
ATOM    109  CG1 VAL A  14      21.594  22.703 -20.406  1.00 88.31           C  
ATOM    110  CG2 VAL A  14      20.734  25.062 -20.500  1.00 88.31           C  
ATOM    111  N   PHE A  15      19.031  21.578 -18.219  1.00 91.44           N  
ATOM    112  CA  PHE A  15      18.984  20.234 -17.656  1.00 91.44           C  
ATOM    113  C   PHE A  15      17.641  19.578 -17.906  1.00 91.44           C  
ATOM    114  CB  PHE A  15      19.281  20.281 -16.141  1.00 91.44           C  
ATOM    115  O   PHE A  15      17.578  18.359 -18.109  1.00 91.44           O  
ATOM    116  CG  PHE A  15      20.719  20.562 -15.805  1.00 91.44           C  
ATOM    117  CD1 PHE A  15      21.703  19.609 -16.047  1.00 91.44           C  
ATOM    118  CD2 PHE A  15      21.078  21.781 -15.242  1.00 91.44           C  
ATOM    119  CE1 PHE A  15      23.031  19.875 -15.734  1.00 91.44           C  
ATOM    120  CE2 PHE A  15      22.406  22.047 -14.930  1.00 91.44           C  
ATOM    121  CZ  PHE A  15      23.391  21.094 -15.172  1.00 91.44           C  
ATOM    122  N   THR A  16      16.609  20.328 -17.891  1.00 92.50           N  
ATOM    123  CA  THR A  16      15.305  19.797 -18.234  1.00 92.50           C  
ATOM    124  C   THR A  16      15.297  19.281 -19.672  1.00 92.50           C  
ATOM    125  CB  THR A  16      14.211  20.875 -18.078  1.00 92.50           C  
ATOM    126  O   THR A  16      14.758  18.203 -19.938  1.00 92.50           O  
ATOM    127  CG2 THR A  16      12.852  20.359 -18.531  1.00 92.50           C  
ATOM    128  OG1 THR A  16      14.125  21.250 -16.703  1.00 92.50           O  
ATOM    129  N   ARG A  17      15.898  19.938 -20.484  1.00 94.31           N  
ATOM    130  CA  ARG A  17      15.977  19.516 -21.875  1.00 94.31           C  
ATOM    131  C   ARG A  17      16.797  18.250 -22.016  1.00 94.31           C  
ATOM    132  CB  ARG A  17      16.578  20.625 -22.734  1.00 94.31           C  
ATOM    133  O   ARG A  17      16.453  17.359 -22.812  1.00 94.31           O  
ATOM    134  CG  ARG A  17      15.609  21.766 -23.016  1.00 94.31           C  
ATOM    135  CD  ARG A  17      16.219  22.812 -23.953  1.00 94.31           C  
ATOM    136  NE  ARG A  17      15.227  23.781 -24.406  1.00 94.31           N  
ATOM    137  NH1 ARG A  17      16.719  25.031 -25.656  1.00 94.31           N  
ATOM    138  NH2 ARG A  17      14.508  25.625 -25.578  1.00 94.31           N  
ATOM    139  CZ  ARG A  17      15.484  24.797 -25.219  1.00 94.31           C  
ATOM    140  N   ILE A  18      17.922  18.250 -21.312  1.00 94.12           N  
ATOM    141  CA  ILE A  18      18.766  17.062 -21.344  1.00 94.12           C  
ATOM    142  C   ILE A  18      17.969  15.844 -20.875  1.00 94.12           C  
ATOM    143  CB  ILE A  18      20.016  17.234 -20.469  1.00 94.12           C  
ATOM    144  O   ILE A  18      17.969  14.805 -21.547  1.00 94.12           O  
ATOM    145  CG1 ILE A  18      20.984  18.234 -21.109  1.00 94.12           C  
ATOM    146  CG2 ILE A  18      20.703  15.898 -20.219  1.00 94.12           C  
ATOM    147  CD1 ILE A  18      22.141  18.656 -20.203  1.00 94.12           C  
ATOM    148  N   LEU A  19      17.250  16.000 -19.797  1.00 93.81           N  
ATOM    149  CA  LEU A  19      16.469  14.906 -19.250  1.00 93.81           C  
ATOM    150  C   LEU A  19      15.344  14.508 -20.203  1.00 93.81           C  
ATOM    151  CB  LEU A  19      15.883  15.289 -17.875  1.00 93.81           C  
ATOM    152  O   LEU A  19      15.086  13.320 -20.391  1.00 93.81           O  
ATOM    153  CG  LEU A  19      16.891  15.445 -16.734  1.00 93.81           C  
ATOM    154  CD1 LEU A  19      16.156  15.844 -15.453  1.00 93.81           C  
ATOM    155  CD2 LEU A  19      17.672  14.164 -16.531  1.00 93.81           C  
ATOM    156  N   ASP A  20      14.664  15.500 -20.750  1.00 94.56           N  
ATOM    157  CA  ASP A  20      13.609  15.227 -21.719  1.00 94.56           C  
ATOM    158  C   ASP A  20      14.148  14.453 -22.922  1.00 94.56           C  
ATOM    159  CB  ASP A  20      12.945  16.531 -22.188  1.00 94.56           C  
ATOM    160  O   ASP A  20      13.516  13.516 -23.406  1.00 94.56           O  
ATOM    161  CG  ASP A  20      12.070  17.156 -21.109  1.00 94.56           C  
ATOM    162  OD1 ASP A  20      11.750  16.484 -20.109  1.00 94.56           O  
ATOM    163  OD2 ASP A  20      11.695  18.344 -21.281  1.00 94.56           O  
ATOM    164  N   ARG A  21      15.297  14.750 -23.375  1.00 95.31           N  
ATOM    165  CA  ARG A  21      15.930  14.078 -24.500  1.00 95.31           C  
ATOM    166  C   ARG A  21      16.312  12.648 -24.156  1.00 95.31           C  
ATOM    167  CB  ARG A  21      17.172  14.859 -24.969  1.00 95.31           C  
ATOM    168  O   ARG A  21      16.188  11.742 -24.984  1.00 95.31           O  
ATOM    169  CG  ARG A  21      16.844  16.062 -25.828  1.00 95.31           C  
ATOM    170  CD  ARG A  21      18.109  16.750 -26.328  1.00 95.31           C  
ATOM    171  NE  ARG A  21      17.812  18.031 -26.953  1.00 95.31           N  
ATOM    172  NH1 ARG A  21      20.031  18.656 -27.203  1.00 95.31           N  
ATOM    173  NH2 ARG A  21      18.359  20.062 -27.891  1.00 95.31           N  
ATOM    174  CZ  ARG A  21      18.734  18.922 -27.344  1.00 95.31           C  
ATOM    175  N   LEU A  22      16.828  12.500 -22.953  1.00 94.62           N  
ATOM    176  CA  LEU A  22      17.219  11.172 -22.500  1.00 94.62           C  
ATOM    177  C   LEU A  22      16.016  10.234 -22.484  1.00 94.62           C  
ATOM    178  CB  LEU A  22      17.844  11.242 -21.109  1.00 94.62           C  
ATOM    179  O   LEU A  22      16.141   9.047 -22.812  1.00 94.62           O  
ATOM    180  CG  LEU A  22      19.266  11.820 -21.031  1.00 94.62           C  
ATOM    181  CD1 LEU A  22      19.719  11.883 -19.578  1.00 94.62           C  
ATOM    182  CD2 LEU A  22      20.219  10.992 -21.859  1.00 94.62           C  
ATOM    183  N   LEU A  23      14.844  10.758 -22.172  1.00 94.81           N  
ATOM    184  CA  LEU A  23      13.664   9.922 -22.000  1.00 94.81           C  
ATOM    185  C   LEU A  23      12.875   9.828 -23.297  1.00 94.81           C  
ATOM    186  CB  LEU A  23      12.773  10.477 -20.891  1.00 94.81           C  
ATOM    187  O   LEU A  23      11.961   9.008 -23.422  1.00 94.81           O  
ATOM    188  CG  LEU A  23      13.312  10.359 -19.469  1.00 94.81           C  
ATOM    189  CD1 LEU A  23      12.359  11.016 -18.469  1.00 94.81           C  
ATOM    190  CD2 LEU A  23      13.555   8.906 -19.094  1.00 94.81           C  
ATOM    191  N   ASP A  24      13.242  10.695 -24.188  1.00 94.31           N  
ATOM    192  CA  ASP A  24      12.547  10.672 -25.469  1.00 94.31           C  
ATOM    193  C   ASP A  24      12.805   9.359 -26.219  1.00 94.31           C  
ATOM    194  CB  ASP A  24      12.977  11.859 -26.344  1.00 94.31           C  
ATOM    195  O   ASP A  24      13.930   9.109 -26.656  1.00 94.31           O  
ATOM    196  CG  ASP A  24      12.125  12.016 -27.594  1.00 94.31           C  
ATOM    197  OD1 ASP A  24      11.055  11.375 -27.688  1.00 94.31           O  
ATOM    198  OD2 ASP A  24      12.539  12.773 -28.484  1.00 94.31           O  
ATOM    199  N   GLY A  25      11.797   8.492 -26.250  1.00 91.69           N  
ATOM    200  CA  GLY A  25      11.914   7.223 -26.953  1.00 91.69           C  
ATOM    201  C   GLY A  25      12.555   6.137 -26.125  1.00 91.69           C  
ATOM    202  O   GLY A  25      12.797   5.031 -26.609  1.00 91.69           O  
ATOM    203  N   TYR A  26      13.008   6.457 -24.969  1.00 94.81           N  
ATOM    204  CA  TYR A  26      13.602   5.461 -24.078  1.00 94.81           C  
ATOM    205  C   TYR A  26      12.578   4.395 -23.703  1.00 94.81           C  
ATOM    206  CB  TYR A  26      14.141   6.125 -22.812  1.00 94.81           C  
ATOM    207  O   TYR A  26      11.445   4.711 -23.328  1.00 94.81           O  
ATOM    208  CG  TYR A  26      14.867   5.176 -21.891  1.00 94.81           C  
ATOM    209  CD1 TYR A  26      14.195   4.562 -20.828  1.00 94.81           C  
ATOM    210  CD2 TYR A  26      16.219   4.887 -22.078  1.00 94.81           C  
ATOM    211  CE1 TYR A  26      14.859   3.688 -19.984  1.00 94.81           C  
ATOM    212  CE2 TYR A  26      16.891   4.012 -21.219  1.00 94.81           C  
ATOM    213  OH  TYR A  26      16.859   2.553 -19.344  1.00 94.81           O  
ATOM    214  CZ  TYR A  26      16.203   3.418 -20.188  1.00 94.81           C  
ATOM    215  N   ASP A  27      12.852   3.160 -23.812  1.00 94.56           N  
ATOM    216  CA  ASP A  27      11.977   2.035 -23.500  1.00 94.56           C  
ATOM    217  C   ASP A  27      12.477   1.280 -22.266  1.00 94.56           C  
ATOM    218  CB  ASP A  27      11.883   1.083 -24.688  1.00 94.56           C  
ATOM    219  O   ASP A  27      13.422   0.495 -22.344  1.00 94.56           O  
ATOM    220  CG  ASP A  27      10.711   0.117 -24.578  1.00 94.56           C  
ATOM    221  OD1 ASP A  27      10.234  -0.141 -23.453  1.00 94.56           O  
ATOM    222  OD2 ASP A  27      10.266  -0.393 -25.625  1.00 94.56           O  
ATOM    223  N   ASN A  28      11.852   1.500 -21.203  1.00 95.06           N  
ATOM    224  CA  ASN A  28      12.289   0.927 -19.922  1.00 95.06           C  
ATOM    225  C   ASN A  28      11.875  -0.535 -19.797  1.00 95.06           C  
ATOM    226  CB  ASN A  28      11.742   1.740 -18.750  1.00 95.06           C  
ATOM    227  O   ASN A  28      12.219  -1.200 -18.828  1.00 95.06           O  
ATOM    228  CG  ASN A  28      10.227   1.805 -18.750  1.00 95.06           C  
ATOM    229  ND2 ASN A  28       9.672   2.592 -17.828  1.00 95.06           N  
ATOM    230  OD1 ASN A  28       9.562   1.150 -19.547  1.00 95.06           O  
ATOM    231  N   ARG A  29      11.250  -1.080 -20.766  1.00 94.75           N  
ATOM    232  CA  ARG A  29      10.875  -2.490 -20.781  1.00 94.75           C  
ATOM    233  C   ARG A  29      12.031  -3.363 -21.234  1.00 94.75           C  
ATOM    234  CB  ARG A  29       9.656  -2.713 -21.688  1.00 94.75           C  
ATOM    235  O   ARG A  29      12.023  -4.578 -21.031  1.00 94.75           O  
ATOM    236  CG  ARG A  29       8.422  -1.941 -21.266  1.00 94.75           C  
ATOM    237  CD  ARG A  29       7.352  -1.950 -22.344  1.00 94.75           C  
ATOM    238  NE  ARG A  29       7.789  -1.235 -23.547  1.00 94.75           N  
ATOM    239  NH1 ARG A  29       5.812  -1.542 -24.703  1.00 94.75           N  
ATOM    240  NH2 ARG A  29       7.547  -0.392 -25.656  1.00 94.75           N  
ATOM    241  CZ  ARG A  29       7.047  -1.059 -24.625  1.00 94.75           C  
ATOM    242  N   LEU A  30      13.000  -2.770 -21.812  1.00 95.25           N  
ATOM    243  CA  LEU A  30      14.109  -3.494 -22.438  1.00 95.25           C  
ATOM    244  C   LEU A  30      15.414  -3.223 -21.703  1.00 95.25           C  
ATOM    245  CB  LEU A  30      14.242  -3.102 -23.906  1.00 95.25           C  
ATOM    246  O   LEU A  30      15.727  -2.072 -21.391  1.00 95.25           O  
ATOM    247  CG  LEU A  30      12.977  -3.205 -24.750  1.00 95.25           C  
ATOM    248  CD1 LEU A  30      13.242  -2.705 -26.172  1.00 95.25           C  
ATOM    249  CD2 LEU A  30      12.461  -4.641 -24.781  1.00 95.25           C  
ATOM    250  N   ARG A  31      16.156  -4.277 -21.469  1.00 95.75           N  
ATOM    251  CA  ARG A  31      17.453  -4.145 -20.812  1.00 95.75           C  
ATOM    252  C   ARG A  31      18.469  -3.510 -21.750  1.00 95.75           C  
ATOM    253  CB  ARG A  31      17.953  -5.508 -20.344  1.00 95.75           C  
ATOM    254  O   ARG A  31      18.328  -3.592 -22.984  1.00 95.75           O  
ATOM    255  CG  ARG A  31      18.266  -6.477 -21.469  1.00 95.75           C  
ATOM    256  CD  ARG A  31      18.922  -7.754 -20.953  1.00 95.75           C  
ATOM    257  NE  ARG A  31      19.266  -8.664 -22.031  1.00 95.75           N  
ATOM    258  NH1 ARG A  31      21.312  -7.691 -22.469  1.00 95.75           N  
ATOM    259  NH2 ARG A  31      20.609  -9.492 -23.703  1.00 95.75           N  
ATOM    260  CZ  ARG A  31      20.391  -8.617 -22.734  1.00 95.75           C  
ATOM    261  N   PRO A  32      19.500  -2.902 -21.188  1.00 95.62           N  
ATOM    262  CA  PRO A  32      20.578  -2.373 -22.016  1.00 95.62           C  
ATOM    263  C   PRO A  32      21.344  -3.465 -22.750  1.00 95.62           C  
ATOM    264  CB  PRO A  32      21.484  -1.673 -21.000  1.00 95.62           C  
ATOM    265  O   PRO A  32      21.547  -4.559 -22.219  1.00 95.62           O  
ATOM    266  CG  PRO A  32      20.625  -1.462 -19.797  1.00 95.62           C  
ATOM    267  CD  PRO A  32      19.578  -2.547 -19.750  1.00 95.62           C  
ATOM    268  N   GLY A  33      21.656  -3.188 -24.000  1.00 90.31           N  
ATOM    269  CA  GLY A  33      22.484  -4.094 -24.781  1.00 90.31           C  
ATOM    270  C   GLY A  33      21.719  -5.277 -25.328  1.00 90.31           C  
ATOM    271  O   GLY A  33      22.312  -6.293 -25.703  1.00 90.31           O  
ATOM    272  N   LEU A  34      20.453  -5.223 -25.266  1.00 88.50           N  
ATOM    273  CA  LEU A  34      19.625  -6.324 -25.734  1.00 88.50           C  
ATOM    274  C   LEU A  34      19.969  -6.688 -27.188  1.00 88.50           C  
ATOM    275  CB  LEU A  34      18.141  -5.965 -25.625  1.00 88.50           C  
ATOM    276  O   LEU A  34      19.984  -5.820 -28.062  1.00 88.50           O  
ATOM    277  CG  LEU A  34      17.156  -7.066 -26.000  1.00 88.50           C  
ATOM    278  CD1 LEU A  34      16.969  -8.039 -24.844  1.00 88.50           C  
ATOM    279  CD2 LEU A  34      15.812  -6.465 -26.422  1.00 88.50           C  
ATOM    280  N   GLY A  35      20.219  -7.973 -27.391  1.00 78.12           N  
ATOM    281  CA  GLY A  35      20.547  -8.469 -28.719  1.00 78.12           C  
ATOM    282  C   GLY A  35      22.000  -8.273 -29.094  1.00 78.12           C  
ATOM    283  O   GLY A  35      22.438  -8.719 -30.156  1.00 78.12           O  
ATOM    284  N   GLU A  36      22.797  -7.586 -28.328  1.00 83.19           N  
ATOM    285  CA  GLU A  36      24.188  -7.254 -28.641  1.00 83.19           C  
ATOM    286  C   GLU A  36      25.141  -7.828 -27.609  1.00 83.19           C  
ATOM    287  CB  GLU A  36      24.359  -5.738 -28.750  1.00 83.19           C  
ATOM    288  O   GLU A  36      26.125  -8.500 -27.953  1.00 83.19           O  
ATOM    289  CG  GLU A  36      23.625  -5.105 -29.906  1.00 83.19           C  
ATOM    290  CD  GLU A  36      23.875  -3.613 -30.047  1.00 83.19           C  
ATOM    291  OE1 GLU A  36      23.328  -2.990 -30.984  1.00 83.19           O  
ATOM    292  OE2 GLU A  36      24.609  -3.062 -29.203  1.00 83.19           O  
ATOM    293  N   ARG A  37      24.906  -7.523 -26.500  1.00 90.69           N  
ATOM    294  CA  ARG A  37      25.797  -7.918 -25.422  1.00 90.69           C  
ATOM    295  C   ARG A  37      25.031  -8.203 -24.141  1.00 90.69           C  
ATOM    296  CB  ARG A  37      26.844  -6.828 -25.156  1.00 90.69           C  
ATOM    297  O   ARG A  37      23.828  -7.902 -24.047  1.00 90.69           O  
ATOM    298  CG  ARG A  37      26.250  -5.496 -24.719  1.00 90.69           C  
ATOM    299  CD  ARG A  37      27.328  -4.434 -24.547  1.00 90.69           C  
ATOM    300  NE  ARG A  37      26.766  -3.160 -24.109  1.00 90.69           N  
ATOM    301  NH1 ARG A  37      27.969  -1.877 -25.609  1.00 90.69           N  
ATOM    302  NH2 ARG A  37      26.500  -0.879 -24.156  1.00 90.69           N  
ATOM    303  CZ  ARG A  37      27.078  -1.975 -24.625  1.00 90.69           C  
ATOM    304  N   VAL A  38      25.703  -8.828 -23.234  1.00 95.88           N  
ATOM    305  CA  VAL A  38      25.172  -9.086 -21.906  1.00 95.88           C  
ATOM    306  C   VAL A  38      25.266  -7.820 -21.047  1.00 95.88           C  
ATOM    307  CB  VAL A  38      25.906 -10.250 -21.203  1.00 95.88           C  
ATOM    308  O   VAL A  38      26.234  -7.059 -21.172  1.00 95.88           O  
ATOM    309  CG1 VAL A  38      25.391 -10.453 -19.781  1.00 95.88           C  
ATOM    310  CG2 VAL A  38      25.766 -11.539 -22.016  1.00 95.88           C  
ATOM    311  N   THR A  39      24.281  -7.508 -20.344  1.00 97.25           N  
ATOM    312  CA  THR A  39      24.312  -6.383 -19.422  1.00 97.25           C  
ATOM    313  C   THR A  39      25.078  -6.746 -18.141  1.00 97.25           C  
ATOM    314  CB  THR A  39      22.891  -5.926 -19.047  1.00 97.25           C  
ATOM    315  O   THR A  39      24.703  -7.672 -17.422  1.00 97.25           O  
ATOM    316  CG2 THR A  39      22.922  -4.668 -18.188  1.00 97.25           C  
ATOM    317  OG1 THR A  39      22.156  -5.652 -20.250  1.00 97.25           O  
ATOM    318  N   GLU A  40      26.062  -6.051 -17.891  1.00 98.00           N  
ATOM    319  CA  GLU A  40      26.875  -6.266 -16.688  1.00 98.00           C  
ATOM    320  C   GLU A  40      26.422  -5.352 -15.555  1.00 98.00           C  
ATOM    321  CB  GLU A  40      28.359  -6.047 -17.000  1.00 98.00           C  
ATOM    322  O   GLU A  40      26.438  -4.125 -15.695  1.00 98.00           O  
ATOM    323  CG  GLU A  40      28.938  -7.043 -17.984  1.00 98.00           C  
ATOM    324  CD  GLU A  40      30.391  -6.773 -18.328  1.00 98.00           C  
ATOM    325  OE1 GLU A  40      30.953  -7.480 -19.203  1.00 98.00           O  
ATOM    326  OE2 GLU A  40      30.969  -5.848 -17.734  1.00 98.00           O  
ATOM    327  N   VAL A  41      26.062  -5.918 -14.477  1.00 98.31           N  
ATOM    328  CA  VAL A  41      25.641  -5.164 -13.297  1.00 98.31           C  
ATOM    329  C   VAL A  41      26.688  -5.320 -12.188  1.00 98.31           C  
ATOM    330  CB  VAL A  41      24.250  -5.621 -12.797  1.00 98.31           C  
ATOM    331  O   VAL A  41      26.859  -6.418 -11.656  1.00 98.31           O  
ATOM    332  CG1 VAL A  41      23.828  -4.805 -11.578  1.00 98.31           C  
ATOM    333  CG2 VAL A  41      23.219  -5.504 -13.914  1.00 98.31           C  
ATOM    334  N   LYS A  42      27.328  -4.273 -11.828  1.00 97.88           N  
ATOM    335  CA  LYS A  42      28.281  -4.254 -10.719  1.00 97.88           C  
ATOM    336  C   LYS A  42      27.578  -3.920  -9.398  1.00 97.88           C  
ATOM    337  CB  LYS A  42      29.406  -3.244 -10.984  1.00 97.88           C  
ATOM    338  O   LYS A  42      26.766  -2.988  -9.344  1.00 97.88           O  
ATOM    339  CG  LYS A  42      30.266  -3.582 -12.188  1.00 97.88           C  
ATOM    340  CD  LYS A  42      31.406  -2.590 -12.352  1.00 97.88           C  
ATOM    341  CE  LYS A  42      32.281  -2.951 -13.531  1.00 97.88           C  
ATOM    342  NZ  LYS A  42      33.438  -2.004 -13.672  1.00 97.88           N  
ATOM    343  N   THR A  43      27.922  -4.680  -8.398  1.00 96.81           N  
ATOM    344  CA  THR A  43      27.188  -4.535  -7.145  1.00 96.81           C  
ATOM    345  C   THR A  43      28.156  -4.410  -5.973  1.00 96.81           C  
ATOM    346  CB  THR A  43      26.234  -5.727  -6.902  1.00 96.81           C  
ATOM    347  O   THR A  43      29.219  -5.039  -5.965  1.00 96.81           O  
ATOM    348  CG2 THR A  43      25.125  -5.754  -7.938  1.00 96.81           C  
ATOM    349  OG1 THR A  43      26.984  -6.945  -6.988  1.00 96.81           O  
ATOM    350  N   ASP A  44      27.875  -3.574  -5.035  1.00 94.00           N  
ATOM    351  CA  ASP A  44      28.547  -3.516  -3.740  1.00 94.00           C  
ATOM    352  C   ASP A  44      27.531  -3.307  -2.611  1.00 94.00           C  
ATOM    353  CB  ASP A  44      29.594  -2.400  -3.725  1.00 94.00           C  
ATOM    354  O   ASP A  44      26.422  -2.830  -2.846  1.00 94.00           O  
ATOM    355  CG  ASP A  44      28.984  -1.014  -3.816  1.00 94.00           C  
ATOM    356  OD1 ASP A  44      28.438  -0.514  -2.803  1.00 94.00           O  
ATOM    357  OD2 ASP A  44      29.031  -0.415  -4.914  1.00 94.00           O  
ATOM    358  N   ILE A  45      27.875  -3.746  -1.441  1.00 96.00           N  
ATOM    359  CA  ILE A  45      26.969  -3.752  -0.289  1.00 96.00           C  
ATOM    360  C   ILE A  45      27.656  -3.062   0.894  1.00 96.00           C  
ATOM    361  CB  ILE A  45      26.562  -5.188   0.094  1.00 96.00           C  
ATOM    362  O   ILE A  45      28.781  -3.412   1.261  1.00 96.00           O  
ATOM    363  CG1 ILE A  45      25.844  -5.871  -1.083  1.00 96.00           C  
ATOM    364  CG2 ILE A  45      25.656  -5.176   1.337  1.00 96.00           C  
ATOM    365  CD1 ILE A  45      25.547  -7.344  -0.850  1.00 96.00           C  
ATOM    366  N   PHE A  46      27.047  -2.074   1.410  1.00 94.38           N  
ATOM    367  CA  PHE A  46      27.453  -1.465   2.670  1.00 94.38           C  
ATOM    368  C   PHE A  46      26.484  -1.827   3.787  1.00 94.38           C  
ATOM    369  CB  PHE A  46      27.547   0.058   2.527  1.00 94.38           C  
ATOM    370  O   PHE A  46      25.328  -1.373   3.793  1.00 94.38           O  
ATOM    371  CG  PHE A  46      28.078   0.750   3.748  1.00 94.38           C  
ATOM    372  CD1 PHE A  46      27.234   1.372   4.648  1.00 94.38           C  
ATOM    373  CD2 PHE A  46      29.453   0.780   3.994  1.00 94.38           C  
ATOM    374  CE1 PHE A  46      27.734   2.014   5.781  1.00 94.38           C  
ATOM    375  CE2 PHE A  46      29.953   1.419   5.121  1.00 94.38           C  
ATOM    376  CZ  PHE A  46      29.094   2.037   6.016  1.00 94.38           C  
ATOM    377  N   VAL A  47      26.938  -2.596   4.684  1.00 94.81           N  
ATOM    378  CA  VAL A  47      26.125  -3.080   5.785  1.00 94.81           C  
ATOM    379  C   VAL A  47      26.078  -2.039   6.902  1.00 94.81           C  
ATOM    380  CB  VAL A  47      26.641  -4.430   6.332  1.00 94.81           C  
ATOM    381  O   VAL A  47      27.094  -1.793   7.562  1.00 94.81           O  
ATOM    382  CG1 VAL A  47      25.766  -4.922   7.484  1.00 94.81           C  
ATOM    383  CG2 VAL A  47      26.703  -5.469   5.215  1.00 94.81           C  
ATOM    384  N   THR A  48      24.984  -1.454   7.082  1.00 91.50           N  
ATOM    385  CA  THR A  48      24.828  -0.444   8.125  1.00 91.50           C  
ATOM    386  C   THR A  48      24.547  -1.097   9.477  1.00 91.50           C  
ATOM    387  CB  THR A  48      23.703   0.549   7.781  1.00 91.50           C  
ATOM    388  O   THR A  48      24.938  -0.574  10.516  1.00 91.50           O  
ATOM    389  CG2 THR A  48      24.031   1.344   6.523  1.00 91.50           C  
ATOM    390  OG1 THR A  48      22.484  -0.174   7.570  1.00 91.50           O  
ATOM    391  N   SER A  49      23.812  -2.197   9.453  1.00 90.00           N  
ATOM    392  CA  SER A  49      23.500  -2.924  10.680  1.00 90.00           C  
ATOM    393  C   SER A  49      23.375  -4.422  10.414  1.00 90.00           C  
ATOM    394  CB  SER A  49      22.203  -2.398  11.289  1.00 90.00           C  
ATOM    395  O   SER A  49      22.781  -4.836   9.414  1.00 90.00           O  
ATOM    396  OG  SER A  49      21.797  -3.207  12.383  1.00 90.00           O  
ATOM    397  N   PHE A  50      24.016  -5.184  11.305  1.00 91.12           N  
ATOM    398  CA  PHE A  50      23.938  -6.641  11.234  1.00 91.12           C  
ATOM    399  C   PHE A  50      23.312  -7.219  12.492  1.00 91.12           C  
ATOM    400  CB  PHE A  50      25.344  -7.234  11.023  1.00 91.12           C  
ATOM    401  O   PHE A  50      23.812  -7.020  13.594  1.00 91.12           O  
ATOM    402  CG  PHE A  50      25.328  -8.688  10.648  1.00 91.12           C  
ATOM    403  CD1 PHE A  50      25.250  -9.680  11.625  1.00 91.12           C  
ATOM    404  CD2 PHE A  50      25.406  -9.078   9.312  1.00 91.12           C  
ATOM    405  CE1 PHE A  50      25.234 -11.023  11.281  1.00 91.12           C  
ATOM    406  CE2 PHE A  50      25.391 -10.422   8.961  1.00 91.12           C  
ATOM    407  CZ  PHE A  50      25.312 -11.398   9.945  1.00 91.12           C  
ATOM    408  N   GLY A  51      22.266  -8.039  12.242  1.00 88.06           N  
ATOM    409  CA  GLY A  51      21.547  -8.625  13.359  1.00 88.06           C  
ATOM    410  C   GLY A  51      20.156  -8.031  13.562  1.00 88.06           C  
ATOM    411  O   GLY A  51      19.797  -7.059  12.898  1.00 88.06           O  
ATOM    412  N   PRO A  52      19.422  -8.602  14.383  1.00 87.50           N  
ATOM    413  CA  PRO A  52      19.688  -9.750  15.250  1.00 87.50           C  
ATOM    414  C   PRO A  52      19.766 -11.062  14.484  1.00 87.50           C  
ATOM    415  CB  PRO A  52      18.484  -9.750  16.203  1.00 87.50           C  
ATOM    416  O   PRO A  52      19.359 -11.133  13.320  1.00 87.50           O  
ATOM    417  CG  PRO A  52      17.359  -9.188  15.391  1.00 87.50           C  
ATOM    418  CD  PRO A  52      17.906  -8.164  14.453  1.00 87.50           C  
ATOM    419  N   VAL A  53      20.375 -12.078  15.172  1.00 89.81           N  
ATOM    420  CA  VAL A  53      20.484 -13.445  14.664  1.00 89.81           C  
ATOM    421  C   VAL A  53      19.625 -14.375  15.523  1.00 89.81           C  
ATOM    422  CB  VAL A  53      21.953 -13.938  14.641  1.00 89.81           C  
ATOM    423  O   VAL A  53      19.750 -14.383  16.750  1.00 89.81           O  
ATOM    424  CG1 VAL A  53      22.031 -15.359  14.102  1.00 89.81           C  
ATOM    425  CG2 VAL A  53      22.812 -12.992  13.805  1.00 89.81           C  
ATOM    426  N   SER A  54      18.750 -15.094  14.867  1.00 87.62           N  
ATOM    427  CA  SER A  54      17.875 -16.031  15.562  1.00 87.62           C  
ATOM    428  C   SER A  54      18.250 -17.469  15.266  1.00 87.62           C  
ATOM    429  CB  SER A  54      16.406 -15.781  15.172  1.00 87.62           C  
ATOM    430  O   SER A  54      18.016 -17.969  14.156  1.00 87.62           O  
ATOM    431  OG  SER A  54      15.562 -16.766  15.742  1.00 87.62           O  
ATOM    432  N   ASP A  55      18.688 -18.188  16.312  1.00 83.94           N  
ATOM    433  CA  ASP A  55      18.984 -19.609  16.172  1.00 83.94           C  
ATOM    434  C   ASP A  55      17.719 -20.438  15.992  1.00 83.94           C  
ATOM    435  CB  ASP A  55      19.781 -20.109  17.375  1.00 83.94           C  
ATOM    436  O   ASP A  55      17.719 -21.422  15.258  1.00 83.94           O  
ATOM    437  CG  ASP A  55      21.141 -19.453  17.516  1.00 83.94           C  
ATOM    438  OD1 ASP A  55      21.609 -18.797  16.547  1.00 83.94           O  
ATOM    439  OD2 ASP A  55      21.750 -19.578  18.594  1.00 83.94           O  
ATOM    440  N   HIS A  56      16.734 -19.984  16.656  1.00 80.19           N  
ATOM    441  CA  HIS A  56      15.461 -20.703  16.625  1.00 80.19           C  
ATOM    442  C   HIS A  56      14.828 -20.672  15.242  1.00 80.19           C  
ATOM    443  CB  HIS A  56      14.492 -20.125  17.656  1.00 80.19           C  
ATOM    444  O   HIS A  56      14.398 -21.703  14.719  1.00 80.19           O  
ATOM    445  CG  HIS A  56      13.172 -20.828  17.719  1.00 80.19           C  
ATOM    446  CD2 HIS A  56      12.727 -21.812  18.531  1.00 80.19           C  
ATOM    447  ND1 HIS A  56      12.133 -20.516  16.859  1.00 80.19           N  
ATOM    448  CE1 HIS A  56      11.102 -21.297  17.141  1.00 80.19           C  
ATOM    449  NE2 HIS A  56      11.438 -22.094  18.141  1.00 80.19           N  
ATOM    450  N   ASP A  57      14.875 -19.578  14.664  1.00 82.44           N  
ATOM    451  CA  ASP A  57      14.234 -19.406  13.367  1.00 82.44           C  
ATOM    452  C   ASP A  57      15.227 -19.609  12.227  1.00 82.44           C  
ATOM    453  CB  ASP A  57      13.602 -18.016  13.266  1.00 82.44           C  
ATOM    454  O   ASP A  57      14.844 -19.656  11.062  1.00 82.44           O  
ATOM    455  CG  ASP A  57      12.461 -17.797  14.242  1.00 82.44           C  
ATOM    456  OD1 ASP A  57      11.695 -18.766  14.508  1.00 82.44           O  
ATOM    457  OD2 ASP A  57      12.320 -16.672  14.758  1.00 82.44           O  
ATOM    458  N   MET A  58      16.531 -19.703  12.562  1.00 87.19           N  
ATOM    459  CA  MET A  58      17.594 -19.875  11.578  1.00 87.19           C  
ATOM    460  C   MET A  58      17.594 -18.734  10.570  1.00 87.19           C  
ATOM    461  CB  MET A  58      17.453 -21.219  10.852  1.00 87.19           C  
ATOM    462  O   MET A  58      17.609 -18.969   9.359  1.00 87.19           O  
ATOM    463  CG  MET A  58      17.703 -22.422  11.742  1.00 87.19           C  
ATOM    464  SD  MET A  58      17.797 -23.984  10.789  1.00 87.19           S  
ATOM    465  CE  MET A  58      17.297 -25.172  12.070  1.00 87.19           C  
ATOM    466  N   GLU A  59      17.547 -17.594  11.031  1.00 92.25           N  
ATOM    467  CA  GLU A  59      17.531 -16.391  10.195  1.00 92.25           C  
ATOM    468  C   GLU A  59      18.312 -15.250  10.836  1.00 92.25           C  
ATOM    469  CB  GLU A  59      16.078 -15.953   9.922  1.00 92.25           C  
ATOM    470  O   GLU A  59      18.641 -15.312  12.023  1.00 92.25           O  
ATOM    471  CG  GLU A  59      15.328 -15.531  11.172  1.00 92.25           C  
ATOM    472  CD  GLU A  59      13.875 -15.172  10.898  1.00 92.25           C  
ATOM    473  OE1 GLU A  59      13.289 -14.391  11.680  1.00 92.25           O  
ATOM    474  OE2 GLU A  59      13.320 -15.672   9.891  1.00 92.25           O  
ATOM    475  N   TYR A  60      18.656 -14.281  10.094  1.00 93.69           N  
ATOM    476  CA  TYR A  60      19.297 -13.055  10.547  1.00 93.69           C  
ATOM    477  C   TYR A  60      18.766 -11.844   9.789  1.00 93.69           C  
ATOM    478  CB  TYR A  60      20.828 -13.148  10.375  1.00 93.69           C  
ATOM    479  O   TYR A  60      18.203 -11.984   8.703  1.00 93.69           O  
ATOM    480  CG  TYR A  60      21.281 -13.125   8.938  1.00 93.69           C  
ATOM    481  CD1 TYR A  60      21.203 -14.273   8.148  1.00 93.69           C  
ATOM    482  CD2 TYR A  60      21.766 -11.961   8.359  1.00 93.69           C  
ATOM    483  CE1 TYR A  60      21.625 -14.266   6.824  1.00 93.69           C  
ATOM    484  CE2 TYR A  60      22.188 -11.938   7.035  1.00 93.69           C  
ATOM    485  OH  TYR A  60      22.531 -13.078   4.961  1.00 93.69           O  
ATOM    486  CZ  TYR A  60      22.109 -13.094   6.273  1.00 93.69           C  
ATOM    487  N   THR A  61      18.859 -10.727  10.391  1.00 94.50           N  
ATOM    488  CA  THR A  61      18.422  -9.469   9.805  1.00 94.50           C  
ATOM    489  C   THR A  61      19.609  -8.570   9.492  1.00 94.50           C  
ATOM    490  CB  THR A  61      17.453  -8.727  10.734  1.00 94.50           C  
ATOM    491  O   THR A  61      20.547  -8.461  10.297  1.00 94.50           O  
ATOM    492  CG2 THR A  61      16.938  -7.438  10.094  1.00 94.50           C  
ATOM    493  OG1 THR A  61      16.328  -9.570  11.023  1.00 94.50           O  
ATOM    494  N   ILE A  62      19.609  -7.973   8.344  1.00 95.44           N  
ATOM    495  CA  ILE A  62      20.719  -7.113   7.922  1.00 95.44           C  
ATOM    496  C   ILE A  62      20.156  -5.855   7.254  1.00 95.44           C  
ATOM    497  CB  ILE A  62      21.672  -7.852   6.957  1.00 95.44           C  
ATOM    498  O   ILE A  62      19.203  -5.930   6.473  1.00 95.44           O  
ATOM    499  CG1 ILE A  62      22.906  -6.984   6.656  1.00 95.44           C  
ATOM    500  CG2 ILE A  62      20.938  -8.242   5.668  1.00 95.44           C  
ATOM    501  CD1 ILE A  62      24.016  -7.723   5.926  1.00 95.44           C  
ATOM    502  N   ASP A  63      20.625  -4.711   7.574  1.00 94.69           N  
ATOM    503  CA  ASP A  63      20.344  -3.439   6.910  1.00 94.69           C  
ATOM    504  C   ASP A  63      21.484  -3.043   5.984  1.00 94.69           C  
ATOM    505  CB  ASP A  63      20.094  -2.340   7.945  1.00 94.69           C  
ATOM    506  O   ASP A  63      22.641  -2.992   6.406  1.00 94.69           O  
ATOM    507  CG  ASP A  63      18.828  -2.553   8.750  1.00 94.69           C  
ATOM    508  OD1 ASP A  63      17.859  -3.133   8.211  1.00 94.69           O  
ATOM    509  OD2 ASP A  63      18.797  -2.137   9.930  1.00 94.69           O  
ATOM    510  N   VAL A  64      21.188  -2.678   4.793  1.00 96.06           N  
ATOM    511  CA  VAL A  64      22.281  -2.461   3.834  1.00 96.06           C  
ATOM    512  C   VAL A  64      21.938  -1.281   2.928  1.00 96.06           C  
ATOM    513  CB  VAL A  64      22.547  -3.725   2.984  1.00 96.06           C  
ATOM    514  O   VAL A  64      20.750  -0.974   2.715  1.00 96.06           O  
ATOM    515  CG1 VAL A  64      22.938  -4.902   3.877  1.00 96.06           C  
ATOM    516  CG2 VAL A  64      21.312  -4.070   2.145  1.00 96.06           C  
ATOM    517  N   PHE A  65      22.906  -0.571   2.467  1.00 95.62           N  
ATOM    518  CA  PHE A  65      22.875   0.193   1.227  1.00 95.62           C  
ATOM    519  C   PHE A  65      23.297  -0.673   0.046  1.00 95.62           C  
ATOM    520  CB  PHE A  65      23.797   1.422   1.327  1.00 95.62           C  
ATOM    521  O   PHE A  65      24.469  -1.040  -0.076  1.00 95.62           O  
ATOM    522  CG  PHE A  65      23.344   2.430   2.348  1.00 95.62           C  
ATOM    523  CD1 PHE A  65      21.984   2.594   2.633  1.00 95.62           C  
ATOM    524  CD2 PHE A  65      24.266   3.217   3.021  1.00 95.62           C  
ATOM    525  CE1 PHE A  65      21.562   3.527   3.576  1.00 95.62           C  
ATOM    526  CE2 PHE A  65      23.844   4.152   3.967  1.00 95.62           C  
ATOM    527  CZ  PHE A  65      22.500   4.305   4.242  1.00 95.62           C  
ATOM    528  N   PHE A  66      22.375  -1.059  -0.718  1.00 96.94           N  
ATOM    529  CA  PHE A  66      22.609  -1.918  -1.875  1.00 96.94           C  
ATOM    530  C   PHE A  66      22.844  -1.086  -3.127  1.00 96.94           C  
ATOM    531  CB  PHE A  66      21.406  -2.852  -2.092  1.00 96.94           C  
ATOM    532  O   PHE A  66      21.953  -0.372  -3.590  1.00 96.94           O  
ATOM    533  CG  PHE A  66      21.672  -3.943  -3.096  1.00 96.94           C  
ATOM    534  CD1 PHE A  66      20.984  -3.963  -4.309  1.00 96.94           C  
ATOM    535  CD2 PHE A  66      22.578  -4.949  -2.824  1.00 96.94           C  
ATOM    536  CE1 PHE A  66      21.219  -4.973  -5.242  1.00 96.94           C  
ATOM    537  CE2 PHE A  66      22.828  -5.961  -3.748  1.00 96.94           C  
ATOM    538  CZ  PHE A  66      22.141  -5.973  -4.957  1.00 96.94           C  
ATOM    539  N   ARG A  67      24.000  -1.198  -3.697  1.00 96.94           N  
ATOM    540  CA  ARG A  67      24.406  -0.342  -4.801  1.00 96.94           C  
ATOM    541  C   ARG A  67      24.609  -1.153  -6.078  1.00 96.94           C  
ATOM    542  CB  ARG A  67      25.703   0.404  -4.445  1.00 96.94           C  
ATOM    543  O   ARG A  67      25.359  -2.137  -6.082  1.00 96.94           O  
ATOM    544  CG  ARG A  67      25.594   1.259  -3.193  1.00 96.94           C  
ATOM    545  CD  ARG A  67      26.938   1.838  -2.785  1.00 96.94           C  
ATOM    546  NE  ARG A  67      26.828   2.650  -1.575  1.00 96.94           N  
ATOM    547  NH1 ARG A  67      28.938   2.109  -0.779  1.00 96.94           N  
ATOM    548  NH2 ARG A  67      27.578   3.525   0.412  1.00 96.94           N  
ATOM    549  CZ  ARG A  67      27.781   2.760  -0.650  1.00 96.94           C  
ATOM    550  N   GLN A  68      24.078  -0.729  -7.098  1.00 97.44           N  
ATOM    551  CA  GLN A  68      24.172  -1.347  -8.414  1.00 97.44           C  
ATOM    552  C   GLN A  68      24.609  -0.329  -9.469  1.00 97.44           C  
ATOM    553  CB  GLN A  68      22.844  -1.984  -8.812  1.00 97.44           C  
ATOM    554  O   GLN A  68      24.141   0.812  -9.461  1.00 97.44           O  
ATOM    555  CG  GLN A  68      22.344  -3.031  -7.828  1.00 97.44           C  
ATOM    556  CD  GLN A  68      20.984  -3.598  -8.211  1.00 97.44           C  
ATOM    557  NE2 GLN A  68      19.922  -2.861  -7.891  1.00 97.44           N  
ATOM    558  OE1 GLN A  68      20.891  -4.684  -8.789  1.00 97.44           O  
ATOM    559  N   SER A  69      25.469  -0.734 -10.312  1.00 97.94           N  
ATOM    560  CA  SER A  69      25.953   0.104 -11.406  1.00 97.94           C  
ATOM    561  C   SER A  69      25.953  -0.657 -12.727  1.00 97.94           C  
ATOM    562  CB  SER A  69      27.359   0.617 -11.102  1.00 97.94           C  
ATOM    563  O   SER A  69      26.312  -1.835 -12.766  1.00 97.94           O  
ATOM    564  OG  SER A  69      27.844   1.422 -12.164  1.00 97.94           O  
ATOM    565  N   TRP A  70      25.562  -0.054 -13.742  1.00 98.00           N  
ATOM    566  CA  TRP A  70      25.562  -0.635 -15.078  1.00 98.00           C  
ATOM    567  C   TRP A  70      25.641   0.453 -16.141  1.00 98.00           C  
ATOM    568  CB  TRP A  70      24.297  -1.478 -15.305  1.00 98.00           C  
ATOM    569  O   TRP A  70      25.547   1.643 -15.836  1.00 98.00           O  
ATOM    570  CG  TRP A  70      23.031  -0.678 -15.344  1.00 98.00           C  
ATOM    571  CD1 TRP A  70      22.375  -0.215 -16.453  1.00 98.00           C  
ATOM    572  CD2 TRP A  70      22.250  -0.245 -14.219  1.00 98.00           C  
ATOM    573  CE2 TRP A  70      21.156   0.477 -14.719  1.00 98.00           C  
ATOM    574  CE3 TRP A  70      22.391  -0.397 -12.828  1.00 98.00           C  
ATOM    575  NE1 TRP A  70      21.250   0.481 -16.094  1.00 98.00           N  
ATOM    576  CH2 TRP A  70      20.344   0.882 -12.531  1.00 98.00           C  
ATOM    577  CZ2 TRP A  70      20.188   1.046 -13.883  1.00 98.00           C  
ATOM    578  CZ3 TRP A  70      21.438   0.169 -12.000  1.00 98.00           C  
ATOM    579  N   LYS A  71      25.844   0.036 -17.344  1.00 98.00           N  
ATOM    580  CA  LYS A  71      25.953   0.970 -18.469  1.00 98.00           C  
ATOM    581  C   LYS A  71      24.781   0.835 -19.422  1.00 98.00           C  
ATOM    582  CB  LYS A  71      27.266   0.745 -19.219  1.00 98.00           C  
ATOM    583  O   LYS A  71      24.453  -0.270 -19.859  1.00 98.00           O  
ATOM    584  CG  LYS A  71      27.578   1.814 -20.250  1.00 98.00           C  
ATOM    585  CD  LYS A  71      28.984   1.650 -20.812  1.00 98.00           C  
ATOM    586  CE  LYS A  71      29.328   2.756 -21.812  1.00 98.00           C  
ATOM    587  NZ  LYS A  71      30.734   2.654 -22.297  1.00 98.00           N  
ATOM    588  N   ASP A  72      24.156   1.879 -19.688  1.00 97.31           N  
ATOM    589  CA  ASP A  72      23.078   1.979 -20.672  1.00 97.31           C  
ATOM    590  C   ASP A  72      23.375   3.061 -21.703  1.00 97.31           C  
ATOM    591  CB  ASP A  72      21.750   2.266 -19.969  1.00 97.31           C  
ATOM    592  O   ASP A  72      23.203   4.250 -21.422  1.00 97.31           O  
ATOM    593  CG  ASP A  72      20.547   2.057 -20.875  1.00 97.31           C  
ATOM    594  OD1 ASP A  72      20.703   2.127 -22.125  1.00 97.31           O  
ATOM    595  OD2 ASP A  72      19.438   1.821 -20.359  1.00 97.31           O  
ATOM    596  N   GLU A  73      23.734   2.691 -22.828  1.00 95.44           N  
ATOM    597  CA  GLU A  73      24.156   3.604 -23.891  1.00 95.44           C  
ATOM    598  C   GLU A  73      23.031   4.543 -24.281  1.00 95.44           C  
ATOM    599  CB  GLU A  73      24.641   2.818 -25.109  1.00 95.44           C  
ATOM    600  O   GLU A  73      23.266   5.617 -24.844  1.00 95.44           O  
ATOM    601  CG  GLU A  73      25.891   1.973 -24.828  1.00 95.44           C  
ATOM    602  CD  GLU A  73      27.109   2.799 -24.484  1.00 95.44           C  
ATOM    603  OE1 GLU A  73      28.000   2.289 -23.766  1.00 95.44           O  
ATOM    604  OE2 GLU A  73      27.188   3.963 -24.938  1.00 95.44           O  
ATOM    605  N   ARG A  74      21.797   4.160 -24.078  1.00 94.94           N  
ATOM    606  CA  ARG A  74      20.641   4.980 -24.422  1.00 94.94           C  
ATOM    607  C   ARG A  74      20.562   6.219 -23.531  1.00 94.94           C  
ATOM    608  CB  ARG A  74      19.344   4.164 -24.297  1.00 94.94           C  
ATOM    609  O   ARG A  74      19.844   7.172 -23.859  1.00 94.94           O  
ATOM    610  CG  ARG A  74      19.312   2.932 -25.188  1.00 94.94           C  
ATOM    611  CD  ARG A  74      18.125   2.033 -24.859  1.00 94.94           C  
ATOM    612  NE  ARG A  74      18.234   1.467 -23.516  1.00 94.94           N  
ATOM    613  NH1 ARG A  74      16.156   0.471 -23.547  1.00 94.94           N  
ATOM    614  NH2 ARG A  74      17.500   0.270 -21.703  1.00 94.94           N  
ATOM    615  CZ  ARG A  74      17.297   0.737 -22.922  1.00 94.94           C  
ATOM    616  N   LEU A  75      21.312   6.191 -22.422  1.00 97.06           N  
ATOM    617  CA  LEU A  75      21.234   7.285 -21.469  1.00 97.06           C  
ATOM    618  C   LEU A  75      22.516   8.109 -21.469  1.00 97.06           C  
ATOM    619  CB  LEU A  75      20.969   6.742 -20.062  1.00 97.06           C  
ATOM    620  O   LEU A  75      22.875   8.734 -20.469  1.00 97.06           O  
ATOM    621  CG  LEU A  75      19.625   6.066 -19.828  1.00 97.06           C  
ATOM    622  CD1 LEU A  75      19.562   5.441 -18.438  1.00 97.06           C  
ATOM    623  CD2 LEU A  75      18.484   7.070 -20.016  1.00 97.06           C  
ATOM    624  N   LYS A  76      23.266   8.031 -22.500  1.00 96.88           N  
ATOM    625  CA  LYS A  76      24.391   8.922 -22.719  1.00 96.88           C  
ATOM    626  C   LYS A  76      23.922  10.352 -22.984  1.00 96.88           C  
ATOM    627  CB  LYS A  76      25.250   8.438 -23.891  1.00 96.88           C  
ATOM    628  O   LYS A  76      22.891  10.562 -23.609  1.00 96.88           O  
ATOM    629  CG  LYS A  76      26.078   7.199 -23.594  1.00 96.88           C  
ATOM    630  CD  LYS A  76      26.922   6.781 -24.781  1.00 96.88           C  
ATOM    631  CE  LYS A  76      27.734   5.531 -24.484  1.00 96.88           C  
ATOM    632  NZ  LYS A  76      28.547   5.098 -25.656  1.00 96.88           N  
ATOM    633  N   PHE A  77      24.703  11.328 -22.516  1.00 95.50           N  
ATOM    634  CA  PHE A  77      24.344  12.719 -22.734  1.00 95.50           C  
ATOM    635  C   PHE A  77      25.578  13.609 -22.719  1.00 95.50           C  
ATOM    636  CB  PHE A  77      23.344  13.195 -21.672  1.00 95.50           C  
ATOM    637  O   PHE A  77      26.672  13.156 -22.391  1.00 95.50           O  
ATOM    638  CG  PHE A  77      23.922  13.297 -20.297  1.00 95.50           C  
ATOM    639  CD1 PHE A  77      23.969  12.180 -19.469  1.00 95.50           C  
ATOM    640  CD2 PHE A  77      24.422  14.508 -19.828  1.00 95.50           C  
ATOM    641  CE1 PHE A  77      24.516  12.273 -18.188  1.00 95.50           C  
ATOM    642  CE2 PHE A  77      24.953  14.602 -18.547  1.00 95.50           C  
ATOM    643  CZ  PHE A  77      25.000  13.484 -17.719  1.00 95.50           C  
ATOM    644  N   LYS A  78      25.422  14.812 -23.250  1.00 93.50           N  
ATOM    645  CA  LYS A  78      26.422  15.875 -23.188  1.00 93.50           C  
ATOM    646  C   LYS A  78      25.844  17.125 -22.531  1.00 93.50           C  
ATOM    647  CB  LYS A  78      26.953  16.203 -24.578  1.00 93.50           C  
ATOM    648  O   LYS A  78      24.797  17.609 -22.938  1.00 93.50           O  
ATOM    649  CG  LYS A  78      27.844  15.117 -25.172  1.00 93.50           C  
ATOM    650  CD  LYS A  78      28.406  15.539 -26.516  1.00 93.50           C  
ATOM    651  CE  LYS A  78      29.266  14.438 -27.141  1.00 93.50           C  
ATOM    652  NZ  LYS A  78      29.828  14.844 -28.453  1.00 93.50           N  
ATOM    653  N   GLY A  79      26.500  17.547 -21.469  1.00 88.38           N  
ATOM    654  CA  GLY A  79      26.000  18.719 -20.750  1.00 88.38           C  
ATOM    655  C   GLY A  79      27.047  19.344 -19.859  1.00 88.38           C  
ATOM    656  O   GLY A  79      28.219  18.953 -19.875  1.00 88.38           O  
ATOM    657  N   PRO A  80      26.609  20.344 -19.219  1.00 88.44           N  
ATOM    658  CA  PRO A  80      27.531  21.109 -18.359  1.00 88.44           C  
ATOM    659  C   PRO A  80      28.031  20.297 -17.172  1.00 88.44           C  
ATOM    660  CB  PRO A  80      26.672  22.281 -17.891  1.00 88.44           C  
ATOM    661  O   PRO A  80      29.062  20.641 -16.578  1.00 88.44           O  
ATOM    662  CG  PRO A  80      25.266  21.844 -18.094  1.00 88.44           C  
ATOM    663  CD  PRO A  80      25.234  20.812 -19.188  1.00 88.44           C  
ATOM    664  N   MET A  81      27.281  19.281 -16.844  1.00 91.06           N  
ATOM    665  CA  MET A  81      27.688  18.406 -15.750  1.00 91.06           C  
ATOM    666  C   MET A  81      27.969  17.000 -16.250  1.00 91.06           C  
ATOM    667  CB  MET A  81      26.609  18.375 -14.664  1.00 91.06           C  
ATOM    668  O   MET A  81      27.250  16.484 -17.109  1.00 91.06           O  
ATOM    669  CG  MET A  81      26.438  19.688 -13.922  1.00 91.06           C  
ATOM    670  SD  MET A  81      25.234  19.578 -12.555  1.00 91.06           S  
ATOM    671  CE  MET A  81      26.031  18.328 -11.523  1.00 91.06           C  
ATOM    672  N   THR A  82      28.922  16.406 -15.555  1.00 92.94           N  
ATOM    673  CA  THR A  82      29.312  15.062 -15.953  1.00 92.94           C  
ATOM    674  C   THR A  82      28.406  14.023 -15.289  1.00 92.94           C  
ATOM    675  CB  THR A  82      30.781  14.766 -15.602  1.00 92.94           C  
ATOM    676  O   THR A  82      28.250  12.914 -15.797  1.00 92.94           O  
ATOM    677  CG2 THR A  82      31.719  15.703 -16.359  1.00 92.94           C  
ATOM    678  OG1 THR A  82      30.969  14.945 -14.195  1.00 92.94           O  
ATOM    679  N   VAL A  83      27.953  14.375 -14.164  1.00 94.31           N  
ATOM    680  CA  VAL A  83      27.109  13.453 -13.414  1.00 94.31           C  
ATOM    681  C   VAL A  83      25.812  14.141 -13.016  1.00 94.31           C  
ATOM    682  CB  VAL A  83      27.828  12.914 -12.164  1.00 94.31           C  
ATOM    683  O   VAL A  83      25.828  15.219 -12.422  1.00 94.31           O  
ATOM    684  CG1 VAL A  83      26.953  11.914 -11.414  1.00 94.31           C  
ATOM    685  CG2 VAL A  83      29.156  12.266 -12.547  1.00 94.31           C  
ATOM    686  N   LEU A  84      24.750  13.562 -13.383  1.00 93.69           N  
ATOM    687  CA  LEU A  84      23.422  14.031 -12.977  1.00 93.69           C  
ATOM    688  C   LEU A  84      22.938  13.281 -11.742  1.00 93.69           C  
ATOM    689  CB  LEU A  84      22.422  13.867 -14.117  1.00 93.69           C  
ATOM    690  O   LEU A  84      22.688  12.070 -11.797  1.00 93.69           O  
ATOM    691  CG  LEU A  84      22.766  14.562 -15.430  1.00 93.69           C  
ATOM    692  CD1 LEU A  84      21.734  14.219 -16.500  1.00 93.69           C  
ATOM    693  CD2 LEU A  84      22.844  16.078 -15.234  1.00 93.69           C  
ATOM    694  N   ARG A  85      22.828  13.938 -10.641  1.00 92.56           N  
ATOM    695  CA  ARG A  85      22.234  13.375  -9.430  1.00 92.56           C  
ATOM    696  C   ARG A  85      20.734  13.672  -9.359  1.00 92.56           C  
ATOM    697  CB  ARG A  85      22.938  13.930  -8.188  1.00 92.56           C  
ATOM    698  O   ARG A  85      20.344  14.812  -9.117  1.00 92.56           O  
ATOM    699  CG  ARG A  85      24.406  13.562  -8.102  1.00 92.56           C  
ATOM    700  CD  ARG A  85      25.062  14.172  -6.871  1.00 92.56           C  
ATOM    701  NE  ARG A  85      26.516  14.016  -6.902  1.00 92.56           N  
ATOM    702  NH1 ARG A  85      26.953  16.250  -7.277  1.00 92.56           N  
ATOM    703  NH2 ARG A  85      28.688  14.758  -7.105  1.00 92.56           N  
ATOM    704  CZ  ARG A  85      27.391  15.016  -7.094  1.00 92.56           C  
ATOM    705  N   LEU A  86      19.922  12.680  -9.539  1.00 89.25           N  
ATOM    706  CA  LEU A  86      18.484  12.852  -9.734  1.00 89.25           C  
ATOM    707  C   LEU A  86      17.703  12.188  -8.602  1.00 89.25           C  
ATOM    708  CB  LEU A  86      18.047  12.273 -11.078  1.00 89.25           C  
ATOM    709  O   LEU A  86      18.266  11.406  -7.828  1.00 89.25           O  
ATOM    710  CG  LEU A  86      18.766  12.828 -12.312  1.00 89.25           C  
ATOM    711  CD1 LEU A  86      18.406  12.000 -13.547  1.00 89.25           C  
ATOM    712  CD2 LEU A  86      18.391  14.297 -12.523  1.00 89.25           C  
ATOM    713  N   ASN A  87      16.547  12.602  -8.422  1.00 81.44           N  
ATOM    714  CA  ASN A  87      15.680  12.008  -7.406  1.00 81.44           C  
ATOM    715  C   ASN A  87      15.094  10.672  -7.879  1.00 81.44           C  
ATOM    716  CB  ASN A  87      14.555  12.969  -7.020  1.00 81.44           C  
ATOM    717  O   ASN A  87      15.367  10.242  -9.000  1.00 81.44           O  
ATOM    718  CG  ASN A  87      13.602  13.242  -8.164  1.00 81.44           C  
ATOM    719  ND2 ASN A  87      12.758  14.258  -8.000  1.00 81.44           N  
ATOM    720  OD1 ASN A  87      13.625  12.555  -9.188  1.00 81.44           O  
ATOM    721  N   ASN A  88      14.328  10.023  -7.059  1.00 83.69           N  
ATOM    722  CA  ASN A  88      13.844   8.656  -7.246  1.00 83.69           C  
ATOM    723  C   ASN A  88      12.781   8.578  -8.336  1.00 83.69           C  
ATOM    724  CB  ASN A  88      13.305   8.094  -5.930  1.00 83.69           C  
ATOM    725  O   ASN A  88      12.500   7.504  -8.859  1.00 83.69           O  
ATOM    726  CG  ASN A  88      12.062   8.820  -5.453  1.00 83.69           C  
ATOM    727  ND2 ASN A  88      12.102   9.312  -4.219  1.00 83.69           N  
ATOM    728  OD1 ASN A  88      11.078   8.938  -6.188  1.00 83.69           O  
ATOM    729  N   LEU A  89      12.219   9.641  -8.750  1.00 85.00           N  
ATOM    730  CA  LEU A  89      11.172   9.633  -9.766  1.00 85.00           C  
ATOM    731  C   LEU A  89      11.727   9.172 -11.109  1.00 85.00           C  
ATOM    732  CB  LEU A  89      10.555  11.023  -9.914  1.00 85.00           C  
ATOM    733  O   LEU A  89      11.031   8.508 -11.883  1.00 85.00           O  
ATOM    734  CG  LEU A  89       9.680  11.500  -8.750  1.00 85.00           C  
ATOM    735  CD1 LEU A  89       9.320  12.969  -8.930  1.00 85.00           C  
ATOM    736  CD2 LEU A  89       8.414  10.648  -8.648  1.00 85.00           C  
ATOM    737  N   MET A  90      12.945   9.461 -11.344  1.00 88.00           N  
ATOM    738  CA  MET A  90      13.594   9.078 -12.594  1.00 88.00           C  
ATOM    739  C   MET A  90      13.820   7.570 -12.648  1.00 88.00           C  
ATOM    740  CB  MET A  90      14.922   9.812 -12.766  1.00 88.00           C  
ATOM    741  O   MET A  90      13.805   6.973 -13.727  1.00 88.00           O  
ATOM    742  CG  MET A  90      15.508   9.719 -14.164  1.00 88.00           C  
ATOM    743  SD  MET A  90      14.445  10.539 -15.422  1.00 88.00           S  
ATOM    744  CE  MET A  90      15.375  10.148 -16.922  1.00 88.00           C  
ATOM    745  N   ALA A  91      14.008   6.977 -11.531  1.00 88.38           N  
ATOM    746  CA  ALA A  91      14.273   5.543 -11.469  1.00 88.38           C  
ATOM    747  C   ALA A  91      13.094   4.746 -12.016  1.00 88.38           C  
ATOM    748  CB  ALA A  91      14.578   5.121 -10.031  1.00 88.38           C  
ATOM    749  O   ALA A  91      13.273   3.680 -12.609  1.00 88.38           O  
ATOM    750  N   SER A  92      11.898   5.242 -11.859  1.00 88.44           N  
ATOM    751  CA  SER A  92      10.703   4.551 -12.336  1.00 88.44           C  
ATOM    752  C   SER A  92      10.570   4.660 -13.852  1.00 88.44           C  
ATOM    753  CB  SER A  92       9.453   5.109 -11.656  1.00 88.44           C  
ATOM    754  O   SER A  92       9.820   3.904 -14.469  1.00 88.44           O  
ATOM    755  OG  SER A  92       9.219   6.449 -12.062  1.00 88.44           O  
ATOM    756  N   LYS A  93      11.328   5.512 -14.508  1.00 93.81           N  
ATOM    757  CA  LYS A  93      11.180   5.785 -15.938  1.00 93.81           C  
ATOM    758  C   LYS A  93      12.258   5.078 -16.750  1.00 93.81           C  
ATOM    759  CB  LYS A  93      11.227   7.289 -16.203  1.00 93.81           C  
ATOM    760  O   LYS A  93      12.234   5.098 -17.984  1.00 93.81           O  
ATOM    761  CG  LYS A  93      10.078   8.062 -15.562  1.00 93.81           C  
ATOM    762  CD  LYS A  93      10.023   9.500 -16.078  1.00 93.81           C  
ATOM    763  CE  LYS A  93       8.820  10.242 -15.516  1.00 93.81           C  
ATOM    764  NZ  LYS A  93       8.758  11.648 -16.016  1.00 93.81           N  
ATOM    765  N   ILE A  94      13.203   4.469 -16.062  1.00 96.19           N  
ATOM    766  CA  ILE A  94      14.297   3.807 -16.781  1.00 96.19           C  
ATOM    767  C   ILE A  94      14.344   2.334 -16.375  1.00 96.19           C  
ATOM    768  CB  ILE A  94      15.648   4.488 -16.484  1.00 96.19           C  
ATOM    769  O   ILE A  94      13.648   1.908 -15.453  1.00 96.19           O  
ATOM    770  CG1 ILE A  94      15.984   4.406 -15.000  1.00 96.19           C  
ATOM    771  CG2 ILE A  94      15.633   5.941 -16.969  1.00 96.19           C  
ATOM    772  CD1 ILE A  94      17.406   4.848 -14.656  1.00 96.19           C  
ATOM    773  N   TRP A  95      15.133   1.568 -17.094  1.00 96.44           N  
ATOM    774  CA  TRP A  95      15.344   0.160 -16.766  1.00 96.44           C  
ATOM    775  C   TRP A  95      16.266   0.007 -15.570  1.00 96.44           C  
ATOM    776  CB  TRP A  95      15.930  -0.583 -17.969  1.00 96.44           C  
ATOM    777  O   TRP A  95      17.297   0.681 -15.477  1.00 96.44           O  
ATOM    778  CG  TRP A  95      16.188  -2.037 -17.719  1.00 96.44           C  
ATOM    779  CD1 TRP A  95      15.305  -3.070 -17.859  1.00 96.44           C  
ATOM    780  CD2 TRP A  95      17.422  -2.619 -17.297  1.00 96.44           C  
ATOM    781  CE2 TRP A  95      17.219  -4.012 -17.188  1.00 96.44           C  
ATOM    782  CE3 TRP A  95      18.688  -2.096 -16.984  1.00 96.44           C  
ATOM    783  NE1 TRP A  95      15.922  -4.262 -17.531  1.00 96.44           N  
ATOM    784  CH2 TRP A  95      19.453  -4.352 -16.500  1.00 96.44           C  
ATOM    785  CZ2 TRP A  95      18.234  -4.887 -16.781  1.00 96.44           C  
ATOM    786  CZ3 TRP A  95      19.703  -2.971 -16.594  1.00 96.44           C  
ATOM    787  N   THR A  96      15.914  -0.751 -14.664  1.00 96.38           N  
ATOM    788  CA  THR A  96      16.734  -1.104 -13.516  1.00 96.38           C  
ATOM    789  C   THR A  96      16.859  -2.617 -13.383  1.00 96.38           C  
ATOM    790  CB  THR A  96      16.156  -0.524 -12.211  1.00 96.38           C  
ATOM    791  O   THR A  96      15.984  -3.361 -13.820  1.00 96.38           O  
ATOM    792  CG2 THR A  96      16.125   1.000 -12.250  1.00 96.38           C  
ATOM    793  OG1 THR A  96      14.812  -1.011 -12.039  1.00 96.38           O  
ATOM    794  N   PRO A  97      17.938  -3.100 -12.891  1.00 97.19           N  
ATOM    795  CA  PRO A  97      18.094  -4.543 -12.703  1.00 97.19           C  
ATOM    796  C   PRO A  97      16.984  -5.145 -11.844  1.00 97.19           C  
ATOM    797  CB  PRO A  97      19.453  -4.668 -12.000  1.00 97.19           C  
ATOM    798  O   PRO A  97      16.453  -4.480 -10.945  1.00 97.19           O  
ATOM    799  CG  PRO A  97      20.172  -3.400 -12.344  1.00 97.19           C  
ATOM    800  CD  PRO A  97      19.156  -2.295 -12.453  1.00 97.19           C  
ATOM    801  N   ASP A  98      16.672  -6.297 -12.117  1.00 96.69           N  
ATOM    802  CA  ASP A  98      15.617  -6.988 -11.383  1.00 96.69           C  
ATOM    803  C   ASP A  98      16.203  -7.867 -10.281  1.00 96.69           C  
ATOM    804  CB  ASP A  98      14.766  -7.832 -12.336  1.00 96.69           C  
ATOM    805  O   ASP A  98      15.781  -9.016 -10.102  1.00 96.69           O  
ATOM    806  CG  ASP A  98      15.539  -8.977 -12.961  1.00 96.69           C  
ATOM    807  OD1 ASP A  98      16.797  -8.945 -12.961  1.00 96.69           O  
ATOM    808  OD2 ASP A  98      14.891  -9.914 -13.477  1.00 96.69           O  
ATOM    809  N   THR A  99      17.109  -7.379  -9.578  1.00 97.69           N  
ATOM    810  CA  THR A  99      17.812  -8.086  -8.516  1.00 97.69           C  
ATOM    811  C   THR A  99      16.844  -8.508  -7.410  1.00 97.69           C  
ATOM    812  CB  THR A  99      18.938  -7.223  -7.922  1.00 97.69           C  
ATOM    813  O   THR A  99      15.977  -7.727  -7.012  1.00 97.69           O  
ATOM    814  CG2 THR A  99      19.812  -8.039  -6.980  1.00 97.69           C  
ATOM    815  OG1 THR A  99      19.734  -6.699  -8.984  1.00 97.69           O  
ATOM    816  N   PHE A 100      16.969  -9.695  -6.906  1.00 96.94           N  
ATOM    817  CA  PHE A 100      16.234 -10.195  -5.750  1.00 96.94           C  
ATOM    818  C   PHE A 100      17.141 -11.016  -4.844  1.00 96.94           C  
ATOM    819  CB  PHE A 100      15.031 -11.039  -6.199  1.00 96.94           C  
ATOM    820  O   PHE A 100      18.250 -11.367  -5.230  1.00 96.94           O  
ATOM    821  CG  PHE A 100      15.375 -12.469  -6.516  1.00 96.94           C  
ATOM    822  CD1 PHE A 100      16.125 -12.781  -7.645  1.00 96.94           C  
ATOM    823  CD2 PHE A 100      14.953 -13.492  -5.688  1.00 96.94           C  
ATOM    824  CE1 PHE A 100      16.453 -14.102  -7.941  1.00 96.94           C  
ATOM    825  CE2 PHE A 100      15.273 -14.820  -5.977  1.00 96.94           C  
ATOM    826  CZ  PHE A 100      16.016 -15.117  -7.105  1.00 96.94           C  
ATOM    827  N   PHE A 101      16.750 -11.203  -3.645  1.00 97.25           N  
ATOM    828  CA  PHE A 101      17.516 -11.977  -2.666  1.00 97.25           C  
ATOM    829  C   PHE A 101      16.953 -13.391  -2.537  1.00 97.25           C  
ATOM    830  CB  PHE A 101      17.484 -11.281  -1.302  1.00 97.25           C  
ATOM    831  O   PHE A 101      15.859 -13.586  -2.002  1.00 97.25           O  
ATOM    832  CG  PHE A 101      18.203  -9.953  -1.290  1.00 97.25           C  
ATOM    833  CD1 PHE A 101      19.562  -9.883  -1.077  1.00 97.25           C  
ATOM    834  CD2 PHE A 101      17.484  -8.773  -1.492  1.00 97.25           C  
ATOM    835  CE1 PHE A 101      20.234  -8.648  -1.066  1.00 97.25           C  
ATOM    836  CE2 PHE A 101      18.141  -7.543  -1.482  1.00 97.25           C  
ATOM    837  CZ  PHE A 101      19.516  -7.484  -1.269  1.00 97.25           C  
ATOM    838  N   HIS A 102      17.734 -14.367  -2.912  1.00 95.06           N  
ATOM    839  CA  HIS A 102      17.344 -15.766  -3.002  1.00 95.06           C  
ATOM    840  C   HIS A 102      16.875 -16.297  -1.649  1.00 95.06           C  
ATOM    841  CB  HIS A 102      18.500 -16.625  -3.525  1.00 95.06           C  
ATOM    842  O   HIS A 102      15.867 -17.000  -1.571  1.00 95.06           O  
ATOM    843  CG  HIS A 102      18.703 -16.516  -5.004  1.00 95.06           C  
ATOM    844  CD2 HIS A 102      19.266 -15.539  -5.754  1.00 95.06           C  
ATOM    845  ND1 HIS A 102      18.297 -17.500  -5.883  1.00 95.06           N  
ATOM    846  CE1 HIS A 102      18.609 -17.125  -7.113  1.00 95.06           C  
ATOM    847  NE2 HIS A 102      19.188 -15.938  -7.062  1.00 95.06           N  
ATOM    848  N   ASN A 103      17.594 -15.969  -0.655  1.00 93.81           N  
ATOM    849  CA  ASN A 103      17.281 -16.531   0.657  1.00 93.81           C  
ATOM    850  C   ASN A 103      16.625 -15.492   1.565  1.00 93.81           C  
ATOM    851  CB  ASN A 103      18.531 -17.094   1.313  1.00 93.81           C  
ATOM    852  O   ASN A 103      16.734 -15.578   2.791  1.00 93.81           O  
ATOM    853  CG  ASN A 103      19.641 -16.062   1.431  1.00 93.81           C  
ATOM    854  ND2 ASN A 103      20.500 -16.219   2.441  1.00 93.81           N  
ATOM    855  OD1 ASN A 103      19.734 -15.141   0.621  1.00 93.81           O  
ATOM    856  N   GLY A 104      16.109 -14.469   0.949  1.00 95.00           N  
ATOM    857  CA  GLY A 104      15.359 -13.484   1.707  1.00 95.00           C  
ATOM    858  C   GLY A 104      13.953 -13.953   2.059  1.00 95.00           C  
ATOM    859  O   GLY A 104      13.172 -14.297   1.175  1.00 95.00           O  
ATOM    860  N   LYS A 105      13.609 -14.016   3.309  1.00 92.38           N  
ATOM    861  CA  LYS A 105      12.266 -14.375   3.766  1.00 92.38           C  
ATOM    862  C   LYS A 105      11.344 -13.164   3.770  1.00 92.38           C  
ATOM    863  CB  LYS A 105      12.328 -14.992   5.164  1.00 92.38           C  
ATOM    864  O   LYS A 105      10.172 -13.266   3.393  1.00 92.38           O  
ATOM    865  CG  LYS A 105      13.016 -16.344   5.211  1.00 92.38           C  
ATOM    866  CD  LYS A 105      12.820 -17.031   6.562  1.00 92.38           C  
ATOM    867  CE  LYS A 105      13.398 -18.438   6.566  1.00 92.38           C  
ATOM    868  NZ  LYS A 105      13.195 -19.109   7.887  1.00 92.38           N  
ATOM    869  N   LYS A 106      11.867 -12.164   4.285  1.00 92.06           N  
ATOM    870  CA  LYS A 106      11.188 -10.867   4.301  1.00 92.06           C  
ATOM    871  C   LYS A 106      12.172  -9.727   4.074  1.00 92.06           C  
ATOM    872  CB  LYS A 106      10.445 -10.672   5.621  1.00 92.06           C  
ATOM    873  O   LYS A 106      13.211  -9.656   4.738  1.00 92.06           O  
ATOM    874  CG  LYS A 106       9.484  -9.492   5.621  1.00 92.06           C  
ATOM    875  CD  LYS A 106       8.680  -9.422   6.910  1.00 92.06           C  
ATOM    876  CE  LYS A 106       7.719  -8.242   6.910  1.00 92.06           C  
ATOM    877  NZ  LYS A 106       6.926  -8.172   8.172  1.00 92.06           N  
ATOM    878  N   SER A 107      11.875  -8.977   3.115  1.00 90.88           N  
ATOM    879  CA  SER A 107      12.711  -7.816   2.807  1.00 90.88           C  
ATOM    880  C   SER A 107      11.867  -6.555   2.658  1.00 90.88           C  
ATOM    881  CB  SER A 107      13.508  -8.062   1.527  1.00 90.88           C  
ATOM    882  O   SER A 107      10.734  -6.609   2.172  1.00 90.88           O  
ATOM    883  OG  SER A 107      14.250  -9.266   1.618  1.00 90.88           O  
ATOM    884  N   VAL A 108      12.438  -5.508   3.086  1.00 90.81           N  
ATOM    885  CA  VAL A 108      11.734  -4.227   3.033  1.00 90.81           C  
ATOM    886  C   VAL A 108      12.664  -3.156   2.461  1.00 90.81           C  
ATOM    887  CB  VAL A 108      11.227  -3.803   4.426  1.00 90.81           C  
ATOM    888  O   VAL A 108      13.844  -3.105   2.803  1.00 90.81           O  
ATOM    889  CG1 VAL A 108      10.516  -2.449   4.352  1.00 90.81           C  
ATOM    890  CG2 VAL A 108      10.289  -4.863   4.996  1.00 90.81           C  
ATOM    891  N   ALA A 109      12.156  -2.357   1.550  1.00 89.25           N  
ATOM    892  CA  ALA A 109      12.812  -1.132   1.104  1.00 89.25           C  
ATOM    893  C   ALA A 109      12.312   0.076   1.890  1.00 89.25           C  
ATOM    894  CB  ALA A 109      12.594  -0.922  -0.391  1.00 89.25           C  
ATOM    895  O   ALA A 109      11.109   0.333   1.941  1.00 89.25           O  
ATOM    896  N   HIS A 110      13.156   0.737   2.359  1.00 90.50           N  
ATOM    897  CA  HIS A 110      12.797   1.880   3.191  1.00 90.50           C  
ATOM    898  C   HIS A 110      12.297   3.045   2.342  1.00 90.50           C  
ATOM    899  CB  HIS A 110      13.984   2.324   4.039  1.00 90.50           C  
ATOM    900  O   HIS A 110      12.836   3.312   1.269  1.00 90.50           O  
ATOM    901  CG  HIS A 110      14.352   1.350   5.113  1.00 90.50           C  
ATOM    902  CD2 HIS A 110      15.141   0.248   5.082  1.00 90.50           C  
ATOM    903  ND1 HIS A 110      13.891   1.456   6.406  1.00 90.50           N  
ATOM    904  CE1 HIS A 110      14.375   0.459   7.125  1.00 90.50           C  
ATOM    905  NE2 HIS A 110      15.141  -0.288   6.348  1.00 90.50           N  
ATOM    906  N   ASN A 111      11.289   3.727   2.797  1.00 88.81           N  
ATOM    907  CA  ASN A 111      10.648   4.766   1.999  1.00 88.81           C  
ATOM    908  C   ASN A 111      10.312   5.996   2.842  1.00 88.81           C  
ATOM    909  CB  ASN A 111       9.383   4.227   1.328  1.00 88.81           C  
ATOM    910  O   ASN A 111       9.383   6.738   2.527  1.00 88.81           O  
ATOM    911  CG  ASN A 111       8.344   3.762   2.330  1.00 88.81           C  
ATOM    912  ND2 ASN A 111       7.199   3.303   1.830  1.00 88.81           N  
ATOM    913  OD1 ASN A 111       8.562   3.814   3.541  1.00 88.81           O  
ATOM    914  N   MET A 112      10.898   6.094   3.957  1.00 87.31           N  
ATOM    915  CA  MET A 112      10.688   7.258   4.812  1.00 87.31           C  
ATOM    916  C   MET A 112      11.898   8.180   4.777  1.00 87.31           C  
ATOM    917  CB  MET A 112      10.406   6.820   6.250  1.00 87.31           C  
ATOM    918  O   MET A 112      13.039   7.723   4.871  1.00 87.31           O  
ATOM    919  CG  MET A 112       9.695   7.883   7.082  1.00 87.31           C  
ATOM    920  SD  MET A 112       8.281   8.641   6.195  1.00 87.31           S  
ATOM    921  CE  MET A 112       7.105   7.262   6.223  1.00 87.31           C  
ATOM    922  N   THR A 113      11.656   9.391   4.625  1.00 85.94           N  
ATOM    923  CA  THR A 113      10.477  10.211   4.371  1.00 85.94           C  
ATOM    924  C   THR A 113      10.117  10.195   2.887  1.00 85.94           C  
ATOM    925  CB  THR A 113      10.695  11.664   4.836  1.00 85.94           C  
ATOM    926  O   THR A 113       9.047  10.664   2.498  1.00 85.94           O  
ATOM    927  CG2 THR A 113      11.133  11.711   6.297  1.00 85.94           C  
ATOM    928  OG1 THR A 113      11.711  12.266   4.023  1.00 85.94           O  
ATOM    929  N   MET A 114      11.008   9.727   2.062  1.00 87.62           N  
ATOM    930  CA  MET A 114      10.930   9.398   0.641  1.00 87.62           C  
ATOM    931  C   MET A 114      11.594   8.055   0.353  1.00 87.62           C  
ATOM    932  CB  MET A 114      11.578  10.492  -0.201  1.00 87.62           C  
ATOM    933  O   MET A 114      12.375   7.562   1.163  1.00 87.62           O  
ATOM    934  CG  MET A 114      10.953  11.867  -0.013  1.00 87.62           C  
ATOM    935  SD  MET A 114       9.352  12.039  -0.897  1.00 87.62           S  
ATOM    936  CE  MET A 114       9.930  11.938  -2.615  1.00 87.62           C  
ATOM    937  N   PRO A 115      11.164   7.531  -0.730  1.00 87.38           N  
ATOM    938  CA  PRO A 115      11.906   6.312  -1.048  1.00 87.38           C  
ATOM    939  C   PRO A 115      13.422   6.512  -1.000  1.00 87.38           C  
ATOM    940  CB  PRO A 115      11.445   5.977  -2.469  1.00 87.38           C  
ATOM    941  O   PRO A 115      13.938   7.461  -1.594  1.00 87.38           O  
ATOM    942  CG  PRO A 115      10.070   6.551  -2.570  1.00 87.38           C  
ATOM    943  CD  PRO A 115      10.031   7.840  -1.798  1.00 87.38           C  
ATOM    944  N   ASN A 116      14.102   5.691  -0.215  1.00 90.12           N  
ATOM    945  CA  ASN A 116      15.555   5.773  -0.076  1.00 90.12           C  
ATOM    946  C   ASN A 116      16.266   5.199  -1.297  1.00 90.12           C  
ATOM    947  CB  ASN A 116      16.016   5.051   1.194  1.00 90.12           C  
ATOM    948  O   ASN A 116      16.938   4.168  -1.203  1.00 90.12           O  
ATOM    949  CG  ASN A 116      15.484   5.703   2.457  1.00 90.12           C  
ATOM    950  ND2 ASN A 116      14.656   6.727   2.295  1.00 90.12           N  
ATOM    951  OD1 ASN A 116      15.820   5.285   3.570  1.00 90.12           O  
ATOM    952  N   LYS A 117      16.141   5.879  -2.340  1.00 88.75           N  
ATOM    953  CA  LYS A 117      16.703   5.520  -3.635  1.00 88.75           C  
ATOM    954  C   LYS A 117      17.500   6.680  -4.227  1.00 88.75           C  
ATOM    955  CB  LYS A 117      15.609   5.090  -4.605  1.00 88.75           C  
ATOM    956  O   LYS A 117      17.094   7.836  -4.113  1.00 88.75           O  
ATOM    957  CG  LYS A 117      14.836   3.854  -4.156  1.00 88.75           C  
ATOM    958  CD  LYS A 117      13.727   3.506  -5.137  1.00 88.75           C  
ATOM    959  CE  LYS A 117      12.945   2.279  -4.684  1.00 88.75           C  
ATOM    960  NZ  LYS A 117      11.859   1.924  -5.648  1.00 88.75           N  
ATOM    961  N   LEU A 118      18.625   6.367  -4.723  1.00 88.44           N  
ATOM    962  CA  LEU A 118      19.516   7.312  -5.383  1.00 88.44           C  
ATOM    963  C   LEU A 118      19.812   6.875  -6.812  1.00 88.44           C  
ATOM    964  CB  LEU A 118      20.828   7.457  -4.602  1.00 88.44           C  
ATOM    965  O   LEU A 118      20.141   5.711  -7.055  1.00 88.44           O  
ATOM    966  CG  LEU A 118      21.938   8.258  -5.281  1.00 88.44           C  
ATOM    967  CD1 LEU A 118      22.766   9.000  -4.238  1.00 88.44           C  
ATOM    968  CD2 LEU A 118      22.828   7.344  -6.121  1.00 88.44           C  
ATOM    969  N   LEU A 119      19.703   7.789  -7.707  1.00 93.81           N  
ATOM    970  CA  LEU A 119      20.047   7.527  -9.102  1.00 93.81           C  
ATOM    971  C   LEU A 119      21.016   8.578  -9.633  1.00 93.81           C  
ATOM    972  CB  LEU A 119      18.781   7.504  -9.969  1.00 93.81           C  
ATOM    973  O   LEU A 119      20.750   9.773  -9.562  1.00 93.81           O  
ATOM    974  CG  LEU A 119      18.984   7.207 -11.453  1.00 93.81           C  
ATOM    975  CD1 LEU A 119      19.438   5.762 -11.648  1.00 93.81           C  
ATOM    976  CD2 LEU A 119      17.703   7.488 -12.234  1.00 93.81           C  
ATOM    977  N   ARG A 120      22.047   8.117 -10.125  1.00 96.25           N  
ATOM    978  CA  ARG A 120      23.031   8.961 -10.797  1.00 96.25           C  
ATOM    979  C   ARG A 120      23.266   8.492 -12.227  1.00 96.25           C  
ATOM    980  CB  ARG A 120      24.359   8.961 -10.023  1.00 96.25           C  
ATOM    981  O   ARG A 120      23.391   7.289 -12.477  1.00 96.25           O  
ATOM    982  CG  ARG A 120      24.234   9.539  -8.617  1.00 96.25           C  
ATOM    983  CD  ARG A 120      25.594   9.641  -7.941  1.00 96.25           C  
ATOM    984  NE  ARG A 120      25.484  10.172  -6.586  1.00 96.25           N  
ATOM    985  NH1 ARG A 120      27.750  10.086  -6.141  1.00 96.25           N  
ATOM    986  NH2 ARG A 120      26.297  10.859  -4.551  1.00 96.25           N  
ATOM    987  CZ  ARG A 120      26.516  10.375  -5.762  1.00 96.25           C  
ATOM    988  N   ILE A 121      23.328   9.422 -13.117  1.00 96.69           N  
ATOM    989  CA  ILE A 121      23.641   9.148 -14.516  1.00 96.69           C  
ATOM    990  C   ILE A 121      24.906   9.898 -14.930  1.00 96.69           C  
ATOM    991  CB  ILE A 121      22.453   9.531 -15.445  1.00 96.69           C  
ATOM    992  O   ILE A 121      24.938  11.133 -14.859  1.00 96.69           O  
ATOM    993  CG1 ILE A 121      21.156   8.891 -14.938  1.00 96.69           C  
ATOM    994  CG2 ILE A 121      22.750   9.117 -16.891  1.00 96.69           C  
ATOM    995  CD1 ILE A 121      19.938   9.258 -15.766  1.00 96.69           C  
ATOM    996  N   THR A 122      25.875   9.156 -15.305  1.00 97.25           N  
ATOM    997  CA  THR A 122      27.094   9.742 -15.828  1.00 97.25           C  
ATOM    998  C   THR A 122      27.000   9.977 -17.328  1.00 97.25           C  
ATOM    999  CB  THR A 122      28.312   8.844 -15.531  1.00 97.25           C  
ATOM   1000  O   THR A 122      26.250   9.273 -18.031  1.00 97.25           O  
ATOM   1001  CG2 THR A 122      29.625   9.547 -15.898  1.00 97.25           C  
ATOM   1002  OG1 THR A 122      28.328   8.523 -14.133  1.00 97.25           O  
ATOM   1003  N   GLU A 123      27.656  10.914 -17.844  1.00 96.75           N  
ATOM   1004  CA  GLU A 123      27.547  11.352 -19.219  1.00 96.75           C  
ATOM   1005  C   GLU A 123      27.812  10.195 -20.188  1.00 96.75           C  
ATOM   1006  CB  GLU A 123      28.516  12.500 -19.516  1.00 96.75           C  
ATOM   1007  O   GLU A 123      27.312  10.188 -21.312  1.00 96.75           O  
ATOM   1008  CG  GLU A 123      29.984  12.109 -19.375  1.00 96.75           C  
ATOM   1009  CD  GLU A 123      30.938  13.281 -19.609  1.00 96.75           C  
ATOM   1010  OE1 GLU A 123      32.156  13.078 -19.547  1.00 96.75           O  
ATOM   1011  OE2 GLU A 123      30.438  14.406 -19.844  1.00 96.75           O  
ATOM   1012  N   ASP A 124      28.594   9.203 -19.812  1.00 97.12           N  
ATOM   1013  CA  ASP A 124      28.922   8.078 -20.688  1.00 97.12           C  
ATOM   1014  C   ASP A 124      27.844   7.004 -20.641  1.00 97.12           C  
ATOM   1015  CB  ASP A 124      30.281   7.473 -20.297  1.00 97.12           C  
ATOM   1016  O   ASP A 124      27.953   5.961 -21.281  1.00 97.12           O  
ATOM   1017  CG  ASP A 124      30.250   6.809 -18.922  1.00 97.12           C  
ATOM   1018  OD1 ASP A 124      29.219   6.875 -18.234  1.00 97.12           O  
ATOM   1019  OD2 ASP A 124      31.281   6.211 -18.547  1.00 97.12           O  
ATOM   1020  N   GLY A 125      26.812   7.215 -19.828  1.00 97.56           N  
ATOM   1021  CA  GLY A 125      25.719   6.266 -19.766  1.00 97.56           C  
ATOM   1022  C   GLY A 125      25.797   5.336 -18.578  1.00 97.56           C  
ATOM   1023  O   GLY A 125      24.969   4.426 -18.438  1.00 97.56           O  
ATOM   1024  N   THR A 126      26.797   5.555 -17.750  1.00 98.12           N  
ATOM   1025  CA  THR A 126      26.922   4.750 -16.547  1.00 98.12           C  
ATOM   1026  C   THR A 126      25.922   5.207 -15.484  1.00 98.12           C  
ATOM   1027  CB  THR A 126      28.359   4.820 -15.969  1.00 98.12           C  
ATOM   1028  O   THR A 126      25.812   6.398 -15.195  1.00 98.12           O  
ATOM   1029  CG2 THR A 126      28.484   3.953 -14.727  1.00 98.12           C  
ATOM   1030  OG1 THR A 126      29.281   4.363 -16.953  1.00 98.12           O  
ATOM   1031  N   LEU A 127      25.219   4.238 -15.008  1.00 97.69           N  
ATOM   1032  CA  LEU A 127      24.219   4.512 -13.984  1.00 97.69           C  
ATOM   1033  C   LEU A 127      24.656   3.939 -12.633  1.00 97.69           C  
ATOM   1034  CB  LEU A 127      22.859   3.932 -14.383  1.00 97.69           C  
ATOM   1035  O   LEU A 127      25.266   2.867 -12.578  1.00 97.69           O  
ATOM   1036  CG  LEU A 127      22.188   4.555 -15.602  1.00 97.69           C  
ATOM   1037  CD1 LEU A 127      22.453   3.703 -16.844  1.00 97.69           C  
ATOM   1038  CD2 LEU A 127      20.688   4.727 -15.367  1.00 97.69           C  
ATOM   1039  N   LEU A 128      24.391   4.617 -11.586  1.00 96.88           N  
ATOM   1040  CA  LEU A 128      24.500   4.156 -10.203  1.00 96.88           C  
ATOM   1041  C   LEU A 128      23.156   4.238  -9.492  1.00 96.88           C  
ATOM   1042  CB  LEU A 128      25.547   4.984  -9.453  1.00 96.88           C  
ATOM   1043  O   LEU A 128      22.562   5.320  -9.383  1.00 96.88           O  
ATOM   1044  CG  LEU A 128      25.719   4.660  -7.965  1.00 96.88           C  
ATOM   1045  CD1 LEU A 128      26.281   3.252  -7.797  1.00 96.88           C  
ATOM   1046  CD2 LEU A 128      26.625   5.688  -7.297  1.00 96.88           C  
ATOM   1047  N   TYR A 129      22.656   3.170  -9.070  1.00 96.38           N  
ATOM   1048  CA  TYR A 129      21.375   3.045  -8.391  1.00 96.38           C  
ATOM   1049  C   TYR A 129      21.547   2.410  -7.016  1.00 96.38           C  
ATOM   1050  CB  TYR A 129      20.406   2.213  -9.234  1.00 96.38           C  
ATOM   1051  O   TYR A 129      22.016   1.280  -6.902  1.00 96.38           O  
ATOM   1052  CG  TYR A 129      19.000   2.180  -8.688  1.00 96.38           C  
ATOM   1053  CD1 TYR A 129      18.328   0.970  -8.492  1.00 96.38           C  
ATOM   1054  CD2 TYR A 129      18.328   3.355  -8.359  1.00 96.38           C  
ATOM   1055  CE1 TYR A 129      17.031   0.934  -7.988  1.00 96.38           C  
ATOM   1056  CE2 TYR A 129      17.031   3.332  -7.855  1.00 96.38           C  
ATOM   1057  OH  TYR A 129      15.117   2.088  -7.172  1.00 96.38           O  
ATOM   1058  CZ  TYR A 129      16.391   2.119  -7.672  1.00 96.38           C  
ATOM   1059  N   THR A 130      21.156   3.107  -5.961  1.00 95.44           N  
ATOM   1060  CA  THR A 130      21.328   2.654  -4.582  1.00 95.44           C  
ATOM   1061  C   THR A 130      19.984   2.600  -3.861  1.00 95.44           C  
ATOM   1062  CB  THR A 130      22.297   3.572  -3.809  1.00 95.44           C  
ATOM   1063  O   THR A 130      19.125   3.449  -4.082  1.00 95.44           O  
ATOM   1064  CG2 THR A 130      23.422   4.078  -4.711  1.00 95.44           C  
ATOM   1065  OG1 THR A 130      21.578   4.695  -3.295  1.00 95.44           O  
ATOM   1066  N   MET A 131      19.875   1.660  -3.023  1.00 95.75           N  
ATOM   1067  CA  MET A 131      18.672   1.479  -2.209  1.00 95.75           C  
ATOM   1068  C   MET A 131      19.031   1.097  -0.779  1.00 95.75           C  
ATOM   1069  CB  MET A 131      17.766   0.410  -2.818  1.00 95.75           C  
ATOM   1070  O   MET A 131      20.000   0.356  -0.556  1.00 95.75           O  
ATOM   1071  CG  MET A 131      17.375   0.684  -4.266  1.00 95.75           C  
ATOM   1072  SD  MET A 131      16.359  -0.659  -4.988  1.00 95.75           S  
ATOM   1073  CE  MET A 131      14.836  -0.460  -4.023  1.00 95.75           C  
ATOM   1074  N   ARG A 132      18.312   1.518   0.112  1.00 96.12           N  
ATOM   1075  CA  ARG A 132      18.406   1.071   1.498  1.00 96.12           C  
ATOM   1076  C   ARG A 132      17.438  -0.074   1.771  1.00 96.12           C  
ATOM   1077  CB  ARG A 132      18.141   2.232   2.457  1.00 96.12           C  
ATOM   1078  O   ARG A 132      16.219   0.080   1.609  1.00 96.12           O  
ATOM   1079  CG  ARG A 132      18.328   1.878   3.924  1.00 96.12           C  
ATOM   1080  CD  ARG A 132      17.953   3.037   4.836  1.00 96.12           C  
ATOM   1081  NE  ARG A 132      18.000   2.650   6.242  1.00 96.12           N  
ATOM   1082  NH1 ARG A 132      16.500   4.254   6.949  1.00 96.12           N  
ATOM   1083  NH2 ARG A 132      17.422   2.807   8.461  1.00 96.12           N  
ATOM   1084  CZ  ARG A 132      17.312   3.238   7.215  1.00 96.12           C  
ATOM   1085  N   LEU A 133      17.922  -1.142   2.232  1.00 96.88           N  
ATOM   1086  CA  LEU A 133      17.125  -2.352   2.391  1.00 96.88           C  
ATOM   1087  C   LEU A 133      17.328  -2.963   3.771  1.00 96.88           C  
ATOM   1088  CB  LEU A 133      17.484  -3.373   1.307  1.00 96.88           C  
ATOM   1089  O   LEU A 133      18.422  -2.859   4.344  1.00 96.88           O  
ATOM   1090  CG  LEU A 133      17.453  -2.867  -0.136  1.00 96.88           C  
ATOM   1091  CD1 LEU A 133      18.016  -3.928  -1.078  1.00 96.88           C  
ATOM   1092  CD2 LEU A 133      16.031  -2.480  -0.543  1.00 96.88           C  
ATOM   1093  N   THR A 134      16.359  -3.506   4.273  1.00 96.38           N  
ATOM   1094  CA  THR A 134      16.422  -4.480   5.355  1.00 96.38           C  
ATOM   1095  C   THR A 134      16.031  -5.871   4.855  1.00 96.38           C  
ATOM   1096  CB  THR A 134      15.508  -4.078   6.527  1.00 96.38           C  
ATOM   1097  O   THR A 134      14.938  -6.062   4.328  1.00 96.38           O  
ATOM   1098  CG2 THR A 134      15.484  -5.156   7.602  1.00 96.38           C  
ATOM   1099  OG1 THR A 134      15.984  -2.855   7.102  1.00 96.38           O  
ATOM   1100  N   VAL A 135      16.906  -6.781   5.027  1.00 97.12           N  
ATOM   1101  CA  VAL A 135      16.688  -8.141   4.539  1.00 97.12           C  
ATOM   1102  C   VAL A 135      16.719  -9.117   5.711  1.00 97.12           C  
ATOM   1103  CB  VAL A 135      17.734  -8.539   3.479  1.00 97.12           C  
ATOM   1104  O   VAL A 135      17.672  -9.141   6.484  1.00 97.12           O  
ATOM   1105  CG1 VAL A 135      17.453  -9.938   2.938  1.00 97.12           C  
ATOM   1106  CG2 VAL A 135      17.750  -7.516   2.344  1.00 97.12           C  
ATOM   1107  N   ARG A 136      15.742  -9.828   5.891  1.00 96.56           N  
ATOM   1108  CA  ARG A 136      15.719 -10.992   6.770  1.00 96.56           C  
ATOM   1109  C   ARG A 136      16.031 -12.273   5.988  1.00 96.56           C  
ATOM   1110  CB  ARG A 136      14.367 -11.117   7.469  1.00 96.56           C  
ATOM   1111  O   ARG A 136      15.188 -12.758   5.227  1.00 96.56           O  
ATOM   1112  CG  ARG A 136      14.352 -12.125   8.609  1.00 96.56           C  
ATOM   1113  CD  ARG A 136      13.062 -12.047   9.414  1.00 96.56           C  
ATOM   1114  NE  ARG A 136      11.906 -12.422   8.609  1.00 96.56           N  
ATOM   1115  NH1 ARG A 136      10.359 -12.031  10.281  1.00 96.56           N  
ATOM   1116  NH2 ARG A 136       9.664 -12.758   8.227  1.00 96.56           N  
ATOM   1117  CZ  ARG A 136      10.648 -12.398   9.039  1.00 96.56           C  
ATOM   1118  N   ALA A 137      17.141 -12.750   6.199  1.00 96.50           N  
ATOM   1119  CA  ALA A 137      17.641 -13.844   5.367  1.00 96.50           C  
ATOM   1120  C   ALA A 137      17.781 -15.133   6.176  1.00 96.50           C  
ATOM   1121  CB  ALA A 137      18.984 -13.469   4.746  1.00 96.50           C  
ATOM   1122  O   ALA A 137      17.984 -15.094   7.387  1.00 96.50           O  
ATOM   1123  N   GLU A 138      17.656 -16.234   5.484  1.00 92.50           N  
ATOM   1124  CA  GLU A 138      17.844 -17.562   6.074  1.00 92.50           C  
ATOM   1125  C   GLU A 138      19.312 -17.859   6.305  1.00 92.50           C  
ATOM   1126  CB  GLU A 138      17.219 -18.641   5.180  1.00 92.50           C  
ATOM   1127  O   GLU A 138      20.156 -17.547   5.461  1.00 92.50           O  
ATOM   1128  CG  GLU A 138      17.156 -20.016   5.828  1.00 92.50           C  
ATOM   1129  CD  GLU A 138      16.484 -21.062   4.953  1.00 92.50           C  
ATOM   1130  OE1 GLU A 138      16.375 -22.234   5.387  1.00 92.50           O  
ATOM   1131  OE2 GLU A 138      16.078 -20.703   3.824  1.00 92.50           O  
ATOM   1132  N   CYS A 139      19.594 -18.391   7.477  1.00 90.56           N  
ATOM   1133  CA  CYS A 139      20.938 -18.828   7.844  1.00 90.56           C  
ATOM   1134  C   CYS A 139      20.906 -20.219   8.477  1.00 90.56           C  
ATOM   1135  CB  CYS A 139      21.594 -17.844   8.805  1.00 90.56           C  
ATOM   1136  O   CYS A 139      20.562 -20.359   9.656  1.00 90.56           O  
ATOM   1137  SG  CYS A 139      23.266 -18.281   9.289  1.00 90.56           S  
ATOM   1138  N   PRO A 140      21.234 -21.219   7.648  1.00 83.12           N  
ATOM   1139  CA  PRO A 140      21.297 -22.562   8.242  1.00 83.12           C  
ATOM   1140  C   PRO A 140      22.375 -22.688   9.312  1.00 83.12           C  
ATOM   1141  CB  PRO A 140      21.625 -23.453   7.043  1.00 83.12           C  
ATOM   1142  O   PRO A 140      23.562 -22.438   9.047  1.00 83.12           O  
ATOM   1143  CG  PRO A 140      22.125 -22.531   5.988  1.00 83.12           C  
ATOM   1144  CD  PRO A 140      21.766 -21.125   6.383  1.00 83.12           C  
ATOM   1145  N   MET A 141      21.984 -22.734  10.516  1.00 80.62           N  
ATOM   1146  CA  MET A 141      22.906 -22.812  11.633  1.00 80.62           C  
ATOM   1147  C   MET A 141      22.984 -24.219  12.195  1.00 80.62           C  
ATOM   1148  CB  MET A 141      22.500 -21.828  12.742  1.00 80.62           C  
ATOM   1149  O   MET A 141      21.953 -24.875  12.398  1.00 80.62           O  
ATOM   1150  CG  MET A 141      22.578 -20.375  12.328  1.00 80.62           C  
ATOM   1151  SD  MET A 141      22.109 -19.234  13.688  1.00 80.62           S  
ATOM   1152  CE  MET A 141      20.375 -18.906  13.250  1.00 80.62           C  
ATOM   1153  N   HIS A 142      24.109 -24.875  12.141  1.00 72.38           N  
ATOM   1154  CA  HIS A 142      24.328 -26.188  12.750  1.00 72.38           C  
ATOM   1155  C   HIS A 142      24.797 -26.047  14.195  1.00 72.38           C  
ATOM   1156  CB  HIS A 142      25.359 -26.984  11.938  1.00 72.38           C  
ATOM   1157  O   HIS A 142      25.891 -25.531  14.453  1.00 72.38           O  
ATOM   1158  CG  HIS A 142      24.922 -27.281  10.539  1.00 72.38           C  
ATOM   1159  CD2 HIS A 142      25.328 -26.766   9.359  1.00 72.38           C  
ATOM   1160  ND1 HIS A 142      23.938 -28.203  10.242  1.00 72.38           N  
ATOM   1161  CE1 HIS A 142      23.766 -28.234   8.930  1.00 72.38           C  
ATOM   1162  NE2 HIS A 142      24.594 -27.375   8.375  1.00 72.38           N  
ATOM   1163  N   LEU A 143      23.969 -26.438  15.094  1.00 67.81           N  
ATOM   1164  CA  LEU A 143      24.219 -26.234  16.516  1.00 67.81           C  
ATOM   1165  C   LEU A 143      25.000 -27.406  17.109  1.00 67.81           C  
ATOM   1166  CB  LEU A 143      22.922 -26.031  17.281  1.00 67.81           C  
ATOM   1167  O   LEU A 143      25.016 -27.594  18.328  1.00 67.81           O  
ATOM   1168  CG  LEU A 143      22.094 -24.797  16.891  1.00 67.81           C  
ATOM   1169  CD1 LEU A 143      20.688 -24.906  17.469  1.00 67.81           C  
ATOM   1170  CD2 LEU A 143      22.781 -23.516  17.359  1.00 67.81           C  
ATOM   1171  N   GLU A 144      25.656 -28.344  16.344  1.00 63.62           N  
ATOM   1172  CA  GLU A 144      26.344 -29.516  16.859  1.00 63.62           C  
ATOM   1173  C   GLU A 144      27.500 -29.125  17.781  1.00 63.62           C  
ATOM   1174  CB  GLU A 144      26.859 -30.391  15.719  1.00 63.62           C  
ATOM   1175  O   GLU A 144      27.750 -29.781  18.781  1.00 63.62           O  
ATOM   1176  CG  GLU A 144      25.750 -31.078  14.914  1.00 63.62           C  
ATOM   1177  CD  GLU A 144      26.266 -31.844  13.711  1.00 63.62           C  
ATOM   1178  OE1 GLU A 144      25.453 -32.438  12.969  1.00 63.62           O  
ATOM   1179  OE2 GLU A 144      27.500 -31.859  13.500  1.00 63.62           O  
ATOM   1180  N   ASP A 145      28.281 -28.047  17.562  1.00 62.81           N  
ATOM   1181  CA  ASP A 145      29.438 -27.625  18.344  1.00 62.81           C  
ATOM   1182  C   ASP A 145      29.078 -26.500  19.297  1.00 62.81           C  
ATOM   1183  CB  ASP A 145      30.594 -27.203  17.422  1.00 62.81           C  
ATOM   1184  O   ASP A 145      29.891 -25.594  19.531  1.00 62.81           O  
ATOM   1185  CG  ASP A 145      31.172 -28.359  16.625  1.00 62.81           C  
ATOM   1186  OD1 ASP A 145      31.078 -29.516  17.078  1.00 62.81           O  
ATOM   1187  OD2 ASP A 145      31.719 -28.109  15.539  1.00 62.81           O  
ATOM   1188  N   PHE A 146      27.922 -26.562  19.781  1.00 65.69           N  
ATOM   1189  CA  PHE A 146      27.531 -25.594  20.781  1.00 65.69           C  
ATOM   1190  C   PHE A 146      28.391 -25.719  22.031  1.00 65.69           C  
ATOM   1191  CB  PHE A 146      26.047 -25.750  21.156  1.00 65.69           C  
ATOM   1192  O   PHE A 146      28.688 -26.844  22.469  1.00 65.69           O  
ATOM   1193  CG  PHE A 146      25.547 -24.703  22.109  1.00 65.69           C  
ATOM   1194  CD1 PHE A 146      25.531 -24.938  23.484  1.00 65.69           C  
ATOM   1195  CD2 PHE A 146      25.078 -23.500  21.641  1.00 65.69           C  
ATOM   1196  CE1 PHE A 146      25.062 -23.969  24.359  1.00 65.69           C  
ATOM   1197  CE2 PHE A 146      24.594 -22.516  22.516  1.00 65.69           C  
ATOM   1198  CZ  PHE A 146      24.594 -22.766  23.875  1.00 65.69           C  
ATOM   1199  N   PRO A 147      29.156 -24.500  22.406  1.00 62.88           N  
ATOM   1200  CA  PRO A 147      28.953 -23.078  22.141  1.00 62.88           C  
ATOM   1201  C   PRO A 147      30.031 -22.469  21.266  1.00 62.88           C  
ATOM   1202  CB  PRO A 147      28.984 -22.453  23.547  1.00 62.88           C  
ATOM   1203  O   PRO A 147      30.203 -21.250  21.219  1.00 62.88           O  
ATOM   1204  CG  PRO A 147      29.750 -23.422  24.375  1.00 62.88           C  
ATOM   1205  CD  PRO A 147      29.641 -24.781  23.750  1.00 62.88           C  
ATOM   1206  N   MET A 148      30.969 -23.422  20.797  1.00 65.62           N  
ATOM   1207  CA  MET A 148      32.094 -22.969  19.984  1.00 65.62           C  
ATOM   1208  C   MET A 148      31.734 -22.953  18.500  1.00 65.62           C  
ATOM   1209  CB  MET A 148      33.312 -23.859  20.234  1.00 65.62           C  
ATOM   1210  O   MET A 148      32.594 -23.125  17.656  1.00 65.62           O  
ATOM   1211  CG  MET A 148      33.969 -23.641  21.578  1.00 65.62           C  
ATOM   1212  SD  MET A 148      35.281 -22.344  21.516  1.00 65.62           S  
ATOM   1213  CE  MET A 148      36.719 -23.312  22.031  1.00 65.62           C  
ATOM   1214  N   ASP A 149      30.531 -22.734  18.234  1.00 70.19           N  
ATOM   1215  CA  ASP A 149      30.016 -22.875  16.875  1.00 70.19           C  
ATOM   1216  C   ASP A 149      30.297 -21.625  16.047  1.00 70.19           C  
ATOM   1217  CB  ASP A 149      28.516 -23.172  16.906  1.00 70.19           C  
ATOM   1218  O   ASP A 149      30.344 -20.516  16.594  1.00 70.19           O  
ATOM   1219  CG  ASP A 149      27.922 -23.078  18.297  1.00 70.19           C  
ATOM   1220  OD1 ASP A 149      28.641 -23.266  19.281  1.00 70.19           O  
ATOM   1221  OD2 ASP A 149      26.703 -22.812  18.391  1.00 70.19           O  
ATOM   1222  N   ALA A 150      30.938 -21.797  14.906  1.00 81.06           N  
ATOM   1223  CA  ALA A 150      31.094 -20.781  13.867  1.00 81.06           C  
ATOM   1224  C   ALA A 150      30.094 -21.016  12.734  1.00 81.06           C  
ATOM   1225  CB  ALA A 150      32.500 -20.781  13.328  1.00 81.06           C  
ATOM   1226  O   ALA A 150      29.844 -22.156  12.352  1.00 81.06           O  
ATOM   1227  N   HIS A 151      29.391 -19.969  12.477  1.00 87.19           N  
ATOM   1228  CA  HIS A 151      28.391 -20.062  11.422  1.00 87.19           C  
ATOM   1229  C   HIS A 151      28.719 -19.125  10.266  1.00 87.19           C  
ATOM   1230  CB  HIS A 151      27.000 -19.734  11.984  1.00 87.19           C  
ATOM   1231  O   HIS A 151      29.312 -18.062  10.461  1.00 87.19           O  
ATOM   1232  CG  HIS A 151      26.625 -20.547  13.188  1.00 87.19           C  
ATOM   1233  CD2 HIS A 151      26.516 -20.188  14.492  1.00 87.19           C  
ATOM   1234  ND1 HIS A 151      26.328 -21.875  13.117  1.00 87.19           N  
ATOM   1235  CE1 HIS A 151      26.031 -22.328  14.336  1.00 87.19           C  
ATOM   1236  NE2 HIS A 151      26.156 -21.312  15.180  1.00 87.19           N  
ATOM   1237  N   ALA A 152      28.484 -19.547   9.148  1.00 91.94           N  
ATOM   1238  CA  ALA A 152      28.562 -18.719   7.945  1.00 91.94           C  
ATOM   1239  C   ALA A 152      27.172 -18.453   7.363  1.00 91.94           C  
ATOM   1240  CB  ALA A 152      29.469 -19.375   6.902  1.00 91.94           C  
ATOM   1241  O   ALA A 152      26.578 -19.344   6.754  1.00 91.94           O  
ATOM   1242  N   CYS A 153      26.703 -17.312   7.543  1.00 93.69           N  
ATOM   1243  CA  CYS A 153      25.375 -16.938   7.066  1.00 93.69           C  
ATOM   1244  C   CYS A 153      25.453 -16.297   5.684  1.00 93.69           C  
ATOM   1245  CB  CYS A 153      24.703 -15.969   8.047  1.00 93.69           C  
ATOM   1246  O   CYS A 153      26.062 -15.227   5.520  1.00 93.69           O  
ATOM   1247  SG  CYS A 153      24.297 -16.719   9.641  1.00 93.69           S  
ATOM   1248  N   PRO A 154      24.859 -16.812   4.750  1.00 95.88           N  
ATOM   1249  CA  PRO A 154      24.938 -16.297   3.385  1.00 95.88           C  
ATOM   1250  C   PRO A 154      23.875 -15.250   3.080  1.00 95.88           C  
ATOM   1251  CB  PRO A 154      24.734 -17.547   2.521  1.00 95.88           C  
ATOM   1252  O   PRO A 154      22.797 -15.266   3.674  1.00 95.88           O  
ATOM   1253  CG  PRO A 154      23.797 -18.406   3.307  1.00 95.88           C  
ATOM   1254  CD  PRO A 154      24.109 -18.250   4.766  1.00 95.88           C  
ATOM   1255  N   LEU A 155      24.141 -14.344   2.271  1.00 97.12           N  
ATOM   1256  CA  LEU A 155      23.234 -13.453   1.547  1.00 97.12           C  
ATOM   1257  C   LEU A 155      23.391 -13.625   0.040  1.00 97.12           C  
ATOM   1258  CB  LEU A 155      23.500 -11.992   1.934  1.00 97.12           C  
ATOM   1259  O   LEU A 155      24.422 -13.250  -0.527  1.00 97.12           O  
ATOM   1260  CG  LEU A 155      22.500 -10.969   1.393  1.00 97.12           C  
ATOM   1261  CD1 LEU A 155      21.125 -11.188   2.008  1.00 97.12           C  
ATOM   1262  CD2 LEU A 155      23.000  -9.547   1.668  1.00 97.12           C  
ATOM   1263  N   LYS A 156      22.406 -14.156  -0.612  1.00 97.31           N  
ATOM   1264  CA  LYS A 156      22.453 -14.523  -2.023  1.00 97.31           C  
ATOM   1265  C   LYS A 156      21.547 -13.625  -2.855  1.00 97.31           C  
ATOM   1266  CB  LYS A 156      22.062 -15.992  -2.213  1.00 97.31           C  
ATOM   1267  O   LYS A 156      20.375 -13.414  -2.502  1.00 97.31           O  
ATOM   1268  CG  LYS A 156      22.891 -16.969  -1.392  1.00 97.31           C  
ATOM   1269  CD  LYS A 156      22.422 -18.406  -1.595  1.00 97.31           C  
ATOM   1270  CE  LYS A 156      23.234 -19.375  -0.740  1.00 97.31           C  
ATOM   1271  NZ  LYS A 156      22.766 -20.781  -0.917  1.00 97.31           N  
ATOM   1272  N   PHE A 157      22.031 -13.172  -3.928  1.00 97.50           N  
ATOM   1273  CA  PHE A 157      21.188 -12.344  -4.797  1.00 97.50           C  
ATOM   1274  C   PHE A 157      21.547 -12.586  -6.262  1.00 97.50           C  
ATOM   1275  CB  PHE A 157      21.359 -10.859  -4.453  1.00 97.50           C  
ATOM   1276  O   PHE A 157      22.594 -13.148  -6.574  1.00 97.50           O  
ATOM   1277  CG  PHE A 157      22.750 -10.336  -4.680  1.00 97.50           C  
ATOM   1278  CD1 PHE A 157      23.688 -10.336  -3.648  1.00 97.50           C  
ATOM   1279  CD2 PHE A 157      23.125  -9.844  -5.922  1.00 97.50           C  
ATOM   1280  CE1 PHE A 157      24.969  -9.852  -3.855  1.00 97.50           C  
ATOM   1281  CE2 PHE A 157      24.406  -9.359  -6.133  1.00 97.50           C  
ATOM   1282  CZ  PHE A 157      25.328  -9.359  -5.098  1.00 97.50           C  
ATOM   1283  N   GLY A 158      20.672 -12.258  -7.156  1.00 97.44           N  
ATOM   1284  CA  GLY A 158      20.781 -12.406  -8.602  1.00 97.44           C  
ATOM   1285  C   GLY A 158      19.578 -11.875  -9.352  1.00 97.44           C  
ATOM   1286  O   GLY A 158      18.719 -11.203  -8.766  1.00 97.44           O  
ATOM   1287  N   SER A 159      19.594 -12.070 -10.602  1.00 97.25           N  
ATOM   1288  CA  SER A 159      18.469 -11.648 -11.438  1.00 97.25           C  
ATOM   1289  C   SER A 159      17.297 -12.594 -11.281  1.00 97.25           C  
ATOM   1290  CB  SER A 159      18.891 -11.578 -12.906  1.00 97.25           C  
ATOM   1291  O   SER A 159      17.469 -13.812 -11.219  1.00 97.25           O  
ATOM   1292  OG  SER A 159      17.766 -11.344 -13.734  1.00 97.25           O  
ATOM   1293  N   TYR A 160      16.172 -12.070 -11.203  1.00 95.69           N  
ATOM   1294  CA  TYR A 160      14.969 -12.891 -11.078  1.00 95.69           C  
ATOM   1295  C   TYR A 160      14.578 -13.492 -12.430  1.00 95.69           C  
ATOM   1296  CB  TYR A 160      13.805 -12.070 -10.516  1.00 95.69           C  
ATOM   1297  O   TYR A 160      14.219 -14.664 -12.516  1.00 95.69           O  
ATOM   1298  CG  TYR A 160      12.570 -12.891 -10.219  1.00 95.69           C  
ATOM   1299  CD1 TYR A 160      11.469 -12.852 -11.070  1.00 95.69           C  
ATOM   1300  CD2 TYR A 160      12.508 -13.703  -9.094  1.00 95.69           C  
ATOM   1301  CE1 TYR A 160      10.328 -13.602 -10.805  1.00 95.69           C  
ATOM   1302  CE2 TYR A 160      11.367 -14.453  -8.820  1.00 95.69           C  
ATOM   1303  OH  TYR A 160       9.164 -15.148  -9.406  1.00 95.69           O  
ATOM   1304  CZ  TYR A 160      10.289 -14.398  -9.680  1.00 95.69           C  
ATOM   1305  N   ALA A 161      14.680 -12.680 -13.453  1.00 96.06           N  
ATOM   1306  CA  ALA A 161      14.117 -13.109 -14.734  1.00 96.06           C  
ATOM   1307  C   ALA A 161      15.219 -13.328 -15.766  1.00 96.06           C  
ATOM   1308  CB  ALA A 161      13.109 -12.086 -15.242  1.00 96.06           C  
ATOM   1309  O   ALA A 161      15.102 -14.211 -16.625  1.00 96.06           O  
ATOM   1310  N   TYR A 162      16.266 -12.594 -15.719  1.00 96.56           N  
ATOM   1311  CA  TYR A 162      17.266 -12.586 -16.781  1.00 96.56           C  
ATOM   1312  C   TYR A 162      18.328 -13.656 -16.547  1.00 96.56           C  
ATOM   1313  CB  TYR A 162      17.938 -11.211 -16.891  1.00 96.56           C  
ATOM   1314  O   TYR A 162      19.031 -13.633 -15.523  1.00 96.56           O  
ATOM   1315  CG  TYR A 162      16.969 -10.094 -17.203  1.00 96.56           C  
ATOM   1316  CD1 TYR A 162      16.500  -9.898 -18.500  1.00 96.56           C  
ATOM   1317  CD2 TYR A 162      16.516  -9.234 -16.203  1.00 96.56           C  
ATOM   1318  CE1 TYR A 162      15.609  -8.867 -18.797  1.00 96.56           C  
ATOM   1319  CE2 TYR A 162      15.633  -8.203 -16.484  1.00 96.56           C  
ATOM   1320  OH  TYR A 162      14.305  -7.008 -18.078  1.00 96.56           O  
ATOM   1321  CZ  TYR A 162      15.180  -8.023 -17.781  1.00 96.56           C  
ATOM   1322  N   THR A 163      18.531 -14.500 -17.469  1.00 96.25           N  
ATOM   1323  CA  THR A 163      19.531 -15.562 -17.391  1.00 96.25           C  
ATOM   1324  C   THR A 163      20.938 -14.992 -17.562  1.00 96.25           C  
ATOM   1325  CB  THR A 163      19.281 -16.641 -18.469  1.00 96.25           C  
ATOM   1326  O   THR A 163      21.109 -13.805 -17.828  1.00 96.25           O  
ATOM   1327  CG2 THR A 163      17.859 -17.172 -18.375  1.00 96.25           C  
ATOM   1328  OG1 THR A 163      19.500 -16.078 -19.766  1.00 96.25           O  
ATOM   1329  N   ARG A 164      21.922 -15.852 -17.359  1.00 96.88           N  
ATOM   1330  CA  ARG A 164      23.312 -15.430 -17.469  1.00 96.88           C  
ATOM   1331  C   ARG A 164      23.641 -14.984 -18.891  1.00 96.88           C  
ATOM   1332  CB  ARG A 164      24.250 -16.562 -17.047  1.00 96.88           C  
ATOM   1333  O   ARG A 164      24.625 -14.273 -19.109  1.00 96.88           O  
ATOM   1334  CG  ARG A 164      24.203 -17.781 -17.953  1.00 96.88           C  
ATOM   1335  CD  ARG A 164      25.219 -18.828 -17.531  1.00 96.88           C  
ATOM   1336  NE  ARG A 164      26.516 -18.609 -18.156  1.00 96.88           N  
ATOM   1337  NH1 ARG A 164      27.594 -20.281 -16.984  1.00 96.88           N  
ATOM   1338  NH2 ARG A 164      28.750 -19.016 -18.516  1.00 96.88           N  
ATOM   1339  CZ  ARG A 164      27.625 -19.297 -17.891  1.00 96.88           C  
ATOM   1340  N   ALA A 165      22.875 -15.344 -19.844  1.00 95.00           N  
ATOM   1341  CA  ALA A 165      23.078 -14.930 -21.234  1.00 95.00           C  
ATOM   1342  C   ALA A 165      22.594 -13.492 -21.438  1.00 95.00           C  
ATOM   1343  CB  ALA A 165      22.359 -15.875 -22.172  1.00 95.00           C  
ATOM   1344  O   ALA A 165      22.891 -12.883 -22.469  1.00 95.00           O  
ATOM   1345  N   GLU A 166      21.859 -12.969 -20.547  1.00 95.69           N  
ATOM   1346  CA  GLU A 166      21.281 -11.641 -20.672  1.00 95.69           C  
ATOM   1347  C   GLU A 166      21.891 -10.656 -19.672  1.00 95.69           C  
ATOM   1348  CB  GLU A 166      19.766 -11.703 -20.484  1.00 95.69           C  
ATOM   1349  O   GLU A 166      22.281  -9.547 -20.047  1.00 95.69           O  
ATOM   1350  CG  GLU A 166      19.047 -12.500 -21.562  1.00 95.69           C  
ATOM   1351  CD  GLU A 166      17.531 -12.578 -21.359  1.00 95.69           C  
ATOM   1352  OE1 GLU A 166      16.781 -11.906 -22.094  1.00 95.69           O  
ATOM   1353  OE2 GLU A 166      17.109 -13.312 -20.438  1.00 95.69           O  
ATOM   1354  N   VAL A 167      21.922 -11.078 -18.391  1.00 97.62           N  
ATOM   1355  CA  VAL A 167      22.438 -10.211 -17.344  1.00 97.62           C  
ATOM   1356  C   VAL A 167      23.438 -10.992 -16.469  1.00 97.62           C  
ATOM   1357  CB  VAL A 167      21.297  -9.648 -16.453  1.00 97.62           C  
ATOM   1358  O   VAL A 167      23.156 -12.125 -16.078  1.00 97.62           O  
ATOM   1359  CG1 VAL A 167      21.875  -8.891 -15.258  1.00 97.62           C  
ATOM   1360  CG2 VAL A 167      20.391  -8.742 -17.281  1.00 97.62           C  
ATOM   1361  N   VAL A 168      24.547 -10.398 -16.188  1.00 97.94           N  
ATOM   1362  CA  VAL A 168      25.547 -10.977 -15.297  1.00 97.94           C  
ATOM   1363  C   VAL A 168      25.875  -9.984 -14.180  1.00 97.94           C  
ATOM   1364  CB  VAL A 168      26.828 -11.367 -16.062  1.00 97.94           C  
ATOM   1365  O   VAL A 168      25.922  -8.773 -14.414  1.00 97.94           O  
ATOM   1366  CG1 VAL A 168      26.531 -12.477 -17.062  1.00 97.94           C  
ATOM   1367  CG2 VAL A 168      27.422 -10.148 -16.766  1.00 97.94           C  
ATOM   1368  N   TYR A 169      26.078 -10.508 -13.062  1.00 97.50           N  
ATOM   1369  CA  TYR A 169      26.453  -9.695 -11.906  1.00 97.50           C  
ATOM   1370  C   TYR A 169      27.938  -9.859 -11.594  1.00 97.50           C  
ATOM   1371  CB  TYR A 169      25.609 -10.086 -10.680  1.00 97.50           C  
ATOM   1372  O   TYR A 169      28.500 -10.945 -11.742  1.00 97.50           O  
ATOM   1373  CG  TYR A 169      24.188  -9.578 -10.734  1.00 97.50           C  
ATOM   1374  CD1 TYR A 169      23.828  -8.414 -10.062  1.00 97.50           C  
ATOM   1375  CD2 TYR A 169      23.219 -10.266 -11.453  1.00 97.50           C  
ATOM   1376  CE1 TYR A 169      22.516  -7.949 -10.109  1.00 97.50           C  
ATOM   1377  CE2 TYR A 169      21.906  -9.805 -11.508  1.00 97.50           C  
ATOM   1378  OH  TYR A 169      20.266  -8.195 -10.883  1.00 97.50           O  
ATOM   1379  CZ  TYR A 169      21.562  -8.648 -10.828  1.00 97.50           C  
ATOM   1380  N   GLU A 170      28.531  -8.781 -11.156  1.00 96.56           N  
ATOM   1381  CA  GLU A 170      29.922  -8.750 -10.719  1.00 96.56           C  
ATOM   1382  C   GLU A 170      30.094  -7.848  -9.500  1.00 96.56           C  
ATOM   1383  CB  GLU A 170      30.828  -8.273 -11.852  1.00 96.56           C  
ATOM   1384  O   GLU A 170      29.344  -6.879  -9.320  1.00 96.56           O  
ATOM   1385  CG  GLU A 170      30.859  -9.211 -13.047  1.00 96.56           C  
ATOM   1386  CD  GLU A 170      31.875  -8.805 -14.109  1.00 96.56           C  
ATOM   1387  OE1 GLU A 170      32.062  -9.555 -15.094  1.00 96.56           O  
ATOM   1388  OE2 GLU A 170      32.469  -7.727 -13.953  1.00 96.56           O  
ATOM   1389  N   TRP A 171      31.000  -8.203  -8.703  1.00 96.12           N  
ATOM   1390  CA  TRP A 171      31.359  -7.324  -7.594  1.00 96.12           C  
ATOM   1391  C   TRP A 171      32.062  -6.070  -8.094  1.00 96.12           C  
ATOM   1392  CB  TRP A 171      32.250  -8.062  -6.586  1.00 96.12           C  
ATOM   1393  O   TRP A 171      32.906  -6.148  -8.992  1.00 96.12           O  
ATOM   1394  CG  TRP A 171      31.562  -9.219  -5.914  1.00 96.12           C  
ATOM   1395  CD1 TRP A 171      31.812 -10.547  -6.102  1.00 96.12           C  
ATOM   1396  CD2 TRP A 171      30.516  -9.141  -4.941  1.00 96.12           C  
ATOM   1397  CE2 TRP A 171      30.188 -10.469  -4.586  1.00 96.12           C  
ATOM   1398  CE3 TRP A 171      29.828  -8.086  -4.336  1.00 96.12           C  
ATOM   1399  NE1 TRP A 171      30.984 -11.305  -5.309  1.00 96.12           N  
ATOM   1400  CH2 TRP A 171      28.531  -9.703  -3.072  1.00 96.12           C  
ATOM   1401  CZ2 TRP A 171      29.188 -10.758  -3.648  1.00 96.12           C  
ATOM   1402  CZ3 TRP A 171      28.844  -8.375  -3.404  1.00 96.12           C  
ATOM   1403  N   THR A 172      31.688  -4.910  -7.656  1.00 92.81           N  
ATOM   1404  CA  THR A 172      32.219  -3.627  -8.109  1.00 92.81           C  
ATOM   1405  C   THR A 172      33.719  -3.549  -7.891  1.00 92.81           C  
ATOM   1406  CB  THR A 172      31.516  -2.453  -7.387  1.00 92.81           C  
ATOM   1407  O   THR A 172      34.438  -3.070  -8.758  1.00 92.81           O  
ATOM   1408  CG2 THR A 172      32.094  -1.114  -7.855  1.00 92.81           C  
ATOM   1409  OG1 THR A 172      30.109  -2.490  -7.660  1.00 92.81           O  
ATOM   1410  N   ARG A 173      34.094  -3.945  -6.711  1.00 89.44           N  
ATOM   1411  CA  ARG A 173      35.531  -3.945  -6.371  1.00 89.44           C  
ATOM   1412  C   ARG A 173      36.000  -5.355  -6.043  1.00 89.44           C  
ATOM   1413  CB  ARG A 173      35.812  -3.012  -5.188  1.00 89.44           C  
ATOM   1414  O   ARG A 173      35.344  -6.336  -6.379  1.00 89.44           O  
ATOM   1415  CG  ARG A 173      35.406  -1.564  -5.441  1.00 89.44           C  
ATOM   1416  CD  ARG A 173      35.625  -0.697  -4.211  1.00 89.44           C  
ATOM   1417  NE  ARG A 173      34.531  -0.823  -3.262  1.00 89.44           N  
ATOM   1418  NH1 ARG A 173      35.375   0.702  -1.751  1.00 89.44           N  
ATOM   1419  NH2 ARG A 173      33.375  -0.347  -1.326  1.00 89.44           N  
ATOM   1420  CZ  ARG A 173      34.438  -0.156  -2.115  1.00 89.44           C  
ATOM   1421  N   GLU A 174      37.219  -5.387  -5.547  1.00 83.06           N  
ATOM   1422  CA  GLU A 174      37.750  -6.668  -5.066  1.00 83.06           C  
ATOM   1423  C   GLU A 174      36.844  -7.250  -3.980  1.00 83.06           C  
ATOM   1424  CB  GLU A 174      39.156  -6.512  -4.543  1.00 83.06           C  
ATOM   1425  O   GLU A 174      36.188  -6.512  -3.244  1.00 83.06           O  
ATOM   1426  CG  GLU A 174      40.188  -6.148  -5.617  1.00 83.06           C  
ATOM   1427  CD  GLU A 174      41.594  -6.051  -5.090  1.00 83.06           C  
ATOM   1428  OE1 GLU A 174      42.531  -5.824  -5.895  1.00 83.06           O  
ATOM   1429  OE2 GLU A 174      41.781  -6.199  -3.859  1.00 83.06           O  
ATOM   1430  N   PRO A 175      36.688  -8.562  -4.031  1.00 75.88           N  
ATOM   1431  CA  PRO A 175      35.781  -9.234  -3.102  1.00 75.88           C  
ATOM   1432  C   PRO A 175      35.875  -8.680  -1.682  1.00 75.88           C  
ATOM   1433  CB  PRO A 175      36.250 -10.695  -3.148  1.00 75.88           C  
ATOM   1434  O   PRO A 175      34.844  -8.438  -1.044  1.00 75.88           O  
ATOM   1435  CG  PRO A 175      36.875 -10.852  -4.504  1.00 75.88           C  
ATOM   1436  CD  PRO A 175      37.469  -9.539  -4.918  1.00 75.88           C  
ATOM   1437  N   ALA A 176      37.031  -8.312  -1.199  1.00 75.06           N  
ATOM   1438  CA  ALA A 176      37.250  -7.855   0.174  1.00 75.06           C  
ATOM   1439  C   ALA A 176      36.688  -6.441   0.362  1.00 75.06           C  
ATOM   1440  CB  ALA A 176      38.719  -7.906   0.549  1.00 75.06           C  
ATOM   1441  O   ALA A 176      36.406  -6.031   1.485  1.00 75.06           O  
ATOM   1442  N   ARG A 177      36.438  -5.742  -0.732  1.00 84.75           N  
ATOM   1443  CA  ARG A 177      36.062  -4.332  -0.614  1.00 84.75           C  
ATOM   1444  C   ARG A 177      34.656  -4.086  -1.136  1.00 84.75           C  
ATOM   1445  CB  ARG A 177      37.062  -3.455  -1.369  1.00 84.75           C  
ATOM   1446  O   ARG A 177      34.125  -2.973  -1.038  1.00 84.75           O  
ATOM   1447  CG  ARG A 177      38.438  -3.416  -0.741  1.00 84.75           C  
ATOM   1448  CD  ARG A 177      39.344  -2.408  -1.435  1.00 84.75           C  
ATOM   1449  NE  ARG A 177      40.656  -2.324  -0.788  1.00 84.75           N  
ATOM   1450  NH1 ARG A 177      41.500  -0.708  -2.215  1.00 84.75           N  
ATOM   1451  NH2 ARG A 177      42.781  -1.521  -0.512  1.00 84.75           N  
ATOM   1452  CZ  ARG A 177      41.656  -1.518  -1.173  1.00 84.75           C  
ATOM   1453  N   SER A 178      34.031  -5.043  -1.647  1.00 90.75           N  
ATOM   1454  CA  SER A 178      32.688  -4.871  -2.234  1.00 90.75           C  
ATOM   1455  C   SER A 178      31.594  -4.996  -1.177  1.00 90.75           C  
ATOM   1456  CB  SER A 178      32.469  -5.895  -3.344  1.00 90.75           C  
ATOM   1457  O   SER A 178      30.469  -4.562  -1.394  1.00 90.75           O  
ATOM   1458  OG  SER A 178      33.312  -5.641  -4.453  1.00 90.75           O  
ATOM   1459  N   VAL A 179      31.969  -5.625  -0.093  1.00 93.31           N  
ATOM   1460  CA  VAL A 179      31.047  -5.707   1.044  1.00 93.31           C  
ATOM   1461  C   VAL A 179      31.734  -5.168   2.297  1.00 93.31           C  
ATOM   1462  CB  VAL A 179      30.578  -7.156   1.280  1.00 93.31           C  
ATOM   1463  O   VAL A 179      32.719  -5.750   2.775  1.00 93.31           O  
ATOM   1464  CG1 VAL A 179      29.594  -7.219   2.449  1.00 93.31           C  
ATOM   1465  CG2 VAL A 179      29.938  -7.723   0.013  1.00 93.31           C  
ATOM   1466  N   VAL A 180      31.250  -4.066   2.773  1.00 92.62           N  
ATOM   1467  CA  VAL A 180      31.828  -3.402   3.930  1.00 92.62           C  
ATOM   1468  C   VAL A 180      30.797  -3.289   5.047  1.00 92.62           C  
ATOM   1469  CB  VAL A 180      32.375  -2.002   3.566  1.00 92.62           C  
ATOM   1470  O   VAL A 180      29.641  -2.936   4.797  1.00 92.62           O  
ATOM   1471  CG1 VAL A 180      33.000  -1.322   4.793  1.00 92.62           C  
ATOM   1472  CG2 VAL A 180      33.406  -2.107   2.445  1.00 92.62           C  
ATOM   1473  N   VAL A 181      31.203  -3.588   6.258  1.00 91.25           N  
ATOM   1474  CA  VAL A 181      30.344  -3.479   7.434  1.00 91.25           C  
ATOM   1475  C   VAL A 181      30.734  -2.252   8.250  1.00 91.25           C  
ATOM   1476  CB  VAL A 181      30.406  -4.750   8.305  1.00 91.25           C  
ATOM   1477  O   VAL A 181      31.922  -2.049   8.547  1.00 91.25           O  
ATOM   1478  CG1 VAL A 181      29.484  -4.625   9.516  1.00 91.25           C  
ATOM   1479  CG2 VAL A 181      30.047  -5.984   7.484  1.00 91.25           C  
ATOM   1480  N   ALA A 182      29.766  -1.479   8.516  1.00 87.94           N  
ATOM   1481  CA  ALA A 182      30.000  -0.287   9.328  1.00 87.94           C  
ATOM   1482  C   ALA A 182      30.625  -0.654  10.672  1.00 87.94           C  
ATOM   1483  CB  ALA A 182      28.703   0.483   9.539  1.00 87.94           C  
ATOM   1484  O   ALA A 182      30.312  -1.701  11.242  1.00 87.94           O  
ATOM   1485  N   GLU A 183      31.516   0.123  11.219  1.00 76.94           N  
ATOM   1486  CA  GLU A 183      32.250  -0.111  12.461  1.00 76.94           C  
ATOM   1487  C   GLU A 183      31.281  -0.280  13.633  1.00 76.94           C  
ATOM   1488  CB  GLU A 183      33.219   1.037  12.742  1.00 76.94           C  
ATOM   1489  O   GLU A 183      31.453  -1.172  14.469  1.00 76.94           O  
ATOM   1490  CG  GLU A 183      34.500   0.951  11.945  1.00 76.94           C  
ATOM   1491  CD  GLU A 183      35.500   2.057  12.289  1.00 76.94           C  
ATOM   1492  OE1 GLU A 183      36.625   2.047  11.750  1.00 76.94           O  
ATOM   1493  OE2 GLU A 183      35.125   2.939  13.094  1.00 76.94           O  
ATOM   1494  N   ASP A 184      30.250   0.515  13.688  1.00 70.75           N  
ATOM   1495  CA  ASP A 184      29.266   0.463  14.766  1.00 70.75           C  
ATOM   1496  C   ASP A 184      28.000  -0.263  14.328  1.00 70.75           C  
ATOM   1497  CB  ASP A 184      28.922   1.874  15.250  1.00 70.75           C  
ATOM   1498  O   ASP A 184      26.938  -0.104  14.945  1.00 70.75           O  
ATOM   1499  CG  ASP A 184      30.125   2.625  15.789  1.00 70.75           C  
ATOM   1500  OD1 ASP A 184      31.094   1.979  16.250  1.00 70.75           O  
ATOM   1501  OD2 ASP A 184      30.109   3.875  15.758  1.00 70.75           O  
ATOM   1502  N   GLY A 185      28.078  -1.045  13.359  1.00 64.44           N  
ATOM   1503  CA  GLY A 185      26.891  -1.581  12.719  1.00 64.44           C  
ATOM   1504  C   GLY A 185      26.484  -2.941  13.250  1.00 64.44           C  
ATOM   1505  O   GLY A 185      25.422  -3.461  12.898  1.00 64.44           O  
ATOM   1506  N   SER A 186      27.297  -3.527  14.016  1.00 66.81           N  
ATOM   1507  CA  SER A 186      26.969  -4.875  14.469  1.00 66.81           C  
ATOM   1508  C   SER A 186      26.141  -4.840  15.742  1.00 66.81           C  
ATOM   1509  CB  SER A 186      28.234  -5.703  14.688  1.00 66.81           C  
ATOM   1510  O   SER A 186      26.531  -4.199  16.719  1.00 66.81           O  
ATOM   1511  OG  SER A 186      27.938  -6.895  15.391  1.00 66.81           O  
ATOM   1512  N   ARG A 187      24.922  -5.195  15.672  1.00 65.62           N  
ATOM   1513  CA  ARG A 187      23.984  -5.297  16.797  1.00 65.62           C  
ATOM   1514  C   ARG A 187      23.828  -6.746  17.234  1.00 65.62           C  
ATOM   1515  CB  ARG A 187      22.625  -4.707  16.422  1.00 65.62           C  
ATOM   1516  O   ARG A 187      22.703  -7.262  17.297  1.00 65.62           O  
ATOM   1517  CG  ARG A 187      22.672  -3.236  16.031  1.00 65.62           C  
ATOM   1518  CD  ARG A 187      21.297  -2.701  15.672  1.00 65.62           C  
ATOM   1519  NE  ARG A 187      21.359  -1.321  15.195  1.00 65.62           N  
ATOM   1520  NH1 ARG A 187      19.109  -1.158  14.719  1.00 65.62           N  
ATOM   1521  NH2 ARG A 187      20.500   0.629  14.352  1.00 65.62           N  
ATOM   1522  CZ  ARG A 187      20.328  -0.620  14.758  1.00 65.62           C  
ATOM   1523  N   LEU A 188      24.938  -7.395  17.406  1.00 74.88           N  
ATOM   1524  CA  LEU A 188      24.938  -8.812  17.750  1.00 74.88           C  
ATOM   1525  C   LEU A 188      25.062  -9.016  19.250  1.00 74.88           C  
ATOM   1526  CB  LEU A 188      26.062  -9.539  17.016  1.00 74.88           C  
ATOM   1527  O   LEU A 188      25.953  -8.422  19.891  1.00 74.88           O  
ATOM   1528  CG  LEU A 188      25.984  -9.562  15.492  1.00 74.88           C  
ATOM   1529  CD1 LEU A 188      27.328  -9.945  14.898  1.00 74.88           C  
ATOM   1530  CD2 LEU A 188      24.891 -10.516  15.023  1.00 74.88           C  
ATOM   1531  N   ASN A 189      24.078  -9.547  19.922  1.00 71.69           N  
ATOM   1532  CA  ASN A 189      24.141  -9.836  21.344  1.00 71.69           C  
ATOM   1533  C   ASN A 189      24.891 -11.141  21.625  1.00 71.69           C  
ATOM   1534  CB  ASN A 189      22.734  -9.898  21.938  1.00 71.69           C  
ATOM   1535  O   ASN A 189      25.750 -11.188  22.500  1.00 71.69           O  
ATOM   1536  CG  ASN A 189      22.047  -8.547  21.953  1.00 71.69           C  
ATOM   1537  ND2 ASN A 189      20.734  -8.555  22.094  1.00 71.69           N  
ATOM   1538  OD1 ASN A 189      22.703  -7.504  21.859  1.00 71.69           O  
ATOM   1539  N   GLN A 190      24.641 -12.148  20.844  1.00 75.94           N  
ATOM   1540  CA  GLN A 190      25.156 -13.492  21.125  1.00 75.94           C  
ATOM   1541  C   GLN A 190      26.281 -13.859  20.172  1.00 75.94           C  
ATOM   1542  CB  GLN A 190      24.016 -14.516  21.016  1.00 75.94           C  
ATOM   1543  O   GLN A 190      26.953 -14.883  20.359  1.00 75.94           O  
ATOM   1544  CG  GLN A 190      22.938 -14.344  22.078  1.00 75.94           C  
ATOM   1545  CD  GLN A 190      21.797 -15.336  21.906  1.00 75.94           C  
ATOM   1546  NE2 GLN A 190      20.812 -15.250  22.797  1.00 75.94           N  
ATOM   1547  OE1 GLN A 190      21.812 -16.172  21.000  1.00 75.94           O  
ATOM   1548  N   TYR A 191      26.562 -13.047  19.234  1.00 82.62           N  
ATOM   1549  CA  TYR A 191      27.531 -13.406  18.203  1.00 82.62           C  
ATOM   1550  C   TYR A 191      28.500 -12.258  17.938  1.00 82.62           C  
ATOM   1551  CB  TYR A 191      26.812 -13.797  16.906  1.00 82.62           C  
ATOM   1552  O   TYR A 191      28.172 -11.094  18.203  1.00 82.62           O  
ATOM   1553  CG  TYR A 191      26.031 -15.078  17.016  1.00 82.62           C  
ATOM   1554  CD1 TYR A 191      26.641 -16.312  16.844  1.00 82.62           C  
ATOM   1555  CD2 TYR A 191      24.672 -15.062  17.297  1.00 82.62           C  
ATOM   1556  CE1 TYR A 191      25.922 -17.500  16.938  1.00 82.62           C  
ATOM   1557  CE2 TYR A 191      23.938 -16.234  17.391  1.00 82.62           C  
ATOM   1558  OH  TYR A 191      23.859 -18.625  17.297  1.00 82.62           O  
ATOM   1559  CZ  TYR A 191      24.578 -17.453  17.203  1.00 82.62           C  
ATOM   1560  N   ASP A 192      29.656 -12.664  17.562  1.00 86.75           N  
ATOM   1561  CA  ASP A 192      30.641 -11.742  17.016  1.00 86.75           C  
ATOM   1562  C   ASP A 192      30.812 -11.945  15.508  1.00 86.75           C  
ATOM   1563  CB  ASP A 192      32.000 -11.922  17.719  1.00 86.75           C  
ATOM   1564  O   ASP A 192      30.859 -13.078  15.031  1.00 86.75           O  
ATOM   1565  CG  ASP A 192      31.984 -11.445  19.156  1.00 86.75           C  
ATOM   1566  OD1 ASP A 192      31.203 -10.523  19.484  1.00 86.75           O  
ATOM   1567  OD2 ASP A 192      32.750 -12.000  19.969  1.00 86.75           O  
ATOM   1568  N   LEU A 193      30.812 -10.875  14.859  1.00 89.81           N  
ATOM   1569  CA  LEU A 193      31.078 -10.922  13.430  1.00 89.81           C  
ATOM   1570  C   LEU A 193      32.594 -10.945  13.148  1.00 89.81           C  
ATOM   1571  CB  LEU A 193      30.438  -9.727  12.719  1.00 89.81           C  
ATOM   1572  O   LEU A 193      33.281  -9.961  13.414  1.00 89.81           O  
ATOM   1573  CG  LEU A 193      30.562  -9.688  11.195  1.00 89.81           C  
ATOM   1574  CD1 LEU A 193      29.781 -10.844  10.570  1.00 89.81           C  
ATOM   1575  CD2 LEU A 193      30.078  -8.352  10.656  1.00 89.81           C  
ATOM   1576  N   LEU A 194      33.062 -11.992  12.680  1.00 89.56           N  
ATOM   1577  CA  LEU A 194      34.500 -12.188  12.453  1.00 89.56           C  
ATOM   1578  C   LEU A 194      34.938 -11.570  11.125  1.00 89.56           C  
ATOM   1579  CB  LEU A 194      34.844 -13.672  12.484  1.00 89.56           C  
ATOM   1580  O   LEU A 194      36.094 -11.156  10.969  1.00 89.56           O  
ATOM   1581  CG  LEU A 194      34.531 -14.422  13.781  1.00 89.56           C  
ATOM   1582  CD1 LEU A 194      34.906 -15.898  13.641  1.00 89.56           C  
ATOM   1583  CD2 LEU A 194      35.281 -13.789  14.953  1.00 89.56           C  
ATOM   1584  N   GLY A 195      34.031 -11.523  10.164  1.00 90.44           N  
ATOM   1585  CA  GLY A 195      34.312 -11.039   8.828  1.00 90.44           C  
ATOM   1586  C   GLY A 195      33.344 -11.531   7.785  1.00 90.44           C  
ATOM   1587  O   GLY A 195      32.281 -12.070   8.125  1.00 90.44           O  
ATOM   1588  N   GLN A 196      33.594 -11.203   6.570  1.00 92.75           N  
ATOM   1589  CA  GLN A 196      32.750 -11.609   5.465  1.00 92.75           C  
ATOM   1590  C   GLN A 196      33.562 -12.016   4.246  1.00 92.75           C  
ATOM   1591  CB  GLN A 196      31.766 -10.492   5.098  1.00 92.75           C  
ATOM   1592  O   GLN A 196      34.688 -11.523   4.051  1.00 92.75           O  
ATOM   1593  CG  GLN A 196      32.438  -9.250   4.523  1.00 92.75           C  
ATOM   1594  CD  GLN A 196      33.031  -8.352   5.594  1.00 92.75           C  
ATOM   1595  NE2 GLN A 196      33.625  -7.242   5.176  1.00 92.75           N  
ATOM   1596  OE1 GLN A 196      32.969  -8.656   6.789  1.00 92.75           O  
ATOM   1597  N   THR A 197      33.125 -12.906   3.541  1.00 94.44           N  
ATOM   1598  CA  THR A 197      33.688 -13.352   2.273  1.00 94.44           C  
ATOM   1599  C   THR A 197      32.625 -13.305   1.167  1.00 94.44           C  
ATOM   1600  CB  THR A 197      34.250 -14.781   2.385  1.00 94.44           C  
ATOM   1601  O   THR A 197      31.422 -13.336   1.442  1.00 94.44           O  
ATOM   1602  CG2 THR A 197      35.406 -14.844   3.371  1.00 94.44           C  
ATOM   1603  OG1 THR A 197      33.188 -15.664   2.832  1.00 94.44           O  
ATOM   1604  N   VAL A 198      33.094 -13.125  -0.037  1.00 95.19           N  
ATOM   1605  CA  VAL A 198      32.188 -13.016  -1.164  1.00 95.19           C  
ATOM   1606  C   VAL A 198      32.531 -14.078  -2.211  1.00 95.19           C  
ATOM   1607  CB  VAL A 198      32.219 -11.609  -1.799  1.00 95.19           C  
ATOM   1608  O   VAL A 198      33.656 -14.516  -2.303  1.00 95.19           O  
ATOM   1609  CG1 VAL A 198      31.781 -10.547  -0.789  1.00 95.19           C  
ATOM   1610  CG2 VAL A 198      33.625 -11.305  -2.328  1.00 95.19           C  
ATOM   1611  N   ASP A 199      31.516 -14.516  -2.863  1.00 93.75           N  
ATOM   1612  CA  ASP A 199      31.641 -15.500  -3.934  1.00 93.75           C  
ATOM   1613  C   ASP A 199      30.562 -15.289  -4.996  1.00 93.75           C  
ATOM   1614  CB  ASP A 199      31.531 -16.922  -3.365  1.00 93.75           C  
ATOM   1615  O   ASP A 199      29.688 -14.422  -4.840  1.00 93.75           O  
ATOM   1616  CG  ASP A 199      31.875 -18.000  -4.383  1.00 93.75           C  
ATOM   1617  OD1 ASP A 199      32.375 -17.656  -5.480  1.00 93.75           O  
ATOM   1618  OD2 ASP A 199      31.656 -19.188  -4.086  1.00 93.75           O  
ATOM   1619  N   SER A 200      30.766 -15.922  -6.148  1.00 94.19           N  
ATOM   1620  CA  SER A 200      29.781 -15.938  -7.230  1.00 94.19           C  
ATOM   1621  C   SER A 200      29.641 -17.328  -7.844  1.00 94.19           C  
ATOM   1622  CB  SER A 200      30.172 -14.930  -8.312  1.00 94.19           C  
ATOM   1623  O   SER A 200      30.594 -18.109  -7.832  1.00 94.19           O  
ATOM   1624  OG  SER A 200      31.344 -15.336  -8.984  1.00 94.19           O  
ATOM   1625  N   GLY A 201      28.438 -17.656  -8.250  1.00 96.06           N  
ATOM   1626  CA  GLY A 201      28.172 -18.953  -8.844  1.00 96.06           C  
ATOM   1627  C   GLY A 201      27.016 -18.922  -9.844  1.00 96.06           C  
ATOM   1628  O   GLY A 201      26.469 -17.859 -10.133  1.00 96.06           O  
ATOM   1629  N   ILE A 202      26.875 -20.094 -10.422  1.00 96.81           N  
ATOM   1630  CA  ILE A 202      25.812 -20.281 -11.391  1.00 96.81           C  
ATOM   1631  C   ILE A 202      24.797 -21.281 -10.852  1.00 96.81           C  
ATOM   1632  CB  ILE A 202      26.359 -20.750 -12.758  1.00 96.81           C  
ATOM   1633  O   ILE A 202      25.156 -22.344 -10.367  1.00 96.81           O  
ATOM   1634  CG1 ILE A 202      27.328 -19.703 -13.328  1.00 96.81           C  
ATOM   1635  CG2 ILE A 202      25.203 -21.031 -13.727  1.00 96.81           C  
ATOM   1636  CD1 ILE A 202      28.141 -20.203 -14.516  1.00 96.81           C  
ATOM   1637  N   VAL A 203      23.594 -20.906 -10.922  1.00 93.50           N  
ATOM   1638  CA  VAL A 203      22.500 -21.766 -10.508  1.00 93.50           C  
ATOM   1639  C   VAL A 203      21.641 -22.109 -11.719  1.00 93.50           C  
ATOM   1640  CB  VAL A 203      21.641 -21.125  -9.398  1.00 93.50           C  
ATOM   1641  O   VAL A 203      21.297 -21.234 -12.508  1.00 93.50           O  
ATOM   1642  CG1 VAL A 203      20.391 -21.953  -9.125  1.00 93.50           C  
ATOM   1643  CG2 VAL A 203      22.469 -20.938  -8.125  1.00 93.50           C  
ATOM   1644  N   GLN A 204      21.250 -23.344 -11.742  1.00 92.00           N  
ATOM   1645  CA  GLN A 204      20.391 -23.812 -12.828  1.00 92.00           C  
ATOM   1646  C   GLN A 204      18.953 -24.000 -12.352  1.00 92.00           C  
ATOM   1647  CB  GLN A 204      20.938 -25.125 -13.406  1.00 92.00           C  
ATOM   1648  O   GLN A 204      18.719 -24.547 -11.273  1.00 92.00           O  
ATOM   1649  CG  GLN A 204      20.297 -25.516 -14.734  1.00 92.00           C  
ATOM   1650  CD  GLN A 204      20.984 -26.703 -15.383  1.00 92.00           C  
ATOM   1651  NE2 GLN A 204      20.406 -27.203 -16.469  1.00 92.00           N  
ATOM   1652  OE1 GLN A 204      22.031 -27.156 -14.914  1.00 92.00           O  
ATOM   1653  N   SER A 205      18.047 -23.484 -13.117  1.00 87.06           N  
ATOM   1654  CA  SER A 205      16.609 -23.656 -12.867  1.00 87.06           C  
ATOM   1655  C   SER A 205      15.883 -24.094 -14.133  1.00 87.06           C  
ATOM   1656  CB  SER A 205      16.016 -22.359 -12.336  1.00 87.06           C  
ATOM   1657  O   SER A 205      16.500 -24.281 -15.188  1.00 87.06           O  
ATOM   1658  OG  SER A 205      15.531 -21.547 -13.391  1.00 87.06           O  
ATOM   1659  N   SER A 206      14.586 -24.297 -14.016  1.00 81.88           N  
ATOM   1660  CA  SER A 206      13.758 -24.703 -15.141  1.00 81.88           C  
ATOM   1661  C   SER A 206      13.672 -23.609 -16.203  1.00 81.88           C  
ATOM   1662  CB  SER A 206      12.352 -25.078 -14.664  1.00 81.88           C  
ATOM   1663  O   SER A 206      13.391 -23.891 -17.359  1.00 81.88           O  
ATOM   1664  OG  SER A 206      11.727 -23.969 -14.031  1.00 81.88           O  
ATOM   1665  N   THR A 207      14.031 -22.438 -15.797  1.00 87.62           N  
ATOM   1666  CA  THR A 207      13.867 -21.328 -16.719  1.00 87.62           C  
ATOM   1667  C   THR A 207      15.219 -20.875 -17.281  1.00 87.62           C  
ATOM   1668  CB  THR A 207      13.180 -20.125 -16.047  1.00 87.62           C  
ATOM   1669  O   THR A 207      15.289 -19.984 -18.109  1.00 87.62           O  
ATOM   1670  CG2 THR A 207      11.758 -20.484 -15.602  1.00 87.62           C  
ATOM   1671  OG1 THR A 207      13.938 -19.734 -14.891  1.00 87.62           O  
ATOM   1672  N   GLY A 208      16.281 -21.406 -16.781  1.00 91.88           N  
ATOM   1673  CA  GLY A 208      17.594 -21.047 -17.281  1.00 91.88           C  
ATOM   1674  C   GLY A 208      18.672 -21.031 -16.219  1.00 91.88           C  
ATOM   1675  O   GLY A 208      18.500 -21.625 -15.148  1.00 91.88           O  
ATOM   1676  N   GLU A 209      19.766 -20.484 -16.672  1.00 96.81           N  
ATOM   1677  CA  GLU A 209      20.922 -20.359 -15.789  1.00 96.81           C  
ATOM   1678  C   GLU A 209      21.109 -18.922 -15.320  1.00 96.81           C  
ATOM   1679  CB  GLU A 209      22.188 -20.844 -16.484  1.00 96.81           C  
ATOM   1680  O   GLU A 209      21.031 -17.984 -16.125  1.00 96.81           O  
ATOM   1681  CG  GLU A 209      22.172 -22.328 -16.844  1.00 96.81           C  
ATOM   1682  CD  GLU A 209      23.484 -22.828 -17.438  1.00 96.81           C  
ATOM   1683  OE1 GLU A 209      23.812 -24.016 -17.250  1.00 96.81           O  
ATOM   1684  OE2 GLU A 209      24.188 -22.016 -18.078  1.00 96.81           O  
ATOM   1685  N   TYR A 210      21.422 -18.812 -14.102  1.00 96.75           N  
ATOM   1686  CA  TYR A 210      21.500 -17.484 -13.508  1.00 96.75           C  
ATOM   1687  C   TYR A 210      22.797 -17.297 -12.734  1.00 96.75           C  
ATOM   1688  CB  TYR A 210      20.297 -17.250 -12.578  1.00 96.75           C  
ATOM   1689  O   TYR A 210      23.312 -18.250 -12.125  1.00 96.75           O  
ATOM   1690  CG  TYR A 210      18.969 -17.312 -13.281  1.00 96.75           C  
ATOM   1691  CD1 TYR A 210      18.344 -16.141 -13.727  1.00 96.75           C  
ATOM   1692  CD2 TYR A 210      18.328 -18.516 -13.500  1.00 96.75           C  
ATOM   1693  CE1 TYR A 210      17.109 -16.188 -14.367  1.00 96.75           C  
ATOM   1694  CE2 TYR A 210      17.094 -18.578 -14.141  1.00 96.75           C  
ATOM   1695  OH  TYR A 210      15.273 -17.469 -15.211  1.00 96.75           O  
ATOM   1696  CZ  TYR A 210      16.500 -17.422 -14.570  1.00 96.75           C  
ATOM   1697  N   VAL A 211      23.312 -16.172 -12.766  1.00 97.69           N  
ATOM   1698  CA  VAL A 211      24.438 -15.812 -11.922  1.00 97.69           C  
ATOM   1699  C   VAL A 211      23.953 -15.469 -10.516  1.00 97.69           C  
ATOM   1700  CB  VAL A 211      25.234 -14.633 -12.516  1.00 97.69           C  
ATOM   1701  O   VAL A 211      23.047 -14.648 -10.352  1.00 97.69           O  
ATOM   1702  CG1 VAL A 211      26.359 -14.211 -11.578  1.00 97.69           C  
ATOM   1703  CG2 VAL A 211      25.781 -15.000 -13.891  1.00 97.69           C  
ATOM   1704  N   VAL A 212      24.516 -16.062  -9.555  1.00 97.88           N  
ATOM   1705  CA  VAL A 212      24.156 -15.812  -8.164  1.00 97.88           C  
ATOM   1706  C   VAL A 212      25.359 -15.312  -7.391  1.00 97.88           C  
ATOM   1707  CB  VAL A 212      23.578 -17.078  -7.496  1.00 97.88           C  
ATOM   1708  O   VAL A 212      26.406 -15.977  -7.359  1.00 97.88           O  
ATOM   1709  CG1 VAL A 212      23.328 -16.844  -6.008  1.00 97.88           C  
ATOM   1710  CG2 VAL A 212      22.281 -17.516  -8.195  1.00 97.88           C  
ATOM   1711  N   MET A 213      25.250 -14.148  -6.887  1.00 97.56           N  
ATOM   1712  CA  MET A 213      26.266 -13.555  -6.023  1.00 97.56           C  
ATOM   1713  C   MET A 213      26.000 -13.898  -4.559  1.00 97.56           C  
ATOM   1714  CB  MET A 213      26.312 -12.031  -6.203  1.00 97.56           C  
ATOM   1715  O   MET A 213      24.875 -13.820  -4.090  1.00 97.56           O  
ATOM   1716  CG  MET A 213      26.359 -11.586  -7.652  1.00 97.56           C  
ATOM   1717  SD  MET A 213      27.938 -12.055  -8.477  1.00 97.56           S  
ATOM   1718  CE  MET A 213      29.078 -10.914  -7.641  1.00 97.56           C  
ATOM   1719  N   THR A 214      27.062 -14.242  -3.822  1.00 97.19           N  
ATOM   1720  CA  THR A 214      26.891 -14.680  -2.441  1.00 97.19           C  
ATOM   1721  C   THR A 214      27.906 -14.008  -1.526  1.00 97.19           C  
ATOM   1722  CB  THR A 214      27.016 -16.203  -2.322  1.00 97.19           C  
ATOM   1723  O   THR A 214      29.094 -13.961  -1.843  1.00 97.19           O  
ATOM   1724  CG2 THR A 214      26.766 -16.672  -0.891  1.00 97.19           C  
ATOM   1725  OG1 THR A 214      26.062 -16.828  -3.189  1.00 97.19           O  
ATOM   1726  N   THR A 215      27.484 -13.430  -0.521  1.00 96.69           N  
ATOM   1727  CA  THR A 215      28.312 -12.977   0.588  1.00 96.69           C  
ATOM   1728  C   THR A 215      28.094 -13.852   1.819  1.00 96.69           C  
ATOM   1729  CB  THR A 215      28.031 -11.508   0.942  1.00 96.69           C  
ATOM   1730  O   THR A 215      26.953 -14.102   2.215  1.00 96.69           O  
ATOM   1731  CG2 THR A 215      28.938 -11.023   2.064  1.00 96.69           C  
ATOM   1732  OG1 THR A 215      28.234 -10.695  -0.217  1.00 96.69           O  
ATOM   1733  N   HIS A 216      29.125 -14.320   2.406  1.00 95.69           N  
ATOM   1734  CA  HIS A 216      29.078 -15.102   3.633  1.00 95.69           C  
ATOM   1735  C   HIS A 216      29.531 -14.281   4.832  1.00 95.69           C  
ATOM   1736  CB  HIS A 216      29.922 -16.375   3.500  1.00 95.69           C  
ATOM   1737  O   HIS A 216      30.688 -13.820   4.871  1.00 95.69           O  
ATOM   1738  CG  HIS A 216      29.422 -17.328   2.473  1.00 95.69           C  
ATOM   1739  CD2 HIS A 216      29.719 -17.469   1.162  1.00 95.69           C  
ATOM   1740  ND1 HIS A 216      28.469 -18.281   2.754  1.00 95.69           N  
ATOM   1741  CE1 HIS A 216      28.219 -18.984   1.658  1.00 95.69           C  
ATOM   1742  NE2 HIS A 216      28.969 -18.516   0.678  1.00 95.69           N  
ATOM   1743  N   PHE A 217      28.672 -14.086   5.746  1.00 94.50           N  
ATOM   1744  CA  PHE A 217      29.031 -13.445   7.008  1.00 94.50           C  
ATOM   1745  C   PHE A 217      29.406 -14.484   8.055  1.00 94.50           C  
ATOM   1746  CB  PHE A 217      27.875 -12.578   7.516  1.00 94.50           C  
ATOM   1747  O   PHE A 217      28.578 -15.328   8.422  1.00 94.50           O  
ATOM   1748  CG  PHE A 217      27.484 -11.469   6.574  1.00 94.50           C  
ATOM   1749  CD1 PHE A 217      28.172 -10.258   6.590  1.00 94.50           C  
ATOM   1750  CD2 PHE A 217      26.438 -11.633   5.680  1.00 94.50           C  
ATOM   1751  CE1 PHE A 217      27.828  -9.227   5.719  1.00 94.50           C  
ATOM   1752  CE2 PHE A 217      26.078 -10.609   4.809  1.00 94.50           C  
ATOM   1753  CZ  PHE A 217      26.781  -9.406   4.832  1.00 94.50           C  
ATOM   1754  N   HIS A 218      30.594 -14.383   8.547  1.00 93.00           N  
ATOM   1755  CA  HIS A 218      31.109 -15.359   9.500  1.00 93.00           C  
ATOM   1756  C   HIS A 218      30.875 -14.914  10.938  1.00 93.00           C  
ATOM   1757  CB  HIS A 218      32.594 -15.594   9.266  1.00 93.00           C  
ATOM   1758  O   HIS A 218      31.391 -13.883  11.367  1.00 93.00           O  
ATOM   1759  CG  HIS A 218      32.938 -16.047   7.875  1.00 93.00           C  
ATOM   1760  CD2 HIS A 218      33.438 -15.367   6.816  1.00 93.00           C  
ATOM   1761  ND1 HIS A 218      32.750 -17.344   7.445  1.00 93.00           N  
ATOM   1762  CE1 HIS A 218      33.125 -17.438   6.184  1.00 93.00           C  
ATOM   1763  NE2 HIS A 218      33.562 -16.250   5.777  1.00 93.00           N  
ATOM   1764  N   LEU A 219      30.156 -15.742  11.617  1.00 90.75           N  
ATOM   1765  CA  LEU A 219      29.766 -15.445  12.992  1.00 90.75           C  
ATOM   1766  C   LEU A 219      30.391 -16.453  13.961  1.00 90.75           C  
ATOM   1767  CB  LEU A 219      28.250 -15.445  13.133  1.00 90.75           C  
ATOM   1768  O   LEU A 219      30.484 -17.641  13.648  1.00 90.75           O  
ATOM   1769  CG  LEU A 219      27.469 -14.539  12.172  1.00 90.75           C  
ATOM   1770  CD1 LEU A 219      25.969 -14.773  12.312  1.00 90.75           C  
ATOM   1771  CD2 LEU A 219      27.828 -13.078  12.414  1.00 90.75           C  
ATOM   1772  N   LYS A 220      30.766 -15.898  15.109  1.00 88.25           N  
ATOM   1773  CA  LYS A 220      31.250 -16.734  16.203  1.00 88.25           C  
ATOM   1774  C   LYS A 220      30.531 -16.422  17.500  1.00 88.25           C  
ATOM   1775  CB  LYS A 220      32.750 -16.562  16.375  1.00 88.25           C  
ATOM   1776  O   LYS A 220      30.312 -15.258  17.828  1.00 88.25           O  
ATOM   1777  CG  LYS A 220      33.375 -17.531  17.359  1.00 88.25           C  
ATOM   1778  CD  LYS A 220      34.906 -17.328  17.469  1.00 88.25           C  
ATOM   1779  CE  LYS A 220      35.531 -18.312  18.453  1.00 88.25           C  
ATOM   1780  NZ  LYS A 220      37.000 -18.125  18.547  1.00 88.25           N  
ATOM   1781  N   ARG A 221      30.156 -17.375  18.203  1.00 83.62           N  
ATOM   1782  CA  ARG A 221      29.469 -17.188  19.484  1.00 83.62           C  
ATOM   1783  C   ARG A 221      30.453 -16.781  20.562  1.00 83.62           C  
ATOM   1784  CB  ARG A 221      28.750 -18.484  19.891  1.00 83.62           C  
ATOM   1785  O   ARG A 221      31.609 -17.219  20.578  1.00 83.62           O  
ATOM   1786  CG  ARG A 221      27.703 -18.281  20.969  1.00 83.62           C  
ATOM   1787  CD  ARG A 221      26.891 -19.547  21.203  1.00 83.62           C  
ATOM   1788  NE  ARG A 221      25.891 -19.734  20.156  1.00 83.62           N  
ATOM   1789  NH1 ARG A 221      24.078 -19.750  21.594  1.00 83.62           N  
ATOM   1790  NH2 ARG A 221      23.766 -20.016  19.328  1.00 83.62           N  
ATOM   1791  CZ  ARG A 221      24.578 -19.828  20.359  1.00 83.62           C  
TER    1792      ARG A 221                                                      
ATOM   1793  N   GLN B   1     -11.570 -18.859 -49.562  1.00 26.70           N  
ATOM   1794  CA  GLN B   1     -12.312 -19.078 -48.344  1.00 26.70           C  
ATOM   1795  C   GLN B   1     -11.648 -18.375 -47.156  1.00 26.70           C  
ATOM   1796  CB  GLN B   1     -12.438 -20.578 -48.062  1.00 26.70           C  
ATOM   1797  O   GLN B   1     -10.453 -18.562 -46.906  1.00 26.70           O  
ATOM   1798  CG  GLN B   1     -13.719 -21.203 -48.594  1.00 26.70           C  
ATOM   1799  CD  GLN B   1     -13.938 -22.625 -48.094  1.00 26.70           C  
ATOM   1800  NE2 GLN B   1     -15.156 -23.125 -48.250  1.00 26.70           N  
ATOM   1801  OE1 GLN B   1     -13.023 -23.250 -47.531  1.00 26.70           O  
ATOM   1802  N   PRO B   2     -11.969 -17.172 -46.688  1.00 36.41           N  
ATOM   1803  CA  PRO B   2     -11.125 -16.359 -45.812  1.00 36.41           C  
ATOM   1804  C   PRO B   2     -10.641 -17.141 -44.562  1.00 36.41           C  
ATOM   1805  CB  PRO B   2     -12.047 -15.211 -45.375  1.00 36.41           C  
ATOM   1806  O   PRO B   2     -11.406 -17.922 -44.000  1.00 36.41           O  
ATOM   1807  CG  PRO B   2     -13.406 -15.625 -45.844  1.00 36.41           C  
ATOM   1808  CD  PRO B   2     -13.273 -16.875 -46.656  1.00 36.41           C  
ATOM   1809  N   SER B   3      -9.398 -17.516 -44.312  1.00 35.38           N  
ATOM   1810  CA  SER B   3      -8.789 -18.516 -43.438  1.00 35.38           C  
ATOM   1811  C   SER B   3      -9.258 -18.344 -42.000  1.00 35.38           C  
ATOM   1812  CB  SER B   3      -7.266 -18.438 -43.500  1.00 35.38           C  
ATOM   1813  O   SER B   3      -9.695 -17.250 -41.625  1.00 35.38           O  
ATOM   1814  OG  SER B   3      -6.793 -17.297 -42.812  1.00 35.38           O  
ATOM   1815  N   LEU B   4      -9.555 -19.453 -41.188  1.00 37.62           N  
ATOM   1816  CA  LEU B   4      -9.945 -19.562 -39.781  1.00 37.62           C  
ATOM   1817  C   LEU B   4      -9.180 -18.562 -38.938  1.00 37.62           C  
ATOM   1818  CB  LEU B   4      -9.719 -20.984 -39.250  1.00 37.62           C  
ATOM   1819  O   LEU B   4      -9.617 -18.203 -37.844  1.00 37.62           O  
ATOM   1820  CG  LEU B   4     -10.961 -21.844 -39.062  1.00 37.62           C  
ATOM   1821  CD1 LEU B   4     -10.820 -23.156 -39.812  1.00 37.62           C  
ATOM   1822  CD2 LEU B   4     -11.211 -22.094 -37.562  1.00 37.62           C  
ATOM   1823  N   GLN B   5      -7.949 -18.297 -39.188  1.00 39.88           N  
ATOM   1824  CA  GLN B   5      -7.066 -17.406 -38.438  1.00 39.88           C  
ATOM   1825  C   GLN B   5      -7.570 -15.969 -38.469  1.00 39.88           C  
ATOM   1826  CB  GLN B   5      -5.641 -17.484 -38.969  1.00 39.88           C  
ATOM   1827  O   GLN B   5      -7.453 -15.242 -37.469  1.00 39.88           O  
ATOM   1828  CG  GLN B   5      -4.695 -18.328 -38.125  1.00 39.88           C  
ATOM   1829  CD  GLN B   5      -3.316 -18.453 -38.750  1.00 39.88           C  
ATOM   1830  NE2 GLN B   5      -2.367 -18.984 -38.000  1.00 39.88           N  
ATOM   1831  OE1 GLN B   5      -3.105 -18.094 -39.906  1.00 39.88           O  
ATOM   1832  N   ASP B   6      -8.016 -15.414 -39.562  1.00 41.97           N  
ATOM   1833  CA  ASP B   6      -8.531 -14.062 -39.719  1.00 41.97           C  
ATOM   1834  C   ASP B   6      -9.836 -13.875 -38.938  1.00 41.97           C  
ATOM   1835  CB  ASP B   6      -8.742 -13.750 -41.188  1.00 41.97           C  
ATOM   1836  O   ASP B   6     -10.180 -12.758 -38.562  1.00 41.97           O  
ATOM   1837  CG  ASP B   6      -7.484 -13.258 -41.875  1.00 41.97           C  
ATOM   1838  OD1 ASP B   6      -6.531 -12.852 -41.188  1.00 41.97           O  
ATOM   1839  OD2 ASP B   6      -7.449 -13.273 -43.125  1.00 41.97           O  
ATOM   1840  N   GLU B   7     -10.664 -14.922 -38.750  1.00 40.78           N  
ATOM   1841  CA  GLU B   7     -11.930 -14.852 -38.031  1.00 40.78           C  
ATOM   1842  C   GLU B   7     -11.711 -14.680 -36.531  1.00 40.78           C  
ATOM   1843  CB  GLU B   7     -12.773 -16.094 -38.312  1.00 40.78           C  
ATOM   1844  O   GLU B   7     -12.469 -13.977 -35.875  1.00 40.78           O  
ATOM   1845  CG  GLU B   7     -13.797 -15.930 -39.406  1.00 40.78           C  
ATOM   1846  CD  GLU B   7     -14.688 -17.141 -39.594  1.00 40.78           C  
ATOM   1847  OE1 GLU B   7     -15.625 -17.078 -40.438  1.00 40.78           O  
ATOM   1848  OE2 GLU B   7     -14.438 -18.172 -38.938  1.00 40.78           O  
ATOM   1849  N   LEU B   8     -10.695 -15.414 -35.906  1.00 44.22           N  
ATOM   1850  CA  LEU B   8     -10.391 -15.406 -34.500  1.00 44.22           C  
ATOM   1851  C   LEU B   8      -9.828 -14.055 -34.062  1.00 44.22           C  
ATOM   1852  CB  LEU B   8      -9.383 -16.516 -34.156  1.00 44.22           C  
ATOM   1853  O   LEU B   8     -10.000 -13.648 -32.906  1.00 44.22           O  
ATOM   1854  CG  LEU B   8      -9.977 -17.844 -33.656  1.00 44.22           C  
ATOM   1855  CD1 LEU B   8      -9.133 -19.016 -34.156  1.00 44.22           C  
ATOM   1856  CD2 LEU B   8     -10.078 -17.859 -32.156  1.00 44.22           C  
ATOM   1857  N   LYS B   9      -8.867 -13.461 -34.875  1.00 50.31           N  
ATOM   1858  CA  LYS B   9      -8.453 -12.078 -34.656  1.00 50.31           C  
ATOM   1859  C   LYS B   9      -9.656 -11.148 -34.625  1.00 50.31           C  
ATOM   1860  CB  LYS B   9      -7.492 -11.633 -35.781  1.00 50.31           C  
ATOM   1861  O   LYS B   9      -9.633 -10.141 -33.906  1.00 50.31           O  
ATOM   1862  CG  LYS B   9      -6.023 -11.703 -35.375  1.00 50.31           C  
ATOM   1863  CD  LYS B   9      -5.121 -11.172 -36.500  1.00 50.31           C  
ATOM   1864  CE  LYS B   9      -3.648 -11.320 -36.125  1.00 50.31           C  
ATOM   1865  NZ  LYS B   9      -2.760 -10.844 -37.219  1.00 50.31           N  
ATOM   1866  N   ASP B  10     -10.773 -11.695 -35.281  1.00 56.53           N  
ATOM   1867  CA  ASP B  10     -12.016 -10.953 -35.469  1.00 56.53           C  
ATOM   1868  C   ASP B  10     -12.859 -10.945 -34.219  1.00 56.53           C  
ATOM   1869  CB  ASP B  10     -12.820 -11.555 -36.656  1.00 56.53           C  
ATOM   1870  O   ASP B  10     -13.453  -9.930 -33.875  1.00 56.53           O  
ATOM   1871  CG  ASP B  10     -13.609 -10.508 -37.406  1.00 56.53           C  
ATOM   1872  OD1 ASP B  10     -13.578  -9.320 -37.031  1.00 56.53           O  
ATOM   1873  OD2 ASP B  10     -14.266 -10.883 -38.406  1.00 56.53           O  
ATOM   1874  N   ASN B  11     -12.680 -12.125 -33.438  1.00 60.69           N  
ATOM   1875  CA  ASN B  11     -13.570 -12.188 -32.281  1.00 60.69           C  
ATOM   1876  C   ASN B  11     -13.078 -11.297 -31.156  1.00 60.69           C  
ATOM   1877  CB  ASN B  11     -13.719 -13.633 -31.812  1.00 60.69           C  
ATOM   1878  O   ASN B  11     -13.875 -10.609 -30.516  1.00 60.69           O  
ATOM   1879  CG  ASN B  11     -14.836 -14.375 -32.531  1.00 60.69           C  
ATOM   1880  ND2 ASN B  11     -14.859 -15.695 -32.375  1.00 60.69           N  
ATOM   1881  OD1 ASN B  11     -15.656 -13.773 -33.219  1.00 60.69           O  
ATOM   1882  N   THR B  12     -11.734 -11.242 -31.016  1.00 70.38           N  
ATOM   1883  CA  THR B  12     -11.234 -10.375 -29.953  1.00 70.38           C  
ATOM   1884  C   THR B  12     -11.539  -8.914 -30.250  1.00 70.38           C  
ATOM   1885  CB  THR B  12      -9.719 -10.562 -29.750  1.00 70.38           C  
ATOM   1886  O   THR B  12     -11.883  -8.141 -29.359  1.00 70.38           O  
ATOM   1887  CG2 THR B  12      -9.289 -10.094 -28.359  1.00 70.38           C  
ATOM   1888  OG1 THR B  12      -9.391 -11.945 -29.891  1.00 70.38           O  
ATOM   1889  N   THR B  13     -11.578  -8.727 -31.484  1.00 79.56           N  
ATOM   1890  CA  THR B  13     -11.859  -7.359 -31.906  1.00 79.56           C  
ATOM   1891  C   THR B  13     -13.320  -7.004 -31.641  1.00 79.56           C  
ATOM   1892  CB  THR B  13     -11.531  -7.156 -33.406  1.00 79.56           C  
ATOM   1893  O   THR B  13     -13.633  -5.883 -31.250  1.00 79.56           O  
ATOM   1894  CG2 THR B  13     -10.047  -6.887 -33.594  1.00 79.56           C  
ATOM   1895  OG1 THR B  13     -11.898  -8.336 -34.125  1.00 79.56           O  
ATOM   1896  N   VAL B  14     -14.109  -8.055 -31.844  1.00 88.25           N  
ATOM   1897  CA  VAL B  14     -15.539  -7.836 -31.625  1.00 88.25           C  
ATOM   1898  C   VAL B  14     -15.789  -7.547 -30.156  1.00 88.25           C  
ATOM   1899  CB  VAL B  14     -16.375  -9.055 -32.094  1.00 88.25           C  
ATOM   1900  O   VAL B  14     -16.516  -6.602 -29.812  1.00 88.25           O  
ATOM   1901  CG1 VAL B  14     -17.828  -8.898 -31.641  1.00 88.25           C  
ATOM   1902  CG2 VAL B  14     -16.281  -9.219 -33.594  1.00 88.25           C  
ATOM   1903  N   PHE B  15     -15.172  -8.289 -29.344  1.00 91.44           N  
ATOM   1904  CA  PHE B  15     -15.383  -8.117 -27.906  1.00 91.44           C  
ATOM   1905  C   PHE B  15     -14.727  -6.828 -27.422  1.00 91.44           C  
ATOM   1906  CB  PHE B  15     -14.828  -9.312 -27.125  1.00 91.44           C  
ATOM   1907  O   PHE B  15     -15.250  -6.168 -26.516  1.00 91.44           O  
ATOM   1908  CG  PHE B  15     -15.656 -10.562 -27.281  1.00 91.44           C  
ATOM   1909  CD1 PHE B  15     -16.906 -10.656 -26.688  1.00 91.44           C  
ATOM   1910  CD2 PHE B  15     -15.172 -11.641 -28.000  1.00 91.44           C  
ATOM   1911  CE1 PHE B  15     -17.672 -11.812 -26.812  1.00 91.44           C  
ATOM   1912  CE2 PHE B  15     -15.938 -12.805 -28.141  1.00 91.44           C  
ATOM   1913  CZ  PHE B  15     -17.188 -12.883 -27.547  1.00 91.44           C  
ATOM   1914  N   THR B  16     -13.617  -6.477 -27.953  1.00 92.31           N  
ATOM   1915  CA  THR B  16     -12.984  -5.207 -27.625  1.00 92.31           C  
ATOM   1916  C   THR B  16     -13.898  -4.035 -27.969  1.00 92.31           C  
ATOM   1917  CB  THR B  16     -11.641  -5.047 -28.375  1.00 92.31           C  
ATOM   1918  O   THR B  16     -14.039  -3.096 -27.188  1.00 92.31           O  
ATOM   1919  CG2 THR B  16     -11.023  -3.676 -28.109  1.00 92.31           C  
ATOM   1920  OG1 THR B  16     -10.734  -6.059 -27.922  1.00 92.31           O  
ATOM   1921  N   ARG B  17     -14.516  -4.141 -29.000  1.00 94.19           N  
ATOM   1922  CA  ARG B  17     -15.445  -3.094 -29.422  1.00 94.19           C  
ATOM   1923  C   ARG B  17     -16.656  -3.021 -28.500  1.00 94.19           C  
ATOM   1924  CB  ARG B  17     -15.906  -3.334 -30.859  1.00 94.19           C  
ATOM   1925  O   ARG B  17     -17.125  -1.931 -28.172  1.00 94.19           O  
ATOM   1926  CG  ARG B  17     -14.875  -2.973 -31.922  1.00 94.19           C  
ATOM   1927  CD  ARG B  17     -15.422  -3.133 -33.344  1.00 94.19           C  
ATOM   1928  NE  ARG B  17     -16.875  -3.129 -33.344  1.00 94.19           N  
ATOM   1929  NH1 ARG B  17     -17.062  -3.404 -35.625  1.00 94.19           N  
ATOM   1930  NH2 ARG B  17     -18.953  -3.240 -34.344  1.00 94.19           N  
ATOM   1931  CZ  ARG B  17     -17.625  -3.258 -34.438  1.00 94.19           C  
ATOM   1932  N   ILE B  18     -17.156  -4.207 -28.188  1.00 94.00           N  
ATOM   1933  CA  ILE B  18     -18.281  -4.258 -27.266  1.00 94.00           C  
ATOM   1934  C   ILE B  18     -17.906  -3.582 -25.953  1.00 94.00           C  
ATOM   1935  CB  ILE B  18     -18.734  -5.711 -27.016  1.00 94.00           C  
ATOM   1936  O   ILE B  18     -18.641  -2.732 -25.453  1.00 94.00           O  
ATOM   1937  CG1 ILE B  18     -19.422  -6.285 -28.266  1.00 94.00           C  
ATOM   1938  CG2 ILE B  18     -19.672  -5.781 -25.797  1.00 94.00           C  
ATOM   1939  CD1 ILE B  18     -19.703  -7.777 -28.172  1.00 94.00           C  
ATOM   1940  N   LEU B  19     -16.750  -3.918 -25.438  1.00 93.62           N  
ATOM   1941  CA  LEU B  19     -16.297  -3.355 -24.172  1.00 93.62           C  
ATOM   1942  C   LEU B  19     -16.062  -1.854 -24.297  1.00 93.62           C  
ATOM   1943  CB  LEU B  19     -15.008  -4.043 -23.703  1.00 93.62           C  
ATOM   1944  O   LEU B  19     -16.422  -1.091 -23.391  1.00 93.62           O  
ATOM   1945  CG  LEU B  19     -15.141  -5.508 -23.281  1.00 93.62           C  
ATOM   1946  CD1 LEU B  19     -13.781  -6.055 -22.844  1.00 93.62           C  
ATOM   1947  CD2 LEU B  19     -16.156  -5.645 -22.156  1.00 93.62           C  
ATOM   1948  N   ASP B  20     -15.438  -1.424 -25.391  1.00 94.19           N  
ATOM   1949  CA  ASP B  20     -15.219   0.000 -25.625  1.00 94.19           C  
ATOM   1950  C   ASP B  20     -16.547   0.759 -25.688  1.00 94.19           C  
ATOM   1951  CB  ASP B  20     -14.430   0.218 -26.922  1.00 94.19           C  
ATOM   1952  O   ASP B  20     -16.656   1.854 -25.125  1.00 94.19           O  
ATOM   1953  CG  ASP B  20     -12.977  -0.194 -26.797  1.00 94.19           C  
ATOM   1954  OD1 ASP B  20     -12.484  -0.398 -25.672  1.00 94.19           O  
ATOM   1955  OD2 ASP B  20     -12.305  -0.314 -27.859  1.00 94.19           O  
ATOM   1956  N   ARG B  21     -17.516   0.209 -26.250  1.00 95.06           N  
ATOM   1957  CA  ARG B  21     -18.844   0.825 -26.359  1.00 95.06           C  
ATOM   1958  C   ARG B  21     -19.516   0.906 -25.000  1.00 95.06           C  
ATOM   1959  CB  ARG B  21     -19.719   0.045 -27.344  1.00 95.06           C  
ATOM   1960  O   ARG B  21     -20.188   1.893 -24.688  1.00 95.06           O  
ATOM   1961  CG  ARG B  21     -19.438   0.357 -28.797  1.00 95.06           C  
ATOM   1962  CD  ARG B  21     -20.406  -0.375 -29.719  1.00 95.06           C  
ATOM   1963  NE  ARG B  21     -20.000  -0.257 -31.125  1.00 95.06           N  
ATOM   1964  NH1 ARG B  21     -21.562  -1.754 -31.922  1.00 95.06           N  
ATOM   1965  NH2 ARG B  21     -20.125  -0.731 -33.375  1.00 95.06           N  
ATOM   1966  CZ  ARG B  21     -20.562  -0.914 -32.125  1.00 95.06           C  
ATOM   1967  N   LEU B  22     -19.391  -0.172 -24.266  1.00 94.38           N  
ATOM   1968  CA  LEU B  22     -19.984  -0.202 -22.938  1.00 94.38           C  
ATOM   1969  C   LEU B  22     -19.422   0.917 -22.062  1.00 94.38           C  
ATOM   1970  CB  LEU B  22     -19.734  -1.557 -22.266  1.00 94.38           C  
ATOM   1971  O   LEU B  22     -20.141   1.517 -21.266  1.00 94.38           O  
ATOM   1972  CG  LEU B  22     -20.547  -2.734 -22.797  1.00 94.38           C  
ATOM   1973  CD1 LEU B  22     -20.156  -4.020 -22.078  1.00 94.38           C  
ATOM   1974  CD2 LEU B  22     -22.047  -2.465 -22.625  1.00 94.38           C  
ATOM   1975  N   LEU B  23     -18.141   1.241 -22.250  1.00 94.25           N  
ATOM   1976  CA  LEU B  23     -17.484   2.203 -21.375  1.00 94.25           C  
ATOM   1977  C   LEU B  23     -17.547   3.609 -21.969  1.00 94.25           C  
ATOM   1978  CB  LEU B  23     -16.016   1.805 -21.156  1.00 94.25           C  
ATOM   1979  O   LEU B  23     -17.234   4.586 -21.281  1.00 94.25           O  
ATOM   1980  CG  LEU B  23     -15.773   0.548 -20.328  1.00 94.25           C  
ATOM   1981  CD1 LEU B  23     -14.281   0.235 -20.250  1.00 94.25           C  
ATOM   1982  CD2 LEU B  23     -16.359   0.719 -18.922  1.00 94.25           C  
ATOM   1983  N   ASP B  24     -17.938   3.646 -23.188  1.00 93.69           N  
ATOM   1984  CA  ASP B  24     -18.047   4.953 -23.828  1.00 93.69           C  
ATOM   1985  C   ASP B  24     -19.141   5.789 -23.188  1.00 93.69           C  
ATOM   1986  CB  ASP B  24     -18.328   4.793 -25.328  1.00 93.69           C  
ATOM   1987  O   ASP B  24     -20.328   5.477 -23.312  1.00 93.69           O  
ATOM   1988  CG  ASP B  24     -18.219   6.102 -26.094  1.00 93.69           C  
ATOM   1989  OD1 ASP B  24     -17.703   7.090 -25.547  1.00 93.69           O  
ATOM   1990  OD2 ASP B  24     -18.672   6.141 -27.266  1.00 93.69           O  
ATOM   1991  N   GLY B  25     -18.750   6.801 -22.422  1.00 90.94           N  
ATOM   1992  CA  GLY B  25     -19.703   7.688 -21.766  1.00 90.94           C  
ATOM   1993  C   GLY B  25     -20.219   7.145 -20.453  1.00 90.94           C  
ATOM   1994  O   GLY B  25     -21.109   7.727 -19.844  1.00 90.94           O  
ATOM   1995  N   TYR B  26     -19.844   5.977 -20.094  1.00 93.62           N  
ATOM   1996  CA  TYR B  26     -20.250   5.398 -18.812  1.00 93.62           C  
ATOM   1997  C   TYR B  26     -19.719   6.207 -17.641  1.00 93.62           C  
ATOM   1998  CB  TYR B  26     -19.781   3.943 -18.703  1.00 93.62           C  
ATOM   1999  O   TYR B  26     -18.516   6.473 -17.578  1.00 93.62           O  
ATOM   2000  CG  TYR B  26     -20.266   3.244 -17.453  1.00 93.62           C  
ATOM   2001  CD1 TYR B  26     -19.453   3.193 -16.312  1.00 93.62           C  
ATOM   2002  CD2 TYR B  26     -21.500   2.633 -17.406  1.00 93.62           C  
ATOM   2003  CE1 TYR B  26     -19.891   2.549 -15.164  1.00 93.62           C  
ATOM   2004  CE2 TYR B  26     -21.953   1.985 -16.266  1.00 93.62           C  
ATOM   2005  OH  TYR B  26     -21.562   1.310 -14.000  1.00 93.62           O  
ATOM   2006  CZ  TYR B  26     -21.125   1.949 -15.141  1.00 93.62           C  
ATOM   2007  N   ASP B  27     -20.484   6.664 -16.766  1.00 91.94           N  
ATOM   2008  CA  ASP B  27     -20.109   7.441 -15.594  1.00 91.94           C  
ATOM   2009  C   ASP B  27     -20.172   6.586 -14.328  1.00 91.94           C  
ATOM   2010  CB  ASP B  27     -21.016   8.664 -15.445  1.00 91.94           C  
ATOM   2011  O   ASP B  27     -21.250   6.371 -13.766  1.00 91.94           O  
ATOM   2012  CG  ASP B  27     -20.453   9.703 -14.484  1.00 91.94           C  
ATOM   2013  OD1 ASP B  27     -19.609   9.352 -13.633  1.00 91.94           O  
ATOM   2014  OD2 ASP B  27     -20.875  10.883 -14.586  1.00 91.94           O  
ATOM   2015  N   ASN B  28     -19.062   6.141 -13.898  1.00 91.81           N  
ATOM   2016  CA  ASN B  28     -18.984   5.234 -12.758  1.00 91.81           C  
ATOM   2017  C   ASN B  28     -19.203   5.973 -11.445  1.00 91.81           C  
ATOM   2018  CB  ASN B  28     -17.641   4.500 -12.742  1.00 91.81           C  
ATOM   2019  O   ASN B  28     -19.234   5.355 -10.375  1.00 91.81           O  
ATOM   2020  CG  ASN B  28     -16.453   5.445 -12.641  1.00 91.81           C  
ATOM   2021  ND2 ASN B  28     -15.250   4.895 -12.688  1.00 91.81           N  
ATOM   2022  OD1 ASN B  28     -16.625   6.660 -12.523  1.00 91.81           O  
ATOM   2023  N   ARG B  29     -19.422   7.254 -11.461  1.00 89.69           N  
ATOM   2024  CA  ARG B  29     -19.703   8.039 -10.258  1.00 89.69           C  
ATOM   2025  C   ARG B  29     -21.172   7.941  -9.883  1.00 89.69           C  
ATOM   2026  CB  ARG B  29     -19.312   9.500 -10.469  1.00 89.69           C  
ATOM   2027  O   ARG B  29     -21.562   8.258  -8.758  1.00 89.69           O  
ATOM   2028  CG  ARG B  29     -17.844   9.711 -10.773  1.00 89.69           C  
ATOM   2029  CD  ARG B  29     -17.562  11.117 -11.273  1.00 89.69           C  
ATOM   2030  NE  ARG B  29     -18.188  11.367 -12.570  1.00 89.69           N  
ATOM   2031  NH1 ARG B  29     -17.359  13.516 -12.781  1.00 89.69           N  
ATOM   2032  NH2 ARG B  29     -18.688  12.617 -14.430  1.00 89.69           N  
ATOM   2033  CZ  ARG B  29     -18.078  12.500 -13.258  1.00 89.69           C  
ATOM   2034  N   LEU B  30     -21.969   7.469 -10.766  1.00 91.38           N  
ATOM   2035  CA  LEU B  30     -23.406   7.441 -10.578  1.00 91.38           C  
ATOM   2036  C   LEU B  30     -23.906   6.004 -10.445  1.00 91.38           C  
ATOM   2037  CB  LEU B  30     -24.125   8.133 -11.742  1.00 91.38           C  
ATOM   2038  O   LEU B  30     -23.484   5.121 -11.188  1.00 91.38           O  
ATOM   2039  CG  LEU B  30     -23.672   9.562 -12.055  1.00 91.38           C  
ATOM   2040  CD1 LEU B  30     -24.391  10.094 -13.289  1.00 91.38           C  
ATOM   2041  CD2 LEU B  30     -23.906  10.477 -10.859  1.00 91.38           C  
ATOM   2042  N   ARG B  31     -24.812   5.852  -9.508  1.00 93.12           N  
ATOM   2043  CA  ARG B  31     -25.422   4.543  -9.336  1.00 93.12           C  
ATOM   2044  C   ARG B  31     -26.422   4.254 -10.453  1.00 93.12           C  
ATOM   2045  CB  ARG B  31     -26.125   4.449  -7.977  1.00 93.12           C  
ATOM   2046  O   ARG B  31     -26.953   5.180 -11.062  1.00 93.12           O  
ATOM   2047  CG  ARG B  31     -27.297   5.398  -7.820  1.00 93.12           C  
ATOM   2048  CD  ARG B  31     -28.078   5.125  -6.539  1.00 93.12           C  
ATOM   2049  NE  ARG B  31     -29.234   6.008  -6.414  1.00 93.12           N  
ATOM   2050  NH1 ARG B  31     -30.672   4.641  -7.602  1.00 93.12           N  
ATOM   2051  NH2 ARG B  31     -31.422   6.629  -6.750  1.00 93.12           N  
ATOM   2052  CZ  ARG B  31     -30.438   5.758  -6.922  1.00 93.12           C  
ATOM   2053  N   PRO B  32     -26.656   2.969 -10.711  1.00 94.50           N  
ATOM   2054  CA  PRO B  32     -27.688   2.607 -11.695  1.00 94.50           C  
ATOM   2055  C   PRO B  32     -29.094   3.041 -11.266  1.00 94.50           C  
ATOM   2056  CB  PRO B  32     -27.594   1.082 -11.766  1.00 94.50           C  
ATOM   2057  O   PRO B  32     -29.422   2.992 -10.078  1.00 94.50           O  
ATOM   2058  CG  PRO B  32     -26.234   0.762 -11.195  1.00 94.50           C  
ATOM   2059  CD  PRO B  32     -25.875   1.832 -10.211  1.00 94.50           C  
ATOM   2060  N   GLY B  33     -29.844   3.521 -12.250  1.00 90.81           N  
ATOM   2061  CA  GLY B  33     -31.234   3.863 -12.000  1.00 90.81           C  
ATOM   2062  C   GLY B  33     -31.406   5.188 -11.281  1.00 90.81           C  
ATOM   2063  O   GLY B  33     -32.438   5.418 -10.633  1.00 90.81           O  
ATOM   2064  N   LEU B  34     -30.453   5.973 -11.289  1.00 88.19           N  
ATOM   2065  CA  LEU B  34     -30.500   7.258 -10.602  1.00 88.19           C  
ATOM   2066  C   LEU B  34     -31.688   8.078 -11.062  1.00 88.19           C  
ATOM   2067  CB  LEU B  34     -29.203   8.039 -10.836  1.00 88.19           C  
ATOM   2068  O   LEU B  34     -31.891   8.273 -12.266  1.00 88.19           O  
ATOM   2069  CG  LEU B  34     -29.047   9.359 -10.078  1.00 88.19           C  
ATOM   2070  CD1 LEU B  34     -28.719   9.094  -8.609  1.00 88.19           C  
ATOM   2071  CD2 LEU B  34     -27.984  10.234 -10.727  1.00 88.19           C  
ATOM   2072  N   GLY B  35     -32.469   8.578 -10.086  1.00 79.69           N  
ATOM   2073  CA  GLY B  35     -33.594   9.414 -10.391  1.00 79.69           C  
ATOM   2074  C   GLY B  35     -34.812   8.633 -10.844  1.00 79.69           C  
ATOM   2075  O   GLY B  35     -35.906   9.195 -11.047  1.00 79.69           O  
ATOM   2076  N   GLU B  36     -34.781   7.344 -11.086  1.00 84.06           N  
ATOM   2077  CA  GLU B  36     -35.844   6.523 -11.625  1.00 84.06           C  
ATOM   2078  C   GLU B  36     -36.281   5.445 -10.633  1.00 84.06           C  
ATOM   2079  CB  GLU B  36     -35.438   5.883 -12.953  1.00 84.06           C  
ATOM   2080  O   GLU B  36     -37.469   5.297 -10.336  1.00 84.06           O  
ATOM   2081  CG  GLU B  36     -35.219   6.883 -14.078  1.00 84.06           C  
ATOM   2082  CD  GLU B  36     -34.906   6.227 -15.414  1.00 84.06           C  
ATOM   2083  OE1 GLU B  36     -34.750   6.949 -16.422  1.00 84.06           O  
ATOM   2084  OE2 GLU B  36     -34.812   4.977 -15.445  1.00 84.06           O  
ATOM   2085  N   ARG B  37     -35.375   4.734 -10.219  1.00 91.00           N  
ATOM   2086  CA  ARG B  37     -35.656   3.600  -9.352  1.00 91.00           C  
ATOM   2087  C   ARG B  37     -34.531   3.381  -8.352  1.00 91.00           C  
ATOM   2088  CB  ARG B  37     -35.875   2.332 -10.172  1.00 91.00           C  
ATOM   2089  O   ARG B  37     -33.469   3.975  -8.484  1.00 91.00           O  
ATOM   2090  CG  ARG B  37     -34.688   1.920 -11.008  1.00 91.00           C  
ATOM   2091  CD  ARG B  37     -35.000   0.690 -11.859  1.00 91.00           C  
ATOM   2092  NE  ARG B  37     -33.844   0.297 -12.664  1.00 91.00           N  
ATOM   2093  NH1 ARG B  37     -35.062  -0.425 -14.469  1.00 91.00           N  
ATOM   2094  NH2 ARG B  37     -32.781  -0.546 -14.523  1.00 91.00           N  
ATOM   2095  CZ  ARG B  37     -33.906  -0.224 -13.883  1.00 91.00           C  
ATOM   2096  N   VAL B  38     -34.844   2.592  -7.352  1.00 95.38           N  
ATOM   2097  CA  VAL B  38     -33.844   2.174  -6.367  1.00 95.38           C  
ATOM   2098  C   VAL B  38     -32.969   1.056  -6.945  1.00 95.38           C  
ATOM   2099  CB  VAL B  38     -34.500   1.708  -5.055  1.00 95.38           C  
ATOM   2100  O   VAL B  38     -33.469   0.218  -7.707  1.00 95.38           O  
ATOM   2101  CG1 VAL B  38     -33.469   1.206  -4.062  1.00 95.38           C  
ATOM   2102  CG2 VAL B  38     -35.344   2.842  -4.438  1.00 95.38           C  
ATOM   2103  N   THR B  39     -31.734   1.096  -6.734  1.00 96.50           N  
ATOM   2104  CA  THR B  39     -30.844   0.026  -7.148  1.00 96.50           C  
ATOM   2105  C   THR B  39     -30.922  -1.158  -6.191  1.00 96.50           C  
ATOM   2106  CB  THR B  39     -29.391   0.520  -7.230  1.00 96.50           C  
ATOM   2107  O   THR B  39     -30.641  -1.022  -5.000  1.00 96.50           O  
ATOM   2108  CG2 THR B  39     -28.469  -0.559  -7.797  1.00 96.50           C  
ATOM   2109  OG1 THR B  39     -29.328   1.676  -8.078  1.00 96.50           O  
ATOM   2110  N   GLU B  40     -31.266  -2.229  -6.688  1.00 97.75           N  
ATOM   2111  CA  GLU B  40     -31.359  -3.449  -5.895  1.00 97.75           C  
ATOM   2112  C   GLU B  40     -30.078  -4.270  -5.988  1.00 97.75           C  
ATOM   2113  CB  GLU B  40     -32.562  -4.293  -6.340  1.00 97.75           C  
ATOM   2114  O   GLU B  40     -29.672  -4.672  -7.082  1.00 97.75           O  
ATOM   2115  CG  GLU B  40     -33.906  -3.621  -6.105  1.00 97.75           C  
ATOM   2116  CD  GLU B  40     -35.062  -4.438  -6.617  1.00 97.75           C  
ATOM   2117  OE1 GLU B  40     -36.219  -3.959  -6.539  1.00 97.75           O  
ATOM   2118  OE2 GLU B  40     -34.844  -5.570  -7.098  1.00 97.75           O  
ATOM   2119  N   VAL B  41     -29.484  -4.512  -4.883  1.00 98.00           N  
ATOM   2120  CA  VAL B  41     -28.266  -5.309  -4.824  1.00 98.00           C  
ATOM   2121  C   VAL B  41     -28.547  -6.648  -4.148  1.00 98.00           C  
ATOM   2122  CB  VAL B  41     -27.125  -4.566  -4.070  1.00 98.00           C  
ATOM   2123  O   VAL B  41     -28.844  -6.695  -2.951  1.00 98.00           O  
ATOM   2124  CG1 VAL B  41     -25.859  -5.414  -4.039  1.00 98.00           C  
ATOM   2125  CG2 VAL B  41     -26.859  -3.213  -4.723  1.00 98.00           C  
ATOM   2126  N   LYS B  42     -28.453  -7.699  -4.855  1.00 97.75           N  
ATOM   2127  CA  LYS B  42     -28.594  -9.047  -4.320  1.00 97.75           C  
ATOM   2128  C   LYS B  42     -27.250  -9.594  -3.820  1.00 97.75           C  
ATOM   2129  CB  LYS B  42     -29.172  -9.992  -5.379  1.00 97.75           C  
ATOM   2130  O   LYS B  42     -26.234  -9.469  -4.504  1.00 97.75           O  
ATOM   2131  CG  LYS B  42     -30.578  -9.617  -5.824  1.00 97.75           C  
ATOM   2132  CD  LYS B  42     -31.141 -10.633  -6.820  1.00 97.75           C  
ATOM   2133  CE  LYS B  42     -32.562 -10.281  -7.238  1.00 97.75           C  
ATOM   2134  NZ  LYS B  42     -33.125 -11.305  -8.172  1.00 97.75           N  
ATOM   2135  N   THR B  43     -27.297 -10.172  -2.650  1.00 96.50           N  
ATOM   2136  CA  THR B  43     -26.047 -10.578  -2.021  1.00 96.50           C  
ATOM   2137  C   THR B  43     -26.141 -12.023  -1.534  1.00 96.50           C  
ATOM   2138  CB  THR B  43     -25.688  -9.656  -0.843  1.00 96.50           C  
ATOM   2139  O   THR B  43     -27.188 -12.453  -1.049  1.00 96.50           O  
ATOM   2140  CG2 THR B  43     -24.188  -9.367  -0.814  1.00 96.50           C  
ATOM   2141  OG1 THR B  43     -26.406  -8.422  -0.972  1.00 96.50           O  
ATOM   2142  N   ASP B  44     -25.125 -12.797  -1.685  1.00 94.00           N  
ATOM   2143  CA  ASP B  44     -24.953 -14.109  -1.061  1.00 94.00           C  
ATOM   2144  C   ASP B  44     -23.516 -14.289  -0.549  1.00 94.00           C  
ATOM   2145  CB  ASP B  44     -25.297 -15.219  -2.047  1.00 94.00           C  
ATOM   2146  O   ASP B  44     -22.609 -13.602  -1.005  1.00 94.00           O  
ATOM   2147  CG  ASP B  44     -24.344 -15.297  -3.223  1.00 94.00           C  
ATOM   2148  OD1 ASP B  44     -23.250 -15.875  -3.080  1.00 94.00           O  
ATOM   2149  OD2 ASP B  44     -24.688 -14.766  -4.301  1.00 94.00           O  
ATOM   2150  N   ILE B  45     -23.344 -15.102   0.440  1.00 95.88           N  
ATOM   2151  CA  ILE B  45     -22.078 -15.289   1.132  1.00 95.88           C  
ATOM   2152  C   ILE B  45     -21.734 -16.781   1.171  1.00 95.88           C  
ATOM   2153  CB  ILE B  45     -22.125 -14.711   2.564  1.00 95.88           C  
ATOM   2154  O   ILE B  45     -22.547 -17.609   1.600  1.00 95.88           O  
ATOM   2155  CG1 ILE B  45     -22.453 -13.219   2.525  1.00 95.88           C  
ATOM   2156  CG2 ILE B  45     -20.797 -14.969   3.291  1.00 95.88           C  
ATOM   2157  CD1 ILE B  45     -22.672 -12.594   3.898  1.00 95.88           C  
ATOM   2158  N   PHE B  46     -20.641 -17.109   0.673  1.00 94.38           N  
ATOM   2159  CA  PHE B  46     -20.078 -18.453   0.833  1.00 94.38           C  
ATOM   2160  C   PHE B  46     -18.906 -18.438   1.811  1.00 94.38           C  
ATOM   2161  CB  PHE B  46     -19.625 -19.016  -0.519  1.00 94.38           C  
ATOM   2162  O   PHE B  46     -17.844 -17.891   1.508  1.00 94.38           O  
ATOM   2163  CG  PHE B  46     -19.141 -20.438  -0.457  1.00 94.38           C  
ATOM   2164  CD1 PHE B  46     -17.781 -20.734  -0.425  1.00 94.38           C  
ATOM   2165  CD2 PHE B  46     -20.062 -21.484  -0.431  1.00 94.38           C  
ATOM   2166  CE1 PHE B  46     -17.344 -22.062  -0.368  1.00 94.38           C  
ATOM   2167  CE2 PHE B  46     -19.625 -22.812  -0.374  1.00 94.38           C  
ATOM   2168  CZ  PHE B  46     -18.266 -23.094  -0.344  1.00 94.38           C  
ATOM   2169  N   VAL B  47     -19.094 -19.016   2.922  1.00 94.69           N  
ATOM   2170  CA  VAL B  47     -18.094 -19.031   3.984  1.00 94.69           C  
ATOM   2171  C   VAL B  47     -17.094 -20.156   3.736  1.00 94.69           C  
ATOM   2172  CB  VAL B  47     -18.750 -19.188   5.375  1.00 94.69           C  
ATOM   2173  O   VAL B  47     -17.453 -21.328   3.834  1.00 94.69           O  
ATOM   2174  CG1 VAL B  47     -17.688 -19.203   6.473  1.00 94.69           C  
ATOM   2175  CG2 VAL B  47     -19.750 -18.062   5.625  1.00 94.69           C  
ATOM   2176  N   THR B  48     -15.930 -19.812   3.416  1.00 91.56           N  
ATOM   2177  CA  THR B  48     -14.891 -20.812   3.160  1.00 91.56           C  
ATOM   2178  C   THR B  48     -14.250 -21.266   4.465  1.00 91.56           C  
ATOM   2179  CB  THR B  48     -13.812 -20.266   2.213  1.00 91.56           C  
ATOM   2180  O   THR B  48     -13.820 -22.422   4.582  1.00 91.56           O  
ATOM   2181  CG2 THR B  48     -14.391 -19.938   0.839  1.00 91.56           C  
ATOM   2182  OG1 THR B  48     -13.258 -19.062   2.773  1.00 91.56           O  
ATOM   2183  N   SER B  49     -14.141 -20.375   5.422  1.00 90.00           N  
ATOM   2184  CA  SER B  49     -13.562 -20.703   6.727  1.00 90.00           C  
ATOM   2185  C   SER B  49     -14.188 -19.859   7.832  1.00 90.00           C  
ATOM   2186  CB  SER B  49     -12.047 -20.500   6.707  1.00 90.00           C  
ATOM   2187  O   SER B  49     -14.398 -18.656   7.656  1.00 90.00           O  
ATOM   2188  OG  SER B  49     -11.508 -20.641   8.016  1.00 90.00           O  
ATOM   2189  N   PHE B  50     -14.523 -20.547   8.922  1.00 91.19           N  
ATOM   2190  CA  PHE B  50     -15.086 -19.875  10.094  1.00 91.19           C  
ATOM   2191  C   PHE B  50     -14.188 -20.078  11.312  1.00 91.19           C  
ATOM   2192  CB  PHE B  50     -16.500 -20.406  10.391  1.00 91.19           C  
ATOM   2193  O   PHE B  50     -13.922 -21.203  11.719  1.00 91.19           O  
ATOM   2194  CG  PHE B  50     -17.250 -19.562  11.391  1.00 91.19           C  
ATOM   2195  CD1 PHE B  50     -17.078 -19.766  12.750  1.00 91.19           C  
ATOM   2196  CD2 PHE B  50     -18.125 -18.578  10.961  1.00 91.19           C  
ATOM   2197  CE1 PHE B  50     -17.781 -19.000  13.680  1.00 91.19           C  
ATOM   2198  CE2 PHE B  50     -18.828 -17.812  11.883  1.00 91.19           C  
ATOM   2199  CZ  PHE B  50     -18.656 -18.016  13.242  1.00 91.19           C  
ATOM   2200  N   GLY B  51     -13.836 -18.906  11.930  1.00 87.88           N  
ATOM   2201  CA  GLY B  51     -12.953 -18.953  13.078  1.00 87.88           C  
ATOM   2202  C   GLY B  51     -11.555 -18.438  12.781  1.00 87.88           C  
ATOM   2203  O   GLY B  51     -11.219 -18.172  11.625  1.00 87.88           O  
ATOM   2204  N   PRO B  52     -10.797 -18.297  13.758  1.00 87.31           N  
ATOM   2205  CA  PRO B  52     -11.008 -18.594  15.172  1.00 87.31           C  
ATOM   2206  C   PRO B  52     -11.984 -17.609  15.836  1.00 87.31           C  
ATOM   2207  CB  PRO B  52      -9.609 -18.453  15.773  1.00 87.31           C  
ATOM   2208  O   PRO B  52     -12.281 -16.562  15.273  1.00 87.31           O  
ATOM   2209  CG  PRO B  52      -8.922 -17.438  14.930  1.00 87.31           C  
ATOM   2210  CD  PRO B  52      -9.422 -17.578  13.516  1.00 87.31           C  
ATOM   2211  N   VAL B  53     -12.508 -18.078  17.031  1.00 89.88           N  
ATOM   2212  CA  VAL B  53     -13.375 -17.266  17.875  1.00 89.88           C  
ATOM   2213  C   VAL B  53     -12.664 -16.938  19.188  1.00 89.88           C  
ATOM   2214  CB  VAL B  53     -14.711 -18.000  18.172  1.00 89.88           C  
ATOM   2215  O   VAL B  53     -12.148 -17.828  19.859  1.00 89.88           O  
ATOM   2216  CG1 VAL B  53     -15.617 -17.125  19.047  1.00 89.88           C  
ATOM   2217  CG2 VAL B  53     -15.414 -18.359  16.859  1.00 89.88           C  
ATOM   2218  N   SER B  54     -12.609 -15.648  19.516  1.00 87.81           N  
ATOM   2219  CA  SER B  54     -11.953 -15.188  20.734  1.00 87.81           C  
ATOM   2220  C   SER B  54     -12.969 -14.656  21.734  1.00 87.81           C  
ATOM   2221  CB  SER B  54     -10.922 -14.102  20.406  1.00 87.81           C  
ATOM   2222  O   SER B  54     -13.539 -13.586  21.547  1.00 87.81           O  
ATOM   2223  OG  SER B  54     -10.383 -13.562  21.594  1.00 87.81           O  
ATOM   2224  N   ASP B  55     -13.062 -15.336  22.875  1.00 83.94           N  
ATOM   2225  CA  ASP B  55     -13.930 -14.875  23.953  1.00 83.94           C  
ATOM   2226  C   ASP B  55     -13.367 -13.625  24.625  1.00 83.94           C  
ATOM   2227  CB  ASP B  55     -14.133 -15.984  24.984  1.00 83.94           C  
ATOM   2228  O   ASP B  55     -14.125 -12.750  25.047  1.00 83.94           O  
ATOM   2229  CG  ASP B  55     -14.852 -17.203  24.422  1.00 83.94           C  
ATOM   2230  OD1 ASP B  55     -15.422 -17.109  23.312  1.00 83.94           O  
ATOM   2231  OD2 ASP B  55     -14.836 -18.250  25.094  1.00 83.94           O  
ATOM   2232  N   HIS B  56     -12.102 -13.609  24.672  1.00 80.25           N  
ATOM   2233  CA  HIS B  56     -11.422 -12.500  25.344  1.00 80.25           C  
ATOM   2234  C   HIS B  56     -11.602 -11.203  24.562  1.00 80.25           C  
ATOM   2235  CB  HIS B  56      -9.930 -12.812  25.500  1.00 80.25           C  
ATOM   2236  O   HIS B  56     -11.945 -10.172  25.156  1.00 80.25           O  
ATOM   2237  CG  HIS B  56      -9.164 -11.734  26.188  1.00 80.25           C  
ATOM   2238  CD2 HIS B  56      -8.820 -11.586  27.484  1.00 80.25           C  
ATOM   2239  ND1 HIS B  56      -8.656 -10.641  25.531  1.00 80.25           N  
ATOM   2240  CE1 HIS B  56      -8.031  -9.859  26.391  1.00 80.25           C  
ATOM   2241  NE2 HIS B  56      -8.117 -10.414  27.594  1.00 80.25           N  
ATOM   2242  N   ASP B  57     -11.500 -11.281  23.328  1.00 82.38           N  
ATOM   2243  CA  ASP B  57     -11.578 -10.086  22.500  1.00 82.38           C  
ATOM   2244  C   ASP B  57     -13.000  -9.875  21.969  1.00 82.38           C  
ATOM   2245  CB  ASP B  57     -10.602 -10.180  21.328  1.00 82.38           C  
ATOM   2246  O   ASP B  57     -13.305  -8.820  21.406  1.00 82.38           O  
ATOM   2247  CG  ASP B  57      -9.148 -10.156  21.766  1.00 82.38           C  
ATOM   2248  OD1 ASP B  57      -8.812  -9.445  22.734  1.00 82.38           O  
ATOM   2249  OD2 ASP B  57      -8.328 -10.859  21.125  1.00 82.38           O  
ATOM   2250  N   MET B  58     -13.883 -10.898  22.156  1.00 86.81           N  
ATOM   2251  CA  MET B  58     -15.258 -10.852  21.672  1.00 86.81           C  
ATOM   2252  C   MET B  58     -15.305 -10.609  20.156  1.00 86.81           C  
ATOM   2253  CB  MET B  58     -16.047  -9.766  22.391  1.00 86.81           C  
ATOM   2254  O   MET B  58     -16.016  -9.727  19.688  1.00 86.81           O  
ATOM   2255  CG  MET B  58     -16.266 -10.047  23.875  1.00 86.81           C  
ATOM   2256  SD  MET B  58     -17.438  -8.859  24.656  1.00 86.81           S  
ATOM   2257  CE  MET B  58     -17.016  -9.109  26.406  1.00 86.81           C  
ATOM   2258  N   GLU B  59     -14.594 -11.336  19.469  1.00 91.44           N  
ATOM   2259  CA  GLU B  59     -14.516 -11.234  18.016  1.00 91.44           C  
ATOM   2260  C   GLU B  59     -14.344 -12.609  17.375  1.00 91.44           C  
ATOM   2261  CB  GLU B  59     -13.359 -10.312  17.609  1.00 91.44           C  
ATOM   2262  O   GLU B  59     -14.023 -13.586  18.062  1.00 91.44           O  
ATOM   2263  CG  GLU B  59     -11.984 -10.836  18.000  1.00 91.44           C  
ATOM   2264  CD  GLU B  59     -10.859  -9.883  17.641  1.00 91.44           C  
ATOM   2265  OE1 GLU B  59      -9.719 -10.352  17.422  1.00 91.44           O  
ATOM   2266  OE2 GLU B  59     -11.117  -8.664  17.578  1.00 91.44           O  
ATOM   2267  N   TYR B  60     -14.602 -12.703  16.141  1.00 93.12           N  
ATOM   2268  CA  TYR B  60     -14.391 -13.898  15.336  1.00 93.12           C  
ATOM   2269  C   TYR B  60     -13.883 -13.539  13.945  1.00 93.12           C  
ATOM   2270  CB  TYR B  60     -15.688 -14.711  15.227  1.00 93.12           C  
ATOM   2271  O   TYR B  60     -14.055 -12.406  13.484  1.00 93.12           O  
ATOM   2272  CG  TYR B  60     -16.750 -14.039  14.398  1.00 93.12           C  
ATOM   2273  CD1 TYR B  60     -17.531 -13.008  14.930  1.00 93.12           C  
ATOM   2274  CD2 TYR B  60     -17.000 -14.438  13.086  1.00 93.12           C  
ATOM   2275  CE1 TYR B  60     -18.516 -12.391  14.172  1.00 93.12           C  
ATOM   2276  CE2 TYR B  60     -17.984 -13.820  12.320  1.00 93.12           C  
ATOM   2277  OH  TYR B  60     -19.719 -12.195  12.117  1.00 93.12           O  
ATOM   2278  CZ  TYR B  60     -18.734 -12.805  12.875  1.00 93.12           C  
ATOM   2279  N   THR B  61     -13.234 -14.445  13.344  1.00 94.25           N  
ATOM   2280  CA  THR B  61     -12.695 -14.273  12.000  1.00 94.25           C  
ATOM   2281  C   THR B  61     -13.414 -15.180  11.008  1.00 94.25           C  
ATOM   2282  CB  THR B  61     -11.180 -14.570  11.961  1.00 94.25           C  
ATOM   2283  O   THR B  61     -13.680 -16.344  11.305  1.00 94.25           O  
ATOM   2284  CG2 THR B  61     -10.609 -14.336  10.562  1.00 94.25           C  
ATOM   2285  OG1 THR B  61     -10.508 -13.711  12.891  1.00 94.25           O  
ATOM   2286  N   ILE B  62     -13.734 -14.648   9.875  1.00 95.38           N  
ATOM   2287  CA  ILE B  62     -14.453 -15.406   8.859  1.00 95.38           C  
ATOM   2288  C   ILE B  62     -13.867 -15.109   7.480  1.00 95.38           C  
ATOM   2289  CB  ILE B  62     -15.961 -15.078   8.875  1.00 95.38           C  
ATOM   2290  O   ILE B  62     -13.547 -13.961   7.168  1.00 95.38           O  
ATOM   2291  CG1 ILE B  62     -16.719 -16.016   7.926  1.00 95.38           C  
ATOM   2292  CG2 ILE B  62     -16.203 -13.617   8.516  1.00 95.38           C  
ATOM   2293  CD1 ILE B  62     -18.234 -15.953   8.070  1.00 95.38           C  
ATOM   2294  N   ASP B  63     -13.609 -16.094   6.672  1.00 94.50           N  
ATOM   2295  CA  ASP B  63     -13.234 -15.977   5.266  1.00 94.50           C  
ATOM   2296  C   ASP B  63     -14.430 -16.250   4.352  1.00 94.50           C  
ATOM   2297  CB  ASP B  63     -12.094 -16.953   4.941  1.00 94.50           C  
ATOM   2298  O   ASP B  63     -15.086 -17.281   4.469  1.00 94.50           O  
ATOM   2299  CG  ASP B  63     -10.797 -16.594   5.652  1.00 94.50           C  
ATOM   2300  OD1 ASP B  63     -10.562 -15.406   5.938  1.00 94.50           O  
ATOM   2301  OD2 ASP B  63     -10.008 -17.531   5.926  1.00 94.50           O  
ATOM   2302  N   VAL B  64     -14.648 -15.383   3.400  1.00 96.06           N  
ATOM   2303  CA  VAL B  64     -15.875 -15.516   2.629  1.00 96.06           C  
ATOM   2304  C   VAL B  64     -15.617 -15.164   1.168  1.00 96.06           C  
ATOM   2305  CB  VAL B  64     -17.000 -14.625   3.197  1.00 96.06           C  
ATOM   2306  O   VAL B  64     -14.695 -14.398   0.864  1.00 96.06           O  
ATOM   2307  CG1 VAL B  64     -17.312 -15.000   4.645  1.00 96.06           C  
ATOM   2308  CG2 VAL B  64     -16.609 -13.148   3.104  1.00 96.06           C  
ATOM   2309  N   PHE B  65     -16.344 -15.781   0.268  1.00 95.56           N  
ATOM   2310  CA  PHE B  65     -16.641 -15.234  -1.049  1.00 95.56           C  
ATOM   2311  C   PHE B  65     -17.891 -14.375  -1.001  1.00 95.56           C  
ATOM   2312  CB  PHE B  65     -16.812 -16.359  -2.074  1.00 95.56           C  
ATOM   2313  O   PHE B  65     -19.000 -14.891  -0.831  1.00 95.56           O  
ATOM   2314  CG  PHE B  65     -15.562 -17.156  -2.318  1.00 95.56           C  
ATOM   2315  CD1 PHE B  65     -14.312 -16.562  -2.230  1.00 95.56           C  
ATOM   2316  CD2 PHE B  65     -15.641 -18.516  -2.637  1.00 95.56           C  
ATOM   2317  CE1 PHE B  65     -13.156 -17.297  -2.459  1.00 95.56           C  
ATOM   2318  CE2 PHE B  65     -14.484 -19.250  -2.865  1.00 95.56           C  
ATOM   2319  CZ  PHE B  65     -13.242 -18.641  -2.775  1.00 95.56           C  
ATOM   2320  N   PHE B  66     -17.719 -13.125  -1.066  1.00 96.75           N  
ATOM   2321  CA  PHE B  66     -18.797 -12.156  -1.001  1.00 96.75           C  
ATOM   2322  C   PHE B  66     -19.297 -11.812  -2.398  1.00 96.75           C  
ATOM   2323  CB  PHE B  66     -18.344 -10.891  -0.273  1.00 96.75           C  
ATOM   2324  O   PHE B  66     -18.578 -11.211  -3.191  1.00 96.75           O  
ATOM   2325  CG  PHE B  66     -19.484  -9.961   0.081  1.00 96.75           C  
ATOM   2326  CD1 PHE B  66     -19.594  -8.719  -0.530  1.00 96.75           C  
ATOM   2327  CD2 PHE B  66     -20.422 -10.328   1.024  1.00 96.75           C  
ATOM   2328  CE1 PHE B  66     -20.641  -7.852  -0.204  1.00 96.75           C  
ATOM   2329  CE2 PHE B  66     -21.469  -9.469   1.355  1.00 96.75           C  
ATOM   2330  CZ  PHE B  66     -21.578  -8.234   0.740  1.00 96.75           C  
ATOM   2331  N   ARG B  67     -20.531 -12.117  -2.688  1.00 96.94           N  
ATOM   2332  CA  ARG B  67     -21.078 -12.000  -4.035  1.00 96.94           C  
ATOM   2333  C   ARG B  67     -22.203 -10.969  -4.078  1.00 96.94           C  
ATOM   2334  CB  ARG B  67     -21.578 -13.352  -4.531  1.00 96.94           C  
ATOM   2335  O   ARG B  67     -23.156 -11.062  -3.316  1.00 96.94           O  
ATOM   2336  CG  ARG B  67     -20.516 -14.438  -4.551  1.00 96.94           C  
ATOM   2337  CD  ARG B  67     -21.125 -15.805  -4.867  1.00 96.94           C  
ATOM   2338  NE  ARG B  67     -20.094 -16.844  -4.902  1.00 96.94           N  
ATOM   2339  NH1 ARG B  67     -21.484 -18.531  -4.148  1.00 96.94           N  
ATOM   2340  NH2 ARG B  67     -19.281 -18.984  -4.633  1.00 96.94           N  
ATOM   2341  CZ  ARG B  67     -20.297 -18.109  -4.562  1.00 96.94           C  
ATOM   2342  N   GLN B  68     -22.125 -10.102  -4.957  1.00 97.25           N  
ATOM   2343  CA  GLN B  68     -23.125  -9.062  -5.180  1.00 97.25           C  
ATOM   2344  C   GLN B  68     -23.578  -9.031  -6.637  1.00 97.25           C  
ATOM   2345  CB  GLN B  68     -22.562  -7.695  -4.773  1.00 97.25           C  
ATOM   2346  O   GLN B  68     -22.766  -9.164  -7.547  1.00 97.25           O  
ATOM   2347  CG  GLN B  68     -22.141  -7.613  -3.318  1.00 97.25           C  
ATOM   2348  CD  GLN B  68     -21.531  -6.270  -2.961  1.00 97.25           C  
ATOM   2349  NE2 GLN B  68     -20.266  -6.074  -3.322  1.00 97.25           N  
ATOM   2350  OE1 GLN B  68     -22.188  -5.414  -2.363  1.00 97.25           O  
ATOM   2351  N   SER B  69     -24.844  -8.898  -6.824  1.00 97.88           N  
ATOM   2352  CA  SER B  69     -25.438  -8.812  -8.156  1.00 97.88           C  
ATOM   2353  C   SER B  69     -26.406  -7.641  -8.250  1.00 97.88           C  
ATOM   2354  CB  SER B  69     -26.156 -10.117  -8.508  1.00 97.88           C  
ATOM   2355  O   SER B  69     -27.172  -7.383  -7.320  1.00 97.88           O  
ATOM   2356  OG  SER B  69     -26.750 -10.039  -9.789  1.00 97.88           O  
ATOM   2357  N   TRP B  70     -26.391  -6.945  -9.312  1.00 97.75           N  
ATOM   2358  CA  TRP B  70     -27.297  -5.836  -9.570  1.00 97.75           C  
ATOM   2359  C   TRP B  70     -27.484  -5.617 -11.062  1.00 97.75           C  
ATOM   2360  CB  TRP B  70     -26.781  -4.551  -8.914  1.00 97.75           C  
ATOM   2361  O   TRP B  70     -26.781  -6.219 -11.875  1.00 97.75           O  
ATOM   2362  CG  TRP B  70     -25.516  -4.023  -9.523  1.00 97.75           C  
ATOM   2363  CD1 TRP B  70     -25.406  -3.053 -10.477  1.00 97.75           C  
ATOM   2364  CD2 TRP B  70     -24.188  -4.441  -9.219  1.00 97.75           C  
ATOM   2365  CE2 TRP B  70     -23.312  -3.682 -10.031  1.00 97.75           C  
ATOM   2366  CE3 TRP B  70     -23.641  -5.387  -8.344  1.00 97.75           C  
ATOM   2367  NE1 TRP B  70     -24.078  -2.842 -10.789  1.00 97.75           N  
ATOM   2368  CH2 TRP B  70     -21.422  -4.770  -9.125  1.00 97.75           C  
ATOM   2369  CZ2 TRP B  70     -21.922  -3.836  -9.992  1.00 97.75           C  
ATOM   2370  CZ3 TRP B  70     -22.250  -5.539  -8.305  1.00 97.75           C  
ATOM   2371  N   LYS B  71     -28.406  -4.793 -11.398  1.00 97.94           N  
ATOM   2372  CA  LYS B  71     -28.703  -4.500 -12.797  1.00 97.94           C  
ATOM   2373  C   LYS B  71     -28.344  -3.059 -13.148  1.00 97.94           C  
ATOM   2374  CB  LYS B  71     -30.172  -4.754 -13.109  1.00 97.94           C  
ATOM   2375  O   LYS B  71     -28.750  -2.125 -12.453  1.00 97.94           O  
ATOM   2376  CG  LYS B  71     -30.516  -4.699 -14.594  1.00 97.94           C  
ATOM   2377  CD  LYS B  71     -31.953  -5.156 -14.852  1.00 97.94           C  
ATOM   2378  CE  LYS B  71     -32.281  -5.160 -16.344  1.00 97.94           C  
ATOM   2379  NZ  LYS B  71     -33.656  -5.684 -16.609  1.00 97.94           N  
ATOM   2380  N   ASP B  72     -27.562  -2.881 -14.109  1.00 97.25           N  
ATOM   2381  CA  ASP B  72     -27.188  -1.583 -14.664  1.00 97.25           C  
ATOM   2382  C   ASP B  72     -27.516  -1.516 -16.156  1.00 97.25           C  
ATOM   2383  CB  ASP B  72     -25.703  -1.303 -14.430  1.00 97.25           C  
ATOM   2384  O   ASP B  72     -26.766  -2.047 -16.984  1.00 97.25           O  
ATOM   2385  CG  ASP B  72     -25.328   0.144 -14.695  1.00 97.25           C  
ATOM   2386  OD1 ASP B  72     -26.047   0.831 -15.461  1.00 97.25           O  
ATOM   2387  OD2 ASP B  72     -24.312   0.601 -14.133  1.00 97.25           O  
ATOM   2388  N   GLU B  73     -28.500  -0.848 -16.500  1.00 95.69           N  
ATOM   2389  CA  GLU B  73     -29.000  -0.774 -17.875  1.00 95.69           C  
ATOM   2390  C   GLU B  73     -27.969  -0.140 -18.812  1.00 95.69           C  
ATOM   2391  CB  GLU B  73     -30.312   0.013 -17.938  1.00 95.69           C  
ATOM   2392  O   GLU B  73     -28.000  -0.344 -20.016  1.00 95.69           O  
ATOM   2393  CG  GLU B  73     -31.453  -0.635 -17.172  1.00 95.69           C  
ATOM   2394  CD  GLU B  73     -31.891  -1.969 -17.750  1.00 95.69           C  
ATOM   2395  OE1 GLU B  73     -32.406  -2.820 -17.000  1.00 95.69           O  
ATOM   2396  OE2 GLU B  73     -31.703  -2.164 -18.969  1.00 95.69           O  
ATOM   2397  N   ARG B  74     -27.062   0.652 -18.281  1.00 94.88           N  
ATOM   2398  CA  ARG B  74     -26.031   1.308 -19.078  1.00 94.88           C  
ATOM   2399  C   ARG B  74     -25.031   0.292 -19.609  1.00 94.88           C  
ATOM   2400  CB  ARG B  74     -25.312   2.369 -18.250  1.00 94.88           C  
ATOM   2401  O   ARG B  74     -24.281   0.585 -20.547  1.00 94.88           O  
ATOM   2402  CG  ARG B  74     -26.219   3.463 -17.719  1.00 94.88           C  
ATOM   2403  CD  ARG B  74     -25.516   4.352 -16.703  1.00 94.88           C  
ATOM   2404  NE  ARG B  74     -25.141   3.617 -15.500  1.00 94.88           N  
ATOM   2405  NH1 ARG B  74     -23.906   5.340 -14.570  1.00 94.88           N  
ATOM   2406  NH2 ARG B  74     -24.125   3.348 -13.461  1.00 94.88           N  
ATOM   2407  CZ  ARG B  74     -24.391   4.102 -14.516  1.00 94.88           C  
ATOM   2408  N   LEU B  75     -25.062  -0.913 -19.031  1.00 96.94           N  
ATOM   2409  CA  LEU B  75     -24.078  -1.928 -19.406  1.00 96.94           C  
ATOM   2410  C   LEU B  75     -24.750  -3.064 -20.172  1.00 96.94           C  
ATOM   2411  CB  LEU B  75     -23.375  -2.479 -18.156  1.00 96.94           C  
ATOM   2412  O   LEU B  75     -24.250  -4.195 -20.172  1.00 96.94           O  
ATOM   2413  CG  LEU B  75     -22.484  -1.497 -17.391  1.00 96.94           C  
ATOM   2414  CD1 LEU B  75     -21.984  -2.137 -16.094  1.00 96.94           C  
ATOM   2415  CD2 LEU B  75     -21.328  -1.034 -18.250  1.00 96.94           C  
ATOM   2416  N   LYS B  76     -25.859  -2.812 -20.719  1.00 96.81           N  
ATOM   2417  CA  LYS B  76     -26.500  -3.742 -21.656  1.00 96.81           C  
ATOM   2418  C   LYS B  76     -25.703  -3.832 -22.953  1.00 96.81           C  
ATOM   2419  CB  LYS B  76     -27.938  -3.318 -21.938  1.00 96.81           C  
ATOM   2420  O   LYS B  76     -25.141  -2.834 -23.406  1.00 96.81           O  
ATOM   2421  CG  LYS B  76     -28.906  -3.576 -20.797  1.00 96.81           C  
ATOM   2422  CD  LYS B  76     -30.312  -3.160 -21.156  1.00 96.81           C  
ATOM   2423  CE  LYS B  76     -31.281  -3.387 -20.000  1.00 96.81           C  
ATOM   2424  NZ  LYS B  76     -32.656  -2.943 -20.344  1.00 96.81           N  
ATOM   2425  N   PHE B  77     -25.688  -5.020 -23.547  1.00 95.25           N  
ATOM   2426  CA  PHE B  77     -24.984  -5.184 -24.812  1.00 95.25           C  
ATOM   2427  C   PHE B  77     -25.578  -6.332 -25.625  1.00 95.25           C  
ATOM   2428  CB  PHE B  77     -23.484  -5.438 -24.562  1.00 95.25           C  
ATOM   2429  O   PHE B  77     -26.422  -7.078 -25.125  1.00 95.25           O  
ATOM   2430  CG  PHE B  77     -23.203  -6.770 -23.938  1.00 95.25           C  
ATOM   2431  CD1 PHE B  77     -23.250  -6.922 -22.547  1.00 95.25           C  
ATOM   2432  CD2 PHE B  77     -22.859  -7.867 -24.703  1.00 95.25           C  
ATOM   2433  CE1 PHE B  77     -22.984  -8.148 -21.953  1.00 95.25           C  
ATOM   2434  CE2 PHE B  77     -22.594  -9.102 -24.125  1.00 95.25           C  
ATOM   2435  CZ  PHE B  77     -22.656  -9.242 -22.750  1.00 95.25           C  
ATOM   2436  N   LYS B  78     -25.250  -6.332 -26.891  1.00 93.31           N  
ATOM   2437  CA  LYS B  78     -25.562  -7.426 -27.797  1.00 93.31           C  
ATOM   2438  C   LYS B  78     -24.312  -7.988 -28.453  1.00 93.31           C  
ATOM   2439  CB  LYS B  78     -26.547  -6.957 -28.875  1.00 93.31           C  
ATOM   2440  O   LYS B  78     -23.516  -7.238 -29.031  1.00 93.31           O  
ATOM   2441  CG  LYS B  78     -27.953  -6.699 -28.359  1.00 93.31           C  
ATOM   2442  CD  LYS B  78     -28.906  -6.332 -29.484  1.00 93.31           C  
ATOM   2443  CE  LYS B  78     -30.312  -6.031 -28.969  1.00 93.31           C  
ATOM   2444  NZ  LYS B  78     -31.250  -5.668 -30.078  1.00 93.31           N  
ATOM   2445  N   GLY B  79     -24.109  -9.281 -28.250  1.00 88.31           N  
ATOM   2446  CA  GLY B  79     -22.922  -9.898 -28.797  1.00 88.31           C  
ATOM   2447  C   GLY B  79     -23.016 -11.406 -28.891  1.00 88.31           C  
ATOM   2448  O   GLY B  79     -24.094 -11.984 -28.641  1.00 88.31           O  
ATOM   2449  N   PRO B  80     -21.969 -11.969 -29.344  1.00 88.06           N  
ATOM   2450  CA  PRO B  80     -21.953 -13.422 -29.547  1.00 88.06           C  
ATOM   2451  C   PRO B  80     -22.062 -14.211 -28.250  1.00 88.06           C  
ATOM   2452  CB  PRO B  80     -20.594 -13.656 -30.234  1.00 88.06           C  
ATOM   2453  O   PRO B  80     -22.422 -15.391 -28.266  1.00 88.06           O  
ATOM   2454  CG  PRO B  80     -19.781 -12.453 -29.891  1.00 88.06           C  
ATOM   2455  CD  PRO B  80     -20.719 -11.305 -29.625  1.00 88.06           C  
ATOM   2456  N   MET B  81     -21.719 -13.562 -27.172  1.00 91.00           N  
ATOM   2457  CA  MET B  81     -21.812 -14.211 -25.859  1.00 91.00           C  
ATOM   2458  C   MET B  81     -22.828 -13.500 -24.984  1.00 91.00           C  
ATOM   2459  CB  MET B  81     -20.453 -14.234 -25.172  1.00 91.00           C  
ATOM   2460  O   MET B  81     -22.922 -12.273 -24.984  1.00 91.00           O  
ATOM   2461  CG  MET B  81     -19.422 -15.133 -25.859  1.00 91.00           C  
ATOM   2462  SD  MET B  81     -17.844 -15.219 -24.938  1.00 91.00           S  
ATOM   2463  CE  MET B  81     -18.391 -16.062 -23.438  1.00 91.00           C  
ATOM   2464  N   THR B  82     -23.438 -14.336 -24.188  1.00 92.88           N  
ATOM   2465  CA  THR B  82     -24.469 -13.781 -23.312  1.00 92.88           C  
ATOM   2466  C   THR B  82     -23.844 -13.242 -22.031  1.00 92.88           C  
ATOM   2467  CB  THR B  82     -25.531 -14.836 -22.953  1.00 92.88           C  
ATOM   2468  O   THR B  82     -24.406 -12.359 -21.375  1.00 92.88           O  
ATOM   2469  CG2 THR B  82     -26.266 -15.305 -24.203  1.00 92.88           C  
ATOM   2470  OG1 THR B  82     -24.906 -15.961 -22.344  1.00 92.88           O  
ATOM   2471  N   VAL B  83     -22.781 -13.852 -21.672  1.00 94.56           N  
ATOM   2472  CA  VAL B  83     -22.109 -13.445 -20.422  1.00 94.56           C  
ATOM   2473  C   VAL B  83     -20.641 -13.148 -20.703  1.00 94.56           C  
ATOM   2474  CB  VAL B  83     -22.250 -14.523 -19.328  1.00 94.56           C  
ATOM   2475  O   VAL B  83     -19.938 -13.984 -21.266  1.00 94.56           O  
ATOM   2476  CG1 VAL B  83     -21.594 -14.070 -18.031  1.00 94.56           C  
ATOM   2477  CG2 VAL B  83     -23.719 -14.859 -19.094  1.00 94.56           C  
ATOM   2478  N   LEU B  84     -20.234 -11.992 -20.359  1.00 93.88           N  
ATOM   2479  CA  LEU B  84     -18.844 -11.609 -20.438  1.00 93.88           C  
ATOM   2480  C   LEU B  84     -18.125 -11.828 -19.109  1.00 93.88           C  
ATOM   2481  CB  LEU B  84     -18.703 -10.148 -20.875  1.00 93.88           C  
ATOM   2482  O   LEU B  84     -18.438 -11.156 -18.125  1.00 93.88           O  
ATOM   2483  CG  LEU B  84     -19.375  -9.766 -22.188  1.00 93.88           C  
ATOM   2484  CD1 LEU B  84     -19.250  -8.266 -22.438  1.00 93.88           C  
ATOM   2485  CD2 LEU B  84     -18.750 -10.547 -23.344  1.00 93.88           C  
ATOM   2486  N   ARG B  85     -17.250 -12.750 -19.047  1.00 92.81           N  
ATOM   2487  CA  ARG B  85     -16.391 -12.961 -17.875  1.00 92.81           C  
ATOM   2488  C   ARG B  85     -15.094 -12.180 -18.000  1.00 92.81           C  
ATOM   2489  CB  ARG B  85     -16.094 -14.453 -17.688  1.00 92.81           C  
ATOM   2490  O   ARG B  85     -14.211 -12.555 -18.781  1.00 92.81           O  
ATOM   2491  CG  ARG B  85     -17.328 -15.289 -17.406  1.00 92.81           C  
ATOM   2492  CD  ARG B  85     -17.000 -16.766 -17.281  1.00 92.81           C  
ATOM   2493  NE  ARG B  85     -18.188 -17.609 -17.266  1.00 92.81           N  
ATOM   2494  NH1 ARG B  85     -17.922 -18.406 -19.406  1.00 92.81           N  
ATOM   2495  NH2 ARG B  85     -19.719 -19.078 -18.156  1.00 92.81           N  
ATOM   2496  CZ  ARG B  85     -18.609 -18.359 -18.281  1.00 92.81           C  
ATOM   2497  N   LEU B  86     -14.938 -11.141 -17.219  1.00 89.62           N  
ATOM   2498  CA  LEU B  86     -13.859 -10.172 -17.391  1.00 89.62           C  
ATOM   2499  C   LEU B  86     -12.938 -10.172 -16.172  1.00 89.62           C  
ATOM   2500  CB  LEU B  86     -14.430  -8.766 -17.609  1.00 89.62           C  
ATOM   2501  O   LEU B  86     -13.273 -10.750 -15.133  1.00 89.62           O  
ATOM   2502  CG  LEU B  86     -15.391  -8.609 -18.781  1.00 89.62           C  
ATOM   2503  CD1 LEU B  86     -16.062  -7.234 -18.734  1.00 89.62           C  
ATOM   2504  CD2 LEU B  86     -14.664  -8.812 -20.109  1.00 89.62           C  
ATOM   2505  N   ASN B  87     -11.789  -9.727 -16.344  1.00 82.44           N  
ATOM   2506  CA  ASN B  87     -10.844  -9.625 -15.242  1.00 82.44           C  
ATOM   2507  C   ASN B  87     -11.141  -8.414 -14.359  1.00 82.44           C  
ATOM   2508  CB  ASN B  87      -9.406  -9.555 -15.766  1.00 82.44           C  
ATOM   2509  O   ASN B  87     -12.086  -7.668 -14.625  1.00 82.44           O  
ATOM   2510  CG  ASN B  87      -9.133  -8.289 -16.562  1.00 82.44           C  
ATOM   2511  ND2 ASN B  87      -8.000  -8.258 -17.250  1.00 82.44           N  
ATOM   2512  OD1 ASN B  87      -9.945  -7.359 -16.578  1.00 82.44           O  
ATOM   2513  N   ASN B  88     -10.383  -8.227 -13.305  1.00 83.81           N  
ATOM   2514  CA  ASN B  88     -10.641  -7.262 -12.242  1.00 83.81           C  
ATOM   2515  C   ASN B  88     -10.391  -5.832 -12.711  1.00 83.81           C  
ATOM   2516  CB  ASN B  88      -9.781  -7.578 -11.016  1.00 83.81           C  
ATOM   2517  O   ASN B  88     -10.859  -4.879 -12.086  1.00 83.81           O  
ATOM   2518  CG  ASN B  88      -8.297  -7.395 -11.281  1.00 83.81           C  
ATOM   2519  ND2 ASN B  88      -7.512  -8.430 -11.016  1.00 83.81           N  
ATOM   2520  OD1 ASN B  88      -7.859  -6.324 -11.719  1.00 83.81           O  
ATOM   2521  N   LEU B  89      -9.742  -5.594 -13.797  1.00 85.25           N  
ATOM   2522  CA  LEU B  89      -9.445  -4.250 -14.281  1.00 85.25           C  
ATOM   2523  C   LEU B  89     -10.727  -3.516 -14.656  1.00 85.25           C  
ATOM   2524  CB  LEU B  89      -8.508  -4.312 -15.484  1.00 85.25           C  
ATOM   2525  O   LEU B  89     -10.820  -2.295 -14.508  1.00 85.25           O  
ATOM   2526  CG  LEU B  89      -7.066  -4.738 -15.195  1.00 85.25           C  
ATOM   2527  CD1 LEU B  89      -6.316  -4.992 -16.500  1.00 85.25           C  
ATOM   2528  CD2 LEU B  89      -6.352  -3.682 -14.359  1.00 85.25           C  
ATOM   2529  N   MET B  90     -11.703  -4.246 -15.078  1.00 87.56           N  
ATOM   2530  CA  MET B  90     -12.984  -3.666 -15.484  1.00 87.56           C  
ATOM   2531  C   MET B  90     -13.766  -3.180 -14.273  1.00 87.56           C  
ATOM   2532  CB  MET B  90     -13.805  -4.688 -16.266  1.00 87.56           C  
ATOM   2533  O   MET B  90     -14.539  -2.223 -14.375  1.00 87.56           O  
ATOM   2534  CG  MET B  90     -14.992  -4.078 -17.016  1.00 87.56           C  
ATOM   2535  SD  MET B  90     -14.469  -2.902 -18.312  1.00 87.56           S  
ATOM   2536  CE  MET B  90     -16.094  -2.320 -18.891  1.00 87.56           C  
ATOM   2537  N   ALA B  91     -13.586  -3.809 -13.195  1.00 87.50           N  
ATOM   2538  CA  ALA B  91     -14.328  -3.469 -11.984  1.00 87.50           C  
ATOM   2539  C   ALA B  91     -14.031  -2.037 -11.547  1.00 87.50           C  
ATOM   2540  CB  ALA B  91     -13.984  -4.449 -10.859  1.00 87.50           C  
ATOM   2541  O   ALA B  91     -14.898  -1.366 -10.977  1.00 87.50           O  
ATOM   2542  N   SER B  92     -12.875  -1.535 -11.805  1.00 86.50           N  
ATOM   2543  CA  SER B  92     -12.492  -0.184 -11.406  1.00 86.50           C  
ATOM   2544  C   SER B  92     -13.102   0.858 -12.336  1.00 86.50           C  
ATOM   2545  CB  SER B  92     -10.969  -0.038 -11.398  1.00 86.50           C  
ATOM   2546  O   SER B  92     -13.102   2.053 -12.031  1.00 86.50           O  
ATOM   2547  OG  SER B  92     -10.445  -0.167 -12.711  1.00 86.50           O  
ATOM   2548  N   LYS B  93     -13.695   0.458 -13.445  1.00 91.94           N  
ATOM   2549  CA  LYS B  93     -14.203   1.384 -14.461  1.00 91.94           C  
ATOM   2550  C   LYS B  93     -15.719   1.498 -14.391  1.00 91.94           C  
ATOM   2551  CB  LYS B  93     -13.766   0.938 -15.859  1.00 91.94           C  
ATOM   2552  O   LYS B  93     -16.312   2.305 -15.109  1.00 91.94           O  
ATOM   2553  CG  LYS B  93     -12.266   0.941 -16.062  1.00 91.94           C  
ATOM   2554  CD  LYS B  93     -11.898   1.450 -17.453  1.00 91.94           C  
ATOM   2555  CE  LYS B  93     -10.391   1.413 -17.688  1.00 91.94           C  
ATOM   2556  NZ  LYS B  93     -10.031   1.896 -19.062  1.00 91.94           N  
ATOM   2557  N   ILE B  94     -16.328   0.693 -13.531  1.00 94.31           N  
ATOM   2558  CA  ILE B  94     -17.781   0.716 -13.445  1.00 94.31           C  
ATOM   2559  C   ILE B  94     -18.203   1.004 -12.008  1.00 94.31           C  
ATOM   2560  CB  ILE B  94     -18.391  -0.615 -13.930  1.00 94.31           C  
ATOM   2561  O   ILE B  94     -17.375   1.029 -11.102  1.00 94.31           O  
ATOM   2562  CG1 ILE B  94     -17.938  -1.774 -13.047  1.00 94.31           C  
ATOM   2563  CG2 ILE B  94     -18.047  -0.871 -15.398  1.00 94.31           C  
ATOM   2564  CD1 ILE B  94     -18.672  -3.082 -13.297  1.00 94.31           C  
ATOM   2565  N   TRP B  95     -19.484   1.269 -11.828  1.00 94.12           N  
ATOM   2566  CA  TRP B  95     -20.047   1.481 -10.500  1.00 94.12           C  
ATOM   2567  C   TRP B  95     -20.188   0.159  -9.750  1.00 94.12           C  
ATOM   2568  CB  TRP B  95     -21.406   2.184 -10.594  1.00 94.12           C  
ATOM   2569  O   TRP B  95     -20.688  -0.823 -10.312  1.00 94.12           O  
ATOM   2570  CG  TRP B  95     -22.062   2.418  -9.266  1.00 94.12           C  
ATOM   2571  CD1 TRP B  95     -21.875   3.486  -8.438  1.00 94.12           C  
ATOM   2572  CD2 TRP B  95     -23.000   1.559  -8.617  1.00 94.12           C  
ATOM   2573  CE2 TRP B  95     -23.359   2.170  -7.398  1.00 94.12           C  
ATOM   2574  CE3 TRP B  95     -23.594   0.331  -8.961  1.00 94.12           C  
ATOM   2575  NE1 TRP B  95     -22.656   3.344  -7.309  1.00 94.12           N  
ATOM   2576  CH2 TRP B  95     -24.828   0.393  -6.863  1.00 94.12           C  
ATOM   2577  CZ2 TRP B  95     -24.266   1.595  -6.508  1.00 94.12           C  
ATOM   2578  CZ3 TRP B  95     -24.500  -0.241  -8.070  1.00 94.12           C  
ATOM   2579  N   THR B  96     -19.766   0.078  -8.617  1.00 94.38           N  
ATOM   2580  CA  THR B  96     -19.953  -1.069  -7.734  1.00 94.38           C  
ATOM   2581  C   THR B  96     -20.594  -0.644  -6.418  1.00 94.38           C  
ATOM   2582  CB  THR B  96     -18.609  -1.773  -7.453  1.00 94.38           C  
ATOM   2583  O   THR B  96     -20.438   0.502  -5.992  1.00 94.38           O  
ATOM   2584  CG2 THR B  96     -18.016  -2.342  -8.734  1.00 94.38           C  
ATOM   2585  OG1 THR B  96     -17.688  -0.833  -6.883  1.00 94.38           O  
ATOM   2586  N   PRO B  97     -21.344  -1.481  -5.828  1.00 95.25           N  
ATOM   2587  CA  PRO B  97     -21.953  -1.134  -4.539  1.00 95.25           C  
ATOM   2588  C   PRO B  97     -20.922  -0.735  -3.490  1.00 95.25           C  
ATOM   2589  CB  PRO B  97     -22.672  -2.418  -4.133  1.00 95.25           C  
ATOM   2590  O   PRO B  97     -19.797  -1.258  -3.490  1.00 95.25           O  
ATOM   2591  CG  PRO B  97     -22.875  -3.164  -5.410  1.00 95.25           C  
ATOM   2592  CD  PRO B  97     -21.719  -2.877  -6.320  1.00 95.25           C  
ATOM   2593  N   ASP B  98     -21.297   0.123  -2.678  1.00 93.75           N  
ATOM   2594  CA  ASP B  98     -20.406   0.604  -1.631  1.00 93.75           C  
ATOM   2595  C   ASP B  98     -20.625  -0.149  -0.322  1.00 93.75           C  
ATOM   2596  CB  ASP B  98     -20.594   2.107  -1.413  1.00 93.75           C  
ATOM   2597  O   ASP B  98     -20.703   0.460   0.747  1.00 93.75           O  
ATOM   2598  CG  ASP B  98     -21.969   2.461  -0.887  1.00 93.75           C  
ATOM   2599  OD1 ASP B  98     -22.906   1.638  -1.013  1.00 93.75           O  
ATOM   2600  OD2 ASP B  98     -22.125   3.576  -0.344  1.00 93.75           O  
ATOM   2601  N   THR B  99     -20.734  -1.377  -0.360  1.00 96.06           N  
ATOM   2602  CA  THR B  99     -21.016  -2.248   0.777  1.00 96.06           C  
ATOM   2603  C   THR B  99     -19.875  -2.180   1.798  1.00 96.06           C  
ATOM   2604  CB  THR B  99     -21.219  -3.707   0.328  1.00 96.06           C  
ATOM   2605  O   THR B  99     -18.703  -2.166   1.429  1.00 96.06           O  
ATOM   2606  CG2 THR B  99     -21.719  -4.570   1.477  1.00 96.06           C  
ATOM   2607  OG1 THR B  99     -22.172  -3.744  -0.742  1.00 96.06           O  
ATOM   2608  N   PHE B 100     -20.203  -2.145   3.059  1.00 94.69           N  
ATOM   2609  CA  PHE B 100     -19.250  -2.223   4.156  1.00 94.69           C  
ATOM   2610  C   PHE B 100     -19.797  -3.084   5.289  1.00 94.69           C  
ATOM   2611  CB  PHE B 100     -18.906  -0.823   4.676  1.00 94.69           C  
ATOM   2612  O   PHE B 100     -21.000  -3.377   5.332  1.00 94.69           O  
ATOM   2613  CG  PHE B 100     -19.922  -0.275   5.648  1.00 94.69           C  
ATOM   2614  CD1 PHE B 100     -21.172   0.147   5.211  1.00 94.69           C  
ATOM   2615  CD2 PHE B 100     -19.625  -0.181   7.000  1.00 94.69           C  
ATOM   2616  CE1 PHE B 100     -22.109   0.654   6.109  1.00 94.69           C  
ATOM   2617  CE2 PHE B 100     -20.547   0.325   7.906  1.00 94.69           C  
ATOM   2618  CZ  PHE B 100     -21.797   0.743   7.457  1.00 94.69           C  
ATOM   2619  N   PHE B 101     -18.938  -3.568   6.125  1.00 95.75           N  
ATOM   2620  CA  PHE B 101     -19.312  -4.395   7.270  1.00 95.75           C  
ATOM   2621  C   PHE B 101     -19.391  -3.559   8.539  1.00 95.75           C  
ATOM   2622  CB  PHE B 101     -18.312  -5.543   7.453  1.00 95.75           C  
ATOM   2623  O   PHE B 101     -18.375  -3.096   9.047  1.00 95.75           O  
ATOM   2624  CG  PHE B 101     -18.312  -6.527   6.320  1.00 95.75           C  
ATOM   2625  CD1 PHE B 101     -19.219  -7.570   6.277  1.00 95.75           C  
ATOM   2626  CD2 PHE B 101     -17.375  -6.414   5.289  1.00 95.75           C  
ATOM   2627  CE1 PHE B 101     -19.219  -8.484   5.230  1.00 95.75           C  
ATOM   2628  CE2 PHE B 101     -17.375  -7.324   4.238  1.00 95.75           C  
ATOM   2629  CZ  PHE B 101     -18.281  -8.359   4.211  1.00 95.75           C  
ATOM   2630  N   HIS B 102     -20.562  -3.453   9.094  1.00 92.19           N  
ATOM   2631  CA  HIS B 102     -20.859  -2.582  10.219  1.00 92.19           C  
ATOM   2632  C   HIS B 102     -20.031  -2.955  11.445  1.00 92.19           C  
ATOM   2633  CB  HIS B 102     -22.344  -2.646  10.562  1.00 92.19           C  
ATOM   2634  O   HIS B 102     -19.547  -2.078  12.164  1.00 92.19           O  
ATOM   2635  CG  HIS B 102     -23.219  -1.841   9.648  1.00 92.19           C  
ATOM   2636  CD2 HIS B 102     -23.625  -2.080   8.375  1.00 92.19           C  
ATOM   2637  ND1 HIS B 102     -23.750  -0.626  10.008  1.00 92.19           N  
ATOM   2638  CE1 HIS B 102     -24.469  -0.150   8.992  1.00 92.19           C  
ATOM   2639  NE2 HIS B 102     -24.406  -1.013   7.996  1.00 92.19           N  
ATOM   2640  N   ASN B 103     -19.891  -4.203  11.688  1.00 90.81           N  
ATOM   2641  CA  ASN B 103     -19.203  -4.652  12.898  1.00 90.81           C  
ATOM   2642  C   ASN B 103     -17.844  -5.254  12.570  1.00 90.81           C  
ATOM   2643  CB  ASN B 103     -20.062  -5.664  13.656  1.00 90.81           C  
ATOM   2644  O   ASN B 103     -17.344  -6.105  13.305  1.00 90.81           O  
ATOM   2645  CG  ASN B 103     -20.469  -6.852  12.805  1.00 90.81           C  
ATOM   2646  ND2 ASN B 103     -20.672  -7.996  13.445  1.00 90.81           N  
ATOM   2647  OD1 ASN B 103     -20.578  -6.738  11.586  1.00 90.81           O  
ATOM   2648  N   GLY B 104     -17.391  -4.941  11.391  1.00 92.56           N  
ATOM   2649  CA  GLY B 104     -16.031  -5.359  11.031  1.00 92.56           C  
ATOM   2650  C   GLY B 104     -14.961  -4.523  11.695  1.00 92.56           C  
ATOM   2651  O   GLY B 104     -14.969  -3.295  11.594  1.00 92.56           O  
ATOM   2652  N   LYS B 105     -14.055  -5.117  12.398  1.00 88.62           N  
ATOM   2653  CA  LYS B 105     -12.922  -4.434  13.016  1.00 88.62           C  
ATOM   2654  C   LYS B 105     -11.742  -4.348  12.062  1.00 88.62           C  
ATOM   2655  CB  LYS B 105     -12.508  -5.148  14.305  1.00 88.62           C  
ATOM   2656  O   LYS B 105     -11.086  -3.305  11.969  1.00 88.62           O  
ATOM   2657  CG  LYS B 105     -13.531  -5.035  15.430  1.00 88.62           C  
ATOM   2658  CD  LYS B 105     -12.969  -5.555  16.750  1.00 88.62           C  
ATOM   2659  CE  LYS B 105     -13.953  -5.371  17.891  1.00 88.62           C  
ATOM   2660  NZ  LYS B 105     -13.430  -5.934  19.172  1.00 88.62           N  
ATOM   2661  N   LYS B 106     -11.453  -5.422  11.547  1.00 90.12           N  
ATOM   2662  CA  LYS B 106     -10.398  -5.523  10.539  1.00 90.12           C  
ATOM   2663  C   LYS B 106     -10.820  -6.453   9.398  1.00 90.12           C  
ATOM   2664  CB  LYS B 106      -9.102  -6.020  11.172  1.00 90.12           C  
ATOM   2665  O   LYS B 106     -11.281  -7.570   9.641  1.00 90.12           O  
ATOM   2666  CG  LYS B 106      -7.887  -5.895  10.266  1.00 90.12           C  
ATOM   2667  CD  LYS B 106      -6.602  -6.262  11.000  1.00 90.12           C  
ATOM   2668  CE  LYS B 106      -5.383  -6.125  10.094  1.00 90.12           C  
ATOM   2669  NZ  LYS B 106      -4.117  -6.461  10.812  1.00 90.12           N  
ATOM   2670  N   SER B 107     -10.734  -5.918   8.266  1.00 89.00           N  
ATOM   2671  CA  SER B 107     -11.070  -6.703   7.082  1.00 89.00           C  
ATOM   2672  C   SER B 107      -9.984  -6.594   6.016  1.00 89.00           C  
ATOM   2673  CB  SER B 107     -12.406  -6.250   6.500  1.00 89.00           C  
ATOM   2674  O   SER B 107      -9.336  -5.555   5.887  1.00 89.00           O  
ATOM   2675  OG  SER B 107     -13.422  -6.297   7.488  1.00 89.00           O  
ATOM   2676  N   VAL B 108      -9.812  -7.688   5.336  1.00 89.31           N  
ATOM   2677  CA  VAL B 108      -8.789  -7.742   4.293  1.00 89.31           C  
ATOM   2678  C   VAL B 108      -9.375  -8.367   3.027  1.00 89.31           C  
ATOM   2679  CB  VAL B 108      -7.551  -8.539   4.754  1.00 89.31           C  
ATOM   2680  O   VAL B 108     -10.148  -9.328   3.104  1.00 89.31           O  
ATOM   2681  CG1 VAL B 108      -6.516  -8.625   3.633  1.00 89.31           C  
ATOM   2682  CG2 VAL B 108      -6.941  -7.906   6.000  1.00 89.31           C  
ATOM   2683  N   ALA B 109      -9.062  -7.750   1.879  1.00 89.00           N  
ATOM   2684  CA  ALA B 109      -9.328  -8.359   0.578  1.00 89.00           C  
ATOM   2685  C   ALA B 109      -8.086  -9.062   0.042  1.00 89.00           C  
ATOM   2686  CB  ALA B 109      -9.805  -7.305  -0.417  1.00 89.00           C  
ATOM   2687  O   ALA B 109      -7.012  -8.461  -0.052  1.00 89.00           O  
ATOM   2688  N   HIS B 110      -8.258 -10.180  -0.296  1.00 90.19           N  
ATOM   2689  CA  HIS B 110      -7.137 -10.969  -0.781  1.00 90.19           C  
ATOM   2690  C   HIS B 110      -6.727 -10.547  -2.188  1.00 90.19           C  
ATOM   2691  CB  HIS B 110      -7.484 -12.461  -0.762  1.00 90.19           C  
ATOM   2692  O   HIS B 110      -7.586 -10.258  -3.027  1.00 90.19           O  
ATOM   2693  CG  HIS B 110      -7.629 -13.023   0.615  1.00 90.19           C  
ATOM   2694  CD2 HIS B 110      -8.688 -13.055   1.456  1.00 90.19           C  
ATOM   2695  ND1 HIS B 110      -6.594 -13.648   1.277  1.00 90.19           N  
ATOM   2696  CE1 HIS B 110      -7.016 -14.039   2.469  1.00 90.19           C  
ATOM   2697  NE2 HIS B 110      -8.281 -13.695   2.602  1.00 90.19           N  
ATOM   2698  N   ASN B 111      -5.445 -10.484  -2.434  1.00 89.50           N  
ATOM   2699  CA  ASN B 111      -4.949  -9.961  -3.701  1.00 89.50           C  
ATOM   2700  C   ASN B 111      -3.811 -10.812  -4.254  1.00 89.50           C  
ATOM   2701  CB  ASN B 111      -4.496  -8.508  -3.539  1.00 89.50           C  
ATOM   2702  O   ASN B 111      -2.967 -10.320  -5.004  1.00 89.50           O  
ATOM   2703  CG  ASN B 111      -3.344  -8.359  -2.562  1.00 89.50           C  
ATOM   2704  ND2 ASN B 111      -2.873  -7.133  -2.381  1.00 89.50           N  
ATOM   2705  OD1 ASN B 111      -2.883  -9.344  -1.976  1.00 89.50           O  
ATOM   2706  N   MET B 112      -3.656 -11.969  -3.779  1.00 87.31           N  
ATOM   2707  CA  MET B 112      -2.633 -12.883  -4.281  1.00 87.31           C  
ATOM   2708  C   MET B 112      -3.252 -13.977  -5.148  1.00 87.31           C  
ATOM   2709  CB  MET B 112      -1.855 -13.508  -3.123  1.00 87.31           C  
ATOM   2710  O   MET B 112      -4.270 -14.562  -4.777  1.00 87.31           O  
ATOM   2711  CG  MET B 112      -0.495 -14.055  -3.523  1.00 87.31           C  
ATOM   2712  SD  MET B 112       0.431 -12.906  -4.613  1.00 87.31           S  
ATOM   2713  CE  MET B 112       0.926 -11.648  -3.406  1.00 87.31           C  
ATOM   2714  N   THR B 113      -2.654 -14.180  -6.223  1.00 85.81           N  
ATOM   2715  CA  THR B 113      -1.554 -13.594  -6.977  1.00 85.81           C  
ATOM   2716  C   THR B 113      -2.020 -12.359  -7.746  1.00 85.81           C  
ATOM   2717  CB  THR B 113      -0.945 -14.609  -7.961  1.00 85.81           C  
ATOM   2718  O   THR B 113      -1.202 -11.602  -8.281  1.00 85.81           O  
ATOM   2719  CG2 THR B 113      -0.529 -15.891  -7.238  1.00 85.81           C  
ATOM   2720  OG1 THR B 113      -1.914 -14.938  -8.961  1.00 85.81           O  
ATOM   2721  N   MET B 114      -3.334 -12.188  -7.859  1.00 87.50           N  
ATOM   2722  CA  MET B 114      -4.105 -11.047  -8.352  1.00 87.50           C  
ATOM   2723  C   MET B 114      -5.270 -10.734  -7.426  1.00 87.50           C  
ATOM   2724  CB  MET B 114      -4.621 -11.328  -9.766  1.00 87.50           C  
ATOM   2725  O   MET B 114      -5.660 -11.570  -6.605  1.00 87.50           O  
ATOM   2726  CG  MET B 114      -3.521 -11.586 -10.781  1.00 87.50           C  
ATOM   2727  SD  MET B 114      -2.654 -10.047 -11.289  1.00 87.50           S  
ATOM   2728  CE  MET B 114      -4.000  -9.195 -12.156  1.00 87.50           C  
ATOM   2729  N   PRO B 115      -5.688  -9.539  -7.559  1.00 87.69           N  
ATOM   2730  CA  PRO B 115      -6.887  -9.297  -6.754  1.00 87.69           C  
ATOM   2731  C   PRO B 115      -7.973 -10.344  -6.988  1.00 87.69           C  
ATOM   2732  CB  PRO B 115      -7.355  -7.918  -7.223  1.00 87.69           C  
ATOM   2733  O   PRO B 115      -8.320 -10.641  -8.133  1.00 87.69           O  
ATOM   2734  CG  PRO B 115      -6.109  -7.227  -7.676  1.00 87.69           C  
ATOM   2735  CD  PRO B 115      -5.219  -8.242  -8.336  1.00 87.69           C  
ATOM   2736  N   ASN B 116      -8.422 -10.977  -5.914  1.00 90.50           N  
ATOM   2737  CA  ASN B 116      -9.453 -12.000  -5.992  1.00 90.50           C  
ATOM   2738  C   ASN B 116     -10.836 -11.383  -6.215  1.00 90.50           C  
ATOM   2739  CB  ASN B 116      -9.453 -12.859  -4.730  1.00 90.50           C  
ATOM   2740  O   ASN B 116     -11.695 -11.453  -5.340  1.00 90.50           O  
ATOM   2741  CG  ASN B 116      -8.172 -13.648  -4.559  1.00 90.50           C  
ATOM   2742  ND2 ASN B 116      -7.223 -13.438  -5.461  1.00 90.50           N  
ATOM   2743  OD1 ASN B 116      -8.039 -14.445  -3.625  1.00 90.50           O  
ATOM   2744  N   LYS B 117     -11.000 -10.867  -7.340  1.00 89.06           N  
ATOM   2745  CA  LYS B 117     -12.227 -10.219  -7.781  1.00 89.06           C  
ATOM   2746  C   LYS B 117     -12.695 -10.773  -9.125  1.00 89.06           C  
ATOM   2747  CB  LYS B 117     -12.023  -8.703  -7.883  1.00 89.06           C  
ATOM   2748  O   LYS B 117     -11.883 -11.047 -10.008  1.00 89.06           O  
ATOM   2749  CG  LYS B 117     -11.688  -8.031  -6.559  1.00 89.06           C  
ATOM   2750  CD  LYS B 117     -11.445  -6.539  -6.734  1.00 89.06           C  
ATOM   2751  CE  LYS B 117     -11.094  -5.871  -5.414  1.00 89.06           C  
ATOM   2752  NZ  LYS B 117     -10.875  -4.402  -5.574  1.00 89.06           N  
ATOM   2753  N   LEU B 118     -13.938 -11.016  -9.211  1.00 88.56           N  
ATOM   2754  CA  LEU B 118     -14.586 -11.508 -10.414  1.00 88.56           C  
ATOM   2755  C   LEU B 118     -15.703 -10.562 -10.859  1.00 88.56           C  
ATOM   2756  CB  LEU B 118     -15.156 -12.914 -10.180  1.00 88.56           C  
ATOM   2757  O   LEU B 118     -16.531 -10.148 -10.039  1.00 88.56           O  
ATOM   2758  CG  LEU B 118     -16.031 -13.484 -11.289  1.00 88.56           C  
ATOM   2759  CD1 LEU B 118     -15.914 -15.000 -11.336  1.00 88.56           C  
ATOM   2760  CD2 LEU B 118     -17.484 -13.062 -11.086  1.00 88.56           C  
ATOM   2761  N   LEU B 119     -15.719 -10.266 -12.125  1.00 93.94           N  
ATOM   2762  CA  LEU B 119     -16.781  -9.453 -12.695  1.00 93.94           C  
ATOM   2763  C   LEU B 119     -17.391 -10.141 -13.922  1.00 93.94           C  
ATOM   2764  CB  LEU B 119     -16.266  -8.070 -13.078  1.00 93.94           C  
ATOM   2765  O   LEU B 119     -16.672 -10.484 -14.859  1.00 93.94           O  
ATOM   2766  CG  LEU B 119     -17.281  -7.094 -13.664  1.00 93.94           C  
ATOM   2767  CD1 LEU B 119     -18.297  -6.680 -12.602  1.00 93.94           C  
ATOM   2768  CD2 LEU B 119     -16.578  -5.875 -14.250  1.00 93.94           C  
ATOM   2769  N   ARG B 120     -18.625 -10.281 -13.883  1.00 96.44           N  
ATOM   2770  CA  ARG B 120     -19.391 -10.797 -15.008  1.00 96.44           C  
ATOM   2771  C   ARG B 120     -20.484  -9.820 -15.422  1.00 96.44           C  
ATOM   2772  CB  ARG B 120     -20.016 -12.148 -14.656  1.00 96.44           C  
ATOM   2773  O   ARG B 120     -21.188  -9.258 -14.578  1.00 96.44           O  
ATOM   2774  CG  ARG B 120     -18.984 -13.234 -14.352  1.00 96.44           C  
ATOM   2775  CD  ARG B 120     -19.656 -14.594 -14.148  1.00 96.44           C  
ATOM   2776  NE  ARG B 120     -18.672 -15.625 -13.828  1.00 96.44           N  
ATOM   2777  NH1 ARG B 120     -20.219 -17.328 -13.633  1.00 96.44           N  
ATOM   2778  NH2 ARG B 120     -18.000 -17.750 -13.305  1.00 96.44           N  
ATOM   2779  CZ  ARG B 120     -18.969 -16.906 -13.586  1.00 96.44           C  
ATOM   2780  N   ILE B 121     -20.609  -9.648 -16.688  1.00 96.69           N  
ATOM   2781  CA  ILE B 121     -21.656  -8.812 -17.250  1.00 96.69           C  
ATOM   2782  C   ILE B 121     -22.547  -9.641 -18.188  1.00 96.69           C  
ATOM   2783  CB  ILE B 121     -21.078  -7.602 -18.016  1.00 96.69           C  
ATOM   2784  O   ILE B 121     -22.062 -10.195 -19.172  1.00 96.69           O  
ATOM   2785  CG1 ILE B 121     -20.062  -6.855 -17.141  1.00 96.69           C  
ATOM   2786  CG2 ILE B 121     -22.188  -6.664 -18.484  1.00 96.69           C  
ATOM   2787  CD1 ILE B 121     -19.391  -5.672 -17.828  1.00 96.69           C  
ATOM   2788  N   THR B 122     -23.781  -9.703 -17.859  1.00 97.25           N  
ATOM   2789  CA  THR B 122     -24.766 -10.367 -18.703  1.00 97.25           C  
ATOM   2790  C   THR B 122     -25.344  -9.391 -19.719  1.00 97.25           C  
ATOM   2791  CB  THR B 122     -25.891 -10.984 -17.859  1.00 97.25           C  
ATOM   2792  O   THR B 122     -25.406  -8.188 -19.469  1.00 97.25           O  
ATOM   2793  CG2 THR B 122     -26.812 -11.852 -18.719  1.00 97.25           C  
ATOM   2794  OG1 THR B 122     -25.328 -11.797 -16.828  1.00 97.25           O  
ATOM   2795  N   GLU B 123     -25.750  -9.859 -20.812  1.00 96.62           N  
ATOM   2796  CA  GLU B 123     -26.203  -9.031 -21.922  1.00 96.62           C  
ATOM   2797  C   GLU B 123     -27.344  -8.109 -21.516  1.00 96.62           C  
ATOM   2798  CB  GLU B 123     -26.641  -9.914 -23.109  1.00 96.62           C  
ATOM   2799  O   GLU B 123     -27.531  -7.039 -22.094  1.00 96.62           O  
ATOM   2800  CG  GLU B 123     -27.859 -10.773 -22.812  1.00 96.62           C  
ATOM   2801  CD  GLU B 123     -28.250 -11.680 -23.969  1.00 96.62           C  
ATOM   2802  OE1 GLU B 123     -29.234 -12.438 -23.828  1.00 96.62           O  
ATOM   2803  OE2 GLU B 123     -27.562 -11.641 -25.000  1.00 96.62           O  
ATOM   2804  N   ASP B 124     -28.141  -8.477 -20.547  1.00 97.06           N  
ATOM   2805  CA  ASP B 124     -29.281  -7.672 -20.109  1.00 97.06           C  
ATOM   2806  C   ASP B 124     -28.844  -6.594 -19.125  1.00 97.06           C  
ATOM   2807  CB  ASP B 124     -30.359  -8.562 -19.484  1.00 97.06           C  
ATOM   2808  O   ASP B 124     -29.672  -5.836 -18.625  1.00 97.06           O  
ATOM   2809  CG  ASP B 124     -29.906  -9.195 -18.172  1.00 97.06           C  
ATOM   2810  OD1 ASP B 124     -28.734  -9.039 -17.797  1.00 97.06           O  
ATOM   2811  OD2 ASP B 124     -30.750  -9.859 -17.531  1.00 97.06           O  
ATOM   2812  N   GLY B 125     -27.562  -6.555 -18.781  1.00 97.56           N  
ATOM   2813  CA  GLY B 125     -27.062  -5.520 -17.891  1.00 97.56           C  
ATOM   2814  C   GLY B 125     -26.875  -5.996 -16.453  1.00 97.56           C  
ATOM   2815  O   GLY B 125     -26.531  -5.207 -15.578  1.00 97.56           O  
ATOM   2816  N   THR B 126     -27.156  -7.277 -16.250  1.00 98.12           N  
ATOM   2817  CA  THR B 126     -26.969  -7.848 -14.922  1.00 98.12           C  
ATOM   2818  C   THR B 126     -25.484  -8.086 -14.656  1.00 98.12           C  
ATOM   2819  CB  THR B 126     -27.734  -9.164 -14.758  1.00 98.12           C  
ATOM   2820  O   THR B 126     -24.781  -8.672 -15.492  1.00 98.12           O  
ATOM   2821  CG2 THR B 126     -27.547  -9.742 -13.359  1.00 98.12           C  
ATOM   2822  OG1 THR B 126     -29.125  -8.930 -14.984  1.00 98.12           O  
ATOM   2823  N   LEU B 127     -25.078  -7.559 -13.531  1.00 97.62           N  
ATOM   2824  CA  LEU B 127     -23.688  -7.703 -13.133  1.00 97.62           C  
ATOM   2825  C   LEU B 127     -23.547  -8.648 -11.938  1.00 97.62           C  
ATOM   2826  CB  LEU B 127     -23.078  -6.340 -12.789  1.00 97.62           C  
ATOM   2827  O   LEU B 127     -24.406  -8.656 -11.055  1.00 97.62           O  
ATOM   2828  CG  LEU B 127     -22.938  -5.352 -13.945  1.00 97.62           C  
ATOM   2829  CD1 LEU B 127     -24.094  -4.363 -13.945  1.00 97.62           C  
ATOM   2830  CD2 LEU B 127     -21.609  -4.617 -13.867  1.00 97.62           C  
ATOM   2831  N   LEU B 128     -22.531  -9.438 -11.906  1.00 97.00           N  
ATOM   2832  CA  LEU B 128     -22.109 -10.242 -10.766  1.00 97.00           C  
ATOM   2833  C   LEU B 128     -20.672  -9.883 -10.359  1.00 97.00           C  
ATOM   2834  CB  LEU B 128     -22.188 -11.734 -11.094  1.00 97.00           C  
ATOM   2835  O   LEU B 128     -19.750 -10.000 -11.164  1.00 97.00           O  
ATOM   2836  CG  LEU B 128     -21.703 -12.695 -10.016  1.00 97.00           C  
ATOM   2837  CD1 LEU B 128     -22.609 -12.617  -8.781  1.00 97.00           C  
ATOM   2838  CD2 LEU B 128     -21.656 -14.125 -10.547  1.00 97.00           C  
ATOM   2839  N   TYR B 129     -20.516  -9.422  -9.211  1.00 96.19           N  
ATOM   2840  CA  TYR B 129     -19.234  -9.000  -8.648  1.00 96.19           C  
ATOM   2841  C   TYR B 129     -18.922  -9.766  -7.371  1.00 96.19           C  
ATOM   2842  CB  TYR B 129     -19.250  -7.492  -8.367  1.00 96.19           C  
ATOM   2843  O   TYR B 129     -19.688  -9.703  -6.402  1.00 96.19           O  
ATOM   2844  CG  TYR B 129     -17.906  -6.953  -7.938  1.00 96.19           C  
ATOM   2845  CD1 TYR B 129     -17.781  -6.203  -6.770  1.00 96.19           C  
ATOM   2846  CD2 TYR B 129     -16.766  -7.188  -8.695  1.00 96.19           C  
ATOM   2847  CE1 TYR B 129     -16.547  -5.699  -6.367  1.00 96.19           C  
ATOM   2848  CE2 TYR B 129     -15.523  -6.691  -8.305  1.00 96.19           C  
ATOM   2849  OH  TYR B 129     -14.195  -5.457  -6.746  1.00 96.19           O  
ATOM   2850  CZ  TYR B 129     -15.422  -5.949  -7.141  1.00 96.19           C  
ATOM   2851  N   THR B 130     -17.797 -10.484  -7.332  1.00 95.31           N  
ATOM   2852  CA  THR B 130     -17.422 -11.320  -6.203  1.00 95.31           C  
ATOM   2853  C   THR B 130     -16.031 -10.930  -5.680  1.00 95.31           C  
ATOM   2854  CB  THR B 130     -17.422 -12.812  -6.590  1.00 95.31           C  
ATOM   2855  O   THR B 130     -15.156 -10.570  -6.461  1.00 95.31           O  
ATOM   2856  CG2 THR B 130     -18.219 -13.047  -7.871  1.00 95.31           C  
ATOM   2857  OG1 THR B 130     -16.062 -13.250  -6.789  1.00 95.31           O  
ATOM   2858  N   MET B 131     -15.891 -11.031  -4.410  1.00 95.62           N  
ATOM   2859  CA  MET B 131     -14.625 -10.750  -3.738  1.00 95.62           C  
ATOM   2860  C   MET B 131     -14.328 -11.797  -2.670  1.00 95.62           C  
ATOM   2861  CB  MET B 131     -14.641  -9.352  -3.109  1.00 95.62           C  
ATOM   2862  O   MET B 131     -15.242 -12.266  -1.987  1.00 95.62           O  
ATOM   2863  CG  MET B 131     -14.938  -8.242  -4.102  1.00 95.62           C  
ATOM   2864  SD  MET B 131     -15.078  -6.602  -3.291  1.00 95.62           S  
ATOM   2865  CE  MET B 131     -13.352  -6.336  -2.805  1.00 95.62           C  
ATOM   2866  N   ARG B 132     -13.125 -12.117  -2.494  1.00 95.81           N  
ATOM   2867  CA  ARG B 132     -12.672 -12.930  -1.370  1.00 95.81           C  
ATOM   2868  C   ARG B 132     -12.234 -12.055  -0.203  1.00 95.81           C  
ATOM   2869  CB  ARG B 132     -11.531 -13.852  -1.797  1.00 95.81           C  
ATOM   2870  O   ARG B 132     -11.297 -11.258  -0.334  1.00 95.81           O  
ATOM   2871  CG  ARG B 132     -11.078 -14.812  -0.713  1.00 95.81           C  
ATOM   2872  CD  ARG B 132      -9.883 -15.641  -1.158  1.00 95.81           C  
ATOM   2873  NE  ARG B 132      -9.383 -16.484  -0.078  1.00 95.81           N  
ATOM   2874  NH1 ARG B 132      -7.230 -16.641  -0.916  1.00 95.81           N  
ATOM   2875  NH2 ARG B 132      -7.781 -17.703   1.039  1.00 95.81           N  
ATOM   2876  CZ  ARG B 132      -8.133 -16.938   0.013  1.00 95.81           C  
ATOM   2877  N   LEU B 133     -12.820 -12.242   0.910  1.00 96.62           N  
ATOM   2878  CA  LEU B 133     -12.586 -11.367   2.053  1.00 96.62           C  
ATOM   2879  C   LEU B 133     -12.297 -12.180   3.311  1.00 96.62           C  
ATOM   2880  CB  LEU B 133     -13.797 -10.461   2.287  1.00 96.62           C  
ATOM   2881  O   LEU B 133     -12.820 -13.289   3.475  1.00 96.62           O  
ATOM   2882  CG  LEU B 133     -14.289  -9.664   1.078  1.00 96.62           C  
ATOM   2883  CD1 LEU B 133     -15.625  -8.984   1.396  1.00 96.62           C  
ATOM   2884  CD2 LEU B 133     -13.250  -8.633   0.656  1.00 96.62           C  
ATOM   2885  N   THR B 134     -11.492 -11.695   4.105  1.00 96.12           N  
ATOM   2886  CA  THR B 134     -11.375 -12.070   5.508  1.00 96.12           C  
ATOM   2887  C   THR B 134     -11.867 -10.945   6.410  1.00 96.12           C  
ATOM   2888  CB  THR B 134      -9.930 -12.438   5.879  1.00 96.12           C  
ATOM   2889  O   THR B 134     -11.352  -9.820   6.344  1.00 96.12           O  
ATOM   2890  CG2 THR B 134      -9.797 -12.727   7.371  1.00 96.12           C  
ATOM   2891  OG1 THR B 134      -9.531 -13.602   5.141  1.00 96.12           O  
ATOM   2892  N   VAL B 135     -12.828 -11.234   7.215  1.00 96.69           N  
ATOM   2893  CA  VAL B 135     -13.438 -10.227   8.078  1.00 96.69           C  
ATOM   2894  C   VAL B 135     -13.258 -10.625   9.539  1.00 96.69           C  
ATOM   2895  CB  VAL B 135     -14.930 -10.031   7.754  1.00 96.69           C  
ATOM   2896  O   VAL B 135     -13.625 -11.734   9.938  1.00 96.69           O  
ATOM   2897  CG1 VAL B 135     -15.539  -8.938   8.625  1.00 96.69           C  
ATOM   2898  CG2 VAL B 135     -15.117  -9.695   6.273  1.00 96.69           C  
ATOM   2899  N   ARG B 136     -12.703  -9.836  10.281  1.00 96.12           N  
ATOM   2900  CA  ARG B 136     -12.719  -9.938  11.734  1.00 96.12           C  
ATOM   2901  C   ARG B 136     -13.852  -9.109  12.328  1.00 96.12           C  
ATOM   2902  CB  ARG B 136     -11.375  -9.492  12.320  1.00 96.12           C  
ATOM   2903  O   ARG B 136     -13.789  -7.875  12.328  1.00 96.12           O  
ATOM   2904  CG  ARG B 136     -11.195  -9.852  13.781  1.00 96.12           C  
ATOM   2905  CD  ARG B 136      -9.766  -9.609  14.250  1.00 96.12           C  
ATOM   2906  NE  ARG B 136      -9.406  -8.195  14.164  1.00 96.12           N  
ATOM   2907  NH1 ARG B 136      -7.219  -8.500  14.852  1.00 96.12           N  
ATOM   2908  NH2 ARG B 136      -7.980  -6.402  14.336  1.00 96.12           N  
ATOM   2909  CZ  ARG B 136      -8.203  -7.703  14.453  1.00 96.12           C  
ATOM   2910  N   ALA B 137     -14.789  -9.742  12.789  1.00 95.06           N  
ATOM   2911  CA  ALA B 137     -16.016  -9.078  13.211  1.00 95.06           C  
ATOM   2912  C   ALA B 137     -16.219  -9.188  14.719  1.00 95.06           C  
ATOM   2913  CB  ALA B 137     -17.219  -9.664  12.469  1.00 95.06           C  
ATOM   2914  O   ALA B 137     -15.750 -10.141  15.344  1.00 95.06           O  
ATOM   2915  N   GLU B 138     -16.938  -8.227  15.273  1.00 90.31           N  
ATOM   2916  CA  GLU B 138     -17.281  -8.219  16.688  1.00 90.31           C  
ATOM   2917  C   GLU B 138     -18.422  -9.180  16.984  1.00 90.31           C  
ATOM   2918  CB  GLU B 138     -17.656  -6.805  17.141  1.00 90.31           C  
ATOM   2919  O   GLU B 138     -19.391  -9.266  16.219  1.00 90.31           O  
ATOM   2920  CG  GLU B 138     -17.812  -6.660  18.656  1.00 90.31           C  
ATOM   2921  CD  GLU B 138     -18.141  -5.242  19.094  1.00 90.31           C  
ATOM   2922  OE1 GLU B 138     -18.250  -4.992  20.312  1.00 90.31           O  
ATOM   2923  OE2 GLU B 138     -18.297  -4.371  18.203  1.00 90.31           O  
ATOM   2924  N   CYS B 139     -18.281  -9.945  18.062  1.00 89.44           N  
ATOM   2925  CA  CYS B 139     -19.297 -10.867  18.562  1.00 89.44           C  
ATOM   2926  C   CYS B 139     -19.500 -10.711  20.062  1.00 89.44           C  
ATOM   2927  CB  CYS B 139     -18.938 -12.312  18.234  1.00 89.44           C  
ATOM   2928  O   CYS B 139     -18.703 -11.219  20.844  1.00 89.44           O  
ATOM   2929  SG  CYS B 139     -20.156 -13.516  18.766  1.00 89.44           S  
ATOM   2930  N   PRO B 140     -20.578  -9.977  20.406  1.00 82.12           N  
ATOM   2931  CA  PRO B 140     -20.859  -9.867  21.844  1.00 82.12           C  
ATOM   2932  C   PRO B 140     -21.219 -11.211  22.484  1.00 82.12           C  
ATOM   2933  CB  PRO B 140     -22.047  -8.906  21.906  1.00 82.12           C  
ATOM   2934  O   PRO B 140     -22.219 -11.828  22.109  1.00 82.12           O  
ATOM   2935  CG  PRO B 140     -22.656  -8.969  20.531  1.00 82.12           C  
ATOM   2936  CD  PRO B 140     -21.641  -9.531  19.578  1.00 82.12           C  
ATOM   2937  N   MET B 141     -20.328 -11.766  23.188  1.00 79.69           N  
ATOM   2938  CA  MET B 141     -20.531 -13.070  23.812  1.00 79.69           C  
ATOM   2939  C   MET B 141     -20.859 -12.914  25.297  1.00 79.69           C  
ATOM   2940  CB  MET B 141     -19.281 -13.938  23.656  1.00 79.69           C  
ATOM   2941  O   MET B 141     -20.234 -12.125  26.000  1.00 79.69           O  
ATOM   2942  CG  MET B 141     -18.969 -14.289  22.219  1.00 79.69           C  
ATOM   2943  SD  MET B 141     -17.500 -15.383  22.062  1.00 79.69           S  
ATOM   2944  CE  MET B 141     -16.234 -14.148  21.625  1.00 79.69           C  
ATOM   2945  N   HIS B 142     -22.000 -13.375  25.734  1.00 71.62           N  
ATOM   2946  CA  HIS B 142     -22.375 -13.422  27.141  1.00 71.62           C  
ATOM   2947  C   HIS B 142     -21.922 -14.719  27.797  1.00 71.62           C  
ATOM   2948  CB  HIS B 142     -23.891 -13.258  27.297  1.00 71.62           C  
ATOM   2949  O   HIS B 142     -22.422 -15.797  27.469  1.00 71.62           O  
ATOM   2950  CG  HIS B 142     -24.406 -11.953  26.781  1.00 71.62           C  
ATOM   2951  CD2 HIS B 142     -25.125 -11.656  25.656  1.00 71.62           C  
ATOM   2952  ND1 HIS B 142     -24.203 -10.758  27.438  1.00 71.62           N  
ATOM   2953  CE1 HIS B 142     -24.766  -9.781  26.734  1.00 71.62           C  
ATOM   2954  NE2 HIS B 142     -25.328 -10.305  25.656  1.00 71.62           N  
ATOM   2955  N   LEU B 143     -20.984 -14.586  28.688  1.00 68.44           N  
ATOM   2956  CA  LEU B 143     -20.375 -15.773  29.266  1.00 68.44           C  
ATOM   2957  C   LEU B 143     -21.078 -16.188  30.547  1.00 68.44           C  
ATOM   2958  CB  LEU B 143     -18.891 -15.523  29.547  1.00 68.44           C  
ATOM   2959  O   LEU B 143     -20.516 -16.922  31.359  1.00 68.44           O  
ATOM   2960  CG  LEU B 143     -18.000 -15.219  28.328  1.00 68.44           C  
ATOM   2961  CD1 LEU B 143     -16.656 -14.672  28.766  1.00 68.44           C  
ATOM   2962  CD2 LEU B 143     -17.828 -16.469  27.469  1.00 68.44           C  
ATOM   2963  N   GLU B 144     -22.312 -15.719  30.891  1.00 64.31           N  
ATOM   2964  CA  GLU B 144     -23.000 -16.031  32.125  1.00 64.31           C  
ATOM   2965  C   GLU B 144     -23.281 -17.531  32.250  1.00 64.31           C  
ATOM   2966  CB  GLU B 144     -24.312 -15.250  32.219  1.00 64.31           C  
ATOM   2967  O   GLU B 144     -23.203 -18.094  33.344  1.00 64.31           O  
ATOM   2968  CG  GLU B 144     -24.109 -13.750  32.406  1.00 64.31           C  
ATOM   2969  CD  GLU B 144     -25.422 -12.969  32.375  1.00 64.31           C  
ATOM   2970  OE1 GLU B 144     -25.375 -11.719  32.500  1.00 64.31           O  
ATOM   2971  OE2 GLU B 144     -26.484 -13.602  32.219  1.00 64.31           O  
ATOM   2972  N   ASP B 145     -23.625 -18.281  31.203  1.00 64.06           N  
ATOM   2973  CA  ASP B 145     -23.969 -19.703  31.234  1.00 64.06           C  
ATOM   2974  C   ASP B 145     -22.766 -20.562  30.828  1.00 64.06           C  
ATOM   2975  CB  ASP B 145     -25.156 -20.000  30.312  1.00 64.06           C  
ATOM   2976  O   ASP B 145     -22.938 -21.594  30.156  1.00 64.06           O  
ATOM   2977  CG  ASP B 145     -26.453 -19.359  30.797  1.00 64.06           C  
ATOM   2978  OD1 ASP B 145     -26.594 -19.125  32.000  1.00 64.06           O  
ATOM   2979  OD2 ASP B 145     -27.328 -19.094  29.953  1.00 64.06           O  
ATOM   2980  N   PHE B 146     -21.656 -20.078  31.188  1.00 66.31           N  
ATOM   2981  CA  PHE B 146     -20.469 -20.875  30.953  1.00 66.31           C  
ATOM   2982  C   PHE B 146     -20.547 -22.203  31.703  1.00 66.31           C  
ATOM   2983  CB  PHE B 146     -19.203 -20.109  31.359  1.00 66.31           C  
ATOM   2984  O   PHE B 146     -20.953 -22.234  32.875  1.00 66.31           O  
ATOM   2985  CG  PHE B 146     -17.922 -20.828  31.062  1.00 66.31           C  
ATOM   2986  CD1 PHE B 146     -17.312 -21.609  32.031  1.00 66.31           C  
ATOM   2987  CD2 PHE B 146     -17.328 -20.719  29.797  1.00 66.31           C  
ATOM   2988  CE1 PHE B 146     -16.125 -22.281  31.734  1.00 66.31           C  
ATOM   2989  CE2 PHE B 146     -16.141 -21.391  29.516  1.00 66.31           C  
ATOM   2990  CZ  PHE B 146     -15.539 -22.172  30.484  1.00 66.31           C  
ATOM   2991  N   PRO B 147     -20.438 -23.438  30.875  1.00 63.56           N  
ATOM   2992  CA  PRO B 147     -19.875 -23.688  29.547  1.00 63.56           C  
ATOM   2993  C   PRO B 147     -20.922 -24.031  28.500  1.00 63.56           C  
ATOM   2994  CB  PRO B 147     -18.922 -24.859  29.797  1.00 63.56           C  
ATOM   2995  O   PRO B 147     -20.594 -24.594  27.453  1.00 63.56           O  
ATOM   2996  CG  PRO B 147     -19.469 -25.531  31.016  1.00 63.56           C  
ATOM   2997  CD  PRO B 147     -20.250 -24.516  31.812  1.00 63.56           C  
ATOM   2998  N   MET B 148     -22.266 -23.953  28.984  1.00 66.62           N  
ATOM   2999  CA  MET B 148     -23.359 -24.312  28.094  1.00 66.62           C  
ATOM   3000  C   MET B 148     -23.828 -23.109  27.281  1.00 66.62           C  
ATOM   3001  CB  MET B 148     -24.531 -24.891  28.891  1.00 66.62           C  
ATOM   3002  O   MET B 148     -24.984 -23.062  26.859  1.00 66.62           O  
ATOM   3003  CG  MET B 148     -24.281 -26.297  29.438  1.00 66.62           C  
ATOM   3004  SD  MET B 148     -24.766 -27.594  28.234  1.00 66.62           S  
ATOM   3005  CE  MET B 148     -26.078 -28.422  29.172  1.00 66.62           C  
ATOM   3006  N   ASP B 149     -22.969 -22.266  27.031  1.00 70.12           N  
ATOM   3007  CA  ASP B 149     -23.312 -20.984  26.422  1.00 70.12           C  
ATOM   3008  C   ASP B 149     -23.438 -21.125  24.906  1.00 70.12           C  
ATOM   3009  CB  ASP B 149     -22.250 -19.938  26.766  1.00 70.12           C  
ATOM   3010  O   ASP B 149     -22.766 -21.953  24.281  1.00 70.12           O  
ATOM   3011  CG  ASP B 149     -21.062 -20.500  27.516  1.00 70.12           C  
ATOM   3012  OD1 ASP B 149     -21.219 -21.531  28.203  1.00 70.12           O  
ATOM   3013  OD2 ASP B 149     -19.969 -19.922  27.406  1.00 70.12           O  
ATOM   3014  N   ALA B 150     -24.547 -20.719  24.359  1.00 80.88           N  
ATOM   3015  CA  ALA B 150     -24.781 -20.531  22.922  1.00 80.88           C  
ATOM   3016  C   ALA B 150     -24.688 -19.047  22.547  1.00 80.88           C  
ATOM   3017  CB  ALA B 150     -26.156 -21.078  22.531  1.00 80.88           C  
ATOM   3018  O   ALA B 150     -25.125 -18.172  23.297  1.00 80.88           O  
ATOM   3019  N   HIS B 151     -23.875 -18.875  21.578  1.00 86.69           N  
ATOM   3020  CA  HIS B 151     -23.656 -17.516  21.125  1.00 86.69           C  
ATOM   3021  C   HIS B 151     -24.141 -17.328  19.688  1.00 86.69           C  
ATOM   3022  CB  HIS B 151     -22.188 -17.125  21.234  1.00 86.69           C  
ATOM   3023  O   HIS B 151     -24.094 -18.266  18.891  1.00 86.69           O  
ATOM   3024  CG  HIS B 151     -21.609 -17.359  22.594  1.00 86.69           C  
ATOM   3025  CD2 HIS B 151     -20.719 -18.281  23.031  1.00 86.69           C  
ATOM   3026  ND1 HIS B 151     -21.938 -16.594  23.688  1.00 86.69           N  
ATOM   3027  CE1 HIS B 151     -21.281 -17.047  24.750  1.00 86.69           C  
ATOM   3028  NE2 HIS B 151     -20.531 -18.062  24.375  1.00 86.69           N  
ATOM   3029  N   ALA B 152     -24.688 -16.266  19.406  1.00 91.12           N  
ATOM   3030  CA  ALA B 152     -25.031 -15.859  18.047  1.00 91.12           C  
ATOM   3031  C   ALA B 152     -24.156 -14.680  17.609  1.00 91.12           C  
ATOM   3032  CB  ALA B 152     -26.516 -15.484  17.969  1.00 91.12           C  
ATOM   3033  O   ALA B 152     -24.359 -13.547  18.047  1.00 91.12           O  
ATOM   3034  N   CYS B 153     -23.266 -14.953  16.781  1.00 92.75           N  
ATOM   3035  CA  CYS B 153     -22.344 -13.938  16.281  1.00 92.75           C  
ATOM   3036  C   CYS B 153     -22.844 -13.328  14.977  1.00 92.75           C  
ATOM   3037  CB  CYS B 153     -20.953 -14.531  16.062  1.00 92.75           C  
ATOM   3038  O   CYS B 153     -22.969 -14.023  13.969  1.00 92.75           O  
ATOM   3039  SG  CYS B 153     -20.125 -15.016  17.594  1.00 92.75           S  
ATOM   3040  N   PRO B 154     -23.062 -12.117  14.930  1.00 94.75           N  
ATOM   3041  CA  PRO B 154     -23.625 -11.477  13.734  1.00 94.75           C  
ATOM   3042  C   PRO B 154     -22.547 -11.000  12.758  1.00 94.75           C  
ATOM   3043  CB  PRO B 154     -24.406 -10.289  14.305  1.00 94.75           C  
ATOM   3044  O   PRO B 154     -21.438 -10.695  13.172  1.00 94.75           O  
ATOM   3045  CG  PRO B 154     -23.625  -9.867  15.516  1.00 94.75           C  
ATOM   3046  CD  PRO B 154     -23.062 -11.094  16.172  1.00 94.75           C  
ATOM   3047  N   LEU B 155     -22.828 -10.992  11.531  1.00 96.50           N  
ATOM   3048  CA  LEU B 155     -22.156 -10.281  10.453  1.00 96.50           C  
ATOM   3049  C   LEU B 155     -23.109  -9.320   9.750  1.00 96.50           C  
ATOM   3050  CB  LEU B 155     -21.578 -11.273   9.438  1.00 96.50           C  
ATOM   3051  O   LEU B 155     -24.031  -9.758   9.062  1.00 96.50           O  
ATOM   3052  CG  LEU B 155     -20.688 -10.680   8.344  1.00 96.50           C  
ATOM   3053  CD1 LEU B 155     -19.406 -10.117   8.953  1.00 96.50           C  
ATOM   3054  CD2 LEU B 155     -20.359 -11.734   7.293  1.00 96.50           C  
ATOM   3055  N   LYS B 156     -22.875  -8.047   9.906  1.00 96.44           N  
ATOM   3056  CA  LYS B 156     -23.781  -7.008   9.430  1.00 96.44           C  
ATOM   3057  C   LYS B 156     -23.156  -6.223   8.281  1.00 96.44           C  
ATOM   3058  CB  LYS B 156     -24.156  -6.055  10.562  1.00 96.44           C  
ATOM   3059  O   LYS B 156     -22.000  -5.801   8.367  1.00 96.44           O  
ATOM   3060  CG  LYS B 156     -24.766  -6.750  11.773  1.00 96.44           C  
ATOM   3061  CD  LYS B 156     -25.094  -5.758  12.883  1.00 96.44           C  
ATOM   3062  CE  LYS B 156     -25.672  -6.453  14.109  1.00 96.44           C  
ATOM   3063  NZ  LYS B 156     -25.984  -5.484  15.195  1.00 96.44           N  
ATOM   3064  N   PHE B 157     -23.906  -6.012   7.270  1.00 96.75           N  
ATOM   3065  CA  PHE B 157     -23.391  -5.219   6.160  1.00 96.75           C  
ATOM   3066  C   PHE B 157     -24.500  -4.391   5.523  1.00 96.75           C  
ATOM   3067  CB  PHE B 157     -22.734  -6.125   5.109  1.00 96.75           C  
ATOM   3068  O   PHE B 157     -25.672  -4.656   5.746  1.00 96.75           O  
ATOM   3069  CG  PHE B 157     -23.703  -7.078   4.453  1.00 96.75           C  
ATOM   3070  CD1 PHE B 157     -23.891  -8.359   4.961  1.00 96.75           C  
ATOM   3071  CD2 PHE B 157     -24.406  -6.695   3.326  1.00 96.75           C  
ATOM   3072  CE1 PHE B 157     -24.766  -9.242   4.355  1.00 96.75           C  
ATOM   3073  CE2 PHE B 157     -25.297  -7.574   2.717  1.00 96.75           C  
ATOM   3074  CZ  PHE B 157     -25.484  -8.852   3.232  1.00 96.75           C  
ATOM   3075  N   GLY B 158     -24.156  -3.359   4.820  1.00 96.44           N  
ATOM   3076  CA  GLY B 158     -25.031  -2.432   4.137  1.00 96.44           C  
ATOM   3077  C   GLY B 158     -24.297  -1.368   3.346  1.00 96.44           C  
ATOM   3078  O   GLY B 158     -23.078  -1.451   3.174  1.00 96.44           O  
ATOM   3079  N   SER B 159     -25.062  -0.516   2.797  1.00 95.06           N  
ATOM   3080  CA  SER B 159     -24.469   0.587   2.049  1.00 95.06           C  
ATOM   3081  C   SER B 159     -23.875   1.631   2.984  1.00 95.06           C  
ATOM   3082  CB  SER B 159     -25.516   1.244   1.143  1.00 95.06           C  
ATOM   3083  O   SER B 159     -24.469   1.957   4.016  1.00 95.06           O  
ATOM   3084  OG  SER B 159     -25.000   2.408   0.531  1.00 95.06           O  
ATOM   3085  N   TYR B 160     -22.766   2.111   2.662  1.00 92.06           N  
ATOM   3086  CA  TYR B 160     -22.125   3.141   3.473  1.00 92.06           C  
ATOM   3087  C   TYR B 160     -22.766   4.504   3.225  1.00 92.06           C  
ATOM   3088  CB  TYR B 160     -20.625   3.203   3.178  1.00 92.06           C  
ATOM   3089  O   TYR B 160     -23.031   5.250   4.168  1.00 92.06           O  
ATOM   3090  CG  TYR B 160     -19.875   4.152   4.074  1.00 92.06           C  
ATOM   3091  CD1 TYR B 160     -19.547   5.434   3.643  1.00 92.06           C  
ATOM   3092  CD2 TYR B 160     -19.500   3.771   5.355  1.00 92.06           C  
ATOM   3093  CE1 TYR B 160     -18.844   6.312   4.465  1.00 92.06           C  
ATOM   3094  CE2 TYR B 160     -18.797   4.641   6.188  1.00 92.06           C  
ATOM   3095  OH  TYR B 160     -17.781   6.773   6.551  1.00 92.06           O  
ATOM   3096  CZ  TYR B 160     -18.469   5.906   5.734  1.00 92.06           C  
ATOM   3097  N   ALA B 161     -23.062   4.762   1.975  1.00 90.56           N  
ATOM   3098  CA  ALA B 161     -23.422   6.137   1.637  1.00 90.56           C  
ATOM   3099  C   ALA B 161     -24.859   6.215   1.141  1.00 90.56           C  
ATOM   3100  CB  ALA B 161     -22.469   6.695   0.584  1.00 90.56           C  
ATOM   3101  O   ALA B 161     -25.500   7.273   1.211  1.00 90.56           O  
ATOM   3102  N   TYR B 162     -25.375   5.215   0.583  1.00 92.94           N  
ATOM   3103  CA  TYR B 162     -26.688   5.273  -0.080  1.00 92.94           C  
ATOM   3104  C   TYR B 162     -27.797   4.844   0.865  1.00 92.94           C  
ATOM   3105  CB  TYR B 162     -26.688   4.391  -1.331  1.00 92.94           C  
ATOM   3106  O   TYR B 162     -27.797   3.709   1.352  1.00 92.94           O  
ATOM   3107  CG  TYR B 162     -25.672   4.809  -2.375  1.00 92.94           C  
ATOM   3108  CD1 TYR B 162     -25.891   5.934  -3.166  1.00 92.94           C  
ATOM   3109  CD2 TYR B 162     -24.516   4.078  -2.572  1.00 92.94           C  
ATOM   3110  CE1 TYR B 162     -24.969   6.324  -4.129  1.00 92.94           C  
ATOM   3111  CE2 TYR B 162     -23.578   4.461  -3.535  1.00 92.94           C  
ATOM   3112  OH  TYR B 162     -22.906   5.961  -5.258  1.00 92.94           O  
ATOM   3113  CZ  TYR B 162     -23.812   5.582  -4.305  1.00 92.94           C  
ATOM   3114  N   THR B 163     -28.734   5.656   1.062  1.00 93.81           N  
ATOM   3115  CA  THR B 163     -29.891   5.367   1.910  1.00 93.81           C  
ATOM   3116  C   THR B 163     -30.812   4.352   1.242  1.00 93.81           C  
ATOM   3117  CB  THR B 163     -30.672   6.648   2.232  1.00 93.81           C  
ATOM   3118  O   THR B 163     -30.594   3.973   0.090  1.00 93.81           O  
ATOM   3119  CG2 THR B 163     -29.766   7.719   2.828  1.00 93.81           C  
ATOM   3120  OG1 THR B 163     -31.266   7.156   1.028  1.00 93.81           O  
ATOM   3121  N   ARG B 164     -31.812   3.908   1.984  1.00 95.69           N  
ATOM   3122  CA  ARG B 164     -32.750   2.918   1.470  1.00 95.69           C  
ATOM   3123  C   ARG B 164     -33.531   3.471   0.285  1.00 95.69           C  
ATOM   3124  CB  ARG B 164     -33.719   2.465   2.570  1.00 95.69           C  
ATOM   3125  O   ARG B 164     -34.125   2.709  -0.499  1.00 95.69           O  
ATOM   3126  CG  ARG B 164     -34.625   3.568   3.082  1.00 95.69           C  
ATOM   3127  CD  ARG B 164     -35.625   3.045   4.109  1.00 95.69           C  
ATOM   3128  NE  ARG B 164     -36.875   2.596   3.482  1.00 95.69           N  
ATOM   3129  NH1 ARG B 164     -37.750   1.650   5.402  1.00 95.69           N  
ATOM   3130  NH2 ARG B 164     -38.938   1.580   3.441  1.00 95.69           N  
ATOM   3131  CZ  ARG B 164     -37.844   1.943   4.109  1.00 95.69           C  
ATOM   3132  N   ALA B 165     -33.562   4.758   0.113  1.00 93.19           N  
ATOM   3133  CA  ALA B 165     -34.250   5.383  -1.016  1.00 93.19           C  
ATOM   3134  C   ALA B 165     -33.438   5.262  -2.293  1.00 93.19           C  
ATOM   3135  CB  ALA B 165     -34.562   6.848  -0.712  1.00 93.19           C  
ATOM   3136  O   ALA B 165     -33.938   5.496  -3.393  1.00 93.19           O  
ATOM   3137  N   GLU B 166     -32.219   4.902  -2.182  1.00 93.81           N  
ATOM   3138  CA  GLU B 166     -31.312   4.840  -3.328  1.00 93.81           C  
ATOM   3139  C   GLU B 166     -30.875   3.406  -3.613  1.00 93.81           C  
ATOM   3140  CB  GLU B 166     -30.094   5.727  -3.094  1.00 93.81           C  
ATOM   3141  O   GLU B 166     -30.906   2.959  -4.762  1.00 93.81           O  
ATOM   3142  CG  GLU B 166     -30.406   7.215  -3.035  1.00 93.81           C  
ATOM   3143  CD  GLU B 166     -29.172   8.078  -2.842  1.00 93.81           C  
ATOM   3144  OE1 GLU B 166     -28.797   8.828  -3.777  1.00 93.81           O  
ATOM   3145  OE2 GLU B 166     -28.578   8.016  -1.746  1.00 93.81           O  
ATOM   3146  N   VAL B 167     -30.422   2.711  -2.527  1.00 96.00           N  
ATOM   3147  CA  VAL B 167     -29.922   1.349  -2.684  1.00 96.00           C  
ATOM   3148  C   VAL B 167     -30.562   0.446  -1.623  1.00 96.00           C  
ATOM   3149  CB  VAL B 167     -28.391   1.293  -2.590  1.00 96.00           C  
ATOM   3150  O   VAL B 167     -30.594   0.802  -0.443  1.00 96.00           O  
ATOM   3151  CG1 VAL B 167     -27.906  -0.155  -2.584  1.00 96.00           C  
ATOM   3152  CG2 VAL B 167     -27.750   2.070  -3.742  1.00 96.00           C  
ATOM   3153  N   VAL B 168     -31.016  -0.671  -2.020  1.00 97.50           N  
ATOM   3154  CA  VAL B 168     -31.562  -1.678  -1.112  1.00 97.50           C  
ATOM   3155  C   VAL B 168     -30.844  -3.012  -1.339  1.00 97.50           C  
ATOM   3156  CB  VAL B 168     -33.094  -1.845  -1.299  1.00 97.50           C  
ATOM   3157  O   VAL B 168     -30.531  -3.367  -2.475  1.00 97.50           O  
ATOM   3158  CG1 VAL B 168     -33.812  -0.563  -0.910  1.00 97.50           C  
ATOM   3159  CG2 VAL B 168     -33.406  -2.232  -2.740  1.00 97.50           C  
ATOM   3160  N   TYR B 169     -30.625  -3.650  -0.270  1.00 97.25           N  
ATOM   3161  CA  TYR B 169     -30.000  -4.969  -0.317  1.00 97.25           C  
ATOM   3162  C   TYR B 169     -31.047  -6.066  -0.107  1.00 97.25           C  
ATOM   3163  CB  TYR B 169     -28.906  -5.082   0.740  1.00 97.25           C  
ATOM   3164  O   TYR B 169     -31.984  -5.902   0.675  1.00 97.25           O  
ATOM   3165  CG  TYR B 169     -27.641  -4.332   0.386  1.00 97.25           C  
ATOM   3166  CD1 TYR B 169     -26.547  -4.992  -0.165  1.00 97.25           C  
ATOM   3167  CD2 TYR B 169     -27.547  -2.961   0.604  1.00 97.25           C  
ATOM   3168  CE1 TYR B 169     -25.375  -4.301  -0.490  1.00 97.25           C  
ATOM   3169  CE2 TYR B 169     -26.391  -2.262   0.282  1.00 97.25           C  
ATOM   3170  OH  TYR B 169     -24.156  -2.254  -0.584  1.00 97.25           O  
ATOM   3171  CZ  TYR B 169     -25.312  -2.941  -0.264  1.00 97.25           C  
ATOM   3172  N   GLU B 170     -30.812  -7.137  -0.808  1.00 96.31           N  
ATOM   3173  CA  GLU B 170     -31.641  -8.336  -0.676  1.00 96.31           C  
ATOM   3174  C   GLU B 170     -30.797  -9.602  -0.758  1.00 96.31           C  
ATOM   3175  CB  GLU B 170     -32.719  -8.359  -1.753  1.00 96.31           C  
ATOM   3176  O   GLU B 170     -29.766  -9.617  -1.425  1.00 96.31           O  
ATOM   3177  CG  GLU B 170     -33.719  -7.215  -1.640  1.00 96.31           C  
ATOM   3178  CD  GLU B 170     -34.875  -7.324  -2.629  1.00 96.31           C  
ATOM   3179  OE1 GLU B 170     -35.812  -6.500  -2.562  1.00 96.31           O  
ATOM   3180  OE2 GLU B 170     -34.844  -8.242  -3.479  1.00 96.31           O  
ATOM   3181  N   TRP B 171     -31.234 -10.594  -0.073  1.00 96.06           N  
ATOM   3182  CA  TRP B 171     -30.594 -11.898  -0.208  1.00 96.06           C  
ATOM   3183  C   TRP B 171     -30.906 -12.516  -1.564  1.00 96.06           C  
ATOM   3184  CB  TRP B 171     -31.047 -12.836   0.915  1.00 96.06           C  
ATOM   3185  O   TRP B 171     -32.031 -12.445  -2.039  1.00 96.06           O  
ATOM   3186  CG  TRP B 171     -30.641 -12.391   2.285  1.00 96.06           C  
ATOM   3187  CD1 TRP B 171     -31.453 -11.898   3.271  1.00 96.06           C  
ATOM   3188  CD2 TRP B 171     -29.312 -12.383   2.818  1.00 96.06           C  
ATOM   3189  CE2 TRP B 171     -29.391 -11.875   4.137  1.00 96.06           C  
ATOM   3190  CE3 TRP B 171     -28.062 -12.750   2.311  1.00 96.06           C  
ATOM   3191  NE1 TRP B 171     -30.703 -11.594   4.387  1.00 96.06           N  
ATOM   3192  CH2 TRP B 171     -27.047 -12.109   4.430  1.00 96.06           C  
ATOM   3193  CZ2 TRP B 171     -28.266 -11.734   4.953  1.00 96.06           C  
ATOM   3194  CZ3 TRP B 171     -26.938 -12.609   3.125  1.00 96.06           C  
ATOM   3195  N   THR B 172     -29.938 -13.016  -2.262  1.00 92.94           N  
ATOM   3196  CA  THR B 172     -30.078 -13.555  -3.611  1.00 92.94           C  
ATOM   3197  C   THR B 172     -31.078 -14.695  -3.637  1.00 92.94           C  
ATOM   3198  CB  THR B 172     -28.719 -14.047  -4.152  1.00 92.94           C  
ATOM   3199  O   THR B 172     -31.906 -14.789  -4.551  1.00 92.94           O  
ATOM   3200  CG2 THR B 172     -28.859 -14.625  -5.555  1.00 92.94           C  
ATOM   3201  OG1 THR B 172     -27.797 -12.953  -4.188  1.00 92.94           O  
ATOM   3202  N   ARG B 173     -30.938 -15.578  -2.693  1.00 89.50           N  
ATOM   3203  CA  ARG B 173     -31.844 -16.719  -2.588  1.00 89.50           C  
ATOM   3204  C   ARG B 173     -32.594 -16.688  -1.262  1.00 89.50           C  
ATOM   3205  CB  ARG B 173     -31.078 -18.031  -2.732  1.00 89.50           C  
ATOM   3206  O   ARG B 173     -32.656 -15.664  -0.587  1.00 89.50           O  
ATOM   3207  CG  ARG B 173     -30.344 -18.188  -4.059  1.00 89.50           C  
ATOM   3208  CD  ARG B 173     -29.547 -19.469  -4.121  1.00 89.50           C  
ATOM   3209  NE  ARG B 173     -28.266 -19.344  -3.418  1.00 89.50           N  
ATOM   3210  NH1 ARG B 173     -27.547 -21.484  -3.902  1.00 89.50           N  
ATOM   3211  NH2 ARG B 173     -26.234 -20.078  -2.666  1.00 89.50           N  
ATOM   3212  CZ  ARG B 173     -27.359 -20.297  -3.330  1.00 89.50           C  
ATOM   3213  N   GLU B 174     -33.281 -17.781  -1.017  1.00 83.00           N  
ATOM   3214  CA  GLU B 174     -33.938 -17.922   0.282  1.00 83.00           C  
ATOM   3215  C   GLU B 174     -32.906 -17.844   1.420  1.00 83.00           C  
ATOM   3216  CB  GLU B 174     -34.688 -19.250   0.360  1.00 83.00           C  
ATOM   3217  O   GLU B 174     -31.750 -18.172   1.241  1.00 83.00           O  
ATOM   3218  CG  GLU B 174     -35.875 -19.344  -0.596  1.00 83.00           C  
ATOM   3219  CD  GLU B 174     -36.688 -20.625  -0.436  1.00 83.00           C  
ATOM   3220  OE1 GLU B 174     -37.719 -20.766  -1.116  1.00 83.00           O  
ATOM   3221  OE2 GLU B 174     -36.281 -21.484   0.378  1.00 83.00           O  
ATOM   3222  N   PRO B 175     -33.344 -17.188   2.506  1.00 75.19           N  
ATOM   3223  CA  PRO B 175     -32.438 -16.953   3.635  1.00 75.19           C  
ATOM   3224  C   PRO B 175     -31.547 -18.172   3.941  1.00 75.19           C  
ATOM   3225  CB  PRO B 175     -33.375 -16.672   4.797  1.00 75.19           C  
ATOM   3226  O   PRO B 175     -30.344 -18.016   4.152  1.00 75.19           O  
ATOM   3227  CG  PRO B 175     -34.625 -16.109   4.152  1.00 75.19           C  
ATOM   3228  CD  PRO B 175     -34.750 -16.734   2.793  1.00 75.19           C  
ATOM   3229  N   ALA B 176     -32.062 -19.391   3.832  1.00 75.12           N  
ATOM   3230  CA  ALA B 176     -31.312 -20.594   4.191  1.00 75.12           C  
ATOM   3231  C   ALA B 176     -30.250 -20.906   3.141  1.00 75.12           C  
ATOM   3232  CB  ALA B 176     -32.281 -21.766   4.359  1.00 75.12           C  
ATOM   3233  O   ALA B 176     -29.281 -21.609   3.426  1.00 75.12           O  
ATOM   3234  N   ARG B 177     -30.344 -20.281   1.968  1.00 84.88           N  
ATOM   3235  CA  ARG B 177     -29.453 -20.672   0.876  1.00 84.88           C  
ATOM   3236  C   ARG B 177     -28.547 -19.516   0.471  1.00 84.88           C  
ATOM   3237  CB  ARG B 177     -30.266 -21.156  -0.331  1.00 84.88           C  
ATOM   3238  O   ARG B 177     -27.656 -19.688  -0.363  1.00 84.88           O  
ATOM   3239  CG  ARG B 177     -30.984 -22.469  -0.106  1.00 84.88           C  
ATOM   3240  CD  ARG B 177     -31.656 -22.969  -1.379  1.00 84.88           C  
ATOM   3241  NE  ARG B 177     -32.312 -24.250  -1.172  1.00 84.88           N  
ATOM   3242  NH1 ARG B 177     -33.031 -24.469  -3.354  1.00 84.88           N  
ATOM   3243  NH2 ARG B 177     -33.531 -26.109  -1.816  1.00 84.88           N  
ATOM   3244  CZ  ARG B 177     -32.969 -24.938  -2.115  1.00 84.88           C  
ATOM   3245  N   SER B 178     -28.703 -18.391   1.017  1.00 91.00           N  
ATOM   3246  CA  SER B 178     -27.906 -17.219   0.631  1.00 91.00           C  
ATOM   3247  C   SER B 178     -26.594 -17.172   1.389  1.00 91.00           C  
ATOM   3248  CB  SER B 178     -28.703 -15.938   0.882  1.00 91.00           C  
ATOM   3249  O   SER B 178     -25.656 -16.484   0.975  1.00 91.00           O  
ATOM   3250  OG  SER B 178     -29.812 -15.844   0.002  1.00 91.00           O  
ATOM   3251  N   VAL B 179     -26.578 -17.859   2.492  1.00 93.25           N  
ATOM   3252  CA  VAL B 179     -25.344 -18.000   3.248  1.00 93.25           C  
ATOM   3253  C   VAL B 179     -25.016 -19.484   3.453  1.00 93.25           C  
ATOM   3254  CB  VAL B 179     -25.422 -17.281   4.609  1.00 93.25           C  
ATOM   3255  O   VAL B 179     -25.750 -20.188   4.145  1.00 93.25           O  
ATOM   3256  CG1 VAL B 179     -24.109 -17.406   5.371  1.00 93.25           C  
ATOM   3257  CG2 VAL B 179     -25.797 -15.805   4.414  1.00 93.25           C  
ATOM   3258  N   VAL B 180     -23.953 -19.922   2.830  1.00 92.56           N  
ATOM   3259  CA  VAL B 180     -23.562 -21.328   2.881  1.00 92.56           C  
ATOM   3260  C   VAL B 180     -22.172 -21.453   3.471  1.00 92.56           C  
ATOM   3261  CB  VAL B 180     -23.625 -21.984   1.481  1.00 92.56           C  
ATOM   3262  O   VAL B 180     -21.266 -20.688   3.107  1.00 92.56           O  
ATOM   3263  CG1 VAL B 180     -23.203 -23.453   1.557  1.00 92.56           C  
ATOM   3264  CG2 VAL B 180     -25.016 -21.844   0.883  1.00 92.56           C  
ATOM   3265  N   VAL B 181     -21.984 -22.375   4.371  1.00 91.25           N  
ATOM   3266  CA  VAL B 181     -20.688 -22.656   4.977  1.00 91.25           C  
ATOM   3267  C   VAL B 181     -20.109 -23.938   4.383  1.00 91.25           C  
ATOM   3268  CB  VAL B 181     -20.797 -22.781   6.512  1.00 91.25           C  
ATOM   3269  O   VAL B 181     -20.797 -24.953   4.305  1.00 91.25           O  
ATOM   3270  CG1 VAL B 181     -19.422 -23.047   7.129  1.00 91.25           C  
ATOM   3271  CG2 VAL B 181     -21.422 -21.516   7.109  1.00 91.25           C  
ATOM   3272  N   ALA B 182     -18.922 -23.812   3.938  1.00 87.81           N  
ATOM   3273  CA  ALA B 182     -18.234 -24.969   3.377  1.00 87.81           C  
ATOM   3274  C   ALA B 182     -18.188 -26.109   4.387  1.00 87.81           C  
ATOM   3275  CB  ALA B 182     -16.828 -24.594   2.934  1.00 87.81           C  
ATOM   3276  O   ALA B 182     -18.078 -25.891   5.590  1.00 87.81           O  
ATOM   3277  N   GLU B 183     -18.297 -27.344   3.977  1.00 77.19           N  
ATOM   3278  CA  GLU B 183     -18.328 -28.531   4.812  1.00 77.19           C  
ATOM   3279  C   GLU B 183     -17.062 -28.641   5.660  1.00 77.19           C  
ATOM   3280  CB  GLU B 183     -18.484 -29.797   3.953  1.00 77.19           C  
ATOM   3281  O   GLU B 183     -17.125 -28.969   6.848  1.00 77.19           O  
ATOM   3282  CG  GLU B 183     -19.922 -30.047   3.512  1.00 77.19           C  
ATOM   3283  CD  GLU B 183     -20.078 -31.344   2.723  1.00 77.19           C  
ATOM   3284  OE1 GLU B 183     -21.234 -31.703   2.371  1.00 77.19           O  
ATOM   3285  OE2 GLU B 183     -19.062 -32.000   2.453  1.00 77.19           O  
ATOM   3286  N   ASP B 184     -15.922 -28.328   5.090  1.00 70.56           N  
ATOM   3287  CA  ASP B 184     -14.648 -28.406   5.789  1.00 70.56           C  
ATOM   3288  C   ASP B 184     -14.172 -27.031   6.234  1.00 70.56           C  
ATOM   3289  CB  ASP B 184     -13.586 -29.062   4.902  1.00 70.56           C  
ATOM   3290  O   ASP B 184     -12.992 -26.828   6.520  1.00 70.56           O  
ATOM   3291  CG  ASP B 184     -13.953 -30.484   4.492  1.00 70.56           C  
ATOM   3292  OD1 ASP B 184     -14.727 -31.141   5.215  1.00 70.56           O  
ATOM   3293  OD2 ASP B 184     -13.453 -30.953   3.441  1.00 70.56           O  
ATOM   3294  N   GLY B 185     -15.039 -26.125   6.355  1.00 64.56           N  
ATOM   3295  CA  GLY B 185     -14.656 -24.734   6.523  1.00 64.56           C  
ATOM   3296  C   GLY B 185     -14.609 -24.297   7.973  1.00 64.56           C  
ATOM   3297  O   GLY B 185     -14.172 -23.188   8.281  1.00 64.56           O  
ATOM   3298  N   SER B 186     -15.078 -25.109   8.820  1.00 66.75           N  
ATOM   3299  CA  SER B 186     -15.109 -24.656  10.211  1.00 66.75           C  
ATOM   3300  C   SER B 186     -13.805 -25.000  10.930  1.00 66.75           C  
ATOM   3301  CB  SER B 186     -16.297 -25.281  10.953  1.00 66.75           C  
ATOM   3302  O   SER B 186     -13.367 -26.156  10.906  1.00 66.75           O  
ATOM   3303  OG  SER B 186     -16.109 -25.203  12.352  1.00 66.75           O  
ATOM   3304  N   ARG B 187     -13.031 -24.047  11.273  1.00 65.12           N  
ATOM   3305  CA  ARG B 187     -11.781 -24.172  12.016  1.00 65.12           C  
ATOM   3306  C   ARG B 187     -11.977 -23.797  13.484  1.00 65.12           C  
ATOM   3307  CB  ARG B 187     -10.695 -23.297  11.391  1.00 65.12           C  
ATOM   3308  O   ARG B 187     -11.250 -22.953  14.016  1.00 65.12           O  
ATOM   3309  CG  ARG B 187     -10.375 -23.641   9.945  1.00 65.12           C  
ATOM   3310  CD  ARG B 187      -9.289 -22.750   9.375  1.00 65.12           C  
ATOM   3311  NE  ARG B 187      -9.055 -23.016   7.957  1.00 65.12           N  
ATOM   3312  NH1 ARG B 187      -7.488 -21.344   7.684  1.00 65.12           N  
ATOM   3313  NH2 ARG B 187      -8.078 -22.672   5.910  1.00 65.12           N  
ATOM   3314  CZ  ARG B 187      -8.211 -22.344   7.188  1.00 65.12           C  
ATOM   3315  N   LEU B 188     -13.031 -24.328  14.047  1.00 74.44           N  
ATOM   3316  CA  LEU B 188     -13.383 -23.984  15.422  1.00 74.44           C  
ATOM   3317  C   LEU B 188     -12.812 -25.000  16.406  1.00 74.44           C  
ATOM   3318  CB  LEU B 188     -14.906 -23.906  15.570  1.00 74.44           C  
ATOM   3319  O   LEU B 188     -12.953 -26.203  16.203  1.00 74.44           O  
ATOM   3320  CG  LEU B 188     -15.617 -22.812  14.758  1.00 74.44           C  
ATOM   3321  CD1 LEU B 188     -17.109 -23.094  14.703  1.00 74.44           C  
ATOM   3322  CD2 LEU B 188     -15.336 -21.438  15.344  1.00 74.44           C  
ATOM   3323  N   ASN B 189     -11.945 -24.578  17.266  1.00 71.62           N  
ATOM   3324  CA  ASN B 189     -11.391 -25.469  18.297  1.00 71.62           C  
ATOM   3325  C   ASN B 189     -12.328 -25.594  19.484  1.00 71.62           C  
ATOM   3326  CB  ASN B 189     -10.023 -24.953  18.750  1.00 71.62           C  
ATOM   3327  O   ASN B 189     -12.570 -26.703  19.984  1.00 71.62           O  
ATOM   3328  CG  ASN B 189      -8.961 -25.094  17.672  1.00 71.62           C  
ATOM   3329  ND2 ASN B 189      -7.871 -24.344  17.828  1.00 71.62           N  
ATOM   3330  OD1 ASN B 189      -9.117 -25.859  16.719  1.00 71.62           O  
ATOM   3331  N   GLN B 190     -12.922 -24.500  19.922  1.00 76.00           N  
ATOM   3332  CA  GLN B 190     -13.688 -24.453  21.156  1.00 76.00           C  
ATOM   3333  C   GLN B 190     -15.188 -24.422  20.875  1.00 76.00           C  
ATOM   3334  CB  GLN B 190     -13.273 -23.250  22.000  1.00 76.00           C  
ATOM   3335  O   GLN B 190     -15.992 -24.594  21.797  1.00 76.00           O  
ATOM   3336  CG  GLN B 190     -11.844 -23.328  22.531  1.00 76.00           C  
ATOM   3337  CD  GLN B 190     -11.438 -22.094  23.312  1.00 76.00           C  
ATOM   3338  NE2 GLN B 190     -10.203 -22.078  23.797  1.00 76.00           N  
ATOM   3339  OE1 GLN B 190     -12.234 -21.156  23.469  1.00 76.00           O  
ATOM   3340  N   TYR B 191     -15.547 -24.297  19.672  1.00 82.56           N  
ATOM   3341  CA  TYR B 191     -16.953 -24.094  19.344  1.00 82.56           C  
ATOM   3342  C   TYR B 191     -17.375 -24.984  18.188  1.00 82.56           C  
ATOM   3343  CB  TYR B 191     -17.219 -22.625  19.000  1.00 82.56           C  
ATOM   3344  O   TYR B 191     -16.547 -25.406  17.375  1.00 82.56           O  
ATOM   3345  CG  TYR B 191     -17.062 -21.688  20.172  1.00 82.56           C  
ATOM   3346  CD1 TYR B 191     -18.109 -21.484  21.078  1.00 82.56           C  
ATOM   3347  CD2 TYR B 191     -15.867 -21.000  20.391  1.00 82.56           C  
ATOM   3348  CE1 TYR B 191     -17.969 -20.625  22.156  1.00 82.56           C  
ATOM   3349  CE2 TYR B 191     -15.727 -20.141  21.469  1.00 82.56           C  
ATOM   3350  OH  TYR B 191     -16.641 -19.094  23.406  1.00 82.56           O  
ATOM   3351  CZ  TYR B 191     -16.781 -19.953  22.344  1.00 82.56           C  
ATOM   3352  N   ASP B 192     -18.625 -25.297  18.234  1.00 86.75           N  
ATOM   3353  CA  ASP B 192     -19.312 -25.922  17.109  1.00 86.75           C  
ATOM   3354  C   ASP B 192     -20.266 -24.953  16.438  1.00 86.75           C  
ATOM   3355  CB  ASP B 192     -20.062 -27.172  17.562  1.00 86.75           C  
ATOM   3356  O   ASP B 192     -21.000 -24.234  17.109  1.00 86.75           O  
ATOM   3357  CG  ASP B 192     -19.125 -28.312  17.969  1.00 86.75           C  
ATOM   3358  OD1 ASP B 192     -18.000 -28.406  17.422  1.00 86.75           O  
ATOM   3359  OD2 ASP B 192     -19.531 -29.109  18.844  1.00 86.75           O  
ATOM   3360  N   LEU B 193     -20.172 -24.953  15.203  1.00 89.88           N  
ATOM   3361  CA  LEU B 193     -21.125 -24.156  14.430  1.00 89.88           C  
ATOM   3362  C   LEU B 193     -22.422 -24.922  14.195  1.00 89.88           C  
ATOM   3363  CB  LEU B 193     -20.516 -23.750  13.094  1.00 89.88           C  
ATOM   3364  O   LEU B 193     -22.438 -25.922  13.477  1.00 89.88           O  
ATOM   3365  CG  LEU B 193     -21.359 -22.844  12.203  1.00 89.88           C  
ATOM   3366  CD1 LEU B 193     -21.547 -21.469  12.859  1.00 89.88           C  
ATOM   3367  CD2 LEU B 193     -20.734 -22.688  10.820  1.00 89.88           C  
ATOM   3368  N   LEU B 194     -23.469 -24.516  14.773  1.00 89.56           N  
ATOM   3369  CA  LEU B 194     -24.750 -25.203  14.727  1.00 89.56           C  
ATOM   3370  C   LEU B 194     -25.516 -24.828  13.461  1.00 89.56           C  
ATOM   3371  CB  LEU B 194     -25.578 -24.859  15.961  1.00 89.56           C  
ATOM   3372  O   LEU B 194     -26.312 -25.625  12.961  1.00 89.56           O  
ATOM   3373  CG  LEU B 194     -24.984 -25.234  17.312  1.00 89.56           C  
ATOM   3374  CD1 LEU B 194     -25.906 -24.797  18.453  1.00 89.56           C  
ATOM   3375  CD2 LEU B 194     -24.719 -26.734  17.391  1.00 89.56           C  
ATOM   3376  N   GLY B 195     -25.281 -23.656  12.953  1.00 90.38           N  
ATOM   3377  CA  GLY B 195     -25.984 -23.141  11.789  1.00 90.38           C  
ATOM   3378  C   GLY B 195     -25.953 -21.641  11.688  1.00 90.38           C  
ATOM   3379  O   GLY B 195     -25.188 -20.969  12.383  1.00 90.38           O  
ATOM   3380  N   GLN B 196     -26.656 -21.141  10.742  1.00 92.75           N  
ATOM   3381  CA  GLN B 196     -26.719 -19.688  10.516  1.00 92.75           C  
ATOM   3382  C   GLN B 196     -28.125 -19.250  10.133  1.00 92.75           C  
ATOM   3383  CB  GLN B 196     -25.719 -19.281   9.438  1.00 92.75           C  
ATOM   3384  O   GLN B 196     -28.891 -20.031   9.539  1.00 92.75           O  
ATOM   3385  CG  GLN B 196     -26.047 -19.812   8.055  1.00 92.75           C  
ATOM   3386  CD  GLN B 196     -25.609 -21.250   7.859  1.00 92.75           C  
ATOM   3387  NE2 GLN B 196     -25.859 -21.797   6.672  1.00 92.75           N  
ATOM   3388  OE1 GLN B 196     -25.062 -21.875   8.773  1.00 92.75           O  
ATOM   3389  N   THR B 197     -28.484 -18.156  10.500  1.00 94.44           N  
ATOM   3390  CA  THR B 197     -29.734 -17.500  10.141  1.00 94.44           C  
ATOM   3391  C   THR B 197     -29.469 -16.125   9.555  1.00 94.44           C  
ATOM   3392  CB  THR B 197     -30.672 -17.391  11.352  1.00 94.44           C  
ATOM   3393  O   THR B 197     -28.438 -15.516   9.820  1.00 94.44           O  
ATOM   3394  CG2 THR B 197     -31.078 -18.766  11.875  1.00 94.44           C  
ATOM   3395  OG1 THR B 197     -30.000 -16.672  12.398  1.00 94.44           O  
ATOM   3396  N   VAL B 198     -30.359 -15.703   8.703  1.00 95.06           N  
ATOM   3397  CA  VAL B 198     -30.188 -14.406   8.055  1.00 95.06           C  
ATOM   3398  C   VAL B 198     -31.406 -13.523   8.328  1.00 95.06           C  
ATOM   3399  CB  VAL B 198     -29.969 -14.562   6.531  1.00 95.06           C  
ATOM   3400  O   VAL B 198     -32.500 -14.031   8.570  1.00 95.06           O  
ATOM   3401  CG1 VAL B 198     -28.703 -15.367   6.246  1.00 95.06           C  
ATOM   3402  CG2 VAL B 198     -31.188 -15.227   5.887  1.00 95.06           C  
ATOM   3403  N   ASP B 199     -31.141 -12.297   8.383  1.00 93.62           N  
ATOM   3404  CA  ASP B 199     -32.156 -11.281   8.602  1.00 93.62           C  
ATOM   3405  C   ASP B 199     -31.797  -9.969   7.898  1.00 93.62           C  
ATOM   3406  CB  ASP B 199     -32.375 -11.031  10.094  1.00 93.62           C  
ATOM   3407  O   ASP B 199     -30.719  -9.844   7.340  1.00 93.62           O  
ATOM   3408  CG  ASP B 199     -33.594 -10.203  10.398  1.00 93.62           C  
ATOM   3409  OD1 ASP B 199     -34.406  -9.930   9.469  1.00 93.62           O  
ATOM   3410  OD2 ASP B 199     -33.781  -9.828  11.578  1.00 93.62           O  
ATOM   3411  N   SER B 200     -32.812  -9.109   7.738  1.00 93.75           N  
ATOM   3412  CA  SER B 200     -32.625  -7.766   7.203  1.00 93.75           C  
ATOM   3413  C   SER B 200     -33.406  -6.734   8.016  1.00 93.75           C  
ATOM   3414  CB  SER B 200     -33.062  -7.699   5.738  1.00 93.75           C  
ATOM   3415  O   SER B 200     -34.438  -7.047   8.594  1.00 93.75           O  
ATOM   3416  OG  SER B 200     -34.469  -7.871   5.625  1.00 93.75           O  
ATOM   3417  N   GLY B 201     -32.812  -5.543   8.156  1.00 95.38           N  
ATOM   3418  CA  GLY B 201     -33.438  -4.469   8.914  1.00 95.38           C  
ATOM   3419  C   GLY B 201     -33.062  -3.088   8.414  1.00 95.38           C  
ATOM   3420  O   GLY B 201     -32.344  -2.955   7.410  1.00 95.38           O  
ATOM   3421  N   ILE B 202     -33.750  -2.172   9.055  1.00 95.81           N  
ATOM   3422  CA  ILE B 202     -33.531  -0.770   8.734  1.00 95.81           C  
ATOM   3423  C   ILE B 202     -32.875  -0.068   9.930  1.00 95.81           C  
ATOM   3424  CB  ILE B 202     -34.812  -0.048   8.312  1.00 95.81           C  
ATOM   3425  O   ILE B 202     -33.375  -0.202  11.062  1.00 95.81           O  
ATOM   3426  CG1 ILE B 202     -35.406  -0.708   7.066  1.00 95.81           C  
ATOM   3427  CG2 ILE B 202     -34.562   1.441   8.078  1.00 95.81           C  
ATOM   3428  CD1 ILE B 202     -36.844  -0.265   6.754  1.00 95.81           C  
ATOM   3429  N   VAL B 203     -31.844   0.582   9.664  1.00 91.00           N  
ATOM   3430  CA  VAL B 203     -31.172   1.365  10.695  1.00 91.00           C  
ATOM   3431  C   VAL B 203     -31.266   2.852  10.359  1.00 91.00           C  
ATOM   3432  CB  VAL B 203     -29.688   0.953  10.828  1.00 91.00           C  
ATOM   3433  O   VAL B 203     -31.047   3.256   9.219  1.00 91.00           O  
ATOM   3434  CG1 VAL B 203     -28.938   1.905  11.766  1.00 91.00           C  
ATOM   3435  CG2 VAL B 203     -29.578  -0.487  11.336  1.00 91.00           C  
ATOM   3436  N   GLN B 204     -31.531   3.605  11.398  1.00 89.69           N  
ATOM   3437  CA  GLN B 204     -31.641   5.051  11.242  1.00 89.69           C  
ATOM   3438  C   GLN B 204     -30.406   5.766  11.781  1.00 89.69           C  
ATOM   3439  CB  GLN B 204     -32.906   5.570  11.945  1.00 89.69           C  
ATOM   3440  O   GLN B 204     -29.906   5.422  12.852  1.00 89.69           O  
ATOM   3441  CG  GLN B 204     -33.281   6.988  11.555  1.00 89.69           C  
ATOM   3442  CD  GLN B 204     -34.625   7.406  12.109  1.00 89.69           C  
ATOM   3443  NE2 GLN B 204     -35.000   8.672  11.922  1.00 89.69           N  
ATOM   3444  OE1 GLN B 204     -35.344   6.594  12.695  1.00 89.69           O  
ATOM   3445  N   SER B 205     -29.891   6.641  10.969  1.00 83.50           N  
ATOM   3446  CA  SER B 205     -28.766   7.488  11.359  1.00 83.50           C  
ATOM   3447  C   SER B 205     -29.047   8.953  11.039  1.00 83.50           C  
ATOM   3448  CB  SER B 205     -27.484   7.035  10.656  1.00 83.50           C  
ATOM   3449  O   SER B 205     -30.109   9.289  10.516  1.00 83.50           O  
ATOM   3450  OG  SER B 205     -27.062   8.000   9.711  1.00 83.50           O  
ATOM   3451  N   SER B 206     -28.094   9.844  11.375  1.00 78.00           N  
ATOM   3452  CA  SER B 206     -28.219  11.273  11.141  1.00 78.00           C  
ATOM   3453  C   SER B 206     -28.219  11.594   9.648  1.00 78.00           C  
ATOM   3454  CB  SER B 206     -27.078  12.039  11.820  1.00 78.00           C  
ATOM   3455  O   SER B 206     -28.734  12.633   9.227  1.00 78.00           O  
ATOM   3456  OG  SER B 206     -25.828  11.602  11.344  1.00 78.00           O  
ATOM   3457  N   THR B 207     -27.781  10.625   8.906  1.00 83.00           N  
ATOM   3458  CA  THR B 207     -27.656  10.891   7.480  1.00 83.00           C  
ATOM   3459  C   THR B 207     -28.766  10.203   6.695  1.00 83.00           C  
ATOM   3460  CB  THR B 207     -26.281  10.422   6.949  1.00 83.00           C  
ATOM   3461  O   THR B 207     -28.859  10.352   5.477  1.00 83.00           O  
ATOM   3462  CG2 THR B 207     -25.156  11.203   7.602  1.00 83.00           C  
ATOM   3463  OG1 THR B 207     -26.125   9.031   7.230  1.00 83.00           O  
ATOM   3464  N   GLY B 208     -29.547   9.398   7.355  1.00 88.56           N  
ATOM   3465  CA  GLY B 208     -30.641   8.734   6.660  1.00 88.56           C  
ATOM   3466  C   GLY B 208     -30.906   7.328   7.168  1.00 88.56           C  
ATOM   3467  O   GLY B 208     -30.453   6.961   8.258  1.00 88.56           O  
ATOM   3468  N   GLU B 209     -31.734   6.664   6.367  1.00 95.19           N  
ATOM   3469  CA  GLU B 209     -32.094   5.285   6.672  1.00 95.19           C  
ATOM   3470  C   GLU B 209     -31.406   4.309   5.730  1.00 95.19           C  
ATOM   3471  CB  GLU B 209     -33.625   5.102   6.598  1.00 95.19           C  
ATOM   3472  O   GLU B 209     -31.391   4.512   4.512  1.00 95.19           O  
ATOM   3473  CG  GLU B 209     -34.375   5.918   7.621  1.00 95.19           C  
ATOM   3474  CD  GLU B 209     -35.875   5.637   7.613  1.00 95.19           C  
ATOM   3475  OE1 GLU B 209     -36.531   5.777   8.672  1.00 95.19           O  
ATOM   3476  OE2 GLU B 209     -36.406   5.273   6.535  1.00 95.19           O  
ATOM   3477  N   TYR B 210     -30.969   3.256   6.312  1.00 95.06           N  
ATOM   3478  CA  TYR B 210     -30.172   2.303   5.543  1.00 95.06           C  
ATOM   3479  C   TYR B 210     -30.688   0.882   5.734  1.00 95.06           C  
ATOM   3480  CB  TYR B 210     -28.703   2.381   5.945  1.00 95.06           C  
ATOM   3481  O   TYR B 210     -31.156   0.524   6.820  1.00 95.06           O  
ATOM   3482  CG  TYR B 210     -28.062   3.730   5.691  1.00 95.06           C  
ATOM   3483  CD1 TYR B 210     -27.359   3.979   4.523  1.00 95.06           C  
ATOM   3484  CD2 TYR B 210     -28.188   4.758   6.617  1.00 95.06           C  
ATOM   3485  CE1 TYR B 210     -26.766   5.219   4.285  1.00 95.06           C  
ATOM   3486  CE2 TYR B 210     -27.609   6.004   6.391  1.00 95.06           C  
ATOM   3487  OH  TYR B 210     -26.328   7.453   4.992  1.00 95.06           O  
ATOM   3488  CZ  TYR B 210     -26.906   6.223   5.223  1.00 95.06           C  
ATOM   3489  N   VAL B 211     -30.609   0.148   4.746  1.00 96.88           N  
ATOM   3490  CA  VAL B 211     -30.891  -1.281   4.836  1.00 96.88           C  
ATOM   3491  C   VAL B 211     -29.656  -2.020   5.363  1.00 96.88           C  
ATOM   3492  CB  VAL B 211     -31.312  -1.863   3.473  1.00 96.88           C  
ATOM   3493  O   VAL B 211     -28.562  -1.854   4.836  1.00 96.88           O  
ATOM   3494  CG1 VAL B 211     -31.531  -3.371   3.572  1.00 96.88           C  
ATOM   3495  CG2 VAL B 211     -32.594  -1.167   2.969  1.00 96.88           C  
ATOM   3496  N   VAL B 212     -29.828  -2.783   6.359  1.00 97.19           N  
ATOM   3497  CA  VAL B 212     -28.734  -3.555   6.949  1.00 97.19           C  
ATOM   3498  C   VAL B 212     -29.078  -5.043   6.895  1.00 97.19           C  
ATOM   3499  CB  VAL B 212     -28.469  -3.125   8.406  1.00 97.19           C  
ATOM   3500  O   VAL B 212     -30.109  -5.477   7.398  1.00 97.19           O  
ATOM   3501  CG1 VAL B 212     -27.422  -4.035   9.055  1.00 97.19           C  
ATOM   3502  CG2 VAL B 212     -28.016  -1.667   8.461  1.00 97.19           C  
ATOM   3503  N   MET B 213     -28.250  -5.738   6.230  1.00 97.25           N  
ATOM   3504  CA  MET B 213     -28.344  -7.191   6.152  1.00 97.25           C  
ATOM   3505  C   MET B 213     -27.547  -7.848   7.270  1.00 97.25           C  
ATOM   3506  CB  MET B 213     -27.859  -7.695   4.793  1.00 97.25           C  
ATOM   3507  O   MET B 213     -26.406  -7.453   7.543  1.00 97.25           O  
ATOM   3508  CG  MET B 213     -28.453  -6.945   3.613  1.00 97.25           C  
ATOM   3509  SD  MET B 213     -30.266  -7.238   3.439  1.00 97.25           S  
ATOM   3510  CE  MET B 213     -30.250  -8.969   2.893  1.00 97.25           C  
ATOM   3511  N   THR B 214     -28.109  -8.883   7.906  1.00 96.69           N  
ATOM   3512  CA  THR B 214     -27.438  -9.508   9.047  1.00 96.69           C  
ATOM   3513  C   THR B 214     -27.484 -11.023   8.930  1.00 96.69           C  
ATOM   3514  CB  THR B 214     -28.078  -9.070  10.375  1.00 96.69           C  
ATOM   3515  O   THR B 214     -28.531 -11.602   8.648  1.00 96.69           O  
ATOM   3516  CG2 THR B 214     -27.344  -9.664  11.570  1.00 96.69           C  
ATOM   3517  OG1 THR B 214     -28.047  -7.641  10.469  1.00 96.69           O  
ATOM   3518  N   THR B 215     -26.422 -11.648   9.047  1.00 96.50           N  
ATOM   3519  CA  THR B 215     -26.312 -13.094   9.227  1.00 96.50           C  
ATOM   3520  C   THR B 215     -25.859 -13.422  10.648  1.00 96.50           C  
ATOM   3521  CB  THR B 215     -25.312 -13.703   8.219  1.00 96.50           C  
ATOM   3522  O   THR B 215     -24.891 -12.867  11.148  1.00 96.50           O  
ATOM   3523  CG2 THR B 215     -25.266 -15.227   8.367  1.00 96.50           C  
ATOM   3524  OG1 THR B 215     -25.734 -13.383   6.887  1.00 96.50           O  
ATOM   3525  N   HIS B 216     -26.547 -14.297  11.297  1.00 95.44           N  
ATOM   3526  CA  HIS B 216     -26.203 -14.773  12.625  1.00 95.44           C  
ATOM   3527  C   HIS B 216     -25.625 -16.188  12.578  1.00 95.44           C  
ATOM   3528  CB  HIS B 216     -27.422 -14.734  13.547  1.00 95.44           C  
ATOM   3529  O   HIS B 216     -26.312 -17.125  12.148  1.00 95.44           O  
ATOM   3530  CG  HIS B 216     -27.938 -13.352  13.812  1.00 95.44           C  
ATOM   3531  CD2 HIS B 216     -28.922 -12.641  13.219  1.00 95.44           C  
ATOM   3532  ND1 HIS B 216     -27.406 -12.547  14.797  1.00 95.44           N  
ATOM   3533  CE1 HIS B 216     -28.062 -11.391  14.797  1.00 95.44           C  
ATOM   3534  NE2 HIS B 216     -28.969 -11.422  13.852  1.00 95.44           N  
ATOM   3535  N   PHE B 217     -24.438 -16.312  12.969  1.00 94.38           N  
ATOM   3536  CA  PHE B 217     -23.812 -17.625  13.109  1.00 94.38           C  
ATOM   3537  C   PHE B 217     -23.969 -18.156  14.523  1.00 94.38           C  
ATOM   3538  CB  PHE B 217     -22.328 -17.562  12.742  1.00 94.38           C  
ATOM   3539  O   PHE B 217     -23.484 -17.547  15.484  1.00 94.38           O  
ATOM   3540  CG  PHE B 217     -22.062 -17.125  11.320  1.00 94.38           C  
ATOM   3541  CD1 PHE B 217     -22.109 -18.047  10.281  1.00 94.38           C  
ATOM   3542  CD2 PHE B 217     -21.781 -15.797  11.031  1.00 94.38           C  
ATOM   3543  CE1 PHE B 217     -21.875 -17.641   8.969  1.00 94.38           C  
ATOM   3544  CE2 PHE B 217     -21.547 -15.391   9.727  1.00 94.38           C  
ATOM   3545  CZ  PHE B 217     -21.594 -16.312   8.695  1.00 94.38           C  
ATOM   3546  N   HIS B 218     -24.594 -19.281  14.641  1.00 93.00           N  
ATOM   3547  CA  HIS B 218     -24.891 -19.859  15.945  1.00 93.00           C  
ATOM   3548  C   HIS B 218     -23.797 -20.828  16.391  1.00 93.00           C  
ATOM   3549  CB  HIS B 218     -26.250 -20.578  15.914  1.00 93.00           C  
ATOM   3550  O   HIS B 218     -23.562 -21.844  15.727  1.00 93.00           O  
ATOM   3551  CG  HIS B 218     -27.375 -19.688  15.500  1.00 93.00           C  
ATOM   3552  CD2 HIS B 218     -28.047 -19.594  14.328  1.00 93.00           C  
ATOM   3553  ND1 HIS B 218     -27.953 -18.766  16.344  1.00 93.00           N  
ATOM   3554  CE1 HIS B 218     -28.922 -18.141  15.711  1.00 93.00           C  
ATOM   3555  NE2 HIS B 218     -29.000 -18.625  14.484  1.00 93.00           N  
ATOM   3556  N   LEU B 219     -23.250 -20.500  17.516  1.00 90.81           N  
ATOM   3557  CA  LEU B 219     -22.125 -21.281  18.047  1.00 90.81           C  
ATOM   3558  C   LEU B 219     -22.500 -21.922  19.375  1.00 90.81           C  
ATOM   3559  CB  LEU B 219     -20.891 -20.391  18.219  1.00 90.81           C  
ATOM   3560  O   LEU B 219     -23.203 -21.312  20.188  1.00 90.81           O  
ATOM   3561  CG  LEU B 219     -20.438 -19.609  16.984  1.00 90.81           C  
ATOM   3562  CD1 LEU B 219     -19.312 -18.656  17.359  1.00 90.81           C  
ATOM   3563  CD2 LEU B 219     -20.000 -20.562  15.883  1.00 90.81           C  
ATOM   3564  N   LYS B 220     -21.984 -23.125  19.531  1.00 88.31           N  
ATOM   3565  CA  LYS B 220     -22.125 -23.828  20.797  1.00 88.31           C  
ATOM   3566  C   LYS B 220     -20.797 -24.359  21.297  1.00 88.31           C  
ATOM   3567  CB  LYS B 220     -23.125 -24.984  20.656  1.00 88.31           C  
ATOM   3568  O   LYS B 220     -20.000 -24.906  20.516  1.00 88.31           O  
ATOM   3569  CG  LYS B 220     -23.484 -25.656  21.984  1.00 88.31           C  
ATOM   3570  CD  LYS B 220     -24.516 -26.766  21.781  1.00 88.31           C  
ATOM   3571  CE  LYS B 220     -24.859 -27.438  23.094  1.00 88.31           C  
ATOM   3572  NZ  LYS B 220     -25.859 -28.531  22.906  1.00 88.31           N  
ATOM   3573  N   ARG B 221     -20.500 -24.219  22.516  1.00 83.75           N  
ATOM   3574  CA  ARG B 221     -19.266 -24.688  23.094  1.00 83.75           C  
ATOM   3575  C   ARG B 221     -19.297 -26.203  23.281  1.00 83.75           C  
ATOM   3576  CB  ARG B 221     -19.000 -24.016  24.438  1.00 83.75           C  
ATOM   3577  O   ARG B 221     -20.328 -26.781  23.609  1.00 83.75           O  
ATOM   3578  CG  ARG B 221     -17.562 -24.125  24.922  1.00 83.75           C  
ATOM   3579  CD  ARG B 221     -17.312 -23.297  26.172  1.00 83.75           C  
ATOM   3580  NE  ARG B 221     -17.219 -21.875  25.875  1.00 83.75           N  
ATOM   3581  NH1 ARG B 221     -14.922 -21.766  26.078  1.00 83.75           N  
ATOM   3582  NH2 ARG B 221     -16.109 -19.891  25.531  1.00 83.75           N  
ATOM   3583  CZ  ARG B 221     -16.078 -21.188  25.828  1.00 83.75           C  
TER    3584      ARG B 221                                                      
ATOM   3585  N   GLN C   1      21.312 -14.383 -40.938  1.00 25.88           N  
ATOM   3586  CA  GLN C   1      21.281 -12.945 -40.688  1.00 25.88           C  
ATOM   3587  C   GLN C   1      21.859 -12.602 -39.312  1.00 25.88           C  
ATOM   3588  CB  GLN C   1      19.859 -12.414 -40.812  1.00 25.88           C  
ATOM   3589  O   GLN C   1      21.500 -13.219 -38.312  1.00 25.88           O  
ATOM   3590  CG  GLN C   1      19.500 -11.883 -42.188  1.00 25.88           C  
ATOM   3591  CD  GLN C   1      18.109 -11.289 -42.250  1.00 25.88           C  
ATOM   3592  NE2 GLN C   1      17.797 -10.625 -43.375  1.00 25.88           N  
ATOM   3593  OE1 GLN C   1      17.312 -11.430 -41.312  1.00 25.88           O  
ATOM   3594  N   SER C   2      23.062 -11.938 -39.188  1.00 32.09           N  
ATOM   3595  CA  SER C   2      24.000 -11.836 -38.062  1.00 32.09           C  
ATOM   3596  C   SER C   2      23.328 -11.203 -36.844  1.00 32.09           C  
ATOM   3597  CB  SER C   2      25.234 -11.023 -38.438  1.00 32.09           C  
ATOM   3598  O   SER C   2      22.609 -10.211 -36.969  1.00 32.09           O  
ATOM   3599  OG  SER C   2      24.922  -9.641 -38.500  1.00 32.09           O  
ATOM   3600  N   VAL C   3      23.203 -11.766 -35.719  1.00 38.78           N  
ATOM   3601  CA  VAL C   3      22.578 -11.492 -34.438  1.00 38.78           C  
ATOM   3602  C   VAL C   3      23.094 -10.164 -33.875  1.00 38.78           C  
ATOM   3603  CB  VAL C   3      22.859 -12.625 -33.406  1.00 38.78           C  
ATOM   3604  O   VAL C   3      22.641  -9.703 -32.844  1.00 38.78           O  
ATOM   3605  CG1 VAL C   3      22.016 -12.438 -32.156  1.00 38.78           C  
ATOM   3606  CG2 VAL C   3      22.578 -13.984 -34.062  1.00 38.78           C  
ATOM   3607  N   ASN C   4      24.312  -9.539 -34.344  1.00 35.25           N  
ATOM   3608  CA  ASN C   4      25.156  -8.492 -33.750  1.00 35.25           C  
ATOM   3609  C   ASN C   4      24.688  -7.102 -34.156  1.00 35.25           C  
ATOM   3610  CB  ASN C   4      26.625  -8.695 -34.188  1.00 35.25           C  
ATOM   3611  O   ASN C   4      25.453  -6.137 -34.125  1.00 35.25           O  
ATOM   3612  CG  ASN C   4      27.344  -9.711 -33.312  1.00 35.25           C  
ATOM   3613  ND2 ASN C   4      28.453 -10.234 -33.812  1.00 35.25           N  
ATOM   3614  OD1 ASN C   4      26.891 -10.023 -32.188  1.00 35.25           O  
ATOM   3615  N   ASP C   5      23.828  -6.691 -35.219  1.00 42.19           N  
ATOM   3616  CA  ASP C   5      23.609  -5.336 -35.719  1.00 42.19           C  
ATOM   3617  C   ASP C   5      22.891  -4.480 -34.656  1.00 42.19           C  
ATOM   3618  CB  ASP C   5      22.828  -5.359 -37.000  1.00 42.19           C  
ATOM   3619  O   ASP C   5      21.922  -4.930 -34.062  1.00 42.19           O  
ATOM   3620  CG  ASP C   5      23.203  -4.238 -37.969  1.00 42.19           C  
ATOM   3621  OD1 ASP C   5      23.953  -3.324 -37.562  1.00 42.19           O  
ATOM   3622  OD2 ASP C   5      22.750  -4.266 -39.125  1.00 42.19           O  
ATOM   3623  N   PRO C   6      23.531  -3.219 -34.156  1.00 49.09           N  
ATOM   3624  CA  PRO C   6      22.875  -2.211 -33.312  1.00 49.09           C  
ATOM   3625  C   PRO C   6      21.375  -2.090 -33.562  1.00 49.09           C  
ATOM   3626  CB  PRO C   6      23.609  -0.918 -33.688  1.00 49.09           C  
ATOM   3627  O   PRO C   6      20.672  -1.428 -32.812  1.00 49.09           O  
ATOM   3628  CG  PRO C   6      24.547  -1.313 -34.781  1.00 49.09           C  
ATOM   3629  CD  PRO C   6      24.375  -2.779 -35.031  1.00 49.09           C  
ATOM   3630  N   SER C   7      20.859  -2.617 -34.844  1.00 57.75           N  
ATOM   3631  CA  SER C   7      19.547  -2.717 -35.500  1.00 57.75           C  
ATOM   3632  C   SER C   7      18.609  -3.615 -34.719  1.00 57.75           C  
ATOM   3633  CB  SER C   7      19.719  -3.250 -36.938  1.00 57.75           C  
ATOM   3634  O   SER C   7      17.391  -3.520 -34.875  1.00 57.75           O  
ATOM   3635  OG  SER C   7      20.281  -4.547 -36.906  1.00 57.75           O  
ATOM   3636  N   ASN C   8      19.344  -4.398 -33.688  1.00 69.44           N  
ATOM   3637  CA  ASN C   8      18.531  -5.422 -33.031  1.00 69.44           C  
ATOM   3638  C   ASN C   8      17.656  -4.824 -31.938  1.00 69.44           C  
ATOM   3639  CB  ASN C   8      19.422  -6.523 -32.469  1.00 69.44           C  
ATOM   3640  O   ASN C   8      16.484  -5.160 -31.828  1.00 69.44           O  
ATOM   3641  CG  ASN C   8      19.344  -7.812 -33.250  1.00 69.44           C  
ATOM   3642  ND2 ASN C   8      20.250  -8.742 -32.969  1.00 69.44           N  
ATOM   3643  OD1 ASN C   8      18.484  -7.969 -34.125  1.00 69.44           O  
ATOM   3644  N   MET C   9      18.250  -3.717 -31.281  1.00 80.12           N  
ATOM   3645  CA  MET C   9      17.438  -3.129 -30.219  1.00 80.12           C  
ATOM   3646  C   MET C   9      16.219  -2.412 -30.797  1.00 80.12           C  
ATOM   3647  CB  MET C   9      18.266  -2.156 -29.375  1.00 80.12           C  
ATOM   3648  O   MET C   9      15.125  -2.494 -30.250  1.00 80.12           O  
ATOM   3649  CG  MET C   9      17.562  -1.697 -28.109  1.00 80.12           C  
ATOM   3650  SD  MET C   9      18.734  -0.971 -26.891  1.00 80.12           S  
ATOM   3651  CE  MET C   9      19.344   0.447 -27.844  1.00 80.12           C  
ATOM   3652  N   SER C  10      16.469  -1.696 -31.828  1.00 84.31           N  
ATOM   3653  CA  SER C  10      15.367  -0.994 -32.500  1.00 84.31           C  
ATOM   3654  C   SER C  10      14.312  -1.970 -33.000  1.00 84.31           C  
ATOM   3655  CB  SER C  10      15.891  -0.146 -33.656  1.00 84.31           C  
ATOM   3656  O   SER C  10      13.109  -1.711 -32.875  1.00 84.31           O  
ATOM   3657  OG  SER C  10      16.484  -0.965 -34.656  1.00 84.31           O  
ATOM   3658  N   LEU C  11      14.859  -3.053 -33.531  1.00 87.75           N  
ATOM   3659  CA  LEU C  11      13.945  -4.074 -34.031  1.00 87.75           C  
ATOM   3660  C   LEU C  11      13.141  -4.688 -32.906  1.00 87.75           C  
ATOM   3661  CB  LEU C  11      14.719  -5.168 -34.781  1.00 87.75           C  
ATOM   3662  O   LEU C  11      11.938  -4.922 -33.031  1.00 87.75           O  
ATOM   3663  CG  LEU C  11      13.875  -6.230 -35.500  1.00 87.75           C  
ATOM   3664  CD1 LEU C  11      13.070  -5.605 -36.625  1.00 87.75           C  
ATOM   3665  CD2 LEU C  11      14.758  -7.355 -36.000  1.00 87.75           C  
ATOM   3666  N   VAL C  12      13.781  -4.902 -31.844  1.00 89.44           N  
ATOM   3667  CA  VAL C  12      13.109  -5.477 -30.672  1.00 89.44           C  
ATOM   3668  C   VAL C  12      12.102  -4.480 -30.125  1.00 89.44           C  
ATOM   3669  CB  VAL C  12      14.125  -5.879 -29.578  1.00 89.44           C  
ATOM   3670  O   VAL C  12      10.977  -4.855 -29.781  1.00 89.44           O  
ATOM   3671  CG1 VAL C  12      13.398  -6.324 -28.312  1.00 89.44           C  
ATOM   3672  CG2 VAL C  12      15.047  -6.984 -30.078  1.00 89.44           C  
ATOM   3673  N   LYS C  13      12.484  -3.275 -30.031  1.00 90.62           N  
ATOM   3674  CA  LYS C  13      11.586  -2.227 -29.547  1.00 90.62           C  
ATOM   3675  C   LYS C  13      10.336  -2.129 -30.406  1.00 90.62           C  
ATOM   3676  CB  LYS C  13      12.305  -0.879 -29.500  1.00 90.62           C  
ATOM   3677  O   LYS C  13       9.219  -2.057 -29.906  1.00 90.62           O  
ATOM   3678  CG  LYS C  13      11.430   0.281 -29.062  1.00 90.62           C  
ATOM   3679  CD  LYS C  13      12.203   1.594 -29.047  1.00 90.62           C  
ATOM   3680  CE  LYS C  13      11.320   2.760 -28.625  1.00 90.62           C  
ATOM   3681  NZ  LYS C  13       9.906   2.582 -29.094  1.00 90.62           N  
ATOM   3682  N   GLU C  14      10.531  -2.107 -31.641  1.00 93.31           N  
ATOM   3683  CA  GLU C  14       9.414  -2.049 -32.562  1.00 93.31           C  
ATOM   3684  C   GLU C  14       8.500  -3.264 -32.406  1.00 93.31           C  
ATOM   3685  CB  GLU C  14       9.914  -1.951 -34.000  1.00 93.31           C  
ATOM   3686  O   GLU C  14       7.277  -3.143 -32.469  1.00 93.31           O  
ATOM   3687  CG  GLU C  14      10.391  -0.559 -34.406  1.00 93.31           C  
ATOM   3688  CD  GLU C  14      10.961  -0.494 -35.812  1.00 93.31           C  
ATOM   3689  OE1 GLU C  14      11.461   0.579 -36.219  1.00 93.31           O  
ATOM   3690  OE2 GLU C  14      10.898  -1.524 -36.500  1.00 93.31           O  
ATOM   3691  N   THR C  15       9.156  -4.379 -32.312  1.00 93.06           N  
ATOM   3692  CA  THR C  15       8.398  -5.609 -32.125  1.00 93.06           C  
ATOM   3693  C   THR C  15       7.535  -5.527 -30.875  1.00 93.06           C  
ATOM   3694  CB  THR C  15       9.328  -6.832 -32.031  1.00 93.06           C  
ATOM   3695  O   THR C  15       6.336  -5.809 -30.922  1.00 93.06           O  
ATOM   3696  CG2 THR C  15       8.531  -8.117 -31.812  1.00 93.06           C  
ATOM   3697  OG1 THR C  15      10.078  -6.949 -33.250  1.00 93.06           O  
ATOM   3698  N   VAL C  16       8.102  -5.086 -29.781  1.00 93.38           N  
ATOM   3699  CA  VAL C  16       7.383  -4.977 -28.531  1.00 93.38           C  
ATOM   3700  C   VAL C  16       6.281  -3.928 -28.641  1.00 93.38           C  
ATOM   3701  CB  VAL C  16       8.328  -4.617 -27.359  1.00 93.38           C  
ATOM   3702  O   VAL C  16       5.160  -4.137 -28.188  1.00 93.38           O  
ATOM   3703  CG1 VAL C  16       7.535  -4.332 -26.078  1.00 93.38           C  
ATOM   3704  CG2 VAL C  16       9.336  -5.746 -27.125  1.00 93.38           C  
ATOM   3705  N   ASP C  17       6.586  -2.807 -29.281  1.00 94.69           N  
ATOM   3706  CA  ASP C  17       5.586  -1.769 -29.516  1.00 94.69           C  
ATOM   3707  C   ASP C  17       4.395  -2.318 -30.297  1.00 94.69           C  
ATOM   3708  CB  ASP C  17       6.203  -0.583 -30.250  1.00 94.69           C  
ATOM   3709  O   ASP C  17       3.242  -2.043 -29.953  1.00 94.69           O  
ATOM   3710  CG  ASP C  17       7.062   0.293 -29.359  1.00 94.69           C  
ATOM   3711  OD1 ASP C  17       6.992   0.157 -28.125  1.00 94.69           O  
ATOM   3712  OD2 ASP C  17       7.820   1.129 -29.906  1.00 94.69           O  
ATOM   3713  N   ARG C  18       4.656  -3.102 -31.219  1.00 95.00           N  
ATOM   3714  CA  ARG C  18       3.615  -3.686 -32.062  1.00 95.00           C  
ATOM   3715  C   ARG C  18       2.770  -4.680 -31.266  1.00 95.00           C  
ATOM   3716  CB  ARG C  18       4.230  -4.375 -33.281  1.00 95.00           C  
ATOM   3717  O   ARG C  18       1.547  -4.719 -31.422  1.00 95.00           O  
ATOM   3718  CG  ARG C  18       3.211  -4.809 -34.312  1.00 95.00           C  
ATOM   3719  CD  ARG C  18       3.875  -5.477 -35.500  1.00 95.00           C  
ATOM   3720  NE  ARG C  18       4.918  -6.410 -35.094  1.00 95.00           N  
ATOM   3721  NH1 ARG C  18       4.414  -8.008 -36.688  1.00 95.00           N  
ATOM   3722  NH2 ARG C  18       6.125  -8.359 -35.219  1.00 95.00           N  
ATOM   3723  CZ  ARG C  18       5.148  -7.590 -35.656  1.00 95.00           C  
ATOM   3724  N   LEU C  19       3.404  -5.520 -30.516  1.00 94.38           N  
ATOM   3725  CA  LEU C  19       2.705  -6.523 -29.719  1.00 94.38           C  
ATOM   3726  C   LEU C  19       1.743  -5.871 -28.734  1.00 94.38           C  
ATOM   3727  CB  LEU C  19       3.707  -7.402 -28.969  1.00 94.38           C  
ATOM   3728  O   LEU C  19       0.638  -6.371 -28.516  1.00 94.38           O  
ATOM   3729  CG  LEU C  19       4.535  -8.367 -29.812  1.00 94.38           C  
ATOM   3730  CD1 LEU C  19       5.574  -9.078 -28.953  1.00 94.38           C  
ATOM   3731  CD2 LEU C  19       3.631  -9.383 -30.516  1.00 94.38           C  
ATOM   3732  N   LEU C  20       2.135  -4.719 -28.188  1.00 94.38           N  
ATOM   3733  CA  LEU C  20       1.355  -4.098 -27.125  1.00 94.38           C  
ATOM   3734  C   LEU C  20       0.350  -3.105 -27.703  1.00 94.38           C  
ATOM   3735  CB  LEU C  20       2.277  -3.389 -26.125  1.00 94.38           C  
ATOM   3736  O   LEU C  20      -0.614  -2.732 -27.016  1.00 94.38           O  
ATOM   3737  CG  LEU C  20       3.191  -4.289 -25.297  1.00 94.38           C  
ATOM   3738  CD1 LEU C  20       4.059  -3.445 -24.359  1.00 94.38           C  
ATOM   3739  CD2 LEU C  20       2.367  -5.293 -24.500  1.00 94.38           C  
ATOM   3740  N   LYS C  21       0.621  -2.689 -28.859  1.00 92.56           N  
ATOM   3741  CA  LYS C  21      -0.315  -1.764 -29.500  1.00 92.56           C  
ATOM   3742  C   LYS C  21      -1.678  -2.418 -29.703  1.00 92.56           C  
ATOM   3743  CB  LYS C  21       0.239  -1.270 -30.828  1.00 92.56           C  
ATOM   3744  O   LYS C  21      -1.800  -3.383 -30.453  1.00 92.56           O  
ATOM   3745  CG  LYS C  21      -0.567  -0.141 -31.453  1.00 92.56           C  
ATOM   3746  CD  LYS C  21       0.083   0.369 -32.750  1.00 92.56           C  
ATOM   3747  CE  LYS C  21      -0.701   1.525 -33.344  1.00 92.56           C  
ATOM   3748  NZ  LYS C  21      -0.037   2.064 -34.562  1.00 92.56           N  
ATOM   3749  N   GLY C  22      -2.684  -1.961 -28.984  1.00 89.50           N  
ATOM   3750  CA  GLY C  22      -4.031  -2.477 -29.141  1.00 89.50           C  
ATOM   3751  C   GLY C  22      -4.297  -3.727 -28.328  1.00 89.50           C  
ATOM   3752  O   GLY C  22      -5.344  -4.359 -28.469  1.00 89.50           O  
ATOM   3753  N   TYR C  23      -3.316  -4.254 -27.703  1.00 94.12           N  
ATOM   3754  CA  TYR C  23      -3.512  -5.414 -26.828  1.00 94.12           C  
ATOM   3755  C   TYR C  23      -4.523  -5.105 -25.734  1.00 94.12           C  
ATOM   3756  CB  TYR C  23      -2.182  -5.852 -26.219  1.00 94.12           C  
ATOM   3757  O   TYR C  23      -4.324  -4.184 -24.938  1.00 94.12           O  
ATOM   3758  CG  TYR C  23      -2.281  -7.117 -25.391  1.00 94.12           C  
ATOM   3759  CD1 TYR C  23      -2.475  -7.066 -24.016  1.00 94.12           C  
ATOM   3760  CD2 TYR C  23      -2.178  -8.367 -26.000  1.00 94.12           C  
ATOM   3761  CE1 TYR C  23      -2.564  -8.227 -23.266  1.00 94.12           C  
ATOM   3762  CE2 TYR C  23      -2.268  -9.539 -25.250  1.00 94.12           C  
ATOM   3763  OH  TYR C  23      -2.549 -10.609 -23.141  1.00 94.12           O  
ATOM   3764  CZ  TYR C  23      -2.461  -9.461 -23.891  1.00 94.12           C  
ATOM   3765  N   ASP C  24      -5.605  -5.781 -25.672  1.00 93.69           N  
ATOM   3766  CA  ASP C  24      -6.664  -5.574 -24.688  1.00 93.69           C  
ATOM   3767  C   ASP C  24      -6.484  -6.500 -23.484  1.00 93.69           C  
ATOM   3768  CB  ASP C  24      -8.039  -5.801 -25.312  1.00 93.69           C  
ATOM   3769  O   ASP C  24      -6.898  -7.664 -23.516  1.00 93.69           O  
ATOM   3770  CG  ASP C  24      -9.180  -5.262 -24.469  1.00 93.69           C  
ATOM   3771  OD1 ASP C  24      -9.000  -5.086 -23.250  1.00 93.69           O  
ATOM   3772  OD2 ASP C  24     -10.266  -5.008 -25.031  1.00 93.69           O  
ATOM   3773  N   ILE C  25      -5.961  -5.965 -22.484  1.00 93.38           N  
ATOM   3774  CA  ILE C  25      -5.605  -6.684 -21.266  1.00 93.38           C  
ATOM   3775  C   ILE C  25      -6.871  -7.207 -20.578  1.00 93.38           C  
ATOM   3776  CB  ILE C  25      -4.809  -5.789 -20.281  1.00 93.38           C  
ATOM   3777  O   ILE C  25      -6.805  -8.102 -19.734  1.00 93.38           O  
ATOM   3778  CG1 ILE C  25      -4.344  -6.605 -19.078  1.00 93.38           C  
ATOM   3779  CG2 ILE C  25      -5.648  -4.586 -19.844  1.00 93.38           C  
ATOM   3780  CD1 ILE C  25      -3.371  -5.863 -18.156  1.00 93.38           C  
ATOM   3781  N   ARG C  26      -8.047  -6.746 -20.891  1.00 91.44           N  
ATOM   3782  CA  ARG C  26      -9.297  -7.117 -20.250  1.00 91.44           C  
ATOM   3783  C   ARG C  26      -9.773  -8.484 -20.719  1.00 91.44           C  
ATOM   3784  CB  ARG C  26     -10.375  -6.066 -20.516  1.00 91.44           C  
ATOM   3785  O   ARG C  26     -10.617  -9.117 -20.078  1.00 91.44           O  
ATOM   3786  CG  ARG C  26     -10.023  -4.676 -20.016  1.00 91.44           C  
ATOM   3787  CD  ARG C  26     -10.969  -3.617 -20.562  1.00 91.44           C  
ATOM   3788  NE  ARG C  26     -10.836  -3.471 -22.000  1.00 91.44           N  
ATOM   3789  NH1 ARG C  26     -12.414  -1.794 -22.188  1.00 91.44           N  
ATOM   3790  NH2 ARG C  26     -11.320  -2.557 -24.062  1.00 91.44           N  
ATOM   3791  CZ  ARG C  26     -11.523  -2.607 -22.750  1.00 91.44           C  
ATOM   3792  N   LEU C  27      -9.258  -8.953 -21.797  1.00 93.75           N  
ATOM   3793  CA  LEU C  27      -9.727 -10.188 -22.406  1.00 93.75           C  
ATOM   3794  C   LEU C  27      -8.688 -11.297 -22.297  1.00 93.75           C  
ATOM   3795  CB  LEU C  27     -10.078  -9.953 -23.891  1.00 93.75           C  
ATOM   3796  O   LEU C  27      -7.516 -11.086 -22.625  1.00 93.75           O  
ATOM   3797  CG  LEU C  27     -11.141  -8.883 -24.156  1.00 93.75           C  
ATOM   3798  CD1 LEU C  27     -11.281  -8.664 -25.672  1.00 93.75           C  
ATOM   3799  CD2 LEU C  27     -12.477  -9.273 -23.547  1.00 93.75           C  
ATOM   3800  N   ARG C  28      -9.125 -12.453 -21.812  1.00 94.62           N  
ATOM   3801  CA  ARG C  28      -8.250 -13.617 -21.844  1.00 94.62           C  
ATOM   3802  C   ARG C  28      -7.914 -14.016 -23.281  1.00 94.62           C  
ATOM   3803  CB  ARG C  28      -8.891 -14.789 -21.109  1.00 94.62           C  
ATOM   3804  O   ARG C  28      -8.594 -13.609 -24.219  1.00 94.62           O  
ATOM   3805  CG  ARG C  28     -10.172 -15.289 -21.750  1.00 94.62           C  
ATOM   3806  CD  ARG C  28     -10.570 -16.672 -21.219  1.00 94.62           C  
ATOM   3807  NE  ARG C  28     -11.750 -17.188 -21.906  1.00 94.62           N  
ATOM   3808  NH1 ARG C  28     -10.570 -18.578 -23.312  1.00 94.62           N  
ATOM   3809  NH2 ARG C  28     -12.852 -18.500 -23.438  1.00 94.62           N  
ATOM   3810  CZ  ARG C  28     -11.719 -18.094 -22.891  1.00 94.62           C  
ATOM   3811  N   PRO C  29      -6.805 -14.805 -23.469  1.00 95.31           N  
ATOM   3812  CA  PRO C  29      -6.484 -15.297 -24.812  1.00 95.31           C  
ATOM   3813  C   PRO C  29      -7.633 -16.078 -25.453  1.00 95.31           C  
ATOM   3814  CB  PRO C  29      -5.273 -16.203 -24.578  1.00 95.31           C  
ATOM   3815  O   PRO C  29      -8.328 -16.828 -24.766  1.00 95.31           O  
ATOM   3816  CG  PRO C  29      -4.668 -15.703 -23.297  1.00 95.31           C  
ATOM   3817  CD  PRO C  29      -5.773 -15.227 -22.406  1.00 95.31           C  
ATOM   3818  N   ASP C  30      -7.918 -15.750 -26.688  1.00 92.06           N  
ATOM   3819  CA  ASP C  30      -8.945 -16.438 -27.469  1.00 92.06           C  
ATOM   3820  C   ASP C  30     -10.312 -16.328 -26.797  1.00 92.06           C  
ATOM   3821  CB  ASP C  30      -8.578 -17.906 -27.656  1.00 92.06           C  
ATOM   3822  O   ASP C  30     -11.023 -17.312 -26.656  1.00 92.06           O  
ATOM   3823  CG  ASP C  30      -7.477 -18.125 -28.688  1.00 92.06           C  
ATOM   3824  OD1 ASP C  30      -7.246 -17.219 -29.516  1.00 92.06           O  
ATOM   3825  OD2 ASP C  30      -6.836 -19.203 -28.656  1.00 92.06           O  
ATOM   3826  N   PHE C  31     -10.625 -15.211 -26.375  1.00 91.62           N  
ATOM   3827  CA  PHE C  31     -11.891 -14.953 -25.703  1.00 91.62           C  
ATOM   3828  C   PHE C  31     -13.070 -15.336 -26.594  1.00 91.62           C  
ATOM   3829  CB  PHE C  31     -12.000 -13.477 -25.312  1.00 91.62           C  
ATOM   3830  O   PHE C  31     -13.141 -14.922 -27.750  1.00 91.62           O  
ATOM   3831  CG  PHE C  31     -13.102 -13.188 -24.328  1.00 91.62           C  
ATOM   3832  CD1 PHE C  31     -14.305 -12.641 -24.750  1.00 91.62           C  
ATOM   3833  CD2 PHE C  31     -12.938 -13.461 -22.969  1.00 91.62           C  
ATOM   3834  CE1 PHE C  31     -15.328 -12.375 -23.844  1.00 91.62           C  
ATOM   3835  CE2 PHE C  31     -13.953 -13.195 -22.062  1.00 91.62           C  
ATOM   3836  CZ  PHE C  31     -15.148 -12.656 -22.500  1.00 91.62           C  
ATOM   3837  N   GLY C  32     -13.977 -16.109 -26.062  1.00 87.88           N  
ATOM   3838  CA  GLY C  32     -15.086 -16.625 -26.859  1.00 87.88           C  
ATOM   3839  C   GLY C  32     -14.781 -17.953 -27.500  1.00 87.88           C  
ATOM   3840  O   GLY C  32     -15.664 -18.578 -28.109  1.00 87.88           O  
ATOM   3841  N   GLY C  33     -13.523 -18.359 -27.469  1.00 91.00           N  
ATOM   3842  CA  GLY C  33     -13.086 -19.641 -28.000  1.00 91.00           C  
ATOM   3843  C   GLY C  33     -12.867 -20.688 -26.938  1.00 91.00           C  
ATOM   3844  O   GLY C  33     -13.570 -20.703 -25.922  1.00 91.00           O  
ATOM   3845  N   PRO C  34     -12.117 -21.641 -27.312  1.00 94.31           N  
ATOM   3846  CA  PRO C  34     -11.828 -22.719 -26.344  1.00 94.31           C  
ATOM   3847  C   PRO C  34     -11.102 -22.203 -25.094  1.00 94.31           C  
ATOM   3848  CB  PRO C  34     -10.945 -23.672 -27.141  1.00 94.31           C  
ATOM   3849  O   PRO C  34     -10.562 -21.094 -25.109  1.00 94.31           O  
ATOM   3850  CG  PRO C  34     -10.367 -22.844 -28.234  1.00 94.31           C  
ATOM   3851  CD  PRO C  34     -11.344 -21.750 -28.578  1.00 94.31           C  
ATOM   3852  N   PRO C  35     -11.219 -22.953 -24.078  1.00 97.31           N  
ATOM   3853  CA  PRO C  35     -10.555 -22.562 -22.828  1.00 97.31           C  
ATOM   3854  C   PRO C  35      -9.039 -22.438 -22.984  1.00 97.31           C  
ATOM   3855  CB  PRO C  35     -10.922 -23.688 -21.859  1.00 97.31           C  
ATOM   3856  O   PRO C  35      -8.438 -23.188 -23.766  1.00 97.31           O  
ATOM   3857  CG  PRO C  35     -11.258 -24.844 -22.734  1.00 97.31           C  
ATOM   3858  CD  PRO C  35     -11.812 -24.328 -24.031  1.00 97.31           C  
ATOM   3859  N   VAL C  36      -8.477 -21.531 -22.281  1.00 97.50           N  
ATOM   3860  CA  VAL C  36      -7.035 -21.328 -22.250  1.00 97.50           C  
ATOM   3861  C   VAL C  36      -6.375 -22.359 -21.344  1.00 97.50           C  
ATOM   3862  CB  VAL C  36      -6.684 -19.891 -21.781  1.00 97.50           C  
ATOM   3863  O   VAL C  36      -6.727 -22.469 -20.172  1.00 97.50           O  
ATOM   3864  CG1 VAL C  36      -5.172 -19.672 -21.828  1.00 97.50           C  
ATOM   3865  CG2 VAL C  36      -7.395 -18.859 -22.656  1.00 97.50           C  
ATOM   3866  N   ALA C  37      -5.434 -23.031 -21.828  1.00 98.31           N  
ATOM   3867  CA  ALA C  37      -4.672 -24.000 -21.031  1.00 98.31           C  
ATOM   3868  C   ALA C  37      -3.516 -23.312 -20.312  1.00 98.31           C  
ATOM   3869  CB  ALA C  37      -4.148 -25.125 -21.906  1.00 98.31           C  
ATOM   3870  O   ALA C  37      -2.596 -22.797 -20.953  1.00 98.31           O  
ATOM   3871  N   VAL C  38      -3.527 -23.328 -19.047  1.00 98.44           N  
ATOM   3872  CA  VAL C  38      -2.473 -22.734 -18.234  1.00 98.44           C  
ATOM   3873  C   VAL C  38      -1.674 -23.828 -17.531  1.00 98.44           C  
ATOM   3874  CB  VAL C  38      -3.047 -21.734 -17.203  1.00 98.44           C  
ATOM   3875  O   VAL C  38      -2.205 -24.531 -16.672  1.00 98.44           O  
ATOM   3876  CG1 VAL C  38      -1.923 -21.094 -16.391  1.00 98.44           C  
ATOM   3877  CG2 VAL C  38      -3.896 -20.672 -17.891  1.00 98.44           C  
ATOM   3878  N   GLY C  39      -0.423 -23.938 -17.844  1.00 98.31           N  
ATOM   3879  CA  GLY C  39       0.490 -24.859 -17.203  1.00 98.31           C  
ATOM   3880  C   GLY C  39       1.203 -24.266 -16.000  1.00 98.31           C  
ATOM   3881  O   GLY C  39       1.711 -23.141 -16.062  1.00 98.31           O  
ATOM   3882  N   MET C  40       1.259 -25.016 -14.953  1.00 97.19           N  
ATOM   3883  CA  MET C  40       1.838 -24.484 -13.719  1.00 97.19           C  
ATOM   3884  C   MET C  40       2.996 -25.359 -13.242  1.00 97.19           C  
ATOM   3885  CB  MET C  40       0.775 -24.391 -12.625  1.00 97.19           C  
ATOM   3886  O   MET C  40       2.938 -26.578 -13.344  1.00 97.19           O  
ATOM   3887  CG  MET C  40      -0.377 -23.453 -12.961  1.00 97.19           C  
ATOM   3888  SD  MET C  40      -1.559 -23.266 -11.570  1.00 97.19           S  
ATOM   3889  CE  MET C  40      -2.730 -22.094 -12.312  1.00 97.19           C  
ATOM   3890  N   ASN C  41       4.055 -24.703 -12.742  1.00 95.75           N  
ATOM   3891  CA  ASN C  41       5.215 -25.281 -12.070  1.00 95.75           C  
ATOM   3892  C   ASN C  41       5.516 -24.578 -10.750  1.00 95.75           C  
ATOM   3893  CB  ASN C  41       6.441 -25.234 -12.984  1.00 95.75           C  
ATOM   3894  O   ASN C  41       5.352 -23.359 -10.648  1.00 95.75           O  
ATOM   3895  CG  ASN C  41       6.227 -25.984 -14.281  1.00 95.75           C  
ATOM   3896  ND2 ASN C  41       6.879 -27.141 -14.422  1.00 95.75           N  
ATOM   3897  OD1 ASN C  41       5.480 -25.547 -15.156  1.00 95.75           O  
ATOM   3898  N   ILE C  42       5.941 -25.359  -9.789  1.00 96.56           N  
ATOM   3899  CA  ILE C  42       6.285 -24.781  -8.492  1.00 96.56           C  
ATOM   3900  C   ILE C  42       7.672 -25.250  -8.070  1.00 96.56           C  
ATOM   3901  CB  ILE C  42       5.238 -25.156  -7.418  1.00 96.56           C  
ATOM   3902  O   ILE C  42       7.965 -26.438  -8.102  1.00 96.56           O  
ATOM   3903  CG1 ILE C  42       3.883 -24.516  -7.746  1.00 96.56           C  
ATOM   3904  CG2 ILE C  42       5.723 -24.719  -6.027  1.00 96.56           C  
ATOM   3905  CD1 ILE C  42       2.762 -24.922  -6.805  1.00 96.56           C  
ATOM   3906  N   ASP C  43       8.516 -24.391  -7.785  1.00 95.19           N  
ATOM   3907  CA  ASP C  43       9.781 -24.672  -7.109  1.00 95.19           C  
ATOM   3908  C   ASP C  43       9.734 -24.219  -5.656  1.00 95.19           C  
ATOM   3909  CB  ASP C  43      10.938 -24.000  -7.844  1.00 95.19           C  
ATOM   3910  O   ASP C  43       9.664 -23.016  -5.383  1.00 95.19           O  
ATOM   3911  CG  ASP C  43      12.289 -24.312  -7.234  1.00 95.19           C  
ATOM   3912  OD1 ASP C  43      12.508 -25.469  -6.801  1.00 95.19           O  
ATOM   3913  OD2 ASP C  43      13.148 -23.406  -7.180  1.00 95.19           O  
ATOM   3914  N   ILE C  44       9.758 -25.109  -4.773  1.00 94.94           N  
ATOM   3915  CA  ILE C  44       9.664 -24.797  -3.350  1.00 94.94           C  
ATOM   3916  C   ILE C  44      11.031 -24.344  -2.834  1.00 94.94           C  
ATOM   3917  CB  ILE C  44       9.164 -26.000  -2.535  1.00 94.94           C  
ATOM   3918  O   ILE C  44      11.992 -25.125  -2.824  1.00 94.94           O  
ATOM   3919  CG1 ILE C  44       7.859 -26.547  -3.137  1.00 94.94           C  
ATOM   3920  CG2 ILE C  44       8.969 -25.625  -1.064  1.00 94.94           C  
ATOM   3921  CD1 ILE C  44       6.684 -25.594  -3.027  1.00 94.94           C  
ATOM   3922  N   ALA C  45      11.102 -23.141  -2.457  1.00 92.06           N  
ATOM   3923  CA  ALA C  45      12.336 -22.594  -1.914  1.00 92.06           C  
ATOM   3924  C   ALA C  45      12.523 -22.984  -0.454  1.00 92.06           C  
ATOM   3925  CB  ALA C  45      12.344 -21.062  -2.047  1.00 92.06           C  
ATOM   3926  O   ALA C  45      13.625 -23.359  -0.041  1.00 92.06           O  
ATOM   3927  N   SER C  46      11.422 -22.938   0.320  1.00 90.19           N  
ATOM   3928  CA  SER C  46      11.508 -23.297   1.731  1.00 90.19           C  
ATOM   3929  C   SER C  46      10.117 -23.484   2.334  1.00 90.19           C  
ATOM   3930  CB  SER C  46      12.266 -22.234   2.516  1.00 90.19           C  
ATOM   3931  O   SER C  46       9.125 -22.984   1.798  1.00 90.19           O  
ATOM   3932  OG  SER C  46      11.547 -21.016   2.539  1.00 90.19           O  
ATOM   3933  N   ILE C  47      10.023 -24.266   3.352  1.00 88.81           N  
ATOM   3934  CA  ILE C  47       8.891 -24.375   4.266  1.00 88.81           C  
ATOM   3935  C   ILE C  47       9.312 -23.938   5.664  1.00 88.81           C  
ATOM   3936  CB  ILE C  47       8.320 -25.812   4.305  1.00 88.81           C  
ATOM   3937  O   ILE C  47      10.039 -24.656   6.355  1.00 88.81           O  
ATOM   3938  CG1 ILE C  47       7.848 -26.234   2.908  1.00 88.81           C  
ATOM   3939  CG2 ILE C  47       7.188 -25.922   5.324  1.00 88.81           C  
ATOM   3940  CD1 ILE C  47       7.312 -27.656   2.842  1.00 88.81           C  
ATOM   3941  N   ASP C  48       8.984 -22.781   6.055  1.00 81.00           N  
ATOM   3942  CA  ASP C  48       9.539 -22.078   7.203  1.00 81.00           C  
ATOM   3943  C   ASP C  48       8.898 -22.547   8.500  1.00 81.00           C  
ATOM   3944  CB  ASP C  48       9.336 -20.562   7.047  1.00 81.00           C  
ATOM   3945  O   ASP C  48       9.586 -22.750   9.508  1.00 81.00           O  
ATOM   3946  CG  ASP C  48      10.109 -19.984   5.875  1.00 81.00           C  
ATOM   3947  OD1 ASP C  48      11.227 -20.469   5.578  1.00 81.00           O  
ATOM   3948  OD2 ASP C  48       9.609 -19.031   5.246  1.00 81.00           O  
ATOM   3949  N   MET C  49       7.609 -22.641   8.531  1.00 85.31           N  
ATOM   3950  CA  MET C  49       6.941 -22.891   9.805  1.00 85.31           C  
ATOM   3951  C   MET C  49       5.691 -23.734   9.609  1.00 85.31           C  
ATOM   3952  CB  MET C  49       6.578 -21.562  10.492  1.00 85.31           C  
ATOM   3953  O   MET C  49       4.953 -23.547   8.641  1.00 85.31           O  
ATOM   3954  CG  MET C  49       6.066 -21.734  11.914  1.00 85.31           C  
ATOM   3955  SD  MET C  49       5.633 -20.125  12.695  1.00 85.31           S  
ATOM   3956  CE  MET C  49       4.957 -19.250  11.266  1.00 85.31           C  
ATOM   3957  N   VAL C  50       5.594 -24.750  10.477  1.00 89.56           N  
ATOM   3958  CA  VAL C  50       4.355 -25.500  10.648  1.00 89.56           C  
ATOM   3959  C   VAL C  50       3.809 -25.281  12.055  1.00 89.56           C  
ATOM   3960  CB  VAL C  50       4.562 -27.000  10.375  1.00 89.56           C  
ATOM   3961  O   VAL C  50       4.410 -25.734  13.031  1.00 89.56           O  
ATOM   3962  CG1 VAL C  50       3.242 -27.766  10.500  1.00 89.56           C  
ATOM   3963  CG2 VAL C  50       5.176 -27.219   8.992  1.00 89.56           C  
ATOM   3964  N   SER C  51       2.752 -24.625  12.086  1.00 89.88           N  
ATOM   3965  CA  SER C  51       2.209 -24.250  13.383  1.00 89.88           C  
ATOM   3966  C   SER C  51       0.977 -25.078  13.742  1.00 89.88           C  
ATOM   3967  CB  SER C  51       1.854 -22.766  13.398  1.00 89.88           C  
ATOM   3968  O   SER C  51      -0.087 -24.891  13.141  1.00 89.88           O  
ATOM   3969  OG  SER C  51       1.176 -22.406  14.594  1.00 89.88           O  
ATOM   3970  N   GLU C  52       1.076 -25.828  14.805  1.00 86.88           N  
ATOM   3971  CA  GLU C  52      -0.052 -26.609  15.297  1.00 86.88           C  
ATOM   3972  C   GLU C  52      -1.070 -25.719  16.000  1.00 86.88           C  
ATOM   3973  CB  GLU C  52       0.432 -27.719  16.234  1.00 86.88           C  
ATOM   3974  O   GLU C  52      -2.260 -26.047  16.047  1.00 86.88           O  
ATOM   3975  CG  GLU C  52       1.311 -28.766  15.570  1.00 86.88           C  
ATOM   3976  CD  GLU C  52       1.920 -29.750  16.547  1.00 86.88           C  
ATOM   3977  OE1 GLU C  52       2.639 -30.672  16.109  1.00 86.88           O  
ATOM   3978  OE2 GLU C  52       1.675 -29.609  17.766  1.00 86.88           O  
ATOM   3979  N   VAL C  53      -0.594 -24.688  16.531  1.00 83.94           N  
ATOM   3980  CA  VAL C  53      -1.438 -23.766  17.297  1.00 83.94           C  
ATOM   3981  C   VAL C  53      -2.340 -23.000  16.344  1.00 83.94           C  
ATOM   3982  CB  VAL C  53      -0.594 -22.797  18.141  1.00 83.94           C  
ATOM   3983  O   VAL C  53      -3.545 -22.875  16.578  1.00 83.94           O  
ATOM   3984  CG1 VAL C  53      -1.488 -21.750  18.828  1.00 83.94           C  
ATOM   3985  CG2 VAL C  53       0.227 -23.562  19.172  1.00 83.94           C  
ATOM   3986  N   ASN C  54      -1.806 -22.562  15.258  1.00 86.00           N  
ATOM   3987  CA  ASN C  54      -2.549 -21.734  14.312  1.00 86.00           C  
ATOM   3988  C   ASN C  54      -3.154 -22.578  13.188  1.00 86.00           C  
ATOM   3989  CB  ASN C  54      -1.649 -20.641  13.727  1.00 86.00           C  
ATOM   3990  O   ASN C  54      -3.930 -22.062  12.375  1.00 86.00           O  
ATOM   3991  CG  ASN C  54      -1.232 -19.609  14.766  1.00 86.00           C  
ATOM   3992  ND2 ASN C  54       0.000 -19.141  14.656  1.00 86.00           N  
ATOM   3993  OD1 ASN C  54      -2.012 -19.266  15.656  1.00 86.00           O  
ATOM   3994  N   MET C  55      -2.764 -23.891  13.180  1.00 88.75           N  
ATOM   3995  CA  MET C  55      -3.250 -24.812  12.164  1.00 88.75           C  
ATOM   3996  C   MET C  55      -2.916 -24.312  10.766  1.00 88.75           C  
ATOM   3997  CB  MET C  55      -4.758 -25.031  12.297  1.00 88.75           C  
ATOM   3998  O   MET C  55      -3.793 -24.234   9.898  1.00 88.75           O  
ATOM   3999  CG  MET C  55      -5.172 -25.703  13.594  1.00 88.75           C  
ATOM   4000  SD  MET C  55      -4.609 -27.453  13.680  1.00 88.75           S  
ATOM   4001  CE  MET C  55      -5.387 -27.953  15.242  1.00 88.75           C  
ATOM   4002  N   ASP C  56      -1.655 -23.969  10.523  1.00 93.69           N  
ATOM   4003  CA  ASP C  56      -1.205 -23.453   9.234  1.00 93.69           C  
ATOM   4004  C   ASP C  56       0.273 -23.750   9.008  1.00 93.69           C  
ATOM   4005  CB  ASP C  56      -1.449 -21.938   9.156  1.00 93.69           C  
ATOM   4006  O   ASP C  56       0.931 -24.344   9.867  1.00 93.69           O  
ATOM   4007  CG  ASP C  56      -0.715 -21.156  10.227  1.00 93.69           C  
ATOM   4008  OD1 ASP C  56       0.338 -21.625  10.711  1.00 93.69           O  
ATOM   4009  OD2 ASP C  56      -1.196 -20.062  10.602  1.00 93.69           O  
ATOM   4010  N   TYR C  57       0.766 -23.531   7.832  1.00 94.69           N  
ATOM   4011  CA  TYR C  57       2.168 -23.656   7.449  1.00 94.69           C  
ATOM   4012  C   TYR C  57       2.561 -22.578   6.445  1.00 94.69           C  
ATOM   4013  CB  TYR C  57       2.438 -25.047   6.855  1.00 94.69           C  
ATOM   4014  O   TYR C  57       1.727 -22.125   5.660  1.00 94.69           O  
ATOM   4015  CG  TYR C  57       1.889 -25.234   5.465  1.00 94.69           C  
ATOM   4016  CD1 TYR C  57       0.525 -25.422   5.250  1.00 94.69           C  
ATOM   4017  CD2 TYR C  57       2.732 -25.219   4.359  1.00 94.69           C  
ATOM   4018  CE1 TYR C  57       0.015 -25.594   3.967  1.00 94.69           C  
ATOM   4019  CE2 TYR C  57       2.232 -25.391   3.070  1.00 94.69           C  
ATOM   4020  OH  TYR C  57       0.375 -25.734   1.613  1.00 94.69           O  
ATOM   4021  CZ  TYR C  57       0.875 -25.578   2.885  1.00 94.69           C  
ATOM   4022  N   THR C  58       3.717 -22.156   6.523  1.00 95.38           N  
ATOM   4023  CA  THR C  58       4.230 -21.094   5.664  1.00 95.38           C  
ATOM   4024  C   THR C  58       5.281 -21.641   4.699  1.00 95.38           C  
ATOM   4025  CB  THR C  58       4.836 -19.953   6.492  1.00 95.38           C  
ATOM   4026  O   THR C  58       6.207 -22.344   5.113  1.00 95.38           O  
ATOM   4027  CG2 THR C  58       5.348 -18.828   5.594  1.00 95.38           C  
ATOM   4028  OG1 THR C  58       3.834 -19.422   7.371  1.00 95.38           O  
ATOM   4029  N   LEU C  59       5.148 -21.375   3.441  1.00 95.44           N  
ATOM   4030  CA  LEU C  59       6.113 -21.812   2.441  1.00 95.44           C  
ATOM   4031  C   LEU C  59       6.465 -20.672   1.490  1.00 95.44           C  
ATOM   4032  CB  LEU C  59       5.566 -23.000   1.648  1.00 95.44           C  
ATOM   4033  O   LEU C  59       5.629 -19.812   1.215  1.00 95.44           O  
ATOM   4034  CG  LEU C  59       4.465 -22.688   0.634  1.00 95.44           C  
ATOM   4035  CD1 LEU C  59       4.934 -23.031  -0.777  1.00 95.44           C  
ATOM   4036  CD2 LEU C  59       3.191 -23.453   0.979  1.00 95.44           C  
ATOM   4037  N   THR C  60       7.633 -20.578   1.034  1.00 95.38           N  
ATOM   4038  CA  THR C  60       8.125 -19.703  -0.029  1.00 95.38           C  
ATOM   4039  C   THR C  60       8.367 -20.500  -1.310  1.00 95.38           C  
ATOM   4040  CB  THR C  60       9.414 -18.984   0.388  1.00 95.38           C  
ATOM   4041  O   THR C  60       9.000 -21.562  -1.279  1.00 95.38           O  
ATOM   4042  CG2 THR C  60       9.898 -18.047  -0.707  1.00 95.38           C  
ATOM   4043  OG1 THR C  60       9.172 -18.234   1.583  1.00 95.38           O  
ATOM   4044  N   MET C  61       7.848 -20.016  -2.406  1.00 95.94           N  
ATOM   4045  CA  MET C  61       7.922 -20.781  -3.646  1.00 95.94           C  
ATOM   4046  C   MET C  61       8.133 -19.859  -4.844  1.00 95.94           C  
ATOM   4047  CB  MET C  61       6.656 -21.609  -3.842  1.00 95.94           C  
ATOM   4048  O   MET C  61       7.832 -18.656  -4.773  1.00 95.94           O  
ATOM   4049  CG  MET C  61       5.395 -20.781  -4.020  1.00 95.94           C  
ATOM   4050  SD  MET C  61       3.877 -21.812  -4.070  1.00 95.94           S  
ATOM   4051  CE  MET C  61       2.629 -20.562  -3.664  1.00 95.94           C  
ATOM   4052  N   TYR C  62       8.719 -20.375  -5.879  1.00 96.06           N  
ATOM   4053  CA  TYR C  62       8.672 -19.828  -7.230  1.00 96.06           C  
ATOM   4054  C   TYR C  62       7.516 -20.406  -8.023  1.00 96.06           C  
ATOM   4055  CB  TYR C  62       9.992 -20.078  -7.961  1.00 96.06           C  
ATOM   4056  O   TYR C  62       7.527 -21.594  -8.359  1.00 96.06           O  
ATOM   4057  CG  TYR C  62      11.203 -19.500  -7.262  1.00 96.06           C  
ATOM   4058  CD1 TYR C  62      11.602 -18.188  -7.500  1.00 96.06           C  
ATOM   4059  CD2 TYR C  62      11.945 -20.266  -6.367  1.00 96.06           C  
ATOM   4060  CE1 TYR C  62      12.711 -17.656  -6.859  1.00 96.06           C  
ATOM   4061  CE2 TYR C  62      13.055 -19.734  -5.723  1.00 96.06           C  
ATOM   4062  OH  TYR C  62      14.531 -17.906  -5.336  1.00 96.06           O  
ATOM   4063  CZ  TYR C  62      13.430 -18.438  -5.973  1.00 96.06           C  
ATOM   4064  N   PHE C  63       6.508 -19.641  -8.273  1.00 96.88           N  
ATOM   4065  CA  PHE C  63       5.277 -20.047  -8.938  1.00 96.88           C  
ATOM   4066  C   PHE C  63       5.285 -19.625 -10.406  1.00 96.88           C  
ATOM   4067  CB  PHE C  63       4.055 -19.453  -8.227  1.00 96.88           C  
ATOM   4068  O   PHE C  63       5.234 -18.438 -10.711  1.00 96.88           O  
ATOM   4069  CG  PHE C  63       2.740 -19.922  -8.797  1.00 96.88           C  
ATOM   4070  CD1 PHE C  63       1.774 -19.000  -9.188  1.00 96.88           C  
ATOM   4071  CD2 PHE C  63       2.471 -21.281  -8.938  1.00 96.88           C  
ATOM   4072  CE1 PHE C  63       0.555 -19.438  -9.711  1.00 96.88           C  
ATOM   4073  CE2 PHE C  63       1.255 -21.703  -9.453  1.00 96.88           C  
ATOM   4074  CZ  PHE C  63       0.298 -20.781  -9.844  1.00 96.88           C  
ATOM   4075  N   GLN C  64       5.316 -20.578 -11.328  1.00 96.88           N  
ATOM   4076  CA  GLN C  64       5.402 -20.312 -12.758  1.00 96.88           C  
ATOM   4077  C   GLN C  64       4.113 -20.719 -13.469  1.00 96.88           C  
ATOM   4078  CB  GLN C  64       6.590 -21.062 -13.375  1.00 96.88           C  
ATOM   4079  O   GLN C  64       3.592 -21.812 -13.250  1.00 96.88           O  
ATOM   4080  CG  GLN C  64       7.945 -20.578 -12.859  1.00 96.88           C  
ATOM   4081  CD  GLN C  64       9.102 -21.344 -13.461  1.00 96.88           C  
ATOM   4082  NE2 GLN C  64      10.281 -21.219 -12.859  1.00 96.88           N  
ATOM   4083  OE1 GLN C  64       8.945 -22.047 -14.469  1.00 96.88           O  
ATOM   4084  N   GLN C  65       3.645 -19.906 -14.289  1.00 97.75           N  
ATOM   4085  CA  GLN C  65       2.482 -20.141 -15.133  1.00 97.75           C  
ATOM   4086  C   GLN C  65       2.824 -19.922 -16.609  1.00 97.75           C  
ATOM   4087  CB  GLN C  65       1.326 -19.219 -14.727  1.00 97.75           C  
ATOM   4088  O   GLN C  65       3.527 -18.969 -16.953  1.00 97.75           O  
ATOM   4089  CG  GLN C  65       0.908 -19.391 -13.266  1.00 97.75           C  
ATOM   4090  CD  GLN C  65      -0.106 -18.344 -12.836  1.00 97.75           C  
ATOM   4091  NE2 GLN C  65       0.383 -17.188 -12.391  1.00 97.75           N  
ATOM   4092  OE1 GLN C  65      -1.317 -18.578 -12.891  1.00 97.75           O  
ATOM   4093  N   ALA C  66       2.383 -20.781 -17.438  1.00 98.25           N  
ATOM   4094  CA  ALA C  66       2.627 -20.688 -18.875  1.00 98.25           C  
ATOM   4095  C   ALA C  66       1.330 -20.859 -19.672  1.00 98.25           C  
ATOM   4096  CB  ALA C  66       3.646 -21.750 -19.312  1.00 98.25           C  
ATOM   4097  O   ALA C  66       0.526 -21.750 -19.375  1.00 98.25           O  
ATOM   4098  N   TRP C  67       1.143 -20.078 -20.641  1.00 98.31           N  
ATOM   4099  CA  TRP C  67      -0.008 -20.172 -21.531  1.00 98.31           C  
ATOM   4100  C   TRP C  67       0.321 -19.609 -22.906  1.00 98.31           C  
ATOM   4101  CB  TRP C  67      -1.214 -19.438 -20.938  1.00 98.31           C  
ATOM   4102  O   TRP C  67       1.384 -19.016 -23.109  1.00 98.31           O  
ATOM   4103  CG  TRP C  67      -1.069 -17.953 -20.906  1.00 98.31           C  
ATOM   4104  CD1 TRP C  67      -1.540 -17.062 -21.844  1.00 98.31           C  
ATOM   4105  CD2 TRP C  67      -0.403 -17.172 -19.922  1.00 98.31           C  
ATOM   4106  CE2 TRP C  67      -0.510 -15.820 -20.297  1.00 98.31           C  
ATOM   4107  CE3 TRP C  67       0.273 -17.484 -18.734  1.00 98.31           C  
ATOM   4108  NE1 TRP C  67      -1.207 -15.781 -21.484  1.00 98.31           N  
ATOM   4109  CH2 TRP C  67       0.692 -15.117 -18.391  1.00 98.31           C  
ATOM   4110  CZ2 TRP C  67       0.036 -14.781 -19.547  1.00 98.31           C  
ATOM   4111  CZ3 TRP C  67       0.816 -16.453 -17.969  1.00 98.31           C  
ATOM   4112  N   ARG C  68      -0.574 -19.797 -23.812  1.00 98.19           N  
ATOM   4113  CA  ARG C  68      -0.387 -19.297 -25.172  1.00 98.19           C  
ATOM   4114  C   ARG C  68      -1.370 -18.172 -25.484  1.00 98.19           C  
ATOM   4115  CB  ARG C  68      -0.548 -20.438 -26.188  1.00 98.19           C  
ATOM   4116  O   ARG C  68      -2.580 -18.344 -25.312  1.00 98.19           O  
ATOM   4117  CG  ARG C  68      -0.141 -20.062 -27.594  1.00 98.19           C  
ATOM   4118  CD  ARG C  68      -0.115 -21.266 -28.516  1.00 98.19           C  
ATOM   4119  NE  ARG C  68       0.189 -20.891 -29.891  1.00 98.19           N  
ATOM   4120  NH1 ARG C  68       0.931 -23.000 -30.516  1.00 98.19           N  
ATOM   4121  NH2 ARG C  68       0.920 -21.281 -32.031  1.00 98.19           N  
ATOM   4122  CZ  ARG C  68       0.679 -21.719 -30.812  1.00 98.19           C  
ATOM   4123  N   ASP C  69      -0.907 -17.078 -25.891  1.00 97.25           N  
ATOM   4124  CA  ASP C  69      -1.678 -15.930 -26.359  1.00 97.25           C  
ATOM   4125  C   ASP C  69      -1.252 -15.516 -27.766  1.00 97.25           C  
ATOM   4126  CB  ASP C  69      -1.521 -14.750 -25.406  1.00 97.25           C  
ATOM   4127  O   ASP C  69      -0.221 -14.867 -27.953  1.00 97.25           O  
ATOM   4128  CG  ASP C  69      -2.525 -13.641 -25.656  1.00 97.25           C  
ATOM   4129  OD1 ASP C  69      -3.033 -13.523 -26.797  1.00 97.25           O  
ATOM   4130  OD2 ASP C  69      -2.809 -12.867 -24.703  1.00 97.25           O  
ATOM   4131  N   LYS C  70      -2.018 -15.836 -28.688  1.00 95.19           N  
ATOM   4132  CA  LYS C  70      -1.701 -15.602 -30.094  1.00 95.19           C  
ATOM   4133  C   LYS C  70      -1.480 -14.109 -30.359  1.00 95.19           C  
ATOM   4134  CB  LYS C  70      -2.816 -16.141 -30.984  1.00 95.19           C  
ATOM   4135  O   LYS C  70      -0.771 -13.750 -31.297  1.00 95.19           O  
ATOM   4136  CG  LYS C  70      -2.971 -17.656 -30.938  1.00 95.19           C  
ATOM   4137  CD  LYS C  70      -4.133 -18.109 -31.812  1.00 95.19           C  
ATOM   4138  CE  LYS C  70      -4.379 -19.609 -31.656  1.00 95.19           C  
ATOM   4139  NZ  LYS C  70      -5.625 -20.047 -32.344  1.00 95.19           N  
ATOM   4140  N   ARG C  71      -2.078 -13.250 -29.594  1.00 94.88           N  
ATOM   4141  CA  ARG C  71      -1.920 -11.812 -29.766  1.00 94.88           C  
ATOM   4142  C   ARG C  71      -0.484 -11.383 -29.484  1.00 94.88           C  
ATOM   4143  CB  ARG C  71      -2.883 -11.055 -28.844  1.00 94.88           C  
ATOM   4144  O   ARG C  71      -0.063 -10.297 -29.891  1.00 94.88           O  
ATOM   4145  CG  ARG C  71      -4.348 -11.375 -29.094  1.00 94.88           C  
ATOM   4146  CD  ARG C  71      -5.246 -10.773 -28.016  1.00 94.88           C  
ATOM   4147  NE  ARG C  71      -4.988 -11.352 -26.703  1.00 94.88           N  
ATOM   4148  NH1 ARG C  71      -6.398  -9.922 -25.562  1.00 94.88           N  
ATOM   4149  NH2 ARG C  71      -5.234 -11.531 -24.438  1.00 94.88           N  
ATOM   4150  CZ  ARG C  71      -5.543 -10.930 -25.578  1.00 94.88           C  
ATOM   4151  N   LEU C  72       0.248 -12.273 -28.797  1.00 96.75           N  
ATOM   4152  CA  LEU C  72       1.611 -11.945 -28.406  1.00 96.75           C  
ATOM   4153  C   LEU C  72       2.627 -12.742 -29.203  1.00 96.75           C  
ATOM   4154  CB  LEU C  72       1.809 -12.211 -26.906  1.00 96.75           C  
ATOM   4155  O   LEU C  72       3.766 -12.930 -28.781  1.00 96.75           O  
ATOM   4156  CG  LEU C  72       0.962 -11.367 -25.953  1.00 96.75           C  
ATOM   4157  CD1 LEU C  72       1.145 -11.844 -24.516  1.00 96.75           C  
ATOM   4158  CD2 LEU C  72       1.325  -9.891 -26.078  1.00 96.75           C  
ATOM   4159  N   SER C  73       2.275 -13.297 -30.281  1.00 96.50           N  
ATOM   4160  CA  SER C  73       3.188 -14.000 -31.172  1.00 96.50           C  
ATOM   4161  C   SER C  73       3.945 -13.016 -32.062  1.00 96.50           C  
ATOM   4162  CB  SER C  73       2.422 -15.000 -32.031  1.00 96.50           C  
ATOM   4163  O   SER C  73       3.434 -11.945 -32.375  1.00 96.50           O  
ATOM   4164  OG  SER C  73       1.609 -14.328 -33.000  1.00 96.50           O  
ATOM   4165  N   TYR C  74       5.125 -13.336 -32.375  1.00 93.81           N  
ATOM   4166  CA  TYR C  74       5.957 -12.531 -33.250  1.00 93.81           C  
ATOM   4167  C   TYR C  74       6.918 -13.406 -34.031  1.00 93.81           C  
ATOM   4168  CB  TYR C  74       6.742 -11.484 -32.438  1.00 93.81           C  
ATOM   4169  O   TYR C  74       7.262 -14.508 -33.625  1.00 93.81           O  
ATOM   4170  CG  TYR C  74       7.578 -12.078 -31.344  1.00 93.81           C  
ATOM   4171  CD1 TYR C  74       7.020 -12.367 -30.094  1.00 93.81           C  
ATOM   4172  CD2 TYR C  74       8.930 -12.352 -31.531  1.00 93.81           C  
ATOM   4173  CE1 TYR C  74       7.789 -12.914 -29.078  1.00 93.81           C  
ATOM   4174  CE2 TYR C  74       9.703 -12.898 -30.516  1.00 93.81           C  
ATOM   4175  OH  TYR C  74       9.891 -13.711 -28.281  1.00 93.81           O  
ATOM   4176  CZ  TYR C  74       9.125 -13.172 -29.297  1.00 93.81           C  
ATOM   4177  N   ASN C  75       7.352 -13.000 -35.219  1.00 91.00           N  
ATOM   4178  CA  ASN C  75       8.219 -13.781 -36.094  1.00 91.00           C  
ATOM   4179  C   ASN C  75       9.398 -12.961 -36.594  1.00 91.00           C  
ATOM   4180  CB  ASN C  75       7.414 -14.344 -37.281  1.00 91.00           C  
ATOM   4181  O   ASN C  75      10.250 -13.469 -37.344  1.00 91.00           O  
ATOM   4182  CG  ASN C  75       6.746 -13.266 -38.094  1.00 91.00           C  
ATOM   4183  ND2 ASN C  75       6.102 -13.664 -39.188  1.00 91.00           N  
ATOM   4184  OD1 ASN C  75       6.809 -12.078 -37.750  1.00 91.00           O  
ATOM   4185  N   VAL C  76       9.461 -11.773 -36.250  1.00 86.06           N  
ATOM   4186  CA  VAL C  76      10.484 -10.867 -36.750  1.00 86.06           C  
ATOM   4187  C   VAL C  76      11.828 -11.195 -36.125  1.00 86.06           C  
ATOM   4188  CB  VAL C  76      10.117  -9.391 -36.500  1.00 86.06           C  
ATOM   4189  O   VAL C  76      12.875 -11.062 -36.750  1.00 86.06           O  
ATOM   4190  CG1 VAL C  76      11.180  -8.461 -37.094  1.00 86.06           C  
ATOM   4191  CG2 VAL C  76       8.742  -9.070 -37.094  1.00 86.06           C  
ATOM   4192  N   ILE C  77      11.766 -11.570 -34.844  1.00 83.19           N  
ATOM   4193  CA  ILE C  77      12.969 -11.914 -34.094  1.00 83.19           C  
ATOM   4194  C   ILE C  77      12.867 -13.352 -33.594  1.00 83.19           C  
ATOM   4195  CB  ILE C  77      13.195 -10.953 -32.906  1.00 83.19           C  
ATOM   4196  O   ILE C  77      11.852 -13.750 -33.031  1.00 83.19           O  
ATOM   4197  CG1 ILE C  77      12.898  -9.508 -33.344  1.00 83.19           C  
ATOM   4198  CG2 ILE C  77      14.617 -11.086 -32.375  1.00 83.19           C  
ATOM   4199  CD1 ILE C  77      12.688  -8.555 -32.156  1.00 83.19           C  
ATOM   4200  N   PRO C  78      13.828 -14.125 -33.875  1.00 81.19           N  
ATOM   4201  CA  PRO C  78      13.781 -15.531 -33.469  1.00 81.19           C  
ATOM   4202  C   PRO C  78      14.188 -15.758 -32.000  1.00 81.19           C  
ATOM   4203  CB  PRO C  78      14.773 -16.203 -34.406  1.00 81.19           C  
ATOM   4204  O   PRO C  78      14.648 -16.844 -31.656  1.00 81.19           O  
ATOM   4205  CG  PRO C  78      15.797 -15.156 -34.688  1.00 81.19           C  
ATOM   4206  CD  PRO C  78      15.133 -13.812 -34.656  1.00 81.19           C  
ATOM   4207  N   LEU C  79      14.180 -14.812 -31.156  1.00 84.56           N  
ATOM   4208  CA  LEU C  79      14.625 -14.930 -29.766  1.00 84.56           C  
ATOM   4209  C   LEU C  79      13.461 -14.758 -28.812  1.00 84.56           C  
ATOM   4210  CB  LEU C  79      15.711 -13.891 -29.469  1.00 84.56           C  
ATOM   4211  O   LEU C  79      12.484 -14.070 -29.125  1.00 84.56           O  
ATOM   4212  CG  LEU C  79      16.984 -13.977 -30.312  1.00 84.56           C  
ATOM   4213  CD1 LEU C  79      17.750 -12.656 -30.250  1.00 84.56           C  
ATOM   4214  CD2 LEU C  79      17.859 -15.133 -29.844  1.00 84.56           C  
ATOM   4215  N   ASN C  80      13.625 -15.500 -27.688  1.00 91.75           N  
ATOM   4216  CA  ASN C  80      12.727 -15.227 -26.562  1.00 91.75           C  
ATOM   4217  C   ASN C  80      12.977 -13.836 -25.984  1.00 91.75           C  
ATOM   4218  CB  ASN C  80      12.875 -16.297 -25.484  1.00 91.75           C  
ATOM   4219  O   ASN C  80      14.117 -13.406 -25.859  1.00 91.75           O  
ATOM   4220  CG  ASN C  80      12.516 -17.688 -25.984  1.00 91.75           C  
ATOM   4221  ND2 ASN C  80      13.039 -18.703 -25.312  1.00 91.75           N  
ATOM   4222  OD1 ASN C  80      11.766 -17.828 -26.953  1.00 91.75           O  
ATOM   4223  N   LEU C  81      11.953 -13.203 -25.641  1.00 92.94           N  
ATOM   4224  CA  LEU C  81      12.031 -11.852 -25.109  1.00 92.94           C  
ATOM   4225  C   LEU C  81      11.742 -11.844 -23.609  1.00 92.94           C  
ATOM   4226  CB  LEU C  81      11.047 -10.930 -25.844  1.00 92.94           C  
ATOM   4227  O   LEU C  81      10.609 -12.109 -23.188  1.00 92.94           O  
ATOM   4228  CG  LEU C  81      11.305 -10.703 -27.328  1.00 92.94           C  
ATOM   4229  CD1 LEU C  81      10.164  -9.906 -27.953  1.00 92.94           C  
ATOM   4230  CD2 LEU C  81      12.641  -9.992 -27.531  1.00 92.94           C  
ATOM   4231  N   THR C  82      12.742 -11.609 -22.828  1.00 95.69           N  
ATOM   4232  CA  THR C  82      12.555 -11.320 -21.422  1.00 95.69           C  
ATOM   4233  C   THR C  82      12.336  -9.828 -21.188  1.00 95.69           C  
ATOM   4234  CB  THR C  82      13.750 -11.805 -20.578  1.00 95.69           C  
ATOM   4235  O   THR C  82      13.203  -9.016 -21.516  1.00 95.69           O  
ATOM   4236  CG2 THR C  82      13.477 -11.664 -19.094  1.00 95.69           C  
ATOM   4237  OG1 THR C  82      14.016 -13.180 -20.875  1.00 95.69           O  
ATOM   4238  N   LEU C  83      11.211  -9.453 -20.594  1.00 95.44           N  
ATOM   4239  CA  LEU C  83      10.828  -8.055 -20.453  1.00 95.44           C  
ATOM   4240  C   LEU C  83      10.859  -7.633 -18.984  1.00 95.44           C  
ATOM   4241  CB  LEU C  83       9.430  -7.816 -21.031  1.00 95.44           C  
ATOM   4242  O   LEU C  83      10.930  -8.477 -18.094  1.00 95.44           O  
ATOM   4243  CG  LEU C  83       9.234  -8.180 -22.500  1.00 95.44           C  
ATOM   4244  CD1 LEU C  83       7.770  -8.039 -22.891  1.00 95.44           C  
ATOM   4245  CD2 LEU C  83      10.117  -7.312 -23.391  1.00 95.44           C  
ATOM   4246  N   ASP C  84      10.875  -6.387 -18.781  1.00 94.62           N  
ATOM   4247  CA  ASP C  84      10.781  -5.809 -17.438  1.00 94.62           C  
ATOM   4248  C   ASP C  84       9.500  -6.234 -16.734  1.00 94.62           C  
ATOM   4249  CB  ASP C  84      10.867  -4.281 -17.516  1.00 94.62           C  
ATOM   4250  O   ASP C  84       8.461  -6.422 -17.391  1.00 94.62           O  
ATOM   4251  CG  ASP C  84      11.016  -3.631 -16.141  1.00 94.62           C  
ATOM   4252  OD1 ASP C  84      10.000  -3.252 -15.531  1.00 94.62           O  
ATOM   4253  OD2 ASP C  84      12.172  -3.494 -15.688  1.00 94.62           O  
ATOM   4254  N   ASN C  85       9.555  -6.367 -15.430  1.00 93.25           N  
ATOM   4255  CA  ASN C  85       8.430  -6.859 -14.641  1.00 93.25           C  
ATOM   4256  C   ASN C  85       7.207  -5.949 -14.773  1.00 93.25           C  
ATOM   4257  CB  ASN C  85       8.820  -6.996 -13.164  1.00 93.25           C  
ATOM   4258  O   ASN C  85       6.070  -6.398 -14.617  1.00 93.25           O  
ATOM   4259  CG  ASN C  85       9.188  -5.668 -12.531  1.00 93.25           C  
ATOM   4260  ND2 ASN C  85      10.477  -5.473 -12.266  1.00 93.25           N  
ATOM   4261  OD1 ASN C  85       8.320  -4.824 -12.289  1.00 93.25           O  
ATOM   4262  N   ARG C  86       7.309  -4.676 -15.078  1.00 92.75           N  
ATOM   4263  CA  ARG C  86       6.223  -3.709 -15.203  1.00 92.75           C  
ATOM   4264  C   ARG C  86       5.305  -4.066 -16.375  1.00 92.75           C  
ATOM   4265  CB  ARG C  86       6.781  -2.297 -15.398  1.00 92.75           C  
ATOM   4266  O   ARG C  86       4.145  -3.648 -16.406  1.00 92.75           O  
ATOM   4267  CG  ARG C  86       7.363  -1.690 -14.125  1.00 92.75           C  
ATOM   4268  CD  ARG C  86       8.062  -0.365 -14.406  1.00 92.75           C  
ATOM   4269  NE  ARG C  86       9.352  -0.562 -15.062  1.00 92.75           N  
ATOM   4270  NH1 ARG C  86       9.938   1.673 -15.039  1.00 92.75           N  
ATOM   4271  NH2 ARG C  86      11.359   0.121 -15.953  1.00 92.75           N  
ATOM   4272  CZ  ARG C  86      10.211   0.411 -15.352  1.00 92.75           C  
ATOM   4273  N   VAL C  87       5.824  -4.820 -17.250  1.00 94.88           N  
ATOM   4274  CA  VAL C  87       5.043  -5.211 -18.422  1.00 94.88           C  
ATOM   4275  C   VAL C  87       3.912  -6.148 -18.000  1.00 94.88           C  
ATOM   4276  CB  VAL C  87       5.926  -5.895 -19.484  1.00 94.88           C  
ATOM   4277  O   VAL C  87       2.904  -6.270 -18.703  1.00 94.88           O  
ATOM   4278  CG1 VAL C  87       5.066  -6.434 -20.641  1.00 94.88           C  
ATOM   4279  CG2 VAL C  87       6.973  -4.914 -20.016  1.00 94.88           C  
ATOM   4280  N   ALA C  88       4.141  -6.812 -16.922  1.00 93.62           N  
ATOM   4281  CA  ALA C  88       3.117  -7.719 -16.406  1.00 93.62           C  
ATOM   4282  C   ALA C  88       1.801  -6.984 -16.172  1.00 93.62           C  
ATOM   4283  CB  ALA C  88       3.592  -8.375 -15.117  1.00 93.62           C  
ATOM   4284  O   ALA C  88       0.724  -7.574 -16.297  1.00 93.62           O  
ATOM   4285  N   ASP C  89       1.848  -5.719 -15.906  1.00 92.69           N  
ATOM   4286  CA  ASP C  89       0.657  -4.918 -15.633  1.00 92.69           C  
ATOM   4287  C   ASP C  89      -0.065  -4.547 -16.922  1.00 92.69           C  
ATOM   4288  CB  ASP C  89       1.026  -3.652 -14.852  1.00 92.69           C  
ATOM   4289  O   ASP C  89      -1.146  -3.959 -16.891  1.00 92.69           O  
ATOM   4290  CG  ASP C  89       1.509  -3.943 -13.445  1.00 92.69           C  
ATOM   4291  OD1 ASP C  89       1.125  -4.984 -12.867  1.00 92.69           O  
ATOM   4292  OD2 ASP C  89       2.279  -3.121 -12.906  1.00 92.69           O  
ATOM   4293  N   GLN C  90       0.486  -4.879 -18.062  1.00 94.38           N  
ATOM   4294  CA  GLN C  90      -0.080  -4.508 -19.344  1.00 94.38           C  
ATOM   4295  C   GLN C  90      -0.575  -5.734 -20.109  1.00 94.38           C  
ATOM   4296  CB  GLN C  90       0.951  -3.752 -20.188  1.00 94.38           C  
ATOM   4297  O   GLN C  90      -1.028  -5.625 -21.250  1.00 94.38           O  
ATOM   4298  CG  GLN C  90       1.437  -2.457 -19.547  1.00 94.38           C  
ATOM   4299  CD  GLN C  90       2.465  -1.732 -20.391  1.00 94.38           C  
ATOM   4300  NE2 GLN C  90       3.117  -0.733 -19.812  1.00 94.38           N  
ATOM   4301  OE1 GLN C  90       2.672  -2.070 -21.562  1.00 94.38           O  
ATOM   4302  N   LEU C  91      -0.423  -6.902 -19.531  1.00 96.12           N  
ATOM   4303  CA  LEU C  91      -0.822  -8.148 -20.172  1.00 96.12           C  
ATOM   4304  C   LEU C  91      -1.881  -8.875 -19.344  1.00 96.12           C  
ATOM   4305  CB  LEU C  91       0.392  -9.062 -20.375  1.00 96.12           C  
ATOM   4306  O   LEU C  91      -2.002  -8.633 -18.141  1.00 96.12           O  
ATOM   4307  CG  LEU C  91       1.540  -8.484 -21.203  1.00 96.12           C  
ATOM   4308  CD1 LEU C  91       2.689  -9.484 -21.281  1.00 96.12           C  
ATOM   4309  CD2 LEU C  91       1.054  -8.109 -22.594  1.00 96.12           C  
ATOM   4310  N   TRP C  92      -2.613  -9.648 -20.031  1.00 95.44           N  
ATOM   4311  CA  TRP C  92      -3.510 -10.562 -19.328  1.00 95.44           C  
ATOM   4312  C   TRP C  92      -2.723 -11.656 -18.625  1.00 95.44           C  
ATOM   4313  CB  TRP C  92      -4.508 -11.188 -20.312  1.00 95.44           C  
ATOM   4314  O   TRP C  92      -1.849 -12.289 -19.219  1.00 95.44           O  
ATOM   4315  CG  TRP C  92      -5.426 -12.195 -19.688  1.00 95.44           C  
ATOM   4316  CD1 TRP C  92      -6.602 -11.945 -19.031  1.00 95.44           C  
ATOM   4317  CD2 TRP C  92      -5.234 -13.609 -19.641  1.00 95.44           C  
ATOM   4318  CE2 TRP C  92      -6.340 -14.156 -18.938  1.00 95.44           C  
ATOM   4319  CE3 TRP C  92      -4.238 -14.469 -20.109  1.00 95.44           C  
ATOM   4320  NE1 TRP C  92      -7.156 -13.117 -18.594  1.00 95.44           N  
ATOM   4321  CH2 TRP C  92      -5.484 -16.344 -19.203  1.00 95.44           C  
ATOM   4322  CZ2 TRP C  92      -6.473 -15.531 -18.719  1.00 95.44           C  
ATOM   4323  CZ3 TRP C  92      -4.375 -15.836 -19.891  1.00 95.44           C  
ATOM   4324  N   VAL C  93      -2.939 -11.844 -17.422  1.00 95.62           N  
ATOM   4325  CA  VAL C  93      -2.342 -12.914 -16.641  1.00 95.62           C  
ATOM   4326  C   VAL C  93      -3.441 -13.750 -15.977  1.00 95.62           C  
ATOM   4327  CB  VAL C  93      -1.374 -12.367 -15.570  1.00 95.62           C  
ATOM   4328  O   VAL C  93      -4.547 -13.250 -15.742  1.00 95.62           O  
ATOM   4329  CG1 VAL C  93      -0.201 -11.641 -16.219  1.00 95.62           C  
ATOM   4330  CG2 VAL C  93      -2.113 -11.438 -14.609  1.00 95.62           C  
ATOM   4331  N   PRO C  94      -3.223 -15.000 -15.758  1.00 95.75           N  
ATOM   4332  CA  PRO C  94      -4.234 -15.828 -15.102  1.00 95.75           C  
ATOM   4333  C   PRO C  94      -4.633 -15.289 -13.727  1.00 95.75           C  
ATOM   4334  CB  PRO C  94      -3.541 -17.188 -14.969  1.00 95.75           C  
ATOM   4335  O   PRO C  94      -3.809 -14.703 -13.023  1.00 95.75           O  
ATOM   4336  CG  PRO C  94      -2.479 -17.188 -16.016  1.00 95.75           C  
ATOM   4337  CD  PRO C  94      -1.971 -15.773 -16.172  1.00 95.75           C  
ATOM   4338  N   ASP C  95      -5.789 -15.500 -13.375  1.00 94.06           N  
ATOM   4339  CA  ASP C  95      -6.309 -15.016 -12.102  1.00 94.06           C  
ATOM   4340  C   ASP C  95      -6.211 -16.094 -11.023  1.00 94.06           C  
ATOM   4341  CB  ASP C  95      -7.762 -14.555 -12.258  1.00 94.06           C  
ATOM   4342  O   ASP C  95      -7.152 -16.297 -10.258  1.00 94.06           O  
ATOM   4343  CG  ASP C  95      -8.703 -15.680 -12.656  1.00 94.06           C  
ATOM   4344  OD1 ASP C  95      -8.219 -16.734 -13.117  1.00 94.06           O  
ATOM   4345  OD2 ASP C  95      -9.930 -15.500 -12.516  1.00 94.06           O  
ATOM   4346  N   THR C  96      -5.207 -16.750 -10.977  1.00 95.75           N  
ATOM   4347  CA  THR C  96      -4.965 -17.812 -10.016  1.00 95.75           C  
ATOM   4348  C   THR C  96      -4.914 -17.266  -8.594  1.00 95.75           C  
ATOM   4349  CB  THR C  96      -3.654 -18.562 -10.320  1.00 95.75           C  
ATOM   4350  O   THR C  96      -4.406 -16.156  -8.367  1.00 95.75           O  
ATOM   4351  CG2 THR C  96      -3.750 -19.312 -11.648  1.00 95.75           C  
ATOM   4352  OG1 THR C  96      -2.580 -17.625 -10.398  1.00 95.75           O  
ATOM   4353  N   TYR C  97      -5.418 -18.000  -7.625  1.00 95.12           N  
ATOM   4354  CA  TYR C  97      -5.332 -17.688  -6.203  1.00 95.12           C  
ATOM   4355  C   TYR C  97      -5.160 -18.969  -5.383  1.00 95.12           C  
ATOM   4356  CB  TYR C  97      -6.578 -16.938  -5.734  1.00 95.12           C  
ATOM   4357  O   TYR C  97      -5.324 -20.078  -5.902  1.00 95.12           O  
ATOM   4358  CG  TYR C  97      -7.770 -17.828  -5.488  1.00 95.12           C  
ATOM   4359  CD1 TYR C  97      -8.477 -18.391  -6.547  1.00 95.12           C  
ATOM   4360  CD2 TYR C  97      -8.195 -18.109  -4.191  1.00 95.12           C  
ATOM   4361  CE1 TYR C  97      -9.578 -19.219  -6.324  1.00 95.12           C  
ATOM   4362  CE2 TYR C  97      -9.297 -18.922  -3.957  1.00 95.12           C  
ATOM   4363  OH  TYR C  97     -11.062 -20.281  -4.801  1.00 95.12           O  
ATOM   4364  CZ  TYR C  97      -9.977 -19.469  -5.027  1.00 95.12           C  
ATOM   4365  N   PHE C  98      -4.664 -18.844  -4.207  1.00 96.12           N  
ATOM   4366  CA  PHE C  98      -4.527 -19.953  -3.266  1.00 96.12           C  
ATOM   4367  C   PHE C  98      -5.715 -20.000  -2.311  1.00 96.12           C  
ATOM   4368  CB  PHE C  98      -3.221 -19.828  -2.477  1.00 96.12           C  
ATOM   4369  O   PHE C  98      -5.836 -19.156  -1.423  1.00 96.12           O  
ATOM   4370  CG  PHE C  98      -1.998 -19.688  -3.344  1.00 96.12           C  
ATOM   4371  CD1 PHE C  98      -1.543 -20.750  -4.105  1.00 96.12           C  
ATOM   4372  CD2 PHE C  98      -1.305 -18.484  -3.395  1.00 96.12           C  
ATOM   4373  CE1 PHE C  98      -0.412 -20.625  -4.910  1.00 96.12           C  
ATOM   4374  CE2 PHE C  98      -0.174 -18.344  -4.195  1.00 96.12           C  
ATOM   4375  CZ  PHE C  98       0.271 -19.422  -4.949  1.00 96.12           C  
ATOM   4376  N   LEU C  99      -6.477 -20.953  -2.439  1.00 93.12           N  
ATOM   4377  CA  LEU C  99      -7.758 -21.062  -1.750  1.00 93.12           C  
ATOM   4378  C   LEU C  99      -7.562 -21.062  -0.237  1.00 93.12           C  
ATOM   4379  CB  LEU C  99      -8.484 -22.344  -2.176  1.00 93.12           C  
ATOM   4380  O   LEU C  99      -8.305 -20.375   0.484  1.00 93.12           O  
ATOM   4381  CG  LEU C  99      -9.828 -22.625  -1.493  1.00 93.12           C  
ATOM   4382  CD1 LEU C  99     -10.891 -21.641  -1.993  1.00 93.12           C  
ATOM   4383  CD2 LEU C  99     -10.266 -24.062  -1.733  1.00 93.12           C  
ATOM   4384  N   ASN C 100      -6.621 -21.766   0.249  1.00 91.50           N  
ATOM   4385  CA  ASN C 100      -6.445 -21.906   1.691  1.00 91.50           C  
ATOM   4386  C   ASN C 100      -5.379 -20.953   2.217  1.00 91.50           C  
ATOM   4387  CB  ASN C 100      -6.086 -23.344   2.057  1.00 91.50           C  
ATOM   4388  O   ASN C 100      -4.727 -21.234   3.225  1.00 91.50           O  
ATOM   4389  CG  ASN C 100      -4.918 -23.875   1.255  1.00 91.50           C  
ATOM   4390  ND2 ASN C 100      -4.246 -24.891   1.788  1.00 91.50           N  
ATOM   4391  OD1 ASN C 100      -4.617 -23.391   0.165  1.00 91.50           O  
ATOM   4392  N   ASP C 101      -5.145 -19.938   1.560  1.00 93.38           N  
ATOM   4393  CA  ASP C 101      -4.188 -18.922   1.979  1.00 93.38           C  
ATOM   4394  C   ASP C 101      -4.762 -18.047   3.096  1.00 93.38           C  
ATOM   4395  CB  ASP C 101      -3.775 -18.047   0.792  1.00 93.38           C  
ATOM   4396  O   ASP C 101      -5.895 -17.578   3.002  1.00 93.38           O  
ATOM   4397  CG  ASP C 101      -3.053 -16.781   1.211  1.00 93.38           C  
ATOM   4398  OD1 ASP C 101      -1.944 -16.859   1.781  1.00 93.38           O  
ATOM   4399  OD2 ASP C 101      -3.600 -15.680   0.971  1.00 93.38           O  
ATOM   4400  N   LYS C 102      -4.070 -17.875   4.160  1.00 90.44           N  
ATOM   4401  CA  LYS C 102      -4.387 -16.938   5.234  1.00 90.44           C  
ATOM   4402  C   LYS C 102      -3.682 -15.609   5.023  1.00 90.44           C  
ATOM   4403  CB  LYS C 102      -4.004 -17.531   6.590  1.00 90.44           C  
ATOM   4404  O   LYS C 102      -4.285 -14.547   5.191  1.00 90.44           O  
ATOM   4405  CG  LYS C 102      -4.840 -18.734   7.008  1.00 90.44           C  
ATOM   4406  CD  LYS C 102      -4.523 -19.172   8.430  1.00 90.44           C  
ATOM   4407  CE  LYS C 102      -5.477 -20.266   8.906  1.00 90.44           C  
ATOM   4408  NZ  LYS C 102      -5.180 -20.672  10.312  1.00 90.44           N  
ATOM   4409  N   LYS C 103      -2.504 -15.695   4.688  1.00 92.06           N  
ATOM   4410  CA  LYS C 103      -1.650 -14.547   4.418  1.00 92.06           C  
ATOM   4411  C   LYS C 103      -0.610 -14.867   3.348  1.00 92.06           C  
ATOM   4412  CB  LYS C 103      -0.958 -14.078   5.699  1.00 92.06           C  
ATOM   4413  O   LYS C 103       0.102 -15.867   3.451  1.00 92.06           O  
ATOM   4414  CG  LYS C 103      -0.234 -12.750   5.559  1.00 92.06           C  
ATOM   4415  CD  LYS C 103       0.397 -12.312   6.879  1.00 92.06           C  
ATOM   4416  CE  LYS C 103       1.137 -10.992   6.734  1.00 92.06           C  
ATOM   4417  NZ  LYS C 103       1.778 -10.578   8.016  1.00 92.06           N  
ATOM   4418  N   SER C 104      -0.559 -14.031   2.359  1.00 93.31           N  
ATOM   4419  CA  SER C 104       0.400 -14.227   1.275  1.00 93.31           C  
ATOM   4420  C   SER C 104       0.929 -12.891   0.760  1.00 93.31           C  
ATOM   4421  CB  SER C 104      -0.240 -15.008   0.128  1.00 93.31           C  
ATOM   4422  O   SER C 104       0.270 -11.859   0.903  1.00 93.31           O  
ATOM   4423  OG  SER C 104      -0.670 -16.281   0.568  1.00 93.31           O  
ATOM   4424  N   PHE C 105       2.066 -12.891   0.246  1.00 91.81           N  
ATOM   4425  CA  PHE C 105       2.631 -11.695  -0.377  1.00 91.81           C  
ATOM   4426  C   PHE C 105       3.635 -12.078  -1.459  1.00 91.81           C  
ATOM   4427  CB  PHE C 105       3.301 -10.805   0.674  1.00 91.81           C  
ATOM   4428  O   PHE C 105       4.230 -13.156  -1.409  1.00 91.81           O  
ATOM   4429  CG  PHE C 105       4.473 -11.453   1.362  1.00 91.81           C  
ATOM   4430  CD1 PHE C 105       4.285 -12.227   2.506  1.00 91.81           C  
ATOM   4431  CD2 PHE C 105       5.758 -11.297   0.866  1.00 91.81           C  
ATOM   4432  CE1 PHE C 105       5.367 -12.828   3.145  1.00 91.81           C  
ATOM   4433  CE2 PHE C 105       6.844 -11.898   1.500  1.00 91.81           C  
ATOM   4434  CZ  PHE C 105       6.645 -12.664   2.639  1.00 91.81           C  
ATOM   4435  N   VAL C 106       3.787 -11.242  -2.449  1.00 92.88           N  
ATOM   4436  CA  VAL C 106       4.832 -11.320  -3.465  1.00 92.88           C  
ATOM   4437  C   VAL C 106       6.066 -10.555  -2.992  1.00 92.88           C  
ATOM   4438  CB  VAL C 106       4.344 -10.758  -4.820  1.00 92.88           C  
ATOM   4439  O   VAL C 106       5.957  -9.445  -2.473  1.00 92.88           O  
ATOM   4440  CG1 VAL C 106       5.480 -10.766  -5.844  1.00 92.88           C  
ATOM   4441  CG2 VAL C 106       3.154 -11.562  -5.336  1.00 92.88           C  
ATOM   4442  N   HIS C 107       7.090 -11.141  -3.139  1.00 93.31           N  
ATOM   4443  CA  HIS C 107       8.320 -10.445  -2.785  1.00 93.31           C  
ATOM   4444  C   HIS C 107       8.570  -9.258  -3.709  1.00 93.31           C  
ATOM   4445  CB  HIS C 107       9.516 -11.406  -2.834  1.00 93.31           C  
ATOM   4446  O   HIS C 107       8.406  -9.367  -4.926  1.00 93.31           O  
ATOM   4447  CG  HIS C 107       9.477 -12.461  -1.775  1.00 93.31           C  
ATOM   4448  CD2 HIS C 107       8.766 -13.609  -1.690  1.00 93.31           C  
ATOM   4449  ND1 HIS C 107      10.234 -12.391  -0.630  1.00 93.31           N  
ATOM   4450  CE1 HIS C 107       9.992 -13.461   0.116  1.00 93.31           C  
ATOM   4451  NE2 HIS C 107       9.102 -14.211  -0.505  1.00 93.31           N  
ATOM   4452  N   GLY C 108       8.914  -8.109  -3.154  1.00 91.75           N  
ATOM   4453  CA  GLY C 108       8.969  -6.895  -3.951  1.00 91.75           C  
ATOM   4454  C   GLY C 108      10.281  -6.141  -3.797  1.00 91.75           C  
ATOM   4455  O   GLY C 108      10.336  -4.930  -4.020  1.00 91.75           O  
ATOM   4456  N   VAL C 109      11.281  -6.688  -3.225  1.00 90.19           N  
ATOM   4457  CA  VAL C 109      12.594  -6.070  -3.062  1.00 90.19           C  
ATOM   4458  C   VAL C 109      13.625  -6.832  -3.891  1.00 90.19           C  
ATOM   4459  CB  VAL C 109      13.023  -6.035  -1.578  1.00 90.19           C  
ATOM   4460  O   VAL C 109      13.711  -8.062  -3.814  1.00 90.19           O  
ATOM   4461  CG1 VAL C 109      14.461  -5.547  -1.446  1.00 90.19           C  
ATOM   4462  CG2 VAL C 109      12.078  -5.145  -0.772  1.00 90.19           C  
ATOM   4463  N   THR C 110      14.258  -6.098  -4.660  1.00 88.94           N  
ATOM   4464  CA  THR C 110      14.422  -4.672  -4.898  1.00 88.94           C  
ATOM   4465  C   THR C 110      13.352  -4.152  -5.852  1.00 88.94           C  
ATOM   4466  CB  THR C 110      15.820  -4.359  -5.477  1.00 88.94           C  
ATOM   4467  O   THR C 110      13.109  -2.947  -5.930  1.00 88.94           O  
ATOM   4468  CG2 THR C 110      16.922  -4.918  -4.582  1.00 88.94           C  
ATOM   4469  OG1 THR C 110      15.930  -4.949  -6.781  1.00 88.94           O  
ATOM   4470  N   VAL C 111      12.820  -5.016  -6.629  1.00 91.56           N  
ATOM   4471  CA  VAL C 111      11.648  -4.820  -7.480  1.00 91.56           C  
ATOM   4472  C   VAL C 111      10.695  -6.004  -7.324  1.00 91.56           C  
ATOM   4473  CB  VAL C 111      12.047  -4.645  -8.961  1.00 91.56           C  
ATOM   4474  O   VAL C 111      11.062  -7.031  -6.750  1.00 91.56           O  
ATOM   4475  CG1 VAL C 111      12.945  -3.420  -9.141  1.00 91.56           C  
ATOM   4476  CG2 VAL C 111      12.750  -5.902  -9.477  1.00 91.56           C  
ATOM   4477  N   LYS C 112       9.523  -5.801  -7.758  1.00 91.50           N  
ATOM   4478  CA  LYS C 112       8.594  -6.930  -7.695  1.00 91.50           C  
ATOM   4479  C   LYS C 112       9.180  -8.156  -8.391  1.00 91.50           C  
ATOM   4480  CB  LYS C 112       7.254  -6.559  -8.320  1.00 91.50           C  
ATOM   4481  O   LYS C 112       9.688  -8.055  -9.516  1.00 91.50           O  
ATOM   4482  CG  LYS C 112       6.422  -5.602  -7.484  1.00 91.50           C  
ATOM   4483  CD  LYS C 112       5.051  -5.355  -8.102  1.00 91.50           C  
ATOM   4484  CE  LYS C 112       4.227  -4.383  -7.277  1.00 91.50           C  
ATOM   4485  NZ  LYS C 112       2.893  -4.117  -7.895  1.00 91.50           N  
ATOM   4486  N   ASN C 113       9.203  -9.312  -7.691  1.00 92.81           N  
ATOM   4487  CA  ASN C 113       9.734 -10.555  -8.234  1.00 92.81           C  
ATOM   4488  C   ASN C 113       8.766 -11.188  -9.234  1.00 92.81           C  
ATOM   4489  CB  ASN C 113      10.055 -11.539  -7.109  1.00 92.81           C  
ATOM   4490  O   ASN C 113       8.203 -12.242  -8.969  1.00 92.81           O  
ATOM   4491  CG  ASN C 113      11.188 -11.062  -6.223  1.00 92.81           C  
ATOM   4492  ND2 ASN C 113      11.570  -9.805  -6.375  1.00 92.81           N  
ATOM   4493  OD1 ASN C 113      11.711 -11.820  -5.402  1.00 92.81           O  
ATOM   4494  N   ARG C 114       8.695 -10.562 -10.305  1.00 93.62           N  
ATOM   4495  CA  ARG C 114       7.855 -10.992 -11.414  1.00 93.62           C  
ATOM   4496  C   ARG C 114       8.664 -11.102 -12.703  1.00 93.62           C  
ATOM   4497  CB  ARG C 114       6.688 -10.016 -11.609  1.00 93.62           C  
ATOM   4498  O   ARG C 114       9.492 -10.242 -13.000  1.00 93.62           O  
ATOM   4499  CG  ARG C 114       5.793  -9.875 -10.391  1.00 93.62           C  
ATOM   4500  CD  ARG C 114       4.656  -8.891 -10.641  1.00 93.62           C  
ATOM   4501  NE  ARG C 114       3.736  -8.836  -9.508  1.00 93.62           N  
ATOM   4502  NH1 ARG C 114       2.355  -7.238 -10.438  1.00 93.62           N  
ATOM   4503  NH2 ARG C 114       1.896  -8.086  -8.359  1.00 93.62           N  
ATOM   4504  CZ  ARG C 114       2.664  -8.055  -9.438  1.00 93.62           C  
ATOM   4505  N   MET C 115       8.445 -12.156 -13.391  1.00 91.31           N  
ATOM   4506  CA  MET C 115       9.117 -12.398 -14.664  1.00 91.31           C  
ATOM   4507  C   MET C 115       8.102 -12.594 -15.789  1.00 91.31           C  
ATOM   4508  CB  MET C 115      10.031 -13.617 -14.570  1.00 91.31           C  
ATOM   4509  O   MET C 115       7.156 -13.367 -15.648  1.00 91.31           O  
ATOM   4510  CG  MET C 115      10.711 -13.984 -15.883  1.00 91.31           C  
ATOM   4511  SD  MET C 115      11.383 -15.688 -15.867  1.00 91.31           S  
ATOM   4512  CE  MET C 115      12.219 -15.695 -14.258  1.00 91.31           C  
ATOM   4513  N   ILE C 116       8.289 -11.906 -16.875  1.00 95.75           N  
ATOM   4514  CA  ILE C 116       7.531 -12.102 -18.109  1.00 95.75           C  
ATOM   4515  C   ILE C 116       8.484 -12.453 -19.250  1.00 95.75           C  
ATOM   4516  CB  ILE C 116       6.699 -10.852 -18.469  1.00 95.75           C  
ATOM   4517  O   ILE C 116       9.398 -11.688 -19.562  1.00 95.75           O  
ATOM   4518  CG1 ILE C 116       5.570 -10.656 -17.453  1.00 95.75           C  
ATOM   4519  CG2 ILE C 116       6.145 -10.969 -19.891  1.00 95.75           C  
ATOM   4520  CD1 ILE C 116       4.434 -11.664 -17.578  1.00 95.75           C  
ATOM   4521  N   ARG C 117       8.250 -13.531 -19.797  1.00 97.00           N  
ATOM   4522  CA  ARG C 117       9.008 -13.977 -20.969  1.00 97.00           C  
ATOM   4523  C   ARG C 117       8.078 -14.383 -22.094  1.00 97.00           C  
ATOM   4524  CB  ARG C 117       9.930 -15.141 -20.594  1.00 97.00           C  
ATOM   4525  O   ARG C 117       7.184 -15.211 -21.906  1.00 97.00           O  
ATOM   4526  CG  ARG C 117      10.930 -15.508 -21.688  1.00 97.00           C  
ATOM   4527  CD  ARG C 117      11.938 -16.531 -21.203  1.00 97.00           C  
ATOM   4528  NE  ARG C 117      12.836 -15.977 -20.203  1.00 97.00           N  
ATOM   4529  NH1 ARG C 117      13.773 -18.000 -19.609  1.00 97.00           N  
ATOM   4530  NH2 ARG C 117      14.469 -16.078 -18.578  1.00 97.00           N  
ATOM   4531  CZ  ARG C 117      13.688 -16.688 -19.469  1.00 97.00           C  
ATOM   4532  N   LEU C 118       8.320 -13.812 -23.266  1.00 96.81           N  
ATOM   4533  CA  LEU C 118       7.527 -14.094 -24.453  1.00 96.81           C  
ATOM   4534  C   LEU C 118       8.305 -14.969 -25.438  1.00 96.81           C  
ATOM   4535  CB  LEU C 118       7.102 -12.789 -25.141  1.00 96.81           C  
ATOM   4536  O   LEU C 118       9.477 -14.711 -25.703  1.00 96.81           O  
ATOM   4537  CG  LEU C 118       6.371 -11.773 -24.266  1.00 96.81           C  
ATOM   4538  CD1 LEU C 118       6.023 -10.531 -25.078  1.00 96.81           C  
ATOM   4539  CD2 LEU C 118       5.117 -12.391 -23.656  1.00 96.81           C  
ATOM   4540  N   HIS C 119       7.648 -15.938 -25.922  1.00 96.25           N  
ATOM   4541  CA  HIS C 119       8.195 -16.781 -26.984  1.00 96.25           C  
ATOM   4542  C   HIS C 119       7.590 -16.422 -28.344  1.00 96.25           C  
ATOM   4543  CB  HIS C 119       7.961 -18.250 -26.672  1.00 96.25           C  
ATOM   4544  O   HIS C 119       6.453 -15.945 -28.406  1.00 96.25           O  
ATOM   4545  CG  HIS C 119       8.672 -18.734 -25.438  1.00 96.25           C  
ATOM   4546  CD2 HIS C 119       8.797 -18.172 -24.219  1.00 96.25           C  
ATOM   4547  ND1 HIS C 119       9.367 -19.922 -25.406  1.00 96.25           N  
ATOM   4548  CE1 HIS C 119       9.891 -20.078 -24.188  1.00 96.25           C  
ATOM   4549  NE2 HIS C 119       9.562 -19.031 -23.453  1.00 96.25           N  
ATOM   4550  N   PRO C 120       8.273 -16.609 -29.375  1.00 96.00           N  
ATOM   4551  CA  PRO C 120       7.801 -16.219 -30.703  1.00 96.00           C  
ATOM   4552  C   PRO C 120       6.453 -16.844 -31.047  1.00 96.00           C  
ATOM   4553  CB  PRO C 120       8.898 -16.734 -31.641  1.00 96.00           C  
ATOM   4554  O   PRO C 120       5.672 -16.250 -31.797  1.00 96.00           O  
ATOM   4555  CG  PRO C 120      10.148 -16.688 -30.812  1.00 96.00           C  
ATOM   4556  CD  PRO C 120       9.797 -17.031 -29.391  1.00 96.00           C  
ATOM   4557  N   ASP C 121       6.156 -18.000 -30.547  1.00 96.12           N  
ATOM   4558  CA  ASP C 121       4.922 -18.703 -30.891  1.00 96.12           C  
ATOM   4559  C   ASP C 121       3.746 -18.172 -30.078  1.00 96.12           C  
ATOM   4560  CB  ASP C 121       5.082 -20.203 -30.672  1.00 96.12           C  
ATOM   4561  O   ASP C 121       2.627 -18.672 -30.188  1.00 96.12           O  
ATOM   4562  CG  ASP C 121       5.316 -20.578 -29.219  1.00 96.12           C  
ATOM   4563  OD1 ASP C 121       5.445 -19.656 -28.375  1.00 96.12           O  
ATOM   4564  OD2 ASP C 121       5.375 -21.781 -28.906  1.00 96.12           O  
ATOM   4565  N   GLY C 122       3.980 -17.219 -29.172  1.00 97.06           N  
ATOM   4566  CA  GLY C 122       2.908 -16.641 -28.375  1.00 97.06           C  
ATOM   4567  C   GLY C 122       2.855 -17.203 -26.953  1.00 97.06           C  
ATOM   4568  O   GLY C 122       1.988 -16.828 -26.172  1.00 97.06           O  
ATOM   4569  N   THR C 123       3.773 -18.125 -26.719  1.00 97.75           N  
ATOM   4570  CA  THR C 123       3.848 -18.656 -25.359  1.00 97.75           C  
ATOM   4571  C   THR C 123       4.355 -17.594 -24.391  1.00 97.75           C  
ATOM   4572  CB  THR C 123       4.766 -19.891 -25.297  1.00 97.75           C  
ATOM   4573  O   THR C 123       5.336 -16.906 -24.656  1.00 97.75           O  
ATOM   4574  CG2 THR C 123       4.887 -20.422 -23.875  1.00 97.75           C  
ATOM   4575  OG1 THR C 123       4.219 -20.922 -26.125  1.00 97.75           O  
ATOM   4576  N   VAL C 124       3.637 -17.438 -23.328  1.00 98.12           N  
ATOM   4577  CA  VAL C 124       3.990 -16.500 -22.266  1.00 98.12           C  
ATOM   4578  C   VAL C 124       4.395 -17.281 -21.016  1.00 98.12           C  
ATOM   4579  CB  VAL C 124       2.826 -15.539 -21.953  1.00 98.12           C  
ATOM   4580  O   VAL C 124       3.680 -18.188 -20.578  1.00 98.12           O  
ATOM   4581  CG1 VAL C 124       3.248 -14.508 -20.906  1.00 98.12           C  
ATOM   4582  CG2 VAL C 124       2.346 -14.852 -23.234  1.00 98.12           C  
ATOM   4583  N   LEU C 125       5.496 -17.000 -20.484  1.00 97.56           N  
ATOM   4584  CA  LEU C 125       5.953 -17.500 -19.188  1.00 97.56           C  
ATOM   4585  C   LEU C 125       5.898 -16.406 -18.125  1.00 97.56           C  
ATOM   4586  CB  LEU C 125       7.379 -18.047 -19.297  1.00 97.56           C  
ATOM   4587  O   LEU C 125       6.543 -15.367 -18.266  1.00 97.56           O  
ATOM   4588  CG  LEU C 125       7.926 -18.766 -18.062  1.00 97.56           C  
ATOM   4589  CD1 LEU C 125       7.125 -20.047 -17.797  1.00 97.56           C  
ATOM   4590  CD2 LEU C 125       9.406 -19.094 -18.250  1.00 97.56           C  
ATOM   4591  N   TYR C 126       5.160 -16.641 -17.125  1.00 97.31           N  
ATOM   4592  CA  TYR C 126       4.941 -15.703 -16.031  1.00 97.31           C  
ATOM   4593  C   TYR C 126       5.355 -16.312 -14.695  1.00 97.31           C  
ATOM   4594  CB  TYR C 126       3.471 -15.273 -15.977  1.00 97.31           C  
ATOM   4595  O   TYR C 126       4.762 -17.297 -14.242  1.00 97.31           O  
ATOM   4596  CG  TYR C 126       3.168 -14.281 -14.875  1.00 97.31           C  
ATOM   4597  CD1 TYR C 126       2.113 -14.492 -13.992  1.00 97.31           C  
ATOM   4598  CD2 TYR C 126       3.936 -13.125 -14.727  1.00 97.31           C  
ATOM   4599  CE1 TYR C 126       1.829 -13.578 -12.984  1.00 97.31           C  
ATOM   4600  CE2 TYR C 126       3.660 -12.211 -13.719  1.00 97.31           C  
ATOM   4601  OH  TYR C 126       2.330 -11.531 -11.852  1.00 97.31           O  
ATOM   4602  CZ  TYR C 126       2.607 -12.438 -12.852  1.00 97.31           C  
ATOM   4603  N   GLY C 127       6.367 -15.742 -14.055  1.00 96.44           N  
ATOM   4604  CA  GLY C 127       6.898 -16.250 -12.805  1.00 96.44           C  
ATOM   4605  C   GLY C 127       6.727 -15.273 -11.648  1.00 96.44           C  
ATOM   4606  O   GLY C 127       6.883 -14.062 -11.820  1.00 96.44           O  
ATOM   4607  N   LEU C 128       6.457 -15.844 -10.500  1.00 96.56           N  
ATOM   4608  CA  LEU C 128       6.305 -15.086  -9.258  1.00 96.56           C  
ATOM   4609  C   LEU C 128       7.043 -15.766  -8.109  1.00 96.56           C  
ATOM   4610  CB  LEU C 128       4.824 -14.930  -8.906  1.00 96.56           C  
ATOM   4611  O   LEU C 128       7.055 -17.000  -8.016  1.00 96.56           O  
ATOM   4612  CG  LEU C 128       3.963 -14.172  -9.922  1.00 96.56           C  
ATOM   4613  CD1 LEU C 128       2.484 -14.477  -9.695  1.00 96.56           C  
ATOM   4614  CD2 LEU C 128       4.227 -12.672  -9.836  1.00 96.56           C  
ATOM   4615  N   ARG C 129       7.621 -14.977  -7.301  1.00 96.75           N  
ATOM   4616  CA  ARG C 129       8.094 -15.469  -6.012  1.00 96.75           C  
ATOM   4617  C   ARG C 129       7.121 -15.102  -4.895  1.00 96.75           C  
ATOM   4618  CB  ARG C 129       9.484 -14.914  -5.699  1.00 96.75           C  
ATOM   4619  O   ARG C 129       6.922 -13.922  -4.605  1.00 96.75           O  
ATOM   4620  CG  ARG C 129      10.109 -15.484  -4.438  1.00 96.75           C  
ATOM   4621  CD  ARG C 129      11.461 -14.859  -4.145  1.00 96.75           C  
ATOM   4622  NE  ARG C 129      12.062 -15.414  -2.932  1.00 96.75           N  
ATOM   4623  NH1 ARG C 129      12.859 -13.391  -2.160  1.00 96.75           N  
ATOM   4624  NH2 ARG C 129      13.211 -15.305  -0.948  1.00 96.75           N  
ATOM   4625  CZ  ARG C 129      12.711 -14.695  -2.016  1.00 96.75           C  
ATOM   4626  N   ILE C 130       6.617 -16.094  -4.234  1.00 96.81           N  
ATOM   4627  CA  ILE C 130       5.516 -15.891  -3.303  1.00 96.81           C  
ATOM   4628  C   ILE C 130       5.820 -16.594  -1.979  1.00 96.81           C  
ATOM   4629  CB  ILE C 130       4.180 -16.406  -3.885  1.00 96.81           C  
ATOM   4630  O   ILE C 130       6.383 -17.688  -1.964  1.00 96.81           O  
ATOM   4631  CG1 ILE C 130       3.859 -15.695  -5.203  1.00 96.81           C  
ATOM   4632  CG2 ILE C 130       3.045 -16.234  -2.873  1.00 96.81           C  
ATOM   4633  CD1 ILE C 130       2.711 -16.328  -5.980  1.00 96.81           C  
ATOM   4634  N   THR C 131       5.551 -15.953  -0.948  1.00 96.75           N  
ATOM   4635  CA  THR C 131       5.438 -16.578   0.365  1.00 96.75           C  
ATOM   4636  C   THR C 131       3.979 -16.641   0.809  1.00 96.75           C  
ATOM   4637  CB  THR C 131       6.266 -15.820   1.419  1.00 96.75           C  
ATOM   4638  O   THR C 131       3.277 -15.625   0.794  1.00 96.75           O  
ATOM   4639  CG2 THR C 131       6.012 -16.375   2.818  1.00 96.75           C  
ATOM   4640  OG1 THR C 131       7.660 -15.961   1.109  1.00 96.75           O  
ATOM   4641  N   THR C 132       3.496 -17.797   1.130  1.00 96.81           N  
ATOM   4642  CA  THR C 132       2.104 -18.000   1.510  1.00 96.81           C  
ATOM   4643  C   THR C 132       2.006 -18.797   2.812  1.00 96.81           C  
ATOM   4644  CB  THR C 132       1.322 -18.734   0.403  1.00 96.81           C  
ATOM   4645  O   THR C 132       2.719 -19.781   2.998  1.00 96.81           O  
ATOM   4646  CG2 THR C 132       1.872 -20.141   0.178  1.00 96.81           C  
ATOM   4647  OG1 THR C 132      -0.057 -18.828   0.780  1.00 96.81           O  
ATOM   4648  N   THR C 133       1.262 -18.312   3.717  1.00 96.50           N  
ATOM   4649  CA  THR C 133       0.813 -19.062   4.879  1.00 96.50           C  
ATOM   4650  C   THR C 133      -0.550 -19.703   4.613  1.00 96.50           C  
ATOM   4651  CB  THR C 133       0.737 -18.188   6.133  1.00 96.50           C  
ATOM   4652  O   THR C 133      -1.559 -19.000   4.520  1.00 96.50           O  
ATOM   4653  CG2 THR C 133       0.357 -19.000   7.363  1.00 96.50           C  
ATOM   4654  OG1 THR C 133       2.014 -17.562   6.355  1.00 96.50           O  
ATOM   4655  N   ALA C 134      -0.535 -20.906   4.500  1.00 96.00           N  
ATOM   4656  CA  ALA C 134      -1.735 -21.656   4.129  1.00 96.00           C  
ATOM   4657  C   ALA C 134      -2.297 -22.422   5.324  1.00 96.00           C  
ATOM   4658  CB  ALA C 134      -1.433 -22.625   2.982  1.00 96.00           C  
ATOM   4659  O   ALA C 134      -1.540 -22.906   6.168  1.00 96.00           O  
ATOM   4660  N   ALA C 135      -3.629 -22.547   5.391  1.00 92.38           N  
ATOM   4661  CA  ALA C 135      -4.301 -23.312   6.434  1.00 92.38           C  
ATOM   4662  C   ALA C 135      -4.059 -24.812   6.258  1.00 92.38           C  
ATOM   4663  CB  ALA C 135      -5.797 -23.016   6.438  1.00 92.38           C  
ATOM   4664  O   ALA C 135      -4.066 -25.328   5.133  1.00 92.38           O  
ATOM   4665  N   CYS C 136      -3.764 -25.453   7.316  1.00 91.00           N  
ATOM   4666  CA  CYS C 136      -3.570 -26.891   7.387  1.00 91.00           C  
ATOM   4667  C   CYS C 136      -4.180 -27.453   8.664  1.00 91.00           C  
ATOM   4668  CB  CYS C 136      -2.082 -27.234   7.324  1.00 91.00           C  
ATOM   4669  O   CYS C 136      -3.637 -27.266   9.758  1.00 91.00           O  
ATOM   4670  SG  CYS C 136      -1.742 -29.000   7.418  1.00 91.00           S  
ATOM   4671  N   MET C 137      -5.332 -28.156   8.492  1.00 85.50           N  
ATOM   4672  CA  MET C 137      -6.008 -28.750   9.641  1.00 85.50           C  
ATOM   4673  C   MET C 137      -5.273 -30.016  10.109  1.00 85.50           C  
ATOM   4674  CB  MET C 137      -7.457 -29.094   9.297  1.00 85.50           C  
ATOM   4675  O   MET C 137      -5.543 -31.109   9.625  1.00 85.50           O  
ATOM   4676  CG  MET C 137      -8.297 -27.891   8.922  1.00 85.50           C  
ATOM   4677  SD  MET C 137      -8.391 -26.656  10.273  1.00 85.50           S  
ATOM   4678  CE  MET C 137      -9.602 -27.453  11.359  1.00 85.50           C  
ATOM   4679  N   MET C 138      -4.395 -29.797  11.047  1.00 86.00           N  
ATOM   4680  CA  MET C 138      -3.574 -30.891  11.570  1.00 86.00           C  
ATOM   4681  C   MET C 138      -4.328 -31.672  12.633  1.00 86.00           C  
ATOM   4682  CB  MET C 138      -2.266 -30.344  12.148  1.00 86.00           C  
ATOM   4683  O   MET C 138      -5.051 -31.094  13.445  1.00 86.00           O  
ATOM   4684  CG  MET C 138      -1.305 -29.812  11.094  1.00 86.00           C  
ATOM   4685  SD  MET C 138       0.201 -29.062  11.836  1.00 86.00           S  
ATOM   4686  CE  MET C 138      -0.358 -27.359  12.039  1.00 86.00           C  
ATOM   4687  N   ASP C 139      -4.297 -32.969  12.555  1.00 81.94           N  
ATOM   4688  CA  ASP C 139      -4.879 -33.875  13.531  1.00 81.94           C  
ATOM   4689  C   ASP C 139      -3.850 -34.312  14.578  1.00 81.94           C  
ATOM   4690  CB  ASP C 139      -5.445 -35.125  12.836  1.00 81.94           C  
ATOM   4691  O   ASP C 139      -2.934 -35.062  14.289  1.00 81.94           O  
ATOM   4692  CG  ASP C 139      -6.230 -36.031  13.773  1.00 81.94           C  
ATOM   4693  OD1 ASP C 139      -6.250 -35.781  14.992  1.00 81.94           O  
ATOM   4694  OD2 ASP C 139      -6.828 -37.000  13.281  1.00 81.94           O  
ATOM   4695  N   LEU C 140      -4.102 -33.844  15.781  1.00 81.44           N  
ATOM   4696  CA  LEU C 140      -3.105 -34.031  16.828  1.00 81.44           C  
ATOM   4697  C   LEU C 140      -3.488 -35.219  17.734  1.00 81.44           C  
ATOM   4698  CB  LEU C 140      -2.945 -32.781  17.672  1.00 81.44           C  
ATOM   4699  O   LEU C 140      -2.924 -35.375  18.812  1.00 81.44           O  
ATOM   4700  CG  LEU C 140      -2.521 -31.516  16.906  1.00 81.44           C  
ATOM   4701  CD1 LEU C 140      -2.494 -30.312  17.859  1.00 81.44           C  
ATOM   4702  CD2 LEU C 140      -1.160 -31.719  16.250  1.00 81.44           C  
ATOM   4703  N   ARG C 141      -4.391 -36.094  17.391  1.00 78.00           N  
ATOM   4704  CA  ARG C 141      -4.859 -37.188  18.203  1.00 78.00           C  
ATOM   4705  C   ARG C 141      -3.742 -38.219  18.453  1.00 78.00           C  
ATOM   4706  CB  ARG C 141      -6.051 -37.875  17.547  1.00 78.00           C  
ATOM   4707  O   ARG C 141      -3.652 -38.781  19.531  1.00 78.00           O  
ATOM   4708  CG  ARG C 141      -7.328 -37.062  17.547  1.00 78.00           C  
ATOM   4709  CD  ARG C 141      -8.453 -37.750  16.797  1.00 78.00           C  
ATOM   4710  NE  ARG C 141      -8.227 -37.750  15.352  1.00 78.00           N  
ATOM   4711  NH1 ARG C 141     -10.195 -38.812  14.820  1.00 78.00           N  
ATOM   4712  NH2 ARG C 141      -8.750 -38.188  13.156  1.00 78.00           N  
ATOM   4713  CZ  ARG C 141      -9.062 -38.250  14.445  1.00 78.00           C  
ATOM   4714  N   ARG C 142      -2.906 -38.406  17.547  1.00 73.56           N  
ATOM   4715  CA  ARG C 142      -1.835 -39.375  17.656  1.00 73.56           C  
ATOM   4716  C   ARG C 142      -0.502 -38.719  17.969  1.00 73.56           C  
ATOM   4717  CB  ARG C 142      -1.721 -40.188  16.375  1.00 73.56           C  
ATOM   4718  O   ARG C 142       0.556 -39.188  17.578  1.00 73.56           O  
ATOM   4719  CG  ARG C 142      -2.934 -41.062  16.078  1.00 73.56           C  
ATOM   4720  CD  ARG C 142      -2.711 -41.969  14.875  1.00 73.56           C  
ATOM   4721  NE  ARG C 142      -3.877 -42.812  14.602  1.00 73.56           N  
ATOM   4722  NH1 ARG C 142      -2.941 -43.875  12.781  1.00 73.56           N  
ATOM   4723  NH2 ARG C 142      -5.070 -44.406  13.461  1.00 73.56           N  
ATOM   4724  CZ  ARG C 142      -3.961 -43.688  13.617  1.00 73.56           C  
ATOM   4725  N   TYR C 143      -0.623 -37.625  18.516  1.00 76.19           N  
ATOM   4726  CA  TYR C 143       0.604 -36.938  18.922  1.00 76.19           C  
ATOM   4727  C   TYR C 143       1.447 -37.812  19.828  1.00 76.19           C  
ATOM   4728  CB  TYR C 143       0.281 -35.594  19.609  1.00 76.19           C  
ATOM   4729  O   TYR C 143       0.919 -38.469  20.734  1.00 76.19           O  
ATOM   4730  CG  TYR C 143       1.504 -34.812  20.031  1.00 76.19           C  
ATOM   4731  CD1 TYR C 143       2.068 -35.000  21.297  1.00 76.19           C  
ATOM   4732  CD2 TYR C 143       2.096 -33.906  19.172  1.00 76.19           C  
ATOM   4733  CE1 TYR C 143       3.195 -34.281  21.688  1.00 76.19           C  
ATOM   4734  CE2 TYR C 143       3.221 -33.188  19.547  1.00 76.19           C  
ATOM   4735  OH  TYR C 143       4.879 -32.656  21.188  1.00 76.19           O  
ATOM   4736  CZ  TYR C 143       3.764 -33.375  20.797  1.00 76.19           C  
ATOM   4737  N   PRO C 144       2.752 -38.062  19.469  1.00 76.44           N  
ATOM   4738  CA  PRO C 144       3.623 -37.344  18.516  1.00 76.44           C  
ATOM   4739  C   PRO C 144       3.891 -38.188  17.250  1.00 76.44           C  
ATOM   4740  CB  PRO C 144       4.914 -37.156  19.312  1.00 76.44           C  
ATOM   4741  O   PRO C 144       4.836 -37.875  16.516  1.00 76.44           O  
ATOM   4742  CG  PRO C 144       4.961 -38.281  20.281  1.00 76.44           C  
ATOM   4743  CD  PRO C 144       3.553 -38.688  20.609  1.00 76.44           C  
ATOM   4744  N   LEU C 145       3.191 -39.375  17.141  1.00 75.88           N  
ATOM   4745  CA  LEU C 145       3.387 -40.250  15.984  1.00 75.88           C  
ATOM   4746  C   LEU C 145       2.414 -39.875  14.867  1.00 75.88           C  
ATOM   4747  CB  LEU C 145       3.211 -41.719  16.391  1.00 75.88           C  
ATOM   4748  O   LEU C 145       2.025 -40.750  14.078  1.00 75.88           O  
ATOM   4749  CG  LEU C 145       4.254 -42.281  17.344  1.00 75.88           C  
ATOM   4750  CD1 LEU C 145       3.736 -43.562  17.984  1.00 75.88           C  
ATOM   4751  CD2 LEU C 145       5.570 -42.531  16.625  1.00 75.88           C  
ATOM   4752  N   ASP C 146       1.988 -38.688  14.797  1.00 77.75           N  
ATOM   4753  CA  ASP C 146       0.958 -38.250  13.852  1.00 77.75           C  
ATOM   4754  C   ASP C 146       1.571 -37.875  12.508  1.00 77.75           C  
ATOM   4755  CB  ASP C 146       0.153 -37.094  14.430  1.00 77.75           C  
ATOM   4756  O   ASP C 146       2.764 -37.562  12.430  1.00 77.75           O  
ATOM   4757  CG  ASP C 146       1.027 -36.000  15.039  1.00 77.75           C  
ATOM   4758  OD1 ASP C 146       2.047 -36.344  15.680  1.00 77.75           O  
ATOM   4759  OD2 ASP C 146       0.692 -34.812  14.883  1.00 77.75           O  
ATOM   4760  N   GLU C 147       0.880 -38.156  11.492  1.00 85.62           N  
ATOM   4761  CA  GLU C 147       1.126 -37.688  10.125  1.00 85.62           C  
ATOM   4762  C   GLU C 147       0.130 -36.594   9.719  1.00 85.62           C  
ATOM   4763  CB  GLU C 147       1.060 -38.875   9.148  1.00 85.62           C  
ATOM   4764  O   GLU C 147      -1.052 -36.688  10.062  1.00 85.62           O  
ATOM   4765  CG  GLU C 147       2.164 -39.875   9.344  1.00 85.62           C  
ATOM   4766  CD  GLU C 147       2.119 -41.031   8.320  1.00 85.62           C  
ATOM   4767  OE1 GLU C 147       3.006 -41.906   8.359  1.00 85.62           O  
ATOM   4768  OE2 GLU C 147       1.191 -41.031   7.484  1.00 85.62           O  
ATOM   4769  N   GLN C 148       0.695 -35.625   9.227  1.00 89.38           N  
ATOM   4770  CA  GLN C 148      -0.149 -34.500   8.797  1.00 89.38           C  
ATOM   4771  C   GLN C 148      -0.151 -34.344   7.281  1.00 89.38           C  
ATOM   4772  CB  GLN C 148       0.317 -33.188   9.453  1.00 89.38           C  
ATOM   4773  O   GLN C 148       0.854 -34.625   6.625  1.00 89.38           O  
ATOM   4774  CG  GLN C 148       0.510 -33.281  10.961  1.00 89.38           C  
ATOM   4775  CD  GLN C 148      -0.780 -33.594  11.695  1.00 89.38           C  
ATOM   4776  NE2 GLN C 148      -0.661 -34.219  12.867  1.00 89.38           N  
ATOM   4777  OE1 GLN C 148      -1.875 -33.281  11.211  1.00 89.38           O  
ATOM   4778  N   ASN C 149      -1.224 -34.031   6.715  1.00 91.88           N  
ATOM   4779  CA  ASN C 149      -1.379 -33.719   5.293  1.00 91.88           C  
ATOM   4780  C   ASN C 149      -1.746 -32.250   5.066  1.00 91.88           C  
ATOM   4781  CB  ASN C 149      -2.430 -34.625   4.664  1.00 91.88           C  
ATOM   4782  O   ASN C 149      -2.859 -31.828   5.391  1.00 91.88           O  
ATOM   4783  CG  ASN C 149      -2.301 -34.719   3.154  1.00 91.88           C  
ATOM   4784  ND2 ASN C 149      -3.197 -35.469   2.523  1.00 91.88           N  
ATOM   4785  OD1 ASN C 149      -1.402 -34.125   2.561  1.00 91.88           O  
ATOM   4786  N   CYS C 150      -0.837 -31.547   4.586  1.00 93.75           N  
ATOM   4787  CA  CYS C 150      -1.046 -30.125   4.297  1.00 93.75           C  
ATOM   4788  C   CYS C 150      -1.086 -29.875   2.795  1.00 93.75           C  
ATOM   4789  CB  CYS C 150       0.056 -29.281   4.934  1.00 93.75           C  
ATOM   4790  O   CYS C 150      -0.210 -30.344   2.061  1.00 93.75           O  
ATOM   4791  SG  CYS C 150       0.027 -29.297   6.742  1.00 93.75           S  
ATOM   4792  N   THR C 151      -2.057 -29.125   2.383  1.00 95.50           N  
ATOM   4793  CA  THR C 151      -2.271 -28.938   0.952  1.00 95.50           C  
ATOM   4794  C   THR C 151      -2.094 -27.469   0.563  1.00 95.50           C  
ATOM   4795  CB  THR C 151      -3.672 -29.422   0.530  1.00 95.50           C  
ATOM   4796  O   THR C 151      -2.168 -26.578   1.415  1.00 95.50           O  
ATOM   4797  CG2 THR C 151      -3.885 -30.891   0.894  1.00 95.50           C  
ATOM   4798  OG1 THR C 151      -4.664 -28.625   1.195  1.00 95.50           O  
ATOM   4799  N   LEU C 152      -1.729 -27.234  -0.622  1.00 96.88           N  
ATOM   4800  CA  LEU C 152      -1.811 -25.969  -1.338  1.00 96.88           C  
ATOM   4801  C   LEU C 152      -2.789 -26.062  -2.504  1.00 96.88           C  
ATOM   4802  CB  LEU C 152      -0.428 -25.547  -1.849  1.00 96.88           C  
ATOM   4803  O   LEU C 152      -2.561 -26.812  -3.451  1.00 96.88           O  
ATOM   4804  CG  LEU C 152      -0.331 -24.156  -2.488  1.00 96.88           C  
ATOM   4805  CD1 LEU C 152      -0.516 -23.078  -1.434  1.00 96.88           C  
ATOM   4806  CD2 LEU C 152       1.005 -24.000  -3.205  1.00 96.88           C  
ATOM   4807  N   GLU C 153      -3.848 -25.312  -2.410  1.00 96.69           N  
ATOM   4808  CA  GLU C 153      -4.930 -25.391  -3.387  1.00 96.69           C  
ATOM   4809  C   GLU C 153      -4.891 -24.188  -4.332  1.00 96.69           C  
ATOM   4810  CB  GLU C 153      -6.285 -25.453  -2.684  1.00 96.69           C  
ATOM   4811  O   GLU C 153      -5.000 -23.047  -3.895  1.00 96.69           O  
ATOM   4812  CG  GLU C 153      -6.379 -26.562  -1.635  1.00 96.69           C  
ATOM   4813  CD  GLU C 153      -6.441 -27.953  -2.232  1.00 96.69           C  
ATOM   4814  OE1 GLU C 153      -6.215 -28.938  -1.496  1.00 96.69           O  
ATOM   4815  OE2 GLU C 153      -6.715 -28.062  -3.449  1.00 96.69           O  
ATOM   4816  N   ILE C 154      -4.781 -24.438  -5.594  1.00 97.81           N  
ATOM   4817  CA  ILE C 154      -4.699 -23.406  -6.621  1.00 97.81           C  
ATOM   4818  C   ILE C 154      -5.945 -23.469  -7.504  1.00 97.81           C  
ATOM   4819  CB  ILE C 154      -3.426 -23.562  -7.484  1.00 97.81           C  
ATOM   4820  O   ILE C 154      -6.273 -24.516  -8.062  1.00 97.81           O  
ATOM   4821  CG1 ILE C 154      -2.193 -23.734  -6.590  1.00 97.81           C  
ATOM   4822  CG2 ILE C 154      -3.260 -22.375  -8.430  1.00 97.81           C  
ATOM   4823  CD1 ILE C 154      -0.952 -24.219  -7.328  1.00 97.81           C  
ATOM   4824  N   GLU C 155      -6.566 -22.344  -7.672  1.00 96.88           N  
ATOM   4825  CA  GLU C 155      -7.812 -22.266  -8.430  1.00 96.88           C  
ATOM   4826  C   GLU C 155      -7.891 -20.969  -9.219  1.00 96.88           C  
ATOM   4827  CB  GLU C 155      -9.016 -22.391  -7.496  1.00 96.88           C  
ATOM   4828  O   GLU C 155      -7.109 -20.047  -8.992  1.00 96.88           O  
ATOM   4829  CG  GLU C 155     -10.352 -22.484  -8.219  1.00 96.88           C  
ATOM   4830  CD  GLU C 155     -11.539 -22.641  -7.281  1.00 96.88           C  
ATOM   4831  OE1 GLU C 155     -12.297 -21.656  -7.094  1.00 96.88           O  
ATOM   4832  OE2 GLU C 155     -11.711 -23.750  -6.727  1.00 96.88           O  
ATOM   4833  N   SER C 156      -8.703 -20.938 -10.219  1.00 95.69           N  
ATOM   4834  CA  SER C 156      -9.078 -19.688 -10.891  1.00 95.69           C  
ATOM   4835  C   SER C 156     -10.203 -18.984 -10.141  1.00 95.69           C  
ATOM   4836  CB  SER C 156      -9.500 -19.969 -12.328  1.00 95.69           C  
ATOM   4837  O   SER C 156     -11.172 -19.625  -9.719  1.00 95.69           O  
ATOM   4838  OG  SER C 156     -10.031 -18.797 -12.930  1.00 95.69           O  
ATOM   4839  N   TYR C 157     -10.102 -17.766 -10.008  1.00 92.69           N  
ATOM   4840  CA  TYR C 157     -11.102 -17.047  -9.227  1.00 92.69           C  
ATOM   4841  C   TYR C 157     -12.320 -16.719 -10.078  1.00 92.69           C  
ATOM   4842  CB  TYR C 157     -10.508 -15.773  -8.625  1.00 92.69           C  
ATOM   4843  O   TYR C 157     -13.461 -16.891  -9.641  1.00 92.69           O  
ATOM   4844  CG  TYR C 157     -11.398 -15.117  -7.602  1.00 92.69           C  
ATOM   4845  CD1 TYR C 157     -12.180 -14.016  -7.934  1.00 92.69           C  
ATOM   4846  CD2 TYR C 157     -11.453 -15.594  -6.297  1.00 92.69           C  
ATOM   4847  CE1 TYR C 157     -13.000 -13.398  -6.992  1.00 92.69           C  
ATOM   4848  CE2 TYR C 157     -12.273 -14.992  -5.344  1.00 92.69           C  
ATOM   4849  OH  TYR C 157     -13.852 -13.289  -4.762  1.00 92.69           O  
ATOM   4850  CZ  TYR C 157     -13.039 -13.891  -5.699  1.00 92.69           C  
ATOM   4851  N   GLY C 158     -12.086 -16.266 -11.250  1.00 92.00           N  
ATOM   4852  CA  GLY C 158     -13.180 -15.695 -12.023  1.00 92.00           C  
ATOM   4853  C   GLY C 158     -13.547 -16.531 -13.242  1.00 92.00           C  
ATOM   4854  O   GLY C 158     -14.633 -16.375 -13.797  1.00 92.00           O  
ATOM   4855  N   TYR C 159     -12.703 -17.344 -13.703  1.00 94.56           N  
ATOM   4856  CA  TYR C 159     -12.914 -18.094 -14.938  1.00 94.56           C  
ATOM   4857  C   TYR C 159     -13.320 -19.531 -14.633  1.00 94.56           C  
ATOM   4858  CB  TYR C 159     -11.648 -18.078 -15.797  1.00 94.56           C  
ATOM   4859  O   TYR C 159     -12.641 -20.234 -13.875  1.00 94.56           O  
ATOM   4860  CG  TYR C 159     -11.234 -16.703 -16.234  1.00 94.56           C  
ATOM   4861  CD1 TYR C 159     -11.953 -16.016 -17.219  1.00 94.56           C  
ATOM   4862  CD2 TYR C 159     -10.117 -16.078 -15.688  1.00 94.56           C  
ATOM   4863  CE1 TYR C 159     -11.570 -14.734 -17.625  1.00 94.56           C  
ATOM   4864  CE2 TYR C 159      -9.727 -14.805 -16.094  1.00 94.56           C  
ATOM   4865  OH  TYR C 159     -10.078 -12.883 -17.453  1.00 94.56           O  
ATOM   4866  CZ  TYR C 159     -10.461 -14.148 -17.062  1.00 94.56           C  
ATOM   4867  N   THR C 160     -14.367 -19.969 -15.250  1.00 95.94           N  
ATOM   4868  CA  THR C 160     -14.844 -21.344 -15.109  1.00 95.94           C  
ATOM   4869  C   THR C 160     -14.078 -22.266 -16.047  1.00 95.94           C  
ATOM   4870  CB  THR C 160     -16.344 -21.438 -15.406  1.00 95.94           C  
ATOM   4871  O   THR C 160     -13.211 -21.828 -16.797  1.00 95.94           O  
ATOM   4872  CG2 THR C 160     -17.141 -20.453 -14.539  1.00 95.94           C  
ATOM   4873  OG1 THR C 160     -16.578 -21.141 -16.781  1.00 95.94           O  
ATOM   4874  N   THR C 161     -14.391 -23.531 -15.984  1.00 97.00           N  
ATOM   4875  CA  THR C 161     -13.758 -24.531 -16.828  1.00 97.00           C  
ATOM   4876  C   THR C 161     -14.086 -24.312 -18.297  1.00 97.00           C  
ATOM   4877  CB  THR C 161     -14.188 -25.953 -16.406  1.00 97.00           C  
ATOM   4878  O   THR C 161     -13.406 -24.844 -19.172  1.00 97.00           O  
ATOM   4879  CG2 THR C 161     -13.648 -26.312 -15.031  1.00 97.00           C  
ATOM   4880  OG1 THR C 161     -15.625 -26.016 -16.375  1.00 97.00           O  
ATOM   4881  N   ASP C 162     -15.023 -23.500 -18.609  1.00 94.62           N  
ATOM   4882  CA  ASP C 162     -15.344 -23.125 -19.984  1.00 94.62           C  
ATOM   4883  C   ASP C 162     -14.359 -22.094 -20.516  1.00 94.62           C  
ATOM   4884  CB  ASP C 162     -16.766 -22.594 -20.062  1.00 94.62           C  
ATOM   4885  O   ASP C 162     -14.266 -21.875 -21.719  1.00 94.62           O  
ATOM   4886  CG  ASP C 162     -17.812 -23.641 -19.719  1.00 94.62           C  
ATOM   4887  OD1 ASP C 162     -17.562 -24.859 -19.906  1.00 94.62           O  
ATOM   4888  OD2 ASP C 162     -18.922 -23.250 -19.266  1.00 94.62           O  
ATOM   4889  N   ASP C 163     -13.672 -21.469 -19.625  1.00 95.50           N  
ATOM   4890  CA  ASP C 163     -12.789 -20.375 -20.000  1.00 95.50           C  
ATOM   4891  C   ASP C 163     -11.320 -20.766 -19.828  1.00 95.50           C  
ATOM   4892  CB  ASP C 163     -13.102 -19.125 -19.172  1.00 95.50           C  
ATOM   4893  O   ASP C 163     -10.461 -20.312 -20.578  1.00 95.50           O  
ATOM   4894  CG  ASP C 163     -14.422 -18.469 -19.562  1.00 95.50           C  
ATOM   4895  OD1 ASP C 163     -14.594 -18.094 -20.734  1.00 95.50           O  
ATOM   4896  OD2 ASP C 163     -15.289 -18.344 -18.672  1.00 95.50           O  
ATOM   4897  N   ILE C 164     -11.047 -21.516 -18.781  1.00 97.00           N  
ATOM   4898  CA  ILE C 164      -9.656 -21.781 -18.453  1.00 97.00           C  
ATOM   4899  C   ILE C 164      -9.500 -23.219 -17.953  1.00 97.00           C  
ATOM   4900  CB  ILE C 164      -9.141 -20.797 -17.375  1.00 97.00           C  
ATOM   4901  O   ILE C 164     -10.422 -23.781 -17.344  1.00 97.00           O  
ATOM   4902  CG1 ILE C 164      -7.605 -20.766 -17.375  1.00 97.00           C  
ATOM   4903  CG2 ILE C 164      -9.688 -21.156 -15.992  1.00 97.00           C  
ATOM   4904  CD1 ILE C 164      -7.008 -19.562 -16.656  1.00 97.00           C  
ATOM   4905  N   GLU C 165      -8.383 -23.812 -18.188  1.00 97.88           N  
ATOM   4906  CA  GLU C 165      -7.973 -25.125 -17.719  1.00 97.88           C  
ATOM   4907  C   GLU C 165      -6.574 -25.078 -17.109  1.00 97.88           C  
ATOM   4908  CB  GLU C 165      -8.023 -26.141 -18.859  1.00 97.88           C  
ATOM   4909  O   GLU C 165      -5.680 -24.422 -17.641  1.00 97.88           O  
ATOM   4910  CG  GLU C 165      -9.430 -26.438 -19.359  1.00 97.88           C  
ATOM   4911  CD  GLU C 165      -9.469 -27.438 -20.500  1.00 97.88           C  
ATOM   4912  OE1 GLU C 165     -10.578 -27.797 -20.953  1.00 97.88           O  
ATOM   4913  OE2 GLU C 165      -8.375 -27.859 -20.938  1.00 97.88           O  
ATOM   4914  N   PHE C 166      -6.465 -25.766 -16.031  1.00 98.25           N  
ATOM   4915  CA  PHE C 166      -5.172 -25.844 -15.359  1.00 98.25           C  
ATOM   4916  C   PHE C 166      -4.562 -27.234 -15.492  1.00 98.25           C  
ATOM   4917  CB  PHE C 166      -5.316 -25.469 -13.883  1.00 98.25           C  
ATOM   4918  O   PHE C 166      -5.285 -28.234 -15.516  1.00 98.25           O  
ATOM   4919  CG  PHE C 166      -5.598 -24.000 -13.648  1.00 98.25           C  
ATOM   4920  CD1 PHE C 166      -5.395 -23.078 -14.656  1.00 98.25           C  
ATOM   4921  CD2 PHE C 166      -6.062 -23.562 -12.414  1.00 98.25           C  
ATOM   4922  CE1 PHE C 166      -5.652 -21.719 -14.438  1.00 98.25           C  
ATOM   4923  CE2 PHE C 166      -6.324 -22.219 -12.195  1.00 98.25           C  
ATOM   4924  CZ  PHE C 166      -6.117 -21.297 -13.203  1.00 98.25           C  
ATOM   4925  N   TYR C 167      -3.287 -27.312 -15.539  1.00 97.94           N  
ATOM   4926  CA  TYR C 167      -2.584 -28.594 -15.508  1.00 97.94           C  
ATOM   4927  C   TYR C 167      -1.170 -28.422 -14.969  1.00 97.94           C  
ATOM   4928  CB  TYR C 167      -2.539 -29.203 -16.906  1.00 97.94           C  
ATOM   4929  O   TYR C 167      -0.622 -27.312 -14.984  1.00 97.94           O  
ATOM   4930  CG  TYR C 167      -1.703 -28.422 -17.891  1.00 97.94           C  
ATOM   4931  CD1 TYR C 167      -2.244 -27.359 -18.594  1.00 97.94           C  
ATOM   4932  CD2 TYR C 167      -0.372 -28.766 -18.125  1.00 97.94           C  
ATOM   4933  CE1 TYR C 167      -1.479 -26.625 -19.516  1.00 97.94           C  
ATOM   4934  CE2 TYR C 167       0.403 -28.047 -19.031  1.00 97.94           C  
ATOM   4935  OH  TYR C 167       0.604 -26.266 -20.609  1.00 97.94           O  
ATOM   4936  CZ  TYR C 167      -0.159 -26.984 -19.719  1.00 97.94           C  
ATOM   4937  N   TRP C 168      -0.655 -29.469 -14.469  1.00 97.88           N
[truncated: 334,045 more chars]
