# Supplementary material for: Modular Structure and Polymerization Status of GABAA Receptors Illustrated with EM Analysis and AlphaFold2 Prediction
Source: Int J Mol Sci. 2024 Sep 21;25(18):10142. doi: 10.3390/ijms251810142 (PMC11432007; doi:10.3390/ijms251810142)
Supplement: Supplementary file 1 [file ijms-25-10142-s001.zip › AlphaFold2 PDB files/Heteropentamer PDB/Heteropentamer_rank_002_alphafold2_multimer_v3.pdb]

MODEL     1                                                                     
ATOM      1  N   GLN A   1       7.180 -50.812  16.469  1.00 32.41           N  
ATOM      2  CA  GLN A   1       6.996 -50.094  15.211  1.00 32.41           C  
ATOM      3  C   GLN A   1       6.867 -48.594  15.469  1.00 32.41           C  
ATOM      4  CB  GLN A   1       5.762 -50.594  14.469  1.00 32.41           C  
ATOM      5  O   GLN A   1       6.023 -48.156  16.250  1.00 32.41           O  
ATOM      6  CG  GLN A   1       6.066 -51.719  13.477  1.00 32.41           C  
ATOM      7  CD  GLN A   1       4.891 -52.031  12.570  1.00 32.41           C  
ATOM      8  NE2 GLN A   1       5.148 -52.781  11.500  1.00 32.41           N  
ATOM      9  OE1 GLN A   1       3.760 -51.625  12.828  1.00 32.41           O  
ATOM     10  N   PRO A   2       7.969 -47.812  15.484  1.00 41.75           N  
ATOM     11  CA  PRO A   2       7.770 -46.375  15.812  1.00 41.75           C  
ATOM     12  C   PRO A   2       6.480 -45.812  15.219  1.00 41.75           C  
ATOM     13  CB  PRO A   2       8.992 -45.719  15.188  1.00 41.75           C  
ATOM     14  O   PRO A   2       6.070 -46.219  14.125  1.00 41.75           O  
ATOM     15  CG  PRO A   2       9.625 -46.781  14.336  1.00 41.75           C  
ATOM     16  CD  PRO A   2       8.898 -48.062  14.570  1.00 41.75           C  
ATOM     17  N   SER A   3       5.484 -45.375  15.945  1.00 43.09           N  
ATOM     18  CA  SER A   3       4.145 -44.969  15.547  1.00 43.09           C  
ATOM     19  C   SER A   3       4.191 -43.938  14.422  1.00 43.09           C  
ATOM     20  CB  SER A   3       3.391 -44.375  16.750  1.00 43.09           C  
ATOM     21  O   SER A   3       5.195 -43.250  14.250  1.00 43.09           O  
ATOM     22  OG  SER A   3       4.012 -43.188  17.203  1.00 43.09           O  
ATOM     23  N   LEU A   4       3.398 -44.125  13.305  1.00 44.03           N  
ATOM     24  CA  LEU A   4       3.156 -43.219  12.188  1.00 44.03           C  
ATOM     25  C   LEU A   4       3.211 -41.750  12.641  1.00 44.03           C  
ATOM     26  CB  LEU A   4       1.800 -43.500  11.539  1.00 44.03           C  
ATOM     27  O   LEU A   4       3.658 -40.875  11.891  1.00 44.03           O  
ATOM     28  CG  LEU A   4       1.832 -44.062  10.125  1.00 44.03           C  
ATOM     29  CD1 LEU A   4       1.244 -45.469  10.102  1.00 44.03           C  
ATOM     30  CD2 LEU A   4       1.078 -43.156   9.164  1.00 44.03           C  
ATOM     31  N   GLN A   5       2.707 -41.469  13.859  1.00 46.91           N  
ATOM     32  CA  GLN A   5       2.699 -40.094  14.406  1.00 46.91           C  
ATOM     33  C   GLN A   5       4.121 -39.594  14.609  1.00 46.91           C  
ATOM     34  CB  GLN A   5       1.927 -40.062  15.719  1.00 46.91           C  
ATOM     35  O   GLN A   5       4.402 -38.406  14.352  1.00 46.91           O  
ATOM     36  CG  GLN A   5       0.509 -39.531  15.586  1.00 46.91           C  
ATOM     37  CD  GLN A   5      -0.242 -39.500  16.906  1.00 46.91           C  
ATOM     38  NE2 GLN A   5      -1.388 -38.844  16.922  1.00 46.91           N  
ATOM     39  OE1 GLN A   5       0.203 -40.094  17.891  1.00 46.91           O  
ATOM     40  N   ASP A   6       5.051 -40.344  15.180  1.00 50.44           N  
ATOM     41  CA  ASP A   6       6.441 -39.938  15.422  1.00 50.44           C  
ATOM     42  C   ASP A   6       7.180 -39.719  14.102  1.00 50.44           C  
ATOM     43  CB  ASP A   6       7.156 -41.031  16.250  1.00 50.44           C  
ATOM     44  O   ASP A   6       8.039 -38.844  14.016  1.00 50.44           O  
ATOM     45  CG  ASP A   6       6.801 -40.969  17.719  1.00 50.44           C  
ATOM     46  OD1 ASP A   6       6.348 -39.906  18.203  1.00 50.44           O  
ATOM     47  OD2 ASP A   6       6.984 -42.000  18.422  1.00 50.44           O  
ATOM     48  N   GLU A   7       6.891 -40.469  12.984  1.00 48.00           N  
ATOM     49  CA  GLU A   7       7.535 -40.312  11.680  1.00 48.00           C  
ATOM     50  C   GLU A   7       7.109 -39.031  10.992  1.00 48.00           C  
ATOM     51  CB  GLU A   7       7.211 -41.531  10.781  1.00 48.00           C  
ATOM     52  O   GLU A   7       7.926 -38.344  10.359  1.00 48.00           O  
ATOM     53  CG  GLU A   7       8.266 -42.625  10.820  1.00 48.00           C  
ATOM     54  CD  GLU A   7       7.945 -43.781   9.898  1.00 48.00           C  
ATOM     55  OE1 GLU A   7       8.781 -44.719   9.781  1.00 48.00           O  
ATOM     56  OE2 GLU A   7       6.852 -43.781   9.289  1.00 48.00           O  
ATOM     57  N   LEU A   8       5.793 -38.625  11.031  1.00 50.09           N  
ATOM     58  CA  LEU A   8       5.250 -37.438  10.414  1.00 50.09           C  
ATOM     59  C   LEU A   8       5.824 -36.188  11.070  1.00 50.09           C  
ATOM     60  CB  LEU A   8       3.723 -37.406  10.516  1.00 50.09           C  
ATOM     61  O   LEU A   8       6.121 -35.188  10.391  1.00 50.09           O  
ATOM     62  CG  LEU A   8       2.957 -37.906   9.289  1.00 50.09           C  
ATOM     63  CD1 LEU A   8       1.710 -38.656   9.711  1.00 50.09           C  
ATOM     64  CD2 LEU A   8       2.586 -36.719   8.383  1.00 50.09           C  
ATOM     65  N   LYS A   9       5.820 -36.062  12.430  1.00 54.41           N  
ATOM     66  CA  LYS A   9       6.543 -35.000  13.117  1.00 54.41           C  
ATOM     67  C   LYS A   9       8.016 -34.969  12.703  1.00 54.41           C  
ATOM     68  CB  LYS A   9       6.430 -35.156  14.633  1.00 54.41           C  
ATOM     69  O   LYS A   9       8.609 -33.875  12.570  1.00 54.41           O  
ATOM     70  CG  LYS A   9       5.457 -34.188  15.289  1.00 54.41           C  
ATOM     71  CD  LYS A   9       5.441 -34.344  16.812  1.00 54.41           C  
ATOM     72  CE  LYS A   9       4.406 -33.438  17.453  1.00 54.41           C  
ATOM     73  NZ  LYS A   9       4.379 -33.625  18.938  1.00 54.41           N  
ATOM     74  N   ASP A  10       8.492 -36.156  12.266  1.00 57.47           N  
ATOM     75  CA  ASP A  10       9.883 -36.312  11.852  1.00 57.47           C  
ATOM     76  C   ASP A  10      10.109 -35.750  10.453  1.00 57.47           C  
ATOM     77  CB  ASP A  10      10.305 -37.781  11.898  1.00 57.47           C  
ATOM     78  O   ASP A  10      11.102 -35.062  10.195  1.00 57.47           O  
ATOM     79  CG  ASP A  10      11.758 -37.969  12.289  1.00 57.47           C  
ATOM     80  OD1 ASP A  10      12.469 -36.969  12.508  1.00 57.47           O  
ATOM     81  OD2 ASP A  10      12.203 -39.125  12.367  1.00 57.47           O  
ATOM     82  N   ASN A  11       9.062 -35.875   9.578  1.00 61.97           N  
ATOM     83  CA  ASN A  11       9.266 -35.406   8.211  1.00 61.97           C  
ATOM     84  C   ASN A  11       9.281 -33.875   8.148  1.00 61.97           C  
ATOM     85  CB  ASN A  11       8.180 -35.938   7.281  1.00 61.97           C  
ATOM     86  O   ASN A  11      10.109 -33.281   7.445  1.00 61.97           O  
ATOM     87  CG  ASN A  11       8.625 -37.219   6.562  1.00 61.97           C  
ATOM     88  ND2 ASN A  11       7.672 -37.938   5.980  1.00 61.97           N  
ATOM     89  OD1 ASN A  11       9.812 -37.531   6.531  1.00 61.97           O  
ATOM     90  N   THR A  12       8.430 -33.219   8.891  1.00 72.88           N  
ATOM     91  CA  THR A  12       8.422 -31.766   8.891  1.00 72.88           C  
ATOM     92  C   THR A  12       9.734 -31.219   9.445  1.00 72.88           C  
ATOM     93  CB  THR A  12       7.242 -31.203   9.703  1.00 72.88           C  
ATOM     94  O   THR A  12      10.273 -30.234   8.930  1.00 72.88           O  
ATOM     95  CG2 THR A  12       7.086 -29.703   9.484  1.00 72.88           C  
ATOM     96  OG1 THR A  12       6.035 -31.875   9.297  1.00 72.88           O  
ATOM     97  N   THR A  13      10.164 -32.031  10.336  1.00 79.62           N  
ATOM     98  CA  THR A  13      11.422 -31.594  10.938  1.00 79.62           C  
ATOM     99  C   THR A  13      12.578 -31.750   9.953  1.00 79.62           C  
ATOM    100  CB  THR A  13      11.727 -32.406  12.219  1.00 79.62           C  
ATOM    101  O   THR A  13      13.469 -30.891   9.891  1.00 79.62           O  
ATOM    102  CG2 THR A  13      11.023 -31.781  13.430  1.00 79.62           C  
ATOM    103  OG1 THR A  13      11.273 -33.750  12.047  1.00 79.62           O  
ATOM    104  N   VAL A  14      12.438 -32.844   9.141  1.00 86.31           N  
ATOM    105  CA  VAL A  14      13.492 -33.094   8.164  1.00 86.31           C  
ATOM    106  C   VAL A  14      13.484 -31.984   7.117  1.00 86.31           C  
ATOM    107  CB  VAL A  14      13.328 -34.469   7.480  1.00 86.31           C  
ATOM    108  O   VAL A  14      14.539 -31.438   6.773  1.00 86.31           O  
ATOM    109  CG1 VAL A  14      14.305 -34.625   6.312  1.00 86.31           C  
ATOM    110  CG2 VAL A  14      13.523 -35.594   8.492  1.00 86.31           C  
ATOM    111  N   PHE A  15      12.312 -31.672   6.688  1.00 87.75           N  
ATOM    112  CA  PHE A  15      12.227 -30.656   5.648  1.00 87.75           C  
ATOM    113  C   PHE A  15      12.578 -29.281   6.203  1.00 87.75           C  
ATOM    114  CB  PHE A  15      10.820 -30.625   5.043  1.00 87.75           C  
ATOM    115  O   PHE A  15      13.180 -28.453   5.508  1.00 87.75           O  
ATOM    116  CG  PHE A  15      10.516 -31.812   4.156  1.00 87.75           C  
ATOM    117  CD1 PHE A  15      11.117 -31.938   2.912  1.00 87.75           C  
ATOM    118  CD2 PHE A  15       9.625 -32.781   4.570  1.00 87.75           C  
ATOM    119  CE1 PHE A  15      10.844 -33.031   2.092  1.00 87.75           C  
ATOM    120  CE2 PHE A  15       9.344 -33.875   3.756  1.00 87.75           C  
ATOM    121  CZ  PHE A  15       9.945 -34.000   2.516  1.00 87.75           C  
ATOM    122  N   THR A  16      12.266 -29.062   7.449  1.00 90.31           N  
ATOM    123  CA  THR A  16      12.664 -27.828   8.102  1.00 90.31           C  
ATOM    124  C   THR A  16      14.180 -27.703   8.148  1.00 90.31           C  
ATOM    125  CB  THR A  16      12.094 -27.734   9.523  1.00 90.31           C  
ATOM    126  O   THR A  16      14.734 -26.641   7.848  1.00 90.31           O  
ATOM    127  CG2 THR A  16      12.570 -26.469  10.234  1.00 90.31           C  
ATOM    128  OG1 THR A  16      10.664 -27.719   9.461  1.00 90.31           O  
ATOM    129  N   ARG A  17      14.820 -28.734   8.438  1.00 91.69           N  
ATOM    130  CA  ARG A  17      16.281 -28.719   8.500  1.00 91.69           C  
ATOM    131  C   ARG A  17      16.891 -28.484   7.121  1.00 91.69           C  
ATOM    132  CB  ARG A  17      16.797 -30.047   9.078  1.00 91.69           C  
ATOM    133  O   ARG A  17      17.875 -27.766   6.988  1.00 91.69           O  
ATOM    134  CG  ARG A  17      16.688 -30.141  10.594  1.00 91.69           C  
ATOM    135  CD  ARG A  17      17.328 -31.406  11.125  1.00 91.69           C  
ATOM    136  NE  ARG A  17      16.875 -32.594  10.391  1.00 91.69           N  
ATOM    137  NH1 ARG A  17      18.172 -34.094  11.578  1.00 91.69           N  
ATOM    138  NH2 ARG A  17      16.812 -34.844   9.891  1.00 91.69           N  
ATOM    139  CZ  ARG A  17      17.281 -33.844  10.625  1.00 91.69           C  
ATOM    140  N   ILE A  18      16.250 -29.156   6.152  1.00 91.06           N  
ATOM    141  CA  ILE A  18      16.734 -28.984   4.789  1.00 91.06           C  
ATOM    142  C   ILE A  18      16.625 -27.516   4.391  1.00 91.06           C  
ATOM    143  CB  ILE A  18      15.961 -29.875   3.789  1.00 91.06           C  
ATOM    144  O   ILE A  18      17.594 -26.922   3.895  1.00 91.06           O  
ATOM    145  CG1 ILE A  18      16.312 -31.344   3.998  1.00 91.06           C  
ATOM    146  CG2 ILE A  18      16.250 -29.438   2.348  1.00 91.06           C  
ATOM    147  CD1 ILE A  18      15.438 -32.312   3.205  1.00 91.06           C  
ATOM    148  N   LEU A  19      15.508 -26.938   4.672  1.00 90.19           N  
ATOM    149  CA  LEU A  19      15.281 -25.547   4.301  1.00 90.19           C  
ATOM    150  C   LEU A  19      16.219 -24.625   5.074  1.00 90.19           C  
ATOM    151  CB  LEU A  19      13.828 -25.141   4.555  1.00 90.19           C  
ATOM    152  O   LEU A  19      16.766 -23.672   4.508  1.00 90.19           O  
ATOM    153  CG  LEU A  19      12.781 -25.750   3.615  1.00 90.19           C  
ATOM    154  CD1 LEU A  19      11.383 -25.328   4.039  1.00 90.19           C  
ATOM    155  CD2 LEU A  19      13.062 -25.328   2.174  1.00 90.19           C  
ATOM    156  N   ASP A  20      16.406 -24.922   6.379  1.00 91.88           N  
ATOM    157  CA  ASP A  20      17.312 -24.109   7.184  1.00 91.88           C  
ATOM    158  C   ASP A  20      18.734 -24.188   6.633  1.00 91.88           C  
ATOM    159  CB  ASP A  20      17.297 -24.562   8.641  1.00 91.88           C  
ATOM    160  O   ASP A  20      19.438 -23.172   6.570  1.00 91.88           O  
ATOM    161  CG  ASP A  20      16.016 -24.172   9.367  1.00 91.88           C  
ATOM    162  OD1 ASP A  20      15.273 -23.312   8.867  1.00 91.88           O  
ATOM    163  OD2 ASP A  20      15.758 -24.750  10.453  1.00 91.88           O  
ATOM    164  N   ARG A  21      19.125 -25.297   6.195  1.00 91.94           N  
ATOM    165  CA  ARG A  21      20.469 -25.469   5.637  1.00 91.94           C  
ATOM    166  C   ARG A  21      20.609 -24.719   4.316  1.00 91.94           C  
ATOM    167  CB  ARG A  21      20.766 -26.953   5.430  1.00 91.94           C  
ATOM    168  O   ARG A  21      21.641 -24.109   4.055  1.00 91.94           O  
ATOM    169  CG  ARG A  21      22.234 -27.250   5.188  1.00 91.94           C  
ATOM    170  CD  ARG A  21      22.484 -28.750   5.027  1.00 91.94           C  
ATOM    171  NE  ARG A  21      22.469 -29.438   6.312  1.00 91.94           N  
ATOM    172  NH1 ARG A  21      22.406 -31.562   5.398  1.00 91.94           N  
ATOM    173  NH2 ARG A  21      22.391 -31.297   7.672  1.00 91.94           N  
ATOM    174  CZ  ARG A  21      22.422 -30.766   6.457  1.00 91.94           C  
ATOM    175  N   LEU A  22      19.547 -24.781   3.514  1.00 90.56           N  
ATOM    176  CA  LEU A  22      19.594 -24.109   2.223  1.00 90.56           C  
ATOM    177  C   LEU A  22      19.734 -22.594   2.408  1.00 90.56           C  
ATOM    178  CB  LEU A  22      18.312 -24.406   1.426  1.00 90.56           C  
ATOM    179  O   LEU A  22      20.469 -21.953   1.658  1.00 90.56           O  
ATOM    180  CG  LEU A  22      18.203 -25.812   0.829  1.00 90.56           C  
ATOM    181  CD1 LEU A  22      16.844 -26.000   0.153  1.00 90.56           C  
ATOM    182  CD2 LEU A  22      19.344 -26.062  -0.159  1.00 90.56           C  
ATOM    183  N   LEU A  23      19.141 -22.047   3.477  1.00 91.00           N  
ATOM    184  CA  LEU A  23      19.125 -20.594   3.658  1.00 91.00           C  
ATOM    185  C   LEU A  23      20.312 -20.141   4.504  1.00 91.00           C  
ATOM    186  CB  LEU A  23      17.812 -20.156   4.316  1.00 91.00           C  
ATOM    187  O   LEU A  23      20.609 -18.953   4.559  1.00 91.00           O  
ATOM    188  CG  LEU A  23      16.547 -20.266   3.457  1.00 91.00           C  
ATOM    189  CD1 LEU A  23      15.320 -19.875   4.270  1.00 91.00           C  
ATOM    190  CD2 LEU A  23      16.672 -19.406   2.211  1.00 91.00           C  
ATOM    191  N   ASP A  24      20.938 -21.156   5.105  1.00 90.56           N  
ATOM    192  CA  ASP A  24      22.078 -20.797   5.934  1.00 90.56           C  
ATOM    193  C   ASP A  24      23.219 -20.234   5.082  1.00 90.56           C  
ATOM    194  CB  ASP A  24      22.562 -22.016   6.723  1.00 90.56           C  
ATOM    195  O   ASP A  24      23.828 -20.953   4.289  1.00 90.56           O  
ATOM    196  CG  ASP A  24      23.578 -21.656   7.805  1.00 90.56           C  
ATOM    197  OD1 ASP A  24      23.734 -20.453   8.109  1.00 90.56           O  
ATOM    198  OD2 ASP A  24      24.203 -22.578   8.352  1.00 90.56           O  
ATOM    199  N   GLY A  25      23.453 -18.875   5.211  1.00 87.88           N  
ATOM    200  CA  GLY A  25      24.516 -18.219   4.477  1.00 87.88           C  
ATOM    201  C   GLY A  25      24.125 -17.844   3.062  1.00 87.88           C  
ATOM    202  O   GLY A  25      24.953 -17.344   2.293  1.00 87.88           O  
ATOM    203  N   TYR A  26      22.953 -18.234   2.662  1.00 91.38           N  
ATOM    204  CA  TYR A  26      22.484 -17.859   1.328  1.00 91.38           C  
ATOM    205  C   TYR A  26      22.344 -16.359   1.197  1.00 91.38           C  
ATOM    206  CB  TYR A  26      21.156 -18.547   1.017  1.00 91.38           C  
ATOM    207  O   TYR A  26      21.688 -15.711   2.025  1.00 91.38           O  
ATOM    208  CG  TYR A  26      20.641 -18.266  -0.374  1.00 91.38           C  
ATOM    209  CD1 TYR A  26      19.703 -17.250  -0.599  1.00 91.38           C  
ATOM    210  CD2 TYR A  26      21.078 -19.000  -1.464  1.00 91.38           C  
ATOM    211  CE1 TYR A  26      19.219 -17.000  -1.878  1.00 91.38           C  
ATOM    212  CE2 TYR A  26      20.609 -18.750  -2.746  1.00 91.38           C  
ATOM    213  OH  TYR A  26      19.203 -17.484  -4.211  1.00 91.38           O  
ATOM    214  CZ  TYR A  26      19.688 -17.750  -2.943  1.00 91.38           C  
ATOM    215  N   ASP A  27      23.016 -15.727   0.240  1.00 90.25           N  
ATOM    216  CA  ASP A  27      22.953 -14.289  -0.004  1.00 90.25           C  
ATOM    217  C   ASP A  27      22.094 -13.977  -1.224  1.00 90.25           C  
ATOM    218  CB  ASP A  27      24.359 -13.719  -0.194  1.00 90.25           C  
ATOM    219  O   ASP A  27      22.531 -14.156  -2.363  1.00 90.25           O  
ATOM    220  CG  ASP A  27      24.406 -12.203  -0.091  1.00 90.25           C  
ATOM    221  OD1 ASP A  27      23.359 -11.555  -0.246  1.00 90.25           O  
ATOM    222  OD2 ASP A  27      25.516 -11.664   0.145  1.00 90.25           O  
ATOM    223  N   ASN A  28      20.891 -13.555  -0.920  1.00 90.25           N  
ATOM    224  CA  ASN A  28      19.938 -13.312  -2.008  1.00 90.25           C  
ATOM    225  C   ASN A  28      20.234 -12.000  -2.727  1.00 90.25           C  
ATOM    226  CB  ASN A  28      18.500 -13.320  -1.482  1.00 90.25           C  
ATOM    227  O   ASN A  28      19.578 -11.664  -3.705  1.00 90.25           O  
ATOM    228  CG  ASN A  28      18.281 -12.289  -0.397  1.00 90.25           C  
ATOM    229  ND2 ASN A  28      17.031 -12.180   0.064  1.00 90.25           N  
ATOM    230  OD1 ASN A  28      19.203 -11.594   0.022  1.00 90.25           O  
ATOM    231  N   ARG A  29      21.266 -11.297  -2.375  1.00 87.62           N  
ATOM    232  CA  ARG A  29      21.688 -10.086  -3.072  1.00 87.62           C  
ATOM    233  C   ARG A  29      22.500 -10.430  -4.320  1.00 87.62           C  
ATOM    234  CB  ARG A  29      22.516  -9.195  -2.145  1.00 87.62           C  
ATOM    235  O   ARG A  29      22.672  -9.594  -5.207  1.00 87.62           O  
ATOM    236  CG  ARG A  29      21.750  -8.727  -0.912  1.00 87.62           C  
ATOM    237  CD  ARG A  29      22.688  -8.055   0.097  1.00 87.62           C  
ATOM    238  NE  ARG A  29      23.641  -9.008   0.659  1.00 87.62           N  
ATOM    239  NH1 ARG A  29      24.734  -7.441   1.955  1.00 87.62           N  
ATOM    240  NH2 ARG A  29      25.406  -9.633   1.977  1.00 87.62           N  
ATOM    241  CZ  ARG A  29      24.594  -8.688   1.529  1.00 87.62           C  
ATOM    242  N   LEU A  30      22.969 -11.625  -4.363  1.00 89.00           N  
ATOM    243  CA  LEU A  30      23.859 -12.047  -5.438  1.00 89.00           C  
ATOM    244  C   LEU A  30      23.156 -13.031  -6.371  1.00 89.00           C  
ATOM    245  CB  LEU A  30      25.125 -12.688  -4.863  1.00 89.00           C  
ATOM    246  O   LEU A  30      22.500 -13.969  -5.914  1.00 89.00           O  
ATOM    247  CG  LEU A  30      25.906 -11.852  -3.844  1.00 89.00           C  
ATOM    248  CD1 LEU A  30      27.062 -12.656  -3.271  1.00 89.00           C  
ATOM    249  CD2 LEU A  30      26.406 -10.562  -4.484  1.00 89.00           C  
ATOM    250  N   ARG A  31      23.359 -12.766  -7.652  1.00 90.38           N  
ATOM    251  CA  ARG A  31      22.797 -13.672  -8.641  1.00 90.38           C  
ATOM    252  C   ARG A  31      23.562 -14.984  -8.688  1.00 90.38           C  
ATOM    253  CB  ARG A  31      22.781 -13.023 -10.031  1.00 90.38           C  
ATOM    254  O   ARG A  31      24.750 -15.031  -8.312  1.00 90.38           O  
ATOM    255  CG  ARG A  31      24.172 -12.773 -10.594  1.00 90.38           C  
ATOM    256  CD  ARG A  31      24.125 -12.336 -12.055  1.00 90.38           C  
ATOM    257  NE  ARG A  31      25.453 -12.195 -12.625  1.00 90.38           N  
ATOM    258  NH1 ARG A  31      25.594 -14.383 -13.352  1.00 90.38           N  
ATOM    259  NH2 ARG A  31      27.344 -12.930 -13.719  1.00 90.38           N  
ATOM    260  CZ  ARG A  31      26.125 -13.164 -13.227  1.00 90.38           C  
ATOM    261  N   PRO A  32      22.938 -16.078  -9.180  1.00 92.62           N  
ATOM    262  CA  PRO A  32      23.656 -17.344  -9.344  1.00 92.62           C  
ATOM    263  C   PRO A  32      24.797 -17.250 -10.352  1.00 92.62           C  
ATOM    264  CB  PRO A  32      22.578 -18.312  -9.820  1.00 92.62           C  
ATOM    265  O   PRO A  32      24.672 -16.562 -11.375  1.00 92.62           O  
ATOM    266  CG  PRO A  32      21.281 -17.656  -9.453  1.00 92.62           C  
ATOM    267  CD  PRO A  32      21.500 -16.156  -9.453  1.00 92.62           C  
ATOM    268  N   GLY A  33      25.891 -17.891 -10.008  1.00 88.88           N  
ATOM    269  CA  GLY A  33      27.016 -17.984 -10.922  1.00 88.88           C  
ATOM    270  C   GLY A  33      27.797 -16.703 -11.039  1.00 88.88           C  
ATOM    271  O   GLY A  33      28.500 -16.484 -12.031  1.00 88.88           O  
ATOM    272  N   LEU A  34      27.625 -15.812 -10.125  1.00 87.00           N  
ATOM    273  CA  LEU A  34      28.312 -14.531 -10.156  1.00 87.00           C  
ATOM    274  C   LEU A  34      29.828 -14.734 -10.273  1.00 87.00           C  
ATOM    275  CB  LEU A  34      28.000 -13.711  -8.906  1.00 87.00           C  
ATOM    276  O   LEU A  34      30.422 -15.469  -9.484  1.00 87.00           O  
ATOM    277  CG  LEU A  34      28.594 -12.305  -8.844  1.00 87.00           C  
ATOM    278  CD1 LEU A  34      27.938 -11.406  -9.883  1.00 87.00           C  
ATOM    279  CD2 LEU A  34      28.438 -11.719  -7.445  1.00 87.00           C  
ATOM    280  N   GLY A  35      30.422 -14.047 -11.242  1.00 79.69           N  
ATOM    281  CA  GLY A  35      31.859 -14.117 -11.461  1.00 79.69           C  
ATOM    282  C   GLY A  35      32.281 -15.367 -12.211  1.00 79.69           C  
ATOM    283  O   GLY A  35      33.469 -15.523 -12.547  1.00 79.69           O  
ATOM    284  N   GLU A  36      31.438 -16.312 -12.523  1.00 84.81           N  
ATOM    285  CA  GLU A  36      31.781 -17.594 -13.141  1.00 84.81           C  
ATOM    286  C   GLU A  36      31.062 -17.781 -14.469  1.00 84.81           C  
ATOM    287  CB  GLU A  36      31.453 -18.750 -12.195  1.00 84.81           C  
ATOM    288  O   GLU A  36      31.688 -18.078 -15.484  1.00 84.81           O  
ATOM    289  CG  GLU A  36      32.250 -18.766 -10.914  1.00 84.81           C  
ATOM    290  CD  GLU A  36      31.922 -19.922  -9.992  1.00 84.81           C  
ATOM    291  OE1 GLU A  36      32.531 -20.031  -8.898  1.00 84.81           O  
ATOM    292  OE2 GLU A  36      31.062 -20.750 -10.375  1.00 84.81           O  
ATOM    293  N   ARG A  37      29.844 -17.625 -14.430  1.00 90.00           N  
ATOM    294  CA  ARG A  37      29.031 -17.844 -15.625  1.00 90.00           C  
ATOM    295  C   ARG A  37      27.844 -16.891 -15.672  1.00 90.00           C  
ATOM    296  CB  ARG A  37      28.531 -19.297 -15.672  1.00 90.00           C  
ATOM    297  O   ARG A  37      27.578 -16.172 -14.703  1.00 90.00           O  
ATOM    298  CG  ARG A  37      27.594 -19.656 -14.539  1.00 90.00           C  
ATOM    299  CD  ARG A  37      27.109 -21.094 -14.648  1.00 90.00           C  
ATOM    300  NE  ARG A  37      26.188 -21.453 -13.570  1.00 90.00           N  
ATOM    301  NH1 ARG A  37      24.359 -20.406 -14.508  1.00 90.00           N  
ATOM    302  NH2 ARG A  37      24.156 -21.484 -12.492  1.00 90.00           N  
ATOM    303  CZ  ARG A  37      24.906 -21.109 -13.523  1.00 90.00           C  
ATOM    304  N   VAL A  38      27.219 -16.859 -16.812  1.00 94.44           N  
ATOM    305  CA  VAL A  38      25.984 -16.078 -16.984  1.00 94.44           C  
ATOM    306  C   VAL A  38      24.797 -16.875 -16.453  1.00 94.44           C  
ATOM    307  CB  VAL A  38      25.750 -15.719 -18.469  1.00 94.44           C  
ATOM    308  O   VAL A  38      24.781 -18.094 -16.500  1.00 94.44           O  
ATOM    309  CG1 VAL A  38      24.406 -15.008 -18.656  1.00 94.44           C  
ATOM    310  CG2 VAL A  38      26.891 -14.852 -19.000  1.00 94.44           C  
ATOM    311  N   THR A  39      23.938 -16.234 -15.766  1.00 95.50           N  
ATOM    312  CA  THR A  39      22.719 -16.875 -15.305  1.00 95.50           C  
ATOM    313  C   THR A  39      21.703 -16.984 -16.438  1.00 95.50           C  
ATOM    314  CB  THR A  39      22.094 -16.109 -14.117  1.00 95.50           C  
ATOM    315  O   THR A  39      21.312 -15.977 -17.016  1.00 95.50           O  
ATOM    316  CG2 THR A  39      20.891 -16.844 -13.562  1.00 95.50           C  
ATOM    317  OG1 THR A  39      23.078 -15.977 -13.078  1.00 95.50           O  
ATOM    318  N   GLU A  40      21.281 -18.188 -16.750  1.00 97.06           N  
ATOM    319  CA  GLU A  40      20.281 -18.422 -17.781  1.00 97.06           C  
ATOM    320  C   GLU A  40      18.891 -18.547 -17.188  1.00 97.06           C  
ATOM    321  CB  GLU A  40      20.625 -19.688 -18.578  1.00 97.06           C  
ATOM    322  O   GLU A  40      18.641 -19.391 -16.312  1.00 97.06           O  
ATOM    323  CG  GLU A  40      21.953 -19.609 -19.328  1.00 97.06           C  
ATOM    324  CD  GLU A  40      22.328 -20.906 -20.016  1.00 97.06           C  
ATOM    325  OE1 GLU A  40      23.453 -20.984 -20.594  1.00 97.06           O  
ATOM    326  OE2 GLU A  40      21.531 -21.859 -19.984  1.00 97.06           O  
ATOM    327  N   VAL A  41      18.000 -17.703 -17.625  1.00 96.75           N  
ATOM    328  CA  VAL A  41      16.609 -17.750 -17.156  1.00 96.75           C  
ATOM    329  C   VAL A  41      15.703 -18.234 -18.281  1.00 96.75           C  
ATOM    330  CB  VAL A  41      16.141 -16.359 -16.656  1.00 96.75           C  
ATOM    331  O   VAL A  41      15.570 -17.562 -19.312  1.00 96.75           O  
ATOM    332  CG1 VAL A  41      14.719 -16.438 -16.109  1.00 96.75           C  
ATOM    333  CG2 VAL A  41      17.094 -15.836 -15.586  1.00 96.75           C  
ATOM    334  N   LYS A  42      15.055 -19.359 -18.094  1.00 96.31           N  
ATOM    335  CA  LYS A  42      14.086 -19.875 -19.047  1.00 96.31           C  
ATOM    336  C   LYS A  42      12.680 -19.344 -18.750  1.00 96.31           C  
ATOM    337  CB  LYS A  42      14.086 -21.406 -19.031  1.00 96.31           C  
ATOM    338  O   LYS A  42      12.273 -19.297 -17.578  1.00 96.31           O  
ATOM    339  CG  LYS A  42      15.391 -22.031 -19.484  1.00 96.31           C  
ATOM    340  CD  LYS A  42      15.305 -23.547 -19.531  1.00 96.31           C  
ATOM    341  CE  LYS A  42      16.609 -24.172 -20.016  1.00 96.31           C  
ATOM    342  NZ  LYS A  42      16.500 -25.656 -20.156  1.00 96.31           N  
ATOM    343  N   THR A  43      12.047 -18.938 -19.766  1.00 94.50           N  
ATOM    344  CA  THR A  43      10.758 -18.281 -19.531  1.00 94.50           C  
ATOM    345  C   THR A  43       9.672 -18.938 -20.391  1.00 94.50           C  
ATOM    346  CB  THR A  43      10.836 -16.781 -19.859  1.00 94.50           C  
ATOM    347  O   THR A  43       9.945 -19.469 -21.453  1.00 94.50           O  
ATOM    348  CG2 THR A  43      11.805 -16.062 -18.938  1.00 94.50           C  
ATOM    349  OG1 THR A  43      11.273 -16.609 -21.219  1.00 94.50           O  
ATOM    350  N   ASP A  44       8.430 -18.984 -19.875  1.00 91.81           N  
ATOM    351  CA  ASP A  44       7.219 -19.391 -20.578  1.00 91.81           C  
ATOM    352  C   ASP A  44       6.027 -18.547 -20.141  1.00 91.81           C  
ATOM    353  CB  ASP A  44       6.926 -20.875 -20.328  1.00 91.81           C  
ATOM    354  O   ASP A  44       5.969 -18.078 -19.000  1.00 91.81           O  
ATOM    355  CG  ASP A  44       5.629 -21.328 -20.969  1.00 91.81           C  
ATOM    356  OD1 ASP A  44       4.547 -21.141 -20.375  1.00 91.81           O  
ATOM    357  OD2 ASP A  44       5.684 -21.891 -22.094  1.00 91.81           O  
ATOM    358  N   ILE A  45       5.125 -18.297 -21.109  1.00 92.62           N  
ATOM    359  CA  ILE A  45       3.965 -17.453 -20.844  1.00 92.62           C  
ATOM    360  C   ILE A  45       2.686 -18.219 -21.188  1.00 92.62           C  
ATOM    361  CB  ILE A  45       4.031 -16.141 -21.641  1.00 92.62           C  
ATOM    362  O   ILE A  45       2.568 -18.797 -22.266  1.00 92.62           O  
ATOM    363  CG1 ILE A  45       5.277 -15.336 -21.234  1.00 92.62           C  
ATOM    364  CG2 ILE A  45       2.758 -15.312 -21.422  1.00 92.62           C  
ATOM    365  CD1 ILE A  45       5.516 -14.094 -22.094  1.00 92.62           C  
ATOM    366  N   PHE A  46       1.781 -18.328 -20.266  1.00 91.00           N  
ATOM    367  CA  PHE A  46       0.437 -18.828 -20.516  1.00 91.00           C  
ATOM    368  C   PHE A  46      -0.595 -17.719 -20.391  1.00 91.00           C  
ATOM    369  CB  PHE A  46       0.105 -19.969 -19.547  1.00 91.00           C  
ATOM    370  O   PHE A  46      -0.837 -17.219 -19.281  1.00 91.00           O  
ATOM    371  CG  PHE A  46      -1.232 -20.609 -19.797  1.00 91.00           C  
ATOM    372  CD1 PHE A  46      -2.328 -20.312 -19.000  1.00 91.00           C  
ATOM    373  CD2 PHE A  46      -1.394 -21.516 -20.844  1.00 91.00           C  
ATOM    374  CE1 PHE A  46      -3.568 -20.906 -19.234  1.00 91.00           C  
ATOM    375  CE2 PHE A  46      -2.629 -22.125 -21.078  1.00 91.00           C  
ATOM    376  CZ  PHE A  46      -3.713 -21.812 -20.281  1.00 91.00           C  
ATOM    377  N   VAL A  47      -1.177 -17.375 -21.484  1.00 91.81           N  
ATOM    378  CA  VAL A  47      -2.152 -16.297 -21.500  1.00 91.81           C  
ATOM    379  C   VAL A  47      -3.533 -16.828 -21.141  1.00 91.81           C  
ATOM    380  CB  VAL A  47      -2.197 -15.602 -22.891  1.00 91.81           C  
ATOM    381  O   VAL A  47      -4.117 -17.609 -21.891  1.00 91.81           O  
ATOM    382  CG1 VAL A  47      -3.205 -14.453 -22.891  1.00 91.81           C  
ATOM    383  CG2 VAL A  47      -0.810 -15.094 -23.281  1.00 91.81           C  
ATOM    384  N   THR A  48      -4.000 -16.422 -20.000  1.00 87.31           N  
ATOM    385  CA  THR A  48      -5.312 -16.875 -19.547  1.00 87.31           C  
ATOM    386  C   THR A  48      -6.418 -16.016 -20.172  1.00 87.31           C  
ATOM    387  CB  THR A  48      -5.422 -16.828 -18.016  1.00 87.31           C  
ATOM    388  O   THR A  48      -7.520 -16.516 -20.406  1.00 87.31           O  
ATOM    389  CG2 THR A  48      -4.434 -17.781 -17.359  1.00 87.31           C  
ATOM    390  OG1 THR A  48      -5.152 -15.492 -17.562  1.00 87.31           O  
ATOM    391  N   SER A  49      -6.145 -14.742 -20.344  1.00 86.62           N  
ATOM    392  CA  SER A  49      -7.117 -13.836 -20.953  1.00 86.62           C  
ATOM    393  C   SER A  49      -6.430 -12.781 -21.812  1.00 86.62           C  
ATOM    394  CB  SER A  49      -7.965 -13.156 -19.875  1.00 86.62           C  
ATOM    395  O   SER A  49      -5.410 -12.219 -21.406  1.00 86.62           O  
ATOM    396  OG  SER A  49      -8.758 -12.133 -20.438  1.00 86.62           O  
ATOM    397  N   PHE A  50      -7.012 -12.633 -23.000  1.00 87.94           N  
ATOM    398  CA  PHE A  50      -6.492 -11.633 -23.922  1.00 87.94           C  
ATOM    399  C   PHE A  50      -7.527 -10.539 -24.172  1.00 87.94           C  
ATOM    400  CB  PHE A  50      -6.074 -12.273 -25.250  1.00 87.94           C  
ATOM    401  O   PHE A  50      -8.648 -10.828 -24.609  1.00 87.94           O  
ATOM    402  CG  PHE A  50      -5.223 -11.391 -26.109  1.00 87.94           C  
ATOM    403  CD1 PHE A  50      -5.793 -10.352 -26.844  1.00 87.94           C  
ATOM    404  CD2 PHE A  50      -3.854 -11.594 -26.203  1.00 87.94           C  
ATOM    405  CE1 PHE A  50      -5.008  -9.531 -27.641  1.00 87.94           C  
ATOM    406  CE2 PHE A  50      -3.061 -10.781 -27.000  1.00 87.94           C  
ATOM    407  CZ  PHE A  50      -3.639  -9.750 -27.734  1.00 87.94           C  
ATOM    408  N   GLY A  51      -7.152  -9.281 -23.984  1.00 84.31           N  
ATOM    409  CA  GLY A  51      -8.000  -8.117 -24.188  1.00 84.31           C  
ATOM    410  C   GLY A  51      -8.461  -7.477 -22.906  1.00 84.31           C  
ATOM    411  O   GLY A  51      -8.180  -7.988 -21.812  1.00 84.31           O  
ATOM    412  N   PRO A  52      -9.102  -6.305 -22.969  1.00 84.06           N  
ATOM    413  CA  PRO A  52      -9.523  -5.590 -24.172  1.00 84.06           C  
ATOM    414  C   PRO A  52      -8.359  -4.945 -24.922  1.00 84.06           C  
ATOM    415  CB  PRO A  52     -10.484  -4.527 -23.625  1.00 84.06           C  
ATOM    416  O   PRO A  52      -7.285  -4.754 -24.344  1.00 84.06           O  
ATOM    417  CG  PRO A  52      -9.992  -4.238 -22.250  1.00 84.06           C  
ATOM    418  CD  PRO A  52      -9.406  -5.492 -21.672  1.00 84.06           C  
ATOM    419  N   VAL A  53      -8.664  -4.723 -26.219  1.00 88.38           N  
ATOM    420  CA  VAL A  53      -7.750  -3.984 -27.094  1.00 88.38           C  
ATOM    421  C   VAL A  53      -8.336  -2.609 -27.406  1.00 88.38           C  
ATOM    422  CB  VAL A  53      -7.457  -4.754 -28.406  1.00 88.38           C  
ATOM    423  O   VAL A  53      -9.492  -2.500 -27.812  1.00 88.38           O  
ATOM    424  CG1 VAL A  53      -6.484  -3.973 -29.281  1.00 88.38           C  
ATOM    425  CG2 VAL A  53      -6.906  -6.145 -28.094  1.00 88.38           C  
ATOM    426  N   SER A  54      -7.566  -1.555 -27.141  1.00 86.88           N  
ATOM    427  CA  SER A  54      -8.023  -0.189 -27.391  1.00 86.88           C  
ATOM    428  C   SER A  54      -7.254   0.452 -28.547  1.00 86.88           C  
ATOM    429  CB  SER A  54      -7.863   0.660 -26.125  1.00 86.88           C  
ATOM    430  O   SER A  54      -6.055   0.710 -28.422  1.00 86.88           O  
ATOM    431  OG  SER A  54      -8.133   2.023 -26.406  1.00 86.88           O  
ATOM    432  N   ASP A  55      -7.984   0.827 -29.578  1.00 82.38           N  
ATOM    433  CA  ASP A  55      -7.371   1.525 -30.703  1.00 82.38           C  
ATOM    434  C   ASP A  55      -7.098   2.988 -30.359  1.00 82.38           C  
ATOM    435  CB  ASP A  55      -8.266   1.436 -31.938  1.00 82.38           C  
ATOM    436  O   ASP A  55      -6.180   3.598 -30.906  1.00 82.38           O  
ATOM    437  CG  ASP A  55      -8.500   0.008 -32.406  1.00 82.38           C  
ATOM    438  OD1 ASP A  55      -7.754  -0.901 -31.969  1.00 82.38           O  
ATOM    439  OD2 ASP A  55      -9.430  -0.211 -33.219  1.00 82.38           O  
ATOM    440  N   HIS A  56      -7.883   3.459 -29.516  1.00 79.25           N  
ATOM    441  CA  HIS A  56      -7.742   4.852 -29.109  1.00 79.25           C  
ATOM    442  C   HIS A  56      -6.488   5.055 -28.266  1.00 79.25           C  
ATOM    443  CB  HIS A  56      -8.977   5.305 -28.328  1.00 79.25           C  
ATOM    444  O   HIS A  56      -5.676   5.934 -28.547  1.00 79.25           O  
ATOM    445  CG  HIS A  56      -8.922   6.734 -27.891  1.00 79.25           C  
ATOM    446  CD2 HIS A  56      -9.445   7.855 -28.438  1.00 79.25           C  
ATOM    447  ND1 HIS A  56      -8.242   7.141 -26.750  1.00 79.25           N  
ATOM    448  CE1 HIS A  56      -8.359   8.453 -26.625  1.00 79.25           C  
ATOM    449  NE2 HIS A  56      -9.086   8.906 -27.625  1.00 79.25           N  
ATOM    450  N   ASP A  57      -6.250   4.172 -27.328  1.00 79.44           N  
ATOM    451  CA  ASP A  57      -5.113   4.312 -26.422  1.00 79.44           C  
ATOM    452  C   ASP A  57      -3.898   3.549 -26.953  1.00 79.44           C  
ATOM    453  CB  ASP A  57      -5.484   3.824 -25.031  1.00 79.44           C  
ATOM    454  O   ASP A  57      -2.797   3.691 -26.406  1.00 79.44           O  
ATOM    455  CG  ASP A  57      -6.555   4.672 -24.359  1.00 79.44           C  
ATOM    456  OD1 ASP A  57      -6.559   5.910 -24.547  1.00 79.44           O  
ATOM    457  OD2 ASP A  57      -7.406   4.102 -23.641  1.00 79.44           O  
ATOM    458  N   MET A  58      -4.059   2.766 -28.000  1.00 85.38           N  
ATOM    459  CA  MET A  58      -3.000   1.947 -28.578  1.00 85.38           C  
ATOM    460  C   MET A  58      -2.402   1.009 -27.531  1.00 85.38           C  
ATOM    461  CB  MET A  58      -1.902   2.832 -29.172  1.00 85.38           C  
ATOM    462  O   MET A  58      -1.183   0.944 -27.375  1.00 85.38           O  
ATOM    463  CG  MET A  58      -2.379   3.713 -30.328  1.00 85.38           C  
ATOM    464  SD  MET A  58      -2.779   2.748 -31.828  1.00 85.38           S  
ATOM    465  CE  MET A  58      -2.654   4.051 -33.094  1.00 85.38           C  
ATOM    466  N   GLU A  59      -3.248   0.335 -26.875  1.00 88.88           N  
ATOM    467  CA  GLU A  59      -2.832  -0.589 -25.828  1.00 88.88           C  
ATOM    468  C   GLU A  59      -3.725  -1.826 -25.797  1.00 88.88           C  
ATOM    469  CB  GLU A  59      -2.844   0.106 -24.469  1.00 88.88           C  
ATOM    470  O   GLU A  59      -4.812  -1.828 -26.375  1.00 88.88           O  
ATOM    471  CG  GLU A  59      -4.230   0.529 -24.000  1.00 88.88           C  
ATOM    472  CD  GLU A  59      -4.219   1.309 -22.703  1.00 88.88           C  
ATOM    473  OE1 GLU A  59      -5.215   1.247 -21.938  1.00 88.88           O  
ATOM    474  OE2 GLU A  59      -3.201   1.988 -22.422  1.00 88.88           O  
ATOM    475  N   TYR A  60      -3.254  -2.904 -25.250  1.00 90.56           N  
ATOM    476  CA  TYR A  60      -4.020  -4.121 -25.000  1.00 90.56           C  
ATOM    477  C   TYR A  60      -3.736  -4.668 -23.609  1.00 90.56           C  
ATOM    478  CB  TYR A  60      -3.691  -5.184 -26.062  1.00 90.56           C  
ATOM    479  O   TYR A  60      -2.723  -4.328 -23.000  1.00 90.56           O  
ATOM    480  CG  TYR A  60      -2.301  -5.758 -25.922  1.00 90.56           C  
ATOM    481  CD1 TYR A  60      -1.189  -5.043 -26.375  1.00 90.56           C  
ATOM    482  CD2 TYR A  60      -2.094  -7.012 -25.375  1.00 90.56           C  
ATOM    483  CE1 TYR A  60       0.094  -5.566 -26.266  1.00 90.56           C  
ATOM    484  CE2 TYR A  60      -0.814  -7.547 -25.250  1.00 90.56           C  
ATOM    485  OH  TYR A  60       1.540  -7.340 -25.578  1.00 90.56           O  
ATOM    486  CZ  TYR A  60       0.271  -6.816 -25.703  1.00 90.56           C  
ATOM    487  N   THR A  61      -4.664  -5.367 -23.047  1.00 90.81           N  
ATOM    488  CA  THR A  61      -4.539  -5.957 -21.719  1.00 90.81           C  
ATOM    489  C   THR A  61      -4.539  -7.480 -21.797  1.00 90.81           C  
ATOM    490  CB  THR A  61      -5.680  -5.492 -20.797  1.00 90.81           C  
ATOM    491  O   THR A  61      -5.336  -8.070 -22.531  1.00 90.81           O  
ATOM    492  CG2 THR A  61      -5.508  -6.047 -19.391  1.00 90.81           C  
ATOM    493  OG1 THR A  61      -5.684  -4.059 -20.734  1.00 90.81           O  
ATOM    494  N   ILE A  62      -3.596  -8.125 -21.125  1.00 91.38           N  
ATOM    495  CA  ILE A  62      -3.543  -9.578 -21.094  1.00 91.38           C  
ATOM    496  C   ILE A  62      -3.326 -10.062 -19.672  1.00 91.38           C  
ATOM    497  CB  ILE A  62      -2.426 -10.117 -22.016  1.00 91.38           C  
ATOM    498  O   ILE A  62      -2.637  -9.406 -18.891  1.00 91.38           O  
ATOM    499  CG1 ILE A  62      -1.057  -9.609 -21.562  1.00 91.38           C  
ATOM    500  CG2 ILE A  62      -2.693  -9.727 -23.484  1.00 91.38           C  
ATOM    501  CD1 ILE A  62       0.120 -10.273 -22.266  1.00 91.38           C  
ATOM    502  N   ASP A  63      -3.963 -11.094 -19.266  1.00 88.19           N  
ATOM    503  CA  ASP A  63      -3.686 -11.836 -18.047  1.00 88.19           C  
ATOM    504  C   ASP A  63      -2.811 -13.055 -18.312  1.00 88.19           C  
ATOM    505  CB  ASP A  63      -4.992 -12.266 -17.375  1.00 88.19           C  
ATOM    506  O   ASP A  63      -3.125 -13.867 -19.188  1.00 88.19           O  
ATOM    507  CG  ASP A  63      -5.816 -11.094 -16.875  1.00 88.19           C  
ATOM    508  OD1 ASP A  63      -5.234 -10.062 -16.469  1.00 88.19           O  
ATOM    509  OD2 ASP A  63      -7.062 -11.203 -16.875  1.00 88.19           O  
ATOM    510  N   VAL A  64      -1.757 -13.211 -17.594  1.00 90.69           N  
ATOM    511  CA  VAL A  64      -0.820 -14.266 -17.953  1.00 90.69           C  
ATOM    512  C   VAL A  64      -0.303 -14.961 -16.703  1.00 90.69           C  
ATOM    513  CB  VAL A  64       0.361 -13.719 -18.781  1.00 90.69           C  
ATOM    514  O   VAL A  64      -0.282 -14.367 -15.617  1.00 90.69           O  
ATOM    515  CG1 VAL A  64      -0.143 -13.016 -20.047  1.00 90.69           C  
ATOM    516  CG2 VAL A  64       1.203 -12.758 -17.938  1.00 90.69           C  
ATOM    517  N   PHE A  65       0.025 -16.234 -16.812  1.00 89.50           N  
ATOM    518  CA  PHE A  65       0.979 -16.906 -15.938  1.00 89.50           C  
ATOM    519  C   PHE A  65       2.393 -16.812 -16.500  1.00 89.50           C  
ATOM    520  CB  PHE A  65       0.594 -18.375 -15.742  1.00 89.50           C  
ATOM    521  O   PHE A  65       2.682 -17.344 -17.562  1.00 89.50           O  
ATOM    522  CG  PHE A  65      -0.603 -18.578 -14.852  1.00 89.50           C  
ATOM    523  CD1 PHE A  65      -0.501 -18.406 -13.477  1.00 89.50           C  
ATOM    524  CD2 PHE A  65      -1.830 -18.938 -15.391  1.00 89.50           C  
ATOM    525  CE1 PHE A  65      -1.607 -18.594 -12.648  1.00 89.50           C  
ATOM    526  CE2 PHE A  65      -2.939 -19.125 -14.570  1.00 89.50           C  
ATOM    527  CZ  PHE A  65      -2.826 -18.953 -13.203  1.00 89.50           C  
ATOM    528  N   PHE A  66       3.193 -16.047 -15.836  1.00 91.88           N  
ATOM    529  CA  PHE A  66       4.578 -15.836 -16.250  1.00 91.88           C  
ATOM    530  C   PHE A  66       5.508 -16.766 -15.469  1.00 91.88           C  
ATOM    531  CB  PHE A  66       4.996 -14.383 -16.031  1.00 91.88           C  
ATOM    532  O   PHE A  66       5.637 -16.656 -14.250  1.00 91.88           O  
ATOM    533  CG  PHE A  66       6.359 -14.055 -16.578  1.00 91.88           C  
ATOM    534  CD1 PHE A  66       7.383 -13.641 -15.734  1.00 91.88           C  
ATOM    535  CD2 PHE A  66       6.617 -14.164 -17.938  1.00 91.88           C  
ATOM    536  CE1 PHE A  66       8.648 -13.336 -16.234  1.00 91.88           C  
ATOM    537  CE2 PHE A  66       7.879 -13.859 -18.453  1.00 91.88           C  
ATOM    538  CZ  PHE A  66       8.891 -13.445 -17.594  1.00 91.88           C  
ATOM    539  N   ARG A  67       6.152 -17.656 -16.188  1.00 92.62           N  
ATOM    540  CA  ARG A  67       6.973 -18.688 -15.555  1.00 92.62           C  
ATOM    541  C   ARG A  67       8.445 -18.500 -15.883  1.00 92.62           C  
ATOM    542  CB  ARG A  67       6.520 -20.094 -15.992  1.00 92.62           C  
ATOM    543  O   ARG A  67       8.812 -18.281 -17.047  1.00 92.62           O  
ATOM    544  CG  ARG A  67       5.066 -20.391 -15.664  1.00 92.62           C  
ATOM    545  CD  ARG A  67       4.621 -21.719 -16.250  1.00 92.62           C  
ATOM    546  NE  ARG A  67       3.221 -22.000 -15.969  1.00 92.62           N  
ATOM    547  NH1 ARG A  67       2.844 -23.203 -17.906  1.00 92.62           N  
ATOM    548  NH2 ARG A  67       1.147 -22.891 -16.391  1.00 92.62           N  
ATOM    549  CZ  ARG A  67       2.406 -22.703 -16.750  1.00 92.62           C  
ATOM    550  N   GLN A  68       9.203 -18.531 -14.883  1.00 93.69           N  
ATOM    551  CA  GLN A  68      10.656 -18.422 -14.992  1.00 93.69           C  
ATOM    552  C   GLN A  68      11.344 -19.594 -14.297  1.00 93.69           C  
ATOM    553  CB  GLN A  68      11.148 -17.109 -14.414  1.00 93.69           C  
ATOM    554  O   GLN A  68      10.898 -20.047 -13.234  1.00 93.69           O  
ATOM    555  CG  GLN A  68      10.547 -15.875 -15.086  1.00 93.69           C  
ATOM    556  CD  GLN A  68      10.969 -14.578 -14.422  1.00 93.69           C  
ATOM    557  NE2 GLN A  68      10.281 -14.219 -13.344  1.00 93.69           N  
ATOM    558  OE1 GLN A  68      11.898 -13.906 -14.875  1.00 93.69           O  
ATOM    559  N   SER A  69      12.414 -20.125 -14.969  1.00 96.25           N  
ATOM    560  CA  SER A  69      13.211 -21.203 -14.398  1.00 96.25           C  
ATOM    561  C   SER A  69      14.703 -20.906 -14.547  1.00 96.25           C  
ATOM    562  CB  SER A  69      12.867 -22.531 -15.055  1.00 96.25           C  
ATOM    563  O   SER A  69      15.148 -20.422 -15.586  1.00 96.25           O  
ATOM    564  OG  SER A  69      13.672 -23.578 -14.531  1.00 96.25           O  
ATOM    565  N   TRP A  70      15.414 -21.109 -13.516  1.00 96.56           N  
ATOM    566  CA  TRP A  70      16.859 -20.938 -13.539  1.00 96.56           C  
ATOM    567  C   TRP A  70      17.531 -21.891 -12.555  1.00 96.56           C  
ATOM    568  CB  TRP A  70      17.234 -19.500 -13.211  1.00 96.56           C  
ATOM    569  O   TRP A  70      16.859 -22.516 -11.734  1.00 96.56           O  
ATOM    570  CG  TRP A  70      16.922 -19.094 -11.805  1.00 96.56           C  
ATOM    571  CD1 TRP A  70      17.766 -19.094 -10.734  1.00 96.56           C  
ATOM    572  CD2 TRP A  70      15.656 -18.625 -11.320  1.00 96.56           C  
ATOM    573  CE2 TRP A  70      15.812 -18.359  -9.945  1.00 96.56           C  
ATOM    574  CE3 TRP A  70      14.406 -18.406 -11.922  1.00 96.56           C  
ATOM    575  NE1 TRP A  70      17.109 -18.641  -9.609  1.00 96.56           N  
ATOM    576  CH2 TRP A  70      13.555 -17.672  -9.758  1.00 96.56           C  
ATOM    577  CZ2 TRP A  70      14.766 -17.875  -9.148  1.00 96.56           C  
ATOM    578  CZ3 TRP A  70      13.367 -17.922 -11.133  1.00 96.56           C  
ATOM    579  N   LYS A  71      18.828 -22.016 -12.664  1.00 96.88           N  
ATOM    580  CA  LYS A  71      19.594 -22.906 -11.789  1.00 96.88           C  
ATOM    581  C   LYS A  71      20.453 -22.109 -10.828  1.00 96.88           C  
ATOM    582  CB  LYS A  71      20.453 -23.859 -12.617  1.00 96.88           C  
ATOM    583  O   LYS A  71      21.172 -21.188 -11.234  1.00 96.88           O  
ATOM    584  CG  LYS A  71      21.109 -24.969 -11.805  1.00 96.88           C  
ATOM    585  CD  LYS A  71      21.766 -26.000 -12.695  1.00 96.88           C  
ATOM    586  CE  LYS A  71      22.391 -27.125 -11.883  1.00 96.88           C  
ATOM    587  NZ  LYS A  71      22.969 -28.188 -12.758  1.00 96.88           N  
ATOM    588  N   ASP A  72      20.344 -22.359  -9.570  1.00 95.31           N  
ATOM    589  CA  ASP A  72      21.188 -21.812  -8.516  1.00 95.31           C  
ATOM    590  C   ASP A  72      21.844 -22.922  -7.707  1.00 95.31           C  
ATOM    591  CB  ASP A  72      20.375 -20.906  -7.590  1.00 95.31           C  
ATOM    592  O   ASP A  72      21.203 -23.547  -6.863  1.00 95.31           O  
ATOM    593  CG  ASP A  72      21.234 -20.047  -6.676  1.00 95.31           C  
ATOM    594  OD1 ASP A  72      22.391 -20.438  -6.402  1.00 95.31           O  
ATOM    595  OD2 ASP A  72      20.750 -18.984  -6.223  1.00 95.31           O  
ATOM    596  N   GLU A  73      23.062 -23.141  -7.902  1.00 93.38           N  
ATOM    597  CA  GLU A  73      23.797 -24.250  -7.293  1.00 93.38           C  
ATOM    598  C   GLU A  73      23.828 -24.109  -5.773  1.00 93.38           C  
ATOM    599  CB  GLU A  73      25.219 -24.312  -7.844  1.00 93.38           C  
ATOM    600  O   GLU A  73      24.016 -25.109  -5.062  1.00 93.38           O  
ATOM    601  CG  GLU A  73      25.297 -24.578  -9.344  1.00 93.38           C  
ATOM    602  CD  GLU A  73      24.766 -25.938  -9.742  1.00 93.38           C  
ATOM    603  OE1 GLU A  73      24.500 -26.156 -10.945  1.00 93.38           O  
ATOM    604  OE2 GLU A  73      24.625 -26.797  -8.844  1.00 93.38           O  
ATOM    605  N   ARG A  74      23.672 -22.875  -5.246  1.00 92.00           N  
ATOM    606  CA  ARG A  74      23.688 -22.656  -3.801  1.00 92.00           C  
ATOM    607  C   ARG A  74      22.469 -23.297  -3.145  1.00 92.00           C  
ATOM    608  CB  ARG A  74      23.734 -21.172  -3.484  1.00 92.00           C  
ATOM    609  O   ARG A  74      22.438 -23.500  -1.929  1.00 92.00           O  
ATOM    610  CG  ARG A  74      24.938 -20.453  -4.055  1.00 92.00           C  
ATOM    611  CD  ARG A  74      24.828 -18.938  -3.912  1.00 92.00           C  
ATOM    612  NE  ARG A  74      23.719 -18.406  -4.703  1.00 92.00           N  
ATOM    613  NH1 ARG A  74      23.875 -16.266  -3.848  1.00 92.00           N  
ATOM    614  NH2 ARG A  74      22.281 -16.766  -5.418  1.00 92.00           N  
ATOM    615  CZ  ARG A  74      23.297 -17.156  -4.652  1.00 92.00           C  
ATOM    616  N   LEU A  75      21.469 -23.688  -3.961  1.00 94.69           N  
ATOM    617  CA  LEU A  75      20.234 -24.234  -3.418  1.00 94.69           C  
ATOM    618  C   LEU A  75      20.078 -25.703  -3.754  1.00 94.69           C  
ATOM    619  CB  LEU A  75      19.031 -23.438  -3.957  1.00 94.69           C  
ATOM    620  O   LEU A  75      18.953 -26.234  -3.785  1.00 94.69           O  
ATOM    621  CG  LEU A  75      18.938 -21.969  -3.533  1.00 94.69           C  
ATOM    622  CD1 LEU A  75      17.781 -21.297  -4.254  1.00 94.69           C  
ATOM    623  CD2 LEU A  75      18.766 -21.859  -2.021  1.00 94.69           C  
ATOM    624  N   LYS A  76      21.078 -26.344  -4.102  1.00 94.94           N  
ATOM    625  CA  LYS A  76      21.078 -27.797  -4.238  1.00 94.94           C  
ATOM    626  C   LYS A  76      20.844 -28.469  -2.891  1.00 94.94           C  
ATOM    627  CB  LYS A  76      22.391 -28.281  -4.844  1.00 94.94           C  
ATOM    628  O   LYS A  76      21.312 -27.984  -1.856  1.00 94.94           O  
ATOM    629  CG  LYS A  76      22.531 -28.000  -6.336  1.00 94.94           C  
ATOM    630  CD  LYS A  76      23.844 -28.547  -6.887  1.00 94.94           C  
ATOM    631  CE  LYS A  76      23.984 -28.250  -8.375  1.00 94.94           C  
ATOM    632  NZ  LYS A  76      25.281 -28.766  -8.914  1.00 94.94           N  
ATOM    633  N   PHE A  77      20.109 -29.562  -2.904  1.00 92.81           N  
ATOM    634  CA  PHE A  77      19.859 -30.281  -1.658  1.00 92.81           C  
ATOM    635  C   PHE A  77      19.641 -31.766  -1.922  1.00 92.81           C  
ATOM    636  CB  PHE A  77      18.656 -29.688  -0.927  1.00 92.81           C  
ATOM    637  O   PHE A  77      19.500 -32.188  -3.074  1.00 92.81           O  
ATOM    638  CG  PHE A  77      17.344 -29.938  -1.623  1.00 92.81           C  
ATOM    639  CD1 PHE A  77      16.906 -29.094  -2.639  1.00 92.81           C  
ATOM    640  CD2 PHE A  77      16.547 -31.016  -1.262  1.00 92.81           C  
ATOM    641  CE1 PHE A  77      15.695 -29.328  -3.285  1.00 92.81           C  
ATOM    642  CE2 PHE A  77      15.328 -31.250  -1.902  1.00 92.81           C  
ATOM    643  CZ  PHE A  77      14.906 -30.406  -2.914  1.00 92.81           C  
ATOM    644  N   LYS A  78      19.734 -32.531  -0.862  1.00 91.88           N  
ATOM    645  CA  LYS A  78      19.406 -33.969  -0.868  1.00 91.88           C  
ATOM    646  C   LYS A  78      18.375 -34.312   0.208  1.00 91.88           C  
ATOM    647  CB  LYS A  78      20.672 -34.812  -0.664  1.00 91.88           C  
ATOM    648  O   LYS A  78      18.531 -33.906   1.364  1.00 91.88           O  
ATOM    649  CG  LYS A  78      21.625 -34.812  -1.852  1.00 91.88           C  
ATOM    650  CD  LYS A  78      22.797 -35.750  -1.636  1.00 91.88           C  
ATOM    651  CE  LYS A  78      23.766 -35.719  -2.811  1.00 91.88           C  
ATOM    652  NZ  LYS A  78      24.922 -36.625  -2.594  1.00 91.88           N  
ATOM    653  N   GLY A  79      17.250 -34.875  -0.204  1.00 86.62           N  
ATOM    654  CA  GLY A  79      16.203 -35.219   0.737  1.00 86.62           C  
ATOM    655  C   GLY A  79      15.211 -36.219   0.179  1.00 86.62           C  
ATOM    656  O   GLY A  79      15.414 -36.781  -0.913  1.00 86.62           O  
ATOM    657  N   PRO A  80      14.211 -36.500   0.996  1.00 86.31           N  
ATOM    658  CA  PRO A  80      13.234 -37.531   0.622  1.00 86.31           C  
ATOM    659  C   PRO A  80      12.414 -37.156  -0.606  1.00 86.31           C  
ATOM    660  CB  PRO A  80      12.344 -37.656   1.862  1.00 86.31           C  
ATOM    661  O   PRO A  80      11.812 -38.000  -1.250  1.00 86.31           O  
ATOM    662  CG  PRO A  80      12.555 -36.344   2.596  1.00 86.31           C  
ATOM    663  CD  PRO A  80      13.922 -35.844   2.262  1.00 86.31           C  
ATOM    664  N   MET A  81      12.344 -35.844  -0.848  1.00 88.94           N  
ATOM    665  CA  MET A  81      11.617 -35.375  -2.023  1.00 88.94           C  
ATOM    666  C   MET A  81      12.555 -34.688  -3.012  1.00 88.94           C  
ATOM    667  CB  MET A  81      10.492 -34.438  -1.615  1.00 88.94           C  
ATOM    668  O   MET A  81      13.484 -34.000  -2.607  1.00 88.94           O  
ATOM    669  CG  MET A  81       9.391 -35.094  -0.806  1.00 88.94           C  
ATOM    670  SD  MET A  81       8.039 -33.906  -0.378  1.00 88.94           S  
ATOM    671  CE  MET A  81       7.324 -33.625  -2.021  1.00 88.94           C  
ATOM    672  N   THR A  82      12.180 -34.875  -4.293  1.00 91.00           N  
ATOM    673  CA  THR A  82      13.023 -34.281  -5.336  1.00 91.00           C  
ATOM    674  C   THR A  82      12.648 -32.844  -5.594  1.00 91.00           C  
ATOM    675  CB  THR A  82      12.914 -35.094  -6.648  1.00 91.00           C  
ATOM    676  O   THR A  82      13.469 -32.062  -6.098  1.00 91.00           O  
ATOM    677  CG2 THR A  82      13.430 -36.500  -6.473  1.00 91.00           C  
ATOM    678  OG1 THR A  82      11.539 -35.156  -7.055  1.00 91.00           O  
ATOM    679  N   VAL A  83      11.438 -32.531  -5.316  1.00 91.50           N  
ATOM    680  CA  VAL A  83      10.969 -31.172  -5.547  1.00 91.50           C  
ATOM    681  C   VAL A  83      10.289 -30.641  -4.289  1.00 91.50           C  
ATOM    682  CB  VAL A  83       9.984 -31.109  -6.742  1.00 91.50           C  
ATOM    683  O   VAL A  83       9.406 -31.297  -3.721  1.00 91.50           O  
ATOM    684  CG1 VAL A  83       9.539 -29.672  -6.992  1.00 91.50           C  
ATOM    685  CG2 VAL A  83      10.641 -31.703  -7.996  1.00 91.50           C  
ATOM    686  N   LEU A  84      10.781 -29.547  -3.846  1.00 89.38           N  
ATOM    687  CA  LEU A  84      10.172 -28.859  -2.717  1.00 89.38           C  
ATOM    688  C   LEU A  84       9.180 -27.797  -3.197  1.00 89.38           C  
ATOM    689  CB  LEU A  84      11.242 -28.203  -1.836  1.00 89.38           C  
ATOM    690  O   LEU A  84       9.578 -26.812  -3.822  1.00 89.38           O  
ATOM    691  CG  LEU A  84      12.289 -29.156  -1.239  1.00 89.38           C  
ATOM    692  CD1 LEU A  84      13.344 -28.359  -0.471  1.00 89.38           C  
ATOM    693  CD2 LEU A  84      11.625 -30.188  -0.335  1.00 89.38           C  
ATOM    694  N   ARG A  85       7.930 -28.000  -2.961  1.00 87.88           N  
ATOM    695  CA  ARG A  85       6.902 -27.000  -3.242  1.00 87.88           C  
ATOM    696  C   ARG A  85       6.633 -26.141  -2.018  1.00 87.88           C  
ATOM    697  CB  ARG A  85       5.609 -27.672  -3.699  1.00 87.88           C  
ATOM    698  O   ARG A  85       6.062 -26.609  -1.029  1.00 87.88           O  
ATOM    699  CG  ARG A  85       5.754 -28.500  -4.973  1.00 87.88           C  
ATOM    700  CD  ARG A  85       4.461 -29.219  -5.336  1.00 87.88           C  
ATOM    701  NE  ARG A  85       4.668 -30.188  -6.406  1.00 87.88           N  
ATOM    702  NH1 ARG A  85       2.430 -30.719  -6.629  1.00 87.88           N  
ATOM    703  NH2 ARG A  85       3.996 -31.734  -7.957  1.00 87.88           N  
ATOM    704  CZ  ARG A  85       3.697 -30.875  -6.996  1.00 87.88           C  
ATOM    705  N   LEU A  86       7.055 -24.922  -2.049  1.00 84.44           N  
ATOM    706  CA  LEU A  86       7.098 -24.062  -0.870  1.00 84.44           C  
ATOM    707  C   LEU A  86       6.125 -22.891  -1.013  1.00 84.44           C  
ATOM    708  CB  LEU A  86       8.516 -23.531  -0.644  1.00 84.44           C  
ATOM    709  O   LEU A  86       5.586 -22.656  -2.098  1.00 84.44           O  
ATOM    710  CG  LEU A  86       9.625 -24.578  -0.542  1.00 84.44           C  
ATOM    711  CD1 LEU A  86      10.992 -23.906  -0.552  1.00 84.44           C  
ATOM    712  CD2 LEU A  86       9.445 -25.422   0.715  1.00 84.44           C  
ATOM    713  N   ASN A  87       5.781 -22.328   0.073  1.00 79.75           N  
ATOM    714  CA  ASN A  87       4.930 -21.141   0.035  1.00 79.75           C  
ATOM    715  C   ASN A  87       5.703 -19.922  -0.444  1.00 79.75           C  
ATOM    716  CB  ASN A  87       4.312 -20.875   1.410  1.00 79.75           C  
ATOM    717  O   ASN A  87       6.914 -19.984  -0.651  1.00 79.75           O  
ATOM    718  CG  ASN A  87       5.316 -20.328   2.402  1.00 79.75           C  
ATOM    719  ND2 ASN A  87       4.828 -19.875   3.547  1.00 79.75           N  
ATOM    720  OD1 ASN A  87       6.523 -20.312   2.145  1.00 79.75           O  
ATOM    721  N   ASN A  88       5.016 -18.844  -0.594  1.00 78.19           N  
ATOM    722  CA  ASN A  88       5.547 -17.625  -1.216  1.00 78.19           C  
ATOM    723  C   ASN A  88       6.531 -16.906  -0.298  1.00 78.19           C  
ATOM    724  CB  ASN A  88       4.406 -16.688  -1.613  1.00 78.19           C  
ATOM    725  O   ASN A  88       7.301 -16.062  -0.750  1.00 78.19           O  
ATOM    726  CG  ASN A  88       3.703 -16.078  -0.415  1.00 78.19           C  
ATOM    727  ND2 ASN A  88       2.645 -15.320  -0.669  1.00 78.19           N  
ATOM    728  OD1 ASN A  88       4.105 -16.297   0.731  1.00 78.19           O  
ATOM    729  N   LEU A  89       6.609 -17.266   0.922  1.00 78.25           N  
ATOM    730  CA  LEU A  89       7.508 -16.594   1.854  1.00 78.25           C  
ATOM    731  C   LEU A  89       8.961 -16.844   1.480  1.00 78.25           C  
ATOM    732  CB  LEU A  89       7.246 -17.062   3.287  1.00 78.25           C  
ATOM    733  O   LEU A  89       9.820 -15.977   1.688  1.00 78.25           O  
ATOM    734  CG  LEU A  89       5.957 -16.578   3.941  1.00 78.25           C  
ATOM    735  CD1 LEU A  89       5.656 -17.391   5.199  1.00 78.25           C  
ATOM    736  CD2 LEU A  89       6.055 -15.094   4.270  1.00 78.25           C  
ATOM    737  N   MET A  90       9.172 -17.984   0.873  1.00 83.56           N  
ATOM    738  CA  MET A  90      10.531 -18.344   0.494  1.00 83.56           C  
ATOM    739  C   MET A  90      11.023 -17.484  -0.664  1.00 83.56           C  
ATOM    740  CB  MET A  90      10.617 -19.828   0.115  1.00 83.56           C  
ATOM    741  O   MET A  90      12.227 -17.266  -0.818  1.00 83.56           O  
ATOM    742  CG  MET A  90      11.992 -20.438   0.313  1.00 83.56           C  
ATOM    743  SD  MET A  90      12.531 -20.406   2.066  1.00 83.56           S  
ATOM    744  CE  MET A  90      14.297 -20.766   1.866  1.00 83.56           C  
ATOM    745  N   ALA A  91      10.094 -17.000  -1.409  1.00 83.00           N  
ATOM    746  CA  ALA A  91      10.469 -16.219  -2.588  1.00 83.00           C  
ATOM    747  C   ALA A  91      11.219 -14.961  -2.189  1.00 83.00           C  
ATOM    748  CB  ALA A  91       9.234 -15.867  -3.408  1.00 83.00           C  
ATOM    749  O   ALA A  91      12.109 -14.500  -2.916  1.00 83.00           O  
ATOM    750  N   SER A  92      11.008 -14.469  -0.994  1.00 83.88           N  
ATOM    751  CA  SER A  92      11.664 -13.250  -0.550  1.00 83.88           C  
ATOM    752  C   SER A  92      13.047 -13.539   0.036  1.00 83.88           C  
ATOM    753  CB  SER A  92      10.805 -12.523   0.486  1.00 83.88           C  
ATOM    754  O   SER A  92      13.828 -12.617   0.273  1.00 83.88           O  
ATOM    755  OG  SER A  92      10.688 -13.297   1.668  1.00 83.88           O  
ATOM    756  N   LYS A  93      13.320 -14.789   0.217  1.00 89.25           N  
ATOM    757  CA  LYS A  93      14.570 -15.156   0.875  1.00 89.25           C  
ATOM    758  C   LYS A  93      15.609 -15.633  -0.139  1.00 89.25           C  
ATOM    759  CB  LYS A  93      14.328 -16.234   1.928  1.00 89.25           C  
ATOM    760  O   LYS A  93      16.750 -15.906   0.219  1.00 89.25           O  
ATOM    761  CG  LYS A  93      13.430 -15.797   3.074  1.00 89.25           C  
ATOM    762  CD  LYS A  93      13.422 -16.812   4.203  1.00 89.25           C  
ATOM    763  CE  LYS A  93      12.602 -16.328   5.391  1.00 89.25           C  
ATOM    764  NZ  LYS A  93      12.633 -17.312   6.523  1.00 89.25           N  
ATOM    765  N   ILE A  94      15.172 -15.711  -1.412  1.00 91.00           N  
ATOM    766  CA  ILE A  94      16.094 -16.188  -2.432  1.00 91.00           C  
ATOM    767  C   ILE A  94      16.219 -15.156  -3.549  1.00 91.00           C  
ATOM    768  CB  ILE A  94      15.656 -17.547  -3.008  1.00 91.00           C  
ATOM    769  O   ILE A  94      15.422 -14.219  -3.621  1.00 91.00           O  
ATOM    770  CG1 ILE A  94      14.289 -17.422  -3.699  1.00 91.00           C  
ATOM    771  CG2 ILE A  94      15.602 -18.609  -1.904  1.00 91.00           C  
ATOM    772  CD1 ILE A  94      13.906 -18.625  -4.547  1.00 91.00           C  
ATOM    773  N   TRP A  95      17.219 -15.312  -4.391  1.00 90.69           N  
ATOM    774  CA  TRP A  95      17.391 -14.430  -5.543  1.00 90.69           C  
ATOM    775  C   TRP A  95      16.375 -14.742  -6.629  1.00 90.69           C  
ATOM    776  CB  TRP A  95      18.812 -14.570  -6.109  1.00 90.69           C  
ATOM    777  O   TRP A  95      16.125 -15.906  -6.945  1.00 90.69           O  
ATOM    778  CG  TRP A  95      19.078 -13.703  -7.301  1.00 90.69           C  
ATOM    779  CD1 TRP A  95      19.516 -12.406  -7.301  1.00 90.69           C  
ATOM    780  CD2 TRP A  95      18.906 -14.062  -8.672  1.00 90.69           C  
ATOM    781  CE2 TRP A  95      19.266 -12.945  -9.453  1.00 90.69           C  
ATOM    782  CE3 TRP A  95      18.484 -15.234  -9.328  1.00 90.69           C  
ATOM    783  NE1 TRP A  95      19.641 -11.945  -8.594  1.00 90.69           N  
ATOM    784  CH2 TRP A  95      18.812 -14.109 -11.461  1.00 90.69           C  
ATOM    785  CZ2 TRP A  95      19.219 -12.953 -10.852  1.00 90.69           C  
ATOM    786  CZ3 TRP A  95      18.438 -15.242 -10.711  1.00 90.69           C  
ATOM    787  N   THR A  96      15.719 -13.789  -7.137  1.00 90.31           N  
ATOM    788  CA  THR A  96      14.812 -13.922  -8.273  1.00 90.31           C  
ATOM    789  C   THR A  96      15.203 -12.961  -9.391  1.00 90.31           C  
ATOM    790  CB  THR A  96      13.352 -13.664  -7.852  1.00 90.31           C  
ATOM    791  O   THR A  96      15.758 -11.891  -9.125  1.00 90.31           O  
ATOM    792  CG2 THR A  96      12.875 -14.703  -6.840  1.00 90.31           C  
ATOM    793  OG1 THR A  96      13.250 -12.359  -7.270  1.00 90.31           O  
ATOM    794  N   PRO A  97      15.008 -13.367 -10.656  1.00 90.31           N  
ATOM    795  CA  PRO A  97      15.320 -12.453 -11.758  1.00 90.31           C  
ATOM    796  C   PRO A  97      14.570 -11.133 -11.656  1.00 90.31           C  
ATOM    797  CB  PRO A  97      14.883 -13.234 -13.000  1.00 90.31           C  
ATOM    798  O   PRO A  97      13.445 -11.094 -11.156  1.00 90.31           O  
ATOM    799  CG  PRO A  97      14.852 -14.664 -12.562  1.00 90.31           C  
ATOM    800  CD  PRO A  97      14.477 -14.711 -11.109  1.00 90.31           C  
ATOM    801  N   ASP A  98      15.188 -10.102 -12.078  1.00 88.25           N  
ATOM    802  CA  ASP A  98      14.578  -8.773 -12.047  1.00 88.25           C  
ATOM    803  C   ASP A  98      13.852  -8.469 -13.352  1.00 88.25           C  
ATOM    804  CB  ASP A  98      15.641  -7.703 -11.781  1.00 88.25           C  
ATOM    805  O   ASP A  98      14.008  -7.391 -13.922  1.00 88.25           O  
ATOM    806  CG  ASP A  98      16.688  -7.613 -12.875  1.00 88.25           C  
ATOM    807  OD1 ASP A  98      16.812  -8.562 -13.680  1.00 88.25           O  
ATOM    808  OD2 ASP A  98      17.391  -6.586 -12.938  1.00 88.25           O  
ATOM    809  N   THR A  99      13.031  -9.328 -13.812  1.00 90.19           N  
ATOM    810  CA  THR A  99      12.336  -9.234 -15.094  1.00 90.19           C  
ATOM    811  C   THR A  99      11.297  -8.125 -15.062  1.00 90.19           C  
ATOM    812  CB  THR A  99      11.656 -10.570 -15.453  1.00 90.19           C  
ATOM    813  O   THR A  99      10.570  -7.965 -14.078  1.00 90.19           O  
ATOM    814  CG2 THR A  99      11.133 -10.555 -16.891  1.00 90.19           C  
ATOM    815  OG1 THR A  99      12.602 -11.641 -15.312  1.00 90.19           O  
ATOM    816  N   PHE A 100      11.258  -7.336 -16.094  1.00 87.62           N  
ATOM    817  CA  PHE A 100      10.227  -6.324 -16.266  1.00 87.62           C  
ATOM    818  C   PHE A 100       9.734  -6.285 -17.703  1.00 87.62           C  
ATOM    819  CB  PHE A 100      10.750  -4.945 -15.844  1.00 87.62           C  
ATOM    820  O   PHE A 100      10.375  -6.848 -18.594  1.00 87.62           O  
ATOM    821  CG  PHE A 100      11.555  -4.254 -16.922  1.00 87.62           C  
ATOM    822  CD1 PHE A 100      12.828  -4.691 -17.234  1.00 87.62           C  
ATOM    823  CD2 PHE A 100      11.023  -3.168 -17.609  1.00 87.62           C  
ATOM    824  CE1 PHE A 100      13.578  -4.055 -18.234  1.00 87.62           C  
ATOM    825  CE2 PHE A 100      11.766  -2.525 -18.594  1.00 87.62           C  
ATOM    826  CZ  PHE A 100      13.039  -2.969 -18.906  1.00 87.62           C  
ATOM    827  N   PHE A 101       8.562  -5.727 -17.875  1.00 89.88           N  
ATOM    828  CA  PHE A 101       7.977  -5.598 -19.203  1.00 89.88           C  
ATOM    829  C   PHE A 101       8.250  -4.215 -19.781  1.00 89.88           C  
ATOM    830  CB  PHE A 101       6.469  -5.855 -19.141  1.00 89.88           C  
ATOM    831  O   PHE A 101       7.750  -3.211 -19.266  1.00 89.88           O  
ATOM    832  CG  PHE A 101       6.105  -7.273 -18.797  1.00 89.88           C  
ATOM    833  CD1 PHE A 101       5.984  -8.242 -19.781  1.00 89.88           C  
ATOM    834  CD2 PHE A 101       5.891  -7.637 -17.469  1.00 89.88           C  
ATOM    835  CE1 PHE A 101       5.652  -9.555 -19.453  1.00 89.88           C  
ATOM    836  CE2 PHE A 101       5.555  -8.945 -17.141  1.00 89.88           C  
ATOM    837  CZ  PHE A 101       5.434  -9.906 -18.125  1.00 89.88           C  
ATOM    838  N   HIS A 102       8.969  -4.176 -20.859  1.00 87.00           N  
ATOM    839  CA  HIS A 102       9.477  -2.945 -21.453  1.00 87.00           C  
ATOM    840  C   HIS A 102       8.328  -2.043 -21.906  1.00 87.00           C  
ATOM    841  CB  HIS A 102      10.391  -3.264 -22.641  1.00 87.00           C  
ATOM    842  O   HIS A 102       8.398  -0.822 -21.750  1.00 87.00           O  
ATOM    843  CG  HIS A 102      11.766  -3.691 -22.234  1.00 87.00           C  
ATOM    844  CD2 HIS A 102      12.234  -4.883 -21.797  1.00 87.00           C  
ATOM    845  ND1 HIS A 102      12.852  -2.840 -22.266  1.00 87.00           N  
ATOM    846  CE1 HIS A 102      13.922  -3.492 -21.859  1.00 87.00           C  
ATOM    847  NE2 HIS A 102      13.578  -4.734 -21.562  1.00 87.00           N  
ATOM    848  N   ASN A 103       7.363  -2.627 -22.547  1.00 86.31           N  
ATOM    849  CA  ASN A 103       6.281  -1.812 -23.094  1.00 86.31           C  
ATOM    850  C   ASN A 103       5.023  -1.908 -22.234  1.00 86.31           C  
ATOM    851  CB  ASN A 103       5.973  -2.217 -24.531  1.00 86.31           C  
ATOM    852  O   ASN A 103       3.912  -1.721 -22.719  1.00 86.31           O  
ATOM    853  CG  ASN A 103       5.605  -3.682 -24.656  1.00 86.31           C  
ATOM    854  ND2 ASN A 103       4.699  -3.988 -25.578  1.00 86.31           N  
ATOM    855  OD1 ASN A 103       6.133  -4.531 -23.938  1.00 86.31           O  
ATOM    856  N   GLY A 104       5.246  -2.340 -21.016  1.00 83.44           N  
ATOM    857  CA  GLY A 104       4.133  -2.354 -20.078  1.00 83.44           C  
ATOM    858  C   GLY A 104       3.832  -0.987 -19.500  1.00 83.44           C  
ATOM    859  O   GLY A 104       4.734  -0.291 -19.031  1.00 83.44           O  
ATOM    860  N   LYS A 105       2.561  -0.519 -19.578  1.00 75.88           N  
ATOM    861  CA  LYS A 105       2.145   0.748 -18.969  1.00 75.88           C  
ATOM    862  C   LYS A 105       1.763   0.567 -17.516  1.00 75.88           C  
ATOM    863  CB  LYS A 105       0.973   1.348 -19.750  1.00 75.88           C  
ATOM    864  O   LYS A 105       2.062   1.422 -16.672  1.00 75.88           O  
ATOM    865  CG  LYS A 105       1.349   1.874 -21.125  1.00 75.88           C  
ATOM    866  CD  LYS A 105       0.211   2.674 -21.750  1.00 75.88           C  
ATOM    867  CE  LYS A 105       0.617   3.279 -23.094  1.00 75.88           C  
ATOM    868  NZ  LYS A 105      -0.510   4.027 -23.719  1.00 75.88           N  
ATOM    869  N   LYS A 106       1.038  -0.391 -17.328  1.00 72.19           N  
ATOM    870  CA  LYS A 106       0.604  -0.747 -15.984  1.00 72.19           C  
ATOM    871  C   LYS A 106       0.480  -2.260 -15.828  1.00 72.19           C  
ATOM    872  CB  LYS A 106      -0.731  -0.076 -15.656  1.00 72.19           C  
ATOM    873  O   LYS A 106      -0.029  -2.941 -16.719  1.00 72.19           O  
ATOM    874  CG  LYS A 106      -1.096  -0.114 -14.180  1.00 72.19           C  
ATOM    875  CD  LYS A 106      -2.377   0.660 -13.898  1.00 72.19           C  
ATOM    876  CE  LYS A 106      -2.746   0.618 -12.422  1.00 72.19           C  
ATOM    877  NZ  LYS A 106      -4.004   1.374 -12.148  1.00 72.19           N  
ATOM    878  N   SER A 107       1.247  -2.750 -14.953  1.00 68.88           N  
ATOM    879  CA  SER A 107       1.095  -4.168 -14.656  1.00 68.88           C  
ATOM    880  C   SER A 107       0.776  -4.391 -13.180  1.00 68.88           C  
ATOM    881  CB  SER A 107       2.363  -4.938 -15.031  1.00 68.88           C  
ATOM    882  O   SER A 107       1.284  -3.672 -12.312  1.00 68.88           O  
ATOM    883  OG  SER A 107       3.494  -4.395 -14.375  1.00 68.88           O  
ATOM    884  N   VAL A 108      -0.152  -5.168 -12.977  1.00 67.50           N  
ATOM    885  CA  VAL A 108      -0.583  -5.426 -11.609  1.00 67.50           C  
ATOM    886  C   VAL A 108      -0.498  -6.922 -11.312  1.00 67.50           C  
ATOM    887  CB  VAL A 108      -2.020  -4.914 -11.359  1.00 67.50           C  
ATOM    888  O   VAL A 108      -0.961  -7.746 -12.102  1.00 67.50           O  
ATOM    889  CG1 VAL A 108      -2.418  -5.113  -9.898  1.00 67.50           C  
ATOM    890  CG2 VAL A 108      -2.137  -3.445 -11.750  1.00 67.50           C  
ATOM    891  N   ALA A 109       0.275  -7.250 -10.211  1.00 66.56           N  
ATOM    892  CA  ALA A 109       0.223  -8.625  -9.719  1.00 66.56           C  
ATOM    893  C   ALA A 109      -1.091  -8.891  -8.992  1.00 66.56           C  
ATOM    894  CB  ALA A 109       1.406  -8.898  -8.789  1.00 66.56           C  
ATOM    895  O   ALA A 109      -1.657  -7.996  -8.359  1.00 66.56           O  
ATOM    896  N   HIS A 110      -1.525  -9.984  -9.109  1.00 60.06           N  
ATOM    897  CA  HIS A 110      -2.748 -10.383  -8.430  1.00 60.06           C  
ATOM    898  C   HIS A 110      -2.455 -10.852  -7.004  1.00 60.06           C  
ATOM    899  CB  HIS A 110      -3.459 -11.492  -9.211  1.00 60.06           C  
ATOM    900  O   HIS A 110      -1.485 -11.578  -6.773  1.00 60.06           O  
ATOM    901  CG  HIS A 110      -4.008 -11.039 -10.523  1.00 60.06           C  
ATOM    902  CD2 HIS A 110      -3.396 -10.805 -11.711  1.00 60.06           C  
ATOM    903  ND1 HIS A 110      -5.344 -10.766 -10.719  1.00 60.06           N  
ATOM    904  CE1 HIS A 110      -5.531 -10.391 -11.977  1.00 60.06           C  
ATOM    905  NE2 HIS A 110      -4.363 -10.406 -12.594  1.00 60.06           N  
ATOM    906  N   ASN A 111      -2.877 -10.117  -5.859  1.00 54.88           N  
ATOM    907  CA  ASN A 111      -2.627 -10.531  -4.484  1.00 54.88           C  
ATOM    908  C   ASN A 111      -3.924 -10.633  -3.684  1.00 54.88           C  
ATOM    909  CB  ASN A 111      -1.653  -9.570  -3.799  1.00 54.88           C  
ATOM    910  O   ASN A 111      -4.340  -9.664  -3.047  1.00 54.88           O  
ATOM    911  CG  ASN A 111      -0.293  -9.547  -4.469  1.00 54.88           C  
ATOM    912  ND2 ASN A 111       0.440  -8.453  -4.277  1.00 54.88           N  
ATOM    913  OD1 ASN A 111       0.095 -10.492  -5.152  1.00 54.88           O  
ATOM    914  N   MET A 112      -4.809 -11.367  -3.969  1.00 47.25           N  
ATOM    915  CA  MET A 112      -6.039 -11.359  -3.184  1.00 47.25           C  
ATOM    916  C   MET A 112      -5.789 -11.875  -1.771  1.00 47.25           C  
ATOM    917  CB  MET A 112      -7.121 -12.195  -3.865  1.00 47.25           C  
ATOM    918  O   MET A 112      -6.070 -11.180  -0.792  1.00 47.25           O  
ATOM    919  CG  MET A 112      -8.328 -11.391  -4.320  1.00 47.25           C  
ATOM    920  SD  MET A 112      -9.617 -12.438  -5.094  1.00 47.25           S  
ATOM    921  CE  MET A 112     -10.352 -13.188  -3.611  1.00 47.25           C  
ATOM    922  N   THR A 113      -5.391 -13.188  -1.701  1.00 47.50           N  
ATOM    923  CA  THR A 113      -5.188 -13.805  -0.395  1.00 47.50           C  
ATOM    924  C   THR A 113      -3.701 -13.922  -0.075  1.00 47.50           C  
ATOM    925  CB  THR A 113      -5.840 -15.195  -0.329  1.00 47.50           C  
ATOM    926  O   THR A 113      -3.252 -13.477   0.986  1.00 47.50           O  
ATOM    927  CG2 THR A 113      -7.355 -15.102  -0.471  1.00 47.50           C  
ATOM    928  OG1 THR A 113      -5.320 -16.016  -1.389  1.00 47.50           O  
ATOM    929  N   MET A 114      -2.986 -14.320  -0.984  1.00 56.00           N  
ATOM    930  CA  MET A 114      -1.533 -14.469  -0.954  1.00 56.00           C  
ATOM    931  C   MET A 114      -0.917 -14.055  -2.285  1.00 56.00           C  
ATOM    932  CB  MET A 114      -1.145 -15.906  -0.622  1.00 56.00           C  
ATOM    933  O   MET A 114      -1.575 -14.117  -3.326  1.00 56.00           O  
ATOM    934  CG  MET A 114      -1.306 -16.266   0.847  1.00 56.00           C  
ATOM    935  SD  MET A 114       0.287 -16.703   1.641  1.00 56.00           S  
ATOM    936  CE  MET A 114      -0.080 -18.406   2.158  1.00 56.00           C  
ATOM    937  N   PRO A 115       0.257 -13.484  -2.045  1.00 63.81           N  
ATOM    938  CA  PRO A 115       0.910 -13.266  -3.338  1.00 63.81           C  
ATOM    939  C   PRO A 115       0.881 -14.500  -4.234  1.00 63.81           C  
ATOM    940  CB  PRO A 115       2.348 -12.906  -2.949  1.00 63.81           C  
ATOM    941  O   PRO A 115       1.149 -15.609  -3.768  1.00 63.81           O  
ATOM    942  CG  PRO A 115       2.258 -12.453  -1.527  1.00 63.81           C  
ATOM    943  CD  PRO A 115       1.083 -13.133  -0.883  1.00 63.81           C  
ATOM    944  N   ASN A 116       0.307 -14.383  -5.395  1.00 72.62           N  
ATOM    945  CA  ASN A 116       0.198 -15.477  -6.352  1.00 72.62           C  
ATOM    946  C   ASN A 116       1.549 -15.812  -6.977  1.00 72.62           C  
ATOM    947  CB  ASN A 116      -0.823 -15.141  -7.441  1.00 72.62           C  
ATOM    948  O   ASN A 116       1.762 -15.578  -8.172  1.00 72.62           O  
ATOM    949  CG  ASN A 116      -2.234 -15.016  -6.902  1.00 72.62           C  
ATOM    950  ND2 ASN A 116      -3.129 -14.453  -7.703  1.00 72.62           N  
ATOM    951  OD1 ASN A 116      -2.518 -15.422  -5.770  1.00 72.62           O  
ATOM    952  N   LYS A 117       2.373 -16.219  -6.094  1.00 71.81           N  
ATOM    953  CA  LYS A 117       3.709 -16.656  -6.496  1.00 71.81           C  
ATOM    954  C   LYS A 117       3.961 -18.109  -6.098  1.00 71.81           C  
ATOM    955  CB  LYS A 117       4.773 -15.750  -5.875  1.00 71.81           C  
ATOM    956  O   LYS A 117       3.559 -18.531  -5.016  1.00 71.81           O  
ATOM    957  CG  LYS A 117       4.680 -14.289  -6.309  1.00 71.81           C  
ATOM    958  CD  LYS A 117       5.738 -13.438  -5.625  1.00 71.81           C  
ATOM    959  CE  LYS A 117       5.625 -11.977  -6.031  1.00 71.81           C  
ATOM    960  NZ  LYS A 117       6.668 -11.133  -5.375  1.00 71.81           N  
ATOM    961  N   LEU A 118       4.352 -18.875  -7.090  1.00 76.75           N  
ATOM    962  CA  LEU A 118       4.723 -20.266  -6.883  1.00 76.75           C  
ATOM    963  C   LEU A 118       6.238 -20.438  -6.949  1.00 76.75           C  
ATOM    964  CB  LEU A 118       4.051 -21.156  -7.930  1.00 76.75           C  
ATOM    965  O   LEU A 118       6.879 -19.969  -7.891  1.00 76.75           O  
ATOM    966  CG  LEU A 118       4.414 -22.641  -7.887  1.00 76.75           C  
ATOM    967  CD1 LEU A 118       3.281 -23.484  -8.469  1.00 76.75           C  
ATOM    968  CD2 LEU A 118       5.715 -22.906  -8.633  1.00 76.75           C  
ATOM    969  N   LEU A 119       6.773 -21.062  -5.895  1.00 86.06           N  
ATOM    970  CA  LEU A 119       8.203 -21.344  -5.891  1.00 86.06           C  
ATOM    971  C   LEU A 119       8.461 -22.828  -5.656  1.00 86.06           C  
ATOM    972  CB  LEU A 119       8.914 -20.516  -4.820  1.00 86.06           C  
ATOM    973  O   LEU A 119       7.969 -23.406  -4.680  1.00 86.06           O  
ATOM    974  CG  LEU A 119      10.438 -20.672  -4.746  1.00 86.06           C  
ATOM    975  CD1 LEU A 119      11.094 -20.031  -5.965  1.00 86.06           C  
ATOM    976  CD2 LEU A 119      10.977 -20.047  -3.459  1.00 86.06           C  
ATOM    977  N   ARG A 120       9.172 -23.406  -6.582  1.00 92.12           N  
ATOM    978  CA  ARG A 120       9.617 -24.797  -6.453  1.00 92.12           C  
ATOM    979  C   ARG A 120      11.133 -24.891  -6.555  1.00 92.12           C  
ATOM    980  CB  ARG A 120       8.961 -25.672  -7.520  1.00 92.12           C  
ATOM    981  O   ARG A 120      11.758 -24.203  -7.367  1.00 92.12           O  
ATOM    982  CG  ARG A 120       7.445 -25.750  -7.406  1.00 92.12           C  
ATOM    983  CD  ARG A 120       6.844 -26.641  -8.484  1.00 92.12           C  
ATOM    984  NE  ARG A 120       5.391 -26.688  -8.391  1.00 92.12           N  
ATOM    985  NH1 ARG A 120       5.109 -28.047 -10.242  1.00 92.12           N  
ATOM    986  NH2 ARG A 120       3.285 -27.344  -9.047  1.00 92.12           N  
ATOM    987  CZ  ARG A 120       4.598 -27.359  -9.227  1.00 92.12           C  
ATOM    988  N   ILE A 121      11.672 -25.672  -5.707  1.00 93.12           N  
ATOM    989  CA  ILE A 121      13.102 -25.953  -5.758  1.00 93.12           C  
ATOM    990  C   ILE A 121      13.320 -27.453  -6.008  1.00 93.12           C  
ATOM    991  CB  ILE A 121      13.805 -25.516  -4.461  1.00 93.12           C  
ATOM    992  O   ILE A 121      12.836 -28.281  -5.250  1.00 93.12           O  
ATOM    993  CG1 ILE A 121      13.445 -24.062  -4.113  1.00 93.12           C  
ATOM    994  CG2 ILE A 121      15.328 -25.688  -4.590  1.00 93.12           C  
ATOM    995  CD1 ILE A 121      14.039 -23.578  -2.805  1.00 93.12           C  
ATOM    996  N   THR A 122      14.023 -27.750  -7.086  1.00 95.25           N  
ATOM    997  CA  THR A 122      14.398 -29.125  -7.398  1.00 95.25           C  
ATOM    998  C   THR A 122      15.742 -29.469  -6.766  1.00 95.25           C  
ATOM    999  CB  THR A 122      14.469 -29.344  -8.922  1.00 95.25           C  
ATOM   1000  O   THR A 122      16.547 -28.594  -6.480  1.00 95.25           O  
ATOM   1001  CG2 THR A 122      14.633 -30.828  -9.250  1.00 95.25           C  
ATOM   1002  OG1 THR A 122      13.258 -28.875  -9.523  1.00 95.25           O  
ATOM   1003  N   GLU A 123      16.031 -30.719  -6.539  1.00 95.31           N  
ATOM   1004  CA  GLU A 123      17.203 -31.188  -5.801  1.00 95.31           C  
ATOM   1005  C   GLU A 123      18.500 -30.719  -6.461  1.00 95.31           C  
ATOM   1006  CB  GLU A 123      17.188 -32.719  -5.684  1.00 95.31           C  
ATOM   1007  O   GLU A 123      19.516 -30.531  -5.789  1.00 95.31           O  
ATOM   1008  CG  GLU A 123      17.344 -33.438  -7.016  1.00 95.31           C  
ATOM   1009  CD  GLU A 123      17.297 -34.938  -6.887  1.00 95.31           C  
ATOM   1010  OE1 GLU A 123      17.328 -35.656  -7.926  1.00 95.31           O  
ATOM   1011  OE2 GLU A 123      17.234 -35.438  -5.738  1.00 95.31           O  
ATOM   1012  N   ASP A 124      18.469 -30.516  -7.777  1.00 96.19           N  
ATOM   1013  CA  ASP A 124      19.688 -30.109  -8.477  1.00 96.19           C  
ATOM   1014  C   ASP A 124      19.875 -28.594  -8.422  1.00 96.19           C  
ATOM   1015  CB  ASP A 124      19.656 -30.578  -9.930  1.00 96.19           C  
ATOM   1016  O   ASP A 124      20.812 -28.062  -9.016  1.00 96.19           O  
ATOM   1017  CG  ASP A 124      18.609 -29.859 -10.766  1.00 96.19           C  
ATOM   1018  OD1 ASP A 124      17.750 -29.156 -10.195  1.00 96.19           O  
ATOM   1019  OD2 ASP A 124      18.656 -29.984 -12.008  1.00 96.19           O  
ATOM   1020  N   GLY A 125      19.016 -27.875  -7.770  1.00 96.06           N  
ATOM   1021  CA  GLY A 125      19.141 -26.438  -7.613  1.00 96.06           C  
ATOM   1022  C   GLY A 125      18.312 -25.656  -8.617  1.00 96.06           C  
ATOM   1023  O   GLY A 125      18.375 -24.422  -8.664  1.00 96.06           O  
ATOM   1024  N   THR A 126      17.562 -26.391  -9.414  1.00 96.88           N  
ATOM   1025  CA  THR A 126      16.703 -25.719 -10.383  1.00 96.88           C  
ATOM   1026  C   THR A 126      15.469 -25.141  -9.695  1.00 96.88           C  
ATOM   1027  CB  THR A 126      16.266 -26.688 -11.500  1.00 96.88           C  
ATOM   1028  O   THR A 126      14.820 -25.828  -8.891  1.00 96.88           O  
ATOM   1029  CG2 THR A 126      15.398 -25.969 -12.531  1.00 96.88           C  
ATOM   1030  OG1 THR A 126      17.422 -27.203 -12.156  1.00 96.88           O  
ATOM   1031  N   LEU A 127      15.289 -23.891  -9.992  1.00 95.69           N  
ATOM   1032  CA  LEU A 127      14.133 -23.203  -9.414  1.00 95.69           C  
ATOM   1033  C   LEU A 127      13.078 -22.938 -10.477  1.00 95.69           C  
ATOM   1034  CB  LEU A 127      14.570 -21.891  -8.750  1.00 95.69           C  
ATOM   1035  O   LEU A 127      13.406 -22.672 -11.633  1.00 95.69           O  
ATOM   1036  CG  LEU A 127      15.461 -22.016  -7.520  1.00 95.69           C  
ATOM   1037  CD1 LEU A 127      16.922 -21.766  -7.895  1.00 95.69           C  
ATOM   1038  CD2 LEU A 127      15.008 -21.047  -6.430  1.00 95.69           C  
ATOM   1039  N   LEU A 128      11.805 -23.047 -10.109  1.00 93.75           N  
ATOM   1040  CA  LEU A 128      10.664 -22.609 -10.898  1.00 93.75           C  
ATOM   1041  C   LEU A 128       9.867 -21.531 -10.164  1.00 93.75           C  
ATOM   1042  CB  LEU A 128       9.758 -23.797 -11.234  1.00 93.75           C  
ATOM   1043  O   LEU A 128       9.414 -21.750  -9.039  1.00 93.75           O  
ATOM   1044  CG  LEU A 128       8.477 -23.469 -12.008  1.00 93.75           C  
ATOM   1045  CD1 LEU A 128       8.820 -22.984 -13.414  1.00 93.75           C  
ATOM   1046  CD2 LEU A 128       7.570 -24.703 -12.078  1.00 93.75           C  
ATOM   1047  N   TYR A 129       9.805 -20.438 -10.750  1.00 91.75           N  
ATOM   1048  CA  TYR A 129       9.125 -19.281 -10.180  1.00 91.75           C  
ATOM   1049  C   TYR A 129       8.008 -18.797 -11.102  1.00 91.75           C  
ATOM   1050  CB  TYR A 129      10.117 -18.141  -9.922  1.00 91.75           C  
ATOM   1051  O   TYR A 129       8.266 -18.406 -12.242  1.00 91.75           O  
ATOM   1052  CG  TYR A 129       9.523 -16.969  -9.188  1.00 91.75           C  
ATOM   1053  CD1 TYR A 129       9.523 -15.688  -9.750  1.00 91.75           C  
ATOM   1054  CD2 TYR A 129       8.953 -17.125  -7.930  1.00 91.75           C  
ATOM   1055  CE1 TYR A 129       8.977 -14.609  -9.070  1.00 91.75           C  
ATOM   1056  CE2 TYR A 129       8.398 -16.047  -7.246  1.00 91.75           C  
ATOM   1057  OH  TYR A 129       7.871 -13.727  -7.152  1.00 91.75           O  
ATOM   1058  CZ  TYR A 129       8.414 -14.797  -7.824  1.00 91.75           C  
ATOM   1059  N   THR A 130       6.750 -18.891 -10.664  1.00 89.19           N  
ATOM   1060  CA  THR A 130       5.594 -18.516 -11.469  1.00 89.19           C  
ATOM   1061  C   THR A 130       4.820 -17.391 -10.797  1.00 89.19           C  
ATOM   1062  CB  THR A 130       4.656 -19.719 -11.695  1.00 89.19           C  
ATOM   1063  O   THR A 130       4.680 -17.359  -9.578  1.00 89.19           O  
ATOM   1064  CG2 THR A 130       3.631 -19.422 -12.781  1.00 89.19           C  
ATOM   1065  OG1 THR A 130       5.430 -20.859 -12.086  1.00 89.19           O  
ATOM   1066  N   MET A 131       4.352 -16.484 -11.617  1.00 87.88           N  
ATOM   1067  CA  MET A 131       3.531 -15.367 -11.141  1.00 87.88           C  
ATOM   1068  C   MET A 131       2.326 -15.156 -12.055  1.00 87.88           C  
ATOM   1069  CB  MET A 131       4.359 -14.086 -11.062  1.00 87.88           C  
ATOM   1070  O   MET A 131       2.424 -15.328 -13.266  1.00 87.88           O  
ATOM   1071  CG  MET A 131       5.566 -14.188 -10.141  1.00 87.88           C  
ATOM   1072  SD  MET A 131       6.590 -12.664 -10.156  1.00 87.88           S  
ATOM   1073  CE  MET A 131       5.371 -11.453  -9.586  1.00 87.88           C  
ATOM   1074  N   ARG A 132       1.246 -14.805 -11.477  1.00 87.44           N  
ATOM   1075  CA  ARG A 132       0.090 -14.352 -12.242  1.00 87.44           C  
ATOM   1076  C   ARG A 132       0.089 -12.836 -12.383  1.00 87.44           C  
ATOM   1077  CB  ARG A 132      -1.210 -14.812 -11.578  1.00 87.44           C  
ATOM   1078  O   ARG A 132       0.176 -12.109 -11.391  1.00 87.44           O  
ATOM   1079  CG  ARG A 132      -2.451 -14.562 -12.422  1.00 87.44           C  
ATOM   1080  CD  ARG A 132      -3.721 -14.969 -11.688  1.00 87.44           C  
ATOM   1081  NE  ARG A 132      -4.914 -14.680 -12.477  1.00 87.44           N  
ATOM   1082  NH1 ARG A 132      -6.395 -14.984 -10.727  1.00 87.44           N  
ATOM   1083  NH2 ARG A 132      -7.172 -14.422 -12.812  1.00 87.44           N  
ATOM   1084  CZ  ARG A 132      -6.160 -14.695 -12.000  1.00 87.44           C  
ATOM   1085  N   LEU A 133      -0.054 -12.320 -13.656  1.00 87.62           N  
ATOM   1086  CA  LEU A 133       0.049 -10.891 -13.930  1.00 87.62           C  
ATOM   1087  C   LEU A 133      -1.049 -10.438 -14.891  1.00 87.62           C  
ATOM   1088  CB  LEU A 133       1.423 -10.555 -14.516  1.00 87.62           C  
ATOM   1089  O   LEU A 133      -1.469 -11.195 -15.766  1.00 87.62           O  
ATOM   1090  CG  LEU A 133       2.637 -11.000 -13.703  1.00 87.62           C  
ATOM   1091  CD1 LEU A 133       3.906 -10.891 -14.539  1.00 87.62           C  
ATOM   1092  CD2 LEU A 133       2.758 -10.180 -12.422  1.00 87.62           C  
ATOM   1093  N   THR A 134      -1.530  -9.250 -14.633  1.00 87.69           N  
ATOM   1094  CA  THR A 134      -2.240  -8.492 -15.656  1.00 87.69           C  
ATOM   1095  C   THR A 134      -1.354  -7.387 -16.234  1.00 87.69           C  
ATOM   1096  CB  THR A 134      -3.537  -7.875 -15.102  1.00 87.69           C  
ATOM   1097  O   THR A 134      -0.872  -6.527 -15.484  1.00 87.69           O  
ATOM   1098  CG2 THR A 134      -4.250  -7.043 -16.156  1.00 87.69           C  
ATOM   1099  OG1 THR A 134      -4.410  -8.930 -14.664  1.00 87.69           O  
ATOM   1100  N   VAL A 135      -1.113  -7.465 -17.516  1.00 89.88           N  
ATOM   1101  CA  VAL A 135      -0.201  -6.520 -18.156  1.00 89.88           C  
ATOM   1102  C   VAL A 135      -0.967  -5.656 -19.156  1.00 89.88           C  
ATOM   1103  CB  VAL A 135       0.965  -7.246 -18.859  1.00 89.88           C  
ATOM   1104  O   VAL A 135      -1.654  -6.176 -20.031  1.00 89.88           O  
ATOM   1105  CG1 VAL A 135       1.959  -6.238 -19.438  1.00 89.88           C  
ATOM   1106  CG2 VAL A 135       1.664  -8.195 -17.891  1.00 89.88           C  
ATOM   1107  N   ARG A 136      -0.950  -4.406 -18.953  1.00 90.81           N  
ATOM   1108  CA  ARG A 136      -1.368  -3.451 -19.969  1.00 90.81           C  
ATOM   1109  C   ARG A 136      -0.179  -2.984 -20.797  1.00 90.81           C  
ATOM   1110  CB  ARG A 136      -2.064  -2.248 -19.328  1.00 90.81           C  
ATOM   1111  O   ARG A 136       0.696  -2.275 -20.297  1.00 90.81           O  
ATOM   1112  CG  ARG A 136      -3.422  -2.570 -18.719  1.00 90.81           C  
ATOM   1113  CD  ARG A 136      -4.059  -1.346 -18.078  1.00 90.81           C  
ATOM   1114  NE  ARG A 136      -4.613  -0.437 -19.078  1.00 90.81           N  
ATOM   1115  NH1 ARG A 136      -5.379   1.112 -17.547  1.00 90.81           N  
ATOM   1116  NH2 ARG A 136      -5.691   1.460 -19.797  1.00 90.81           N  
ATOM   1117  CZ  ARG A 136      -5.227   0.710 -18.812  1.00 90.81           C  
ATOM   1118  N   ALA A 137      -0.146  -3.387 -21.984  1.00 91.12           N  
ATOM   1119  CA  ALA A 137       1.025  -3.148 -22.828  1.00 91.12           C  
ATOM   1120  C   ALA A 137       0.680  -2.246 -24.000  1.00 91.12           C  
ATOM   1121  CB  ALA A 137       1.601  -4.473 -23.312  1.00 91.12           C  
ATOM   1122  O   ALA A 137      -0.459  -2.238 -24.469  1.00 91.12           O  
ATOM   1123  N   GLU A 138       1.661  -1.532 -24.469  1.00 87.31           N  
ATOM   1124  CA  GLU A 138       1.511  -0.673 -25.641  1.00 87.31           C  
ATOM   1125  C   GLU A 138       1.492  -1.492 -26.922  1.00 87.31           C  
ATOM   1126  CB  GLU A 138       2.635   0.365 -25.688  1.00 87.31           C  
ATOM   1127  O   GLU A 138       2.262  -2.443 -27.078  1.00 87.31           O  
ATOM   1128  CG  GLU A 138       2.400   1.475 -26.703  1.00 87.31           C  
ATOM   1129  CD  GLU A 138       3.486   2.537 -26.703  1.00 87.31           C  
ATOM   1130  OE1 GLU A 138       3.371   3.531 -27.453  1.00 87.31           O  
ATOM   1131  OE2 GLU A 138       4.465   2.373 -25.938  1.00 87.31           O  
ATOM   1132  N   CYS A 139       0.578  -1.153 -27.844  1.00 89.19           N  
ATOM   1133  CA  CYS A 139       0.467  -1.755 -29.172  1.00 89.19           C  
ATOM   1134  C   CYS A 139       0.298  -0.686 -30.250  1.00 89.19           C  
ATOM   1135  CB  CYS A 139      -0.709  -2.730 -29.219  1.00 89.19           C  
ATOM   1136  O   CYS A 139      -0.801  -0.167 -30.438  1.00 89.19           O  
ATOM   1137  SG  CYS A 139      -0.877  -3.590 -30.797  1.00 89.19           S  
ATOM   1138  N   PRO A 140       1.423  -0.371 -30.922  1.00 82.69           N  
ATOM   1139  CA  PRO A 140       1.302   0.593 -32.000  1.00 82.69           C  
ATOM   1140  C   PRO A 140       0.478   0.057 -33.188  1.00 82.69           C  
ATOM   1141  CB  PRO A 140       2.754   0.833 -32.438  1.00 82.69           C  
ATOM   1142  O   PRO A 140       0.950  -0.801 -33.938  1.00 82.69           O  
ATOM   1143  CG  PRO A 140       3.502  -0.355 -31.922  1.00 82.69           C  
ATOM   1144  CD  PRO A 140       2.678  -1.009 -30.844  1.00 82.69           C  
ATOM   1145  N   MET A 141      -0.775   0.484 -33.250  1.00 82.56           N  
ATOM   1146  CA  MET A 141      -1.678   0.012 -34.281  1.00 82.56           C  
ATOM   1147  C   MET A 141      -1.734   1.001 -35.438  1.00 82.56           C  
ATOM   1148  CB  MET A 141      -3.082  -0.214 -33.719  1.00 82.56           C  
ATOM   1149  O   MET A 141      -1.769   2.215 -35.250  1.00 82.56           O  
ATOM   1150  CG  MET A 141      -3.172  -1.381 -32.750  1.00 82.56           C  
ATOM   1151  SD  MET A 141      -4.871  -1.626 -32.094  1.00 82.56           S  
ATOM   1152  CE  MET A 141      -4.812  -0.562 -30.641  1.00 82.56           C  
ATOM   1153  N   HIS A 142      -1.512   0.482 -36.656  1.00 76.69           N  
ATOM   1154  CA  HIS A 142      -1.676   1.283 -37.875  1.00 76.69           C  
ATOM   1155  C   HIS A 142      -3.080   1.131 -38.438  1.00 76.69           C  
ATOM   1156  CB  HIS A 142      -0.634   0.891 -38.906  1.00 76.69           C  
ATOM   1157  O   HIS A 142      -3.451   0.052 -38.906  1.00 76.69           O  
ATOM   1158  CG  HIS A 142       0.778   1.070 -38.469  1.00 76.69           C  
ATOM   1159  CD2 HIS A 142       1.727   0.164 -38.125  1.00 76.69           C  
ATOM   1160  ND1 HIS A 142       1.354   2.312 -38.281  1.00 76.69           N  
ATOM   1161  CE1 HIS A 142       2.600   2.160 -37.875  1.00 76.69           C  
ATOM   1162  NE2 HIS A 142       2.852   0.866 -37.781  1.00 76.69           N  
ATOM   1163  N   LEU A 143      -3.814   2.160 -38.469  1.00 75.00           N  
ATOM   1164  CA  LEU A 143      -5.230   2.080 -38.812  1.00 75.00           C  
ATOM   1165  C   LEU A 143      -5.461   2.500 -40.250  1.00 75.00           C  
ATOM   1166  CB  LEU A 143      -6.059   2.963 -37.875  1.00 75.00           C  
ATOM   1167  O   LEU A 143      -6.598   2.754 -40.656  1.00 75.00           O  
ATOM   1168  CG  LEU A 143      -5.980   2.629 -36.375  1.00 75.00           C  
ATOM   1169  CD1 LEU A 143      -6.719   3.682 -35.562  1.00 75.00           C  
ATOM   1170  CD2 LEU A 143      -6.551   1.239 -36.094  1.00 75.00           C  
ATOM   1171  N   GLU A 144      -4.418   2.564 -41.125  1.00 70.62           N  
ATOM   1172  CA  GLU A 144      -4.582   3.000 -42.500  1.00 70.62           C  
ATOM   1173  C   GLU A 144      -5.465   2.035 -43.312  1.00 70.62           C  
ATOM   1174  CB  GLU A 144      -3.217   3.139 -43.188  1.00 70.62           C  
ATOM   1175  O   GLU A 144      -6.246   2.455 -44.156  1.00 70.62           O  
ATOM   1176  CG  GLU A 144      -2.346   4.242 -42.625  1.00 70.62           C  
ATOM   1177  CD  GLU A 144      -0.857   3.988 -42.781  1.00 70.62           C  
ATOM   1178  OE1 GLU A 144      -0.040   4.781 -42.281  1.00 70.62           O  
ATOM   1179  OE2 GLU A 144      -0.506   2.988 -43.469  1.00 70.62           O  
ATOM   1180  N   ASP A 145      -5.387   0.741 -43.125  1.00 70.69           N  
ATOM   1181  CA  ASP A 145      -6.164  -0.260 -43.844  1.00 70.69           C  
ATOM   1182  C   ASP A 145      -7.441  -0.619 -43.094  1.00 70.69           C  
ATOM   1183  CB  ASP A 145      -5.328  -1.517 -44.094  1.00 70.69           C  
ATOM   1184  O   ASP A 145      -7.961  -1.729 -43.219  1.00 70.69           O  
ATOM   1185  CG  ASP A 145      -4.141  -1.269 -45.000  1.00 70.69           C  
ATOM   1186  OD1 ASP A 145      -4.219  -0.382 -45.875  1.00 70.69           O  
ATOM   1187  OD2 ASP A 145      -3.117  -1.969 -44.844  1.00 70.69           O  
ATOM   1188  N   PHE A 146      -7.914   0.290 -42.312  1.00 69.06           N  
ATOM   1189  CA  PHE A 146      -9.188   0.056 -41.625  1.00 69.06           C  
ATOM   1190  C   PHE A 146     -10.297  -0.196 -42.625  1.00 69.06           C  
ATOM   1191  CB  PHE A 146      -9.547   1.245 -40.719  1.00 69.06           C  
ATOM   1192  O   PHE A 146     -10.367   0.470 -43.656  1.00 69.06           O  
ATOM   1193  CG  PHE A 146     -10.812   1.048 -39.938  1.00 69.06           C  
ATOM   1194  CD1 PHE A 146     -12.039   1.440 -40.469  1.00 69.06           C  
ATOM   1195  CD2 PHE A 146     -10.766   0.471 -38.688  1.00 69.06           C  
ATOM   1196  CE1 PHE A 146     -13.211   1.259 -39.719  1.00 69.06           C  
ATOM   1197  CE2 PHE A 146     -11.938   0.286 -37.938  1.00 69.06           C  
ATOM   1198  CZ  PHE A 146     -13.156   0.682 -38.469  1.00 69.06           C  
ATOM   1199  N   PRO A 147     -11.164  -1.402 -42.500  1.00 70.38           N  
ATOM   1200  CA  PRO A 147     -11.320  -2.268 -41.312  1.00 70.38           C  
ATOM   1201  C   PRO A 147     -10.602  -3.605 -41.469  1.00 70.38           C  
ATOM   1202  CB  PRO A 147     -12.828  -2.467 -41.219  1.00 70.38           C  
ATOM   1203  O   PRO A 147     -10.875  -4.551 -40.719  1.00 70.38           O  
ATOM   1204  CG  PRO A 147     -13.328  -2.297 -42.625  1.00 70.38           C  
ATOM   1205  CD  PRO A 147     -12.375  -1.399 -43.344  1.00 70.38           C  
ATOM   1206  N   MET A 148      -9.773  -3.771 -42.656  1.00 72.75           N  
ATOM   1207  CA  MET A 148      -9.055  -5.016 -42.906  1.00 72.75           C  
ATOM   1208  C   MET A 148      -7.668  -4.996 -42.281  1.00 72.75           C  
ATOM   1209  CB  MET A 148      -8.945  -5.258 -44.438  1.00 72.75           C  
ATOM   1210  O   MET A 148      -6.777  -5.727 -42.719  1.00 72.75           O  
ATOM   1211  CG  MET A 148     -10.281  -5.543 -45.094  1.00 72.75           C  
ATOM   1212  SD  MET A 148     -11.039  -7.113 -44.531  1.00 72.75           S  
ATOM   1213  CE  MET A 148     -10.859  -8.117 -46.031  1.00 72.75           C  
ATOM   1214  N   ASP A 149      -7.535  -4.188 -41.281  1.00 78.62           N  
ATOM   1215  CA  ASP A 149      -6.215  -3.975 -40.688  1.00 78.62           C  
ATOM   1216  C   ASP A 149      -5.816  -5.148 -39.781  1.00 78.62           C  
ATOM   1217  CB  ASP A 149      -6.191  -2.672 -39.875  1.00 78.62           C  
ATOM   1218  O   ASP A 149      -6.676  -5.820 -39.219  1.00 78.62           O  
ATOM   1219  CG  ASP A 149      -7.426  -2.486 -39.000  1.00 78.62           C  
ATOM   1220  OD1 ASP A 149      -8.523  -2.924 -39.406  1.00 78.62           O  
ATOM   1221  OD2 ASP A 149      -7.297  -1.896 -37.906  1.00 78.62           O  
ATOM   1222  N   ALA A 150      -4.598  -5.598 -39.938  1.00 84.94           N  
ATOM   1223  CA  ALA A 150      -3.938  -6.574 -39.062  1.00 84.94           C  
ATOM   1224  C   ALA A 150      -2.826  -5.918 -38.250  1.00 84.94           C  
ATOM   1225  CB  ALA A 150      -3.375  -7.727 -39.906  1.00 84.94           C  
ATOM   1226  O   ALA A 150      -2.123  -5.031 -38.750  1.00 84.94           O  
ATOM   1227  N   HIS A 151      -2.902  -6.227 -37.031  1.00 88.88           N  
ATOM   1228  CA  HIS A 151      -1.928  -5.613 -36.156  1.00 88.88           C  
ATOM   1229  C   HIS A 151      -1.100  -6.672 -35.438  1.00 88.88           C  
ATOM   1230  CB  HIS A 151      -2.629  -4.711 -35.125  1.00 88.88           C  
ATOM   1231  O   HIS A 151      -1.589  -7.773 -35.156  1.00 88.88           O  
ATOM   1232  CG  HIS A 151      -3.561  -3.719 -35.750  1.00 88.88           C  
ATOM   1233  CD2 HIS A 151      -4.914  -3.654 -35.750  1.00 88.88           C  
ATOM   1234  ND1 HIS A 151      -3.117  -2.633 -36.469  1.00 88.88           N  
ATOM   1235  CE1 HIS A 151      -4.160  -1.938 -36.906  1.00 88.88           C  
ATOM   1236  NE2 HIS A 151      -5.262  -2.537 -36.469  1.00 88.88           N  
ATOM   1237  N   ALA A 152       0.150  -6.426 -35.219  1.00 92.25           N  
ATOM   1238  CA  ALA A 152       1.029  -7.238 -34.375  1.00 92.25           C  
ATOM   1239  C   ALA A 152       1.371  -6.512 -33.062  1.00 92.25           C  
ATOM   1240  CB  ALA A 152       2.305  -7.594 -35.125  1.00 92.25           C  
ATOM   1241  O   ALA A 152       2.143  -5.551 -33.062  1.00 92.25           O  
ATOM   1242  N   CYS A 153       0.772  -6.938 -32.031  1.00 92.94           N  
ATOM   1243  CA  CYS A 153       0.985  -6.312 -30.734  1.00 92.94           C  
ATOM   1244  C   CYS A 153       2.104  -7.012 -29.969  1.00 92.94           C  
ATOM   1245  CB  CYS A 153      -0.301  -6.336 -29.906  1.00 92.94           C  
ATOM   1246  O   CYS A 153       1.997  -8.195 -29.656  1.00 92.94           O  
ATOM   1247  SG  CYS A 153      -1.618  -5.301 -30.578  1.00 92.94           S  
ATOM   1248  N   PRO A 154       3.133  -6.336 -29.641  1.00 94.44           N  
ATOM   1249  CA  PRO A 154       4.277  -6.973 -28.984  1.00 94.44           C  
ATOM   1250  C   PRO A 154       4.152  -6.992 -27.453  1.00 94.44           C  
ATOM   1251  CB  PRO A 154       5.461  -6.109 -29.422  1.00 94.44           C  
ATOM   1252  O   PRO A 154       3.512  -6.113 -26.875  1.00 94.44           O  
ATOM   1253  CG  PRO A 154       4.898  -4.730 -29.562  1.00 94.44           C  
ATOM   1254  CD  PRO A 154       3.496  -4.844 -30.094  1.00 94.44           C  
ATOM   1255  N   LEU A 155       4.648  -7.941 -26.812  1.00 94.38           N  
ATOM   1256  CA  LEU A 155       4.969  -8.008 -25.391  1.00 94.38           C  
ATOM   1257  C   LEU A 155       6.457  -8.242 -25.172  1.00 94.38           C  
ATOM   1258  CB  LEU A 155       4.160  -9.117 -24.703  1.00 94.38           C  
ATOM   1259  O   LEU A 155       6.973  -9.312 -25.516  1.00 94.38           O  
ATOM   1260  CG  LEU A 155       4.262  -9.188 -23.188  1.00 94.38           C  
ATOM   1261  CD1 LEU A 155       3.639  -7.949 -22.547  1.00 94.38           C  
ATOM   1262  CD2 LEU A 155       3.590 -10.453 -22.656  1.00 94.38           C  
ATOM   1263  N   LYS A 156       7.121  -7.211 -24.609  1.00 94.25           N  
ATOM   1264  CA  LYS A 156       8.570  -7.242 -24.469  1.00 94.25           C  
ATOM   1265  C   LYS A 156       8.977  -7.332 -23.000  1.00 94.25           C  
ATOM   1266  CB  LYS A 156       9.195  -6.000 -25.109  1.00 94.25           C  
ATOM   1267  O   LYS A 156       8.461  -6.594 -22.156  1.00 94.25           O  
ATOM   1268  CG  LYS A 156       8.812  -5.801 -26.578  1.00 94.25           C  
ATOM   1269  CD  LYS A 156       9.430  -4.527 -27.141  1.00 94.25           C  
ATOM   1270  CE  LYS A 156       8.992  -4.289 -28.578  1.00 94.25           C  
ATOM   1271  NZ  LYS A 156       9.586  -3.035 -29.141  1.00 94.25           N  
ATOM   1272  N   PHE A 157       9.898  -8.242 -22.703  1.00 92.75           N  
ATOM   1273  CA  PHE A 157      10.391  -8.320 -21.328  1.00 92.75           C  
ATOM   1274  C   PHE A 157      11.875  -8.656 -21.312  1.00 92.75           C  
ATOM   1275  CB  PHE A 157       9.602  -9.359 -20.531  1.00 92.75           C  
ATOM   1276  O   PHE A 157      12.430  -9.109 -22.312  1.00 92.75           O  
ATOM   1277  CG  PHE A 157       9.789 -10.766 -21.031  1.00 92.75           C  
ATOM   1278  CD1 PHE A 157       8.922 -11.305 -21.969  1.00 92.75           C  
ATOM   1279  CD2 PHE A 157      10.820 -11.555 -20.547  1.00 92.75           C  
ATOM   1280  CE1 PHE A 157       9.094 -12.609 -22.438  1.00 92.75           C  
ATOM   1281  CE2 PHE A 157      10.992 -12.859 -20.984  1.00 92.75           C  
ATOM   1282  CZ  PHE A 157      10.133 -13.391 -21.938  1.00 92.75           C  
ATOM   1283  N   GLY A 158      12.508  -8.336 -20.219  1.00 92.31           N  
ATOM   1284  CA  GLY A 158      13.922  -8.578 -19.984  1.00 92.31           C  
ATOM   1285  C   GLY A 158      14.391  -8.148 -18.609  1.00 92.31           C  
ATOM   1286  O   GLY A 158      13.570  -7.785 -17.766  1.00 92.31           O  
ATOM   1287  N   SER A 159      15.695  -8.289 -18.453  1.00 90.75           N  
ATOM   1288  CA  SER A 159      16.266  -7.875 -17.172  1.00 90.75           C  
ATOM   1289  C   SER A 159      16.297  -6.355 -17.047  1.00 90.75           C  
ATOM   1290  CB  SER A 159      17.672  -8.445 -17.000  1.00 90.75           C  
ATOM   1291  O   SER A 159      16.594  -5.656 -18.016  1.00 90.75           O  
ATOM   1292  OG  SER A 159      18.281  -7.918 -15.836  1.00 90.75           O  
ATOM   1293  N   TYR A 160      16.062  -5.910 -15.922  1.00 85.44           N  
ATOM   1294  CA  TYR A 160      16.125  -4.477 -15.680  1.00 85.44           C  
ATOM   1295  C   TYR A 160      17.562  -4.023 -15.445  1.00 85.44           C  
ATOM   1296  CB  TYR A 160      15.258  -4.094 -14.477  1.00 85.44           C  
ATOM   1297  O   TYR A 160      18.000  -3.006 -15.992  1.00 85.44           O  
ATOM   1298  CG  TYR A 160      15.164  -2.607 -14.242  1.00 85.44           C  
ATOM   1299  CD1 TYR A 160      15.906  -1.995 -13.234  1.00 85.44           C  
ATOM   1300  CD2 TYR A 160      14.328  -1.812 -15.023  1.00 85.44           C  
ATOM   1301  CE1 TYR A 160      15.820  -0.625 -13.008  1.00 85.44           C  
ATOM   1302  CE2 TYR A 160      14.242  -0.440 -14.805  1.00 85.44           C  
ATOM   1303  OH  TYR A 160      14.898   1.500 -13.586  1.00 85.44           O  
ATOM   1304  CZ  TYR A 160      14.992   0.143 -13.805  1.00 85.44           C  
ATOM   1305  N   ALA A 161      18.266  -4.836 -14.719  1.00 86.25           N  
ATOM   1306  CA  ALA A 161      19.547  -4.332 -14.234  1.00 86.25           C  
ATOM   1307  C   ALA A 161      20.703  -5.172 -14.781  1.00 86.25           C  
ATOM   1308  CB  ALA A 161      19.578  -4.316 -12.711  1.00 86.25           C  
ATOM   1309  O   ALA A 161      21.844  -4.699 -14.852  1.00 86.25           O  
ATOM   1310  N   TYR A 162      20.453  -6.336 -15.102  1.00 89.50           N  
ATOM   1311  CA  TYR A 162      21.547  -7.230 -15.484  1.00 89.50           C  
ATOM   1312  C   TYR A 162      21.750  -7.223 -17.000  1.00 89.50           C  
ATOM   1313  CB  TYR A 162      21.266  -8.656 -15.008  1.00 89.50           C  
ATOM   1314  O   TYR A 162      20.828  -7.543 -17.750  1.00 89.50           O  
ATOM   1315  CG  TYR A 162      21.156  -8.781 -13.508  1.00 89.50           C  
ATOM   1316  CD1 TYR A 162      22.297  -8.711 -12.703  1.00 89.50           C  
ATOM   1317  CD2 TYR A 162      19.922  -8.969 -12.891  1.00 89.50           C  
ATOM   1318  CE1 TYR A 162      22.203  -8.828 -11.320  1.00 89.50           C  
ATOM   1319  CE2 TYR A 162      19.828  -9.086 -11.508  1.00 89.50           C  
ATOM   1320  OH  TYR A 162      20.875  -9.125  -9.359  1.00 89.50           O  
ATOM   1321  CZ  TYR A 162      20.969  -9.008 -10.727  1.00 89.50           C  
ATOM   1322  N   THR A 163      22.922  -6.949 -17.438  1.00 92.38           N  
ATOM   1323  CA  THR A 163      23.266  -6.957 -18.859  1.00 92.38           C  
ATOM   1324  C   THR A 163      23.359  -8.391 -19.375  1.00 92.38           C  
ATOM   1325  CB  THR A 163      24.594  -6.223 -19.125  1.00 92.38           C  
ATOM   1326  O   THR A 163      23.281  -9.344 -18.609  1.00 92.38           O  
ATOM   1327  CG2 THR A 163      24.562  -4.812 -18.547  1.00 92.38           C  
ATOM   1328  OG1 THR A 163      25.672  -6.953 -18.516  1.00 92.38           O  
ATOM   1329  N   ARG A 164      23.531  -8.492 -20.703  1.00 94.50           N  
ATOM   1330  CA  ARG A 164      23.609  -9.812 -21.328  1.00 94.50           C  
ATOM   1331  C   ARG A 164      24.844 -10.570 -20.844  1.00 94.50           C  
ATOM   1332  CB  ARG A 164      23.656  -9.688 -22.859  1.00 94.50           C  
ATOM   1333  O   ARG A 164      24.922 -11.797 -20.984  1.00 94.50           O  
ATOM   1334  CG  ARG A 164      24.906  -9.023 -23.391  1.00 94.50           C  
ATOM   1335  CD  ARG A 164      24.938  -8.992 -24.906  1.00 94.50           C  
ATOM   1336  NE  ARG A 164      25.391 -10.258 -25.469  1.00 94.50           N  
ATOM   1337  NH1 ARG A 164      25.078  -9.633 -27.672  1.00 94.50           N  
ATOM   1338  NH2 ARG A 164      25.891 -11.711 -27.172  1.00 94.50           N  
ATOM   1339  CZ  ARG A 164      25.453 -10.531 -26.781  1.00 94.50           C  
ATOM   1340  N   ALA A 165      25.766  -9.867 -20.297  1.00 92.19           N  
ATOM   1341  CA  ALA A 165      26.953 -10.523 -19.766  1.00 92.19           C  
ATOM   1342  C   ALA A 165      26.656 -11.180 -18.406  1.00 92.19           C  
ATOM   1343  CB  ALA A 165      28.109  -9.531 -19.625  1.00 92.19           C  
ATOM   1344  O   ALA A 165      27.453 -11.992 -17.922  1.00 92.19           O  
ATOM   1345  N   GLU A 166      25.578 -10.883 -17.797  1.00 92.38           N  
ATOM   1346  CA  GLU A 166      25.250 -11.383 -16.469  1.00 92.38           C  
ATOM   1347  C   GLU A 166      24.047 -12.328 -16.516  1.00 92.38           C  
ATOM   1348  CB  GLU A 166      24.969 -10.219 -15.516  1.00 92.38           C  
ATOM   1349  O   GLU A 166      24.094 -13.422 -15.961  1.00 92.38           O  
ATOM   1350  CG  GLU A 166      26.172  -9.328 -15.250  1.00 92.38           C  
ATOM   1351  CD  GLU A 166      25.875  -8.164 -14.328  1.00 92.38           C  
ATOM   1352  OE1 GLU A 166      26.422  -8.125 -13.203  1.00 92.38           O  
ATOM   1353  OE2 GLU A 166      25.078  -7.281 -14.727  1.00 92.38           O  
ATOM   1354  N   VAL A 167      22.969 -11.875 -17.109  1.00 94.19           N  
ATOM   1355  CA  VAL A 167      21.750 -12.672 -17.172  1.00 94.19           C  
ATOM   1356  C   VAL A 167      21.234 -12.719 -18.609  1.00 94.19           C  
ATOM   1357  CB  VAL A 167      20.656 -12.109 -16.234  1.00 94.19           C  
ATOM   1358  O   VAL A 167      21.172 -11.688 -19.297  1.00 94.19           O  
ATOM   1359  CG1 VAL A 167      19.344 -12.867 -16.422  1.00 94.19           C  
ATOM   1360  CG2 VAL A 167      21.109 -12.172 -14.781  1.00 94.19           C  
ATOM   1361  N   VAL A 168      20.875 -13.883 -19.078  1.00 96.31           N  
ATOM   1362  CA  VAL A 168      20.281 -14.062 -20.391  1.00 96.31           C  
ATOM   1363  C   VAL A 168      18.953 -14.805 -20.266  1.00 96.31           C  
ATOM   1364  CB  VAL A 168      21.219 -14.828 -21.359  1.00 96.31           C  
ATOM   1365  O   VAL A 168      18.781 -15.633 -19.359  1.00 96.31           O  
ATOM   1366  CG1 VAL A 168      22.500 -14.023 -21.609  1.00 96.31           C  
ATOM   1367  CG2 VAL A 168      21.562 -16.203 -20.781  1.00 96.31           C  
ATOM   1368  N   TYR A 169      18.078 -14.430 -21.078  1.00 95.94           N  
ATOM   1369  CA  TYR A 169      16.766 -15.078 -21.094  1.00 95.94           C  
ATOM   1370  C   TYR A 169      16.641 -16.000 -22.297  1.00 95.94           C  
ATOM   1371  CB  TYR A 169      15.656 -14.031 -21.125  1.00 95.94           C  
ATOM   1372  O   TYR A 169      17.203 -15.734 -23.359  1.00 95.94           O  
ATOM   1373  CG  TYR A 169      15.500 -13.281 -19.812  1.00 95.94           C  
ATOM   1374  CD1 TYR A 169      14.531 -13.656 -18.891  1.00 95.94           C  
ATOM   1375  CD2 TYR A 169      16.312 -12.195 -19.516  1.00 95.94           C  
ATOM   1376  CE1 TYR A 169      14.383 -12.961 -17.688  1.00 95.94           C  
ATOM   1377  CE2 TYR A 169      16.172 -11.500 -18.328  1.00 95.94           C  
ATOM   1378  OH  TYR A 169      15.062 -11.203 -16.234  1.00 95.94           O  
ATOM   1379  CZ  TYR A 169      15.211 -11.891 -17.422  1.00 95.94           C  
ATOM   1380  N   GLU A 170      15.930 -17.125 -22.125  1.00 94.94           N  
ATOM   1381  CA  GLU A 170      15.617 -18.078 -23.188  1.00 94.94           C  
ATOM   1382  C   GLU A 170      14.188 -18.594 -23.062  1.00 94.94           C  
ATOM   1383  CB  GLU A 170      16.609 -19.234 -23.156  1.00 94.94           C  
ATOM   1384  O   GLU A 170      13.633 -18.656 -21.969  1.00 94.94           O  
ATOM   1385  CG  GLU A 170      18.047 -18.828 -23.438  1.00 94.94           C  
ATOM   1386  CD  GLU A 170      19.000 -20.016 -23.484  1.00 94.94           C  
ATOM   1387  OE1 GLU A 170      20.203 -19.812 -23.797  1.00 94.94           O  
ATOM   1388  OE2 GLU A 170      18.562 -21.141 -23.203  1.00 94.94           O  
ATOM   1389  N   TRP A 171      13.625 -18.859 -24.203  1.00 94.44           N  
ATOM   1390  CA  TRP A 171      12.320 -19.516 -24.188  1.00 94.44           C  
ATOM   1391  C   TRP A 171      12.445 -20.969 -23.734  1.00 94.44           C  
ATOM   1392  CB  TRP A 171      11.672 -19.469 -25.578  1.00 94.44           C  
ATOM   1393  O   TRP A 171      13.352 -21.688 -24.156  1.00 94.44           O  
ATOM   1394  CG  TRP A 171      11.359 -18.078 -26.047  1.00 94.44           C  
ATOM   1395  CD1 TRP A 171      12.000 -17.375 -27.031  1.00 94.44           C  
ATOM   1396  CD2 TRP A 171      10.336 -17.203 -25.547  1.00 94.44           C  
ATOM   1397  CE2 TRP A 171      10.406 -16.000 -26.266  1.00 94.44           C  
ATOM   1398  CE3 TRP A 171       9.359 -17.344 -24.547  1.00 94.44           C  
ATOM   1399  NE1 TRP A 171      11.430 -16.125 -27.172  1.00 94.44           N  
ATOM   1400  CH2 TRP A 171       8.594 -15.086 -25.047  1.00 94.44           C  
ATOM   1401  CZ2 TRP A 171       9.547 -14.930 -26.031  1.00 94.44           C  
ATOM   1402  CZ3 TRP A 171       8.492 -16.281 -24.312  1.00 94.44           C  
ATOM   1403  N   THR A 172      11.664 -21.375 -22.750  1.00 90.06           N  
ATOM   1404  CA  THR A 172      11.750 -22.703 -22.141  1.00 90.06           C  
ATOM   1405  C   THR A 172      11.609 -23.781 -23.219  1.00 90.06           C  
ATOM   1406  CB  THR A 172      10.656 -22.906 -21.078  1.00 90.06           C  
ATOM   1407  O   THR A 172      12.352 -24.766 -23.203  1.00 90.06           O  
ATOM   1408  CG2 THR A 172      10.773 -24.281 -20.422  1.00 90.06           C  
ATOM   1409  OG1 THR A 172      10.805 -21.891 -20.062  1.00 90.06           O  
ATOM   1410  N   ARG A 173      10.562 -23.688 -24.016  1.00 84.25           N  
ATOM   1411  CA  ARG A 173      10.320 -24.656 -25.078  1.00 84.25           C  
ATOM   1412  C   ARG A 173      10.539 -24.031 -26.453  1.00 84.25           C  
ATOM   1413  CB  ARG A 173       8.906 -25.234 -24.984  1.00 84.25           C  
ATOM   1414  O   ARG A 173      11.094 -22.922 -26.547  1.00 84.25           O  
ATOM   1415  CG  ARG A 173       8.617 -25.938 -23.672  1.00 84.25           C  
ATOM   1416  CD  ARG A 173       7.180 -26.438 -23.594  1.00 84.25           C  
ATOM   1417  NE  ARG A 173       6.859 -26.984 -22.281  1.00 84.25           N  
ATOM   1418  NH1 ARG A 173       4.680 -27.531 -22.812  1.00 84.25           N  
ATOM   1419  NH2 ARG A 173       5.496 -27.969 -20.719  1.00 84.25           N  
ATOM   1420  CZ  ARG A 173       5.680 -27.500 -21.938  1.00 84.25           C  
ATOM   1421  N   GLU A 174      10.148 -24.828 -27.453  1.00 79.88           N  
ATOM   1422  CA  GLU A 174      10.156 -24.250 -28.797  1.00 79.88           C  
ATOM   1423  C   GLU A 174       9.281 -23.000 -28.875  1.00 79.88           C  
ATOM   1424  CB  GLU A 174       9.695 -25.281 -29.828  1.00 79.88           C  
ATOM   1425  O   GLU A 174       8.289 -22.891 -28.156  1.00 79.88           O  
ATOM   1426  CG  GLU A 174      10.641 -26.453 -30.000  1.00 79.88           C  
ATOM   1427  CD  GLU A 174      10.156 -27.469 -31.016  1.00 79.88           C  
ATOM   1428  OE1 GLU A 174      10.875 -28.469 -31.266  1.00 79.88           O  
ATOM   1429  OE2 GLU A 174       9.047 -27.281 -31.562  1.00 79.88           O  
ATOM   1430  N   PRO A 175       9.797 -22.000 -29.547  1.00 73.56           N  
ATOM   1431  CA  PRO A 175       9.109 -20.719 -29.609  1.00 73.56           C  
ATOM   1432  C   PRO A 175       7.590 -20.859 -29.734  1.00 73.56           C  
ATOM   1433  CB  PRO A 175       9.695 -20.062 -30.875  1.00 73.56           C  
ATOM   1434  O   PRO A 175       6.840 -20.141 -29.078  1.00 73.56           O  
ATOM   1435  CG  PRO A 175      11.062 -20.656 -31.000  1.00 73.56           C  
ATOM   1436  CD  PRO A 175      11.031 -22.062 -30.469  1.00 73.56           C  
ATOM   1437  N   ALA A 176       7.152 -21.875 -30.484  1.00 72.25           N  
ATOM   1438  CA  ALA A 176       5.727 -22.047 -30.750  1.00 72.25           C  
ATOM   1439  C   ALA A 176       4.996 -22.547 -29.500  1.00 72.25           C  
ATOM   1440  CB  ALA A 176       5.504 -23.000 -31.906  1.00 72.25           C  
ATOM   1441  O   ALA A 176       3.779 -22.391 -29.375  1.00 72.25           O  
ATOM   1442  N   ARG A 177       5.770 -23.047 -28.500  1.00 81.00           N  
ATOM   1443  CA  ARG A 177       5.117 -23.672 -27.359  1.00 81.00           C  
ATOM   1444  C   ARG A 177       5.406 -22.922 -26.062  1.00 81.00           C  
ATOM   1445  CB  ARG A 177       5.570 -25.141 -27.219  1.00 81.00           C  
ATOM   1446  O   ARG A 177       4.906 -23.281 -25.000  1.00 81.00           O  
ATOM   1447  CG  ARG A 177       5.090 -26.031 -28.344  1.00 81.00           C  
ATOM   1448  CD  ARG A 177       5.434 -27.500 -28.078  1.00 81.00           C  
ATOM   1449  NE  ARG A 177       4.980 -28.359 -29.172  1.00 81.00           N  
ATOM   1450  NH1 ARG A 177       5.746 -30.312 -28.203  1.00 81.00           N  
ATOM   1451  NH2 ARG A 177       4.688 -30.375 -30.234  1.00 81.00           N  
ATOM   1452  CZ  ARG A 177       5.141 -29.672 -29.203  1.00 81.00           C  
ATOM   1453  N   SER A 178       6.199 -21.891 -26.172  1.00 87.81           N  
ATOM   1454  CA  SER A 178       6.590 -21.156 -24.969  1.00 87.81           C  
ATOM   1455  C   SER A 178       5.547 -20.109 -24.609  1.00 87.81           C  
ATOM   1456  CB  SER A 178       7.953 -20.484 -25.172  1.00 87.81           C  
ATOM   1457  O   SER A 178       5.527 -19.609 -23.469  1.00 87.81           O  
ATOM   1458  OG  SER A 178       8.969 -21.469 -25.297  1.00 87.81           O  
ATOM   1459  N   VAL A 179       4.770 -19.734 -25.578  1.00 91.25           N  
ATOM   1460  CA  VAL A 179       3.656 -18.828 -25.328  1.00 91.25           C  
ATOM   1461  C   VAL A 179       2.348 -19.484 -25.781  1.00 91.25           C  
ATOM   1462  CB  VAL A 179       3.855 -17.484 -26.047  1.00 91.25           C  
ATOM   1463  O   VAL A 179       2.156 -19.734 -26.969  1.00 91.25           O  
ATOM   1464  CG1 VAL A 179       2.697 -16.531 -25.750  1.00 91.25           C  
ATOM   1465  CG2 VAL A 179       5.188 -16.844 -25.641  1.00 91.25           C  
ATOM   1466  N   VAL A 180       1.524 -19.781 -24.828  1.00 90.25           N  
ATOM   1467  CA  VAL A 180       0.261 -20.453 -25.125  1.00 90.25           C  
ATOM   1468  C   VAL A 180      -0.905 -19.562 -24.672  1.00 90.25           C  
ATOM   1469  CB  VAL A 180       0.178 -21.828 -24.438  1.00 90.25           C  
ATOM   1470  O   VAL A 180      -0.871 -18.984 -23.594  1.00 90.25           O  
ATOM   1471  CG1 VAL A 180      -1.157 -22.500 -24.734  1.00 90.25           C  
ATOM   1472  CG2 VAL A 180       1.342 -22.719 -24.875  1.00 90.25           C  
ATOM   1473  N   VAL A 181      -1.917 -19.484 -25.531  1.00 89.19           N  
ATOM   1474  CA  VAL A 181      -3.125 -18.734 -25.203  1.00 89.19           C  
ATOM   1475  C   VAL A 181      -4.277 -19.703 -24.938  1.00 89.19           C  
ATOM   1476  CB  VAL A 181      -3.500 -17.750 -26.328  1.00 89.19           C  
ATOM   1477  O   VAL A 181      -4.531 -20.609 -25.750  1.00 89.19           O  
ATOM   1478  CG1 VAL A 181      -4.750 -16.953 -25.953  1.00 89.19           C  
ATOM   1479  CG2 VAL A 181      -2.334 -16.797 -26.609  1.00 89.19           C  
ATOM   1480  N   ALA A 182      -4.895 -19.516 -23.812  1.00 86.81           N  
ATOM   1481  CA  ALA A 182      -6.023 -20.375 -23.453  1.00 86.81           C  
ATOM   1482  C   ALA A 182      -7.109 -20.312 -24.531  1.00 86.81           C  
ATOM   1483  CB  ALA A 182      -6.590 -19.969 -22.094  1.00 86.81           C  
ATOM   1484  O   ALA A 182      -7.379 -19.250 -25.094  1.00 86.81           O  
ATOM   1485  N   GLU A 183      -7.746 -21.391 -24.844  1.00 76.81           N  
ATOM   1486  CA  GLU A 183      -8.758 -21.484 -25.875  1.00 76.81           C  
ATOM   1487  C   GLU A 183      -9.953 -20.578 -25.578  1.00 76.81           C  
ATOM   1488  CB  GLU A 183      -9.227 -22.938 -26.031  1.00 76.81           C  
ATOM   1489  O   GLU A 183     -10.477 -19.922 -26.484  1.00 76.81           O  
ATOM   1490  CG  GLU A 183      -8.266 -23.812 -26.812  1.00 76.81           C  
ATOM   1491  CD  GLU A 183      -8.758 -25.250 -26.984  1.00 76.81           C  
ATOM   1492  OE1 GLU A 183      -8.070 -26.047 -27.656  1.00 76.81           O  
ATOM   1493  OE2 GLU A 183      -9.844 -25.562 -26.453  1.00 76.81           O  
ATOM   1494  N   ASP A 184     -10.305 -20.516 -24.359  1.00 71.06           N  
ATOM   1495  CA  ASP A 184     -11.469 -19.719 -23.984  1.00 71.06           C  
ATOM   1496  C   ASP A 184     -11.047 -18.375 -23.406  1.00 71.06           C  
ATOM   1497  CB  ASP A 184     -12.336 -20.484 -22.969  1.00 71.06           C  
ATOM   1498  O   ASP A 184     -11.859 -17.672 -22.797  1.00 71.06           O  
ATOM   1499  CG  ASP A 184     -12.859 -21.797 -23.516  1.00 71.06           C  
ATOM   1500  OD1 ASP A 184     -12.992 -21.938 -24.750  1.00 71.06           O  
ATOM   1501  OD2 ASP A 184     -13.148 -22.703 -22.703  1.00 71.06           O  
ATOM   1502  N   GLY A 185      -9.914 -17.953 -23.609  1.00 67.69           N  
ATOM   1503  CA  GLY A 185      -9.383 -16.812 -22.875  1.00 67.69           C  
ATOM   1504  C   GLY A 185      -9.461 -15.516 -23.656  1.00 67.69           C  
ATOM   1505  O   GLY A 185      -9.070 -14.461 -23.141  1.00 67.69           O  
ATOM   1506  N   SER A 186      -9.914 -15.617 -24.812  1.00 66.00           N  
ATOM   1507  CA  SER A 186      -9.898 -14.391 -25.594  1.00 66.00           C  
ATOM   1508  C   SER A 186     -11.172 -13.578 -25.391  1.00 66.00           C  
ATOM   1509  CB  SER A 186      -9.727 -14.703 -27.078  1.00 66.00           C  
ATOM   1510  O   SER A 186     -12.273 -14.133 -25.406  1.00 66.00           O  
ATOM   1511  OG  SER A 186     -10.898 -15.312 -27.609  1.00 66.00           O  
ATOM   1512  N   ARG A 187     -11.031 -12.461 -24.750  1.00 68.06           N  
ATOM   1513  CA  ARG A 187     -12.117 -11.500 -24.562  1.00 68.06           C  
ATOM   1514  C   ARG A 187     -12.078 -10.414 -25.641  1.00 68.06           C  
ATOM   1515  CB  ARG A 187     -12.047 -10.867 -23.172  1.00 68.06           C  
ATOM   1516  O   ARG A 187     -12.133  -9.227 -25.312  1.00 68.06           O  
ATOM   1517  CG  ARG A 187     -12.164 -11.867 -22.031  1.00 68.06           C  
ATOM   1518  CD  ARG A 187     -12.094 -11.188 -20.672  1.00 68.06           C  
ATOM   1519  NE  ARG A 187     -12.102 -12.164 -19.578  1.00 68.06           N  
ATOM   1520  NH1 ARG A 187     -11.875 -10.586 -17.906  1.00 68.06           N  
ATOM   1521  NH2 ARG A 187     -12.008 -12.820 -17.391  1.00 68.06           N  
ATOM   1522  CZ  ARG A 187     -11.992 -11.852 -18.297  1.00 68.06           C  
ATOM   1523  N   LEU A 188     -11.883 -10.820 -26.797  1.00 71.94           N  
ATOM   1524  CA  LEU A 188     -11.734  -9.859 -27.891  1.00 71.94           C  
ATOM   1525  C   LEU A 188     -13.094  -9.531 -28.500  1.00 71.94           C  
ATOM   1526  CB  LEU A 188     -10.789 -10.406 -28.953  1.00 71.94           C  
ATOM   1527  O   LEU A 188     -13.867 -10.430 -28.828  1.00 71.94           O  
ATOM   1528  CG  LEU A 188      -9.344 -10.641 -28.531  1.00 71.94           C  
ATOM   1529  CD1 LEU A 188      -8.641 -11.578 -29.500  1.00 71.94           C  
ATOM   1530  CD2 LEU A 188      -8.594  -9.312 -28.422  1.00 71.94           C  
ATOM   1531  N   ASN A 189     -13.555  -8.336 -28.391  1.00 69.06           N  
ATOM   1532  CA  ASN A 189     -14.812  -7.918 -29.016  1.00 69.06           C  
ATOM   1533  C   ASN A 189     -14.617  -7.531 -30.469  1.00 69.06           C  
ATOM   1534  CB  ASN A 189     -15.430  -6.754 -28.234  1.00 69.06           C  
ATOM   1535  O   ASN A 189     -15.406  -7.926 -31.328  1.00 69.06           O  
ATOM   1536  CG  ASN A 189     -15.914  -7.164 -26.859  1.00 69.06           C  
ATOM   1537  ND2 ASN A 189     -16.109  -6.184 -25.984  1.00 69.06           N  
ATOM   1538  OD1 ASN A 189     -16.094  -8.352 -26.578  1.00 69.06           O  
ATOM   1539  N   GLN A 190     -13.586  -6.828 -30.812  1.00 76.81           N  
ATOM   1540  CA  GLN A 190     -13.406  -6.246 -32.125  1.00 76.81           C  
ATOM   1541  C   GLN A 190     -12.305  -6.965 -32.906  1.00 76.81           C  
ATOM   1542  CB  GLN A 190     -13.086  -4.754 -32.031  1.00 76.81           C  
ATOM   1543  O   GLN A 190     -12.164  -6.789 -34.125  1.00 76.81           O  
ATOM   1544  CG  GLN A 190     -14.234  -3.914 -31.500  1.00 76.81           C  
ATOM   1545  CD  GLN A 190     -13.867  -2.451 -31.328  1.00 76.81           C  
ATOM   1546  NE2 GLN A 190     -14.828  -1.645 -30.891  1.00 76.81           N  
ATOM   1547  OE1 GLN A 190     -12.727  -2.053 -31.578  1.00 76.81           O  
ATOM   1548  N   TYR A 191     -11.641  -7.809 -32.312  1.00 85.12           N  
ATOM   1549  CA  TYR A 191     -10.484  -8.430 -32.938  1.00 85.12           C  
ATOM   1550  C   TYR A 191     -10.516  -9.945 -32.781  1.00 85.12           C  
ATOM   1551  CB  TYR A 191      -9.180  -7.863 -32.375  1.00 85.12           C  
ATOM   1552  O   TYR A 191     -11.133 -10.453 -31.844  1.00 85.12           O  
ATOM   1553  CG  TYR A 191      -8.953  -6.406 -32.719  1.00 85.12           C  
ATOM   1554  CD1 TYR A 191      -8.391  -6.027 -33.906  1.00 85.12           C  
ATOM   1555  CD2 TYR A 191      -9.305  -5.410 -31.797  1.00 85.12           C  
ATOM   1556  CE1 TYR A 191      -8.180  -4.684 -34.219  1.00 85.12           C  
ATOM   1557  CE2 TYR A 191      -9.102  -4.066 -32.094  1.00 85.12           C  
ATOM   1558  OH  TYR A 191      -8.328  -2.387 -33.594  1.00 85.12           O  
ATOM   1559  CZ  TYR A 191      -8.539  -3.715 -33.312  1.00 85.12           C  
ATOM   1560  N   ASP A 192      -9.883 -10.594 -33.781  1.00 86.88           N  
ATOM   1561  CA  ASP A 192      -9.578 -12.016 -33.688  1.00 86.88           C  
ATOM   1562  C   ASP A 192      -8.070 -12.234 -33.531  1.00 86.88           C  
ATOM   1563  CB  ASP A 192     -10.086 -12.773 -34.906  1.00 86.88           C  
ATOM   1564  O   ASP A 192      -7.266 -11.555 -34.156  1.00 86.88           O  
ATOM   1565  CG  ASP A 192     -11.602 -12.820 -35.000  1.00 86.88           C  
ATOM   1566  OD1 ASP A 192     -12.266 -12.906 -33.938  1.00 86.88           O  
ATOM   1567  OD2 ASP A 192     -12.133 -12.781 -36.125  1.00 86.88           O  
ATOM   1568  N   LEU A 193      -7.793 -13.102 -32.625  1.00 90.00           N  
ATOM   1569  CA  LEU A 193      -6.395 -13.477 -32.469  1.00 90.00           C  
ATOM   1570  C   LEU A 193      -6.008 -14.570 -33.469  1.00 90.00           C  
ATOM   1571  CB  LEU A 193      -6.137 -13.961 -31.031  1.00 90.00           C  
ATOM   1572  O   LEU A 193      -6.516 -15.688 -33.406  1.00 90.00           O  
ATOM   1573  CG  LEU A 193      -4.703 -14.383 -30.719  1.00 90.00           C  
ATOM   1574  CD1 LEU A 193      -3.766 -13.188 -30.781  1.00 90.00           C  
ATOM   1575  CD2 LEU A 193      -4.637 -15.039 -29.344  1.00 90.00           C  
ATOM   1576  N   LEU A 194      -5.180 -14.266 -34.375  1.00 89.44           N  
ATOM   1577  CA  LEU A 194      -4.777 -15.195 -35.438  1.00 89.44           C  
ATOM   1578  C   LEU A 194      -3.684 -16.141 -34.938  1.00 89.44           C  
ATOM   1579  CB  LEU A 194      -4.293 -14.438 -36.656  1.00 89.44           C  
ATOM   1580  O   LEU A 194      -3.555 -17.266 -35.406  1.00 89.44           O  
ATOM   1581  CG  LEU A 194      -5.312 -13.523 -37.344  1.00 89.44           C  
ATOM   1582  CD1 LEU A 194      -4.688 -12.836 -38.562  1.00 89.44           C  
ATOM   1583  CD2 LEU A 194      -6.551 -14.320 -37.750  1.00 89.44           C  
ATOM   1584  N   GLY A 195      -2.898 -15.680 -33.938  1.00 89.94           N  
ATOM   1585  CA  GLY A 195      -1.782 -16.438 -33.406  1.00 89.94           C  
ATOM   1586  C   GLY A 195      -0.718 -15.570 -32.781  1.00 89.94           C  
ATOM   1587  O   GLY A 195      -0.947 -14.383 -32.531  1.00 89.94           O  
ATOM   1588  N   GLN A 196       0.356 -16.188 -32.344  1.00 91.94           N  
ATOM   1589  CA  GLN A 196       1.463 -15.461 -31.734  1.00 91.94           C  
ATOM   1590  C   GLN A 196       2.807 -15.992 -32.219  1.00 91.94           C  
ATOM   1591  CB  GLN A 196       1.383 -15.555 -30.219  1.00 91.94           C  
ATOM   1592  O   GLN A 196       2.930 -17.172 -32.562  1.00 91.94           O  
ATOM   1593  CG  GLN A 196       1.593 -16.969 -29.672  1.00 91.94           C  
ATOM   1594  CD  GLN A 196       0.334 -17.812 -29.719  1.00 91.94           C  
ATOM   1595  NE2 GLN A 196       0.400 -19.000 -29.156  1.00 91.94           N  
ATOM   1596  OE1 GLN A 196      -0.690 -17.391 -30.266  1.00 91.94           O  
ATOM   1597  N   THR A 197       3.736 -15.141 -32.344  1.00 93.31           N  
ATOM   1598  CA  THR A 197       5.121 -15.469 -32.688  1.00 93.31           C  
ATOM   1599  C   THR A 197       6.070 -14.914 -31.625  1.00 93.31           C  
ATOM   1600  CB  THR A 197       5.516 -14.922 -34.062  1.00 93.31           C  
ATOM   1601  O   THR A 197       5.742 -13.953 -30.922  1.00 93.31           O  
ATOM   1602  CG2 THR A 197       4.707 -15.594 -35.188  1.00 93.31           C  
ATOM   1603  OG1 THR A 197       5.277 -13.516 -34.094  1.00 93.31           O  
ATOM   1604  N   VAL A 198       7.156 -15.594 -31.422  1.00 94.19           N  
ATOM   1605  CA  VAL A 198       8.102 -15.164 -30.406  1.00 94.19           C  
ATOM   1606  C   VAL A 198       9.461 -14.891 -31.031  1.00 94.19           C  
ATOM   1607  CB  VAL A 198       8.242 -16.219 -29.281  1.00 94.19           C  
ATOM   1608  O   VAL A 198       9.797 -15.461 -32.062  1.00 94.19           O  
ATOM   1609  CG1 VAL A 198       6.898 -16.438 -28.578  1.00 94.19           C  
ATOM   1610  CG2 VAL A 198       8.773 -17.531 -29.844  1.00 94.19           C  
ATOM   1611  N   ASP A 199      10.156 -13.984 -30.516  1.00 92.75           N  
ATOM   1612  CA  ASP A 199      11.516 -13.641 -30.922  1.00 92.75           C  
ATOM   1613  C   ASP A 199      12.344 -13.156 -29.750  1.00 92.75           C  
ATOM   1614  CB  ASP A 199      11.484 -12.562 -32.031  1.00 92.75           C  
ATOM   1615  O   ASP A 199      11.836 -13.039 -28.625  1.00 92.75           O  
ATOM   1616  CG  ASP A 199      12.859 -12.234 -32.562  1.00 92.75           C  
ATOM   1617  OD1 ASP A 199      13.836 -12.945 -32.250  1.00 92.75           O  
ATOM   1618  OD2 ASP A 199      12.977 -11.242 -33.312  1.00 92.75           O  
ATOM   1619  N   SER A 200      13.703 -13.133 -29.906  1.00 93.06           N  
ATOM   1620  CA  SER A 200      14.633 -12.578 -28.938  1.00 93.06           C  
ATOM   1621  C   SER A 200      15.641 -11.641 -29.594  1.00 93.06           C  
ATOM   1622  CB  SER A 200      15.375 -13.695 -28.203  1.00 93.06           C  
ATOM   1623  O   SER A 200      16.031 -11.852 -30.750  1.00 93.06           O  
ATOM   1624  OG  SER A 200      16.281 -14.352 -29.062  1.00 93.06           O  
ATOM   1625  N   GLY A 201      15.914 -10.492 -28.844  1.00 94.06           N  
ATOM   1626  CA  GLY A 201      16.859  -9.531 -29.375  1.00 94.06           C  
ATOM   1627  C   GLY A 201      17.688  -8.859 -28.297  1.00 94.06           C  
ATOM   1628  O   GLY A 201      17.578  -9.203 -27.125  1.00 94.06           O  
ATOM   1629  N   ILE A 202      18.625  -8.031 -28.797  1.00 95.12           N  
ATOM   1630  CA  ILE A 202      19.484  -7.270 -27.906  1.00 95.12           C  
ATOM   1631  C   ILE A 202      19.172  -5.781 -28.016  1.00 95.12           C  
ATOM   1632  CB  ILE A 202      20.984  -7.520 -28.219  1.00 95.12           C  
ATOM   1633  O   ILE A 202      19.016  -5.250 -29.125  1.00 95.12           O  
ATOM   1634  CG1 ILE A 202      21.328  -9.000 -28.016  1.00 95.12           C  
ATOM   1635  CG2 ILE A 202      21.875  -6.625 -27.344  1.00 95.12           C  
ATOM   1636  CD1 ILE A 202      22.719  -9.383 -28.516  1.00 95.12           C  
ATOM   1637  N   VAL A 203      18.969  -5.164 -26.922  1.00 90.38           N  
ATOM   1638  CA  VAL A 203      18.766  -3.723 -26.859  1.00 90.38           C  
ATOM   1639  C   VAL A 203      19.953  -3.051 -26.188  1.00 90.38           C  
ATOM   1640  CB  VAL A 203      17.453  -3.369 -26.109  1.00 90.38           C  
ATOM   1641  O   VAL A 203      20.438  -3.516 -25.156  1.00 90.38           O  
ATOM   1642  CG1 VAL A 203      17.359  -1.860 -25.891  1.00 90.38           C  
ATOM   1643  CG2 VAL A 203      16.250  -3.887 -26.875  1.00 90.38           C  
ATOM   1644  N   GLN A 204      20.391  -1.963 -26.766  1.00 90.19           N  
ATOM   1645  CA  GLN A 204      21.516  -1.206 -26.219  1.00 90.19           C  
ATOM   1646  C   GLN A 204      21.031   0.049 -25.500  1.00 90.19           C  
ATOM   1647  CB  GLN A 204      22.500  -0.830 -27.328  1.00 90.19           C  
ATOM   1648  O   GLN A 204      20.141   0.745 -25.984  1.00 90.19           O  
ATOM   1649  CG  GLN A 204      23.297  -2.008 -27.875  1.00 90.19           C  
ATOM   1650  CD  GLN A 204      24.312  -1.595 -28.906  1.00 90.19           C  
ATOM   1651  NE2 GLN A 204      25.141  -2.547 -29.344  1.00 90.19           N  
ATOM   1652  OE1 GLN A 204      24.375  -0.430 -29.312  1.00 90.19           O  
ATOM   1653  N   SER A 205      21.531   0.267 -24.344  1.00 84.00           N  
ATOM   1654  CA  SER A 205      21.281   1.473 -23.562  1.00 84.00           C  
ATOM   1655  C   SER A 205      22.578   2.047 -23.000  1.00 84.00           C  
ATOM   1656  CB  SER A 205      20.312   1.178 -22.422  1.00 84.00           C  
ATOM   1657  O   SER A 205      23.656   1.478 -23.188  1.00 84.00           O  
ATOM   1658  OG  SER A 205      20.594   1.992 -21.297  1.00 84.00           O  
ATOM   1659  N   SER A 206      22.438   3.227 -22.312  1.00 81.50           N  
ATOM   1660  CA  SER A 206      23.609   3.869 -21.719  1.00 81.50           C  
ATOM   1661  C   SER A 206      24.188   3.029 -20.594  1.00 81.50           C  
ATOM   1662  CB  SER A 206      23.250   5.262 -21.203  1.00 81.50           C  
ATOM   1663  O   SER A 206      25.359   3.188 -20.234  1.00 81.50           O  
ATOM   1664  OG  SER A 206      22.219   5.188 -20.234  1.00 81.50           O  
ATOM   1665  N   THR A 207      23.422   2.074 -20.125  1.00 84.75           N  
ATOM   1666  CA  THR A 207      23.891   1.290 -18.984  1.00 84.75           C  
ATOM   1667  C   THR A 207      24.359  -0.089 -19.438  1.00 84.75           C  
ATOM   1668  CB  THR A 207      22.781   1.133 -17.922  1.00 84.75           C  
ATOM   1669  O   THR A 207      24.812  -0.892 -18.609  1.00 84.75           O  
ATOM   1670  CG2 THR A 207      22.344   2.488 -17.375  1.00 84.75           C  
ATOM   1671  OG1 THR A 207      21.641   0.485 -18.516  1.00 84.75           O  
ATOM   1672  N   GLY A 208      24.188  -0.427 -20.703  1.00 88.75           N  
ATOM   1673  CA  GLY A 208      24.672  -1.709 -21.188  1.00 88.75           C  
ATOM   1674  C   GLY A 208      23.766  -2.328 -22.234  1.00 88.75           C  
ATOM   1675  O   GLY A 208      22.922  -1.642 -22.812  1.00 88.75           O  
ATOM   1676  N   GLU A 209      24.094  -3.627 -22.484  1.00 94.38           N  
ATOM   1677  CA  GLU A 209      23.312  -4.410 -23.438  1.00 94.38           C  
ATOM   1678  C   GLU A 209      22.438  -5.438 -22.719  1.00 94.38           C  
ATOM   1679  CB  GLU A 209      24.234  -5.105 -24.438  1.00 94.38           C  
ATOM   1680  O   GLU A 209      22.906  -6.152 -21.828  1.00 94.38           O  
ATOM   1681  CG  GLU A 209      25.031  -4.145 -25.312  1.00 94.38           C  
ATOM   1682  CD  GLU A 209      25.891  -4.848 -26.344  1.00 94.38           C  
ATOM   1683  OE1 GLU A 209      26.188  -4.238 -27.406  1.00 94.38           O  
ATOM   1684  OE2 GLU A 209      26.266  -6.020 -26.109  1.00 94.38           O  
ATOM   1685  N   TYR A 210      21.250  -5.488 -23.141  1.00 93.12           N  
ATOM   1686  CA  TYR A 210      20.281  -6.352 -22.453  1.00 93.12           C  
ATOM   1687  C   TYR A 210      19.594  -7.289 -23.453  1.00 93.12           C  
ATOM   1688  CB  TYR A 210      19.234  -5.516 -21.719  1.00 93.12           C  
ATOM   1689  O   TYR A 210      19.359  -6.918 -24.594  1.00 93.12           O  
ATOM   1690  CG  TYR A 210      19.828  -4.598 -20.672  1.00 93.12           C  
ATOM   1691  CD1 TYR A 210      19.906  -4.996 -19.344  1.00 93.12           C  
ATOM   1692  CD2 TYR A 210      20.281  -3.330 -21.016  1.00 93.12           C  
ATOM   1693  CE1 TYR A 210      20.453  -4.152 -18.375  1.00 93.12           C  
ATOM   1694  CE2 TYR A 210      20.828  -2.480 -20.047  1.00 93.12           C  
ATOM   1695  OH  TYR A 210      21.438  -2.061 -17.781  1.00 93.12           O  
ATOM   1696  CZ  TYR A 210      20.906  -2.900 -18.734  1.00 93.12           C  
ATOM   1697  N   VAL A 211      19.328  -8.477 -23.047  1.00 95.69           N  
ATOM   1698  CA  VAL A 211      18.516  -9.406 -23.828  1.00 95.69           C  
ATOM   1699  C   VAL A 211      17.047  -9.086 -23.641  1.00 95.69           C  
ATOM   1700  CB  VAL A 211      18.797 -10.875 -23.422  1.00 95.69           C  
ATOM   1701  O   VAL A 211      16.562  -8.945 -22.516  1.00 95.69           O  
ATOM   1702  CG1 VAL A 211      17.891 -11.828 -24.203  1.00 95.69           C  
ATOM   1703  CG2 VAL A 211      20.266 -11.219 -23.672  1.00 95.69           C  
ATOM   1704  N   VAL A 212      16.328  -8.930 -24.719  1.00 95.81           N  
ATOM   1705  CA  VAL A 212      14.898  -8.641 -24.672  1.00 95.81           C  
ATOM   1706  C   VAL A 212      14.117  -9.734 -25.391  1.00 95.81           C  
ATOM   1707  CB  VAL A 212      14.578  -7.258 -25.281  1.00 95.81           C  
ATOM   1708  O   VAL A 212      14.398 -10.031 -26.562  1.00 95.81           O  
ATOM   1709  CG1 VAL A 212      13.070  -7.023 -25.344  1.00 95.81           C  
ATOM   1710  CG2 VAL A 212      15.273  -6.148 -24.500  1.00 95.81           C  
ATOM   1711  N   MET A 213      13.250 -10.352 -24.656  1.00 96.00           N  
ATOM   1712  CA  MET A 213      12.344 -11.352 -25.219  1.00 96.00           C  
ATOM   1713  C   MET A 213      11.055 -10.703 -25.703  1.00 96.00           C  
ATOM   1714  CB  MET A 213      12.031 -12.438 -24.188  1.00 96.00           C  
ATOM   1715  O   MET A 213      10.484  -9.852 -25.016  1.00 96.00           O  
ATOM   1716  CG  MET A 213      13.258 -12.969 -23.469  1.00 96.00           C  
ATOM   1717  SD  MET A 213      14.391 -13.875 -24.594  1.00 96.00           S  
ATOM   1718  CE  MET A 213      13.383 -15.336 -24.969  1.00 96.00           C  
ATOM   1719  N   THR A 214      10.586 -11.109 -26.922  1.00 96.00           N  
ATOM   1720  CA  THR A 214       9.406 -10.453 -27.484  1.00 96.00           C  
ATOM   1721  C   THR A 214       8.414 -11.492 -28.000  1.00 96.00           C  
ATOM   1722  CB  THR A 214       9.789  -9.492 -28.625  1.00 96.00           C  
ATOM   1723  O   THR A 214       8.797 -12.453 -28.672  1.00 96.00           O  
ATOM   1724  CG2 THR A 214       8.562  -8.750 -29.156  1.00 96.00           C  
ATOM   1725  OG1 THR A 214      10.734  -8.539 -28.141  1.00 96.00           O  
ATOM   1726  N   THR A 215       7.211 -11.391 -27.625  1.00 95.75           N  
ATOM   1727  CA  THR A 215       6.098 -12.117 -28.234  1.00 95.75           C  
ATOM   1728  C   THR A 215       5.199 -11.164 -29.016  1.00 95.75           C  
ATOM   1729  CB  THR A 215       5.266 -12.852 -27.172  1.00 95.75           C  
ATOM   1730  O   THR A 215       4.840 -10.094 -28.531  1.00 95.75           O  
ATOM   1731  CG2 THR A 215       4.125 -13.641 -27.797  1.00 95.75           C  
ATOM   1732  OG1 THR A 215       6.113 -13.750 -26.438  1.00 95.75           O  
ATOM   1733  N   HIS A 216       4.848 -11.516 -30.234  1.00 95.06           N  
ATOM   1734  CA  HIS A 216       3.922 -10.750 -31.047  1.00 95.06           C  
ATOM   1735  C   HIS A 216       2.570 -11.445 -31.156  1.00 95.06           C  
ATOM   1736  CB  HIS A 216       4.508 -10.523 -32.438  1.00 95.06           C  
ATOM   1737  O   HIS A 216       2.488 -12.586 -31.625  1.00 95.06           O  
ATOM   1738  CG  HIS A 216       5.730  -9.656 -32.438  1.00 95.06           C  
ATOM   1739  CD2 HIS A 216       5.883  -8.336 -32.688  1.00 95.06           C  
ATOM   1740  ND1 HIS A 216       6.992 -10.156 -32.188  1.00 95.06           N  
ATOM   1741  CE1 HIS A 216       7.867  -9.164 -32.250  1.00 95.06           C  
ATOM   1742  NE2 HIS A 216       7.223  -8.055 -32.562  1.00 95.06           N  
ATOM   1743  N   PHE A 217       1.581 -10.812 -30.688  1.00 94.06           N  
ATOM   1744  CA  PHE A 217       0.219 -11.297 -30.859  1.00 94.06           C  
ATOM   1745  C   PHE A 217      -0.400 -10.703 -32.125  1.00 94.06           C  
ATOM   1746  CB  PHE A 217      -0.645 -10.953 -29.641  1.00 94.06           C  
ATOM   1747  O   PHE A 217      -0.530  -9.484 -32.250  1.00 94.06           O  
ATOM   1748  CG  PHE A 217      -0.151 -11.562 -28.359  1.00 94.06           C  
ATOM   1749  CD1 PHE A 217      -0.427 -12.891 -28.047  1.00 94.06           C  
ATOM   1750  CD2 PHE A 217       0.591 -10.812 -27.469  1.00 94.06           C  
ATOM   1751  CE1 PHE A 217       0.029 -13.453 -26.859  1.00 94.06           C  
ATOM   1752  CE2 PHE A 217       1.050 -11.367 -26.281  1.00 94.06           C  
ATOM   1753  CZ  PHE A 217       0.767 -12.695 -25.984  1.00 94.06           C  
ATOM   1754  N   HIS A 218      -0.802 -11.570 -33.031  1.00 92.81           N  
ATOM   1755  CA  HIS A 218      -1.343 -11.133 -34.312  1.00 92.81           C  
ATOM   1756  C   HIS A 218      -2.861 -11.016 -34.250  1.00 92.81           C  
ATOM   1757  CB  HIS A 218      -0.930 -12.094 -35.406  1.00 92.81           C  
ATOM   1758  O   HIS A 218      -3.559 -12.008 -34.031  1.00 92.81           O  
ATOM   1759  CG  HIS A 218       0.551 -12.242 -35.562  1.00 92.81           C  
ATOM   1760  CD2 HIS A 218       1.381 -13.250 -35.219  1.00 92.81           C  
ATOM   1761  ND1 HIS A 218       1.345 -11.266 -36.125  1.00 92.81           N  
ATOM   1762  CE1 HIS A 218       2.604 -11.680 -36.125  1.00 92.81           C  
ATOM   1763  NE2 HIS A 218       2.652 -12.875 -35.562  1.00 92.81           N  
ATOM   1764  N   LEU A 219      -3.266  -9.797 -34.438  1.00 91.06           N  
ATOM   1765  CA  LEU A 219      -4.691  -9.508 -34.344  1.00 91.06           C  
ATOM   1766  C   LEU A 219      -5.242  -9.078 -35.688  1.00 91.06           C  
ATOM   1767  CB  LEU A 219      -4.957  -8.414 -33.312  1.00 91.06           C  
ATOM   1768  O   LEU A 219      -4.555  -8.391 -36.469  1.00 91.06           O  
ATOM   1769  CG  LEU A 219      -4.422  -8.664 -31.891  1.00 91.06           C  
ATOM   1770  CD1 LEU A 219      -4.629  -7.438 -31.016  1.00 91.06           C  
ATOM   1771  CD2 LEU A 219      -5.094  -9.891 -31.281  1.00 91.06           C  
ATOM   1772  N   LYS A 220      -6.461  -9.539 -35.906  1.00 89.00           N  
ATOM   1773  CA  LYS A 220      -7.191  -9.109 -37.094  1.00 89.00           C  
ATOM   1774  C   LYS A 220      -8.594  -8.633 -36.750  1.00 89.00           C  
ATOM   1775  CB  LYS A 220      -7.270 -10.242 -38.125  1.00 89.00           C  
ATOM   1776  O   LYS A 220      -9.266  -9.242 -35.906  1.00 89.00           O  
ATOM   1777  CG  LYS A 220      -7.836  -9.828 -39.469  1.00 89.00           C  
ATOM   1778  CD  LYS A 220      -7.820 -10.977 -40.469  1.00 89.00           C  
ATOM   1779  CE  LYS A 220      -8.367 -10.555 -41.812  1.00 89.00           C  
ATOM   1780  NZ  LYS A 220      -8.289 -11.656 -42.844  1.00 89.00           N  
ATOM   1781  N   ARG A 221      -9.016  -7.590 -37.281  1.00 85.00           N  
ATOM   1782  CA  ARG A 221     -10.344  -7.051 -37.000  1.00 85.00           C  
ATOM   1783  C   ARG A 221     -11.422  -7.918 -37.625  1.00 85.00           C  
ATOM   1784  CB  ARG A 221     -10.453  -5.613 -37.531  1.00 85.00           C  
ATOM   1785  O   ARG A 221     -11.234  -8.461 -38.719  1.00 85.00           O  
ATOM   1786  CG  ARG A 221     -11.578  -4.816 -36.875  1.00 85.00           C  
ATOM   1787  CD  ARG A 221     -11.555  -3.355 -37.312  1.00 85.00           C  
ATOM   1788  NE  ARG A 221     -10.469  -2.621 -36.656  1.00 85.00           N  
ATOM   1789  NH1 ARG A 221     -11.758  -1.878 -34.906  1.00 85.00           N  
ATOM   1790  NH2 ARG A 221      -9.547  -1.303 -35.031  1.00 85.00           N  
ATOM   1791  CZ  ARG A 221     -10.594  -1.936 -35.531  1.00 85.00           C  
TER    1792      ARG A 221                                                      
ATOM   1793  N   GLN B   1      42.594 -31.266  -7.254  1.00 33.75           N  
ATOM   1794  CA  GLN B   1      42.000 -30.109  -7.930  1.00 33.75           C  
ATOM   1795  C   GLN B   1      40.812 -29.562  -7.141  1.00 33.75           C  
ATOM   1796  CB  GLN B   1      41.562 -30.500  -9.344  1.00 33.75           C  
ATOM   1797  O   GLN B   1      39.906 -30.312  -6.797  1.00 33.75           O  
ATOM   1798  CG  GLN B   1      42.625 -30.250 -10.406  1.00 33.75           C  
ATOM   1799  CD  GLN B   1      42.094 -30.359 -11.820  1.00 33.75           C  
ATOM   1800  NE2 GLN B   1      42.875 -29.891 -12.789  1.00 33.75           N  
ATOM   1801  OE1 GLN B   1      41.000 -30.859 -12.039  1.00 33.75           O  
ATOM   1802  N   PRO B   2      41.000 -28.594  -6.219  1.00 43.78           N  
ATOM   1803  CA  PRO B   2      39.812 -28.141  -5.473  1.00 43.78           C  
ATOM   1804  C   PRO B   2      38.562 -28.125  -6.324  1.00 43.78           C  
ATOM   1805  CB  PRO B   2      40.219 -26.734  -5.035  1.00 43.78           C  
ATOM   1806  O   PRO B   2      38.625 -27.797  -7.516  1.00 43.78           O  
ATOM   1807  CG  PRO B   2      41.469 -26.422  -5.797  1.00 43.78           C  
ATOM   1808  CD  PRO B   2      41.875 -27.656  -6.547  1.00 43.78           C  
ATOM   1809  N   SER B   3      37.500 -28.922  -6.129  1.00 44.91           N  
ATOM   1810  CA  SER B   3      36.312 -29.125  -6.930  1.00 44.91           C  
ATOM   1811  C   SER B   3      35.625 -27.797  -7.270  1.00 44.91           C  
ATOM   1812  CB  SER B   3      35.312 -30.031  -6.191  1.00 44.91           C  
ATOM   1813  O   SER B   3      35.812 -26.797  -6.574  1.00 44.91           O  
ATOM   1814  OG  SER B   3      34.844 -29.406  -5.008  1.00 44.91           O  
ATOM   1815  N   LEU B   4      35.219 -27.578  -8.570  1.00 46.03           N  
ATOM   1816  CA  LEU B   4      34.438 -26.469  -9.102  1.00 46.03           C  
ATOM   1817  C   LEU B   4      33.438 -25.969  -8.070  1.00 46.03           C  
ATOM   1818  CB  LEU B   4      33.719 -26.875 -10.383  1.00 46.03           C  
ATOM   1819  O   LEU B   4      33.156 -24.781  -7.984  1.00 46.03           O  
ATOM   1820  CG  LEU B   4      34.156 -26.156 -11.664  1.00 46.03           C  
ATOM   1821  CD1 LEU B   4      34.844 -27.125 -12.625  1.00 46.03           C  
ATOM   1822  CD2 LEU B   4      32.938 -25.484 -12.328  1.00 46.03           C  
ATOM   1823  N   GLN B   5      32.875 -26.875  -7.312  1.00 49.06           N  
ATOM   1824  CA  GLN B   5      31.922 -26.531  -6.270  1.00 49.06           C  
ATOM   1825  C   GLN B   5      32.562 -25.688  -5.180  1.00 49.06           C  
ATOM   1826  CB  GLN B   5      31.312 -27.797  -5.660  1.00 49.06           C  
ATOM   1827  O   GLN B   5      31.953 -24.750  -4.664  1.00 49.06           O  
ATOM   1828  CG  GLN B   5      29.922 -28.141  -6.199  1.00 49.06           C  
ATOM   1829  CD  GLN B   5      29.359 -29.406  -5.594  1.00 49.06           C  
ATOM   1830  NE2 GLN B   5      28.078 -29.656  -5.844  1.00 49.06           N  
ATOM   1831  OE1 GLN B   5      30.062 -30.156  -4.910  1.00 49.06           O  
ATOM   1832  N   ASP B   6      33.750 -25.984  -4.762  1.00 53.12           N  
ATOM   1833  CA  ASP B   6      34.469 -25.250  -3.715  1.00 53.12           C  
ATOM   1834  C   ASP B   6      34.844 -23.844  -4.172  1.00 53.12           C  
ATOM   1835  CB  ASP B   6      35.750 -26.016  -3.307  1.00 53.12           C  
ATOM   1836  O   ASP B   6      34.781 -22.891  -3.383  1.00 53.12           O  
ATOM   1837  CG  ASP B   6      35.469 -27.219  -2.434  1.00 53.12           C  
ATOM   1838  OD1 ASP B   6      34.375 -27.266  -1.801  1.00 53.12           O  
ATOM   1839  OD2 ASP B   6      36.312 -28.125  -2.373  1.00 53.12           O  
ATOM   1840  N   GLU B   7      35.156 -23.594  -5.492  1.00 50.16           N  
ATOM   1841  CA  GLU B   7      35.500 -22.281  -6.031  1.00 50.16           C  
ATOM   1842  C   GLU B   7      34.281 -21.375  -6.129  1.00 50.16           C  
ATOM   1843  CB  GLU B   7      36.156 -22.438  -7.406  1.00 50.16           C  
ATOM   1844  O   GLU B   7      34.375 -20.188  -5.828  1.00 50.16           O  
ATOM   1845  CG  GLU B   7      37.688 -22.516  -7.355  1.00 50.16           C  
ATOM   1846  CD  GLU B   7      38.312 -22.625  -8.727  1.00 50.16           C  
ATOM   1847  OE1 GLU B   7      39.562 -22.609  -8.820  1.00 50.16           O  
ATOM   1848  OE2 GLU B   7      37.562 -22.719  -9.727  1.00 50.16           O  
ATOM   1849  N   LEU B   8      33.125 -21.875  -6.617  1.00 51.69           N  
ATOM   1850  CA  LEU B   8      31.891 -21.094  -6.715  1.00 51.69           C  
ATOM   1851  C   LEU B   8      31.422 -20.641  -5.340  1.00 51.69           C  
ATOM   1852  CB  LEU B   8      30.781 -21.922  -7.391  1.00 51.69           C  
ATOM   1853  O   LEU B   8      31.000 -19.500  -5.176  1.00 51.69           O  
ATOM   1854  CG  LEU B   8      30.562 -21.656  -8.883  1.00 51.69           C  
ATOM   1855  CD1 LEU B   8      30.203 -22.953  -9.594  1.00 51.69           C  
ATOM   1856  CD2 LEU B   8      29.469 -20.625  -9.078  1.00 51.69           C  
ATOM   1857  N   LYS B   9      31.438 -21.516  -4.367  1.00 55.44           N  
ATOM   1858  CA  LYS B   9      31.141 -21.141  -2.988  1.00 55.44           C  
ATOM   1859  C   LYS B   9      32.125 -20.078  -2.488  1.00 55.44           C  
ATOM   1860  CB  LYS B   9      31.172 -22.359  -2.074  1.00 55.44           C  
ATOM   1861  O   LYS B   9      31.734 -19.172  -1.741  1.00 55.44           O  
ATOM   1862  CG  LYS B   9      29.797 -22.844  -1.618  1.00 55.44           C  
ATOM   1863  CD  LYS B   9      29.906 -24.016  -0.655  1.00 55.44           C  
ATOM   1864  CE  LYS B   9      28.531 -24.531  -0.250  1.00 55.44           C  
ATOM   1865  NZ  LYS B   9      28.641 -25.703   0.667  1.00 55.44           N  
ATOM   1866  N   ASP B  10      33.375 -20.094  -3.143  1.00 59.47           N  
ATOM   1867  CA  ASP B  10      34.406 -19.156  -2.707  1.00 59.47           C  
ATOM   1868  C   ASP B  10      34.125 -17.750  -3.244  1.00 59.47           C  
ATOM   1869  CB  ASP B  10      35.781 -19.625  -3.156  1.00 59.47           C  
ATOM   1870  O   ASP B  10      34.250 -16.766  -2.512  1.00 59.47           O  
ATOM   1871  CG  ASP B  10      36.875 -19.297  -2.158  1.00 59.47           C  
ATOM   1872  OD1 ASP B  10      36.562 -18.688  -1.111  1.00 59.47           O  
ATOM   1873  OD2 ASP B  10      38.031 -19.656  -2.424  1.00 59.47           O  
ATOM   1874  N   ASN B  11      33.656 -17.672  -4.562  1.00 62.12           N  
ATOM   1875  CA  ASN B  11      33.406 -16.359  -5.137  1.00 62.12           C  
ATOM   1876  C   ASN B  11      32.188 -15.680  -4.496  1.00 62.12           C  
ATOM   1877  CB  ASN B  11      33.219 -16.453  -6.652  1.00 62.12           C  
ATOM   1878  O   ASN B  11      32.250 -14.492  -4.168  1.00 62.12           O  
ATOM   1879  CG  ASN B  11      34.531 -16.297  -7.410  1.00 62.12           C  
ATOM   1880  ND2 ASN B  11      34.531 -16.703  -8.672  1.00 62.12           N  
ATOM   1881  OD1 ASN B  11      35.531 -15.812  -6.863  1.00 62.12           O  
ATOM   1882  N   THR B  12      31.141 -16.391  -4.332  1.00 71.62           N  
ATOM   1883  CA  THR B  12      29.969 -15.812  -3.699  1.00 71.62           C  
ATOM   1884  C   THR B  12      30.281 -15.383  -2.270  1.00 71.62           C  
ATOM   1885  CB  THR B  12      28.797 -16.797  -3.695  1.00 71.62           C  
ATOM   1886  O   THR B  12      29.797 -14.344  -1.809  1.00 71.62           O  
ATOM   1887  CG2 THR B  12      27.484 -16.094  -3.350  1.00 71.62           C  
ATOM   1888  OG1 THR B  12      28.672 -17.391  -4.992  1.00 71.62           O  
ATOM   1889  N   THR B  13      31.172 -16.156  -1.771  1.00 78.31           N  
ATOM   1890  CA  THR B  13      31.562 -15.844  -0.401  1.00 78.31           C  
ATOM   1891  C   THR B  13      32.375 -14.562  -0.355  1.00 78.31           C  
ATOM   1892  CB  THR B  13      32.375 -17.000   0.234  1.00 78.31           C  
ATOM   1893  O   THR B  13      32.219 -13.750   0.558  1.00 78.31           O  
ATOM   1894  CG2 THR B  13      31.469 -17.875   1.104  1.00 78.31           C  
ATOM   1895  OG1 THR B  13      32.938 -17.797  -0.805  1.00 78.31           O  
ATOM   1896  N   VAL B  14      33.219 -14.430  -1.471  1.00 84.19           N  
ATOM   1897  CA  VAL B  14      34.031 -13.227  -1.509  1.00 84.19           C  
ATOM   1898  C   VAL B  14      33.156 -11.992  -1.672  1.00 84.19           C  
ATOM   1899  CB  VAL B  14      35.094 -13.289  -2.648  1.00 84.19           C  
ATOM   1900  O   VAL B  14      33.344 -10.992  -0.969  1.00 84.19           O  
ATOM   1901  CG1 VAL B  14      35.781 -11.945  -2.809  1.00 84.19           C  
ATOM   1902  CG2 VAL B  14      36.094 -14.406  -2.387  1.00 84.19           C  
ATOM   1903  N   PHE B  15      32.188 -12.117  -2.547  1.00 85.94           N  
ATOM   1904  CA  PHE B  15      31.328 -10.969  -2.797  1.00 85.94           C  
ATOM   1905  C   PHE B  15      30.422 -10.703  -1.599  1.00 85.94           C  
ATOM   1906  CB  PHE B  15      30.484 -11.203  -4.055  1.00 85.94           C  
ATOM   1907  O   PHE B  15      30.141  -9.555  -1.274  1.00 85.94           O  
ATOM   1908  CG  PHE B  15      31.266 -11.117  -5.336  1.00 85.94           C  
ATOM   1909  CD1 PHE B  15      31.750  -9.898  -5.797  1.00 85.94           C  
ATOM   1910  CD2 PHE B  15      31.531 -12.266  -6.078  1.00 85.94           C  
ATOM   1911  CE1 PHE B  15      32.469  -9.828  -6.984  1.00 85.94           C  
ATOM   1912  CE2 PHE B  15      32.250 -12.195  -7.262  1.00 85.94           C  
ATOM   1913  CZ  PHE B  15      32.719 -10.977  -7.715  1.00 85.94           C  
ATOM   1914  N   THR B  16      30.047 -11.766  -0.942  1.00 89.06           N  
ATOM   1915  CA  THR B  16      29.250 -11.609   0.274  1.00 89.06           C  
ATOM   1916  C   THR B  16      30.047 -10.875   1.346  1.00 89.06           C  
ATOM   1917  CB  THR B  16      28.797 -12.977   0.822  1.00 89.06           C  
ATOM   1918  O   THR B  16      29.531  -9.969   2.002  1.00 89.06           O  
ATOM   1919  CG2 THR B  16      28.031 -12.812   2.137  1.00 89.06           C  
ATOM   1920  OG1 THR B  16      27.938 -13.602  -0.137  1.00 89.06           O  
ATOM   1921  N   ARG B  17      31.250 -11.172   1.449  1.00 90.75           N  
ATOM   1922  CA  ARG B  17      32.125 -10.516   2.430  1.00 90.75           C  
ATOM   1923  C   ARG B  17      32.312  -9.039   2.090  1.00 90.75           C  
ATOM   1924  CB  ARG B  17      33.469 -11.211   2.512  1.00 90.75           C  
ATOM   1925  O   ARG B  17      32.312  -8.188   2.980  1.00 90.75           O  
ATOM   1926  CG  ARG B  17      33.469 -12.477   3.350  1.00 90.75           C  
ATOM   1927  CD  ARG B  17      34.875 -13.062   3.500  1.00 90.75           C  
ATOM   1928  NE  ARG B  17      35.906 -12.047   3.299  1.00 90.75           N  
ATOM   1929  NH1 ARG B  17      37.656 -13.492   3.639  1.00 90.75           N  
ATOM   1930  NH2 ARG B  17      38.062 -11.281   3.170  1.00 90.75           N  
ATOM   1931  CZ  ARG B  17      37.219 -12.281   3.369  1.00 90.75           C  
ATOM   1932  N   ILE B  18      32.500  -8.852   0.793  1.00 90.06           N  
ATOM   1933  CA  ILE B  18      32.656  -7.465   0.360  1.00 90.06           C  
ATOM   1934  C   ILE B  18      31.406  -6.660   0.711  1.00 90.06           C  
ATOM   1935  CB  ILE B  18      32.938  -7.379  -1.156  1.00 90.06           C  
ATOM   1936  O   ILE B  18      31.500  -5.586   1.310  1.00 90.06           O  
ATOM   1937  CG1 ILE B  18      34.344  -7.922  -1.470  1.00 90.06           C  
ATOM   1938  CG2 ILE B  18      32.781  -5.938  -1.652  1.00 90.06           C  
ATOM   1939  CD1 ILE B  18      34.625  -8.070  -2.957  1.00 90.06           C  
ATOM   1940  N   LEU B  19      30.281  -7.215   0.393  1.00 89.19           N  
ATOM   1941  CA  LEU B  19      29.031  -6.512   0.655  1.00 89.19           C  
ATOM   1942  C   LEU B  19      28.812  -6.320   2.152  1.00 89.19           C  
ATOM   1943  CB  LEU B  19      27.844  -7.273   0.051  1.00 89.19           C  
ATOM   1944  O   LEU B  19      28.391  -5.250   2.594  1.00 89.19           O  
ATOM   1945  CG  LEU B  19      27.734  -7.254  -1.474  1.00 89.19           C  
ATOM   1946  CD1 LEU B  19      26.562  -8.125  -1.932  1.00 89.19           C  
ATOM   1947  CD2 LEU B  19      27.562  -5.824  -1.979  1.00 89.19           C  
ATOM   1948  N   ASP B  20      29.109  -7.375   2.934  1.00 91.38           N  
ATOM   1949  CA  ASP B  20      28.969  -7.270   4.383  1.00 91.38           C  
ATOM   1950  C   ASP B  20      29.875  -6.184   4.945  1.00 91.38           C  
ATOM   1951  CB  ASP B  20      29.281  -8.617   5.047  1.00 91.38           C  
ATOM   1952  O   ASP B  20      29.469  -5.422   5.828  1.00 91.38           O  
ATOM   1953  CG  ASP B  20      28.188  -9.648   4.828  1.00 91.38           C  
ATOM   1954  OD1 ASP B  20      27.062  -9.273   4.441  1.00 91.38           O  
ATOM   1955  OD2 ASP B  20      28.453 -10.852   5.051  1.00 91.38           O  
ATOM   1956  N   ARG B  21      31.031  -6.070   4.430  1.00 91.88           N  
ATOM   1957  CA  ARG B  21      31.969  -5.051   4.887  1.00 91.88           C  
ATOM   1958  C   ARG B  21      31.484  -3.652   4.523  1.00 91.88           C  
ATOM   1959  CB  ARG B  21      33.375  -5.297   4.285  1.00 91.88           C  
ATOM   1960  O   ARG B  21      31.625  -2.721   5.320  1.00 91.88           O  
ATOM   1961  CG  ARG B  21      34.469  -4.531   4.977  1.00 91.88           C  
ATOM   1962  CD  ARG B  21      35.844  -4.832   4.363  1.00 91.88           C  
ATOM   1963  NE  ARG B  21      36.344  -6.121   4.812  1.00 91.88           N  
ATOM   1964  NH1 ARG B  21      38.094  -6.176   3.301  1.00 91.88           N  
ATOM   1965  NH2 ARG B  21      37.812  -7.902   4.785  1.00 91.88           N  
ATOM   1966  CZ  ARG B  21      37.406  -6.730   4.297  1.00 91.88           C  
ATOM   1967  N   LEU B  22      30.938  -3.557   3.314  1.00 90.94           N  
ATOM   1968  CA  LEU B  22      30.438  -2.262   2.869  1.00 90.94           C  
ATOM   1969  C   LEU B  22      29.297  -1.778   3.766  1.00 90.94           C  
ATOM   1970  CB  LEU B  22      29.953  -2.342   1.418  1.00 90.94           C  
ATOM   1971  O   LEU B  22      29.219  -0.591   4.090  1.00 90.94           O  
ATOM   1972  CG  LEU B  22      31.047  -2.447   0.349  1.00 90.94           C  
ATOM   1973  CD1 LEU B  22      30.422  -2.623  -1.030  1.00 90.94           C  
ATOM   1974  CD2 LEU B  22      31.938  -1.218   0.379  1.00 90.94           C  
ATOM   1975  N   LEU B  23      28.500  -2.695   4.273  1.00 91.69           N  
ATOM   1976  CA  LEU B  23      27.312  -2.316   5.027  1.00 91.69           C  
ATOM   1977  C   LEU B  23      27.609  -2.250   6.523  1.00 91.69           C  
ATOM   1978  CB  LEU B  23      26.172  -3.307   4.773  1.00 91.69           C  
ATOM   1979  O   LEU B  23      26.828  -1.697   7.297  1.00 91.69           O  
ATOM   1980  CG  LEU B  23      25.547  -3.273   3.377  1.00 91.69           C  
ATOM   1981  CD1 LEU B  23      24.484  -4.359   3.246  1.00 91.69           C  
ATOM   1982  CD2 LEU B  23      24.953  -1.898   3.092  1.00 91.69           C  
ATOM   1983  N   ASP B  24      28.797  -2.834   6.844  1.00 91.88           N  
ATOM   1984  CA  ASP B  24      29.172  -2.809   8.258  1.00 91.88           C  
ATOM   1985  C   ASP B  24      29.406  -1.380   8.734  1.00 91.88           C  
ATOM   1986  CB  ASP B  24      30.406  -3.664   8.500  1.00 91.88           C  
ATOM   1987  O   ASP B  24      30.375  -0.738   8.328  1.00 91.88           O  
ATOM   1988  CG  ASP B  24      30.672  -3.916   9.977  1.00 91.88           C  
ATOM   1989  OD1 ASP B  24      29.797  -3.641  10.812  1.00 91.88           O  
ATOM   1990  OD2 ASP B  24      31.781  -4.391  10.305  1.00 91.88           O  
ATOM   1991  N   GLY B  25      28.453  -0.854   9.555  1.00 89.56           N  
ATOM   1992  CA  GLY B  25      28.562   0.490  10.102  1.00 89.56           C  
ATOM   1993  C   GLY B  25      28.047   1.562   9.156  1.00 89.56           C  
ATOM   1994  O   GLY B  25      28.141   2.754   9.461  1.00 89.56           O  
ATOM   1995  N   TYR B  26      27.703   1.138   7.941  1.00 92.81           N  
ATOM   1996  CA  TYR B  26      27.141   2.104   7.000  1.00 92.81           C  
ATOM   1997  C   TYR B  26      25.844   2.703   7.527  1.00 92.81           C  
ATOM   1998  CB  TYR B  26      26.906   1.445   5.637  1.00 92.81           C  
ATOM   1999  O   TYR B  26      24.969   1.979   7.992  1.00 92.81           O  
ATOM   2000  CG  TYR B  26      26.391   2.398   4.586  1.00 92.81           C  
ATOM   2001  CD1 TYR B  26      25.031   2.508   4.316  1.00 92.81           C  
ATOM   2002  CD2 TYR B  26      27.266   3.193   3.855  1.00 92.81           C  
ATOM   2003  CE1 TYR B  26      24.547   3.383   3.348  1.00 92.81           C  
ATOM   2004  CE2 TYR B  26      26.812   4.070   2.883  1.00 92.81           C  
ATOM   2005  OH  TYR B  26      24.984   5.031   1.675  1.00 92.81           O  
ATOM   2006  CZ  TYR B  26      25.453   4.160   2.637  1.00 92.81           C  
ATOM   2007  N   ASP B  27      25.734   4.016   7.590  1.00 93.50           N  
ATOM   2008  CA  ASP B  27      24.547   4.715   8.070  1.00 93.50           C  
ATOM   2009  C   ASP B  27      23.797   5.383   6.918  1.00 93.50           C  
ATOM   2010  CB  ASP B  27      24.922   5.758   9.125  1.00 93.50           C  
ATOM   2011  O   ASP B  27      24.234   6.418   6.406  1.00 93.50           O  
ATOM   2012  CG  ASP B  27      23.734   6.230   9.945  1.00 93.50           C  
ATOM   2013  OD1 ASP B  27      22.594   6.086   9.484  1.00 93.50           O  
ATOM   2014  OD2 ASP B  27      23.969   6.762  11.055  1.00 93.50           O  
ATOM   2015  N   ASN B  28      22.734   4.738   6.516  1.00 93.12           N  
ATOM   2016  CA  ASN B  28      21.984   5.234   5.363  1.00 93.12           C  
ATOM   2017  C   ASN B  28      21.109   6.422   5.734  1.00 93.12           C  
ATOM   2018  CB  ASN B  28      21.141   4.113   4.758  1.00 93.12           C  
ATOM   2019  O   ASN B  28      20.438   6.996   4.875  1.00 93.12           O  
ATOM   2020  CG  ASN B  28      20.172   3.518   5.750  1.00 93.12           C  
ATOM   2021  ND2 ASN B  28      19.453   2.482   5.328  1.00 93.12           N  
ATOM   2022  OD1 ASN B  28      20.062   3.980   6.887  1.00 93.12           O  
ATOM   2023  N   ARG B  29      21.172   6.918   6.961  1.00 93.25           N  
ATOM   2024  CA  ARG B  29      20.453   8.117   7.387  1.00 93.25           C  
ATOM   2025  C   ARG B  29      21.203   9.375   7.004  1.00 93.25           C  
ATOM   2026  CB  ARG B  29      20.203   8.086   8.898  1.00 93.25           C  
ATOM   2027  O   ARG B  29      20.641  10.477   7.004  1.00 93.25           O  
ATOM   2028  CG  ARG B  29      19.359   6.914   9.359  1.00 93.25           C  
ATOM   2029  CD  ARG B  29      19.344   6.797  10.883  1.00 93.25           C  
ATOM   2030  NE  ARG B  29      20.656   6.488  11.414  1.00 93.25           N  
ATOM   2031  NH1 ARG B  29      20.016   6.578  13.633  1.00 93.25           N  
ATOM   2032  NH2 ARG B  29      22.203   6.109  13.078  1.00 93.25           N  
ATOM   2033  CZ  ARG B  29      20.953   6.391  12.703  1.00 93.25           C  
ATOM   2034  N   LEU B  30      22.438   9.203   6.703  1.00 93.75           N  
ATOM   2035  CA  LEU B  30      23.328  10.336   6.461  1.00 93.75           C  
ATOM   2036  C   LEU B  30      23.766  10.383   5.000  1.00 93.75           C  
ATOM   2037  CB  LEU B  30      24.562  10.266   7.375  1.00 93.75           C  
ATOM   2038  O   LEU B  30      24.203   9.367   4.449  1.00 93.75           O  
ATOM   2039  CG  LEU B  30      24.281  10.078   8.867  1.00 93.75           C  
ATOM   2040  CD1 LEU B  30      25.594   9.898   9.633  1.00 93.75           C  
ATOM   2041  CD2 LEU B  30      23.484  11.250   9.422  1.00 93.75           C  
ATOM   2042  N   ARG B  31      23.688  11.555   4.434  1.00 93.81           N  
ATOM   2043  CA  ARG B  31      24.141  11.734   3.059  1.00 93.81           C  
ATOM   2044  C   ARG B  31      25.656  11.648   2.973  1.00 93.81           C  
ATOM   2045  CB  ARG B  31      23.672  13.078   2.502  1.00 93.81           C  
ATOM   2046  O   ARG B  31      26.359  11.898   3.957  1.00 93.81           O  
ATOM   2047  CG  ARG B  31      24.297  14.281   3.178  1.00 93.81           C  
ATOM   2048  CD  ARG B  31      23.938  15.586   2.467  1.00 93.81           C  
ATOM   2049  NE  ARG B  31      24.609  16.734   3.068  1.00 93.81           N  
ATOM   2050  NH1 ARG B  31      26.516  16.562   1.769  1.00 93.81           N  
ATOM   2051  NH2 ARG B  31      26.328  18.219   3.338  1.00 93.81           N  
ATOM   2052  CZ  ARG B  31      25.812  17.172   2.723  1.00 93.81           C  
ATOM   2053  N   PRO B  32      26.172  11.344   1.759  1.00 94.19           N  
ATOM   2054  CA  PRO B  32      27.625  11.336   1.575  1.00 94.19           C  
ATOM   2055  C   PRO B  32      28.250  12.727   1.749  1.00 94.19           C  
ATOM   2056  CB  PRO B  32      27.797  10.844   0.138  1.00 94.19           C  
ATOM   2057  O   PRO B  32      27.672  13.719   1.306  1.00 94.19           O  
ATOM   2058  CG  PRO B  32      26.500  10.172  -0.193  1.00 94.19           C  
ATOM   2059  CD  PRO B  32      25.422  10.836   0.598  1.00 94.19           C  
ATOM   2060  N   GLY B  33      29.328  12.766   2.475  1.00 89.50           N  
ATOM   2061  CA  GLY B  33      30.094  14.000   2.621  1.00 89.50           C  
ATOM   2062  C   GLY B  33      29.516  14.945   3.646  1.00 89.50           C  
ATOM   2063  O   GLY B  33      29.828  16.141   3.654  1.00 89.50           O  
ATOM   2064  N   LEU B  34      28.547  14.445   4.398  1.00 88.25           N  
ATOM   2065  CA  LEU B  34      27.906  15.297   5.398  1.00 88.25           C  
ATOM   2066  C   LEU B  34      28.953  15.938   6.312  1.00 88.25           C  
ATOM   2067  CB  LEU B  34      26.906  14.492   6.230  1.00 88.25           C  
ATOM   2068  O   LEU B  34      29.766  15.242   6.910  1.00 88.25           O  
ATOM   2069  CG  LEU B  34      26.125  15.273   7.293  1.00 88.25           C  
ATOM   2070  CD1 LEU B  34      25.125  16.219   6.633  1.00 88.25           C  
ATOM   2071  CD2 LEU B  34      25.422  14.312   8.250  1.00 88.25           C  
ATOM   2072  N   GLY B  35      28.891  17.281   6.418  1.00 80.81           N  
ATOM   2073  CA  GLY B  35      29.812  18.047   7.242  1.00 80.81           C  
ATOM   2074  C   GLY B  35      31.109  18.375   6.535  1.00 80.81           C  
ATOM   2075  O   GLY B  35      31.969  19.062   7.090  1.00 80.81           O  
ATOM   2076  N   GLU B  36      31.406  17.859   5.340  1.00 84.69           N  
ATOM   2077  CA  GLU B  36      32.656  18.031   4.629  1.00 84.69           C  
ATOM   2078  C   GLU B  36      32.438  18.703   3.277  1.00 84.69           C  
ATOM   2079  CB  GLU B  36      33.375  16.688   4.438  1.00 84.69           C  
ATOM   2080  O   GLU B  36      33.094  19.703   2.955  1.00 84.69           O  
ATOM   2081  CG  GLU B  36      33.781  16.031   5.738  1.00 84.69           C  
ATOM   2082  CD  GLU B  36      34.531  14.719   5.531  1.00 84.69           C  
ATOM   2083  OE1 GLU B  36      34.969  14.094   6.531  1.00 84.69           O  
ATOM   2084  OE2 GLU B  36      34.688  14.312   4.359  1.00 84.69           O  
ATOM   2085  N   ARG B  37      31.578  18.172   2.549  1.00 90.38           N  
ATOM   2086  CA  ARG B  37      31.344  18.672   1.197  1.00 90.38           C  
ATOM   2087  C   ARG B  37      29.875  18.500   0.799  1.00 90.38           C  
ATOM   2088  CB  ARG B  37      32.250  17.953   0.193  1.00 90.38           C  
ATOM   2089  O   ARG B  37      29.109  17.859   1.513  1.00 90.38           O  
ATOM   2090  CG  ARG B  37      31.969  16.453   0.071  1.00 90.38           C  
ATOM   2091  CD  ARG B  37      32.875  15.797  -0.961  1.00 90.38           C  
ATOM   2092  NE  ARG B  37      32.594  14.375  -1.091  1.00 90.38           N  
ATOM   2093  NH1 ARG B  37      30.734  14.656  -2.438  1.00 90.38           N  
ATOM   2094  NH2 ARG B  37      31.422  12.547  -1.839  1.00 90.38           N  
ATOM   2095  CZ  ARG B  37      31.578  13.859  -1.788  1.00 90.38           C  
ATOM   2096  N   VAL B  38      29.531  19.156  -0.293  1.00 94.81           N  
ATOM   2097  CA  VAL B  38      28.203  19.000  -0.880  1.00 94.81           C  
ATOM   2098  C   VAL B  38      28.141  17.703  -1.684  1.00 94.81           C  
ATOM   2099  CB  VAL B  38      27.844  20.203  -1.780  1.00 94.81           C  
ATOM   2100  O   VAL B  38      29.125  17.297  -2.293  1.00 94.81           O  
ATOM   2101  CG1 VAL B  38      26.516  19.969  -2.479  1.00 94.81           C  
ATOM   2102  CG2 VAL B  38      27.812  21.484  -0.958  1.00 94.81           C  
ATOM   2103  N   THR B  39      27.109  16.984  -1.537  1.00 96.50           N  
ATOM   2104  CA  THR B  39      26.906  15.789  -2.348  1.00 96.50           C  
ATOM   2105  C   THR B  39      26.453  16.156  -3.752  1.00 96.50           C  
ATOM   2106  CB  THR B  39      25.891  14.844  -1.697  1.00 96.50           C  
ATOM   2107  O   THR B  39      25.422  16.828  -3.916  1.00 96.50           O  
ATOM   2108  CG2 THR B  39      25.766  13.539  -2.486  1.00 96.50           C  
ATOM   2109  OG1 THR B  39      26.297  14.539  -0.361  1.00 96.50           O  
ATOM   2110  N   GLU B  40      27.172  15.742  -4.754  1.00 97.38           N  
ATOM   2111  CA  GLU B  40      26.828  16.000  -6.148  1.00 97.38           C  
ATOM   2112  C   GLU B  40      26.094  14.812  -6.766  1.00 97.38           C  
ATOM   2113  CB  GLU B  40      28.078  16.328  -6.965  1.00 97.38           C  
ATOM   2114  O   GLU B  40      26.609  13.695  -6.758  1.00 97.38           O  
ATOM   2115  CG  GLU B  40      28.797  17.594  -6.512  1.00 97.38           C  
ATOM   2116  CD  GLU B  40      30.094  17.859  -7.258  1.00 97.38           C  
ATOM   2117  OE1 GLU B  40      30.812  18.812  -6.906  1.00 97.38           O  
ATOM   2118  OE2 GLU B  40      30.391  17.078  -8.203  1.00 97.38           O  
ATOM   2119  N   VAL B  41      24.922  15.047  -7.242  1.00 97.06           N  
ATOM   2120  CA  VAL B  41      24.125  14.008  -7.891  1.00 97.06           C  
ATOM   2121  C   VAL B  41      24.016  14.297  -9.391  1.00 97.06           C  
ATOM   2122  CB  VAL B  41      22.719  13.898  -7.273  1.00 97.06           C  
ATOM   2123  O   VAL B  41      23.453  15.312  -9.797  1.00 97.06           O  
ATOM   2124  CG1 VAL B  41      21.922  12.766  -7.930  1.00 97.06           C  
ATOM   2125  CG2 VAL B  41      22.812  13.680  -5.766  1.00 97.06           C  
ATOM   2126  N   LYS B  42      24.562  13.422 -10.195  1.00 96.38           N  
ATOM   2127  CA  LYS B  42      24.453  13.531 -11.648  1.00 96.38           C  
ATOM   2128  C   LYS B  42      23.203  12.812 -12.156  1.00 96.38           C  
ATOM   2129  CB  LYS B  42      25.688  12.953 -12.328  1.00 96.38           C  
ATOM   2130  O   LYS B  42      22.859  11.727 -11.688  1.00 96.38           O  
ATOM   2131  CG  LYS B  42      26.969  13.711 -12.016  1.00 96.38           C  
ATOM   2132  CD  LYS B  42      28.156  13.133 -12.781  1.00 96.38           C  
ATOM   2133  CE  LYS B  42      29.438  13.906 -12.484  1.00 96.38           C  
ATOM   2134  NZ  LYS B  42      30.594  13.398 -13.297  1.00 96.38           N  
ATOM   2135  N   THR B  43      22.531  13.461 -13.031  1.00 94.50           N  
ATOM   2136  CA  THR B  43      21.250  12.922 -13.453  1.00 94.50           C  
ATOM   2137  C   THR B  43      21.156  12.844 -14.977  1.00 94.50           C  
ATOM   2138  CB  THR B  43      20.078  13.766 -12.922  1.00 94.50           C  
ATOM   2139  O   THR B  43      21.781  13.648 -15.680  1.00 94.50           O  
ATOM   2140  CG2 THR B  43      20.031  13.742 -11.398  1.00 94.50           C  
ATOM   2141  OG1 THR B  43      20.234  15.117 -13.359  1.00 94.50           O  
ATOM   2142  N   ASP B  44      20.484  11.828 -15.508  1.00 91.69           N  
ATOM   2143  CA  ASP B  44      20.109  11.703 -16.922  1.00 91.69           C  
ATOM   2144  C   ASP B  44      18.719  11.086 -17.062  1.00 91.69           C  
ATOM   2145  CB  ASP B  44      21.141  10.867 -17.672  1.00 91.69           C  
ATOM   2146  O   ASP B  44      18.297  10.305 -16.203  1.00 91.69           O  
ATOM   2147  CG  ASP B  44      20.781  10.672 -19.141  1.00 91.69           C  
ATOM   2148  OD1 ASP B  44      19.969   9.781 -19.453  1.00 91.69           O  
ATOM   2149  OD2 ASP B  44      21.328  11.422 -19.984  1.00 91.69           O  
ATOM   2150  N   ILE B  45      18.031  11.508 -18.109  1.00 92.50           N  
ATOM   2151  CA  ILE B  45      16.656  11.062 -18.344  1.00 92.50           C  
ATOM   2152  C   ILE B  45      16.531  10.453 -19.734  1.00 92.50           C  
ATOM   2153  CB  ILE B  45      15.648  12.219 -18.172  1.00 92.50           C  
ATOM   2154  O   ILE B  45      16.969  11.062 -20.719  1.00 92.50           O  
ATOM   2155  CG1 ILE B  45      15.711  12.781 -16.750  1.00 92.50           C  
ATOM   2156  CG2 ILE B  45      14.227  11.750 -18.516  1.00 92.50           C  
ATOM   2157  CD1 ILE B  45      14.883  14.039 -16.547  1.00 92.50           C  
ATOM   2158  N   PHE B  46      16.062   9.242 -19.812  1.00 90.44           N  
ATOM   2159  CA  PHE B  46      15.711   8.625 -21.094  1.00 90.44           C  
ATOM   2160  C   PHE B  46      14.195   8.453 -21.203  1.00 90.44           C  
ATOM   2161  CB  PHE B  46      16.406   7.266 -21.234  1.00 90.44           C  
ATOM   2162  O   PHE B  46      13.602   7.648 -20.469  1.00 90.44           O  
ATOM   2163  CG  PHE B  46      16.141   6.602 -22.562  1.00 90.44           C  
ATOM   2164  CD1 PHE B  46      15.242   5.551 -22.672  1.00 90.44           C  
ATOM   2165  CD2 PHE B  46      16.812   7.027 -23.703  1.00 90.44           C  
ATOM   2166  CE1 PHE B  46      15.008   4.934 -23.906  1.00 90.44           C  
ATOM   2167  CE2 PHE B  46      16.578   6.418 -24.938  1.00 90.44           C  
ATOM   2168  CZ  PHE B  46      15.680   5.371 -25.031  1.00 90.44           C  
ATOM   2169  N   VAL B  47      13.609   9.180 -22.109  1.00 91.06           N  
ATOM   2170  CA  VAL B  47      12.164   9.156 -22.281  1.00 91.06           C  
ATOM   2171  C   VAL B  47      11.773   8.023 -23.234  1.00 91.06           C  
ATOM   2172  CB  VAL B  47      11.633  10.508 -22.812  1.00 91.06           C  
ATOM   2173  O   VAL B  47      12.117   8.055 -24.422  1.00 91.06           O  
ATOM   2174  CG1 VAL B  47      10.117  10.469 -22.969  1.00 91.06           C  
ATOM   2175  CG2 VAL B  47      12.055  11.648 -21.891  1.00 91.06           C  
ATOM   2176  N   THR B  48      11.109   7.055 -22.703  1.00 86.69           N  
ATOM   2177  CA  THR B  48      10.688   5.922 -23.516  1.00 86.69           C  
ATOM   2178  C   THR B  48       9.375   6.227 -24.234  1.00 86.69           C  
ATOM   2179  CB  THR B  48      10.523   4.652 -22.656  1.00 86.69           C  
ATOM   2180  O   THR B  48       9.148   5.746 -25.344  1.00 86.69           O  
ATOM   2181  CG2 THR B  48      11.852   4.227 -22.031  1.00 86.69           C  
ATOM   2182  OG1 THR B  48       9.578   4.910 -21.609  1.00 86.69           O  
ATOM   2183  N   SER B  49       8.508   6.980 -23.562  1.00 85.44           N  
ATOM   2184  CA  SER B  49       7.227   7.340 -24.156  1.00 85.44           C  
ATOM   2185  C   SER B  49       6.793   8.742 -23.734  1.00 85.44           C  
ATOM   2186  CB  SER B  49       6.152   6.324 -23.766  1.00 85.44           C  
ATOM   2187  O   SER B  49       6.934   9.109 -22.562  1.00 85.44           O  
ATOM   2188  OG  SER B  49       4.867   6.777 -24.172  1.00 85.44           O  
ATOM   2189  N   PHE B  50       6.348   9.469 -24.750  1.00 87.19           N  
ATOM   2190  CA  PHE B  50       5.871  10.820 -24.516  1.00 87.19           C  
ATOM   2191  C   PHE B  50       4.395  10.945 -24.875  1.00 87.19           C  
ATOM   2192  CB  PHE B  50       6.695  11.836 -25.297  1.00 87.19           C  
ATOM   2193  O   PHE B  50       4.000  10.672 -26.000  1.00 87.19           O  
ATOM   2194  CG  PHE B  50       6.492  13.266 -24.859  1.00 87.19           C  
ATOM   2195  CD1 PHE B  50       5.344  13.961 -25.219  1.00 87.19           C  
ATOM   2196  CD2 PHE B  50       7.453  13.906 -24.094  1.00 87.19           C  
ATOM   2197  CE1 PHE B  50       5.152  15.273 -24.797  1.00 87.19           C  
ATOM   2198  CE2 PHE B  50       7.270  15.219 -23.672  1.00 87.19           C  
ATOM   2199  CZ  PHE B  50       6.121  15.906 -24.031  1.00 87.19           C  
ATOM   2200  N   GLY B  51       3.584  11.422 -23.938  1.00 83.81           N  
ATOM   2201  CA  GLY B  51       2.156  11.617 -24.125  1.00 83.81           C  
ATOM   2202  C   GLY B  51       1.312  10.609 -23.375  1.00 83.81           C  
ATOM   2203  O   GLY B  51       1.843   9.672 -22.766  1.00 83.81           O  
ATOM   2204  N   PRO B  52      -0.000  10.812 -23.266  1.00 83.19           N  
ATOM   2205  CA  PRO B  52      -0.789  11.852 -23.938  1.00 83.19           C  
ATOM   2206  C   PRO B  52      -0.594  13.234 -23.328  1.00 83.19           C  
ATOM   2207  CB  PRO B  52      -2.230  11.367 -23.750  1.00 83.19           C  
ATOM   2208  O   PRO B  52      -0.133  13.352 -22.188  1.00 83.19           O  
ATOM   2209  CG  PRO B  52      -2.215  10.594 -22.469  1.00 83.19           C  
ATOM   2210  CD  PRO B  52      -0.869   9.945 -22.328  1.00 83.19           C  
ATOM   2211  N   VAL B  53      -0.896  14.250 -24.156  1.00 88.19           N  
ATOM   2212  CA  VAL B  53      -0.920  15.648 -23.734  1.00 88.19           C  
ATOM   2213  C   VAL B  53      -2.361  16.141 -23.688  1.00 88.19           C  
ATOM   2214  CB  VAL B  53      -0.078  16.531 -24.672  1.00 88.19           C  
ATOM   2215  O   VAL B  53      -3.111  16.000 -24.656  1.00 88.19           O  
ATOM   2216  CG1 VAL B  53      -0.099  17.984 -24.203  1.00 88.19           C  
ATOM   2217  CG2 VAL B  53       1.356  16.016 -24.766  1.00 88.19           C  
ATOM   2218  N   SER B  54      -2.775  16.703 -22.547  1.00 87.56           N  
ATOM   2219  CA  SER B  54      -4.137  17.203 -22.375  1.00 87.56           C  
ATOM   2220  C   SER B  54      -4.164  18.719 -22.281  1.00 87.56           C  
ATOM   2221  CB  SER B  54      -4.770  16.578 -21.125  1.00 87.56           C  
ATOM   2222  O   SER B  54      -3.654  19.297 -21.312  1.00 87.56           O  
ATOM   2223  OG  SER B  54      -6.020  17.188 -20.844  1.00 87.56           O  
ATOM   2224  N   ASP B  55      -4.895  19.344 -23.203  1.00 83.31           N  
ATOM   2225  CA  ASP B  55      -5.062  20.797 -23.156  1.00 83.31           C  
ATOM   2226  C   ASP B  55      -6.090  21.203 -22.109  1.00 83.31           C  
ATOM   2227  CB  ASP B  55      -5.480  21.328 -24.531  1.00 83.31           C  
ATOM   2228  O   ASP B  55      -6.039  22.312 -21.578  1.00 83.31           O  
ATOM   2229  CG  ASP B  55      -4.445  21.062 -25.609  1.00 83.31           C  
ATOM   2230  OD1 ASP B  55      -3.285  20.734 -25.281  1.00 83.31           O  
ATOM   2231  OD2 ASP B  55      -4.793  21.172 -26.812  1.00 83.31           O  
ATOM   2232  N   HIS B  56      -6.941  20.328 -21.891  1.00 80.75           N  
ATOM   2233  CA  HIS B  56      -7.996  20.594 -20.906  1.00 80.75           C  
ATOM   2234  C   HIS B  56      -7.449  20.594 -19.484  1.00 80.75           C  
ATOM   2235  CB  HIS B  56      -9.125  19.562 -21.047  1.00 80.75           C  
ATOM   2236  O   HIS B  56      -7.676  21.531 -18.734  1.00 80.75           O  
ATOM   2237  CG  HIS B  56     -10.258  19.797 -20.109  1.00 80.75           C  
ATOM   2238  CD2 HIS B  56     -11.445  20.406 -20.281  1.00 80.75           C  
ATOM   2239  ND1 HIS B  56     -10.234  19.359 -18.797  1.00 80.75           N  
ATOM   2240  CE1 HIS B  56     -11.367  19.703 -18.203  1.00 80.75           C  
ATOM   2241  NE2 HIS B  56     -12.117  20.344 -19.078  1.00 80.75           N  
ATOM   2242  N   ASP B  57      -6.637  19.609 -19.172  1.00 81.44           N  
ATOM   2243  CA  ASP B  57      -6.113  19.484 -17.812  1.00 81.44           C  
ATOM   2244  C   ASP B  57      -4.762  20.172 -17.672  1.00 81.44           C  
ATOM   2245  CB  ASP B  57      -5.992  18.000 -17.438  1.00 81.44           C  
ATOM   2246  O   ASP B  57      -4.238  20.297 -16.562  1.00 81.44           O  
ATOM   2247  CG  ASP B  57      -7.332  17.281 -17.375  1.00 81.44           C  
ATOM   2248  OD1 ASP B  57      -8.328  17.906 -16.938  1.00 81.44           O  
ATOM   2249  OD2 ASP B  57      -7.387  16.109 -17.766  1.00 81.44           O  
ATOM   2250  N   MET B  58      -4.191  20.625 -18.734  1.00 86.88           N  
ATOM   2251  CA  MET B  58      -2.881  21.266 -18.766  1.00 86.88           C  
ATOM   2252  C   MET B  58      -1.811  20.344 -18.188  1.00 86.88           C  
ATOM   2253  CB  MET B  58      -2.920  22.578 -17.984  1.00 86.88           C  
ATOM   2254  O   MET B  58      -1.045  20.750 -17.312  1.00 86.88           O  
ATOM   2255  CG  MET B  58      -3.865  23.609 -18.562  1.00 86.88           C  
ATOM   2256  SD  MET B  58      -3.266  24.281 -20.172  1.00 86.88           S  
ATOM   2257  CE  MET B  58      -4.137  25.875 -20.188  1.00 86.88           C  
ATOM   2258  N   GLU B  59      -1.763  19.125 -18.688  1.00 90.25           N  
ATOM   2259  CA  GLU B  59      -0.808  18.125 -18.203  1.00 90.25           C  
ATOM   2260  C   GLU B  59      -0.335  17.234 -19.344  1.00 90.25           C  
ATOM   2261  CB  GLU B  59      -1.426  17.281 -17.094  1.00 90.25           C  
ATOM   2262  O   GLU B  59      -0.958  17.188 -20.406  1.00 90.25           O  
ATOM   2263  CG  GLU B  59      -2.596  16.422 -17.547  1.00 90.25           C  
ATOM   2264  CD  GLU B  59      -3.266  15.672 -16.406  1.00 90.25           C  
ATOM   2265  OE1 GLU B  59      -3.842  14.586 -16.656  1.00 90.25           O  
ATOM   2266  OE2 GLU B  59      -3.213  16.172 -15.258  1.00 90.25           O  
ATOM   2267  N   TYR B  60       0.778  16.609 -19.203  1.00 91.12           N  
ATOM   2268  CA  TYR B  60       1.306  15.602 -20.109  1.00 91.12           C  
ATOM   2269  C   TYR B  60       1.861  14.406 -19.344  1.00 91.12           C  
ATOM   2270  CB  TYR B  60       2.395  16.203 -21.016  1.00 91.12           C  
ATOM   2271  O   TYR B  60       2.172  14.516 -18.156  1.00 91.12           O  
ATOM   2272  CG  TYR B  60       3.666  16.547 -20.266  1.00 91.12           C  
ATOM   2273  CD1 TYR B  60       3.756  17.688 -19.500  1.00 91.12           C  
ATOM   2274  CD2 TYR B  60       4.781  15.711 -20.344  1.00 91.12           C  
ATOM   2275  CE1 TYR B  60       4.926  18.016 -18.812  1.00 91.12           C  
ATOM   2276  CE2 TYR B  60       5.957  16.016 -19.672  1.00 91.12           C  
ATOM   2277  OH  TYR B  60       7.180  17.484 -18.234  1.00 91.12           O  
ATOM   2278  CZ  TYR B  60       6.020  17.172 -18.906  1.00 91.12           C  
ATOM   2279  N   THR B  61       1.863  13.289 -19.938  1.00 91.00           N  
ATOM   2280  CA  THR B  61       2.365  12.062 -19.344  1.00 91.00           C  
ATOM   2281  C   THR B  61       3.605  11.562 -20.078  1.00 91.00           C  
ATOM   2282  CB  THR B  61       1.289  10.961 -19.328  1.00 91.00           C  
ATOM   2283  O   THR B  61       3.646  11.570 -21.312  1.00 91.00           O  
ATOM   2284  CG2 THR B  61       1.790   9.703 -18.625  1.00 91.00           C  
ATOM   2285  OG1 THR B  61       0.123  11.438 -18.656  1.00 91.00           O  
ATOM   2286  N   ILE B  62       4.648  11.195 -19.344  1.00 91.31           N  
ATOM   2287  CA  ILE B  62       5.859  10.656 -19.953  1.00 91.31           C  
ATOM   2288  C   ILE B  62       6.324   9.422 -19.172  1.00 91.31           C  
ATOM   2289  CB  ILE B  62       6.984  11.711 -20.000  1.00 91.31           C  
ATOM   2290  O   ILE B  62       6.168   9.359 -17.953  1.00 91.31           O  
ATOM   2291  CG1 ILE B  62       7.363  12.156 -18.578  1.00 91.31           C  
ATOM   2292  CG2 ILE B  62       6.559  12.914 -20.859  1.00 91.31           C  
ATOM   2293  CD1 ILE B  62       8.617  13.023 -18.516  1.00 91.31           C  
ATOM   2294  N   ASP B  63       6.793   8.461 -19.828  1.00 87.69           N  
ATOM   2295  CA  ASP B  63       7.500   7.320 -19.234  1.00 87.69           C  
ATOM   2296  C   ASP B  63       9.016   7.492 -19.375  1.00 87.69           C  
ATOM   2297  CB  ASP B  63       7.059   6.020 -19.906  1.00 87.69           C  
ATOM   2298  O   ASP B  63       9.523   7.742 -20.469  1.00 87.69           O  
ATOM   2299  CG  ASP B  63       5.605   5.672 -19.641  1.00 87.69           C  
ATOM   2300  OD1 ASP B  63       5.094   6.008 -18.547  1.00 87.69           O  
ATOM   2301  OD2 ASP B  63       4.969   5.059 -20.516  1.00 87.69           O  
ATOM   2302  N   VAL B  64       9.727   7.340 -18.312  1.00 90.31           N  
ATOM   2303  CA  VAL B  64      11.141   7.676 -18.375  1.00 90.31           C  
ATOM   2304  C   VAL B  64      11.953   6.648 -17.578  1.00 90.31           C  
ATOM   2305  CB  VAL B  64      11.414   9.102 -17.844  1.00 90.31           C  
ATOM   2306  O   VAL B  64      11.438   6.027 -16.656  1.00 90.31           O  
ATOM   2307  CG1 VAL B  64      10.594  10.133 -18.609  1.00 90.31           C  
ATOM   2308  CG2 VAL B  64      11.109   9.172 -16.344  1.00 90.31           C  
ATOM   2309  N   PHE B  65      13.172   6.414 -18.000  1.00 88.50           N  
ATOM   2310  CA  PHE B  65      14.234   5.910 -17.141  1.00 88.50           C  
ATOM   2311  C   PHE B  65      15.000   7.059 -16.500  1.00 88.50           C  
ATOM   2312  CB  PHE B  65      15.195   5.016 -17.922  1.00 88.50           C  
ATOM   2313  O   PHE B  65      15.641   7.852 -17.188  1.00 88.50           O  
ATOM   2314  CG  PHE B  65      14.625   3.672 -18.281  1.00 88.50           C  
ATOM   2315  CD1 PHE B  65      14.547   2.662 -17.328  1.00 88.50           C  
ATOM   2316  CD2 PHE B  65      14.164   3.416 -19.562  1.00 88.50           C  
ATOM   2317  CE1 PHE B  65      14.016   1.416 -17.656  1.00 88.50           C  
ATOM   2318  CE2 PHE B  65      13.633   2.174 -19.891  1.00 88.50           C  
ATOM   2319  CZ  PHE B  65      13.555   1.175 -18.938  1.00 88.50           C  
ATOM   2320  N   PHE B  66      14.883   7.203 -15.203  1.00 91.94           N  
ATOM   2321  CA  PHE B  66      15.539   8.258 -14.438  1.00 91.94           C  
ATOM   2322  C   PHE B  66      16.797   7.727 -13.766  1.00 91.94           C  
ATOM   2323  CB  PHE B  66      14.586   8.836 -13.391  1.00 91.94           C  
ATOM   2324  O   PHE B  66      16.734   6.836 -12.922  1.00 91.94           O  
ATOM   2325  CG  PHE B  66      15.141  10.031 -12.664  1.00 91.94           C  
ATOM   2326  CD1 PHE B  66      15.359   9.992 -11.297  1.00 91.94           C  
ATOM   2327  CD2 PHE B  66      15.438  11.203 -13.352  1.00 91.94           C  
ATOM   2328  CE1 PHE B  66      15.867  11.102 -10.617  1.00 91.94           C  
ATOM   2329  CE2 PHE B  66      15.945  12.312 -12.688  1.00 91.94           C  
ATOM   2330  CZ  PHE B  66      16.156  12.258 -11.320  1.00 91.94           C  
ATOM   2331  N   ARG B  67      17.906   8.273 -14.164  1.00 92.69           N  
ATOM   2332  CA  ARG B  67      19.188   7.766 -13.688  1.00 92.69           C  
ATOM   2333  C   ARG B  67      19.906   8.805 -12.828  1.00 92.69           C  
ATOM   2334  CB  ARG B  67      20.078   7.359 -14.867  1.00 92.69           C  
ATOM   2335  O   ARG B  67      19.969   9.984 -13.195  1.00 92.69           O  
ATOM   2336  CG  ARG B  67      19.453   6.309 -15.773  1.00 92.69           C  
ATOM   2337  CD  ARG B  67      20.344   6.004 -16.969  1.00 92.69           C  
ATOM   2338  NE  ARG B  67      19.703   5.043 -17.875  1.00 92.69           N  
ATOM   2339  NH1 ARG B  67      20.438   6.066 -19.812  1.00 92.69           N  
ATOM   2340  NH2 ARG B  67      19.156   4.172 -19.922  1.00 92.69           N  
ATOM   2341  CZ  ARG B  67      19.766   5.098 -19.203  1.00 92.69           C  
ATOM   2342  N   GLN B  68      20.375   8.391 -11.742  1.00 94.31           N  
ATOM   2343  CA  GLN B  68      21.156   9.219 -10.812  1.00 94.31           C  
ATOM   2344  C   GLN B  68      22.469   8.547 -10.453  1.00 94.31           C  
ATOM   2345  CB  GLN B  68      20.344   9.492  -9.547  1.00 94.31           C  
ATOM   2346  O   GLN B  68      22.531   7.324 -10.305  1.00 94.31           O  
ATOM   2347  CG  GLN B  68      19.016  10.203  -9.797  1.00 94.31           C  
ATOM   2348  CD  GLN B  68      18.203  10.391  -8.531  1.00 94.31           C  
ATOM   2349  NE2 GLN B  68      17.453   9.367  -8.156  1.00 94.31           N  
ATOM   2350  OE1 GLN B  68      18.250  11.453  -7.902  1.00 94.31           O  
ATOM   2351  N   SER B  69      23.516   9.391 -10.414  1.00 96.25           N  
ATOM   2352  CA  SER B  69      24.844   8.914 -10.031  1.00 96.25           C  
ATOM   2353  C   SER B  69      25.500   9.844  -9.008  1.00 96.25           C  
ATOM   2354  CB  SER B  69      25.750   8.773 -11.258  1.00 96.25           C  
ATOM   2355  O   SER B  69      25.391  11.062  -9.125  1.00 96.25           O  
ATOM   2356  OG  SER B  69      27.047   8.352 -10.883  1.00 96.25           O  
ATOM   2357  N   TRP B  70      26.031   9.305  -8.008  1.00 96.81           N  
ATOM   2358  CA  TRP B  70      26.750  10.070  -6.996  1.00 96.81           C  
ATOM   2359  C   TRP B  70      27.875   9.250  -6.391  1.00 96.81           C  
ATOM   2360  CB  TRP B  70      25.781  10.531  -5.895  1.00 96.81           C  
ATOM   2361  O   TRP B  70      27.969   8.039  -6.605  1.00 96.81           O  
ATOM   2362  CG  TRP B  70      25.203   9.406  -5.078  1.00 96.81           C  
ATOM   2363  CD1 TRP B  70      25.672   8.945  -3.877  1.00 96.81           C  
ATOM   2364  CD2 TRP B  70      24.078   8.602  -5.414  1.00 96.81           C  
ATOM   2365  CE2 TRP B  70      23.906   7.672  -4.363  1.00 96.81           C  
ATOM   2366  CE3 TRP B  70      23.188   8.578  -6.496  1.00 96.81           C  
ATOM   2367  NE1 TRP B  70      24.891   7.902  -3.441  1.00 96.81           N  
ATOM   2368  CH2 TRP B  70      22.016   6.727  -5.441  1.00 96.81           C  
ATOM   2369  CZ2 TRP B  70      22.875   6.730  -4.371  1.00 96.81           C  
ATOM   2370  CZ3 TRP B  70      22.156   7.641  -6.500  1.00 96.81           C  
ATOM   2371  N   LYS B  71      28.734   9.914  -5.652  1.00 97.12           N  
ATOM   2372  CA  LYS B  71      29.875   9.250  -5.023  1.00 97.12           C  
ATOM   2373  C   LYS B  71      29.703   9.195  -3.506  1.00 97.12           C  
ATOM   2374  CB  LYS B  71      31.172   9.969  -5.383  1.00 97.12           C  
ATOM   2375  O   LYS B  71      29.375  10.203  -2.877  1.00 97.12           O  
ATOM   2376  CG  LYS B  71      32.438   9.219  -4.957  1.00 97.12           C  
ATOM   2377  CD  LYS B  71      33.688   9.859  -5.527  1.00 97.12           C  
ATOM   2378  CE  LYS B  71      34.938   9.094  -5.125  1.00 97.12           C  
ATOM   2379  NZ  LYS B  71      36.156   9.680  -5.742  1.00 97.12           N  
ATOM   2380  N   ASP B  72      29.812   8.055  -2.947  1.00 95.94           N  
ATOM   2381  CA  ASP B  72      29.828   7.824  -1.506  1.00 95.94           C  
ATOM   2382  C   ASP B  72      31.094   7.082  -1.080  1.00 95.94           C  
ATOM   2383  CB  ASP B  72      28.594   7.035  -1.078  1.00 95.94           C  
ATOM   2384  O   ASP B  72      31.203   5.871  -1.285  1.00 95.94           O  
ATOM   2385  CG  ASP B  72      28.359   7.051   0.424  1.00 95.94           C  
ATOM   2386  OD1 ASP B  72      29.344   7.254   1.183  1.00 95.94           O  
ATOM   2387  OD2 ASP B  72      27.203   6.855   0.853  1.00 95.94           O  
ATOM   2388  N   GLU B  73      31.969   7.754  -0.487  1.00 93.69           N  
ATOM   2389  CA  GLU B  73      33.281   7.203  -0.129  1.00 93.69           C  
ATOM   2390  C   GLU B  73      33.125   6.051   0.860  1.00 93.69           C  
ATOM   2391  CB  GLU B  73      34.188   8.297   0.458  1.00 93.69           C  
ATOM   2392  O   GLU B  73      34.031   5.207   0.966  1.00 93.69           O  
ATOM   2393  CG  GLU B  73      34.469   9.438  -0.504  1.00 93.69           C  
ATOM   2394  CD  GLU B  73      35.281   9.008  -1.715  1.00 93.69           C  
ATOM   2395  OE1 GLU B  73      35.312   9.750  -2.727  1.00 93.69           O  
ATOM   2396  OE2 GLU B  73      35.906   7.930  -1.650  1.00 93.69           O  
ATOM   2397  N   ARG B  74      32.031   6.020   1.625  1.00 92.81           N  
ATOM   2398  CA  ARG B  74      31.812   4.949   2.596  1.00 92.81           C  
ATOM   2399  C   ARG B  74      31.594   3.613   1.896  1.00 92.81           C  
ATOM   2400  CB  ARG B  74      30.609   5.273   3.488  1.00 92.81           C  
ATOM   2401  O   ARG B  74      31.703   2.555   2.520  1.00 92.81           O  
ATOM   2402  CG  ARG B  74      30.750   6.566   4.273  1.00 92.81           C  
ATOM   2403  CD  ARG B  74      29.453   6.961   4.965  1.00 92.81           C  
ATOM   2404  NE  ARG B  74      28.422   7.293   3.998  1.00 92.81           N  
ATOM   2405  NH1 ARG B  74      26.734   7.516   5.574  1.00 92.81           N  
ATOM   2406  NH2 ARG B  74      26.281   7.840   3.350  1.00 92.81           N  
ATOM   2407  CZ  ARG B  74      27.141   7.547   4.309  1.00 92.81           C  
ATOM   2408  N   LEU B  75      31.359   3.648   0.561  1.00 95.25           N  
ATOM   2409  CA  LEU B  75      31.062   2.428  -0.172  1.00 95.25           C  
ATOM   2410  C   LEU B  75      32.188   2.072  -1.140  1.00 95.25           C  
ATOM   2411  CB  LEU B  75      29.734   2.582  -0.936  1.00 95.25           C  
ATOM   2412  O   LEU B  75      31.953   1.378  -2.135  1.00 95.25           O  
ATOM   2413  CG  LEU B  75      28.469   2.742  -0.086  1.00 95.25           C  
ATOM   2414  CD1 LEU B  75      27.266   3.023  -0.976  1.00 95.25           C  
ATOM   2415  CD2 LEU B  75      28.234   1.498   0.764  1.00 95.25           C  
ATOM   2416  N   LYS B  76      33.281   2.588  -0.939  1.00 95.19           N  
ATOM   2417  CA  LYS B  76      34.469   2.152  -1.672  1.00 95.19           C  
ATOM   2418  C   LYS B  76      34.844   0.713  -1.320  1.00 95.19           C  
ATOM   2419  CB  LYS B  76      35.656   3.078  -1.382  1.00 95.19           C  
ATOM   2420  O   LYS B  76      34.688   0.293  -0.170  1.00 95.19           O  
ATOM   2421  CG  LYS B  76      35.562   4.434  -2.064  1.00 95.19           C  
ATOM   2422  CD  LYS B  76      36.781   5.293  -1.778  1.00 95.19           C  
ATOM   2423  CE  LYS B  76      36.688   6.660  -2.438  1.00 95.19           C  
ATOM   2424  NZ  LYS B  76      37.875   7.512  -2.146  1.00 95.19           N  
ATOM   2425  N   PHE B  77      35.281  -0.017  -2.338  1.00 93.19           N  
ATOM   2426  CA  PHE B  77      35.688  -1.395  -2.070  1.00 93.19           C  
ATOM   2427  C   PHE B  77      36.750  -1.850  -3.051  1.00 93.19           C  
ATOM   2428  CB  PHE B  77      34.469  -2.328  -2.146  1.00 93.19           C  
ATOM   2429  O   PHE B  77      37.062  -1.156  -4.027  1.00 93.19           O  
ATOM   2430  CG  PHE B  77      33.906  -2.490  -3.535  1.00 93.19           C  
ATOM   2431  CD1 PHE B  77      33.000  -1.570  -4.047  1.00 93.19           C  
ATOM   2432  CD2 PHE B  77      34.312  -3.562  -4.328  1.00 93.19           C  
ATOM   2433  CE1 PHE B  77      32.500  -1.717  -5.332  1.00 93.19           C  
ATOM   2434  CE2 PHE B  77      33.781  -3.715  -5.617  1.00 93.19           C  
ATOM   2435  CZ  PHE B  77      32.875  -2.793  -6.117  1.00 93.19           C  
ATOM   2436  N   LYS B  78      37.438  -2.932  -2.684  1.00 91.62           N  
ATOM   2437  CA  LYS B  78      38.375  -3.611  -3.549  1.00 91.62           C  
ATOM   2438  C   LYS B  78      38.031  -5.090  -3.703  1.00 91.62           C  
ATOM   2439  CB  LYS B  78      39.812  -3.465  -2.994  1.00 91.62           C  
ATOM   2440  O   LYS B  78      37.812  -5.785  -2.713  1.00 91.62           O  
ATOM   2441  CG  LYS B  78      40.375  -2.059  -3.111  1.00 91.62           C  
ATOM   2442  CD  LYS B  78      41.812  -2.002  -2.654  1.00 91.62           C  
ATOM   2443  CE  LYS B  78      42.375  -0.589  -2.742  1.00 91.62           C  
ATOM   2444  NZ  LYS B  78      43.812  -0.526  -2.277  1.00 91.62           N  
ATOM   2445  N   GLY B  79      37.844  -5.516  -4.957  1.00 86.12           N  
ATOM   2446  CA  GLY B  79      37.500  -6.906  -5.223  1.00 86.12           C  
ATOM   2447  C   GLY B  79      37.750  -7.320  -6.660  1.00 86.12           C  
ATOM   2448  O   GLY B  79      38.312  -6.559  -7.441  1.00 86.12           O  
ATOM   2449  N   PRO B  80      37.375  -8.555  -6.930  1.00 84.31           N  
ATOM   2450  CA  PRO B  80      37.625  -9.109  -8.258  1.00 84.31           C  
ATOM   2451  C   PRO B  80      36.875  -8.383  -9.359  1.00 84.31           C  
ATOM   2452  CB  PRO B  80      37.125 -10.562  -8.125  1.00 84.31           C  
ATOM   2453  O   PRO B  80      37.250  -8.469 -10.531  1.00 84.31           O  
ATOM   2454  CG  PRO B  80      36.219 -10.547  -6.957  1.00 84.31           C  
ATOM   2455  CD  PRO B  80      36.625  -9.430  -6.039  1.00 84.31           C  
ATOM   2456  N   MET B  81      35.812  -7.742  -9.000  1.00 87.25           N  
ATOM   2457  CA  MET B  81      35.031  -6.973  -9.977  1.00 87.25           C  
ATOM   2458  C   MET B  81      35.062  -5.484  -9.641  1.00 87.25           C  
ATOM   2459  CB  MET B  81      33.594  -7.465 -10.039  1.00 87.25           C  
ATOM   2460  O   MET B  81      35.031  -5.105  -8.469  1.00 87.25           O  
ATOM   2461  CG  MET B  81      33.438  -8.883 -10.570  1.00 87.25           C  
ATOM   2462  SD  MET B  81      31.703  -9.422 -10.680  1.00 87.25           S  
ATOM   2463  CE  MET B  81      31.125  -8.359 -12.031  1.00 87.25           C  
ATOM   2464  N   THR B  82      35.031  -4.723 -10.711  1.00 90.25           N  
ATOM   2465  CA  THR B  82      35.094  -3.279 -10.516  1.00 90.25           C  
ATOM   2466  C   THR B  82      33.719  -2.701 -10.258  1.00 90.25           C  
ATOM   2467  CB  THR B  82      35.719  -2.586 -11.742  1.00 90.25           C  
ATOM   2468  O   THR B  82      33.594  -1.616  -9.688  1.00 90.25           O  
ATOM   2469  CG2 THR B  82      37.188  -3.018 -11.938  1.00 90.25           C  
ATOM   2470  OG1 THR B  82      34.969  -2.926 -12.914  1.00 90.25           O  
ATOM   2471  N   VAL B  83      32.750  -3.410 -10.766  1.00 89.81           N  
ATOM   2472  CA  VAL B  83      31.375  -2.932 -10.602  1.00 89.81           C  
ATOM   2473  C   VAL B  83      30.500  -4.043 -10.016  1.00 89.81           C  
ATOM   2474  CB  VAL B  83      30.781  -2.436 -11.938  1.00 89.81           C  
ATOM   2475  O   VAL B  83      30.484  -5.164 -10.531  1.00 89.81           O  
ATOM   2476  CG1 VAL B  83      29.359  -1.908 -11.734  1.00 89.81           C  
ATOM   2477  CG2 VAL B  83      31.672  -1.358 -12.547  1.00 89.81           C  
ATOM   2478  N   LEU B  84      29.891  -3.742  -8.938  1.00 87.00           N  
ATOM   2479  CA  LEU B  84      28.938  -4.660  -8.336  1.00 87.00           C  
ATOM   2480  C   LEU B  84      27.516  -4.344  -8.812  1.00 87.00           C  
ATOM   2481  CB  LEU B  84      29.000  -4.586  -6.812  1.00 87.00           C  
ATOM   2482  O   LEU B  84      27.000  -3.246  -8.578  1.00 87.00           O  
ATOM   2483  CG  LEU B  84      30.328  -4.977  -6.172  1.00 87.00           C  
ATOM   2484  CD1 LEU B  84      30.281  -4.742  -4.664  1.00 87.00           C  
ATOM   2485  CD2 LEU B  84      30.672  -6.430  -6.480  1.00 87.00           C  
ATOM   2486  N   ARG B  85      26.953  -5.238  -9.539  1.00 85.62           N  
ATOM   2487  CA  ARG B  85      25.562  -5.125  -9.969  1.00 85.62           C  
ATOM   2488  C   ARG B  85      24.625  -5.879  -9.016  1.00 85.62           C  
ATOM   2489  CB  ARG B  85      25.391  -5.656 -11.391  1.00 85.62           C  
ATOM   2490  O   ARG B  85      24.656  -7.113  -8.961  1.00 85.62           O  
ATOM   2491  CG  ARG B  85      26.250  -4.945 -12.422  1.00 85.62           C  
ATOM   2492  CD  ARG B  85      26.156  -5.602 -13.789  1.00 85.62           C  
ATOM   2493  NE  ARG B  85      27.062  -4.984 -14.750  1.00 85.62           N  
ATOM   2494  NH1 ARG B  85      26.469  -6.359 -16.516  1.00 85.62           N  
ATOM   2495  NH2 ARG B  85      28.047  -4.723 -16.812  1.00 85.62           N  
ATOM   2496  CZ  ARG B  85      27.188  -5.355 -16.016  1.00 85.62           C  
ATOM   2497  N   LEU B  86      23.875  -5.176  -8.242  1.00 82.00           N  
ATOM   2498  CA  LEU B  86      23.125  -5.754  -7.133  1.00 82.00           C  
ATOM   2499  C   LEU B  86      21.625  -5.664  -7.387  1.00 82.00           C  
ATOM   2500  CB  LEU B  86      23.484  -5.043  -5.824  1.00 82.00           C  
ATOM   2501  O   LEU B  86      21.188  -4.965  -8.305  1.00 82.00           O  
ATOM   2502  CG  LEU B  86      24.953  -5.000  -5.453  1.00 82.00           C  
ATOM   2503  CD1 LEU B  86      25.188  -4.070  -4.266  1.00 82.00           C  
ATOM   2504  CD2 LEU B  86      25.469  -6.402  -5.145  1.00 82.00           C  
ATOM   2505  N   ASN B  87      20.922  -6.504  -6.719  1.00 78.00           N  
ATOM   2506  CA  ASN B  87      19.469  -6.406  -6.793  1.00 78.00           C  
ATOM   2507  C   ASN B  87      18.953  -5.238  -5.961  1.00 78.00           C  
ATOM   2508  CB  ASN B  87      18.812  -7.715  -6.344  1.00 78.00           C  
ATOM   2509  O   ASN B  87      19.734  -4.504  -5.352  1.00 78.00           O  
ATOM   2510  CG  ASN B  87      18.969  -7.961  -4.855  1.00 78.00           C  
ATOM   2511  ND2 ASN B  87      18.422  -9.070  -4.379  1.00 78.00           N  
ATOM   2512  OD1 ASN B  87      19.578  -7.156  -4.141  1.00 78.00           O  
ATOM   2513  N   ASN B  88      17.641  -5.098  -5.973  1.00 78.06           N  
ATOM   2514  CA  ASN B  88      17.016  -3.916  -5.402  1.00 78.06           C  
ATOM   2515  C   ASN B  88      17.000  -3.963  -3.879  1.00 78.06           C  
ATOM   2516  CB  ASN B  88      15.586  -3.760  -5.945  1.00 78.06           C  
ATOM   2517  O   ASN B  88      16.734  -2.953  -3.223  1.00 78.06           O  
ATOM   2518  CG  ASN B  88      14.648  -4.836  -5.434  1.00 78.06           C  
ATOM   2519  ND2 ASN B  88      13.391  -4.781  -5.863  1.00 78.06           N  
ATOM   2520  OD1 ASN B  88      15.047  -5.711  -4.664  1.00 78.06           O  
ATOM   2521  N   LEU B  89      17.391  -5.000  -3.275  1.00 77.31           N  
ATOM   2522  CA  LEU B  89      17.359  -5.121  -1.822  1.00 77.31           C  
ATOM   2523  C   LEU B  89      18.375  -4.191  -1.178  1.00 77.31           C  
ATOM   2524  CB  LEU B  89      17.625  -6.570  -1.401  1.00 77.31           C  
ATOM   2525  O   LEU B  89      18.156  -3.693  -0.071  1.00 77.31           O  
ATOM   2526  CG  LEU B  89      16.547  -7.590  -1.755  1.00 77.31           C  
ATOM   2527  CD1 LEU B  89      17.078  -9.008  -1.565  1.00 77.31           C  
ATOM   2528  CD2 LEU B  89      15.297  -7.363  -0.909  1.00 77.31           C  
ATOM   2529  N   MET B  90      19.438  -3.936  -1.955  1.00 83.50           N  
ATOM   2530  CA  MET B  90      20.500  -3.100  -1.423  1.00 83.50           C  
ATOM   2531  C   MET B  90      20.094  -1.631  -1.415  1.00 83.50           C  
ATOM   2532  CB  MET B  90      21.781  -3.283  -2.240  1.00 83.50           C  
ATOM   2533  O   MET B  90      20.625  -0.838  -0.638  1.00 83.50           O  
ATOM   2534  CG  MET B  90      23.062  -2.998  -1.458  1.00 83.50           C  
ATOM   2535  SD  MET B  90      23.281  -4.148  -0.048  1.00 83.50           S  
ATOM   2536  CE  MET B  90      24.703  -3.361   0.781  1.00 83.50           C  
ATOM   2537  N   ALA B  91      19.156  -1.328  -2.271  1.00 83.31           N  
ATOM   2538  CA  ALA B  91      18.766   0.074  -2.398  1.00 83.31           C  
ATOM   2539  C   ALA B  91      18.203   0.608  -1.087  1.00 83.31           C  
ATOM   2540  CB  ALA B  91      17.750   0.243  -3.523  1.00 83.31           C  
ATOM   2541  O   ALA B  91      18.422   1.770  -0.736  1.00 83.31           O  
ATOM   2542  N   SER B  92      17.656  -0.255  -0.280  1.00 85.88           N  
ATOM   2543  CA  SER B  92      17.062   0.183   0.979  1.00 85.88           C  
ATOM   2544  C   SER B  92      18.109   0.290   2.078  1.00 85.88           C  
ATOM   2545  CB  SER B  92      15.953  -0.778   1.414  1.00 85.88           C  
ATOM   2546  O   SER B  92      17.859   0.889   3.127  1.00 85.88           O  
ATOM   2547  OG  SER B  92      16.484  -2.064   1.684  1.00 85.88           O  
ATOM   2548  N   LYS B  93      19.250  -0.215   1.835  1.00 90.81           N  
ATOM   2549  CA  LYS B  93      20.266  -0.273   2.877  1.00 90.81           C  
ATOM   2550  C   LYS B  93      21.281   0.850   2.709  1.00 90.81           C  
ATOM   2551  CB  LYS B  93      20.969  -1.629   2.861  1.00 90.81           C  
ATOM   2552  O   LYS B  93      22.156   1.039   3.564  1.00 90.81           O  
ATOM   2553  CG  LYS B  93      20.062  -2.805   3.191  1.00 90.81           C  
ATOM   2554  CD  LYS B  93      20.859  -4.090   3.385  1.00 90.81           C  
ATOM   2555  CE  LYS B  93      19.969  -5.246   3.799  1.00 90.81           C  
ATOM   2556  NZ  LYS B  93      20.750  -6.492   4.047  1.00 90.81           N  
ATOM   2557  N   ILE B  94      21.125   1.587   1.602  1.00 92.50           N  
ATOM   2558  CA  ILE B  94      22.094   2.656   1.363  1.00 92.50           C  
ATOM   2559  C   ILE B  94      21.359   3.990   1.226  1.00 92.50           C  
ATOM   2560  CB  ILE B  94      22.938   2.381   0.104  1.00 92.50           C  
ATOM   2561  O   ILE B  94      20.125   4.020   1.080  1.00 92.50           O  
ATOM   2562  CG1 ILE B  94      22.047   2.316  -1.141  1.00 92.50           C  
ATOM   2563  CG2 ILE B  94      23.750   1.090   0.269  1.00 92.50           C  
ATOM   2564  CD1 ILE B  94      22.812   2.357  -2.455  1.00 92.50           C  
ATOM   2565  N   TRP B  95      22.078   5.066   1.318  1.00 93.62           N  
ATOM   2566  CA  TRP B  95      21.516   6.395   1.126  1.00 93.62           C  
ATOM   2567  C   TRP B  95      21.219   6.652  -0.347  1.00 93.62           C  
ATOM   2568  CB  TRP B  95      22.469   7.469   1.662  1.00 93.62           C  
ATOM   2569  O   TRP B  95      22.031   6.320  -1.218  1.00 93.62           O  
ATOM   2570  CG  TRP B  95      21.953   8.867   1.495  1.00 93.62           C  
ATOM   2571  CD1 TRP B  95      21.141   9.562   2.357  1.00 93.62           C  
ATOM   2572  CD2 TRP B  95      22.219   9.750   0.396  1.00 93.62           C  
ATOM   2573  CE2 TRP B  95      21.531  10.961   0.657  1.00 93.62           C  
ATOM   2574  CE3 TRP B  95      22.953   9.633  -0.787  1.00 93.62           C  
ATOM   2575  NE1 TRP B  95      20.891  10.820   1.858  1.00 93.62           N  
ATOM   2576  CH2 TRP B  95      22.312  11.898  -1.371  1.00 93.62           C  
ATOM   2577  CZ2 TRP B  95      21.578  12.039  -0.222  1.00 93.62           C  
ATOM   2578  CZ3 TRP B  95      23.000  10.711  -1.660  1.00 93.62           C  
ATOM   2579  N   THR B  96      20.094   7.113  -0.669  1.00 92.50           N  
ATOM   2580  CA  THR B  96      19.719   7.539  -2.012  1.00 92.50           C  
ATOM   2581  C   THR B  96      19.219   8.977  -2.004  1.00 92.50           C  
ATOM   2582  CB  THR B  96      18.641   6.617  -2.604  1.00 92.50           C  
ATOM   2583  O   THR B  96      18.656   9.438  -1.004  1.00 92.50           O  
ATOM   2584  CG2 THR B  96      19.156   5.188  -2.756  1.00 92.50           C  
ATOM   2585  OG1 THR B  96      17.500   6.609  -1.735  1.00 92.50           O  
ATOM   2586  N   PRO B  97      19.469   9.734  -3.055  1.00 92.75           N  
ATOM   2587  CA  PRO B  97      18.953  11.102  -3.107  1.00 92.75           C  
ATOM   2588  C   PRO B  97      17.438  11.156  -2.936  1.00 92.75           C  
ATOM   2589  CB  PRO B  97      19.359  11.586  -4.500  1.00 92.75           C  
ATOM   2590  O   PRO B  97      16.719  10.234  -3.352  1.00 92.75           O  
ATOM   2591  CG  PRO B  97      20.484  10.680  -4.902  1.00 92.75           C  
ATOM   2592  CD  PRO B  97      20.250   9.336  -4.285  1.00 92.75           C  
ATOM   2593  N   ASP B  98      16.969  12.156  -2.314  1.00 92.19           N  
ATOM   2594  CA  ASP B  98      15.531  12.328  -2.094  1.00 92.19           C  
ATOM   2595  C   ASP B  98      14.891  13.117  -3.232  1.00 92.19           C  
ATOM   2596  CB  ASP B  98      15.273  13.031  -0.758  1.00 92.19           C  
ATOM   2597  O   ASP B  98      14.102  14.031  -2.994  1.00 92.19           O  
ATOM   2598  CG  ASP B  98      15.820  14.445  -0.717  1.00 92.19           C  
ATOM   2599  OD1 ASP B  98      16.672  14.797  -1.561  1.00 92.19           O  
ATOM   2600  OD2 ASP B  98      15.391  15.219   0.169  1.00 92.19           O  
ATOM   2601  N   THR B  99      15.148  12.766  -4.426  1.00 92.38           N  
ATOM   2602  CA  THR B  99      14.703  13.477  -5.617  1.00 92.38           C  
ATOM   2603  C   THR B  99      13.188  13.367  -5.781  1.00 92.38           C  
ATOM   2604  CB  THR B  99      15.398  12.930  -6.883  1.00 92.38           C  
ATOM   2605  O   THR B  99      12.617  12.289  -5.578  1.00 92.38           O  
ATOM   2606  CG2 THR B  99      15.109  13.820  -8.086  1.00 92.38           C  
ATOM   2607  OG1 THR B  99      16.812  12.883  -6.660  1.00 92.38           O  
ATOM   2608  N   PHE B 100      12.523  14.453  -6.086  1.00 90.19           N  
ATOM   2609  CA  PHE B 100      11.102  14.477  -6.418  1.00 90.19           C  
ATOM   2610  C   PHE B 100      10.836  15.422  -7.582  1.00 90.19           C  
ATOM   2611  CB  PHE B 100      10.273  14.891  -5.203  1.00 90.19           C  
ATOM   2612  O   PHE B 100      11.695  16.219  -7.949  1.00 90.19           O  
ATOM   2613  CG  PHE B 100      10.180  16.375  -5.012  1.00 90.19           C  
ATOM   2614  CD1 PHE B 100      11.281  17.109  -4.566  1.00 90.19           C  
ATOM   2615  CD2 PHE B 100       9.000  17.062  -5.273  1.00 90.19           C  
ATOM   2616  CE1 PHE B 100      11.195  18.484  -4.387  1.00 90.19           C  
ATOM   2617  CE2 PHE B 100       8.906  18.438  -5.102  1.00 90.19           C  
ATOM   2618  CZ  PHE B 100      10.008  19.141  -4.656  1.00 90.19           C  
ATOM   2619  N   PHE B 101       9.695  15.250  -8.219  1.00 91.56           N  
ATOM   2620  CA  PHE B 101       9.305  16.078  -9.352  1.00 91.56           C  
ATOM   2621  C   PHE B 101       8.367  17.188  -8.898  1.00 91.56           C  
ATOM   2622  CB  PHE B 101       8.633  15.234 -10.438  1.00 91.56           C  
ATOM   2623  O   PHE B 101       7.230  16.922  -8.492  1.00 91.56           O  
ATOM   2624  CG  PHE B 101       9.562  14.258 -11.102  1.00 91.56           C  
ATOM   2625  CD1 PHE B 101      10.320  14.641 -12.203  1.00 91.56           C  
ATOM   2626  CD2 PHE B 101       9.680  12.953 -10.633  1.00 91.56           C  
ATOM   2627  CE1 PHE B 101      11.180  13.734 -12.828  1.00 91.56           C  
ATOM   2628  CE2 PHE B 101      10.539  12.047 -11.242  1.00 91.56           C  
ATOM   2629  CZ  PHE B 101      11.289  12.445 -12.344  1.00 91.56           C  
ATOM   2630  N   HIS B 102       8.812  18.438  -9.047  1.00 88.62           N  
ATOM   2631  CA  HIS B 102       8.133  19.625  -8.516  1.00 88.62           C  
ATOM   2632  C   HIS B 102       6.746  19.781  -9.141  1.00 88.62           C  
ATOM   2633  CB  HIS B 102       8.969  20.875  -8.773  1.00 88.62           C  
ATOM   2634  O   HIS B 102       5.793  20.156  -8.445  1.00 88.62           O  
ATOM   2635  CG  HIS B 102      10.109  21.031  -7.820  1.00 88.62           C  
ATOM   2636  CD2 HIS B 102      11.320  20.422  -7.773  1.00 88.62           C  
ATOM   2637  ND1 HIS B 102      10.078  21.906  -6.754  1.00 88.62           N  
ATOM   2638  CE1 HIS B 102      11.219  21.828  -6.094  1.00 88.62           C  
ATOM   2639  NE2 HIS B 102      11.992  20.938  -6.691  1.00 88.62           N  
ATOM   2640  N   ASN B 103       6.688  19.578 -10.398  1.00 87.25           N  
ATOM   2641  CA  ASN B 103       5.410  19.812 -11.070  1.00 87.25           C  
ATOM   2642  C   ASN B 103       4.719  18.500 -11.422  1.00 87.25           C  
ATOM   2643  CB  ASN B 103       5.609  20.672 -12.320  1.00 87.25           C  
ATOM   2644  O   ASN B 103       3.926  18.453 -12.367  1.00 87.25           O  
ATOM   2645  CG  ASN B 103       6.555  20.031 -13.320  1.00 87.25           C  
ATOM   2646  ND2 ASN B 103       6.289  20.234 -14.602  1.00 87.25           N  
ATOM   2647  OD1 ASN B 103       7.520  19.359 -12.938  1.00 87.25           O  
ATOM   2648  N   GLY B 104       5.168  17.469 -10.773  1.00 85.62           N  
ATOM   2649  CA  GLY B 104       4.488  16.188 -10.945  1.00 85.62           C  
ATOM   2650  C   GLY B 104       3.170  16.109 -10.203  1.00 85.62           C  
ATOM   2651  O   GLY B 104       3.117  16.344  -8.992  1.00 85.62           O  
ATOM   2652  N   LYS B 105       2.045  15.820 -10.891  1.00 78.31           N  
ATOM   2653  CA  LYS B 105       0.745  15.625 -10.258  1.00 78.31           C  
ATOM   2654  C   LYS B 105       0.605  14.203  -9.719  1.00 78.31           C  
ATOM   2655  CB  LYS B 105      -0.384  15.922 -11.242  1.00 78.31           C  
ATOM   2656  O   LYS B 105       0.057  13.992  -8.633  1.00 78.31           O  
ATOM   2657  CG  LYS B 105      -0.524  17.406 -11.594  1.00 78.31           C  
ATOM   2658  CD  LYS B 105      -1.810  17.672 -12.359  1.00 78.31           C  
ATOM   2659  CE  LYS B 105      -2.004  19.156 -12.625  1.00 78.31           C  
ATOM   2660  NZ  LYS B 105      -3.244  19.422 -13.414  1.00 78.31           N  
ATOM   2661  N   LYS B 106       1.016  13.344 -10.500  1.00 76.75           N  
ATOM   2662  CA  LYS B 106       1.028  11.930 -10.141  1.00 76.75           C  
ATOM   2663  C   LYS B 106       2.203  11.211 -10.797  1.00 76.75           C  
ATOM   2664  CB  LYS B 106      -0.288  11.266 -10.539  1.00 76.75           C  
ATOM   2665  O   LYS B 106       2.539  11.477 -11.953  1.00 76.75           O  
ATOM   2666  CG  LYS B 106      -0.483   9.875  -9.953  1.00 76.75           C  
ATOM   2667  CD  LYS B 106      -1.851   9.305 -10.305  1.00 76.75           C  
ATOM   2668  CE  LYS B 106      -2.045   7.914  -9.711  1.00 76.75           C  
ATOM   2669  NZ  LYS B 106      -3.387   7.352 -10.055  1.00 76.75           N  
ATOM   2670  N   SER B 107       2.959  10.570 -10.047  1.00 72.19           N  
ATOM   2671  CA  SER B 107       4.023   9.719 -10.570  1.00 72.19           C  
ATOM   2672  C   SER B 107       3.906   8.297 -10.031  1.00 72.19           C  
ATOM   2673  CB  SER B 107       5.395  10.297 -10.211  1.00 72.19           C  
ATOM   2674  O   SER B 107       3.512   8.094  -8.883  1.00 72.19           O  
ATOM   2675  OG  SER B 107       5.523  10.461  -8.812  1.00 72.19           O  
ATOM   2676  N   VAL B 108       4.051   7.402 -10.875  1.00 68.44           N  
ATOM   2677  CA  VAL B 108       3.918   6.004 -10.484  1.00 68.44           C  
ATOM   2678  C   VAL B 108       5.168   5.230 -10.898  1.00 68.44           C  
ATOM   2679  CB  VAL B 108       2.662   5.355 -11.117  1.00 68.44           C  
ATOM   2680  O   VAL B 108       5.641   5.359 -12.031  1.00 68.44           O  
ATOM   2681  CG1 VAL B 108       2.494   3.920 -10.625  1.00 68.44           C  
ATOM   2682  CG2 VAL B 108       1.419   6.184 -10.789  1.00 68.44           C  
ATOM   2683  N   ALA B 109       5.797   4.543  -9.891  1.00 65.62           N  
ATOM   2684  CA  ALA B 109       6.879   3.613 -10.211  1.00 65.62           C  
ATOM   2685  C   ALA B 109       6.324   2.305 -10.766  1.00 65.62           C  
ATOM   2686  CB  ALA B 109       7.734   3.346  -8.984  1.00 65.62           C  
ATOM   2687  O   ALA B 109       5.258   1.847 -10.352  1.00 65.62           O  
ATOM   2688  N   HIS B 110       6.992   1.806 -11.641  1.00 60.97           N  
ATOM   2689  CA  HIS B 110       6.602   0.529 -12.227  1.00 60.97           C  
ATOM   2690  C   HIS B 110       7.086  -0.640 -11.375  1.00 60.97           C  
ATOM   2691  CB  HIS B 110       7.145   0.403 -13.656  1.00 60.97           C  
ATOM   2692  O   HIS B 110       8.273  -0.735 -11.070  1.00 60.97           O  
ATOM   2693  CG  HIS B 110       6.516   1.354 -14.625  1.00 60.97           C  
ATOM   2694  CD2 HIS B 110       6.723   2.676 -14.828  1.00 60.97           C  
ATOM   2695  ND1 HIS B 110       5.539   0.970 -15.516  1.00 60.97           N  
ATOM   2696  CE1 HIS B 110       5.176   2.018 -16.234  1.00 60.97           C  
ATOM   2697  NE2 HIS B 110       5.879   3.064 -15.844  1.00 60.97           N  
ATOM   2698  N   ASN B 111       6.254  -1.277 -10.469  1.00 56.94           N  
ATOM   2699  CA  ASN B 111       6.641  -2.426  -9.656  1.00 56.94           C  
ATOM   2700  C   ASN B 111       5.820  -3.664 -10.016  1.00 56.94           C  
ATOM   2701  CB  ASN B 111       6.496  -2.104  -8.172  1.00 56.94           C  
ATOM   2702  O   ASN B 111       4.754  -3.893  -9.438  1.00 56.94           O  
ATOM   2703  CG  ASN B 111       7.410  -0.975  -7.727  1.00 56.94           C  
ATOM   2704  ND2 ASN B 111       7.027  -0.291  -6.656  1.00 56.94           N  
ATOM   2705  OD1 ASN B 111       8.445  -0.721  -8.344  1.00 56.94           O  
ATOM   2706  N   MET B 112       6.055  -4.297 -11.094  1.00 49.03           N  
ATOM   2707  CA  MET B 112       5.215  -5.438 -11.453  1.00 49.03           C  
ATOM   2708  C   MET B 112       5.695  -6.703 -10.742  1.00 49.03           C  
ATOM   2709  CB  MET B 112       5.207  -5.652 -12.961  1.00 49.03           C  
ATOM   2710  O   MET B 112       4.934  -7.332 -10.008  1.00 49.03           O  
ATOM   2711  CG  MET B 112       4.223  -4.766 -13.703  1.00 49.03           C  
ATOM   2712  SD  MET B 112       4.191  -5.102 -15.508  1.00 49.03           S  
ATOM   2713  CE  MET B 112       3.289  -6.676 -15.523  1.00 49.03           C  
ATOM   2714  N   THR B 113       6.980  -7.105 -11.102  1.00 53.06           N  
ATOM   2715  CA  THR B 113       7.543  -8.312 -10.516  1.00 53.06           C  
ATOM   2716  C   THR B 113       8.500  -7.969  -9.375  1.00 53.06           C  
ATOM   2717  CB  THR B 113       8.281  -9.156 -11.570  1.00 53.06           C  
ATOM   2718  O   THR B 113       8.305  -8.406  -8.242  1.00 53.06           O  
ATOM   2719  CG2 THR B 113       7.312  -9.695 -12.617  1.00 53.06           C  
ATOM   2720  OG1 THR B 113       9.266  -8.344 -12.211  1.00 53.06           O  
ATOM   2721  N   MET B 114       9.359  -7.039  -9.656  1.00 60.78           N  
ATOM   2722  CA  MET B 114      10.344  -6.480  -8.727  1.00 60.78           C  
ATOM   2723  C   MET B 114      10.422  -4.965  -8.867  1.00 60.78           C  
ATOM   2724  CB  MET B 114      11.719  -7.105  -8.961  1.00 60.78           C  
ATOM   2725  O   MET B 114      10.102  -4.418  -9.922  1.00 60.78           O  
ATOM   2726  CG  MET B 114      11.820  -8.555  -8.508  1.00 60.78           C  
ATOM   2727  SD  MET B 114      13.258  -8.844  -7.406  1.00 60.78           S  
ATOM   2728  CE  MET B 114      14.031 -10.250  -8.250  1.00 60.78           C  
ATOM   2729  N   PRO B 115      10.703  -4.383  -7.691  1.00 64.88           N  
ATOM   2730  CA  PRO B 115      10.938  -2.951  -7.871  1.00 64.88           C  
ATOM   2731  C   PRO B 115      11.914  -2.652  -9.008  1.00 64.88           C  
ATOM   2732  CB  PRO B 115      11.523  -2.520  -6.523  1.00 64.88           C  
ATOM   2733  O   PRO B 115      12.938  -3.332  -9.148  1.00 64.88           O  
ATOM   2734  CG  PRO B 115      11.086  -3.574  -5.559  1.00 64.88           C  
ATOM   2735  CD  PRO B 115      10.898  -4.859  -6.312  1.00 64.88           C  
ATOM   2736  N   ASN B 116      11.500  -1.937  -9.945  1.00 74.38           N  
ATOM   2737  CA  ASN B 116      12.305  -1.580 -11.117  1.00 74.38           C  
ATOM   2738  C   ASN B 116      13.422  -0.608 -10.750  1.00 74.38           C  
ATOM   2739  CB  ASN B 116      11.414  -0.984 -12.211  1.00 74.38           C  
ATOM   2740  O   ASN B 116      13.461   0.518 -11.250  1.00 74.38           O  
ATOM   2741  CG  ASN B 116      10.406  -1.976 -12.750  1.00 74.38           C  
ATOM   2742  ND2 ASN B 116       9.367  -1.469 -13.406  1.00 74.38           N  
ATOM   2743  OD1 ASN B 116      10.555  -3.188 -12.570  1.00 74.38           O  
ATOM   2744  N   LYS B 117      14.180  -0.991  -9.812  1.00 73.44           N  
ATOM   2745  CA  LYS B 117      15.336  -0.211  -9.375  1.00 73.44           C  
ATOM   2746  C   LYS B 117      16.641  -0.958  -9.641  1.00 73.44           C  
ATOM   2747  CB  LYS B 117      15.219   0.126  -7.883  1.00 73.44           C  
ATOM   2748  O   LYS B 117      16.719  -2.170  -9.430  1.00 73.44           O  
ATOM   2749  CG  LYS B 117      14.008   0.978  -7.535  1.00 73.44           C  
ATOM   2750  CD  LYS B 117      13.922   1.246  -6.039  1.00 73.44           C  
ATOM   2751  CE  LYS B 117      12.688   2.064  -5.684  1.00 73.44           C  
ATOM   2752  NZ  LYS B 117      12.609   2.334  -4.219  1.00 73.44           N  
ATOM   2753  N   LEU B 118      17.516  -0.255 -10.336  1.00 77.69           N  
ATOM   2754  CA  LEU B 118      18.859  -0.768 -10.617  1.00 77.69           C  
ATOM   2755  C   LEU B 118      19.906  -0.055  -9.766  1.00 77.69           C  
ATOM   2756  CB  LEU B 118      19.203  -0.603 -12.102  1.00 77.69           C  
ATOM   2757  O   LEU B 118      19.953   1.177  -9.734  1.00 77.69           O  
ATOM   2758  CG  LEU B 118      20.609  -1.026 -12.523  1.00 77.69           C  
ATOM   2759  CD1 LEU B 118      20.625  -1.405 -14.000  1.00 77.69           C  
ATOM   2760  CD2 LEU B 118      21.609   0.088 -12.242  1.00 77.69           C  
ATOM   2761  N   LEU B 119      20.703  -0.854  -9.047  1.00 86.62           N  
ATOM   2762  CA  LEU B 119      21.766  -0.283  -8.234  1.00 86.62           C  
ATOM   2763  C   LEU B 119      23.125  -0.906  -8.594  1.00 86.62           C  
ATOM   2764  CB  LEU B 119      21.484  -0.486  -6.742  1.00 86.62           C  
ATOM   2765  O   LEU B 119      23.266  -2.131  -8.578  1.00 86.62           O  
ATOM   2766  CG  LEU B 119      22.484   0.132  -5.770  1.00 86.62           C  
ATOM   2767  CD1 LEU B 119      22.391   1.653  -5.801  1.00 86.62           C  
ATOM   2768  CD2 LEU B 119      22.250  -0.394  -4.355  1.00 86.62           C  
ATOM   2769  N   ARG B 120      24.031  -0.051  -8.930  1.00 91.44           N  
ATOM   2770  CA  ARG B 120      25.406  -0.466  -9.188  1.00 91.44           C  
ATOM   2771  C   ARG B 120      26.391   0.311  -8.312  1.00 91.44           C  
ATOM   2772  CB  ARG B 120      25.766  -0.276 -10.664  1.00 91.44           C  
ATOM   2773  O   ARG B 120      26.219   1.514  -8.102  1.00 91.44           O  
ATOM   2774  CG  ARG B 120      24.953  -1.143 -11.609  1.00 91.44           C  
ATOM   2775  CD  ARG B 120      25.359  -0.937 -13.062  1.00 91.44           C  
ATOM   2776  NE  ARG B 120      24.547  -1.724 -13.977  1.00 91.44           N  
ATOM   2777  NH1 ARG B 120      25.531  -0.919 -15.898  1.00 91.44           N  
ATOM   2778  NH2 ARG B 120      23.844  -2.453 -16.031  1.00 91.44           N  
ATOM   2779  CZ  ARG B 120      24.641  -1.697 -15.297  1.00 91.44           C  
ATOM   2780  N   ILE B 121      27.312  -0.380  -7.785  1.00 92.56           N  
ATOM   2781  CA  ILE B 121      28.375   0.247  -7.008  1.00 92.56           C  
ATOM   2782  C   ILE B 121      29.719  -0.008  -7.680  1.00 92.56           C  
ATOM   2783  CB  ILE B 121      28.391  -0.271  -5.555  1.00 92.56           C  
ATOM   2784  O   ILE B 121      30.094  -1.159  -7.906  1.00 92.56           O  
ATOM   2785  CG1 ILE B 121      26.984  -0.173  -4.934  1.00 92.56           C  
ATOM   2786  CG2 ILE B 121      29.406   0.501  -4.719  1.00 92.56           C  
ATOM   2787  CD1 ILE B 121      26.906  -0.732  -3.520  1.00 92.56           C  
ATOM   2788  N   THR B 122      30.391   1.062  -8.023  1.00 94.69           N  
ATOM   2789  CA  THR B 122      31.734   0.973  -8.586  1.00 94.69           C  
ATOM   2790  C   THR B 122      32.781   0.982  -7.480  1.00 94.69           C  
ATOM   2791  CB  THR B 122      32.000   2.129  -9.562  1.00 94.69           C  
ATOM   2792  O   THR B 122      32.531   1.480  -6.379  1.00 94.69           O  
ATOM   2793  CG2 THR B 122      33.312   1.903 -10.336  1.00 94.69           C  
ATOM   2794  OG1 THR B 122      30.922   2.221 -10.500  1.00 94.69           O  
ATOM   2795  N   GLU B 123      33.969   0.463  -7.695  1.00 95.00           N  
ATOM   2796  CA  GLU B 123      35.000   0.262  -6.695  1.00 95.00           C  
ATOM   2797  C   GLU B 123      35.406   1.584  -6.047  1.00 95.00           C  
ATOM   2798  CB  GLU B 123      36.219  -0.416  -7.320  1.00 95.00           C  
ATOM   2799  O   GLU B 123      35.844   1.611  -4.891  1.00 95.00           O  
ATOM   2800  CG  GLU B 123      36.938   0.441  -8.352  1.00 95.00           C  
ATOM   2801  CD  GLU B 123      38.125  -0.256  -8.992  1.00 95.00           C  
ATOM   2802  OE1 GLU B 123      38.750   0.317  -9.914  1.00 95.00           O  
ATOM   2803  OE2 GLU B 123      38.438  -1.385  -8.555  1.00 95.00           O  
ATOM   2804  N   ASP B 124      35.250   2.680  -6.770  1.00 96.12           N  
ATOM   2805  CA  ASP B 124      35.656   3.971  -6.223  1.00 96.12           C  
ATOM   2806  C   ASP B 124      34.531   4.590  -5.383  1.00 96.12           C  
ATOM   2807  CB  ASP B 124      36.062   4.926  -7.348  1.00 96.12           C  
ATOM   2808  O   ASP B 124      34.688   5.715  -4.898  1.00 96.12           O  
ATOM   2809  CG  ASP B 124      34.875   5.371  -8.195  1.00 96.12           C  
ATOM   2810  OD1 ASP B 124      33.781   4.766  -8.094  1.00 96.12           O  
ATOM   2811  OD2 ASP B 124      35.062   6.328  -8.984  1.00 96.12           O  
ATOM   2812  N   GLY B 125      33.438   3.936  -5.234  1.00 96.31           N  
ATOM   2813  CA  GLY B 125      32.344   4.414  -4.410  1.00 96.31           C  
ATOM   2814  C   GLY B 125      31.250   5.117  -5.207  1.00 96.31           C  
ATOM   2815  O   GLY B 125      30.297   5.656  -4.633  1.00 96.31           O  
ATOM   2816  N   THR B 126      31.422   5.094  -6.516  1.00 96.88           N  
ATOM   2817  CA  THR B 126      30.406   5.707  -7.367  1.00 96.88           C  
ATOM   2818  C   THR B 126      29.188   4.797  -7.500  1.00 96.88           C  
ATOM   2819  CB  THR B 126      30.969   6.031  -8.766  1.00 96.88           C  
ATOM   2820  O   THR B 126      29.328   3.596  -7.746  1.00 96.88           O  
ATOM   2821  CG2 THR B 126      29.906   6.703  -9.641  1.00 96.88           C  
ATOM   2822  OG1 THR B 126      32.094   6.910  -8.633  1.00 96.88           O  
ATOM   2823  N   LEU B 127      28.078   5.398  -7.219  1.00 95.75           N  
ATOM   2824  CA  LEU B 127      26.828   4.645  -7.320  1.00 95.75           C  
ATOM   2825  C   LEU B 127      26.031   5.086  -8.539  1.00 95.75           C  
ATOM   2826  CB  LEU B 127      26.000   4.820  -6.047  1.00 95.75           C  
ATOM   2827  O   LEU B 127      26.062   6.262  -8.914  1.00 95.75           O  
ATOM   2828  CG  LEU B 127      26.578   4.211  -4.770  1.00 95.75           C  
ATOM   2829  CD1 LEU B 127      27.234   5.297  -3.920  1.00 95.75           C  
ATOM   2830  CD2 LEU B 127      25.484   3.494  -3.979  1.00 95.75           C  
ATOM   2831  N   LEU B 128      25.359   4.145  -9.188  1.00 93.69           N  
ATOM   2832  CA  LEU B 128      24.375   4.391 -10.227  1.00 93.69           C  
ATOM   2833  C   LEU B 128      23.016   3.830  -9.820  1.00 93.69           C  
ATOM   2834  CB  LEU B 128      24.812   3.773 -11.555  1.00 93.69           C  
ATOM   2835  O   LEU B 128      22.891   2.637  -9.531  1.00 93.69           O  
ATOM   2836  CG  LEU B 128      23.844   3.910 -12.727  1.00 93.69           C  
ATOM   2837  CD1 LEU B 128      23.688   5.375 -13.125  1.00 93.69           C  
ATOM   2838  CD2 LEU B 128      24.297   3.068 -13.906  1.00 93.69           C  
ATOM   2839  N   TYR B 129      22.109   4.664  -9.719  1.00 92.06           N  
ATOM   2840  CA  TYR B 129      20.750   4.320  -9.297  1.00 92.06           C  
ATOM   2841  C   TYR B 129      19.734   4.699 -10.375  1.00 92.06           C  
ATOM   2842  CB  TYR B 129      20.391   5.016  -7.980  1.00 92.06           C  
ATOM   2843  O   TYR B 129      19.594   5.871 -10.727  1.00 92.06           O  
ATOM   2844  CG  TYR B 129      19.094   4.559  -7.383  1.00 92.06           C  
ATOM   2845  CD1 TYR B 129      18.062   5.469  -7.125  1.00 92.06           C  
ATOM   2846  CD2 TYR B 129      18.875   3.221  -7.078  1.00 92.06           C  
ATOM   2847  CE1 TYR B 129      16.859   5.051  -6.570  1.00 92.06           C  
ATOM   2848  CE2 TYR B 129      17.672   2.793  -6.527  1.00 92.06           C  
ATOM   2849  OH  TYR B 129      15.477   3.297  -5.730  1.00 92.06           O  
ATOM   2850  CZ  TYR B 129      16.672   3.715  -6.277  1.00 92.06           C  
ATOM   2851  N   THR B 130      19.078   3.693 -10.977  1.00 89.00           N  
ATOM   2852  CA  THR B 130      18.125   3.920 -12.062  1.00 89.00           C  
ATOM   2853  C   THR B 130      16.734   3.439 -11.680  1.00 89.00           C  
ATOM   2854  CB  THR B 130      18.578   3.207 -13.352  1.00 89.00           C  
ATOM   2855  O   THR B 130      16.578   2.408 -11.016  1.00 89.00           O  
ATOM   2856  CG2 THR B 130      17.719   3.629 -14.539  1.00 89.00           C  
ATOM   2857  OG1 THR B 130      19.953   3.541 -13.625  1.00 89.00           O  
ATOM   2858  N   MET B 131      15.750   4.227 -12.086  1.00 88.25           N  
ATOM   2859  CA  MET B 131      14.352   3.867 -11.867  1.00 88.25           C  
ATOM   2860  C   MET B 131      13.523   4.121 -13.117  1.00 88.25           C  
ATOM   2861  CB  MET B 131      13.773   4.652 -10.688  1.00 88.25           C  
ATOM   2862  O   MET B 131      13.773   5.082 -13.852  1.00 88.25           O  
ATOM   2863  CG  MET B 131      14.531   4.441  -9.383  1.00 88.25           C  
ATOM   2864  SD  MET B 131      13.875   5.473  -8.016  1.00 88.25           S  
ATOM   2865  CE  MET B 131      12.195   4.789  -7.879  1.00 88.25           C  
ATOM   2866  N   ARG B 132      12.578   3.285 -13.383  1.00 87.44           N  
ATOM   2867  CA  ARG B 132      11.578   3.533 -14.414  1.00 87.44           C  
ATOM   2868  C   ARG B 132      10.336   4.199 -13.828  1.00 87.44           C  
ATOM   2869  CB  ARG B 132      11.195   2.227 -15.109  1.00 87.44           C  
ATOM   2870  O   ARG B 132       9.750   3.693 -12.867  1.00 87.44           O  
ATOM   2871  CG  ARG B 132      10.312   2.420 -16.328  1.00 87.44           C  
ATOM   2872  CD  ARG B 132       9.875   1.090 -16.938  1.00 87.44           C  
ATOM   2873  NE  ARG B 132       9.000   1.277 -18.078  1.00 87.44           N  
ATOM   2874  NH1 ARG B 132       8.445  -0.956 -18.281  1.00 87.44           N  
ATOM   2875  NH2 ARG B 132       7.570   0.584 -19.734  1.00 87.44           N  
ATOM   2876  CZ  ARG B 132       8.336   0.301 -18.703  1.00 87.44           C  
ATOM   2877  N   LEU B 133       9.867   5.359 -14.406  1.00 87.69           N  
ATOM   2878  CA  LEU B 133       8.766   6.148 -13.852  1.00 87.69           C  
ATOM   2879  C   LEU B 133       7.793   6.562 -14.953  1.00 87.69           C  
ATOM   2880  CB  LEU B 133       9.305   7.391 -13.141  1.00 87.69           C  
ATOM   2881  O   LEU B 133       8.195   6.785 -16.094  1.00 87.69           O  
ATOM   2882  CG  LEU B 133      10.352   7.145 -12.055  1.00 87.69           C  
ATOM   2883  CD1 LEU B 133      11.008   8.461 -11.648  1.00 87.69           C  
ATOM   2884  CD2 LEU B 133       9.727   6.457 -10.844  1.00 87.69           C  
ATOM   2885  N   THR B 134       6.547   6.562 -14.586  1.00 88.56           N  
ATOM   2886  CA  THR B 134       5.555   7.332 -15.336  1.00 88.56           C  
ATOM   2887  C   THR B 134       5.191   8.609 -14.586  1.00 88.56           C  
ATOM   2888  CB  THR B 134       4.281   6.504 -15.586  1.00 88.56           C  
ATOM   2889  O   THR B 134       4.746   8.562 -13.438  1.00 88.56           O  
ATOM   2890  CG2 THR B 134       3.232   7.320 -16.328  1.00 88.56           C  
ATOM   2891  OG1 THR B 134       4.613   5.348 -16.359  1.00 88.56           O  
ATOM   2892  N   VAL B 135       5.414   9.719 -15.219  1.00 90.69           N  
ATOM   2893  CA  VAL B 135       5.203  11.008 -14.562  1.00 90.69           C  
ATOM   2894  C   VAL B 135       4.094  11.773 -15.273  1.00 90.69           C  
ATOM   2895  CB  VAL B 135       6.500  11.852 -14.531  1.00 90.69           C  
ATOM   2896  O   VAL B 135       4.141  11.961 -16.500  1.00 90.69           O  
ATOM   2897  CG1 VAL B 135       6.281  13.148 -13.758  1.00 90.69           C  
ATOM   2898  CG2 VAL B 135       7.645  11.039 -13.922  1.00 90.69           C  
ATOM   2899  N   ARG B 136       3.094  12.109 -14.602  1.00 92.50           N  
ATOM   2900  CA  ARG B 136       2.111  13.094 -15.055  1.00 92.50           C  
ATOM   2901  C   ARG B 136       2.459  14.484 -14.547  1.00 92.50           C  
ATOM   2902  CB  ARG B 136       0.707  12.695 -14.586  1.00 92.50           C  
ATOM   2903  O   ARG B 136       2.365  14.758 -13.344  1.00 92.50           O  
ATOM   2904  CG  ARG B 136       0.153  11.461 -15.273  1.00 92.50           C  
ATOM   2905  CD  ARG B 136      -1.227  11.094 -14.742  1.00 92.50           C  
ATOM   2906  NE  ARG B 136      -2.258  11.984 -15.266  1.00 92.50           N  
ATOM   2907  NH1 ARG B 136      -4.008  10.930 -14.188  1.00 92.50           N  
ATOM   2908  NH2 ARG B 136      -4.406  12.750 -15.516  1.00 92.50           N  
ATOM   2909  CZ  ARG B 136      -3.555  11.891 -14.992  1.00 92.50           C  
ATOM   2910  N   ALA B 137       2.863  15.289 -15.422  1.00 92.62           N  
ATOM   2911  CA  ALA B 137       3.395  16.594 -15.031  1.00 92.62           C  
ATOM   2912  C   ALA B 137       2.514  17.719 -15.562  1.00 92.62           C  
ATOM   2913  CB  ALA B 137       4.824  16.766 -15.539  1.00 92.62           C  
ATOM   2914  O   ALA B 137       1.849  17.578 -16.594  1.00 92.62           O  
ATOM   2915  N   GLU B 138       2.533  18.828 -14.859  1.00 89.75           N  
ATOM   2916  CA  GLU B 138       1.797  20.016 -15.258  1.00 89.75           C  
ATOM   2917  C   GLU B 138       2.496  20.734 -16.406  1.00 89.75           C  
ATOM   2918  CB  GLU B 138       1.628  20.969 -14.070  1.00 89.75           C  
ATOM   2919  O   GLU B 138       3.723  20.859 -16.422  1.00 89.75           O  
ATOM   2920  CG  GLU B 138       0.635  22.094 -14.320  1.00 89.75           C  
ATOM   2921  CD  GLU B 138       0.418  22.984 -13.109  1.00 89.75           C  
ATOM   2922  OE1 GLU B 138      -0.406  23.922 -13.188  1.00 89.75           O  
ATOM   2923  OE2 GLU B 138       1.077  22.750 -12.070  1.00 89.75           O  
ATOM   2924  N   CYS B 139       1.722  21.172 -17.406  1.00 90.69           N  
ATOM   2925  CA  CYS B 139       2.184  21.953 -18.547  1.00 90.69           C  
ATOM   2926  C   CYS B 139       1.250  23.141 -18.812  1.00 90.69           C  
ATOM   2927  CB  CYS B 139       2.287  21.078 -19.797  1.00 90.69           C  
ATOM   2928  O   CYS B 139       0.199  22.969 -19.438  1.00 90.69           O  
ATOM   2929  SG  CYS B 139       2.936  21.953 -21.250  1.00 90.69           S  
ATOM   2930  N   PRO B 140       1.698  24.344 -18.312  1.00 84.44           N  
ATOM   2931  CA  PRO B 140       0.884  25.516 -18.625  1.00 84.44           C  
ATOM   2932  C   PRO B 140       0.887  25.875 -20.109  1.00 84.44           C  
ATOM   2933  CB  PRO B 140       1.544  26.625 -17.797  1.00 84.44           C  
ATOM   2934  O   PRO B 140       1.916  26.281 -20.641  1.00 84.44           O  
ATOM   2935  CG  PRO B 140       2.922  26.125 -17.516  1.00 84.44           C  
ATOM   2936  CD  PRO B 140       2.936  24.641 -17.703  1.00 84.44           C  
ATOM   2937  N   MET B 141      -0.224  25.562 -20.750  1.00 83.62           N  
ATOM   2938  CA  MET B 141      -0.327  25.812 -22.188  1.00 83.62           C  
ATOM   2939  C   MET B 141      -1.122  27.078 -22.469  1.00 83.62           C  
ATOM   2940  CB  MET B 141      -0.979  24.609 -22.891  1.00 83.62           C  
ATOM   2941  O   MET B 141      -2.152  27.328 -21.844  1.00 83.62           O  
ATOM   2942  CG  MET B 141      -0.136  23.344 -22.859  1.00 83.62           C  
ATOM   2943  SD  MET B 141      -0.939  21.953 -23.734  1.00 83.62           S  
ATOM   2944  CE  MET B 141      -1.936  21.266 -22.391  1.00 83.62           C  
ATOM   2945  N   HIS B 142      -0.526  28.000 -23.234  1.00 78.31           N  
ATOM   2946  CA  HIS B 142      -1.229  29.188 -23.688  1.00 78.31           C  
ATOM   2947  C   HIS B 142      -1.889  28.953 -25.047  1.00 78.31           C  
ATOM   2948  CB  HIS B 142      -0.268  30.375 -23.781  1.00 78.31           C  
ATOM   2949  O   HIS B 142      -1.202  28.766 -26.047  1.00 78.31           O  
ATOM   2950  CG  HIS B 142       0.370  30.734 -22.469  1.00 78.31           C  
ATOM   2951  CD2 HIS B 142       1.643  30.578 -22.031  1.00 78.31           C  
ATOM   2952  ND1 HIS B 142      -0.327  31.312 -21.438  1.00 78.31           N  
ATOM   2953  CE1 HIS B 142       0.492  31.500 -20.422  1.00 78.31           C  
ATOM   2954  NE2 HIS B 142       1.692  31.062 -20.750  1.00 78.31           N  
ATOM   2955  N   LEU B 143      -3.160  29.000 -25.078  1.00 74.75           N  
ATOM   2956  CA  LEU B 143      -3.904  28.594 -26.266  1.00 74.75           C  
ATOM   2957  C   LEU B 143      -4.324  29.812 -27.078  1.00 74.75           C  
ATOM   2958  CB  LEU B 143      -5.137  27.781 -25.875  1.00 74.75           C  
ATOM   2959  O   LEU B 143      -5.172  29.703 -27.969  1.00 74.75           O  
ATOM   2960  CG  LEU B 143      -4.879  26.484 -25.094  1.00 74.75           C  
ATOM   2961  CD1 LEU B 143      -6.195  25.875 -24.625  1.00 74.75           C  
ATOM   2962  CD2 LEU B 143      -4.098  25.484 -25.953  1.00 74.75           C  
ATOM   2963  N   GLU B 144      -3.727  31.031 -26.891  1.00 71.06           N  
ATOM   2964  CA  GLU B 144      -4.121  32.219 -27.625  1.00 71.06           C  
ATOM   2965  C   GLU B 144      -3.830  32.094 -29.109  1.00 71.06           C  
ATOM   2966  CB  GLU B 144      -3.408  33.469 -27.047  1.00 71.06           C  
ATOM   2967  O   GLU B 144      -4.602  32.562 -29.953  1.00 71.06           O  
ATOM   2968  CG  GLU B 144      -3.809  33.812 -25.625  1.00 71.06           C  
ATOM   2969  CD  GLU B 144      -2.799  34.688 -24.922  1.00 71.06           C  
ATOM   2970  OE1 GLU B 144      -2.971  34.969 -23.703  1.00 71.06           O  
ATOM   2971  OE2 GLU B 144      -1.827  35.125 -25.578  1.00 71.06           O  
ATOM   2972  N   ASP B 145      -2.725  31.500 -29.547  1.00 70.19           N  
ATOM   2973  CA  ASP B 145      -2.350  31.359 -30.953  1.00 70.19           C  
ATOM   2974  C   ASP B 145      -2.828  30.016 -31.500  1.00 70.19           C  
ATOM   2975  CB  ASP B 145      -0.833  31.484 -31.109  1.00 70.19           C  
ATOM   2976  O   ASP B 145      -2.201  29.453 -32.406  1.00 70.19           O  
ATOM   2977  CG  ASP B 145      -0.312  32.875 -30.750  1.00 70.19           C  
ATOM   2978  OD1 ASP B 145      -1.052  33.844 -30.922  1.00 70.19           O  
ATOM   2979  OD2 ASP B 145       0.849  32.969 -30.297  1.00 70.19           O  
ATOM   2980  N   PHE B 146      -3.896  29.500 -30.969  1.00 68.31           N  
ATOM   2981  CA  PHE B 146      -4.473  28.281 -31.516  1.00 68.31           C  
ATOM   2982  C   PHE B 146      -4.871  28.469 -32.969  1.00 68.31           C  
ATOM   2983  CB  PHE B 146      -5.684  27.844 -30.688  1.00 68.31           C  
ATOM   2984  O   PHE B 146      -5.422  29.500 -33.344  1.00 68.31           O  
ATOM   2985  CG  PHE B 146      -6.293  26.531 -31.141  1.00 68.31           C  
ATOM   2986  CD1 PHE B 146      -7.312  26.516 -32.094  1.00 68.31           C  
ATOM   2987  CD2 PHE B 146      -5.840  25.328 -30.625  1.00 68.31           C  
ATOM   2988  CE1 PHE B 146      -7.875  25.328 -32.500  1.00 68.31           C  
ATOM   2989  CE2 PHE B 146      -6.395  24.125 -31.047  1.00 68.31           C  
ATOM   2990  CZ  PHE B 146      -7.414  24.125 -31.984  1.00 68.31           C  
ATOM   2991  N   PRO B 147      -4.355  27.516 -33.969  1.00 68.94           N  
ATOM   2992  CA  PRO B 147      -3.779  26.172 -33.781  1.00 68.94           C  
ATOM   2993  C   PRO B 147      -2.268  26.156 -33.969  1.00 68.94           C  
ATOM   2994  CB  PRO B 147      -4.496  25.328 -34.812  1.00 68.94           C  
ATOM   2995  O   PRO B 147      -1.685  25.078 -34.156  1.00 68.94           O  
ATOM   2996  CG  PRO B 147      -4.883  26.281 -35.906  1.00 68.94           C  
ATOM   2997  CD  PRO B 147      -5.031  27.656 -35.281  1.00 68.94           C  
ATOM   2998  N   MET B 148      -1.629  27.391 -34.219  1.00 70.75           N  
ATOM   2999  CA  MET B 148      -0.193  27.484 -34.469  1.00 70.75           C  
ATOM   3000  C   MET B 148       0.574  27.609 -33.156  1.00 70.75           C  
ATOM   3001  CB  MET B 148       0.119  28.672 -35.375  1.00 70.75           C  
ATOM   3002  O   MET B 148       1.714  28.078 -33.125  1.00 70.75           O  
ATOM   3003  CG  MET B 148      -0.390  28.516 -36.781  1.00 70.75           C  
ATOM   3004  SD  MET B 148       0.460  27.156 -37.688  1.00 70.75           S  
ATOM   3005  CE  MET B 148       1.355  28.109 -38.938  1.00 70.75           C  
ATOM   3006  N   ASP B 149      -0.047  27.141 -32.125  1.00 77.69           N  
ATOM   3007  CA  ASP B 149       0.520  27.344 -30.797  1.00 77.69           C  
ATOM   3008  C   ASP B 149       1.669  26.375 -30.531  1.00 77.69           C  
ATOM   3009  CB  ASP B 149      -0.559  27.188 -29.719  1.00 77.69           C  
ATOM   3010  O   ASP B 149       1.682  25.266 -31.062  1.00 77.69           O  
ATOM   3011  CG  ASP B 149      -1.473  26.000 -29.969  1.00 77.69           C  
ATOM   3012  OD1 ASP B 149      -1.737  25.672 -31.141  1.00 77.69           O  
ATOM   3013  OD2 ASP B 149      -1.934  25.391 -28.984  1.00 77.69           O  
ATOM   3014  N   ALA B 150       2.789  26.891 -30.062  1.00 83.94           N  
ATOM   3015  CA  ALA B 150       3.928  26.125 -29.547  1.00 83.94           C  
ATOM   3016  C   ALA B 150       4.012  26.219 -28.031  1.00 83.94           C  
ATOM   3017  CB  ALA B 150       5.227  26.625 -30.172  1.00 83.94           C  
ATOM   3018  O   ALA B 150       3.729  27.266 -27.438  1.00 83.94           O  
ATOM   3019  N   HIS B 151       4.141  25.094 -27.484  1.00 88.94           N  
ATOM   3020  CA  HIS B 151       4.176  25.047 -26.031  1.00 88.94           C  
ATOM   3021  C   HIS B 151       5.488  24.453 -25.531  1.00 88.94           C  
ATOM   3022  CB  HIS B 151       2.996  24.234 -25.484  1.00 88.94           C  
ATOM   3023  O   HIS B 151       6.094  23.609 -26.203  1.00 88.94           O  
ATOM   3024  CG  HIS B 151       1.671  24.672 -26.031  1.00 88.94           C  
ATOM   3025  CD2 HIS B 151       0.830  24.078 -26.906  1.00 88.94           C  
ATOM   3026  ND1 HIS B 151       1.073  25.859 -25.656  1.00 88.94           N  
ATOM   3027  CE1 HIS B 151      -0.082  25.969 -26.281  1.00 88.94           C  
ATOM   3028  NE2 HIS B 151      -0.253  24.922 -27.047  1.00 88.94           N  
ATOM   3029  N   ALA B 152       6.008  24.922 -24.453  1.00 92.62           N  
ATOM   3030  CA  ALA B 152       7.148  24.359 -23.734  1.00 92.62           C  
ATOM   3031  C   ALA B 152       6.715  23.734 -22.406  1.00 92.62           C  
ATOM   3032  CB  ALA B 152       8.211  25.422 -23.500  1.00 92.62           C  
ATOM   3033  O   ALA B 152       6.395  24.453 -21.469  1.00 92.62           O  
ATOM   3034  N   CYS B 153       6.676  22.453 -22.391  1.00 93.44           N  
ATOM   3035  CA  CYS B 153       6.250  21.750 -21.203  1.00 93.44           C  
ATOM   3036  C   CYS B 153       7.445  21.391 -20.312  1.00 93.44           C  
ATOM   3037  CB  CYS B 153       5.492  20.469 -21.578  1.00 93.44           C  
ATOM   3038  O   CYS B 153       8.336  20.656 -20.734  1.00 93.44           O  
ATOM   3039  SG  CYS B 153       3.900  20.781 -22.375  1.00 93.44           S  
ATOM   3040  N   PRO B 154       7.449  21.859 -19.125  1.00 95.06           N  
ATOM   3041  CA  PRO B 154       8.617  21.641 -18.250  1.00 95.06           C  
ATOM   3042  C   PRO B 154       8.500  20.344 -17.453  1.00 95.06           C  
ATOM   3043  CB  PRO B 154       8.617  22.859 -17.344  1.00 95.06           C  
ATOM   3044  O   PRO B 154       7.395  19.906 -17.125  1.00 95.06           O  
ATOM   3045  CG  PRO B 154       7.180  23.219 -17.172  1.00 95.06           C  
ATOM   3046  CD  PRO B 154       6.469  22.953 -18.469  1.00 95.06           C  
ATOM   3047  N   LEU B 155       9.547  19.703 -17.188  1.00 95.06           N  
ATOM   3048  CA  LEU B 155       9.742  18.688 -16.156  1.00 95.06           C  
ATOM   3049  C   LEU B 155      10.797  19.125 -15.156  1.00 95.06           C  
ATOM   3050  CB  LEU B 155      10.148  17.359 -16.797  1.00 95.06           C  
ATOM   3051  O   LEU B 155      11.977  19.234 -15.492  1.00 95.06           O  
ATOM   3052  CG  LEU B 155      10.211  16.156 -15.859  1.00 95.06           C  
ATOM   3053  CD1 LEU B 155       8.820  15.805 -15.336  1.00 95.06           C  
ATOM   3054  CD2 LEU B 155      10.836  14.953 -16.562  1.00 95.06           C  
ATOM   3055  N   LYS B 156      10.328  19.375 -13.898  1.00 95.12           N  
ATOM   3056  CA  LYS B 156      11.195  19.938 -12.867  1.00 95.12           C  
ATOM   3057  C   LYS B 156      11.461  18.922 -11.758  1.00 95.12           C  
ATOM   3058  CB  LYS B 156      10.578  21.203 -12.273  1.00 95.12           C  
ATOM   3059  O   LYS B 156      10.531  18.281 -11.258  1.00 95.12           O  
ATOM   3060  CG  LYS B 156      10.234  22.266 -13.312  1.00 95.12           C  
ATOM   3061  CD  LYS B 156       9.570  23.484 -12.680  1.00 95.12           C  
ATOM   3062  CE  LYS B 156       9.164  24.516 -13.727  1.00 95.12           C  
ATOM   3063  NZ  LYS B 156       8.492  25.688 -13.102  1.00 95.12           N  
ATOM   3064  N   PHE B 157      12.695  18.766 -11.383  1.00 93.81           N  
ATOM   3065  CA  PHE B 157      13.000  17.875 -10.266  1.00 93.81           C  
ATOM   3066  C   PHE B 157      14.141  18.438  -9.430  1.00 93.81           C  
ATOM   3067  CB  PHE B 157      13.359  16.484 -10.781  1.00 93.81           C  
ATOM   3068  O   PHE B 157      14.859  19.344  -9.867  1.00 93.81           O  
ATOM   3069  CG  PHE B 157      14.633  16.438 -11.586  1.00 93.81           C  
ATOM   3070  CD1 PHE B 157      14.594  16.578 -12.969  1.00 93.81           C  
ATOM   3071  CD2 PHE B 157      15.859  16.266 -10.961  1.00 93.81           C  
ATOM   3072  CE1 PHE B 157      15.773  16.547 -13.719  1.00 93.81           C  
ATOM   3073  CE2 PHE B 157      17.031  16.219 -11.703  1.00 93.81           C  
ATOM   3074  CZ  PHE B 157      16.984  16.359 -13.086  1.00 93.81           C  
ATOM   3075  N   GLY B 158      14.227  18.000  -8.203  1.00 93.56           N  
ATOM   3076  CA  GLY B 158      15.242  18.406  -7.242  1.00 93.56           C  
ATOM   3077  C   GLY B 158      15.117  17.688  -5.906  1.00 93.56           C  
ATOM   3078  O   GLY B 158      14.312  16.766  -5.766  1.00 93.56           O  
ATOM   3079  N   SER B 159      15.969  18.141  -5.020  1.00 93.44           N  
ATOM   3080  CA  SER B 159      15.914  17.547  -3.686  1.00 93.44           C  
ATOM   3081  C   SER B 159      14.695  18.047  -2.918  1.00 93.44           C  
ATOM   3082  CB  SER B 159      17.188  17.875  -2.902  1.00 93.44           C  
ATOM   3083  O   SER B 159      14.328  19.219  -3.012  1.00 93.44           O  
ATOM   3084  OG  SER B 159      17.062  17.469  -1.549  1.00 93.44           O  
ATOM   3085  N   TYR B 160      14.156  17.203  -2.191  1.00 90.06           N  
ATOM   3086  CA  TYR B 160      13.008  17.594  -1.374  1.00 90.06           C  
ATOM   3087  C   TYR B 160      13.469  18.266  -0.082  1.00 90.06           C  
ATOM   3088  CB  TYR B 160      12.141  16.375  -1.051  1.00 90.06           C  
ATOM   3089  O   TYR B 160      12.891  19.266   0.338  1.00 90.06           O  
ATOM   3090  CG  TYR B 160      10.867  16.719  -0.313  1.00 90.06           C  
ATOM   3091  CD1 TYR B 160      10.734  16.438   1.048  1.00 90.06           C  
ATOM   3092  CD2 TYR B 160       9.797  17.297  -0.974  1.00 90.06           C  
ATOM   3093  CE1 TYR B 160       9.562  16.750   1.732  1.00 90.06           C  
ATOM   3094  CE2 TYR B 160       8.625  17.609  -0.299  1.00 90.06           C  
ATOM   3095  OH  TYR B 160       7.355  17.641   1.724  1.00 90.06           O  
ATOM   3096  CZ  TYR B 160       8.516  17.344   1.052  1.00 90.06           C  
ATOM   3097  N   ALA B 161      14.477  17.719   0.486  1.00 92.50           N  
ATOM   3098  CA  ALA B 161      14.820  18.172   1.835  1.00 92.50           C  
ATOM   3099  C   ALA B 161      16.172  18.875   1.854  1.00 92.50           C  
ATOM   3100  CB  ALA B 161      14.828  16.984   2.799  1.00 92.50           C  
ATOM   3101  O   ALA B 161      16.375  19.812   2.619  1.00 92.50           O  
ATOM   3102  N   TYR B 162      17.078  18.469   1.032  1.00 93.69           N  
ATOM   3103  CA  TYR B 162      18.453  18.953   1.113  1.00 93.69           C  
ATOM   3104  C   TYR B 162      18.625  20.250   0.345  1.00 93.69           C  
ATOM   3105  CB  TYR B 162      19.422  17.891   0.570  1.00 93.69           C  
ATOM   3106  O   TYR B 162      18.344  20.312  -0.856  1.00 93.69           O  
ATOM   3107  CG  TYR B 162      19.391  16.594   1.328  1.00 93.69           C  
ATOM   3108  CD1 TYR B 162      20.016  16.469   2.566  1.00 93.69           C  
ATOM   3109  CD2 TYR B 162      18.734  15.484   0.807  1.00 93.69           C  
ATOM   3110  CE1 TYR B 162      19.984  15.266   3.266  1.00 93.69           C  
ATOM   3111  CE2 TYR B 162      18.703  14.273   1.499  1.00 93.69           C  
ATOM   3112  OH  TYR B 162      19.297  12.984   3.416  1.00 93.69           O  
ATOM   3113  CZ  TYR B 162      19.328  14.172   2.727  1.00 93.69           C  
ATOM   3114  N   THR B 163      19.141  21.281   0.976  1.00 94.56           N  
ATOM   3115  CA  THR B 163      19.375  22.578   0.345  1.00 94.56           C  
ATOM   3116  C   THR B 163      20.594  22.516  -0.573  1.00 94.56           C  
ATOM   3117  CB  THR B 163      19.578  23.672   1.398  1.00 94.56           C  
ATOM   3118  O   THR B 163      21.297  21.500  -0.605  1.00 94.56           O  
ATOM   3119  CG2 THR B 163      18.422  23.719   2.385  1.00 94.56           C  
ATOM   3120  OG1 THR B 163      20.797  23.422   2.117  1.00 94.56           O  
ATOM   3121  N   ARG B 164      20.797  23.594  -1.306  1.00 95.44           N  
ATOM   3122  CA  ARG B 164      21.922  23.641  -2.236  1.00 95.44           C  
ATOM   3123  C   ARG B 164      23.250  23.547  -1.494  1.00 95.44           C  
ATOM   3124  CB  ARG B 164      21.875  24.922  -3.072  1.00 95.44           C  
ATOM   3125  O   ARG B 164      24.281  23.234  -2.092  1.00 95.44           O  
ATOM   3126  CG  ARG B 164      22.109  26.188  -2.271  1.00 95.44           C  
ATOM   3127  CD  ARG B 164      22.125  27.422  -3.162  1.00 95.44           C  
ATOM   3128  NE  ARG B 164      23.484  27.859  -3.453  1.00 95.44           N  
ATOM   3129  NH1 ARG B 164      22.859  29.500  -4.945  1.00 95.44           N  
ATOM   3130  NH2 ARG B 164      25.078  29.141  -4.484  1.00 95.44           N  
ATOM   3131  CZ  ARG B 164      23.812  28.828  -4.293  1.00 95.44           C  
ATOM   3132  N   ALA B 165      23.219  23.844  -0.230  1.00 93.94           N  
ATOM   3133  CA  ALA B 165      24.438  23.734   0.562  1.00 93.94           C  
ATOM   3134  C   ALA B 165      24.734  22.281   0.925  1.00 93.94           C  
ATOM   3135  CB  ALA B 165      24.328  24.578   1.826  1.00 93.94           C  
ATOM   3136  O   ALA B 165      25.844  21.969   1.390  1.00 93.94           O  
ATOM   3137  N   GLU B 166      23.797  21.375   0.724  1.00 94.44           N  
ATOM   3138  CA  GLU B 166      23.953  19.969   1.111  1.00 94.44           C  
ATOM   3139  C   GLU B 166      24.016  19.062  -0.113  1.00 94.44           C  
ATOM   3140  CB  GLU B 166      22.812  19.547   2.027  1.00 94.44           C  
ATOM   3141  O   GLU B 166      24.906  18.219  -0.217  1.00 94.44           O  
ATOM   3142  CG  GLU B 166      22.781  20.266   3.363  1.00 94.44           C  
ATOM   3143  CD  GLU B 166      21.578  19.891   4.227  1.00 94.44           C  
ATOM   3144  OE1 GLU B 166      21.766  19.203   5.258  1.00 94.44           O  
ATOM   3145  OE2 GLU B 166      20.453  20.297   3.869  1.00 94.44           O  
ATOM   3146  N   VAL B 167      23.047  19.188  -1.010  1.00 95.62           N  
ATOM   3147  CA  VAL B 167      22.984  18.359  -2.209  1.00 95.62           C  
ATOM   3148  C   VAL B 167      22.766  19.234  -3.436  1.00 95.62           C  
ATOM   3149  CB  VAL B 167      21.859  17.297  -2.109  1.00 95.62           C  
ATOM   3150  O   VAL B 167      21.922  20.141  -3.422  1.00 95.62           O  
ATOM   3151  CG1 VAL B 167      21.703  16.531  -3.424  1.00 95.62           C  
ATOM   3152  CG2 VAL B 167      22.125  16.344  -0.954  1.00 95.62           C  
ATOM   3153  N   VAL B 168      23.531  19.016  -4.488  1.00 96.94           N  
ATOM   3154  CA  VAL B 168      23.359  19.703  -5.762  1.00 96.94           C  
ATOM   3155  C   VAL B 168      23.188  18.688  -6.883  1.00 96.94           C  
ATOM   3156  CB  VAL B 168      24.562  20.641  -6.070  1.00 96.94           C  
ATOM   3157  O   VAL B 168      23.703  17.578  -6.809  1.00 96.94           O  
ATOM   3158  CG1 VAL B 168      24.656  21.750  -5.027  1.00 96.94           C  
ATOM   3159  CG2 VAL B 168      25.859  19.844  -6.133  1.00 96.94           C  
ATOM   3160  N   TYR B 169      22.422  19.047  -7.805  1.00 96.12           N  
ATOM   3161  CA  TYR B 169      22.188  18.203  -8.969  1.00 96.12           C  
ATOM   3162  C   TYR B 169      22.891  18.766 -10.195  1.00 96.12           C  
ATOM   3163  CB  TYR B 169      20.688  18.078  -9.250  1.00 96.12           C  
ATOM   3164  O   TYR B 169      23.031  19.984 -10.352  1.00 96.12           O  
ATOM   3165  CG  TYR B 169      19.953  17.250  -8.219  1.00 96.12           C  
ATOM   3166  CD1 TYR B 169      19.656  15.914  -8.445  1.00 96.12           C  
ATOM   3167  CD2 TYR B 169      19.531  17.828  -7.016  1.00 96.12           C  
ATOM   3168  CE1 TYR B 169      18.984  15.156  -7.500  1.00 96.12           C  
ATOM   3169  CE2 TYR B 169      18.844  17.078  -6.066  1.00 96.12           C  
ATOM   3170  OH  TYR B 169      17.906  14.992  -5.379  1.00 96.12           O  
ATOM   3171  CZ  TYR B 169      18.578  15.742  -6.316  1.00 96.12           C  
ATOM   3172  N   GLU B 170      23.406  17.859 -11.047  1.00 95.12           N  
ATOM   3173  CA  GLU B 170      24.031  18.219 -12.320  1.00 95.12           C  
ATOM   3174  C   GLU B 170      23.609  17.250 -13.422  1.00 95.12           C  
ATOM   3175  CB  GLU B 170      25.547  18.234 -12.180  1.00 95.12           C  
ATOM   3176  O   GLU B 170      23.297  16.094 -13.148  1.00 95.12           O  
ATOM   3177  CG  GLU B 170      26.062  19.281 -11.203  1.00 95.12           C  
ATOM   3178  CD  GLU B 170      27.594  19.328 -11.133  1.00 95.12           C  
ATOM   3179  OE1 GLU B 170      28.125  20.203 -10.430  1.00 95.12           O  
ATOM   3180  OE2 GLU B 170      28.234  18.484 -11.781  1.00 95.12           O  
ATOM   3181  N   TRP B 171      23.531  17.797 -14.609  1.00 94.62           N  
ATOM   3182  CA  TRP B 171      23.312  16.906 -15.758  1.00 94.62           C  
ATOM   3183  C   TRP B 171      24.547  16.078 -16.047  1.00 94.62           C  
ATOM   3184  CB  TRP B 171      22.922  17.734 -16.984  1.00 94.62           C  
ATOM   3185  O   TRP B 171      25.672  16.578 -16.047  1.00 94.62           O  
ATOM   3186  CG  TRP B 171      21.625  18.484 -16.844  1.00 94.62           C  
ATOM   3187  CD1 TRP B 171      21.469  19.828 -16.688  1.00 94.62           C  
ATOM   3188  CD2 TRP B 171      20.312  17.922 -16.828  1.00 94.62           C  
ATOM   3189  CE2 TRP B 171      19.406  18.984 -16.672  1.00 94.62           C  
ATOM   3190  CE3 TRP B 171      19.812  16.609 -16.953  1.00 94.62           C  
ATOM   3191  NE1 TRP B 171      20.141  20.141 -16.594  1.00 94.62           N  
ATOM   3192  CH2 TRP B 171      17.562  17.500 -16.734  1.00 94.62           C  
ATOM   3193  CZ2 TRP B 171      18.016  18.797 -16.625  1.00 94.62           C  
ATOM   3194  CZ3 TRP B 171      18.438  16.422 -16.891  1.00 94.62           C  
ATOM   3195  N   THR B 172      24.391  14.789 -16.141  1.00 90.06           N  
ATOM   3196  CA  THR B 172      25.500  13.852 -16.328  1.00 90.06           C  
ATOM   3197  C   THR B 172      26.328  14.242 -17.547  1.00 90.06           C  
ATOM   3198  CB  THR B 172      25.000  12.406 -16.484  1.00 90.06           C  
ATOM   3199  O   THR B 172      27.562  14.227 -17.484  1.00 90.06           O  
ATOM   3200  CG2 THR B 172      26.156  11.430 -16.641  1.00 90.06           C  
ATOM   3201  OG1 THR B 172      24.219  12.047 -15.336  1.00 90.06           O  
ATOM   3202  N   ARG B 173      25.672  14.422 -18.656  1.00 84.06           N  
ATOM   3203  CA  ARG B 173      26.359  14.805 -19.891  1.00 84.06           C  
ATOM   3204  C   ARG B 173      26.016  16.234 -20.297  1.00 84.06           C  
ATOM   3205  CB  ARG B 173      26.000  13.836 -21.016  1.00 84.06           C  
ATOM   3206  O   ARG B 173      25.453  16.984 -19.500  1.00 84.06           O  
ATOM   3207  CG  ARG B 173      26.344  12.391 -20.734  1.00 84.06           C  
ATOM   3208  CD  ARG B 173      25.922  11.469 -21.875  1.00 84.06           C  
ATOM   3209  NE  ARG B 173      26.172  10.062 -21.547  1.00 84.06           N  
ATOM   3210  NH1 ARG B 173      25.391   9.250 -23.562  1.00 84.06           N  
ATOM   3211  NH2 ARG B 173      26.188   7.809 -21.969  1.00 84.06           N  
ATOM   3212  CZ  ARG B 173      25.922   9.047 -22.359  1.00 84.06           C  
ATOM   3213  N   GLU B 174      26.469  16.578 -21.484  1.00 79.88           N  
ATOM   3214  CA  GLU B 174      26.047  17.859 -22.031  1.00 79.88           C  
ATOM   3215  C   GLU B 174      24.531  17.969 -22.109  1.00 79.88           C  
ATOM   3216  CB  GLU B 174      26.656  18.078 -23.422  1.00 79.88           C  
ATOM   3217  O   GLU B 174      23.844  16.953 -22.281  1.00 79.88           O  
ATOM   3218  CG  GLU B 174      28.172  18.234 -23.406  1.00 79.88           C  
ATOM   3219  CD  GLU B 174      28.766  18.438 -24.797  1.00 79.88           C  
ATOM   3220  OE1 GLU B 174      30.000  18.609 -24.906  1.00 79.88           O  
ATOM   3221  OE2 GLU B 174      27.984  18.422 -25.781  1.00 79.88           O  
ATOM   3222  N   PRO B 175      24.031  19.125 -21.781  1.00 73.75           N  
ATOM   3223  CA  PRO B 175      22.578  19.328 -21.703  1.00 73.75           C  
ATOM   3224  C   PRO B 175      21.828  18.641 -22.828  1.00 73.75           C  
ATOM   3225  CB  PRO B 175      22.438  20.844 -21.797  1.00 73.75           C  
ATOM   3226  O   PRO B 175      20.781  18.031 -22.609  1.00 73.75           O  
ATOM   3227  CG  PRO B 175      23.719  21.391 -21.266  1.00 73.75           C  
ATOM   3228  CD  PRO B 175      24.828  20.406 -21.562  1.00 73.75           C  
ATOM   3229  N   ALA B 176      22.422  18.594 -24.031  1.00 72.31           N  
ATOM   3230  CA  ALA B 176      21.734  18.047 -25.203  1.00 72.31           C  
ATOM   3231  C   ALA B 176      21.672  16.516 -25.141  1.00 72.31           C  
ATOM   3232  CB  ALA B 176      22.438  18.500 -26.484  1.00 72.31           C  
ATOM   3233  O   ALA B 176      20.844  15.898 -25.797  1.00 72.31           O  
ATOM   3234  N   ARG B 177      22.516  15.906 -24.266  1.00 81.00           N  
ATOM   3235  CA  ARG B 177      22.609  14.453 -24.266  1.00 81.00           C  
ATOM   3236  C   ARG B 177      22.109  13.859 -22.953  1.00 81.00           C  
ATOM   3237  CB  ARG B 177      24.047  14.008 -24.531  1.00 81.00           C  
ATOM   3238  O   ARG B 177      22.062  12.641 -22.781  1.00 81.00           O  
ATOM   3239  CG  ARG B 177      24.531  14.320 -25.938  1.00 81.00           C  
ATOM   3240  CD  ARG B 177      25.922  13.727 -26.188  1.00 81.00           C  
ATOM   3241  NE  ARG B 177      26.391  14.039 -27.547  1.00 81.00           N  
ATOM   3242  NH1 ARG B 177      28.391  12.906 -27.312  1.00 81.00           N  
ATOM   3243  NH2 ARG B 177      27.891  13.969 -29.281  1.00 81.00           N  
ATOM   3244  CZ  ARG B 177      27.547  13.633 -28.047  1.00 81.00           C  
ATOM   3245  N   SER B 178      21.766  14.727 -22.047  1.00 87.38           N  
ATOM   3246  CA  SER B 178      21.344  14.242 -20.734  1.00 87.38           C  
ATOM   3247  C   SER B 178      19.875  13.836 -20.719  1.00 87.38           C  
ATOM   3248  CB  SER B 178      21.594  15.305 -19.656  1.00 87.38           C  
ATOM   3249  O   SER B 178      19.438  13.094 -19.844  1.00 87.38           O  
ATOM   3250  OG  SER B 178      22.984  15.531 -19.484  1.00 87.38           O  
ATOM   3251  N   VAL B 179      19.141  14.398 -21.656  1.00 91.19           N  
ATOM   3252  CA  VAL B 179      17.750  14.000 -21.828  1.00 91.19           C  
ATOM   3253  C   VAL B 179      17.531  13.516 -23.266  1.00 91.19           C  
ATOM   3254  CB  VAL B 179      16.781  15.164 -21.516  1.00 91.19           C  
ATOM   3255  O   VAL B 179      17.672  14.281 -24.219  1.00 91.19           O  
ATOM   3256  CG1 VAL B 179      15.328  14.727 -21.672  1.00 91.19           C  
ATOM   3257  CG2 VAL B 179      17.031  15.695 -20.094  1.00 91.19           C  
ATOM   3258  N   VAL B 180      17.266  12.266 -23.375  1.00 90.19           N  
ATOM   3259  CA  VAL B 180      17.078  11.664 -24.703  1.00 90.19           C  
ATOM   3260  C   VAL B 180      15.672  11.086 -24.812  1.00 90.19           C  
ATOM   3261  CB  VAL B 180      18.125  10.562 -24.969  1.00 90.19           C  
ATOM   3262  O   VAL B 180      15.180  10.438 -23.875  1.00 90.19           O  
ATOM   3263  CG1 VAL B 180      17.922   9.953 -26.359  1.00 90.19           C  
ATOM   3264  CG2 VAL B 180      19.547  11.133 -24.828  1.00 90.19           C  
ATOM   3265  N   VAL B 181      15.031  11.312 -25.969  1.00 88.81           N  
ATOM   3266  CA  VAL B 181      13.703  10.766 -26.234  1.00 88.81           C  
ATOM   3267  C   VAL B 181      13.805   9.672 -27.297  1.00 88.81           C  
ATOM   3268  CB  VAL B 181      12.719  11.867 -26.703  1.00 88.81           C  
ATOM   3269  O   VAL B 181      14.422   9.867 -28.344  1.00 88.81           O  
ATOM   3270  CG1 VAL B 181      11.336  11.281 -26.938  1.00 88.81           C  
ATOM   3271  CG2 VAL B 181      12.656  12.992 -25.672  1.00 88.81           C  
ATOM   3272  N   ALA B 182      13.250   8.570 -26.938  1.00 85.88           N  
ATOM   3273  CA  ALA B 182      13.273   7.441 -27.875  1.00 85.88           C  
ATOM   3274  C   ALA B 182      12.633   7.812 -29.203  1.00 85.88           C  
ATOM   3275  CB  ALA B 182      12.570   6.230 -27.266  1.00 85.88           C  
ATOM   3276  O   ALA B 182      11.641   8.539 -29.234  1.00 85.88           O  
ATOM   3277  N   GLU B 183      13.125   7.328 -30.312  1.00 76.06           N  
ATOM   3278  CA  GLU B 183      12.656   7.652 -31.656  1.00 76.06           C  
ATOM   3279  C   GLU B 183      11.211   7.199 -31.859  1.00 76.06           C  
ATOM   3280  CB  GLU B 183      13.562   7.016 -32.719  1.00 76.06           C  
ATOM   3281  O   GLU B 183      10.406   7.922 -32.438  1.00 76.06           O  
ATOM   3282  CG  GLU B 183      14.867   7.770 -32.938  1.00 76.06           C  
ATOM   3283  CD  GLU B 183      15.727   7.152 -34.031  1.00 76.06           C  
ATOM   3284  OE1 GLU B 183      16.797   7.723 -34.344  1.00 76.06           O  
ATOM   3285  OE2 GLU B 183      15.336   6.098 -34.562  1.00 76.06           O  
ATOM   3286  N   ASP B 184      10.883   6.086 -31.359  1.00 69.56           N  
ATOM   3287  CA  ASP B 184       9.547   5.539 -31.531  1.00 69.56           C  
ATOM   3288  C   ASP B 184       8.680   5.797 -30.297  1.00 69.56           C  
ATOM   3289  CB  ASP B 184       9.609   4.039 -31.828  1.00 69.56           C  
ATOM   3290  O   ASP B 184       7.598   5.219 -30.172  1.00 69.56           O  
ATOM   3291  CG  ASP B 184      10.414   3.715 -33.062  1.00 69.56           C  
ATOM   3292  OD1 ASP B 184      10.547   4.586 -33.969  1.00 69.56           O  
ATOM   3293  OD2 ASP B 184      10.922   2.576 -33.156  1.00 69.56           O  
ATOM   3294  N   GLY B 185       9.016   6.621 -29.469  1.00 66.81           N  
ATOM   3295  CA  GLY B 185       8.375   6.715 -28.172  1.00 66.81           C  
ATOM   3296  C   GLY B 185       7.324   7.805 -28.094  1.00 66.81           C  
ATOM   3297  O   GLY B 185       6.691   7.996 -27.047  1.00 66.81           O  
ATOM   3298  N   SER B 186       7.191   8.492 -29.141  1.00 65.00           N  
ATOM   3299  CA  SER B 186       6.250   9.609 -29.047  1.00 65.00           C  
ATOM   3300  C   SER B 186       4.852   9.188 -29.469  1.00 65.00           C  
ATOM   3301  CB  SER B 186       6.727  10.781 -29.891  1.00 65.00           C  
ATOM   3302  O   SER B 186       4.684   8.523 -30.500  1.00 65.00           O  
ATOM   3303  OG  SER B 186       6.621  10.484 -31.281  1.00 65.00           O  
ATOM   3304  N   ARG B 187       3.975   9.125 -28.531  1.00 65.88           N  
ATOM   3305  CA  ARG B 187       2.557   8.867 -28.781  1.00 65.88           C  
ATOM   3306  C   ARG B 187       1.768  10.172 -28.844  1.00 65.88           C  
ATOM   3307  CB  ARG B 187       1.984   7.961 -27.688  1.00 65.88           C  
ATOM   3308  O   ARG B 187       0.789  10.352 -28.109  1.00 65.88           O  
ATOM   3309  CG  ARG B 187       2.646   6.598 -27.609  1.00 65.88           C  
ATOM   3310  CD  ARG B 187       2.033   5.730 -26.516  1.00 65.88           C  
ATOM   3311  NE  ARG B 187       2.752   4.469 -26.359  1.00 65.88           N  
ATOM   3312  NH1 ARG B 187       1.469   3.719 -24.594  1.00 65.88           N  
ATOM   3313  NH2 ARG B 187       3.188   2.432 -25.406  1.00 65.88           N  
ATOM   3314  CZ  ARG B 187       2.469   3.543 -25.453  1.00 65.88           C  
ATOM   3315  N   LEU B 188       2.219  11.055 -29.594  1.00 70.38           N  
ATOM   3316  CA  LEU B 188       1.559  12.352 -29.656  1.00 70.38           C  
ATOM   3317  C   LEU B 188       0.509  12.383 -30.750  1.00 70.38           C  
ATOM   3318  CB  LEU B 188       2.586  13.469 -29.875  1.00 70.38           C  
ATOM   3319  O   LEU B 188       0.799  12.031 -31.906  1.00 70.38           O  
ATOM   3320  CG  LEU B 188       3.621  13.672 -28.766  1.00 70.38           C  
ATOM   3321  CD1 LEU B 188       4.832  14.422 -29.312  1.00 70.38           C  
ATOM   3322  CD2 LEU B 188       3.002  14.422 -27.594  1.00 70.38           C  
ATOM   3323  N   ASN B 189      -0.734  12.375 -30.422  1.00 67.88           N  
ATOM   3324  CA  ASN B 189      -1.791  12.453 -31.438  1.00 67.88           C  
ATOM   3325  C   ASN B 189      -1.943  13.867 -31.984  1.00 67.88           C  
ATOM   3326  CB  ASN B 189      -3.119  11.961 -30.844  1.00 67.88           C  
ATOM   3327  O   ASN B 189      -2.062  14.055 -33.188  1.00 67.88           O  
ATOM   3328  CG  ASN B 189      -3.109  10.477 -30.547  1.00 67.88           C  
ATOM   3329  ND2 ASN B 189      -4.047  10.039 -29.703  1.00 67.88           N  
ATOM   3330  OD1 ASN B 189      -2.268   9.734 -31.047  1.00 67.88           O  
ATOM   3331  N   GLN B 190      -1.905  14.836 -31.156  1.00 76.50           N  
ATOM   3332  CA  GLN B 190      -2.225  16.203 -31.547  1.00 76.50           C  
ATOM   3333  C   GLN B 190      -0.970  17.078 -31.562  1.00 76.50           C  
ATOM   3334  CB  GLN B 190      -3.260  16.812 -30.594  1.00 76.50           C  
ATOM   3335  O   GLN B 190      -0.999  18.203 -32.062  1.00 76.50           O  
ATOM   3336  CG  GLN B 190      -4.629  16.156 -30.672  1.00 76.50           C  
ATOM   3337  CD  GLN B 190      -5.613  16.719 -29.672  1.00 76.50           C  
ATOM   3338  NE2 GLN B 190      -6.840  16.203 -29.688  1.00 76.50           N  
ATOM   3339  OE1 GLN B 190      -5.277  17.594 -28.875  1.00 76.50           O  
ATOM   3340  N   TYR B 191       0.105  16.578 -31.203  1.00 84.62           N  
ATOM   3341  CA  TYR B 191       1.302  17.406 -31.078  1.00 84.62           C  
ATOM   3342  C   TYR B 191       2.512  16.703 -31.688  1.00 84.62           C  
ATOM   3343  CB  TYR B 191       1.574  17.750 -29.609  1.00 84.62           C  
ATOM   3344  O   TYR B 191       2.533  15.477 -31.781  1.00 84.62           O  
ATOM   3345  CG  TYR B 191       0.525  18.641 -29.000  1.00 84.62           C  
ATOM   3346  CD1 TYR B 191       0.593  20.031 -29.125  1.00 84.62           C  
ATOM   3347  CD2 TYR B 191      -0.534  18.109 -28.266  1.00 84.62           C  
ATOM   3348  CE1 TYR B 191      -0.370  20.859 -28.562  1.00 84.62           C  
ATOM   3349  CE2 TYR B 191      -1.503  18.922 -27.703  1.00 84.62           C  
ATOM   3350  OH  TYR B 191      -2.369  21.109 -27.281  1.00 84.62           O  
ATOM   3351  CZ  TYR B 191      -1.412  20.297 -27.844  1.00 84.62           C  
ATOM   3352  N   ASP B 192       3.447  17.562 -32.156  1.00 86.50           N  
ATOM   3353  CA  ASP B 192       4.777  17.094 -32.531  1.00 86.50           C  
ATOM   3354  C   ASP B 192       5.832  17.578 -31.547  1.00 86.50           C  
ATOM   3355  CB  ASP B 192       5.129  17.578 -33.969  1.00 86.50           C  
ATOM   3356  O   ASP B 192       5.781  18.719 -31.078  1.00 86.50           O  
ATOM   3357  CG  ASP B 192       4.273  16.922 -35.031  1.00 86.50           C  
ATOM   3358  OD1 ASP B 192       3.920  15.734 -34.875  1.00 86.50           O  
ATOM   3359  OD2 ASP B 192       3.957  17.609 -36.031  1.00 86.50           O  
ATOM   3360  N   LEU B 193       6.664  16.672 -31.234  1.00 89.81           N  
ATOM   3361  CA  LEU B 193       7.785  17.047 -30.375  1.00 89.81           C  
ATOM   3362  C   LEU B 193       8.930  17.625 -31.203  1.00 89.81           C  
ATOM   3363  CB  LEU B 193       8.281  15.836 -29.578  1.00 89.81           C  
ATOM   3364  O   LEU B 193       9.539  16.922 -32.000  1.00 89.81           O  
ATOM   3365  CG  LEU B 193       9.445  16.078 -28.625  1.00 89.81           C  
ATOM   3366  CD1 LEU B 193       9.016  17.000 -27.484  1.00 89.81           C  
ATOM   3367  CD2 LEU B 193       9.977  14.758 -28.078  1.00 89.81           C  
ATOM   3368  N   LEU B 194       9.195  18.859 -31.031  1.00 89.12           N  
ATOM   3369  CA  LEU B 194      10.227  19.547 -31.812  1.00 89.12           C  
ATOM   3370  C   LEU B 194      11.609  19.297 -31.219  1.00 89.12           C  
ATOM   3371  CB  LEU B 194       9.938  21.047 -31.875  1.00 89.12           C  
ATOM   3372  O   LEU B 194      12.609  19.328 -31.922  1.00 89.12           O  
ATOM   3373  CG  LEU B 194       8.633  21.469 -32.562  1.00 89.12           C  
ATOM   3374  CD1 LEU B 194       8.477  22.984 -32.531  1.00 89.12           C  
ATOM   3375  CD2 LEU B 194       8.578  20.938 -33.969  1.00 89.12           C  
ATOM   3376  N   GLY B 195      11.672  19.047 -29.922  1.00 89.62           N  
ATOM   3377  CA  GLY B 195      12.922  18.859 -29.203  1.00 89.62           C  
ATOM   3378  C   GLY B 195      12.805  19.172 -27.719  1.00 89.62           C  
ATOM   3379  O   GLY B 195      11.703  19.297 -27.188  1.00 89.62           O  
ATOM   3380  N   GLN B 196      13.922  19.078 -27.047  1.00 91.88           N  
ATOM   3381  CA  GLN B 196      13.961  19.375 -25.609  1.00 91.88           C  
ATOM   3382  C   GLN B 196      15.195  20.188 -25.250  1.00 91.88           C  
ATOM   3383  CB  GLN B 196      13.930  18.078 -24.797  1.00 91.88           C  
ATOM   3384  O   GLN B 196      16.234  20.078 -25.906  1.00 91.88           O  
ATOM   3385  CG  GLN B 196      15.180  17.219 -24.953  1.00 91.88           C  
ATOM   3386  CD  GLN B 196      15.148  16.359 -26.203  1.00 91.88           C  
ATOM   3387  NE2 GLN B 196      16.125  15.484 -26.344  1.00 91.88           N  
ATOM   3388  OE1 GLN B 196      14.242  16.484 -27.031  1.00 91.88           O  
ATOM   3389  N   THR B 197      15.031  21.078 -24.328  1.00 93.25           N  
ATOM   3390  CA  THR B 197      16.125  21.859 -23.750  1.00 93.25           C  
ATOM   3391  C   THR B 197      16.188  21.641 -22.250  1.00 93.25           C  
ATOM   3392  CB  THR B 197      15.961  23.359 -24.062  1.00 93.25           C  
ATOM   3393  O   THR B 197      15.195  21.297 -21.609  1.00 93.25           O  
ATOM   3394  CG2 THR B 197      16.062  23.625 -25.562  1.00 93.25           C  
ATOM   3395  OG1 THR B 197      14.680  23.797 -23.609  1.00 93.25           O  
ATOM   3396  N   VAL B 198      17.391  21.734 -21.734  1.00 94.31           N  
ATOM   3397  CA  VAL B 198      17.562  21.516 -20.297  1.00 94.31           C  
ATOM   3398  C   VAL B 198      18.156  22.750 -19.656  1.00 94.31           C  
ATOM   3399  CB  VAL B 198      18.453  20.281 -20.016  1.00 94.31           C  
ATOM   3400  O   VAL B 198      18.859  23.531 -20.312  1.00 94.31           O  
ATOM   3401  CG1 VAL B 198      17.812  19.016 -20.578  1.00 94.31           C  
ATOM   3402  CG2 VAL B 198      19.844  20.484 -20.594  1.00 94.31           C  
ATOM   3403  N   ASP B 199      17.797  23.031 -18.469  1.00 93.00           N  
ATOM   3404  CA  ASP B 199      18.328  24.125 -17.656  1.00 93.00           C  
ATOM   3405  C   ASP B 199      18.375  23.750 -16.172  1.00 93.00           C  
ATOM   3406  CB  ASP B 199      17.484  25.391 -17.844  1.00 93.00           C  
ATOM   3407  O   ASP B 199      17.938  22.656 -15.797  1.00 93.00           O  
ATOM   3408  CG  ASP B 199      17.875  26.516 -16.906  1.00 93.00           C  
ATOM   3409  OD1 ASP B 199      18.922  26.406 -16.234  1.00 93.00           O  
ATOM   3410  OD2 ASP B 199      17.125  27.516 -16.828  1.00 93.00           O  
ATOM   3411  N   SER B 200      19.156  24.547 -15.391  1.00 93.50           N  
ATOM   3412  CA  SER B 200      19.203  24.406 -13.938  1.00 93.50           C  
ATOM   3413  C   SER B 200      19.047  25.750 -13.250  1.00 93.50           C  
ATOM   3414  CB  SER B 200      20.516  23.750 -13.508  1.00 93.50           C  
ATOM   3415  O   SER B 200      19.469  26.781 -13.773  1.00 93.50           O  
ATOM   3416  OG  SER B 200      21.609  24.625 -13.734  1.00 93.50           O  
ATOM   3417  N   GLY B 201      18.234  25.734 -12.102  1.00 94.81           N  
ATOM   3418  CA  GLY B 201      18.000  26.969 -11.352  1.00 94.81           C  
ATOM   3419  C   GLY B 201      17.922  26.750  -9.859  1.00 94.81           C  
ATOM   3420  O   GLY B 201      18.125  25.641  -9.375  1.00 94.81           O  
ATOM   3421  N   ILE B 202      17.781  27.906  -9.172  1.00 95.88           N  
ATOM   3422  CA  ILE B 202      17.656  27.891  -7.719  1.00 95.88           C  
ATOM   3423  C   ILE B 202      16.266  28.375  -7.316  1.00 95.88           C  
ATOM   3424  CB  ILE B 202      18.750  28.750  -7.047  1.00 95.88           C  
ATOM   3425  O   ILE B 202      15.781  29.391  -7.840  1.00 95.88           O  
ATOM   3426  CG1 ILE B 202      20.141  28.203  -7.371  1.00 95.88           C  
ATOM   3427  CG2 ILE B 202      18.516  28.828  -5.531  1.00 95.88           C  
ATOM   3428  CD1 ILE B 202      21.281  29.125  -6.941  1.00 95.88           C  
ATOM   3429  N   VAL B 203      15.617  27.641  -6.496  1.00 91.38           N  
ATOM   3430  CA  VAL B 203      14.328  28.031  -5.945  1.00 91.38           C  
ATOM   3431  C   VAL B 203      14.469  28.297  -4.449  1.00 91.38           C  
ATOM   3432  CB  VAL B 203      13.250  26.938  -6.188  1.00 91.38           C  
ATOM   3433  O   VAL B 203      15.102  27.531  -3.727  1.00 91.38           O  
ATOM   3434  CG1 VAL B 203      11.961  27.281  -5.438  1.00 91.38           C  
ATOM   3435  CG2 VAL B 203      12.977  26.781  -7.684  1.00 91.38           C  
ATOM   3436  N   GLN B 204      13.852  29.359  -4.023  1.00 90.19           N  
ATOM   3437  CA  GLN B 204      13.875  29.734  -2.613  1.00 90.19           C  
ATOM   3438  C   GLN B 204      12.555  29.406  -1.929  1.00 90.19           C  
ATOM   3439  CB  GLN B 204      14.180  31.234  -2.459  1.00 90.19           C  
ATOM   3440  O   GLN B 204      11.484  29.625  -2.494  1.00 90.19           O  
ATOM   3441  CG  GLN B 204      15.609  31.609  -2.803  1.00 90.19           C  
ATOM   3442  CD  GLN B 204      15.906  33.062  -2.564  1.00 90.19           C  
ATOM   3443  NE2 GLN B 204      17.172  33.469  -2.697  1.00 90.19           N  
ATOM   3444  OE1 GLN B 204      15.008  33.875  -2.266  1.00 90.19           O  
ATOM   3445  N   SER B 205      12.641  28.766  -0.779  1.00 84.38           N  
ATOM   3446  CA  SER B 205      11.484  28.469   0.057  1.00 84.38           C  
ATOM   3447  C   SER B 205      11.742  28.844   1.514  1.00 84.38           C  
ATOM   3448  CB  SER B 205      11.125  26.984  -0.046  1.00 84.38           C  
ATOM   3449  O   SER B 205      12.820  29.344   1.852  1.00 84.38           O  
ATOM   3450  OG  SER B 205      11.227  26.359   1.218  1.00 84.38           O  
ATOM   3451  N   SER B 206      10.734  28.594   2.357  1.00 80.44           N  
ATOM   3452  CA  SER B 206      10.852  28.922   3.777  1.00 80.44           C  
ATOM   3453  C   SER B 206      11.883  28.031   4.457  1.00 80.44           C  
ATOM   3454  CB  SER B 206       9.500  28.766   4.477  1.00 80.44           C  
ATOM   3455  O   SER B 206      12.398  28.375   5.523  1.00 80.44           O  
ATOM   3456  OG  SER B 206       9.000  27.453   4.328  1.00 80.44           O  
ATOM   3457  N   THR B 207      12.250  26.969   3.795  1.00 87.00           N  
ATOM   3458  CA  THR B 207      13.148  26.016   4.438  1.00 87.00           C  
ATOM   3459  C   THR B 207      14.555  26.125   3.857  1.00 87.00           C  
ATOM   3460  CB  THR B 207      12.641  24.562   4.281  1.00 87.00           C  
ATOM   3461  O   THR B 207      15.477  25.438   4.309  1.00 87.00           O  
ATOM   3462  CG2 THR B 207      11.281  24.391   4.953  1.00 87.00           C  
ATOM   3463  OG1 THR B 207      12.516  24.266   2.889  1.00 87.00           O  
ATOM   3464  N   GLY B 208      14.734  26.906   2.816  1.00 90.00           N  
ATOM   3465  CA  GLY B 208      16.062  27.078   2.246  1.00 90.00           C  
ATOM   3466  C   GLY B 208      16.047  27.234   0.739  1.00 90.00           C  
ATOM   3467  O   GLY B 208      15.016  27.562   0.155  1.00 90.00           O  
ATOM   3468  N   GLU B 209      17.281  27.109   0.216  1.00 94.94           N  
ATOM   3469  CA  GLU B 209      17.484  27.203  -1.229  1.00 94.94           C  
ATOM   3470  C   GLU B 209      17.781  25.828  -1.835  1.00 94.94           C  
ATOM   3471  CB  GLU B 209      18.594  28.188  -1.560  1.00 94.94           C  
ATOM   3472  O   GLU B 209      18.609  25.078  -1.309  1.00 94.94           O  
ATOM   3473  CG  GLU B 209      18.312  29.609  -1.118  1.00 94.94           C  
ATOM   3474  CD  GLU B 209      19.406  30.594  -1.520  1.00 94.94           C  
ATOM   3475  OE1 GLU B 209      19.109  31.781  -1.724  1.00 94.94           O  
ATOM   3476  OE2 GLU B 209      20.578  30.156  -1.631  1.00 94.94           O  
ATOM   3477  N   TYR B 210      17.109  25.562  -2.908  1.00 94.44           N  
ATOM   3478  CA  TYR B 210      17.234  24.234  -3.518  1.00 94.44           C  
ATOM   3479  C   TYR B 210      17.609  24.344  -4.988  1.00 94.44           C  
ATOM   3480  CB  TYR B 210      15.914  23.469  -3.373  1.00 94.44           C  
ATOM   3481  O   TYR B 210      17.188  25.281  -5.676  1.00 94.44           O  
ATOM   3482  CG  TYR B 210      15.484  23.250  -1.941  1.00 94.44           C  
ATOM   3483  CD1 TYR B 210      15.828  22.078  -1.258  1.00 94.44           C  
ATOM   3484  CD2 TYR B 210      14.742  24.219  -1.270  1.00 94.44           C  
ATOM   3485  CE1 TYR B 210      15.438  21.891   0.062  1.00 94.44           C  
ATOM   3486  CE2 TYR B 210      14.344  24.016   0.050  1.00 94.44           C  
ATOM   3487  OH  TYR B 210      14.305  22.656   2.012  1.00 94.44           O  
ATOM   3488  CZ  TYR B 210      14.695  22.859   0.706  1.00 94.44           C  
ATOM   3489  N   VAL B 211      18.406  23.438  -5.457  1.00 96.25           N  
ATOM   3490  CA  VAL B 211      18.719  23.328  -6.879  1.00 96.25           C  
ATOM   3491  C   VAL B 211      17.578  22.594  -7.598  1.00 96.25           C  
ATOM   3492  CB  VAL B 211      20.062  22.609  -7.117  1.00 96.25           C  
ATOM   3493  O   VAL B 211      17.156  21.531  -7.164  1.00 96.25           O  
ATOM   3494  CG1 VAL B 211      20.328  22.438  -8.609  1.00 96.25           C  
ATOM   3495  CG2 VAL B 211      21.203  23.375  -6.449  1.00 96.25           C  
ATOM   3496  N   VAL B 212      17.078  23.188  -8.672  1.00 96.44           N  
ATOM   3497  CA  VAL B 212      16.016  22.578  -9.453  1.00 96.44           C  
ATOM   3498  C   VAL B 212      16.469  22.391 -10.898  1.00 96.44           C  
ATOM   3499  CB  VAL B 212      14.727  23.438  -9.422  1.00 96.44           C  
ATOM   3500  O   VAL B 212      16.922  23.344 -11.547  1.00 96.44           O  
ATOM   3501  CG1 VAL B 212      13.656  22.859 -10.336  1.00 96.44           C  
ATOM   3502  CG2 VAL B 212      14.203  23.562  -7.988  1.00 96.44           C  
ATOM   3503  N   MET B 213      16.453  21.156 -11.297  1.00 96.19           N  
ATOM   3504  CA  MET B 213      16.750  20.797 -12.680  1.00 96.19           C  
ATOM   3505  C   MET B 213      15.492  20.812 -13.531  1.00 96.19           C  
ATOM   3506  CB  MET B 213      17.422  19.422 -12.750  1.00 96.19           C  
ATOM   3507  O   MET B 213      14.445  20.312 -13.117  1.00 96.19           O  
ATOM   3508  CG  MET B 213      18.547  19.234 -11.750  1.00 96.19           C  
ATOM   3509  SD  MET B 213      19.969  20.344 -12.078  1.00 96.19           S  
ATOM   3510  CE  MET B 213      20.609  19.594 -13.609  1.00 96.19           C  
ATOM   3511  N   THR B 214      15.578  21.422 -14.750  1.00 96.31           N  
ATOM   3512  CA  THR B 214      14.383  21.547 -15.570  1.00 96.31           C  
ATOM   3513  C   THR B 214      14.664  21.109 -17.000  1.00 96.31           C  
ATOM   3514  CB  THR B 214      13.859  23.000 -15.562  1.00 96.31           C  
ATOM   3515  O   THR B 214      15.688  21.469 -17.578  1.00 96.31           O  
ATOM   3516  CG2 THR B 214      12.562  23.125 -16.359  1.00 96.31           C  
ATOM   3517  OG1 THR B 214      13.609  23.406 -14.211  1.00 96.31           O  
ATOM   3518  N   THR B 215      13.875  20.297 -17.516  1.00 95.81           N  
ATOM   3519  CA  THR B 215      13.836  19.984 -18.953  1.00 95.81           C  
ATOM   3520  C   THR B 215      12.562  20.547 -19.578  1.00 95.81           C  
ATOM   3521  CB  THR B 215      13.906  18.469 -19.188  1.00 95.81           C  
ATOM   3522  O   THR B 215      11.469  20.375 -19.047  1.00 95.81           O  
ATOM   3523  CG2 THR B 215      13.906  18.141 -20.688  1.00 95.81           C  
ATOM   3524  OG1 THR B 215      15.109  17.953 -18.609  1.00 95.81           O  
ATOM   3525  N   HIS B 216      12.672  21.219 -20.688  1.00 95.25           N  
ATOM   3526  CA  HIS B 216      11.539  21.734 -21.453  1.00 95.25           C  
ATOM   3527  C   HIS B 216      11.312  20.938 -22.719  1.00 95.25           C  
ATOM   3528  CB  HIS B 216      11.742  23.219 -21.781  1.00 95.25           C  
ATOM   3529  O   HIS B 216      12.203  20.844 -23.562  1.00 95.25           O  
ATOM   3530  CG  HIS B 216      11.766  24.109 -20.594  1.00 95.25           C  
ATOM   3531  CD2 HIS B 216      10.789  24.844 -20.000  1.00 95.25           C  
ATOM   3532  ND1 HIS B 216      12.906  24.328 -19.844  1.00 95.25           N  
ATOM   3533  CE1 HIS B 216      12.625  25.156 -18.859  1.00 95.25           C  
ATOM   3534  NE2 HIS B 216      11.344  25.484 -18.938  1.00 95.25           N  
ATOM   3535  N   PHE B 217      10.211  20.328 -22.797  1.00 93.88           N  
ATOM   3536  CA  PHE B 217       9.812  19.656 -24.031  1.00 93.88           C  
ATOM   3537  C   PHE B 217       9.016  20.594 -24.938  1.00 93.88           C  
ATOM   3538  CB  PHE B 217       8.984  18.406 -23.734  1.00 93.88           C  
ATOM   3539  O   PHE B 217       7.957  21.078 -24.547  1.00 93.88           O  
ATOM   3540  CG  PHE B 217       9.727  17.375 -22.922  1.00 93.88           C  
ATOM   3541  CD1 PHE B 217      10.625  16.500 -23.516  1.00 93.88           C  
ATOM   3542  CD2 PHE B 217       9.523  17.281 -21.547  1.00 93.88           C  
ATOM   3543  CE1 PHE B 217      11.312  15.547 -22.766  1.00 93.88           C  
ATOM   3544  CE2 PHE B 217      10.203  16.328 -20.781  1.00 93.88           C  
ATOM   3545  CZ  PHE B 217      11.094  15.461 -21.406  1.00 93.88           C  
ATOM   3546  N   HIS B 218       9.516  20.828 -26.109  1.00 92.69           N  
ATOM   3547  CA  HIS B 218       8.883  21.766 -27.031  1.00 92.69           C  
ATOM   3548  C   HIS B 218       7.898  21.047 -27.953  1.00 92.69           C  
ATOM   3549  CB  HIS B 218       9.945  22.500 -27.859  1.00 92.69           C  
ATOM   3550  O   HIS B 218       8.297  20.188 -28.750  1.00 92.69           O  
ATOM   3551  CG  HIS B 218      10.938  23.250 -27.031  1.00 92.69           C  
ATOM   3552  CD2 HIS B 218      12.227  22.969 -26.719  1.00 92.69           C  
ATOM   3553  ND1 HIS B 218      10.633  24.438 -26.406  1.00 92.69           N  
ATOM   3554  CE1 HIS B 218      11.695  24.875 -25.750  1.00 92.69           C  
ATOM   3555  NE2 HIS B 218      12.680  24.000 -25.922  1.00 92.69           N  
ATOM   3556  N   LEU B 219       6.691  21.453 -27.781  1.00 90.81           N  
ATOM   3557  CA  LEU B 219       5.621  20.844 -28.547  1.00 90.81           C  
ATOM   3558  C   LEU B 219       5.000  21.828 -29.531  1.00 90.81           C  
ATOM   3559  CB  LEU B 219       4.543  20.281 -27.609  1.00 90.81           C  
ATOM   3560  O   LEU B 219       4.879  23.016 -29.219  1.00 90.81           O  
ATOM   3561  CG  LEU B 219       5.016  19.297 -26.547  1.00 90.81           C  
ATOM   3562  CD1 LEU B 219       3.877  18.969 -25.578  1.00 90.81           C  
ATOM   3563  CD2 LEU B 219       5.566  18.031 -27.188  1.00 90.81           C  
ATOM   3564  N   LYS B 220       4.660  21.281 -30.672  1.00 88.62           N  
ATOM   3565  CA  LYS B 220       3.926  22.047 -31.672  1.00 88.62           C  
ATOM   3566  C   LYS B 220       2.707  21.281 -32.188  1.00 88.62           C  
ATOM   3567  CB  LYS B 220       4.836  22.422 -32.844  1.00 88.62           C  
ATOM   3568  O   LYS B 220       2.775  20.078 -32.406  1.00 88.62           O  
ATOM   3569  CG  LYS B 220       4.215  23.406 -33.812  1.00 88.62           C  
ATOM   3570  CD  LYS B 220       5.195  23.781 -34.938  1.00 88.62           C  
ATOM   3571  CE  LYS B 220       4.578  24.781 -35.906  1.00 88.62           C  
ATOM   3572  NZ  LYS B 220       5.559  25.219 -36.938  1.00 88.62           N  
ATOM   3573  N   ARG B 221       1.647  21.906 -32.312  1.00 84.31           N  
ATOM   3574  CA  ARG B 221       0.427  21.266 -32.812  1.00 84.31           C  
ATOM   3575  C   ARG B 221       0.535  20.953 -34.281  1.00 84.31           C  
ATOM   3576  CB  ARG B 221      -0.785  22.172 -32.531  1.00 84.31           C  
ATOM   3577  O   ARG B 221       1.121  21.734 -35.062  1.00 84.31           O  
ATOM   3578  CG  ARG B 221      -2.113  21.422 -32.562  1.00 84.31           C  
ATOM   3579  CD  ARG B 221      -3.266  22.328 -32.156  1.00 84.31           C  
ATOM   3580  NE  ARG B 221      -3.266  22.578 -30.703  1.00 84.31           N  
ATOM   3581  NH1 ARG B 221      -4.777  20.906 -30.203  1.00 84.31           N  
ATOM   3582  NH2 ARG B 221      -3.904  22.203 -28.531  1.00 84.31           N  
ATOM   3583  CZ  ARG B 221      -3.982  21.891 -29.812  1.00 84.31           C  
TER    3584      ARG B 221                                                      
ATOM   3585  N   GLN C   1      37.688  25.078  14.250  1.00 28.27           N  
ATOM   3586  CA  GLN C   1      37.969  23.672  13.961  1.00 28.27           C  
ATOM   3587  C   GLN C   1      37.688  23.344  12.492  1.00 28.27           C  
ATOM   3588  CB  GLN C   1      37.156  22.750  14.859  1.00 28.27           C  
ATOM   3589  O   GLN C   1      36.656  23.734  11.953  1.00 28.27           O  
ATOM   3590  CG  GLN C   1      37.844  22.391  16.172  1.00 28.27           C  
ATOM   3591  CD  GLN C   1      37.031  21.406  17.000  1.00 28.27           C  
ATOM   3592  NE2 GLN C   1      37.656  20.891  18.062  1.00 28.27           N  
ATOM   3593  OE1 GLN C   1      35.875  21.094  16.688  1.00 28.27           O  
ATOM   3594  N   SER C   2      38.688  23.109  11.680  1.00 33.12           N  
ATOM   3595  CA  SER C   2      38.656  22.969  10.227  1.00 33.12           C  
ATOM   3596  C   SER C   2      37.594  21.953   9.805  1.00 33.12           C  
ATOM   3597  CB  SER C   2      40.000  22.531   9.688  1.00 33.12           C  
ATOM   3598  O   SER C   2      37.469  20.875  10.383  1.00 33.12           O  
ATOM   3599  OG  SER C   2      40.250  21.156   9.969  1.00 33.12           O  
ATOM   3600  N   VAL C   3      36.500  22.219   9.172  1.00 38.66           N  
ATOM   3601  CA  VAL C   3      35.406  21.469   8.570  1.00 38.66           C  
ATOM   3602  C   VAL C   3      35.938  20.234   7.867  1.00 38.66           C  
ATOM   3603  CB  VAL C   3      34.625  22.344   7.578  1.00 38.66           C  
ATOM   3604  O   VAL C   3      35.188  19.312   7.531  1.00 38.66           O  
ATOM   3605  CG1 VAL C   3      33.469  21.547   6.969  1.00 38.66           C  
ATOM   3606  CG2 VAL C   3      34.094  23.609   8.273  1.00 38.66           C  
ATOM   3607  N   ASN C   4      37.250  20.156   7.395  1.00 37.06           N  
ATOM   3608  CA  ASN C   4      37.750  19.125   6.484  1.00 37.06           C  
ATOM   3609  C   ASN C   4      38.125  17.844   7.227  1.00 37.06           C  
ATOM   3610  CB  ASN C   4      38.969  19.656   5.703  1.00 37.06           C  
ATOM   3611  O   ASN C   4      38.906  17.047   6.738  1.00 37.06           O  
ATOM   3612  CG  ASN C   4      38.562  20.453   4.480  1.00 37.06           C  
ATOM   3613  ND2 ASN C   4      39.500  21.234   3.955  1.00 37.06           N  
ATOM   3614  OD1 ASN C   4      37.438  20.359   4.008  1.00 37.06           O  
ATOM   3615  N   ASP C   5      38.250  17.672   8.633  1.00 43.34           N  
ATOM   3616  CA  ASP C   5      38.750  16.406   9.172  1.00 43.34           C  
ATOM   3617  C   ASP C   5      37.812  15.258   8.883  1.00 43.34           C  
ATOM   3618  CB  ASP C   5      39.000  16.531  10.680  1.00 43.34           C  
ATOM   3619  O   ASP C   5      36.594  15.391   9.078  1.00 43.34           O  
ATOM   3620  CG  ASP C   5      40.281  15.875  11.125  1.00 43.34           C  
ATOM   3621  OD1 ASP C   5      40.938  15.195  10.305  1.00 43.34           O  
ATOM   3622  OD2 ASP C   5      40.656  16.031  12.312  1.00 43.34           O  
ATOM   3623  N   PRO C   6      38.156  14.219   7.996  1.00 49.84           N  
ATOM   3624  CA  PRO C   6      37.438  12.961   7.805  1.00 49.84           C  
ATOM   3625  C   PRO C   6      36.562  12.586   9.000  1.00 49.84           C  
ATOM   3626  CB  PRO C   6      38.562  11.938   7.609  1.00 49.84           C  
ATOM   3627  O   PRO C   6      35.688  11.711   8.898  1.00 49.84           O  
ATOM   3628  CG  PRO C   6      39.812  12.703   7.844  1.00 49.84           C  
ATOM   3629  CD  PRO C   6      39.438  14.141   8.109  1.00 49.84           C  
ATOM   3630  N   SER C   7      36.719  13.266  10.281  1.00 60.72           N  
ATOM   3631  CA  SER C   7      36.219  13.070  11.641  1.00 60.72           C  
ATOM   3632  C   SER C   7      34.812  13.602  11.781  1.00 60.72           C  
ATOM   3633  CB  SER C   7      37.125  13.758  12.656  1.00 60.72           C  
ATOM   3634  O   SER C   7      34.062  13.180  12.680  1.00 60.72           O  
ATOM   3635  OG  SER C   7      37.125  15.164  12.484  1.00 60.72           O  
ATOM   3636  N   ASN C   8      34.344  14.344  10.648  1.00 72.56           N  
ATOM   3637  CA  ASN C   8      33.062  14.977  10.875  1.00 72.56           C  
ATOM   3638  C   ASN C   8      31.906  13.992  10.648  1.00 72.56           C  
ATOM   3639  CB  ASN C   8      32.875  16.203   9.977  1.00 72.56           C  
ATOM   3640  O   ASN C   8      30.953  13.945  11.430  1.00 72.56           O  
ATOM   3641  CG  ASN C   8      32.781  17.500  10.766  1.00 72.56           C  
ATOM   3642  ND2 ASN C   8      32.812  18.625  10.070  1.00 72.56           N  
ATOM   3643  OD1 ASN C   8      32.656  17.469  11.992  1.00 72.56           O  
ATOM   3644  N   MET C   9      32.125  13.125   9.641  1.00 81.06           N  
ATOM   3645  CA  MET C   9      31.031  12.164   9.398  1.00 81.06           C  
ATOM   3646  C   MET C   9      30.875  11.219  10.586  1.00 81.06           C  
ATOM   3647  CB  MET C   9      31.297  11.367   8.125  1.00 81.06           C  
ATOM   3648  O   MET C   9      29.750  10.891  10.969  1.00 81.06           O  
ATOM   3649  CG  MET C   9      30.078  10.680   7.559  1.00 81.06           C  
ATOM   3650  SD  MET C   9      30.266  10.227   5.789  1.00 81.06           S  
ATOM   3651  CE  MET C   9      30.906   8.531   5.961  1.00 81.06           C  
ATOM   3652  N   SER C  10      32.000  10.836  11.086  1.00 85.19           N  
ATOM   3653  CA  SER C  10      31.953   9.961  12.250  1.00 85.19           C  
ATOM   3654  C   SER C  10      31.328  10.656  13.445  1.00 85.19           C  
ATOM   3655  CB  SER C  10      33.375   9.477  12.617  1.00 85.19           C  
ATOM   3656  O   SER C  10      30.531  10.055  14.172  1.00 85.19           O  
ATOM   3657  OG  SER C  10      34.156  10.547  13.109  1.00 85.19           O  
ATOM   3658  N   LEU C  11      31.719  11.930  13.523  1.00 88.69           N  
ATOM   3659  CA  LEU C  11      31.141  12.695  14.625  1.00 88.69           C  
ATOM   3660  C   LEU C  11      29.641  12.867  14.453  1.00 88.69           C  
ATOM   3661  CB  LEU C  11      31.812  14.070  14.727  1.00 88.69           C  
ATOM   3662  O   LEU C  11      28.875  12.758  15.422  1.00 88.69           O  
ATOM   3663  CG  LEU C  11      31.500  14.891  15.977  1.00 88.69           C  
ATOM   3664  CD1 LEU C  11      32.094  14.219  17.219  1.00 88.69           C  
ATOM   3665  CD2 LEU C  11      32.031  16.312  15.828  1.00 88.69           C  
ATOM   3666  N   VAL C  12      29.250  13.094  13.250  1.00 89.25           N  
ATOM   3667  CA  VAL C  12      27.828  13.258  12.969  1.00 89.25           C  
ATOM   3668  C   VAL C  12      27.094  11.945  13.219  1.00 89.25           C  
ATOM   3669  CB  VAL C  12      27.578  13.727  11.516  1.00 89.25           C  
ATOM   3670  O   VAL C  12      26.016  11.930  13.844  1.00 89.25           O  
ATOM   3671  CG1 VAL C  12      26.094  13.703  11.172  1.00 89.25           C  
ATOM   3672  CG2 VAL C  12      28.156  15.125  11.305  1.00 89.25           C  
ATOM   3673  N   LYS C  13      27.703  10.906  12.789  1.00 90.56           N  
ATOM   3674  CA  LYS C  13      27.109   9.594  13.000  1.00 90.56           C  
ATOM   3675  C   LYS C  13      26.938   9.297  14.484  1.00 90.56           C  
ATOM   3676  CB  LYS C  13      27.953   8.508  12.352  1.00 90.56           C  
ATOM   3677  O   LYS C  13      25.859   8.844  14.914  1.00 90.56           O  
ATOM   3678  CG  LYS C  13      27.453   7.094  12.586  1.00 90.56           C  
ATOM   3679  CD  LYS C  13      28.281   6.062  11.836  1.00 90.56           C  
ATOM   3680  CE  LYS C  13      27.828   4.641  12.148  1.00 90.56           C  
ATOM   3681  NZ  LYS C  13      26.344   4.555  12.312  1.00 90.56           N  
ATOM   3682  N   GLU C  14      27.922   9.547  15.234  1.00 92.62           N  
ATOM   3683  CA  GLU C  14      27.844   9.320  16.672  1.00 92.62           C  
ATOM   3684  C   GLU C  14      26.766  10.188  17.312  1.00 92.62           C  
ATOM   3685  CB  GLU C  14      29.203   9.594  17.328  1.00 92.62           C  
ATOM   3686  O   GLU C  14      26.062   9.742  18.219  1.00 92.62           O  
ATOM   3687  CG  GLU C  14      30.234   8.492  17.094  1.00 92.62           C  
ATOM   3688  CD  GLU C  14      31.594   8.797  17.719  1.00 92.62           C  
ATOM   3689  OE1 GLU C  14      32.531   8.008  17.516  1.00 92.62           O  
ATOM   3690  OE2 GLU C  14      31.703   9.836  18.406  1.00 92.62           O  
ATOM   3691  N   THR C  15      26.734  11.383  16.844  1.00 92.44           N  
ATOM   3692  CA  THR C  15      25.734  12.297  17.375  1.00 92.44           C  
ATOM   3693  C   THR C  15      24.328  11.766  17.109  1.00 92.44           C  
ATOM   3694  CB  THR C  15      25.891  13.703  16.766  1.00 92.44           C  
ATOM   3695  O   THR C  15      23.500  11.688  18.016  1.00 92.44           O  
ATOM   3696  CG2 THR C  15      24.828  14.648  17.312  1.00 92.44           C  
ATOM   3697  OG1 THR C  15      27.188  14.219  17.094  1.00 92.44           O  
ATOM   3698  N   VAL C  16      24.094  11.344  15.906  1.00 93.06           N  
ATOM   3699  CA  VAL C  16      22.766  10.844  15.531  1.00 93.06           C  
ATOM   3700  C   VAL C  16      22.469   9.562  16.297  1.00 93.06           C  
ATOM   3701  CB  VAL C  16      22.672  10.586  14.008  1.00 93.06           C  
ATOM   3702  O   VAL C  16      21.359   9.383  16.812  1.00 93.06           O  
ATOM   3703  CG1 VAL C  16      21.359   9.883  13.664  1.00 93.06           C  
ATOM   3704  CG2 VAL C  16      22.797  11.898  13.242  1.00 93.06           C  
ATOM   3705  N   ASP C  17      23.469   8.703  16.422  1.00 94.06           N  
ATOM   3706  CA  ASP C  17      23.297   7.473  17.188  1.00 94.06           C  
ATOM   3707  C   ASP C  17      22.906   7.777  18.625  1.00 94.06           C  
ATOM   3708  CB  ASP C  17      24.562   6.625  17.156  1.00 94.06           C  
ATOM   3709  O   ASP C  17      22.000   7.145  19.188  1.00 94.06           O  
ATOM   3710  CG  ASP C  17      24.734   5.871  15.844  1.00 94.06           C  
ATOM   3711  OD1 ASP C  17      23.766   5.758  15.070  1.00 94.06           O  
ATOM   3712  OD2 ASP C  17      25.859   5.375  15.586  1.00 94.06           O  
ATOM   3713  N   ARG C  18      23.516   8.750  19.188  1.00 94.62           N  
ATOM   3714  CA  ARG C  18      23.250   9.125  20.562  1.00 94.62           C  
ATOM   3715  C   ARG C  18      21.844   9.695  20.719  1.00 94.62           C  
ATOM   3716  CB  ARG C  18      24.281  10.148  21.062  1.00 94.62           C  
ATOM   3717  O   ARG C  18      21.141   9.383  21.672  1.00 94.62           O  
ATOM   3718  CG  ARG C  18      24.203  10.430  22.547  1.00 94.62           C  
ATOM   3719  CD  ARG C  18      25.188  11.500  22.984  1.00 94.62           C  
ATOM   3720  NE  ARG C  18      26.531  11.234  22.453  1.00 94.62           N  
ATOM   3721  NH1 ARG C  18      26.984  13.438  21.938  1.00 94.62           N  
ATOM   3722  NH2 ARG C  18      28.547  11.812  21.516  1.00 94.62           N  
ATOM   3723  CZ  ARG C  18      27.359  12.164  21.969  1.00 94.62           C  
ATOM   3724  N   LEU C  19      21.438  10.523  19.781  1.00 94.25           N  
ATOM   3725  CA  LEU C  19      20.125  11.148  19.828  1.00 94.25           C  
ATOM   3726  C   LEU C  19      19.016  10.102  19.750  1.00 94.25           C  
ATOM   3727  CB  LEU C  19      19.969  12.164  18.703  1.00 94.25           C  
ATOM   3728  O   LEU C  19      18.016  10.195  20.469  1.00 94.25           O  
ATOM   3729  CG  LEU C  19      20.797  13.438  18.812  1.00 94.25           C  
ATOM   3730  CD1 LEU C  19      20.656  14.273  17.547  1.00 94.25           C  
ATOM   3731  CD2 LEU C  19      20.391  14.242  20.031  1.00 94.25           C  
ATOM   3732  N   LEU C  20      19.234   9.055  18.953  1.00 94.12           N  
ATOM   3733  CA  LEU C  20      18.172   8.086  18.688  1.00 94.12           C  
ATOM   3734  C   LEU C  20      18.203   6.961  19.719  1.00 94.12           C  
ATOM   3735  CB  LEU C  20      18.297   7.512  17.281  1.00 94.12           C  
ATOM   3736  O   LEU C  20      17.219   6.262  19.922  1.00 94.12           O  
ATOM   3737  CG  LEU C  20      18.078   8.484  16.125  1.00 94.12           C  
ATOM   3738  CD1 LEU C  20      18.219   7.773  14.789  1.00 94.12           C  
ATOM   3739  CD2 LEU C  20      16.688   9.133  16.234  1.00 94.12           C  
ATOM   3740  N   LYS C  21      19.375   6.828  20.312  1.00 92.31           N  
ATOM   3741  CA  LYS C  21      19.484   5.781  21.312  1.00 92.31           C  
ATOM   3742  C   LYS C  21      18.562   6.062  22.500  1.00 92.31           C  
ATOM   3743  CB  LYS C  21      20.922   5.645  21.812  1.00 92.31           C  
ATOM   3744  O   LYS C  21      18.719   7.074  23.188  1.00 92.31           O  
ATOM   3745  CG  LYS C  21      21.172   4.414  22.656  1.00 92.31           C  
ATOM   3746  CD  LYS C  21      22.656   4.277  23.031  1.00 92.31           C  
ATOM   3747  CE  LYS C  21      22.906   3.018  23.844  1.00 92.31           C  
ATOM   3748  NZ  LYS C  21      24.359   2.854  24.156  1.00 92.31           N  
ATOM   3749  N   GLY C  22      17.500   5.230  22.703  1.00 88.25           N  
ATOM   3750  CA  GLY C  22      16.578   5.367  23.828  1.00 88.25           C  
ATOM   3751  C   GLY C  22      15.445   6.344  23.547  1.00 88.25           C  
ATOM   3752  O   GLY C  22      14.672   6.668  24.453  1.00 88.25           O  
ATOM   3753  N   TYR C  23      15.500   7.000  22.422  1.00 93.06           N  
ATOM   3754  CA  TYR C  23      14.414   7.902  22.062  1.00 93.06           C  
ATOM   3755  C   TYR C  23      13.086   7.156  22.016  1.00 93.06           C  
ATOM   3756  CB  TYR C  23      14.695   8.578  20.719  1.00 93.06           C  
ATOM   3757  O   TYR C  23      12.945   6.195  21.250  1.00 93.06           O  
ATOM   3758  CG  TYR C  23      13.656   9.602  20.328  1.00 93.06           C  
ATOM   3759  CD1 TYR C  23      12.617   9.266  19.469  1.00 93.06           C  
ATOM   3760  CD2 TYR C  23      13.719  10.898  20.812  1.00 93.06           C  
ATOM   3761  CE1 TYR C  23      11.664  10.203  19.094  1.00 93.06           C  
ATOM   3762  CE2 TYR C  23      12.766  11.844  20.453  1.00 93.06           C  
ATOM   3763  OH  TYR C  23      10.797  12.422  19.234  1.00 93.06           O  
ATOM   3764  CZ  TYR C  23      11.742  11.492  19.594  1.00 93.06           C  
ATOM   3765  N   ASP C  24      12.109   7.527  22.875  1.00 91.44           N  
ATOM   3766  CA  ASP C  24      10.805   6.879  22.922  1.00 91.44           C  
ATOM   3767  C   ASP C  24       9.797   7.609  22.031  1.00 91.44           C  
ATOM   3768  CB  ASP C  24      10.289   6.816  24.359  1.00 91.44           C  
ATOM   3769  O   ASP C  24       9.211   8.617  22.453  1.00 91.44           O  
ATOM   3770  CG  ASP C  24       9.133   5.848  24.531  1.00 91.44           C  
ATOM   3771  OD1 ASP C  24       8.492   5.473  23.531  1.00 91.44           O  
ATOM   3772  OD2 ASP C  24       8.859   5.453  25.688  1.00 91.44           O  
ATOM   3773  N   ILE C  25       9.609   7.059  20.891  1.00 90.62           N  
ATOM   3774  CA  ILE C  25       8.766   7.668  19.859  1.00 90.62           C  
ATOM   3775  C   ILE C  25       7.312   7.680  20.328  1.00 90.62           C  
ATOM   3776  CB  ILE C  25       8.883   6.918  18.516  1.00 90.62           C  
ATOM   3777  O   ILE C  25       6.492   8.438  19.812  1.00 90.62           O  
ATOM   3778  CG1 ILE C  25       8.039   7.617  17.438  1.00 90.62           C  
ATOM   3779  CG2 ILE C  25       8.469   5.453  18.672  1.00 90.62           C  
ATOM   3780  CD1 ILE C  25       8.258   7.074  16.031  1.00 90.62           C  
ATOM   3781  N   ARG C  26       6.910   6.914  21.312  1.00 88.69           N  
ATOM   3782  CA  ARG C  26       5.523   6.758  21.750  1.00 88.69           C  
ATOM   3783  C   ARG C  26       5.062   7.973  22.547  1.00 88.69           C  
ATOM   3784  CB  ARG C  26       5.367   5.488  22.594  1.00 88.69           C  
ATOM   3785  O   ARG C  26       3.861   8.195  22.719  1.00 88.69           O  
ATOM   3786  CG  ARG C  26       5.703   4.207  21.844  1.00 88.69           C  
ATOM   3787  CD  ARG C  26       5.781   3.012  22.781  1.00 88.69           C  
ATOM   3788  NE  ARG C  26       6.898   3.133  23.719  1.00 88.69           N  
ATOM   3789  NH1 ARG C  26       6.469   1.139  24.812  1.00 88.69           N  
ATOM   3790  NH2 ARG C  26       8.234   2.449  25.453  1.00 88.69           N  
ATOM   3791  CZ  ARG C  26       7.199   2.240  24.656  1.00 88.69           C  
ATOM   3792  N   LEU C  27       6.035   8.773  22.984  1.00 90.38           N  
ATOM   3793  CA  LEU C  27       5.719   9.891  23.859  1.00 90.38           C  
ATOM   3794  C   LEU C  27       6.008  11.219  23.172  1.00 90.38           C  
ATOM   3795  CB  LEU C  27       6.520   9.805  25.156  1.00 90.38           C  
ATOM   3796  O   LEU C  27       7.055  11.383  22.531  1.00 90.38           O  
ATOM   3797  CG  LEU C  27       6.328   8.531  25.984  1.00 90.38           C  
ATOM   3798  CD1 LEU C  27       7.285   8.516  27.172  1.00 90.38           C  
ATOM   3799  CD2 LEU C  27       4.883   8.406  26.453  1.00 90.38           C  
ATOM   3800  N   ARG C  28       5.023  12.102  23.297  1.00 91.94           N  
ATOM   3801  CA  ARG C  28       5.270  13.461  22.812  1.00 91.94           C  
ATOM   3802  C   ARG C  28       6.383  14.133  23.609  1.00 91.94           C  
ATOM   3803  CB  ARG C  28       3.990  14.297  22.891  1.00 91.94           C  
ATOM   3804  O   ARG C  28       6.711  13.695  24.703  1.00 91.94           O  
ATOM   3805  CG  ARG C  28       3.479  14.508  24.297  1.00 91.94           C  
ATOM   3806  CD  ARG C  28       2.465  15.641  24.375  1.00 91.94           C  
ATOM   3807  NE  ARG C  28       2.113  15.969  25.750  1.00 91.94           N  
ATOM   3808  NH1 ARG C  28       3.326  17.938  25.812  1.00 91.94           N  
ATOM   3809  NH2 ARG C  28       2.150  17.250  27.656  1.00 91.94           N  
ATOM   3810  CZ  ARG C  28       2.531  17.047  26.406  1.00 91.94           C  
ATOM   3811  N   PRO C  29       6.996  15.234  22.984  1.00 93.88           N  
ATOM   3812  CA  PRO C  29       8.008  15.977  23.750  1.00 93.88           C  
ATOM   3813  C   PRO C  29       7.484  16.516  25.078  1.00 93.88           C  
ATOM   3814  CB  PRO C  29       8.391  17.125  22.797  1.00 93.88           C  
ATOM   3815  O   PRO C  29       6.332  16.953  25.156  1.00 93.88           O  
ATOM   3816  CG  PRO C  29       8.039  16.609  21.438  1.00 93.88           C  
ATOM   3817  CD  PRO C  29       6.820  15.750  21.547  1.00 93.88           C  
ATOM   3818  N   ASP C  30       8.312  16.391  26.094  1.00 89.75           N  
ATOM   3819  CA  ASP C  30       8.008  16.906  27.422  1.00 89.75           C  
ATOM   3820  C   ASP C  30       6.688  16.344  27.938  1.00 89.75           C  
ATOM   3821  CB  ASP C  30       7.965  18.438  27.406  1.00 89.75           C  
ATOM   3822  O   ASP C  30       5.828  17.094  28.391  1.00 89.75           O  
ATOM   3823  CG  ASP C  30       8.102  19.047  28.781  1.00 89.75           C  
ATOM   3824  OD1 ASP C  30       8.578  18.359  29.719  1.00 89.75           O  
ATOM   3825  OD2 ASP C  30       7.734  20.234  28.953  1.00 89.75           O  
ATOM   3826  N   PHE C  31       6.535  15.086  27.812  1.00 88.25           N  
ATOM   3827  CA  PHE C  31       5.309  14.430  28.250  1.00 88.25           C  
ATOM   3828  C   PHE C  31       5.031  14.711  29.719  1.00 88.25           C  
ATOM   3829  CB  PHE C  31       5.391  12.922  28.000  1.00 88.25           C  
ATOM   3830  O   PHE C  31       5.926  14.594  30.562  1.00 88.25           O  
ATOM   3831  CG  PHE C  31       4.094  12.195  28.250  1.00 88.25           C  
ATOM   3832  CD1 PHE C  31       3.797  11.680  29.500  1.00 88.25           C  
ATOM   3833  CD2 PHE C  31       3.174  12.031  27.219  1.00 88.25           C  
ATOM   3834  CE1 PHE C  31       2.598  11.008  29.734  1.00 88.25           C  
ATOM   3835  CE2 PHE C  31       1.975  11.359  27.438  1.00 88.25           C  
ATOM   3836  CZ  PHE C  31       1.689  10.852  28.703  1.00 88.25           C  
ATOM   3837  N   GLY C  32       3.801  15.023  30.031  1.00 81.88           N  
ATOM   3838  CA  GLY C  32       3.432  15.391  31.375  1.00 81.88           C  
ATOM   3839  C   GLY C  32       3.666  16.859  31.688  1.00 81.88           C  
ATOM   3840  O   GLY C  32       3.252  17.359  32.750  1.00 81.88           O  
ATOM   3841  N   GLY C  33       4.402  17.547  30.797  1.00 87.62           N  
ATOM   3842  CA  GLY C  33       4.652  18.984  30.922  1.00 87.62           C  
ATOM   3843  C   GLY C  33       3.699  19.828  30.094  1.00 87.62           C  
ATOM   3844  O   GLY C  33       2.590  19.391  29.781  1.00 87.62           O  
ATOM   3845  N   PRO C  34       4.082  21.078  29.922  1.00 92.75           N  
ATOM   3846  CA  PRO C  34       3.254  21.953  29.109  1.00 92.75           C  
ATOM   3847  C   PRO C  34       3.047  21.422  27.688  1.00 92.75           C  
ATOM   3848  CB  PRO C  34       4.047  23.266  29.078  1.00 92.75           C  
ATOM   3849  O   PRO C  34       3.799  20.562  27.234  1.00 92.75           O  
ATOM   3850  CG  PRO C  34       5.012  23.141  30.219  1.00 92.75           C  
ATOM   3851  CD  PRO C  34       5.234  21.688  30.500  1.00 92.75           C  
ATOM   3852  N   PRO C  35       1.993  21.875  27.125  1.00 95.94           N  
ATOM   3853  CA  PRO C  35       1.722  21.422  25.766  1.00 95.94           C  
ATOM   3854  C   PRO C  35       2.848  21.750  24.797  1.00 95.94           C  
ATOM   3855  CB  PRO C  35       0.436  22.156  25.391  1.00 95.94           C  
ATOM   3856  O   PRO C  35       3.535  22.766  24.969  1.00 95.94           O  
ATOM   3857  CG  PRO C  35       0.411  23.344  26.297  1.00 95.94           C  
ATOM   3858  CD  PRO C  35       1.112  23.000  27.578  1.00 95.94           C  
ATOM   3859  N   VAL C  36       3.074  20.891  23.844  1.00 96.88           N  
ATOM   3860  CA  VAL C  36       4.070  21.094  22.797  1.00 96.88           C  
ATOM   3861  C   VAL C  36       3.541  22.094  21.766  1.00 96.88           C  
ATOM   3862  CB  VAL C  36       4.449  19.766  22.109  1.00 96.88           C  
ATOM   3863  O   VAL C  36       2.461  21.906  21.203  1.00 96.88           O  
ATOM   3864  CG1 VAL C  36       5.547  20.000  21.078  1.00 96.88           C  
ATOM   3865  CG2 VAL C  36       4.891  18.734  23.141  1.00 96.88           C  
ATOM   3866  N   ALA C  37       4.281  23.156  21.516  1.00 97.81           N  
ATOM   3867  CA  ALA C  37       3.904  24.141  20.500  1.00 97.81           C  
ATOM   3868  C   ALA C  37       4.355  23.688  19.109  1.00 97.81           C  
ATOM   3869  CB  ALA C  37       4.496  25.500  20.828  1.00 97.81           C  
ATOM   3870  O   ALA C  37       5.555  23.531  18.859  1.00 97.81           O  
ATOM   3871  N   VAL C  38       3.430  23.469  18.234  1.00 97.69           N  
ATOM   3872  CA  VAL C  38       3.738  23.047  16.875  1.00 97.69           C  
ATOM   3873  C   VAL C  38       3.424  24.188  15.898  1.00 97.69           C  
ATOM   3874  CB  VAL C  38       2.953  21.781  16.484  1.00 97.69           C  
ATOM   3875  O   VAL C  38       2.264  24.562  15.734  1.00 97.69           O  
ATOM   3876  CG1 VAL C  38       3.342  21.312  15.078  1.00 97.69           C  
ATOM   3877  CG2 VAL C  38       3.195  20.672  17.500  1.00 97.69           C  
ATOM   3878  N   GLY C  39       4.480  24.719  15.227  1.00 97.56           N  
ATOM   3879  CA  GLY C  39       4.324  25.766  14.227  1.00 97.56           C  
ATOM   3880  C   GLY C  39       4.086  25.219  12.828  1.00 97.56           C  
ATOM   3881  O   GLY C  39       4.758  24.281  12.398  1.00 97.56           O  
ATOM   3882  N   MET C  40       3.104  25.844  12.203  1.00 95.81           N  
ATOM   3883  CA  MET C  40       2.740  25.359  10.875  1.00 95.81           C  
ATOM   3884  C   MET C  40       3.039  26.391   9.805  1.00 95.81           C  
ATOM   3885  CB  MET C  40       1.259  24.969  10.828  1.00 95.81           C  
ATOM   3886  O   MET C  40       2.830  27.594  10.016  1.00 95.81           O  
ATOM   3887  CG  MET C  40       0.854  23.969  11.898  1.00 95.81           C  
ATOM   3888  SD  MET C  40       1.408  22.266  11.508  1.00 95.81           S  
ATOM   3889  CE  MET C  40       0.833  21.391  12.992  1.00 95.81           C  
ATOM   3890  N   ASN C  41       3.623  25.891   8.633  1.00 95.38           N  
ATOM   3891  CA  ASN C  41       3.807  26.656   7.398  1.00 95.38           C  
ATOM   3892  C   ASN C  41       3.256  25.906   6.191  1.00 95.38           C  
ATOM   3893  CB  ASN C  41       5.285  26.984   7.188  1.00 95.38           C  
ATOM   3894  O   ASN C  41       3.377  24.672   6.105  1.00 95.38           O  
ATOM   3895  CG  ASN C  41       5.836  27.891   8.273  1.00 95.38           C  
ATOM   3896  ND2 ASN C  41       5.543  29.188   8.172  1.00 95.38           N  
ATOM   3897  OD1 ASN C  41       6.523  27.438   9.188  1.00 95.38           O  
ATOM   3898  N   ILE C  42       2.607  26.672   5.320  1.00 95.12           N  
ATOM   3899  CA  ILE C  42       2.088  26.062   4.102  1.00 95.12           C  
ATOM   3900  C   ILE C  42       2.584  26.844   2.883  1.00 95.12           C  
ATOM   3901  CB  ILE C  42       0.543  26.016   4.109  1.00 95.12           C  
ATOM   3902  O   ILE C  42       2.486  28.062   2.840  1.00 95.12           O  
ATOM   3903  CG1 ILE C  42       0.046  25.047   5.191  1.00 95.12           C  
ATOM   3904  CG2 ILE C  42       0.008  25.609   2.730  1.00 95.12           C  
ATOM   3905  CD1 ILE C  42      -1.469  25.016   5.340  1.00 95.12           C  
ATOM   3906  N   ASP C  43       3.217  26.156   1.978  1.00 93.38           N  
ATOM   3907  CA  ASP C  43       3.514  26.688   0.654  1.00 93.38           C  
ATOM   3908  C   ASP C  43       2.629  26.047  -0.412  1.00 93.38           C  
ATOM   3909  CB  ASP C  43       4.988  26.484   0.309  1.00 93.38           C  
ATOM   3910  O   ASP C  43       2.777  24.859  -0.715  1.00 93.38           O  
ATOM   3911  CG  ASP C  43       5.387  27.125  -1.011  1.00 93.38           C  
ATOM   3912  OD1 ASP C  43       4.684  28.047  -1.477  1.00 93.38           O  
ATOM   3913  OD2 ASP C  43       6.406  26.703  -1.591  1.00 93.38           O  
ATOM   3914  N   ILE C  44       1.758  26.844  -0.949  1.00 92.69           N  
ATOM   3915  CA  ILE C  44       0.809  26.297  -1.919  1.00 92.69           C  
ATOM   3916  C   ILE C  44       1.491  26.141  -3.275  1.00 92.69           C  
ATOM   3917  CB  ILE C  44      -0.439  27.203  -2.047  1.00 92.69           C  
ATOM   3918  O   ILE C  44       1.994  27.125  -3.842  1.00 92.69           O  
ATOM   3919  CG1 ILE C  44      -1.109  27.391  -0.681  1.00 92.69           C  
ATOM   3920  CG2 ILE C  44      -1.423  26.625  -3.068  1.00 92.69           C  
ATOM   3921  CD1 ILE C  44      -2.359  28.266  -0.715  1.00 92.69           C  
ATOM   3922  N   ALA C  45       1.533  24.938  -3.717  1.00 89.50           N  
ATOM   3923  CA  ALA C  45       2.121  24.656  -5.023  1.00 89.50           C  
ATOM   3924  C   ALA C  45       1.102  24.875  -6.141  1.00 89.50           C  
ATOM   3925  CB  ALA C  45       2.670  23.234  -5.074  1.00 89.50           C  
ATOM   3926  O   ALA C  45       1.421  25.453  -7.180  1.00 89.50           O  
ATOM   3927  N   SER C  46      -0.118  24.375  -5.934  1.00 87.69           N  
ATOM   3928  CA  SER C  46      -1.154  24.547  -6.945  1.00 87.69           C  
ATOM   3929  C   SER C  46      -2.541  24.281  -6.371  1.00 87.69           C  
ATOM   3930  CB  SER C  46      -0.897  23.625  -8.133  1.00 87.69           C  
ATOM   3931  O   SER C  46      -2.672  23.609  -5.340  1.00 87.69           O  
ATOM   3932  OG  SER C  46      -1.050  22.266  -7.758  1.00 87.69           O  
ATOM   3933  N   ILE C  47      -3.541  24.891  -6.922  1.00 86.88           N  
ATOM   3934  CA  ILE C  47      -4.949  24.547  -6.754  1.00 86.88           C  
ATOM   3935  C   ILE C  47      -5.512  24.016  -8.070  1.00 86.88           C  
ATOM   3936  CB  ILE C  47      -5.777  25.766  -6.270  1.00 86.88           C  
ATOM   3937  O   ILE C  47      -5.680  24.766  -9.031  1.00 86.88           O  
ATOM   3938  CG1 ILE C  47      -5.262  26.250  -4.910  1.00 86.88           C  
ATOM   3939  CG2 ILE C  47      -7.262  25.406  -6.191  1.00 86.88           C  
ATOM   3940  CD1 ILE C  47      -5.984  27.484  -4.379  1.00 86.88           C  
ATOM   3941  N   ASP C  48      -5.672  22.797  -8.188  1.00 78.50           N  
ATOM   3942  CA  ASP C  48      -5.875  22.078  -9.445  1.00 78.50           C  
ATOM   3943  C   ASP C  48      -7.340  22.125  -9.867  1.00 78.50           C  
ATOM   3944  CB  ASP C  48      -5.406  20.641  -9.320  1.00 78.50           C  
ATOM   3945  O   ASP C  48      -7.645  22.312 -11.047  1.00 78.50           O  
ATOM   3946  CG  ASP C  48      -3.910  20.516  -9.078  1.00 78.50           C  
ATOM   3947  OD1 ASP C  48      -3.143  21.359  -9.570  1.00 78.50           O  
ATOM   3948  OD2 ASP C  48      -3.496  19.547  -8.398  1.00 78.50           O  
ATOM   3949  N   MET C  49      -8.227  21.750  -9.000  1.00 85.00           N  
ATOM   3950  CA  MET C  49      -9.617  21.609  -9.414  1.00 85.00           C  
ATOM   3951  C   MET C  49     -10.570  22.109  -8.328  1.00 85.00           C  
ATOM   3952  CB  MET C  49      -9.938  20.156  -9.750  1.00 85.00           C  
ATOM   3953  O   MET C  49     -10.336  21.875  -7.141  1.00 85.00           O  
ATOM   3954  CG  MET C  49     -11.328  19.938 -10.320  1.00 85.00           C  
ATOM   3955  SD  MET C  49     -11.641  18.188 -10.781  1.00 85.00           S  
ATOM   3956  CE  MET C  49     -11.578  17.406  -9.141  1.00 85.00           C  
ATOM   3957  N   VAL C  50     -11.516  22.969  -8.805  1.00 88.12           N  
ATOM   3958  CA  VAL C  50     -12.664  23.312  -7.980  1.00 88.12           C  
ATOM   3959  C   VAL C  50     -13.938  22.766  -8.609  1.00 88.12           C  
ATOM   3960  CB  VAL C  50     -12.781  24.844  -7.793  1.00 88.12           C  
ATOM   3961  O   VAL C  50     -14.312  23.156  -9.719  1.00 88.12           O  
ATOM   3962  CG1 VAL C  50     -13.961  25.188  -6.883  1.00 88.12           C  
ATOM   3963  CG2 VAL C  50     -11.477  25.422  -7.227  1.00 88.12           C  
ATOM   3964  N   SER C  51     -14.562  21.891  -7.906  1.00 88.88           N  
ATOM   3965  CA  SER C  51     -15.727  21.219  -8.461  1.00 88.88           C  
ATOM   3966  C   SER C  51     -17.016  21.672  -7.773  1.00 88.88           C  
ATOM   3967  CB  SER C  51     -15.578  19.703  -8.336  1.00 88.88           C  
ATOM   3968  O   SER C  51     -17.219  21.391  -6.594  1.00 88.88           O  
ATOM   3969  OG  SER C  51     -16.781  19.047  -8.703  1.00 88.88           O  
ATOM   3970  N   GLU C  52     -17.891  22.234  -8.531  1.00 84.44           N  
ATOM   3971  CA  GLU C  52     -19.188  22.641  -8.008  1.00 84.44           C  
ATOM   3972  C   GLU C  52     -20.125  21.453  -7.840  1.00 84.44           C  
ATOM   3973  CB  GLU C  52     -19.828  23.688  -8.922  1.00 84.44           C  
ATOM   3974  O   GLU C  52     -21.031  21.469  -7.012  1.00 84.44           O  
ATOM   3975  CG  GLU C  52     -19.047  24.984  -9.023  1.00 84.44           C  
ATOM   3976  CD  GLU C  52     -19.594  25.938 -10.070  1.00 84.44           C  
ATOM   3977  OE1 GLU C  52     -19.062  27.062 -10.219  1.00 84.44           O  
ATOM   3978  OE2 GLU C  52     -20.578  25.562 -10.750  1.00 84.44           O  
ATOM   3979  N   VAL C  53     -19.828  20.484  -8.633  1.00 82.19           N  
ATOM   3980  CA  VAL C  53     -20.672  19.297  -8.609  1.00 82.19           C  
ATOM   3981  C   VAL C  53     -20.391  18.469  -7.355  1.00 82.19           C  
ATOM   3982  CB  VAL C  53     -20.469  18.422  -9.875  1.00 82.19           C  
ATOM   3983  O   VAL C  53     -21.312  18.078  -6.637  1.00 82.19           O  
ATOM   3984  CG1 VAL C  53     -21.297  17.141  -9.789  1.00 82.19           C  
ATOM   3985  CG2 VAL C  53     -20.828  19.219 -11.125  1.00 82.19           C  
ATOM   3986  N   ASN C  54     -19.109  18.328  -7.074  1.00 83.44           N  
ATOM   3987  CA  ASN C  54     -18.719  17.484  -5.941  1.00 83.44           C  
ATOM   3988  C   ASN C  54     -18.578  18.312  -4.664  1.00 83.44           C  
ATOM   3989  CB  ASN C  54     -17.422  16.750  -6.246  1.00 83.44           C  
ATOM   3990  O   ASN C  54     -18.438  17.750  -3.572  1.00 83.44           O  
ATOM   3991  CG  ASN C  54     -17.578  15.711  -7.340  1.00 83.44           C  
ATOM   3992  ND2 ASN C  54     -16.562  15.562  -8.180  1.00 83.44           N  
ATOM   3993  OD1 ASN C  54     -18.625  15.039  -7.426  1.00 83.44           O  
ATOM   3994  N   MET C  55     -18.641  19.656  -4.754  1.00 87.56           N  
ATOM   3995  CA  MET C  55     -18.500  20.578  -3.633  1.00 87.56           C  
ATOM   3996  C   MET C  55     -17.172  20.359  -2.920  1.00 87.56           C  
ATOM   3997  CB  MET C  55     -19.656  20.406  -2.643  1.00 87.56           C  
ATOM   3998  O   MET C  55     -17.141  20.219  -1.697  1.00 87.56           O  
ATOM   3999  CG  MET C  55     -21.016  20.766  -3.223  1.00 87.56           C  
ATOM   4000  SD  MET C  55     -21.203  22.562  -3.521  1.00 87.56           S  
ATOM   4001  CE  MET C  55     -22.984  22.656  -3.826  1.00 87.56           C  
ATOM   4002  N   ASP C  56     -16.109  20.359  -3.723  1.00 90.69           N  
ATOM   4003  CA  ASP C  56     -14.766  20.172  -3.174  1.00 90.69           C  
ATOM   4004  C   ASP C  56     -13.719  20.875  -4.027  1.00 90.69           C  
ATOM   4005  CB  ASP C  56     -14.438  18.672  -3.062  1.00 90.69           C  
ATOM   4006  O   ASP C  56     -14.047  21.484  -5.047  1.00 90.69           O  
ATOM   4007  CG  ASP C  56     -14.477  17.953  -4.398  1.00 90.69           C  
ATOM   4008  OD1 ASP C  56     -14.328  18.609  -5.453  1.00 90.69           O  
ATOM   4009  OD2 ASP C  56     -14.664  16.719  -4.402  1.00 90.69           O  
ATOM   4010  N   TYR C  57     -12.539  21.016  -3.568  1.00 92.31           N  
ATOM   4011  CA  TYR C  57     -11.398  21.562  -4.293  1.00 92.31           C  
ATOM   4012  C   TYR C  57     -10.125  20.797  -3.965  1.00 92.31           C  
ATOM   4013  CB  TYR C  57     -11.211  23.047  -3.957  1.00 92.31           C  
ATOM   4014  O   TYR C  57      -9.969  20.266  -2.857  1.00 92.31           O  
ATOM   4015  CG  TYR C  57     -10.617  23.297  -2.592  1.00 92.31           C  
ATOM   4016  CD1 TYR C  57     -11.367  23.062  -1.437  1.00 92.31           C  
ATOM   4017  CD2 TYR C  57      -9.312  23.750  -2.451  1.00 92.31           C  
ATOM   4018  CE1 TYR C  57     -10.820  23.281  -0.175  1.00 92.31           C  
ATOM   4019  CE2 TYR C  57      -8.766  23.984  -1.195  1.00 92.31           C  
ATOM   4020  OH  TYR C  57      -8.984  23.969   1.182  1.00 92.31           O  
ATOM   4021  CZ  TYR C  57      -9.523  23.750  -0.065  1.00 92.31           C  
ATOM   4022  N   THR C  58      -9.281  20.656  -4.930  1.00 93.06           N  
ATOM   4023  CA  THR C  58      -8.039  19.922  -4.773  1.00 93.06           C  
ATOM   4024  C   THR C  58      -6.840  20.859  -4.789  1.00 93.06           C  
ATOM   4025  CB  THR C  58      -7.875  18.859  -5.887  1.00 93.06           C  
ATOM   4026  O   THR C  58      -6.734  21.734  -5.660  1.00 93.06           O  
ATOM   4027  CG2 THR C  58      -6.590  18.062  -5.703  1.00 93.06           C  
ATOM   4028  OG1 THR C  58      -8.992  17.969  -5.848  1.00 93.06           O  
ATOM   4029  N   LEU C  59      -6.023  20.812  -3.787  1.00 92.69           N  
ATOM   4030  CA  LEU C  59      -4.824  21.641  -3.742  1.00 92.69           C  
ATOM   4031  C   LEU C  59      -3.592  20.797  -3.436  1.00 92.69           C  
ATOM   4032  CB  LEU C  59      -4.977  22.734  -2.693  1.00 92.69           C  
ATOM   4033  O   LEU C  59      -3.684  19.781  -2.730  1.00 92.69           O  
ATOM   4034  CG  LEU C  59      -4.852  22.312  -1.230  1.00 92.69           C  
ATOM   4035  CD1 LEU C  59      -3.777  23.125  -0.525  1.00 92.69           C  
ATOM   4036  CD2 LEU C  59      -6.191  22.438  -0.516  1.00 92.69           C  
ATOM   4037  N   THR C  60      -2.430  21.094  -3.990  1.00 91.12           N  
ATOM   4038  CA  THR C  60      -1.114  20.547  -3.684  1.00 91.12           C  
ATOM   4039  C   THR C  60      -0.277  21.547  -2.902  1.00 91.12           C  
ATOM   4040  CB  THR C  60      -0.366  20.141  -4.965  1.00 91.12           C  
ATOM   4041  O   THR C  60      -0.215  22.734  -3.266  1.00 91.12           O  
ATOM   4042  CG2 THR C  60       0.986  19.516  -4.637  1.00 91.12           C  
ATOM   4043  OG1 THR C  60      -1.156  19.188  -5.691  1.00 91.12           O  
ATOM   4044  N   MET C  61       0.293  21.125  -1.790  1.00 92.00           N  
ATOM   4045  CA  MET C  61       1.007  22.062  -0.932  1.00 92.00           C  
ATOM   4046  C   MET C  61       2.223  21.406  -0.293  1.00 92.00           C  
ATOM   4047  CB  MET C  61       0.079  22.609   0.153  1.00 92.00           C  
ATOM   4048  O   MET C  61       2.311  20.172  -0.237  1.00 92.00           O  
ATOM   4049  CG  MET C  61      -0.405  21.562   1.136  1.00 92.00           C  
ATOM   4050  SD  MET C  61      -1.606  22.234   2.350  1.00 92.00           S  
ATOM   4051  CE  MET C  61      -2.543  20.734   2.738  1.00 92.00           C  
ATOM   4052  N   TYR C  62       3.217  22.188   0.040  1.00 92.06           N  
ATOM   4053  CA  TYR C  62       4.277  21.828   0.969  1.00 92.06           C  
ATOM   4054  C   TYR C  62       3.906  22.188   2.400  1.00 92.06           C  
ATOM   4055  CB  TYR C  62       5.594  22.500   0.581  1.00 92.06           C  
ATOM   4056  O   TYR C  62       3.816  23.375   2.740  1.00 92.06           O  
ATOM   4057  CG  TYR C  62       6.094  22.125  -0.792  1.00 92.06           C  
ATOM   4058  CD1 TYR C  62       6.914  21.000  -0.971  1.00 92.06           C  
ATOM   4059  CD2 TYR C  62       5.750  22.875  -1.910  1.00 92.06           C  
ATOM   4060  CE1 TYR C  62       7.379  20.656  -2.234  1.00 92.06           C  
ATOM   4061  CE2 TYR C  62       6.207  22.516  -3.178  1.00 92.06           C  
ATOM   4062  OH  TYR C  62       7.477  21.062  -4.582  1.00 92.06           O  
ATOM   4063  CZ  TYR C  62       7.020  21.422  -3.328  1.00 92.06           C  
ATOM   4064  N   PHE C  63       3.646  21.188   3.201  1.00 93.62           N  
ATOM   4065  CA  PHE C  63       3.188  21.344   4.574  1.00 93.62           C  
ATOM   4066  C   PHE C  63       4.332  21.125   5.559  1.00 93.62           C  
ATOM   4067  CB  PHE C  63       2.045  20.359   4.879  1.00 93.62           C  
ATOM   4068  O   PHE C  63       4.922  20.047   5.602  1.00 93.62           O  
ATOM   4069  CG  PHE C  63       1.436  20.547   6.242  1.00 93.62           C  
ATOM   4070  CD1 PHE C  63       1.407  19.500   7.152  1.00 93.62           C  
ATOM   4071  CD2 PHE C  63       0.891  21.766   6.613  1.00 93.62           C  
ATOM   4072  CE1 PHE C  63       0.844  19.656   8.414  1.00 93.62           C  
ATOM   4073  CE2 PHE C  63       0.326  21.938   7.875  1.00 93.62           C  
ATOM   4074  CZ  PHE C  63       0.303  20.891   8.773  1.00 93.62           C  
ATOM   4075  N   GLN C  64       4.672  22.203   6.324  1.00 94.62           N  
ATOM   4076  CA  GLN C  64       5.789  22.125   7.262  1.00 94.62           C  
ATOM   4077  C   GLN C  64       5.309  22.266   8.703  1.00 94.62           C  
ATOM   4078  CB  GLN C  64       6.820  23.219   6.945  1.00 94.62           C  
ATOM   4079  O   GLN C  64       4.438  23.094   8.992  1.00 94.62           O  
ATOM   4080  CG  GLN C  64       7.484  23.047   5.582  1.00 94.62           C  
ATOM   4081  CD  GLN C  64       8.406  24.203   5.238  1.00 94.62           C  
ATOM   4082  NE2 GLN C  64       8.938  24.203   4.020  1.00 94.62           N  
ATOM   4083  OE1 GLN C  64       8.633  25.094   6.062  1.00 94.62           O  
ATOM   4084  N   GLN C  65       5.824  21.500   9.539  1.00 95.81           N  
ATOM   4085  CA  GLN C  65       5.602  21.562  10.984  1.00 95.81           C  
ATOM   4086  C   GLN C  65       6.922  21.688  11.742  1.00 95.81           C  
ATOM   4087  CB  GLN C  65       4.824  20.344  11.469  1.00 95.81           C  
ATOM   4088  O   GLN C  65       7.914  21.062  11.367  1.00 95.81           O  
ATOM   4089  CG  GLN C  65       3.447  20.203  10.828  1.00 95.81           C  
ATOM   4090  CD  GLN C  65       2.752  18.906  11.227  1.00 95.81           C  
ATOM   4091  NE2 GLN C  65       3.066  17.828  10.523  1.00 95.81           N  
ATOM   4092  OE1 GLN C  65       1.937  18.891  12.156  1.00 95.81           O  
ATOM   4093  N   ALA C  66       6.930  22.531  12.719  1.00 97.50           N  
ATOM   4094  CA  ALA C  66       8.117  22.734  13.555  1.00 97.50           C  
ATOM   4095  C   ALA C  66       7.766  22.656  15.031  1.00 97.50           C  
ATOM   4096  CB  ALA C  66       8.773  24.078  13.227  1.00 97.50           C  
ATOM   4097  O   ALA C  66       6.773  23.250  15.477  1.00 97.50           O  
ATOM   4098  N   TRP C  67       8.531  21.953  15.773  1.00 97.75           N  
ATOM   4099  CA  TRP C  67       8.375  21.875  17.219  1.00 97.75           C  
ATOM   4100  C   TRP C  67       9.711  21.641  17.906  1.00 97.75           C  
ATOM   4101  CB  TRP C  67       7.395  20.750  17.609  1.00 97.75           C  
ATOM   4102  O   TRP C  67      10.711  21.344  17.250  1.00 97.75           O  
ATOM   4103  CG  TRP C  67       7.922  19.375  17.344  1.00 97.75           C  
ATOM   4104  CD1 TRP C  67       8.531  18.547  18.250  1.00 97.75           C  
ATOM   4105  CD2 TRP C  67       7.891  18.656  16.109  1.00 97.75           C  
ATOM   4106  CE2 TRP C  67       8.500  17.406  16.328  1.00 97.75           C  
ATOM   4107  CE3 TRP C  67       7.402  18.969  14.828  1.00 97.75           C  
ATOM   4108  NE1 TRP C  67       8.883  17.359  17.641  1.00 97.75           N  
ATOM   4109  CH2 TRP C  67       8.148  16.766  14.078  1.00 97.75           C  
ATOM   4110  CZ2 TRP C  67       8.633  16.453  15.320  1.00 97.75           C  
ATOM   4111  CZ3 TRP C  67       7.535  18.016  13.820  1.00 97.75           C  
ATOM   4112  N   ARG C  68       9.703  21.812  19.203  1.00 98.00           N  
ATOM   4113  CA  ARG C  68      10.930  21.609  19.984  1.00 98.00           C  
ATOM   4114  C   ARG C  68      10.844  20.344  20.812  1.00 98.00           C  
ATOM   4115  CB  ARG C  68      11.188  22.812  20.891  1.00 98.00           C  
ATOM   4116  O   ARG C  68       9.875  20.125  21.547  1.00 98.00           O  
ATOM   4117  CG  ARG C  68      12.555  22.797  21.562  1.00 98.00           C  
ATOM   4118  CD  ARG C  68      12.914  24.156  22.156  1.00 98.00           C  
ATOM   4119  NE  ARG C  68      14.109  24.078  22.984  1.00 98.00           N  
ATOM   4120  NH1 ARG C  68      14.727  26.281  22.656  1.00 98.00           N  
ATOM   4121  NH2 ARG C  68      16.000  24.922  23.969  1.00 98.00           N  
ATOM   4122  CZ  ARG C  68      14.945  25.094  23.203  1.00 98.00           C  
ATOM   4123  N   ASP C  69      11.797  19.484  20.688  1.00 97.19           N  
ATOM   4124  CA  ASP C  69      11.969  18.266  21.484  1.00 97.19           C  
ATOM   4125  C   ASP C  69      13.352  18.219  22.125  1.00 97.19           C  
ATOM   4126  CB  ASP C  69      11.766  17.016  20.609  1.00 97.19           C  
ATOM   4127  O   ASP C  69      14.352  17.922  21.469  1.00 97.19           O  
ATOM   4128  CG  ASP C  69      11.625  15.742  21.422  1.00 97.19           C  
ATOM   4129  OD1 ASP C  69      12.117  15.695  22.562  1.00 97.19           O  
ATOM   4130  OD2 ASP C  69      11.008  14.781  20.906  1.00 97.19           O  
ATOM   4131  N   LYS C  70      13.367  18.469  23.359  1.00 95.62           N  
ATOM   4132  CA  LYS C  70      14.633  18.578  24.078  1.00 95.62           C  
ATOM   4133  C   LYS C  70      15.422  17.266  24.000  1.00 95.62           C  
ATOM   4134  CB  LYS C  70      14.383  18.938  25.547  1.00 95.62           C  
ATOM   4135  O   LYS C  70      16.656  17.281  24.094  1.00 95.62           O  
ATOM   4136  CG  LYS C  70      13.797  20.328  25.734  1.00 95.62           C  
ATOM   4137  CD  LYS C  70      13.539  20.625  27.219  1.00 95.62           C  
ATOM   4138  CE  LYS C  70      12.852  21.969  27.406  1.00 95.62           C  
ATOM   4139  NZ  LYS C  70      12.453  22.188  28.828  1.00 95.62           N  
ATOM   4140  N   ARG C  71      14.766  16.141  23.828  1.00 94.62           N  
ATOM   4141  CA  ARG C  71      15.445  14.852  23.719  1.00 94.62           C  
ATOM   4142  C   ARG C  71      16.328  14.797  22.484  1.00 94.62           C  
ATOM   4143  CB  ARG C  71      14.430  13.711  23.688  1.00 94.62           C  
ATOM   4144  O   ARG C  71      17.250  13.969  22.406  1.00 94.62           O  
ATOM   4145  CG  ARG C  71      13.523  13.656  24.906  1.00 94.62           C  
ATOM   4146  CD  ARG C  71      12.406  12.641  24.734  1.00 94.62           C  
ATOM   4147  NE  ARG C  71      11.500  13.016  23.656  1.00 94.62           N  
ATOM   4148  NH1 ARG C  71      10.234  11.094  23.766  1.00 94.62           N  
ATOM   4149  NH2 ARG C  71       9.734  12.703  22.219  1.00 94.62           N  
ATOM   4150  CZ  ARG C  71      10.492  12.273  23.219  1.00 94.62           C  
ATOM   4151  N   LEU C  72      16.109  15.711  21.531  1.00 96.94           N  
ATOM   4152  CA  LEU C  72      16.844  15.695  20.266  1.00 96.94           C  
ATOM   4153  C   LEU C  72      17.812  16.875  20.172  1.00 96.94           C  
ATOM   4154  CB  LEU C  72      15.875  15.734  19.078  1.00 96.94           C  
ATOM   4155  O   LEU C  72      18.234  17.250  19.094  1.00 96.94           O  
ATOM   4156  CG  LEU C  72      14.914  14.547  18.953  1.00 96.94           C  
ATOM   4157  CD1 LEU C  72      13.914  14.789  17.828  1.00 96.94           C  
ATOM   4158  CD2 LEU C  72      15.695  13.258  18.719  1.00 96.94           C  
ATOM   4159  N   SER C  73      18.125  17.531  21.219  1.00 96.88           N  
ATOM   4160  CA  SER C  73      19.109  18.594  21.250  1.00 96.88           C  
ATOM   4161  C   SER C  73      20.531  18.031  21.250  1.00 96.88           C  
ATOM   4162  CB  SER C  73      18.906  19.484  22.469  1.00 96.88           C  
ATOM   4163  O   SER C  73      20.766  16.938  21.750  1.00 96.88           O  
ATOM   4164  OG  SER C  73      19.234  18.781  23.656  1.00 96.88           O  
ATOM   4165  N   TYR C  74      21.406  18.703  20.594  1.00 94.88           N  
ATOM   4166  CA  TYR C  74      22.812  18.312  20.562  1.00 94.88           C  
ATOM   4167  C   TYR C  74      23.703  19.547  20.484  1.00 94.88           C  
ATOM   4168  CB  TYR C  74      23.094  17.391  19.375  1.00 94.88           C  
ATOM   4169  O   TYR C  74      23.281  20.609  20.031  1.00 94.88           O  
ATOM   4170  CG  TYR C  74      22.703  17.984  18.047  1.00 94.88           C  
ATOM   4171  CD1 TYR C  74      21.391  17.875  17.562  1.00 94.88           C  
ATOM   4172  CD2 TYR C  74      23.641  18.656  17.250  1.00 94.88           C  
ATOM   4173  CE1 TYR C  74      21.031  18.422  16.344  1.00 94.88           C  
ATOM   4174  CE2 TYR C  74      23.281  19.203  16.016  1.00 94.88           C  
ATOM   4175  OH  TYR C  74      21.625  19.609  14.359  1.00 94.88           O  
ATOM   4176  CZ  TYR C  74      21.969  19.078  15.578  1.00 94.88           C  
ATOM   4177  N   ASN C  75      24.938  19.500  20.969  1.00 92.50           N  
ATOM   4178  CA  ASN C  75      25.859  20.625  21.000  1.00 92.50           C  
ATOM   4179  C   ASN C  75      27.234  20.234  20.484  1.00 92.50           C  
ATOM   4180  CB  ASN C  75      25.953  21.203  22.406  1.00 92.50           C  
ATOM   4181  O   ASN C  75      28.141  21.078  20.422  1.00 92.50           O  
ATOM   4182  CG  ASN C  75      26.391  20.172  23.438  1.00 92.50           C  
ATOM   4183  ND2 ASN C  75      26.547  20.594  24.688  1.00 92.50           N  
ATOM   4184  OD1 ASN C  75      26.594  19.000  23.109  1.00 92.50           O  
ATOM   4185  N   VAL C  76      27.406  19.062  20.078  1.00 88.19           N  
ATOM   4186  CA  VAL C  76      28.719  18.578  19.656  1.00 88.19           C  
ATOM   4187  C   VAL C  76      29.062  19.141  18.281  1.00 88.19           C  
ATOM   4188  CB  VAL C  76      28.766  17.031  19.625  1.00 88.19           C  
ATOM   4189  O   VAL C  76      30.234  19.391  17.969  1.00 88.19           O  
ATOM   4190  CG1 VAL C  76      30.172  16.547  19.281  1.00 88.19           C  
ATOM   4191  CG2 VAL C  76      28.297  16.453  20.953  1.00 88.19           C  
ATOM   4192  N   ILE C  77      28.016  19.250  17.422  1.00 85.44           N  
ATOM   4193  CA  ILE C  77      28.203  19.781  16.078  1.00 85.44           C  
ATOM   4194  C   ILE C  77      27.312  21.000  15.883  1.00 85.44           C  
ATOM   4195  CB  ILE C  77      27.922  18.719  14.992  1.00 85.44           C  
ATOM   4196  O   ILE C  77      26.141  21.000  16.297  1.00 85.44           O  
ATOM   4197  CG1 ILE C  77      26.750  17.812  15.430  1.00 85.44           C  
ATOM   4198  CG2 ILE C  77      29.172  17.906  14.688  1.00 85.44           C  
ATOM   4199  CD1 ILE C  77      26.281  16.859  14.344  1.00 85.44           C  
ATOM   4200  N   PRO C  78      27.875  22.078  15.375  1.00 84.88           N  
ATOM   4201  CA  PRO C  78      27.094  23.312  15.203  1.00 84.88           C  
ATOM   4202  C   PRO C  78      26.312  23.328  13.898  1.00 84.88           C  
ATOM   4203  CB  PRO C  78      28.156  24.406  15.219  1.00 84.88           C  
ATOM   4204  O   PRO C  78      26.297  24.344  13.188  1.00 84.88           O  
ATOM   4205  CG  PRO C  78      29.375  23.781  14.625  1.00 84.88           C  
ATOM   4206  CD  PRO C  78      29.359  22.312  14.961  1.00 84.88           C  
ATOM   4207  N   LEU C  79      25.969  22.250  13.328  1.00 87.38           N  
ATOM   4208  CA  LEU C  79      25.266  22.188  12.055  1.00 87.38           C  
ATOM   4209  C   LEU C  79      23.859  21.609  12.219  1.00 87.38           C  
ATOM   4210  CB  LEU C  79      26.047  21.359  11.039  1.00 87.38           C  
ATOM   4211  O   LEU C  79      23.641  20.750  13.078  1.00 87.38           O  
ATOM   4212  CG  LEU C  79      27.453  21.859  10.703  1.00 87.38           C  
ATOM   4213  CD1 LEU C  79      28.297  20.719  10.133  1.00 87.38           C  
ATOM   4214  CD2 LEU C  79      27.391  23.031   9.719  1.00 87.38           C  
ATOM   4215  N   ASN C  80      22.938  22.219  11.391  1.00 91.88           N  
ATOM   4216  CA  ASN C  80      21.656  21.547  11.250  1.00 91.88           C  
ATOM   4217  C   ASN C  80      21.812  20.203  10.547  1.00 91.88           C  
ATOM   4218  CB  ASN C  80      20.656  22.422  10.500  1.00 91.88           C  
ATOM   4219  O   ASN C  80      22.578  20.078   9.586  1.00 91.88           O  
ATOM   4220  CG  ASN C  80      20.391  23.734  11.211  1.00 91.88           C  
ATOM   4221  ND2 ASN C  80      19.984  24.750  10.453  1.00 91.88           N  
ATOM   4222  OD1 ASN C  80      20.562  23.844  12.430  1.00 91.88           O  
ATOM   4223  N   LEU C  81      21.109  19.250  11.031  1.00 93.06           N  
ATOM   4224  CA  LEU C  81      21.219  17.906  10.477  1.00 93.06           C  
ATOM   4225  C   LEU C  81      19.984  17.562   9.641  1.00 93.06           C  
ATOM   4226  CB  LEU C  81      21.391  16.875  11.594  1.00 93.06           C  
ATOM   4227  O   LEU C  81      18.891  17.344  10.188  1.00 93.06           O  
ATOM   4228  CG  LEU C  81      22.641  17.000  12.453  1.00 93.06           C  
ATOM   4229  CD1 LEU C  81      22.594  16.016  13.609  1.00 93.06           C  
ATOM   4230  CD2 LEU C  81      23.891  16.797  11.609  1.00 93.06           C  
ATOM   4231  N   THR C  82      20.094  17.609   8.320  1.00 95.00           N  
ATOM   4232  CA  THR C  82      19.062  17.062   7.449  1.00 95.00           C  
ATOM   4233  C   THR C  82      19.266  15.562   7.250  1.00 95.00           C  
ATOM   4234  CB  THR C  82      19.047  17.766   6.078  1.00 95.00           C  
ATOM   4235  O   THR C  82      20.297  15.141   6.715  1.00 95.00           O  
ATOM   4236  CG2 THR C  82      17.844  17.328   5.246  1.00 95.00           C  
ATOM   4237  OG1 THR C  82      19.000  19.188   6.277  1.00 95.00           O  
ATOM   4238  N   LEU C  83      18.297  14.766   7.703  1.00 93.94           N  
ATOM   4239  CA  LEU C  83      18.453  13.312   7.703  1.00 93.94           C  
ATOM   4240  C   LEU C  83      17.594  12.672   6.621  1.00 93.94           C  
ATOM   4241  CB  LEU C  83      18.094  12.734   9.070  1.00 93.94           C  
ATOM   4242  O   LEU C  83      16.750  13.344   6.023  1.00 93.94           O  
ATOM   4243  CG  LEU C  83      18.844  13.305  10.273  1.00 93.94           C  
ATOM   4244  CD1 LEU C  83      18.281  12.742  11.570  1.00 93.94           C  
ATOM   4245  CD2 LEU C  83      20.344  13.008  10.156  1.00 93.94           C  
ATOM   4246  N   ASP C  84      17.891  11.438   6.340  1.00 93.38           N  
ATOM   4247  CA  ASP C  84      17.078  10.656   5.410  1.00 93.38           C  
ATOM   4248  C   ASP C  84      15.633  10.547   5.895  1.00 93.38           C  
ATOM   4249  CB  ASP C  84      17.672   9.258   5.227  1.00 93.38           C  
ATOM   4250  O   ASP C  84      15.375  10.508   7.102  1.00 93.38           O  
ATOM   4251  CG  ASP C  84      17.016   8.477   4.098  1.00 93.38           C  
ATOM   4252  OD1 ASP C  84      16.062   7.715   4.355  1.00 93.38           O  
ATOM   4253  OD2 ASP C  84      17.469   8.625   2.939  1.00 93.38           O  
ATOM   4254  N   ASN C  85      14.719  10.422   4.973  1.00 90.06           N  
ATOM   4255  CA  ASN C  85      13.297  10.414   5.285  1.00 90.06           C  
ATOM   4256  C   ASN C  85      12.922   9.250   6.195  1.00 90.06           C  
ATOM   4257  CB  ASN C  85      12.461  10.375   4.000  1.00 90.06           C  
ATOM   4258  O   ASN C  85      11.930   9.312   6.918  1.00 90.06           O  
ATOM   4259  CG  ASN C  85      12.648   9.086   3.227  1.00 90.06           C  
ATOM   4260  ND2 ASN C  85      13.406   9.148   2.135  1.00 90.06           N  
ATOM   4261  OD1 ASN C  85      12.125   8.031   3.607  1.00 90.06           O  
ATOM   4262  N   ARG C  86      13.711   8.148   6.230  1.00 89.62           N  
ATOM   4263  CA  ARG C  86      13.414   6.969   7.031  1.00 89.62           C  
ATOM   4264  C   ARG C  86      13.484   7.285   8.523  1.00 89.62           C  
ATOM   4265  CB  ARG C  86      14.383   5.836   6.691  1.00 89.62           C  
ATOM   4266  O   ARG C  86      12.867   6.598   9.336  1.00 89.62           O  
ATOM   4267  CG  ARG C  86      14.148   5.211   5.324  1.00 89.62           C  
ATOM   4268  CD  ARG C  86      15.258   4.242   4.945  1.00 89.62           C  
ATOM   4269  NE  ARG C  86      16.547   4.914   4.840  1.00 89.62           N  
ATOM   4270  NH1 ARG C  86      17.766   2.979   4.484  1.00 89.62           N  
ATOM   4271  NH2 ARG C  86      18.828   5.008   4.547  1.00 89.62           N  
ATOM   4272  CZ  ARG C  86      17.703   4.297   4.625  1.00 89.62           C  
ATOM   4273  N   VAL C  87      14.172   8.305   8.797  1.00 92.75           N  
ATOM   4274  CA  VAL C  87      14.352   8.664  10.203  1.00 92.75           C  
ATOM   4275  C   VAL C  87      13.039   9.188  10.773  1.00 92.75           C  
ATOM   4276  CB  VAL C  87      15.469   9.719  10.383  1.00 92.75           C  
ATOM   4277  O   VAL C  87      12.805   9.109  11.984  1.00 92.75           O  
ATOM   4278  CG1 VAL C  87      15.562  10.164  11.836  1.00 92.75           C  
ATOM   4279  CG2 VAL C  87      16.812   9.164   9.898  1.00 92.75           C  
ATOM   4280  N   ALA C  88      12.195   9.688   9.883  1.00 90.00           N  
ATOM   4281  CA  ALA C  88      10.906  10.203  10.328  1.00 90.00           C  
ATOM   4282  C   ALA C  88      10.102   9.133  11.055  1.00 90.00           C  
ATOM   4283  CB  ALA C  88      10.117  10.758   9.148  1.00 90.00           C  
ATOM   4284  O   ALA C  88       9.367   9.430  11.992  1.00 90.00           O  
ATOM   4285  N   ASP C  89      10.359   7.891  10.711  1.00 89.94           N  
ATOM   4286  CA  ASP C  89       9.625   6.785  11.320  1.00 89.94           C  
ATOM   4287  C   ASP C  89      10.148   6.477  12.719  1.00 89.94           C  
ATOM   4288  CB  ASP C  89       9.703   5.539  10.438  1.00 89.94           C  
ATOM   4289  O   ASP C  89       9.555   5.691  13.453  1.00 89.94           O  
ATOM   4290  CG  ASP C  89       8.969   5.695   9.117  1.00 89.94           C  
ATOM   4291  OD1 ASP C  89       7.984   6.461   9.055  1.00 89.94           O  
ATOM   4292  OD2 ASP C  89       9.375   5.043   8.133  1.00 89.94           O  
ATOM   4293  N   GLN C  90      11.219   7.078  13.102  1.00 92.81           N  
ATOM   4294  CA  GLN C  90      11.844   6.789  14.391  1.00 92.81           C  
ATOM   4295  C   GLN C  90      11.648   7.941  15.367  1.00 92.81           C  
ATOM   4296  CB  GLN C  90      13.328   6.496  14.211  1.00 92.81           C  
ATOM   4297  O   GLN C  90      12.102   7.879  16.516  1.00 92.81           O  
ATOM   4298  CG  GLN C  90      13.617   5.285  13.336  1.00 92.81           C  
ATOM   4299  CD  GLN C  90      15.102   5.020  13.172  1.00 92.81           C  
ATOM   4300  NE2 GLN C  90      15.445   4.066  12.312  1.00 92.81           N  
ATOM   4301  OE1 GLN C  90      15.938   5.664  13.820  1.00 92.81           O  
ATOM   4302  N   LEU C  91      10.969   9.008  14.906  1.00 93.88           N  
ATOM   4303  CA  LEU C  91      10.758  10.180  15.742  1.00 93.88           C  
ATOM   4304  C   LEU C  91       9.273  10.438  15.969  1.00 93.88           C  
ATOM   4305  CB  LEU C  91      11.406  11.414  15.102  1.00 93.88           C  
ATOM   4306  O   LEU C  91       8.438   9.992  15.180  1.00 93.88           O  
ATOM   4307  CG  LEU C  91      12.906  11.336  14.836  1.00 93.88           C  
ATOM   4308  CD1 LEU C  91      13.398  12.609  14.156  1.00 93.88           C  
ATOM   4309  CD2 LEU C  91      13.664  11.094  16.141  1.00 93.88           C  
ATOM   4310  N   TRP C  92       8.984  11.062  17.078  1.00 92.75           N  
ATOM   4311  CA  TRP C  92       7.629  11.531  17.328  1.00 92.75           C  
ATOM   4312  C   TRP C  92       7.258  12.648  16.344  1.00 92.75           C  
ATOM   4313  CB  TRP C  92       7.477  12.031  18.766  1.00 92.75           C  
ATOM   4314  O   TRP C  92       8.031  13.586  16.156  1.00 92.75           O  
ATOM   4315  CG  TRP C  92       6.109  12.547  19.094  1.00 92.75           C  
ATOM   4316  CD1 TRP C  92       5.035  11.820  19.531  1.00 92.75           C  
ATOM   4317  CD2 TRP C  92       5.668  13.906  19.000  1.00 92.75           C  
ATOM   4318  CE2 TRP C  92       4.312  13.930  19.406  1.00 92.75           C  
ATOM   4319  CE3 TRP C  92       6.289  15.102  18.625  1.00 92.75           C  
ATOM   4320  NE1 TRP C  92       3.951  12.648  19.719  1.00 92.75           N  
ATOM   4321  CH2 TRP C  92       4.195  16.266  19.062  1.00 92.75           C  
ATOM   4322  CZ2 TRP C  92       3.566  15.109  19.438  1.00 92.75           C  
ATOM   4323  CZ3 TRP C  92       5.543  16.281  18.672  1.00 92.75           C  
ATOM   4324  N   VAL C  93       6.188  12.516  15.680  1.00 92.50           N  
ATOM   4325  CA  VAL C  93       5.652  13.547  14.805  1.00 92.50           C  
ATOM   4326  C   VAL C  93       4.227  13.898  15.227  1.00 92.50           C  
ATOM   4327  CB  VAL C  93       5.676  13.109  13.328  1.00 92.50           C  
ATOM   4328  O   VAL C  93       3.498  13.047  15.742  1.00 92.50           O  
ATOM   4329  CG1 VAL C  93       7.109  12.914  12.844  1.00 92.50           C  
ATOM   4330  CG2 VAL C  93       4.867  11.820  13.141  1.00 92.50           C  
ATOM   4331  N   PRO C  94       3.834  15.172  15.109  1.00 91.44           N  
ATOM   4332  CA  PRO C  94       2.455  15.531  15.453  1.00 91.44           C  
ATOM   4333  C   PRO C  94       1.423  14.719  14.672  1.00 91.44           C  
ATOM   4334  CB  PRO C  94       2.377  17.016  15.094  1.00 91.44           C  
ATOM   4335  O   PRO C  94       1.679  14.328  13.531  1.00 91.44           O  
ATOM   4336  CG  PRO C  94       3.799  17.469  15.062  1.00 91.44           C  
ATOM   4337  CD  PRO C  94       4.664  16.328  14.617  1.00 91.44           C  
ATOM   4338  N   ASP C  95       0.306  14.422  15.266  1.00 89.06           N  
ATOM   4339  CA  ASP C  95      -0.750  13.641  14.625  1.00 89.06           C  
ATOM   4340  C   ASP C  95      -1.734  14.547  13.891  1.00 89.06           C  
ATOM   4341  CB  ASP C  95      -1.490  12.789  15.656  1.00 89.06           C  
ATOM   4342  O   ASP C  95      -2.949  14.383  14.016  1.00 89.06           O  
ATOM   4343  CG  ASP C  95      -2.156  13.625  16.750  1.00 89.06           C  
ATOM   4344  OD1 ASP C  95      -1.833  14.820  16.875  1.00 89.06           O  
ATOM   4345  OD2 ASP C  95      -3.010  13.070  17.469  1.00 89.06           O  
ATOM   4346  N   THR C  96      -1.250  15.438  13.133  1.00 90.75           N  
ATOM   4347  CA  THR C  96      -2.025  16.438  12.422  1.00 90.75           C  
ATOM   4348  C   THR C  96      -2.818  15.805  11.281  1.00 90.75           C  
ATOM   4349  CB  THR C  96      -1.119  17.547  11.859  1.00 90.75           C  
ATOM   4350  O   THR C  96      -2.305  14.945  10.570  1.00 90.75           O  
ATOM   4351  CG2 THR C  96      -1.945  18.719  11.312  1.00 90.75           C  
ATOM   4352  OG1 THR C  96      -0.269  18.031  12.906  1.00 90.75           O  
ATOM   4353  N   TYR C  97      -4.066  16.188  11.125  1.00 88.56           N  
ATOM   4354  CA  TYR C  97      -4.898  15.742  10.016  1.00 88.56           C  
ATOM   4355  C   TYR C  97      -5.750  16.891   9.477  1.00 88.56           C  
ATOM   4356  CB  TYR C  97      -5.801  14.586  10.445  1.00 88.56           C  
ATOM   4357  O   TYR C  97      -5.832  17.953  10.094  1.00 88.56           O  
ATOM   4358  CG  TYR C  97      -7.047  15.023  11.180  1.00 88.56           C  
ATOM   4359  CD1 TYR C  97      -6.977  15.523  12.477  1.00 88.56           C  
ATOM   4360  CD2 TYR C  97      -8.297  14.930  10.578  1.00 88.56           C  
ATOM   4361  CE1 TYR C  97      -8.117  15.930  13.156  1.00 88.56           C  
ATOM   4362  CE2 TYR C  97      -9.445  15.336  11.242  1.00 88.56           C  
ATOM   4363  OH  TYR C  97     -10.484  16.234  13.195  1.00 88.56           O  
ATOM   4364  CZ  TYR C  97      -9.352  15.828  12.531  1.00 88.56           C  
ATOM   4365  N   PHE C  98      -6.230  16.703   8.258  1.00 90.69           N  
ATOM   4366  CA  PHE C  98      -7.125  17.672   7.629  1.00 90.69           C  
ATOM   4367  C   PHE C  98      -8.578  17.250   7.793  1.00 90.69           C  
ATOM   4368  CB  PHE C  98      -6.789  17.828   6.145  1.00 90.69           C  
ATOM   4369  O   PHE C  98      -9.023  16.266   7.180  1.00 90.69           O  
ATOM   4370  CG  PHE C  98      -5.371  18.266   5.887  1.00 90.69           C  
ATOM   4371  CD1 PHE C  98      -4.973  19.578   6.148  1.00 90.69           C  
ATOM   4372  CD2 PHE C  98      -4.438  17.375   5.383  1.00 90.69           C  
ATOM   4373  CE1 PHE C  98      -3.662  19.984   5.910  1.00 90.69           C  
ATOM   4374  CE2 PHE C  98      -3.125  17.766   5.145  1.00 90.69           C  
ATOM   4375  CZ  PHE C  98      -2.740  19.078   5.406  1.00 90.69           C  
ATOM   4376  N   LEU C  99      -9.297  18.016   8.508  1.00 87.06           N  
ATOM   4377  CA  LEU C  99     -10.641  17.656   8.953  1.00 87.06           C  
ATOM   4378  C   LEU C  99     -11.578  17.484   7.766  1.00 87.06           C  
ATOM   4379  CB  LEU C  99     -11.188  18.719   9.906  1.00 87.06           C  
ATOM   4380  O   LEU C  99     -12.375  16.531   7.730  1.00 87.06           O  
ATOM   4381  CG  LEU C  99     -12.609  18.500  10.422  1.00 87.06           C  
ATOM   4382  CD1 LEU C  99     -12.648  17.312  11.375  1.00 87.06           C  
ATOM   4383  CD2 LEU C  99     -13.133  19.766  11.102  1.00 87.06           C  
ATOM   4384  N   ASN C 100     -11.523  18.391   6.824  1.00 87.88           N  
ATOM   4385  CA  ASN C 100     -12.469  18.359   5.715  1.00 87.88           C  
ATOM   4386  C   ASN C 100     -11.859  17.703   4.477  1.00 87.88           C  
ATOM   4387  CB  ASN C 100     -12.969  19.766   5.387  1.00 87.88           C  
ATOM   4388  O   ASN C 100     -12.258  18.000   3.350  1.00 87.88           O  
ATOM   4389  CG  ASN C 100     -11.828  20.734   5.113  1.00 87.88           C  
ATOM   4390  ND2 ASN C 100     -12.094  21.734   4.277  1.00 87.88           N  
ATOM   4391  OD1 ASN C 100     -10.727  20.578   5.648  1.00 87.88           O  
ATOM   4392  N   ASP C 101     -10.914  16.891   4.652  1.00 88.44           N  
ATOM   4393  CA  ASP C 101     -10.289  16.172   3.555  1.00 88.44           C  
ATOM   4394  C   ASP C 101     -11.164  15.000   3.100  1.00 88.44           C  
ATOM   4395  CB  ASP C 101      -8.906  15.656   3.969  1.00 88.44           C  
ATOM   4396  O   ASP C 101     -11.664  14.234   3.926  1.00 88.44           O  
ATOM   4397  CG  ASP C 101      -8.250  14.789   2.904  1.00 88.44           C  
ATOM   4398  OD1 ASP C 101      -8.219  15.203   1.725  1.00 88.44           O  
ATOM   4399  OD2 ASP C 101      -7.773  13.695   3.250  1.00 88.44           O  
ATOM   4400  N   LYS C 102     -11.398  14.914   1.807  1.00 82.19           N  
ATOM   4401  CA  LYS C 102     -12.086  13.766   1.222  1.00 82.19           C  
ATOM   4402  C   LYS C 102     -11.094  12.688   0.787  1.00 82.19           C  
ATOM   4403  CB  LYS C 102     -12.938  14.211   0.030  1.00 82.19           C  
ATOM   4404  O   LYS C 102     -11.352  11.500   0.968  1.00 82.19           O  
ATOM   4405  CG  LYS C 102     -14.125  15.086   0.407  1.00 82.19           C  
ATOM   4406  CD  LYS C 102     -15.023  15.352  -0.791  1.00 82.19           C  
ATOM   4407  CE  LYS C 102     -16.297  16.078  -0.380  1.00 82.19           C  
ATOM   4408  NZ  LYS C 102     -17.188  16.359  -1.554  1.00 82.19           N  
ATOM   4409  N   LYS C 103     -10.070  13.125   0.260  1.00 81.25           N  
ATOM   4410  CA  LYS C 103      -9.000  12.258  -0.218  1.00 81.25           C  
ATOM   4411  C   LYS C 103      -7.656  12.977  -0.218  1.00 81.25           C  
ATOM   4412  CB  LYS C 103      -9.320  11.734  -1.622  1.00 81.25           C  
ATOM   4413  O   LYS C 103      -7.574  14.148  -0.602  1.00 81.25           O  
ATOM   4414  CG  LYS C 103      -8.445  10.570  -2.062  1.00 81.25           C  
ATOM   4415  CD  LYS C 103      -8.867  10.047  -3.432  1.00 81.25           C  
ATOM   4416  CE  LYS C 103      -7.988   8.891  -3.881  1.00 81.25           C  
ATOM   4417  NZ  LYS C 103      -8.367   8.398  -5.242  1.00 81.25           N  
ATOM   4418  N   SER C 104      -6.723  12.414   0.356  1.00 76.44           N  
ATOM   4419  CA  SER C 104      -5.383  12.992   0.332  1.00 76.44           C  
ATOM   4420  C   SER C 104      -4.316  11.922   0.154  1.00 76.44           C  
ATOM   4421  CB  SER C 104      -5.117  13.781   1.615  1.00 76.44           C  
ATOM   4422  O   SER C 104      -4.547  10.750   0.478  1.00 76.44           O  
ATOM   4423  OG  SER C 104      -5.191  12.938   2.750  1.00 76.44           O  
ATOM   4424  N   PHE C 105      -3.270  12.273  -0.453  1.00 74.81           N  
ATOM   4425  CA  PHE C 105      -2.143  11.359  -0.589  1.00 74.81           C  
ATOM   4426  C   PHE C 105      -0.820  12.102  -0.470  1.00 74.81           C  
ATOM   4427  CB  PHE C 105      -2.211  10.617  -1.929  1.00 74.81           C  
ATOM   4428  O   PHE C 105      -0.748  13.297  -0.758  1.00 74.81           O  
ATOM   4429  CG  PHE C 105      -2.111  11.523  -3.127  1.00 74.81           C  
ATOM   4430  CD1 PHE C 105      -3.248  12.109  -3.668  1.00 74.81           C  
ATOM   4431  CD2 PHE C 105      -0.880  11.781  -3.715  1.00 74.81           C  
ATOM   4432  CE1 PHE C 105      -3.158  12.945  -4.777  1.00 74.81           C  
ATOM   4433  CE2 PHE C 105      -0.783  12.617  -4.824  1.00 74.81           C  
ATOM   4434  CZ  PHE C 105      -1.924  13.203  -5.352  1.00 74.81           C  
ATOM   4435  N   VAL C 106       0.209  11.477   0.043  1.00 71.88           N  
ATOM   4436  CA  VAL C 106       1.584  11.961   0.089  1.00 71.88           C  
ATOM   4437  C   VAL C 106       2.324  11.539  -1.179  1.00 71.88           C  
ATOM   4438  CB  VAL C 106       2.328  11.438   1.339  1.00 71.88           C  
ATOM   4439  O   VAL C 106       2.160  10.414  -1.655  1.00 71.88           O  
ATOM   4440  CG1 VAL C 106       3.787  11.898   1.328  1.00 71.88           C  
ATOM   4441  CG2 VAL C 106       1.627  11.914   2.611  1.00 71.88           C  
ATOM   4442  N   HIS C 107       2.969  12.383  -1.625  1.00 70.06           N  
ATOM   4443  CA  HIS C 107       3.721  12.094  -2.840  1.00 70.06           C  
ATOM   4444  C   HIS C 107       4.945  11.227  -2.539  1.00 70.06           C  
ATOM   4445  CB  HIS C 107       4.148  13.391  -3.527  1.00 70.06           C  
ATOM   4446  O   HIS C 107       5.602  11.414  -1.513  1.00 70.06           O  
ATOM   4447  CG  HIS C 107       3.008  14.172  -4.090  1.00 70.06           C  
ATOM   4448  CD2 HIS C 107       2.102  14.977  -3.490  1.00 70.06           C  
ATOM   4449  ND1 HIS C 107       2.699  14.180  -5.434  1.00 70.06           N  
ATOM   4450  CE1 HIS C 107       1.647  14.953  -5.637  1.00 70.06           C  
ATOM   4451  NE2 HIS C 107       1.266  15.453  -4.473  1.00 70.06           N  
ATOM   4452  N   GLY C 108       5.129  10.141  -3.256  1.00 68.50           N  
ATOM   4453  CA  GLY C 108       6.324   9.328  -3.111  1.00 68.50           C  
ATOM   4454  C   GLY C 108       6.516   8.344  -4.246  1.00 68.50           C  
ATOM   4455  O   GLY C 108       5.691   7.445  -4.441  1.00 68.50           O  
ATOM   4456  N   VAL C 109       7.211   8.656  -5.277  1.00 60.81           N  
ATOM   4457  CA  VAL C 109       7.504   7.699  -6.336  1.00 60.81           C  
ATOM   4458  C   VAL C 109       8.914   7.145  -6.156  1.00 60.81           C  
ATOM   4459  CB  VAL C 109       7.359   8.336  -7.738  1.00 60.81           C  
ATOM   4460  O   VAL C 109       9.117   5.926  -6.184  1.00 60.81           O  
ATOM   4461  CG1 VAL C 109       7.703   7.328  -8.828  1.00 60.81           C  
ATOM   4462  CG2 VAL C 109       5.941   8.875  -7.930  1.00 60.81           C  
ATOM   4463  N   THR C 110       9.836   8.148  -5.871  1.00 64.94           N  
ATOM   4464  CA  THR C 110      11.203   7.691  -5.664  1.00 64.94           C  
ATOM   4465  C   THR C 110      11.469   7.406  -4.188  1.00 64.94           C  
ATOM   4466  CB  THR C 110      12.227   8.727  -6.180  1.00 64.94           C  
ATOM   4467  O   THR C 110      11.805   6.281  -3.818  1.00 64.94           O  
ATOM   4468  CG2 THR C 110      12.125   8.891  -7.691  1.00 64.94           C  
ATOM   4469  OG1 THR C 110      11.969   9.992  -5.551  1.00 64.94           O  
ATOM   4470  N   VAL C 111      11.172   8.359  -3.359  1.00 70.00           N  
ATOM   4471  CA  VAL C 111      11.258   8.266  -1.905  1.00 70.00           C  
ATOM   4472  C   VAL C 111      10.086   9.008  -1.268  1.00 70.00           C  
ATOM   4473  CB  VAL C 111      12.602   8.828  -1.378  1.00 70.00           C  
ATOM   4474  O   VAL C 111       9.492   9.883  -1.891  1.00 70.00           O  
ATOM   4475  CG1 VAL C 111      13.773   7.977  -1.862  1.00 70.00           C  
ATOM   4476  CG2 VAL C 111      12.773  10.281  -1.812  1.00 70.00           C  
ATOM   4477  N   LYS C 112       9.797   8.578  -0.110  1.00 77.00           N  
ATOM   4478  CA  LYS C 112       8.781   9.352   0.605  1.00 77.00           C  
ATOM   4479  C   LYS C 112       9.195  10.812   0.735  1.00 77.00           C  
ATOM   4480  CB  LYS C 112       8.531   8.750   1.990  1.00 77.00           C  
ATOM   4481  O   LYS C 112      10.344  11.109   1.086  1.00 77.00           O  
ATOM   4482  CG  LYS C 112       7.805   7.414   1.964  1.00 77.00           C  
ATOM   4483  CD  LYS C 112       7.500   6.914   3.371  1.00 77.00           C  
ATOM   4484  CE  LYS C 112       6.785   5.570   3.346  1.00 77.00           C  
ATOM   4485  NZ  LYS C 112       6.527   5.055   4.723  1.00 77.00           N  
ATOM   4486  N   ASN C 113       8.375  11.672   0.233  1.00 82.75           N  
ATOM   4487  CA  ASN C 113       8.664  13.102   0.268  1.00 82.75           C  
ATOM   4488  C   ASN C 113       8.469  13.680   1.668  1.00 82.75           C  
ATOM   4489  CB  ASN C 113       7.789  13.852  -0.739  1.00 82.75           C  
ATOM   4490  O   ASN C 113       7.539  14.453   1.902  1.00 82.75           O  
ATOM   4491  CG  ASN C 113       8.117  13.500  -2.176  1.00 82.75           C  
ATOM   4492  ND2 ASN C 113       7.234  13.859  -3.096  1.00 82.75           N  
ATOM   4493  OD1 ASN C 113       9.164  12.906  -2.457  1.00 82.75           O  
ATOM   4494  N   ARG C 114       9.305  13.227   2.486  1.00 87.69           N  
ATOM   4495  CA  ARG C 114       9.336  13.688   3.869  1.00 87.69           C  
ATOM   4496  C   ARG C 114      10.688  14.297   4.215  1.00 87.69           C  
ATOM   4497  CB  ARG C 114       9.023  12.531   4.828  1.00 87.69           C  
ATOM   4498  O   ARG C 114      11.734  13.766   3.842  1.00 87.69           O  
ATOM   4499  CG  ARG C 114       7.680  11.867   4.574  1.00 87.69           C  
ATOM   4500  CD  ARG C 114       7.414  10.734   5.562  1.00 87.69           C  
ATOM   4501  NE  ARG C 114       6.105  10.133   5.348  1.00 87.69           N  
ATOM   4502  NH1 ARG C 114       6.309   8.594   7.059  1.00 87.69           N  
ATOM   4503  NH2 ARG C 114       4.406   8.648   5.781  1.00 87.69           N  
ATOM   4504  CZ  ARG C 114       5.609   9.125   6.062  1.00 87.69           C  
ATOM   4505  N   MET C 115      10.609  15.445   4.762  1.00 89.88           N  
ATOM   4506  CA  MET C 115      11.820  16.109   5.227  1.00 89.88           C  
ATOM   4507  C   MET C 115      11.891  16.125   6.750  1.00 89.88           C  
ATOM   4508  CB  MET C 115      11.883  17.547   4.695  1.00 89.88           C  
ATOM   4509  O   MET C 115      10.914  16.469   7.418  1.00 89.88           O  
ATOM   4510  CG  MET C 115      13.086  18.328   5.195  1.00 89.88           C  
ATOM   4511  SD  MET C 115      12.961  20.125   4.816  1.00 89.88           S  
ATOM   4512  CE  MET C 115      11.758  20.625   6.078  1.00 89.88           C  
ATOM   4513  N   ILE C 116      13.062  15.719   7.258  1.00 94.19           N  
ATOM   4514  CA  ILE C 116      13.336  15.812   8.688  1.00 94.19           C  
ATOM   4515  C   ILE C 116      14.664  16.531   8.914  1.00 94.19           C  
ATOM   4516  CB  ILE C 116      13.359  14.414   9.352  1.00 94.19           C  
ATOM   4517  O   ILE C 116      15.703  16.094   8.414  1.00 94.19           O  
ATOM   4518  CG1 ILE C 116      11.953  13.797   9.344  1.00 94.19           C  
ATOM   4519  CG2 ILE C 116      13.914  14.500  10.773  1.00 94.19           C  
ATOM   4520  CD1 ILE C 116      11.000  14.422  10.352  1.00 94.19           C  
ATOM   4521  N   ARG C 117      14.570  17.594   9.625  1.00 96.31           N  
ATOM   4522  CA  ARG C 117      15.750  18.375   9.938  1.00 96.31           C  
ATOM   4523  C   ARG C 117      15.828  18.688  11.430  1.00 96.31           C  
ATOM   4524  CB  ARG C 117      15.758  19.688   9.133  1.00 96.31           C  
ATOM   4525  O   ARG C 117      14.852  19.156  12.016  1.00 96.31           O  
ATOM   4526  CG  ARG C 117      17.031  20.484   9.281  1.00 96.31           C  
ATOM   4527  CD  ARG C 117      17.078  21.672   8.328  1.00 96.31           C  
ATOM   4528  NE  ARG C 117      17.172  21.250   6.938  1.00 96.31           N  
ATOM   4529  NH1 ARG C 117      16.594  23.297   6.047  1.00 96.31           N  
ATOM   4530  NH2 ARG C 117      17.062  21.531   4.660  1.00 96.31           N  
ATOM   4531  CZ  ARG C 117      16.938  22.031   5.887  1.00 96.31           C  
ATOM   4532  N   LEU C 118      16.953  18.375  12.008  1.00 96.38           N  
ATOM   4533  CA  LEU C 118      17.188  18.641  13.422  1.00 96.38           C  
ATOM   4534  C   LEU C 118      18.109  19.844  13.617  1.00 96.38           C  
ATOM   4535  CB  LEU C 118      17.797  17.406  14.102  1.00 96.38           C  
ATOM   4536  O   LEU C 118      19.125  19.953  12.938  1.00 96.38           O  
ATOM   4537  CG  LEU C 118      17.047  16.078  13.898  1.00 96.38           C  
ATOM   4538  CD1 LEU C 118      17.766  14.953  14.625  1.00 96.38           C  
ATOM   4539  CD2 LEU C 118      15.609  16.203  14.383  1.00 96.38           C  
ATOM   4540  N   HIS C 119      17.719  20.688  14.508  1.00 96.19           N  
ATOM   4541  CA  HIS C 119      18.547  21.812  14.906  1.00 96.19           C  
ATOM   4542  C   HIS C 119      19.219  21.547  16.250  1.00 96.19           C  
ATOM   4543  CB  HIS C 119      17.719  23.094  14.969  1.00 96.19           C  
ATOM   4544  O   HIS C 119      18.719  20.781  17.062  1.00 96.19           O  
ATOM   4545  CG  HIS C 119      17.188  23.531  13.648  1.00 96.19           C  
ATOM   4546  CD2 HIS C 119      16.641  22.812  12.633  1.00 96.19           C  
ATOM   4547  ND1 HIS C 119      17.156  24.844  13.250  1.00 96.19           N  
ATOM   4548  CE1 HIS C 119      16.625  24.922  12.039  1.00 96.19           C  
ATOM   4549  NE2 HIS C 119      16.312  23.703  11.641  1.00 96.19           N  
ATOM   4550  N   PRO C 120      20.375  22.188  16.516  1.00 96.25           N  
ATOM   4551  CA  PRO C 120      21.109  21.938  17.766  1.00 96.25           C  
ATOM   4552  C   PRO C 120      20.281  22.203  19.016  1.00 96.25           C  
ATOM   4553  CB  PRO C 120      22.281  22.922  17.672  1.00 96.25           C  
ATOM   4554  O   PRO C 120      20.453  21.531  20.031  1.00 96.25           O  
ATOM   4555  CG  PRO C 120      22.562  23.062  16.203  1.00 96.25           C  
ATOM   4556  CD  PRO C 120      21.250  23.016  15.469  1.00 96.25           C  
ATOM   4557  N   ASP C 121      19.312  23.094  18.906  1.00 96.56           N  
ATOM   4558  CA  ASP C 121      18.531  23.453  20.094  1.00 96.56           C  
ATOM   4559  C   ASP C 121      17.375  22.469  20.312  1.00 96.56           C  
ATOM   4560  CB  ASP C 121      18.000  24.875  19.969  1.00 96.56           C  
ATOM   4561  O   ASP C 121      16.578  22.656  21.219  1.00 96.56           O  
ATOM   4562  CG  ASP C 121      16.984  25.031  18.844  1.00 96.56           C  
ATOM   4563  OD1 ASP C 121      16.844  24.109  18.016  1.00 96.56           O  
ATOM   4564  OD2 ASP C 121      16.344  26.094  18.781  1.00 96.56           O  
ATOM   4565  N   GLY C 122      17.203  21.516  19.484  1.00 97.12           N  
ATOM   4566  CA  GLY C 122      16.141  20.516  19.625  1.00 97.12           C  
ATOM   4567  C   GLY C 122      14.953  20.781  18.719  1.00 97.12           C  
ATOM   4568  O   GLY C 122      13.984  20.016  18.719  1.00 97.12           O  
ATOM   4569  N   THR C 123      15.086  21.844  17.953  1.00 97.56           N  
ATOM   4570  CA  THR C 123      14.008  22.125  17.000  1.00 97.56           C  
ATOM   4571  C   THR C 123      13.992  21.094  15.875  1.00 97.56           C  
ATOM   4572  CB  THR C 123      14.141  23.531  16.422  1.00 97.56           C  
ATOM   4573  O   THR C 123      15.039  20.750  15.328  1.00 97.56           O  
ATOM   4574  CG2 THR C 123      13.016  23.812  15.422  1.00 97.56           C  
ATOM   4575  OG1 THR C 123      14.078  24.500  17.469  1.00 97.56           O  
ATOM   4576  N   VAL C 124      12.836  20.578  15.688  1.00 97.62           N  
ATOM   4577  CA  VAL C 124      12.625  19.625  14.602  1.00 97.62           C  
ATOM   4578  C   VAL C 124      11.773  20.266  13.508  1.00 97.62           C  
ATOM   4579  CB  VAL C 124      11.961  18.328  15.102  1.00 97.62           C  
ATOM   4580  O   VAL C 124      10.727  20.859  13.797  1.00 97.62           O  
ATOM   4581  CG1 VAL C 124      11.836  17.312  13.969  1.00 97.62           C  
ATOM   4582  CG2 VAL C 124      12.758  17.734  16.266  1.00 97.62           C  
ATOM   4583  N   LEU C 125      12.219  20.219  12.305  1.00 96.62           N  
ATOM   4584  CA  LEU C 125      11.445  20.641  11.141  1.00 96.62           C  
ATOM   4585  C   LEU C 125      11.000  19.422  10.328  1.00 96.62           C  
ATOM   4586  CB  LEU C 125      12.266  21.578  10.250  1.00 96.62           C  
ATOM   4587  O   LEU C 125      11.828  18.625   9.891  1.00 96.62           O  
ATOM   4588  CG  LEU C 125      11.523  22.219   9.086  1.00 96.62           C  
ATOM   4589  CD1 LEU C 125      10.461  23.188   9.602  1.00 96.62           C  
ATOM   4590  CD2 LEU C 125      12.508  22.953   8.164  1.00 96.62           C  
ATOM   4591  N   TYR C 126       9.711  19.281  10.234  1.00 95.25           N  
ATOM   4592  CA  TYR C 126       9.102  18.156   9.523  1.00 95.25           C  
ATOM   4593  C   TYR C 126       8.273  18.656   8.344  1.00 95.25           C  
ATOM   4594  CB  TYR C 126       8.219  17.344  10.477  1.00 95.25           C  
ATOM   4595  O   TYR C 126       7.328  19.422   8.516  1.00 95.25           O  
ATOM   4596  CG  TYR C 126       7.617  16.109   9.844  1.00 95.25           C  
ATOM   4597  CD1 TYR C 126       6.238  15.922   9.828  1.00 95.25           C  
ATOM   4598  CD2 TYR C 126       8.430  15.141   9.266  1.00 95.25           C  
ATOM   4599  CE1 TYR C 126       5.684  14.781   9.242  1.00 95.25           C  
ATOM   4600  CE2 TYR C 126       7.883  14.008   8.688  1.00 95.25           C  
ATOM   4601  OH  TYR C 126       5.965  12.711   8.102  1.00 95.25           O  
ATOM   4602  CZ  TYR C 126       6.512  13.836   8.680  1.00 95.25           C  
ATOM   4603  N   GLY C 127       8.688  18.234   7.102  1.00 92.50           N  
ATOM   4604  CA  GLY C 127       8.008  18.703   5.902  1.00 92.50           C  
ATOM   4605  C   GLY C 127       7.445  17.578   5.059  1.00 92.50           C  
ATOM   4606  O   GLY C 127       8.055  16.516   4.949  1.00 92.50           O  
ATOM   4607  N   LEU C 128       6.273  17.875   4.484  1.00 91.62           N  
ATOM   4608  CA  LEU C 128       5.602  16.953   3.588  1.00 91.62           C  
ATOM   4609  C   LEU C 128       5.062  17.672   2.357  1.00 91.62           C  
ATOM   4610  CB  LEU C 128       4.461  16.234   4.312  1.00 91.62           C  
ATOM   4611  O   LEU C 128       4.609  18.812   2.451  1.00 91.62           O  
ATOM   4612  CG  LEU C 128       4.855  15.367   5.512  1.00 91.62           C  
ATOM   4613  CD1 LEU C 128       3.650  15.117   6.410  1.00 91.62           C  
ATOM   4614  CD2 LEU C 128       5.461  14.047   5.039  1.00 91.62           C  
ATOM   4615  N   ARG C 129       5.168  17.000   1.258  1.00 90.56           N  
ATOM   4616  CA  ARG C 129       4.391  17.438   0.100  1.00 90.56           C  
ATOM   4617  C   ARG C 129       3.068  16.672   0.014  1.00 90.56           C  
ATOM   4618  CB  ARG C 129       5.191  17.234  -1.188  1.00 90.56           C  
ATOM   4619  O   ARG C 129       3.059  15.445  -0.033  1.00 90.56           O  
ATOM   4620  CG  ARG C 129       4.535  17.844  -2.420  1.00 90.56           C  
ATOM   4621  CD  ARG C 129       5.367  17.609  -3.672  1.00 90.56           C  
ATOM   4622  NE  ARG C 129       4.746  18.219  -4.852  1.00 90.56           N  
ATOM   4623  NH1 ARG C 129       5.781  16.812  -6.367  1.00 90.56           N  
ATOM   4624  NH2 ARG C 129       4.340  18.438  -7.102  1.00 90.56           N  
ATOM   4625  CZ  ARG C 129       4.957  17.812  -6.102  1.00 90.56           C  
ATOM   4626  N   ILE C 130       1.920  17.375  -0.017  1.00 90.56           N  
ATOM   4627  CA  ILE C 130       0.610  16.734   0.082  1.00 90.56           C  
ATOM   4628  C   ILE C 130      -0.307  17.281  -1.015  1.00 90.56           C  
ATOM   4629  CB  ILE C 130      -0.026  16.969   1.472  1.00 90.56           C  
ATOM   4630  O   ILE C 130      -0.291  18.469  -1.317  1.00 90.56           O  
ATOM   4631  CG1 ILE C 130       0.857  16.359   2.570  1.00 90.56           C  
ATOM   4632  CG2 ILE C 130      -1.439  16.375   1.521  1.00 90.56           C  
ATOM   4633  CD1 ILE C 130       0.472  16.797   3.979  1.00 90.56           C  
ATOM   4634  N   THR C 131      -1.016  16.375  -1.642  1.00 90.69           N  
ATOM   4635  CA  THR C 131      -2.184  16.734  -2.438  1.00 90.69           C  
ATOM   4636  C   THR C 131      -3.469  16.297  -1.740  1.00 90.69           C  
ATOM   4637  CB  THR C 131      -2.119  16.109  -3.842  1.00 90.69           C  
ATOM   4638  O   THR C 131      -3.623  15.125  -1.389  1.00 90.69           O  
ATOM   4639  CG2 THR C 131      -3.363  16.438  -4.656  1.00 90.69           C  
ATOM   4640  OG1 THR C 131      -0.962  16.594  -4.527  1.00 90.69           O  
ATOM   4641  N   THR C 132      -4.363  17.297  -1.480  1.00 91.75           N  
ATOM   4642  CA  THR C 132      -5.582  16.984  -0.746  1.00 91.75           C  
ATOM   4643  C   THR C 132      -6.805  17.547  -1.465  1.00 91.75           C  
ATOM   4644  CB  THR C 132      -5.527  17.531   0.690  1.00 91.75           C  
ATOM   4645  O   THR C 132      -6.754  18.641  -2.020  1.00 91.75           O  
ATOM   4646  CG2 THR C 132      -5.434  19.062   0.688  1.00 91.75           C  
ATOM   4647  OG1 THR C 132      -6.711  17.141   1.395  1.00 91.75           O  
ATOM   4648  N   THR C 133      -7.832  16.750  -1.560  1.00 92.69           N  
ATOM   4649  CA  THR C 133      -9.156  17.203  -1.975  1.00 92.69           C  
ATOM   4650  C   THR C 133     -10.039  17.484  -0.761  1.00 92.69           C  
ATOM   4651  CB  THR C 133      -9.844  16.172  -2.889  1.00 92.69           C  
ATOM   4652  O   THR C 133     -10.422  16.547  -0.046  1.00 92.69           O  
ATOM   4653  CG2 THR C 133     -11.180  16.688  -3.400  1.00 92.69           C  
ATOM   4654  OG1 THR C 133      -8.992  15.891  -4.008  1.00 92.69           O  
ATOM   4655  N   ALA C 134     -10.289  18.688  -0.500  1.00 91.94           N  
ATOM   4656  CA  ALA C 134     -11.031  19.109   0.680  1.00 91.94           C  
ATOM   4657  C   ALA C 134     -12.461  19.500   0.315  1.00 91.94           C  
ATOM   4658  CB  ALA C 134     -10.320  20.281   1.363  1.00 91.94           C  
ATOM   4659  O   ALA C 134     -12.711  20.047  -0.766  1.00 91.94           O  
ATOM   4660  N   ALA C 135     -13.414  19.219   1.231  1.00 89.25           N  
ATOM   4661  CA  ALA C 135     -14.805  19.609   1.044  1.00 89.25           C  
ATOM   4662  C   ALA C 135     -14.961  21.125   1.097  1.00 89.25           C  
ATOM   4663  CB  ALA C 135     -15.688  18.953   2.100  1.00 89.25           C  
ATOM   4664  O   ALA C 135     -14.312  21.797   1.909  1.00 89.25           O  
ATOM   4665  N   CYS C 136     -15.703  21.719   0.207  1.00 89.62           N  
ATOM   4666  CA  CYS C 136     -16.047  23.125   0.125  1.00 89.62           C  
ATOM   4667  C   CYS C 136     -17.516  23.312  -0.238  1.00 89.62           C  
ATOM   4668  CB  CYS C 136     -15.164  23.828  -0.903  1.00 89.62           C  
ATOM   4669  O   CYS C 136     -17.922  23.047  -1.369  1.00 89.62           O  
ATOM   4670  SG  CYS C 136     -15.492  25.594  -1.060  1.00 89.62           S  
ATOM   4671  N   MET C 137     -18.297  23.781   0.787  1.00 84.19           N  
ATOM   4672  CA  MET C 137     -19.719  24.016   0.545  1.00 84.19           C  
ATOM   4673  C   MET C 137     -19.938  25.328  -0.207  1.00 84.19           C  
ATOM   4674  CB  MET C 137     -20.500  24.047   1.864  1.00 84.19           C  
ATOM   4675  O   MET C 137     -20.047  26.391   0.407  1.00 84.19           O  
ATOM   4676  CG  MET C 137     -20.484  22.719   2.605  1.00 84.19           C  
ATOM   4677  SD  MET C 137     -21.281  21.375   1.649  1.00 84.19           S  
ATOM   4678  CE  MET C 137     -22.578  20.875   2.820  1.00 84.19           C  
ATOM   4679  N   MET C 138     -20.031  25.172  -1.505  1.00 84.62           N  
ATOM   4680  CA  MET C 138     -20.172  26.344  -2.367  1.00 84.62           C  
ATOM   4681  C   MET C 138     -21.625  26.781  -2.467  1.00 84.62           C  
ATOM   4682  CB  MET C 138     -19.609  26.047  -3.762  1.00 84.62           C  
ATOM   4683  O   MET C 138     -22.531  25.938  -2.527  1.00 84.62           O  
ATOM   4684  CG  MET C 138     -18.094  25.969  -3.811  1.00 84.62           C  
ATOM   4685  SD  MET C 138     -17.469  25.547  -5.484  1.00 84.62           S  
ATOM   4686  CE  MET C 138     -17.297  23.750  -5.328  1.00 84.62           C  
ATOM   4687  N   ASP C 139     -21.844  28.078  -2.324  1.00 81.31           N  
ATOM   4688  CA  ASP C 139     -23.156  28.672  -2.482  1.00 81.31           C  
ATOM   4689  C   ASP C 139     -23.375  29.156  -3.916  1.00 81.31           C  
ATOM   4690  CB  ASP C 139     -23.328  29.844  -1.506  1.00 81.31           C  
ATOM   4691  O   ASP C 139     -22.797  30.156  -4.340  1.00 81.31           O  
ATOM   4692  CG  ASP C 139     -24.750  30.375  -1.469  1.00 81.31           C  
ATOM   4693  OD1 ASP C 139     -25.594  29.922  -2.283  1.00 81.31           O  
ATOM   4694  OD2 ASP C 139     -25.047  31.234  -0.619  1.00 81.31           O  
ATOM   4695  N   LEU C 140     -24.266  28.453  -4.594  1.00 78.75           N  
ATOM   4696  CA  LEU C 140     -24.438  28.734  -6.016  1.00 78.75           C  
ATOM   4697  C   LEU C 140     -25.656  29.609  -6.258  1.00 78.75           C  
ATOM   4698  CB  LEU C 140     -24.547  27.438  -6.812  1.00 78.75           C  
ATOM   4699  O   LEU C 140     -26.094  29.766  -7.398  1.00 78.75           O  
ATOM   4700  CG  LEU C 140     -23.375  26.453  -6.688  1.00 78.75           C  
ATOM   4701  CD1 LEU C 140     -23.688  25.172  -7.453  1.00 78.75           C  
ATOM   4702  CD2 LEU C 140     -22.094  27.094  -7.195  1.00 78.75           C  
ATOM   4703  N   ARG C 141     -26.219  30.234  -5.270  1.00 76.44           N  
ATOM   4704  CA  ARG C 141     -27.422  31.047  -5.418  1.00 76.44           C  
ATOM   4705  C   ARG C 141     -27.156  32.250  -6.312  1.00 76.44           C  
ATOM   4706  CB  ARG C 141     -27.922  31.500  -4.051  1.00 76.44           C  
ATOM   4707  O   ARG C 141     -28.047  32.656  -7.078  1.00 76.44           O  
ATOM   4708  CG  ARG C 141     -28.516  30.391  -3.205  1.00 76.44           C  
ATOM   4709  CD  ARG C 141     -28.922  30.875  -1.821  1.00 76.44           C  
ATOM   4710  NE  ARG C 141     -27.750  31.156  -0.986  1.00 76.44           N  
ATOM   4711  NH1 ARG C 141     -28.969  31.812   0.860  1.00 76.44           N  
ATOM   4712  NH2 ARG C 141     -26.688  31.812   0.937  1.00 76.44           N  
ATOM   4713  CZ  ARG C 141     -27.812  31.594   0.268  1.00 76.44           C  
ATOM   4714  N   ARG C 142     -26.031  32.812  -6.254  1.00 71.00           N  
ATOM   4715  CA  ARG C 142     -25.703  34.000  -7.043  1.00 71.00           C  
ATOM   4716  C   ARG C 142     -24.844  33.625  -8.250  1.00 71.00           C  
ATOM   4717  CB  ARG C 142     -24.984  35.031  -6.184  1.00 71.00           C  
ATOM   4718  O   ARG C 142     -24.031  34.438  -8.711  1.00 71.00           O  
ATOM   4719  CG  ARG C 142     -25.844  35.625  -5.070  1.00 71.00           C  
ATOM   4720  CD  ARG C 142     -25.109  36.750  -4.324  1.00 71.00           C  
ATOM   4721  NE  ARG C 142     -25.953  37.312  -3.277  1.00 71.00           N  
ATOM   4722  NH1 ARG C 142     -24.406  38.906  -2.617  1.00 71.00           N  
ATOM   4723  NH2 ARG C 142     -26.438  38.781  -1.570  1.00 71.00           N  
ATOM   4724  CZ  ARG C 142     -25.594  38.312  -2.490  1.00 71.00           C  
ATOM   4725  N   TYR C 143     -24.938  32.438  -8.656  1.00 73.50           N  
ATOM   4726  CA  TYR C 143     -24.219  32.031  -9.852  1.00 73.50           C  
ATOM   4727  C   TYR C 143     -24.562  32.906 -11.039  1.00 73.50           C  
ATOM   4728  CB  TYR C 143     -24.516  30.547 -10.180  1.00 73.50           C  
ATOM   4729  O   TYR C 143     -25.734  33.250 -11.242  1.00 73.50           O  
ATOM   4730  CG  TYR C 143     -23.750  30.016 -11.359  1.00 73.50           C  
ATOM   4731  CD1 TYR C 143     -24.250  30.125 -12.656  1.00 73.50           C  
ATOM   4732  CD2 TYR C 143     -22.500  29.422 -11.180  1.00 73.50           C  
ATOM   4733  CE1 TYR C 143     -23.531  29.641 -13.750  1.00 73.50           C  
ATOM   4734  CE2 TYR C 143     -21.781  28.922 -12.266  1.00 73.50           C  
ATOM   4735  OH  TYR C 143     -21.594  28.562 -14.617  1.00 73.50           O  
ATOM   4736  CZ  TYR C 143     -22.297  29.047 -13.539  1.00 73.50           C  
ATOM   4737  N   PRO C 144     -23.547  33.562 -11.805  1.00 74.56           N  
ATOM   4738  CA  PRO C 144     -22.125  33.219 -11.805  1.00 74.56           C  
ATOM   4739  C   PRO C 144     -21.266  34.250 -11.047  1.00 74.56           C  
ATOM   4740  CB  PRO C 144     -21.766  33.188 -13.289  1.00 74.56           C  
ATOM   4741  O   PRO C 144     -20.047  34.281 -11.211  1.00 74.56           O  
ATOM   4742  CG  PRO C 144     -22.703  34.156 -13.930  1.00 74.56           C  
ATOM   4743  CD  PRO C 144     -23.969  34.188 -13.125  1.00 74.56           C  
ATOM   4744  N   LEU C 145     -21.953  35.281 -10.359  1.00 74.19           N  
ATOM   4745  CA  LEU C 145     -21.234  36.344  -9.633  1.00 74.19           C  
ATOM   4746  C   LEU C 145     -20.984  35.906  -8.195  1.00 74.19           C  
ATOM   4747  CB  LEU C 145     -22.047  37.656  -9.664  1.00 74.19           C  
ATOM   4748  O   LEU C 145     -20.766  36.750  -7.324  1.00 74.19           O  
ATOM   4749  CG  LEU C 145     -22.234  38.281 -11.031  1.00 74.19           C  
ATOM   4750  CD1 LEU C 145     -23.344  39.344 -10.977  1.00 74.19           C  
ATOM   4751  CD2 LEU C 145     -20.922  38.938 -11.500  1.00 74.19           C  
ATOM   4752  N   ASP C 146     -20.938  34.625  -8.000  1.00 78.38           N  
ATOM   4753  CA  ASP C 146     -20.859  34.125  -6.633  1.00 78.38           C  
ATOM   4754  C   ASP C 146     -19.422  34.062  -6.145  1.00 78.38           C  
ATOM   4755  CB  ASP C 146     -21.484  32.719  -6.539  1.00 78.38           C  
ATOM   4756  O   ASP C 146     -18.484  34.062  -6.949  1.00 78.38           O  
ATOM   4757  CG  ASP C 146     -21.000  31.766  -7.621  1.00 78.38           C  
ATOM   4758  OD1 ASP C 146     -20.859  32.188  -8.789  1.00 78.38           O  
ATOM   4759  OD2 ASP C 146     -20.734  30.594  -7.305  1.00 78.38           O  
ATOM   4760  N   GLU C 147     -19.312  34.344  -4.914  1.00 85.25           N  
ATOM   4761  CA  GLU C 147     -18.062  34.188  -4.172  1.00 85.25           C  
ATOM   4762  C   GLU C 147     -18.141  32.938  -3.271  1.00 85.25           C  
ATOM   4763  CB  GLU C 147     -17.750  35.406  -3.334  1.00 85.25           C  
ATOM   4764  O   GLU C 147     -19.172  32.656  -2.672  1.00 85.25           O  
ATOM   4765  CG  GLU C 147     -17.469  36.656  -4.164  1.00 85.25           C  
ATOM   4766  CD  GLU C 147     -17.125  37.875  -3.322  1.00 85.25           C  
ATOM   4767  OE1 GLU C 147     -16.844  38.969  -3.898  1.00 85.25           O  
ATOM   4768  OE2 GLU C 147     -17.125  37.750  -2.078  1.00 85.25           O  
ATOM   4769  N   GLN C 148     -17.125  32.219  -3.410  1.00 88.94           N  
ATOM   4770  CA  GLN C 148     -17.078  31.016  -2.611  1.00 88.94           C  
ATOM   4771  C   GLN C 148     -15.969  31.094  -1.557  1.00 88.94           C  
ATOM   4772  CB  GLN C 148     -16.859  29.781  -3.506  1.00 88.94           C  
ATOM   4773  O   GLN C 148     -14.930  31.703  -1.785  1.00 88.94           O  
ATOM   4774  CG  GLN C 148     -17.844  29.703  -4.668  1.00 88.94           C  
ATOM   4775  CD  GLN C 148     -19.281  29.531  -4.215  1.00 88.94           C  
ATOM   4776  NE2 GLN C 148     -20.219  29.969  -5.051  1.00 88.94           N  
ATOM   4777  OE1 GLN C 148     -19.547  29.031  -3.125  1.00 88.94           O  
ATOM   4778  N   ASN C 149     -16.250  30.578  -0.402  1.00 91.06           N  
ATOM   4779  CA  ASN C 149     -15.266  30.453   0.669  1.00 91.06           C  
ATOM   4780  C   ASN C 149     -14.906  28.984   0.935  1.00 91.06           C  
ATOM   4781  CB  ASN C 149     -15.773  31.109   1.949  1.00 91.06           C  
ATOM   4782  O   ASN C 149     -15.727  28.219   1.437  1.00 91.06           O  
ATOM   4783  CG  ASN C 149     -14.656  31.484   2.900  1.00 91.06           C  
ATOM   4784  ND2 ASN C 149     -15.023  32.062   4.039  1.00 91.06           N  
ATOM   4785  OD1 ASN C 149     -13.484  31.266   2.613  1.00 91.06           O  
ATOM   4786  N   CYS C 150     -13.703  28.656   0.519  1.00 92.62           N  
ATOM   4787  CA  CYS C 150     -13.219  27.297   0.741  1.00 92.62           C  
ATOM   4788  C   CYS C 150     -12.125  27.266   1.803  1.00 92.62           C  
ATOM   4789  CB  CYS C 150     -12.695  26.688  -0.561  1.00 92.62           C  
ATOM   4790  O   CYS C 150     -11.203  28.094   1.768  1.00 92.62           O  
ATOM   4791  SG  CYS C 150     -13.969  26.453  -1.818  1.00 92.62           S  
ATOM   4792  N   THR C 151     -12.273  26.328   2.750  1.00 94.38           N  
ATOM   4793  CA  THR C 151     -11.352  26.312   3.881  1.00 94.38           C  
ATOM   4794  C   THR C 151     -10.547  25.016   3.908  1.00 94.38           C  
ATOM   4795  CB  THR C 151     -12.102  26.469   5.215  1.00 94.38           C  
ATOM   4796  O   THR C 151     -10.945  24.016   3.293  1.00 94.38           O  
ATOM   4797  CG2 THR C 151     -12.914  27.766   5.230  1.00 94.38           C  
ATOM   4798  OG1 THR C 151     -12.984  25.359   5.402  1.00 94.38           O  
ATOM   4799  N   LEU C 152      -9.383  25.078   4.422  1.00 94.69           N  
ATOM   4800  CA  LEU C 152      -8.578  23.922   4.840  1.00 94.69           C  
ATOM   4801  C   LEU C 152      -8.438  23.891   6.355  1.00 94.69           C  
ATOM   4802  CB  LEU C 152      -7.199  23.984   4.184  1.00 94.69           C  
ATOM   4803  O   LEU C 152      -7.852  24.797   6.949  1.00 94.69           O  
ATOM   4804  CG  LEU C 152      -6.309  22.750   4.383  1.00 94.69           C  
ATOM   4805  CD1 LEU C 152      -6.891  21.547   3.641  1.00 94.69           C  
ATOM   4806  CD2 LEU C 152      -4.887  23.031   3.914  1.00 94.69           C  
ATOM   4807  N   GLU C 153      -8.984  22.828   6.945  1.00 93.69           N  
ATOM   4808  CA  GLU C 153      -9.023  22.719   8.398  1.00 93.69           C  
ATOM   4809  C   GLU C 153      -7.957  21.750   8.914  1.00 93.69           C  
ATOM   4810  CB  GLU C 153     -10.406  22.266   8.867  1.00 93.69           C  
ATOM   4811  O   GLU C 153      -7.969  20.578   8.570  1.00 93.69           O  
ATOM   4812  CG  GLU C 153     -11.547  23.125   8.344  1.00 93.69           C  
ATOM   4813  CD  GLU C 153     -11.555  24.531   8.922  1.00 93.69           C  
ATOM   4814  OE1 GLU C 153     -12.070  25.469   8.258  1.00 93.69           O  
ATOM   4815  OE2 GLU C 153     -11.047  24.703  10.047  1.00 93.69           O  
ATOM   4816  N   ILE C 154      -7.062  22.250   9.711  1.00 94.00           N  
ATOM   4817  CA  ILE C 154      -5.957  21.469  10.266  1.00 94.00           C  
ATOM   4818  C   ILE C 154      -6.176  21.250  11.758  1.00 94.00           C  
ATOM   4819  CB  ILE C 154      -4.598  22.156  10.016  1.00 94.00           C  
ATOM   4820  O   ILE C 154      -6.344  22.219  12.516  1.00 94.00           O  
ATOM   4821  CG1 ILE C 154      -4.461  22.562   8.539  1.00 94.00           C  
ATOM   4822  CG2 ILE C 154      -3.443  21.250  10.445  1.00 94.00           C  
ATOM   4823  CD1 ILE C 154      -3.320  23.531   8.266  1.00 94.00           C  
ATOM   4824  N   GLU C 155      -6.094  20.000  12.180  1.00 92.44           N  
ATOM   4825  CA  GLU C 155      -6.414  19.703  13.570  1.00 92.44           C  
ATOM   4826  C   GLU C 155      -5.531  18.578  14.102  1.00 92.44           C  
ATOM   4827  CB  GLU C 155      -7.891  19.328  13.711  1.00 92.44           C  
ATOM   4828  O   GLU C 155      -4.953  17.812  13.328  1.00 92.44           O  
ATOM   4829  CG  GLU C 155      -8.352  19.188  15.156  1.00 92.44           C  
ATOM   4830  CD  GLU C 155      -9.836  18.891  15.289  1.00 92.44           C  
ATOM   4831  OE1 GLU C 155     -10.195  17.703  15.484  1.00 92.44           O  
ATOM   4832  OE2 GLU C 155     -10.641  19.844  15.195  1.00 92.44           O  
ATOM   4833  N   SER C 156      -5.367  18.578  15.414  1.00 90.75           N  
ATOM   4834  CA  SER C 156      -4.758  17.406  16.062  1.00 90.75           C  
ATOM   4835  C   SER C 156      -5.770  16.281  16.234  1.00 90.75           C  
ATOM   4836  CB  SER C 156      -4.172  17.797  17.422  1.00 90.75           C  
ATOM   4837  O   SER C 156      -6.926  16.531  16.594  1.00 90.75           O  
ATOM   4838  OG  SER C 156      -3.713  16.656  18.109  1.00 90.75           O  
ATOM   4839  N   TYR C 157      -5.387  15.109  16.031  1.00 87.00           N  
ATOM   4840  CA  TYR C 157      -6.336  14.008  16.094  1.00 87.00           C  
ATOM   4841  C   TYR C 157      -6.473  13.477  17.516  1.00 87.00           C  
ATOM   4842  CB  TYR C 157      -5.902  12.875  15.156  1.00 87.00           C  
ATOM   4843  O   TYR C 157      -7.586  13.328  18.031  1.00 87.00           O  
ATOM   4844  CG  TYR C 157      -6.938  11.789  15.000  1.00 87.00           C  
ATOM   4845  CD1 TYR C 157      -6.844  10.602  15.727  1.00 87.00           C  
ATOM   4846  CD2 TYR C 157      -8.008  11.938  14.125  1.00 87.00           C  
ATOM   4847  CE1 TYR C 157      -7.793   9.594  15.586  1.00 87.00           C  
ATOM   4848  CE2 TYR C 157      -8.961  10.938  13.977  1.00 87.00           C  
ATOM   4849  OH  TYR C 157      -9.789   8.781  14.562  1.00 87.00           O  
ATOM   4850  CZ  TYR C 157      -8.844   9.773  14.711  1.00 87.00           C  
ATOM   4851  N   GLY C 158      -5.383  13.242  18.125  1.00 86.69           N  
ATOM   4852  CA  GLY C 158      -5.449  12.531  19.391  1.00 86.69           C  
ATOM   4853  C   GLY C 158      -4.996  13.367  20.562  1.00 86.69           C  
ATOM   4854  O   GLY C 158      -5.297  13.039  21.719  1.00 86.69           O  
ATOM   4855  N   TYR C 159      -4.281  14.367  20.344  1.00 89.88           N  
ATOM   4856  CA  TYR C 159      -3.760  15.195  21.422  1.00 89.88           C  
ATOM   4857  C   TYR C 159      -4.660  16.406  21.672  1.00 89.88           C  
ATOM   4858  CB  TYR C 159      -2.338  15.664  21.109  1.00 89.88           C  
ATOM   4859  O   TYR C 159      -4.980  17.141  20.734  1.00 89.88           O  
ATOM   4860  CG  TYR C 159      -1.337  14.539  21.000  1.00 89.88           C  
ATOM   4861  CD1 TYR C 159      -0.905  13.859  22.125  1.00 89.88           C  
ATOM   4862  CD2 TYR C 159      -0.822  14.164  19.766  1.00 89.88           C  
ATOM   4863  CE1 TYR C 159       0.019  12.820  22.031  1.00 89.88           C  
ATOM   4864  CE2 TYR C 159       0.102  13.125  19.656  1.00 89.88           C  
ATOM   4865  OH  TYR C 159       1.430  11.438  20.703  1.00 89.88           O  
ATOM   4866  CZ  TYR C 159       0.515  12.461  20.797  1.00 89.88           C  
ATOM   4867  N   THR C 160      -5.035  16.609  22.891  1.00 92.00           N  
ATOM   4868  CA  THR C 160      -5.871  17.734  23.266  1.00 92.00           C  
ATOM   4869  C   THR C 160      -5.020  18.984  23.469  1.00 92.00           C  
ATOM   4870  CB  THR C 160      -6.672  17.438  24.547  1.00 92.00           C  
ATOM   4871  O   THR C 160      -3.795  18.938  23.359  1.00 92.00           O  
ATOM   4872  CG2 THR C 160      -7.461  16.141  24.406  1.00 92.00           C  
ATOM   4873  OG1 THR C 160      -5.770  17.328  25.656  1.00 92.00           O  
ATOM   4874  N   THR C 161      -5.688  20.078  23.797  1.00 94.62           N  
ATOM   4875  CA  THR C 161      -5.004  21.344  24.031  1.00 94.62           C  
ATOM   4876  C   THR C 161      -4.109  21.250  25.266  1.00 94.62           C  
ATOM   4877  CB  THR C 161      -6.008  22.500  24.203  1.00 94.62           C  
ATOM   4878  O   THR C 161      -3.230  22.094  25.469  1.00 94.62           O  
ATOM   4879  CG2 THR C 161      -6.742  22.797  22.906  1.00 94.62           C  
ATOM   4880  OG1 THR C 161      -6.965  22.141  25.203  1.00 94.62           O  
ATOM   4881  N   ASP C 162      -4.277  20.234  26.062  1.00 91.19           N  
ATOM   4882  CA  ASP C 162      -3.389  20.000  27.203  1.00 91.19           C  
ATOM   4883  C   ASP C 162      -2.068  19.375  26.750  1.00 91.19           C  
ATOM   4884  CB  ASP C 162      -4.066  19.094  28.234  1.00 91.19           C  
ATOM   4885  O   ASP C 162      -1.084  19.391  27.484  1.00 91.19           O  
ATOM   4886  CG  ASP C 162      -5.285  19.734  28.875  1.00 91.19           C  
ATOM   4887  OD1 ASP C 162      -5.352  20.984  28.953  1.00 91.19           O  
ATOM   4888  OD2 ASP C 162      -6.188  18.984  29.312  1.00 91.19           O  
ATOM   4889  N   ASP C 163      -2.039  18.859  25.562  1.00 92.69           N  
ATOM   4890  CA  ASP C 163      -0.870  18.125  25.078  1.00 92.69           C  
ATOM   4891  C   ASP C 163      -0.161  18.906  23.984  1.00 92.69           C  
ATOM   4892  CB  ASP C 163      -1.271  16.750  24.562  1.00 92.69           C  
ATOM   4893  O   ASP C 163       1.068  18.891  23.875  1.00 92.69           O  
ATOM   4894  CG  ASP C 163      -1.789  15.836  25.672  1.00 92.69           C  
ATOM   4895  OD1 ASP C 163      -1.052  15.578  26.641  1.00 92.69           O  
ATOM   4896  OD2 ASP C 163      -2.943  15.367  25.562  1.00 92.69           O  
ATOM   4897  N   ILE C 164      -0.954  19.500  23.141  1.00 94.88           N  
ATOM   4898  CA  ILE C 164      -0.371  20.141  21.969  1.00 94.88           C  
ATOM   4899  C   ILE C 164      -1.066  21.469  21.703  1.00 94.88           C  
ATOM   4900  CB  ILE C 164      -0.472  19.219  20.719  1.00 94.88           C  
ATOM   4901  O   ILE C 164      -2.230  21.656  22.062  1.00 94.88           O  
ATOM   4902  CG1 ILE C 164       0.495  19.703  19.625  1.00 94.88           C  
ATOM   4903  CG2 ILE C 164      -1.911  19.188  20.188  1.00 94.88           C  
ATOM   4904  CD1 ILE C 164       0.716  18.688  18.516  1.00 94.88           C  
ATOM   4905  N   GLU C 165      -0.318  22.422  21.156  1.00 96.81           N  
ATOM   4906  CA  GLU C 165      -0.817  23.703  20.656  1.00 96.81           C  
ATOM   4907  C   GLU C 165      -0.341  23.953  19.234  1.00 96.81           C  
ATOM   4908  CB  GLU C 165      -0.380  24.844  21.578  1.00 96.81           C  
ATOM   4909  O   GLU C 165       0.816  23.703  18.906  1.00 96.81           O  
ATOM   4910  CG  GLU C 165      -1.036  24.812  22.953  1.00 96.81           C  
ATOM   4911  CD  GLU C 165      -0.561  25.922  23.859  1.00 96.81           C  
ATOM   4912  OE1 GLU C 165      -1.075  26.047  25.000  1.00 96.81           O  
ATOM   4913  OE2 GLU C 165       0.333  26.703  23.438  1.00 96.81           O  
ATOM   4914  N   PHE C 166      -1.297  24.375  18.422  1.00 97.19           N  
ATOM   4915  CA  PHE C 166      -0.964  24.703  17.047  1.00 97.19           C  
ATOM   4916  C   PHE C 166      -0.902  26.219  16.859  1.00 97.19           C  
ATOM   4917  CB  PHE C 166      -1.987  24.094  16.078  1.00 97.19           C  
ATOM   4918  O   PHE C 166      -1.657  26.953  17.484  1.00 97.19           O  
ATOM   4919  CG  PHE C 166      -1.855  22.609  15.922  1.00 97.19           C  
ATOM   4920  CD1 PHE C 166      -0.757  21.938  16.438  1.00 97.19           C  
ATOM   4921  CD2 PHE C 166      -2.830  21.875  15.250  1.00 97.19           C  
ATOM   4922  CE1 PHE C 166      -0.632  20.547  16.297  1.00 97.19           C  
ATOM   4923  CE2 PHE C 166      -2.713  20.500  15.102  1.00 97.19           C  
ATOM   4924  CZ  PHE C 166      -1.612  19.844  15.617  1.00 97.19           C  
ATOM   4925  N   TYR C 167      -0.034  26.703  16.047  1.00 97.44           N  
ATOM   4926  CA  TYR C 167       0.001  28.109  15.680  1.00 97.44           C  
ATOM   4927  C   TYR C 167       0.598  28.297  14.289  1.00 97.44           C  
ATOM   4928  CB  TYR C 167       0.807  28.906  16.703  1.00 97.44           C  
ATOM   4929  O   TYR C 167       1.277  27.406  13.773  1.00 97.44           O  
ATOM   4930  CG  TYR C 167       2.287  28.609  16.672  1.00 97.44           C  
ATOM   4931  CD1 TYR C 167       2.805  27.500  17.344  1.00 97.44           C  
ATOM   4932  CD2 TYR C 167       3.170  29.438  15.984  1.00 97.44           C  
ATOM   4933  CE1 TYR C 167       4.168  27.234  17.328  1.00 97.44           C  
ATOM   4934  CE2 TYR C 167       4.535  29.172  15.961  1.00 97.44           C  
ATOM   4935  OH  TYR C 167       6.375  27.797  16.625  1.00 97.44           O  
ATOM   4936  CZ  TYR C 167       5.023  28.062  16.641  1.00 97.44           C  
ATOM   4937  N   TRP C 168       0.246  29.406  13.664  1.00 97.44           N
[truncated: 334,045 more chars]
