# Supplementary material for: Modular Structure and Polymerization Status of GABAA Receptors Illustrated with EM Analysis and AlphaFold2 Prediction
Source: Int J Mol Sci. 2024 Sep 21;25(18):10142. doi: 10.3390/ijms251810142 (PMC11432007; doi:10.3390/ijms251810142)
Supplement: Supplementary file 1 [file ijms-25-10142-s001.zip › AlphaFold2 PDB files/Heteropentamer PDB/Heteropentamer_rank_003_alphafold2_multimer_v3.pdb]

MODEL     1                                                                     
ATOM      1  N   GLN A   1      31.062 -40.375  16.391  1.00 31.69           N  
ATOM      2  CA  GLN A   1      31.172 -39.250  15.500  1.00 31.69           C  
ATOM      3  C   GLN A   1      29.844 -38.500  15.383  1.00 31.69           C  
ATOM      4  CB  GLN A   1      31.656 -39.688  14.117  1.00 31.69           C  
ATOM      5  O   GLN A   1      28.812 -39.094  15.070  1.00 31.69           O  
ATOM      6  CG  GLN A   1      33.156 -39.719  13.977  1.00 31.69           C  
ATOM      7  CD  GLN A   1      33.625 -39.750  12.531  1.00 31.69           C  
ATOM      8  NE2 GLN A   1      34.906 -39.500  12.305  1.00 31.69           N  
ATOM      9  OE1 GLN A   1      32.812 -39.969  11.617  1.00 31.69           O  
ATOM     10  N   PRO A   2      29.562 -37.438  16.125  1.00 41.59           N  
ATOM     11  CA  PRO A   2      28.234 -36.844  16.156  1.00 41.59           C  
ATOM     12  C   PRO A   2      27.641 -36.656  14.758  1.00 41.59           C  
ATOM     13  CB  PRO A   2      28.469 -35.469  16.812  1.00 41.59           C  
ATOM     14  O   PRO A   2      28.359 -36.344  13.805  1.00 41.59           O  
ATOM     15  CG  PRO A   2      29.969 -35.344  16.906  1.00 41.59           C  
ATOM     16  CD  PRO A   2      30.578 -36.625  16.391  1.00 41.59           C  
ATOM     17  N   SER A   3      26.547 -37.312  14.430  1.00 41.75           N  
ATOM     18  CA  SER A   3      25.938 -37.406  13.109  1.00 41.75           C  
ATOM     19  C   SER A   3      25.797 -36.000  12.484  1.00 41.75           C  
ATOM     20  CB  SER A   3      24.562 -38.062  13.195  1.00 41.75           C  
ATOM     21  O   SER A   3      25.719 -35.000  13.195  1.00 41.75           O  
ATOM     22  OG  SER A   3      23.609 -37.219  13.805  1.00 41.75           O  
ATOM     23  N   LEU A   4      26.312 -35.812  11.211  1.00 44.66           N  
ATOM     24  CA  LEU A   4      26.219 -34.625  10.375  1.00 44.66           C  
ATOM     25  C   LEU A   4      24.906 -33.906  10.625  1.00 44.66           C  
ATOM     26  CB  LEU A   4      26.328 -35.000   8.891  1.00 44.66           C  
ATOM     27  O   LEU A   4      24.859 -32.656  10.555  1.00 44.66           O  
ATOM     28  CG  LEU A   4      27.531 -34.438   8.148  1.00 44.66           C  
ATOM     29  CD1 LEU A   4      28.531 -35.531   7.816  1.00 44.66           C  
ATOM     30  CD2 LEU A   4      27.078 -33.719   6.875  1.00 44.66           C  
ATOM     31  N   GLN A   5      23.812 -34.656  10.773  1.00 47.84           N  
ATOM     32  CA  GLN A   5      22.500 -34.062  11.016  1.00 47.84           C  
ATOM     33  C   GLN A   5      22.484 -33.281  12.320  1.00 47.84           C  
ATOM     34  CB  GLN A   5      21.422 -35.156  11.055  1.00 47.84           C  
ATOM     35  O   GLN A   5      21.844 -32.219  12.398  1.00 47.84           O  
ATOM     36  CG  GLN A   5      20.609 -35.281   9.773  1.00 47.84           C  
ATOM     37  CD  GLN A   5      19.625 -36.438   9.797  1.00 47.84           C  
ATOM     38  NE2 GLN A   5      18.734 -36.469   8.812  1.00 47.84           N  
ATOM     39  OE1 GLN A   5      19.672 -37.281  10.695  1.00 47.84           O  
ATOM     40  N   ASP A   6      23.016 -33.812  13.375  1.00 51.62           N  
ATOM     41  CA  ASP A   6      23.078 -33.156  14.680  1.00 51.62           C  
ATOM     42  C   ASP A   6      23.906 -31.875  14.617  1.00 51.62           C  
ATOM     43  CB  ASP A   6      23.641 -34.094  15.727  1.00 51.62           C  
ATOM     44  O   ASP A   6      23.609 -30.891  15.305  1.00 51.62           O  
ATOM     45  CG  ASP A   6      22.625 -35.094  16.250  1.00 51.62           C  
ATOM     46  OD1 ASP A   6      21.406 -34.844  16.109  1.00 51.62           O  
ATOM     47  OD2 ASP A   6      23.031 -36.125  16.812  1.00 51.62           O  
ATOM     48  N   GLU A   7      24.984 -31.828  13.836  1.00 48.91           N  
ATOM     49  CA  GLU A   7      25.844 -30.656  13.703  1.00 48.91           C  
ATOM     50  C   GLU A   7      25.141 -29.516  12.984  1.00 48.91           C  
ATOM     51  CB  GLU A   7      27.141 -31.031  12.961  1.00 48.91           C  
ATOM     52  O   GLU A   7      25.312 -28.344  13.328  1.00 48.91           O  
ATOM     53  CG  GLU A   7      28.281 -31.406  13.883  1.00 48.91           C  
ATOM     54  CD  GLU A   7      29.578 -31.703  13.133  1.00 48.91           C  
ATOM     55  OE1 GLU A   7      30.625 -31.922  13.789  1.00 48.91           O  
ATOM     56  OE2 GLU A   7      29.547 -31.703  11.883  1.00 48.91           O  
ATOM     57  N   LEU A   8      24.406 -29.875  11.867  1.00 51.19           N  
ATOM     58  CA  LEU A   8      23.688 -28.891  11.055  1.00 51.19           C  
ATOM     59  C   LEU A   8      22.578 -28.203  11.859  1.00 51.19           C  
ATOM     60  CB  LEU A   8      23.094 -29.547   9.812  1.00 51.19           C  
ATOM     61  O   LEU A   8      22.391 -27.000  11.750  1.00 51.19           O  
ATOM     62  CG  LEU A   8      23.953 -29.531   8.547  1.00 51.19           C  
ATOM     63  CD1 LEU A   8      23.750 -30.812   7.742  1.00 51.19           C  
ATOM     64  CD2 LEU A   8      23.641 -28.297   7.703  1.00 51.19           C  
ATOM     65  N   LYS A   9      21.656 -29.062  12.500  1.00 54.78           N  
ATOM     66  CA  LYS A   9      20.672 -28.500  13.422  1.00 54.78           C  
ATOM     67  C   LYS A   9      21.359 -27.625  14.469  1.00 54.78           C  
ATOM     68  CB  LYS A   9      19.875 -29.594  14.094  1.00 54.78           C  
ATOM     69  O   LYS A   9      20.828 -26.594  14.875  1.00 54.78           O  
ATOM     70  CG  LYS A   9      18.500 -29.828  13.477  1.00 54.78           C  
ATOM     71  CD  LYS A   9      17.703 -30.859  14.258  1.00 54.78           C  
ATOM     72  CE  LYS A   9      16.344 -31.141  13.609  1.00 54.78           C  
ATOM     73  NZ  LYS A   9      15.562 -32.156  14.375  1.00 54.78           N  
ATOM     74  N   ASP A  10      22.641 -28.094  14.711  1.00 58.50           N  
ATOM     75  CA  ASP A  10      23.422 -27.422  15.742  1.00 58.50           C  
ATOM     76  C   ASP A  10      23.891 -26.047  15.281  1.00 58.50           C  
ATOM     77  CB  ASP A  10      24.625 -28.281  16.156  1.00 58.50           C  
ATOM     78  O   ASP A  10      23.875 -25.078  16.047  1.00 58.50           O  
ATOM     79  CG  ASP A  10      24.953 -28.188  17.625  1.00 58.50           C  
ATOM     80  OD1 ASP A  10      24.297 -27.406  18.344  1.00 58.50           O  
ATOM     81  OD2 ASP A  10      25.859 -28.922  18.078  1.00 58.50           O  
ATOM     82  N   ASN A  11      24.250 -26.062  13.930  1.00 63.28           N  
ATOM     83  CA  ASN A  11      24.766 -24.781  13.445  1.00 63.28           C  
ATOM     84  C   ASN A  11      23.672 -23.734  13.375  1.00 63.28           C  
ATOM     85  CB  ASN A  11      25.422 -24.953  12.070  1.00 63.28           C  
ATOM     86  O   ASN A  11      23.891 -22.578  13.742  1.00 63.28           O  
ATOM     87  CG  ASN A  11      26.906 -25.250  12.172  1.00 63.28           C  
ATOM     88  ND2 ASN A  11      27.500 -25.688  11.062  1.00 63.28           N  
ATOM     89  OD1 ASN A  11      27.516 -25.094  13.227  1.00 63.28           O  
ATOM     90  N   THR A  12      22.469 -24.109  13.000  1.00 73.69           N  
ATOM     91  CA  THR A  12      21.375 -23.156  12.922  1.00 73.69           C  
ATOM     92  C   THR A  12      21.031 -22.609  14.312  1.00 73.69           C  
ATOM     93  CB  THR A  12      20.125 -23.781  12.281  1.00 73.69           C  
ATOM     94  O   THR A  12      20.750 -21.422  14.469  1.00 73.69           O  
ATOM     95  CG2 THR A  12      19.078 -22.703  11.953  1.00 73.69           C  
ATOM     96  OG1 THR A  12      20.500 -24.453  11.078  1.00 73.69           O  
ATOM     97  N   THR A  13      21.188 -23.516  15.164  1.00 80.06           N  
ATOM     98  CA  THR A  13      20.875 -23.109  16.531  1.00 80.06           C  
ATOM     99  C   THR A  13      21.906 -22.094  17.047  1.00 80.06           C  
ATOM    100  CB  THR A  13      20.812 -24.312  17.469  1.00 80.06           C  
ATOM    101  O   THR A  13      21.547 -21.141  17.734  1.00 80.06           O  
ATOM    102  CG2 THR A  13      19.406 -24.531  18.000  1.00 80.06           C  
ATOM    103  OG1 THR A  13      21.234 -25.484  16.766  1.00 80.06           O  
ATOM    104  N   VAL A  14      23.156 -22.359  16.594  1.00 85.50           N  
ATOM    105  CA  VAL A  14      24.219 -21.469  17.016  1.00 85.50           C  
ATOM    106  C   VAL A  14      23.984 -20.078  16.438  1.00 85.50           C  
ATOM    107  CB  VAL A  14      25.609 -21.984  16.609  1.00 85.50           C  
ATOM    108  O   VAL A  14      24.094 -19.062  17.141  1.00 85.50           O  
ATOM    109  CG1 VAL A  14      26.688 -20.922  16.844  1.00 85.50           C  
ATOM    110  CG2 VAL A  14      25.953 -23.266  17.359  1.00 85.50           C  
ATOM    111  N   PHE A  15      23.656 -20.078  15.219  1.00 87.50           N  
ATOM    112  CA  PHE A  15      23.453 -18.781  14.562  1.00 87.50           C  
ATOM    113  C   PHE A  15      22.188 -18.109  15.070  1.00 87.50           C  
ATOM    114  CB  PHE A  15      23.375 -18.969  13.039  1.00 87.50           C  
ATOM    115  O   PHE A  15      22.141 -16.875  15.195  1.00 87.50           O  
ATOM    116  CG  PHE A  15      24.703 -19.281  12.398  1.00 87.50           C  
ATOM    117  CD1 PHE A  15      25.672 -18.297  12.273  1.00 87.50           C  
ATOM    118  CD2 PHE A  15      24.969 -20.547  11.906  1.00 87.50           C  
ATOM    119  CE1 PHE A  15      26.906 -18.578  11.680  1.00 87.50           C  
ATOM    120  CE2 PHE A  15      26.188 -20.844  11.312  1.00 87.50           C  
ATOM    121  CZ  PHE A  15      27.156 -19.859  11.195  1.00 87.50           C  
ATOM    122  N   THR A  16      21.219 -18.906  15.391  1.00 89.94           N  
ATOM    123  CA  THR A  16      20.016 -18.359  16.000  1.00 89.94           C  
ATOM    124  C   THR A  16      20.344 -17.688  17.328  1.00 89.94           C  
ATOM    125  CB  THR A  16      18.953 -19.453  16.219  1.00 89.94           C  
ATOM    126  O   THR A  16      19.859 -16.578  17.609  1.00 89.94           O  
ATOM    127  CG2 THR A  16      17.719 -18.891  16.938  1.00 89.94           C  
ATOM    128  OG1 THR A  16      18.547 -19.984  14.945  1.00 89.94           O  
ATOM    129  N   ARG A  17      21.109 -18.266  18.016  1.00 90.88           N  
ATOM    130  CA  ARG A  17      21.500 -17.719  19.312  1.00 90.88           C  
ATOM    131  C   ARG A  17      22.297 -16.422  19.141  1.00 90.88           C  
ATOM    132  CB  ARG A  17      22.328 -18.734  20.109  1.00 90.88           C  
ATOM    133  O   ARG A  17      22.109 -15.469  19.891  1.00 90.88           O  
ATOM    134  CG  ARG A  17      21.500 -19.844  20.734  1.00 90.88           C  
ATOM    135  CD  ARG A  17      22.344 -20.766  21.578  1.00 90.88           C  
ATOM    136  NE  ARG A  17      21.672 -22.031  21.859  1.00 90.88           N  
ATOM    137  NH1 ARG A  17      23.469 -23.031  22.891  1.00 90.88           N  
ATOM    138  NH2 ARG A  17      21.500 -24.172  22.672  1.00 90.88           N  
ATOM    139  CZ  ARG A  17      22.219 -23.078  22.469  1.00 90.88           C  
ATOM    140  N   ILE A  18      23.188 -16.453  18.172  1.00 91.38           N  
ATOM    141  CA  ILE A  18      23.984 -15.266  17.906  1.00 91.38           C  
ATOM    142  C   ILE A  18      23.047 -14.109  17.531  1.00 91.38           C  
ATOM    143  CB  ILE A  18      25.000 -15.508  16.766  1.00 91.38           C  
ATOM    144  O   ILE A  18      23.172 -13.008  18.078  1.00 91.38           O  
ATOM    145  CG1 ILE A  18      26.125 -16.438  17.250  1.00 91.38           C  
ATOM    146  CG2 ILE A  18      25.578 -14.188  16.266  1.00 91.38           C  
ATOM    147  CD1 ILE A  18      27.047 -16.922  16.156  1.00 91.38           C  
ATOM    148  N   LEU A  19      22.109 -14.375  16.656  1.00 90.62           N  
ATOM    149  CA  LEU A  19      21.203 -13.336  16.219  1.00 90.62           C  
ATOM    150  C   LEU A  19      20.312 -12.867  17.359  1.00 90.62           C  
ATOM    151  CB  LEU A  19      20.328 -13.844  15.055  1.00 90.62           C  
ATOM    152  O   LEU A  19      20.047 -11.672  17.500  1.00 90.62           O  
ATOM    153  CG  LEU A  19      21.047 -14.086  13.727  1.00 90.62           C  
ATOM    154  CD1 LEU A  19      20.062 -14.602  12.680  1.00 90.62           C  
ATOM    155  CD2 LEU A  19      21.734 -12.812  13.242  1.00 90.62           C  
ATOM    156  N   ASP A  20      19.875 -13.820  18.172  1.00 92.44           N  
ATOM    157  CA  ASP A  20      19.062 -13.453  19.328  1.00 92.44           C  
ATOM    158  C   ASP A  20      19.844 -12.562  20.297  1.00 92.44           C  
ATOM    159  CB  ASP A  20      18.578 -14.711  20.062  1.00 92.44           C  
ATOM    160  O   ASP A  20      19.297 -11.594  20.828  1.00 92.44           O  
ATOM    161  CG  ASP A  20      17.484 -15.453  19.312  1.00 92.44           C  
ATOM    162  OD1 ASP A  20      16.906 -14.891  18.359  1.00 92.44           O  
ATOM    163  OD2 ASP A  20      17.219 -16.625  19.656  1.00 92.44           O  
ATOM    164  N   ARG A  21      21.047 -12.828  20.469  1.00 92.56           N  
ATOM    165  CA  ARG A  21      21.891 -12.031  21.344  1.00 92.56           C  
ATOM    166  C   ARG A  21      22.109 -10.633  20.781  1.00 92.56           C  
ATOM    167  CB  ARG A  21      23.250 -12.719  21.562  1.00 92.56           C  
ATOM    168  O   ARG A  21      22.109  -9.648  21.531  1.00 92.56           O  
ATOM    169  CG  ARG A  21      24.016 -12.203  22.766  1.00 92.56           C  
ATOM    170  CD  ARG A  21      25.328 -12.945  22.953  1.00 92.56           C  
ATOM    171  NE  ARG A  21      25.328 -13.766  24.172  1.00 92.56           N  
ATOM    172  NH1 ARG A  21      27.281 -14.883  23.672  1.00 92.56           N  
ATOM    173  NH2 ARG A  21      26.141 -15.352  25.609  1.00 92.56           N  
ATOM    174  CZ  ARG A  21      26.250 -14.664  24.484  1.00 92.56           C  
ATOM    175  N   LEU A  22      22.328 -10.578  19.484  1.00 92.44           N  
ATOM    176  CA  LEU A  22      22.516  -9.281  18.844  1.00 92.44           C  
ATOM    177  C   LEU A  22      21.297  -8.391  19.031  1.00 92.44           C  
ATOM    178  CB  LEU A  22      22.812  -9.469  17.344  1.00 92.44           C  
ATOM    179  O   LEU A  22      21.438  -7.180  19.234  1.00 92.44           O  
ATOM    180  CG  LEU A  22      24.188 -10.039  17.000  1.00 92.44           C  
ATOM    181  CD1 LEU A  22      24.297 -10.219  15.484  1.00 92.44           C  
ATOM    182  CD2 LEU A  22      25.297  -9.141  17.516  1.00 92.44           C  
ATOM    183  N   LEU A  23      20.125  -8.992  19.062  1.00 93.06           N  
ATOM    184  CA  LEU A  23      18.906  -8.211  19.109  1.00 93.06           C  
ATOM    185  C   LEU A  23      18.438  -8.008  20.547  1.00 93.06           C  
ATOM    186  CB  LEU A  23      17.797  -8.898  18.297  1.00 93.06           C  
ATOM    187  O   LEU A  23      17.547  -7.191  20.797  1.00 93.06           O  
ATOM    188  CG  LEU A  23      18.000  -8.914  16.781  1.00 93.06           C  
ATOM    189  CD1 LEU A  23      16.844  -9.672  16.109  1.00 93.06           C  
ATOM    190  CD2 LEU A  23      18.094  -7.496  16.234  1.00 93.06           C  
ATOM    191  N   ASP A  24      19.047  -8.773  21.391  1.00 92.56           N  
ATOM    192  CA  ASP A  24      18.656  -8.641  22.781  1.00 92.56           C  
ATOM    193  C   ASP A  24      19.000  -7.246  23.312  1.00 92.56           C  
ATOM    194  CB  ASP A  24      19.328  -9.711  23.641  1.00 92.56           C  
ATOM    195  O   ASP A  24      20.172  -6.887  23.406  1.00 92.56           O  
ATOM    196  CG  ASP A  24      18.766  -9.781  25.047  1.00 92.56           C  
ATOM    197  OD1 ASP A  24      17.703  -9.203  25.312  1.00 92.56           O  
ATOM    198  OD2 ASP A  24      19.422 -10.414  25.906  1.00 92.56           O  
ATOM    199  N   GLY A  25      17.969  -6.445  23.562  1.00 90.50           N  
ATOM    200  CA  GLY A  25      18.156  -5.109  24.109  1.00 90.50           C  
ATOM    201  C   GLY A  25      18.500  -4.082  23.047  1.00 90.50           C  
ATOM    202  O   GLY A  25      18.719  -2.910  23.359  1.00 90.50           O  
ATOM    203  N   TYR A  26      18.703  -4.523  21.828  1.00 93.06           N  
ATOM    204  CA  TYR A  26      19.000  -3.594  20.734  1.00 93.06           C  
ATOM    205  C   TYR A  26      17.844  -2.623  20.516  1.00 93.06           C  
ATOM    206  CB  TYR A  26      19.297  -4.355  19.453  1.00 93.06           C  
ATOM    207  O   TYR A  26      16.688  -3.031  20.469  1.00 93.06           O  
ATOM    208  CG  TYR A  26      19.734  -3.467  18.312  1.00 93.06           C  
ATOM    209  CD1 TYR A  26      18.812  -2.973  17.391  1.00 93.06           C  
ATOM    210  CD2 TYR A  26      21.078  -3.121  18.141  1.00 93.06           C  
ATOM    211  CE1 TYR A  26      19.219  -2.156  16.344  1.00 93.06           C  
ATOM    212  CE2 TYR A  26      21.484  -2.305  17.094  1.00 93.06           C  
ATOM    213  OH  TYR A  26      20.953  -1.019  15.164  1.00 93.06           O  
ATOM    214  CZ  TYR A  26      20.547  -1.827  16.203  1.00 93.06           C  
ATOM    215  N   ASP A  27      18.094  -1.405  20.406  1.00 93.31           N  
ATOM    216  CA  ASP A  27      17.094  -0.370  20.188  1.00 93.31           C  
ATOM    217  C   ASP A  27      17.266   0.293  18.828  1.00 93.31           C  
ATOM    218  CB  ASP A  27      17.156   0.682  21.297  1.00 93.31           C  
ATOM    219  O   ASP A  27      18.172   1.103  18.641  1.00 93.31           O  
ATOM    220  CG  ASP A  27      15.922   1.574  21.344  1.00 93.31           C  
ATOM    221  OD1 ASP A  27      15.211   1.681  20.328  1.00 93.31           O  
ATOM    222  OD2 ASP A  27      15.672   2.178  22.406  1.00 93.31           O  
ATOM    223  N   ASN A  28      16.422  -0.058  17.938  1.00 93.56           N  
ATOM    224  CA  ASN A  28      16.547   0.427  16.578  1.00 93.56           C  
ATOM    225  C   ASN A  28      16.031   1.854  16.438  1.00 93.56           C  
ATOM    226  CB  ASN A  28      15.812  -0.504  15.609  1.00 93.56           C  
ATOM    227  O   ASN A  28      16.109   2.447  15.359  1.00 93.56           O  
ATOM    228  CG  ASN A  28      14.352  -0.682  15.961  1.00 93.56           C  
ATOM    229  ND2 ASN A  28      13.680  -1.581  15.258  1.00 93.56           N  
ATOM    230  OD1 ASN A  28      13.836  -0.015  16.859  1.00 93.56           O  
ATOM    231  N   ARG A  29      15.633   2.496  17.469  1.00 93.25           N  
ATOM    232  CA  ARG A  29      15.203   3.891  17.469  1.00 93.25           C  
ATOM    233  C   ARG A  29      16.391   4.836  17.578  1.00 93.25           C  
ATOM    234  CB  ARG A  29      14.211   4.152  18.594  1.00 93.25           C  
ATOM    235  O   ARG A  29      16.281   6.027  17.297  1.00 93.25           O  
ATOM    236  CG  ARG A  29      12.953   3.295  18.531  1.00 93.25           C  
ATOM    237  CD  ARG A  29      12.133   3.398  19.797  1.00 93.25           C  
ATOM    238  NE  ARG A  29      12.852   2.861  20.953  1.00 93.25           N  
ATOM    239  NH1 ARG A  29      11.195   3.363  22.484  1.00 93.25           N  
ATOM    240  NH2 ARG A  29      13.125   2.342  23.172  1.00 93.25           N  
ATOM    241  CZ  ARG A  29      12.391   2.855  22.203  1.00 93.25           C  
ATOM    242  N   LEU A  30      17.453   4.293  17.984  1.00 93.94           N  
ATOM    243  CA  LEU A  30      18.625   5.102  18.281  1.00 93.94           C  
ATOM    244  C   LEU A  30      19.750   4.816  17.297  1.00 93.94           C  
ATOM    245  CB  LEU A  30      19.109   4.832  19.719  1.00 93.94           C  
ATOM    246  O   LEU A  30      20.078   3.656  17.031  1.00 93.94           O  
ATOM    247  CG  LEU A  30      18.047   4.941  20.812  1.00 93.94           C  
ATOM    248  CD1 LEU A  30      18.656   4.562  22.172  1.00 93.94           C  
ATOM    249  CD2 LEU A  30      17.469   6.352  20.859  1.00 93.94           C  
ATOM    250  N   ARG A  31      20.344   5.875  16.797  1.00 94.50           N  
ATOM    251  CA  ARG A  31      21.453   5.723  15.875  1.00 94.50           C  
ATOM    252  C   ARG A  31      22.703   5.223  16.609  1.00 94.50           C  
ATOM    253  CB  ARG A  31      21.766   7.051  15.172  1.00 94.50           C  
ATOM    254  O   ARG A  31      22.844   5.426  17.812  1.00 94.50           O  
ATOM    255  CG  ARG A  31      22.312   8.117  16.094  1.00 94.50           C  
ATOM    256  CD  ARG A  31      22.750   9.359  15.328  1.00 94.50           C  
ATOM    257  NE  ARG A  31      23.344  10.359  16.203  1.00 94.50           N  
ATOM    258  NH1 ARG A  31      25.484   9.516  16.031  1.00 94.50           N  
ATOM    259  NH2 ARG A  31      25.094  11.359  17.328  1.00 94.50           N  
ATOM    260  CZ  ARG A  31      24.641  10.414  16.516  1.00 94.50           C  
ATOM    261  N   PRO A  32      23.625   4.625  15.836  1.00 94.50           N  
ATOM    262  CA  PRO A  32      24.891   4.215  16.438  1.00 94.50           C  
ATOM    263  C   PRO A  32      25.719   5.402  16.922  1.00 94.50           C  
ATOM    264  CB  PRO A  32      25.609   3.496  15.281  1.00 94.50           C  
ATOM    265  O   PRO A  32      25.766   6.445  16.266  1.00 94.50           O  
ATOM    266  CG  PRO A  32      24.516   3.146  14.320  1.00 94.50           C  
ATOM    267  CD  PRO A  32      23.422   4.168  14.445  1.00 94.50           C  
ATOM    268  N   GLY A  33      26.266   5.246  18.109  1.00 88.88           N  
ATOM    269  CA  GLY A  33      27.188   6.242  18.656  1.00 88.88           C  
ATOM    270  C   GLY A  33      26.469   7.449  19.234  1.00 88.88           C  
ATOM    271  O   GLY A  33      27.094   8.492  19.469  1.00 88.88           O  
ATOM    272  N   LEU A  34      25.203   7.371  19.391  1.00 87.00           N  
ATOM    273  CA  LEU A  34      24.438   8.492  19.922  1.00 87.00           C  
ATOM    274  C   LEU A  34      25.031   8.977  21.234  1.00 87.00           C  
ATOM    275  CB  LEU A  34      22.984   8.094  20.109  1.00 87.00           C  
ATOM    276  O   LEU A  34      25.250   8.180  22.156  1.00 87.00           O  
ATOM    277  CG  LEU A  34      22.016   9.219  20.500  1.00 87.00           C  
ATOM    278  CD1 LEU A  34      20.672   9.047  19.797  1.00 87.00           C  
ATOM    279  CD2 LEU A  34      21.828   9.266  22.016  1.00 87.00           C  
ATOM    280  N   GLY A  35      25.281  10.289  21.281  1.00 77.81           N  
ATOM    281  CA  GLY A  35      25.844  10.906  22.469  1.00 77.81           C  
ATOM    282  C   GLY A  35      27.344  10.773  22.547  1.00 77.81           C  
ATOM    283  O   GLY A  35      27.984  11.344  23.453  1.00 77.81           O  
ATOM    284  N   GLU A  36      28.000  10.031  21.703  1.00 82.00           N  
ATOM    285  CA  GLU A  36      29.438   9.758  21.766  1.00 82.00           C  
ATOM    286  C   GLU A  36      30.141  10.250  20.516  1.00 82.00           C  
ATOM    287  CB  GLU A  36      29.703   8.258  21.969  1.00 82.00           C  
ATOM    288  O   GLU A  36      31.156  10.953  20.594  1.00 82.00           O  
ATOM    289  CG  GLU A  36      29.188   7.719  23.297  1.00 82.00           C  
ATOM    290  CD  GLU A  36      29.453   6.230  23.469  1.00 82.00           C  
ATOM    291  OE1 GLU A  36      29.094   5.676  24.531  1.00 82.00           O  
ATOM    292  OE2 GLU A  36      30.016   5.617  22.531  1.00 82.00           O  
ATOM    293  N   ARG A  37      29.688   9.867  19.453  1.00 89.44           N  
ATOM    294  CA  ARG A  37      30.328  10.188  18.172  1.00 89.44           C  
ATOM    295  C   ARG A  37      29.297  10.344  17.062  1.00 89.44           C  
ATOM    296  CB  ARG A  37      31.344   9.102  17.797  1.00 89.44           C  
ATOM    297  O   ARG A  37      28.125  10.008  17.250  1.00 89.44           O  
ATOM    298  CG  ARG A  37      30.719   7.730  17.578  1.00 89.44           C  
ATOM    299  CD  ARG A  37      31.766   6.691  17.203  1.00 89.44           C  
ATOM    300  NE  ARG A  37      31.188   5.363  17.047  1.00 89.44           N  
ATOM    301  NH1 ARG A  37      31.062   5.449  14.750  1.00 89.44           N  
ATOM    302  NH2 ARG A  37      30.328   3.588  15.867  1.00 89.44           N  
ATOM    303  CZ  ARG A  37      30.859   4.805  15.891  1.00 89.44           C  
ATOM    304  N   VAL A  38      29.766  10.891  15.984  1.00 94.94           N  
ATOM    305  CA  VAL A  38      28.953  11.008  14.773  1.00 94.94           C  
ATOM    306  C   VAL A  38      28.953   9.680  14.023  1.00 94.94           C  
ATOM    307  CB  VAL A  38      29.484  12.133  13.852  1.00 94.94           C  
ATOM    308  O   VAL A  38      29.953   8.961  14.008  1.00 94.94           O  
ATOM    309  CG1 VAL A  38      28.672  12.188  12.555  1.00 94.94           C  
ATOM    310  CG2 VAL A  38      29.438  13.484  14.570  1.00 94.94           C  
ATOM    311  N   THR A  39      27.828   9.297  13.570  1.00 96.69           N  
ATOM    312  CA  THR A  39      27.734   8.094  12.750  1.00 96.69           C  
ATOM    313  C   THR A  39      28.156   8.383  11.312  1.00 96.69           C  
ATOM    314  CB  THR A  39      26.297   7.535  12.766  1.00 96.69           C  
ATOM    315  O   THR A  39      27.578   9.250  10.656  1.00 96.69           O  
ATOM    316  CG2 THR A  39      26.219   6.199  12.023  1.00 96.69           C  
ATOM    317  OG1 THR A  39      25.875   7.340  14.117  1.00 96.69           O  
ATOM    318  N   GLU A  40      29.109   7.664  10.852  1.00 97.50           N  
ATOM    319  CA  GLU A  40      29.594   7.805   9.477  1.00 97.50           C  
ATOM    320  C   GLU A  40      28.953   6.773   8.555  1.00 97.50           C  
ATOM    321  CB  GLU A  40      31.125   7.676   9.438  1.00 97.50           C  
ATOM    322  O   GLU A  40      29.062   5.566   8.789  1.00 97.50           O  
ATOM    323  CG  GLU A  40      31.859   8.766  10.203  1.00 97.50           C  
ATOM    324  CD  GLU A  40      33.375   8.578  10.219  1.00 97.50           C  
ATOM    325  OE1 GLU A  40      34.062   9.344  10.922  1.00 97.50           O  
ATOM    326  OE2 GLU A  40      33.844   7.664   9.516  1.00 97.50           O  
ATOM    327  N   VAL A  41      28.328   7.250   7.555  1.00 97.50           N  
ATOM    328  CA  VAL A  41      27.703   6.375   6.566  1.00 97.50           C  
ATOM    329  C   VAL A  41      28.453   6.473   5.242  1.00 97.50           C  
ATOM    330  CB  VAL A  41      26.203   6.727   6.359  1.00 97.50           C  
ATOM    331  O   VAL A  41      28.484   7.535   4.621  1.00 97.50           O  
ATOM    332  CG1 VAL A  41      25.562   5.789   5.336  1.00 97.50           C  
ATOM    333  CG2 VAL A  41      25.453   6.664   7.688  1.00 97.50           C  
ATOM    334  N   LYS A  42      29.016   5.398   4.816  1.00 96.81           N  
ATOM    335  CA  LYS A  42      29.688   5.320   3.523  1.00 96.81           C  
ATOM    336  C   LYS A  42      28.734   4.859   2.432  1.00 96.81           C  
ATOM    337  CB  LYS A  42      30.891   4.379   3.598  1.00 96.81           C  
ATOM    338  O   LYS A  42      27.938   3.939   2.643  1.00 96.81           O  
ATOM    339  CG  LYS A  42      31.984   4.836   4.555  1.00 96.81           C  
ATOM    340  CD  LYS A  42      33.188   3.887   4.539  1.00 96.81           C  
ATOM    341  CE  LYS A  42      34.281   4.359   5.477  1.00 96.81           C  
ATOM    342  NZ  LYS A  42      35.469   3.449   5.445  1.00 96.81           N  
ATOM    343  N   THR A  43      28.828   5.508   1.337  1.00 95.19           N  
ATOM    344  CA  THR A  43      27.859   5.227   0.286  1.00 95.19           C  
ATOM    345  C   THR A  43      28.562   4.973  -1.045  1.00 95.19           C  
ATOM    346  CB  THR A  43      26.859   6.391   0.128  1.00 95.19           C  
ATOM    347  O   THR A  43      29.625   5.523  -1.306  1.00 95.19           O  
ATOM    348  CG2 THR A  43      26.047   6.590   1.400  1.00 95.19           C  
ATOM    349  OG1 THR A  43      27.578   7.594  -0.160  1.00 95.19           O  
ATOM    350  N   ASP A  44      28.016   4.129  -1.857  1.00 91.94           N  
ATOM    351  CA  ASP A  44      28.406   3.926  -3.250  1.00 91.94           C  
ATOM    352  C   ASP A  44      27.188   3.611  -4.117  1.00 91.94           C  
ATOM    353  CB  ASP A  44      29.438   2.801  -3.363  1.00 91.94           C  
ATOM    354  O   ASP A  44      26.188   3.105  -3.621  1.00 91.94           O  
ATOM    355  CG  ASP A  44      28.844   1.424  -3.127  1.00 91.94           C  
ATOM    356  OD1 ASP A  44      28.031   0.958  -3.963  1.00 91.94           O  
ATOM    357  OD2 ASP A  44      29.172   0.801  -2.096  1.00 91.94           O  
ATOM    358  N   ILE A  45      27.266   3.977  -5.391  1.00 92.88           N  
ATOM    359  CA  ILE A  45      26.156   3.838  -6.324  1.00 92.88           C  
ATOM    360  C   ILE A  45      26.625   3.076  -7.566  1.00 92.88           C  
ATOM    361  CB  ILE A  45      25.578   5.215  -6.723  1.00 92.88           C  
ATOM    362  O   ILE A  45      27.656   3.398  -8.148  1.00 92.88           O  
ATOM    363  CG1 ILE A  45      25.031   5.938  -5.492  1.00 92.88           C  
ATOM    364  CG2 ILE A  45      24.500   5.055  -7.797  1.00 92.88           C  
ATOM    365  CD1 ILE A  45      24.609   7.379  -5.754  1.00 92.88           C  
ATOM    366  N   PHE A  46      25.922   2.068  -7.879  1.00 90.12           N  
ATOM    367  CA  PHE A  46      26.078   1.380  -9.156  1.00 90.12           C  
ATOM    368  C   PHE A  46      24.859   1.583 -10.039  1.00 90.12           C  
ATOM    369  CB  PHE A  46      26.328  -0.115  -8.930  1.00 90.12           C  
ATOM    370  O   PHE A  46      23.781   1.086  -9.734  1.00 90.12           O  
ATOM    371  CG  PHE A  46      26.609  -0.881 -10.195  1.00 90.12           C  
ATOM    372  CD1 PHE A  46      25.625  -1.678 -10.773  1.00 90.12           C  
ATOM    373  CD2 PHE A  46      27.844  -0.804 -10.805  1.00 90.12           C  
ATOM    374  CE1 PHE A  46      25.875  -2.387 -11.945  1.00 90.12           C  
ATOM    375  CE2 PHE A  46      28.109  -1.511 -11.977  1.00 90.12           C  
ATOM    376  CZ  PHE A  46      27.125  -2.303 -12.539  1.00 90.12           C  
ATOM    377  N   VAL A  47      25.062   2.273 -11.086  1.00 91.38           N  
ATOM    378  CA  VAL A  47      23.984   2.598 -12.008  1.00 91.38           C  
ATOM    379  C   VAL A  47      23.797   1.463 -13.016  1.00 91.38           C  
ATOM    380  CB  VAL A  47      24.250   3.928 -12.750  1.00 91.38           C  
ATOM    381  O   VAL A  47      24.688   1.185 -13.812  1.00 91.38           O  
ATOM    382  CG1 VAL A  47      23.109   4.242 -13.719  1.00 91.38           C  
ATOM    383  CG2 VAL A  47      24.438   5.066 -11.750  1.00 91.38           C  
ATOM    384  N   THR A  48      22.688   0.876 -12.961  1.00 86.12           N  
ATOM    385  CA  THR A  48      22.406  -0.224 -13.875  1.00 86.12           C  
ATOM    386  C   THR A  48      21.781   0.291 -15.164  1.00 86.12           C  
ATOM    387  CB  THR A  48      21.500  -1.274 -13.227  1.00 86.12           C  
ATOM    388  O   THR A  48      21.953  -0.302 -16.234  1.00 86.12           O  
ATOM    389  CG2 THR A  48      22.172  -1.932 -12.031  1.00 86.12           C  
ATOM    390  OG1 THR A  48      20.281  -0.639 -12.789  1.00 86.12           O  
ATOM    391  N   SER A  49      20.984   1.358 -15.000  1.00 86.06           N  
ATOM    392  CA  SER A  49      20.328   1.947 -16.156  1.00 86.06           C  
ATOM    393  C   SER A  49      20.172   3.455 -16.000  1.00 86.06           C  
ATOM    394  CB  SER A  49      18.969   1.301 -16.391  1.00 86.06           C  
ATOM    395  O   SER A  49      19.797   3.934 -14.930  1.00 86.06           O  
ATOM    396  OG  SER A  49      18.266   1.957 -17.438  1.00 86.06           O  
ATOM    397  N   PHE A  50      20.516   4.098 -17.078  1.00 88.38           N  
ATOM    398  CA  PHE A  50      20.375   5.547 -17.094  1.00 88.38           C  
ATOM    399  C   PHE A  50      19.406   5.977 -18.203  1.00 88.38           C  
ATOM    400  CB  PHE A  50      21.734   6.223 -17.297  1.00 88.38           C  
ATOM    401  O   PHE A  50      19.641   5.695 -19.375  1.00 88.38           O  
ATOM    402  CG  PHE A  50      21.719   7.699 -17.000  1.00 88.38           C  
ATOM    403  CD1 PHE A  50      21.312   8.609 -17.969  1.00 88.38           C  
ATOM    404  CD2 PHE A  50      22.125   8.180 -15.766  1.00 88.38           C  
ATOM    405  CE1 PHE A  50      21.297   9.977 -17.703  1.00 88.38           C  
ATOM    406  CE2 PHE A  50      22.125   9.547 -15.492  1.00 88.38           C  
ATOM    407  CZ  PHE A  50      21.703  10.445 -16.469  1.00 88.38           C  
ATOM    408  N   GLY A  51      18.359   6.730 -17.734  1.00 85.50           N  
ATOM    409  CA  GLY A  51      17.375   7.195 -18.703  1.00 85.50           C  
ATOM    410  C   GLY A  51      16.016   6.570 -18.500  1.00 85.50           C  
ATOM    411  O   GLY A  51      15.859   5.625 -17.734  1.00 85.50           O  
ATOM    412  N   PRO A  52      15.047   7.086 -19.156  1.00 85.50           N  
ATOM    413  CA  PRO A  52      15.062   8.172 -20.141  1.00 85.50           C  
ATOM    414  C   PRO A  52      15.258   9.547 -19.484  1.00 85.50           C  
ATOM    415  CB  PRO A  52      13.688   8.078 -20.797  1.00 85.50           C  
ATOM    416  O   PRO A  52      15.078   9.688 -18.281  1.00 85.50           O  
ATOM    417  CG  PRO A  52      12.781   7.547 -19.734  1.00 85.50           C  
ATOM    418  CD  PRO A  52      13.562   6.590 -18.875  1.00 85.50           C  
ATOM    419  N   VAL A  53      15.625  10.500 -20.391  1.00 88.62           N  
ATOM    420  CA  VAL A  53      15.758  11.898 -20.016  1.00 88.62           C  
ATOM    421  C   VAL A  53      14.688  12.734 -20.719  1.00 88.62           C  
ATOM    422  CB  VAL A  53      17.172  12.445 -20.359  1.00 88.62           C  
ATOM    423  O   VAL A  53      14.539  12.648 -21.938  1.00 88.62           O  
ATOM    424  CG1 VAL A  53      17.297  13.906 -19.953  1.00 88.62           C  
ATOM    425  CG2 VAL A  53      18.234  11.602 -19.672  1.00 88.62           C  
ATOM    426  N   SER A  54      13.961  13.500 -19.969  1.00 87.56           N  
ATOM    427  CA  SER A  54      12.883  14.312 -20.516  1.00 87.56           C  
ATOM    428  C   SER A  54      13.211  15.797 -20.422  1.00 87.56           C  
ATOM    429  CB  SER A  54      11.570  14.031 -19.797  1.00 87.56           C  
ATOM    430  O   SER A  54      13.250  16.359 -19.328  1.00 87.56           O  
ATOM    431  OG  SER A  54      10.539  14.891 -20.250  1.00 87.56           O  
ATOM    432  N   ASP A  55      13.312  16.438 -21.594  1.00 83.94           N  
ATOM    433  CA  ASP A  55      13.539  17.891 -21.625  1.00 83.94           C  
ATOM    434  C   ASP A  55      12.281  18.656 -21.250  1.00 83.94           C  
ATOM    435  CB  ASP A  55      14.023  18.312 -23.016  1.00 83.94           C  
ATOM    436  O   ASP A  55      12.352  19.750 -20.688  1.00 83.94           O  
ATOM    437  CG  ASP A  55      15.352  17.703 -23.406  1.00 83.94           C  
ATOM    438  OD1 ASP A  55      16.062  17.172 -22.516  1.00 83.94           O  
ATOM    439  OD2 ASP A  55      15.703  17.734 -24.594  1.00 83.94           O  
ATOM    440  N   HIS A  56      11.211  18.000 -21.578  1.00 80.44           N  
ATOM    441  CA  HIS A  56       9.930  18.641 -21.312  1.00 80.44           C  
ATOM    442  C   HIS A  56       9.648  18.719 -19.828  1.00 80.44           C  
ATOM    443  CB  HIS A  56       8.805  17.891 -22.031  1.00 80.44           C  
ATOM    444  O   HIS A  56       9.305  19.781 -19.297  1.00 80.44           O  
ATOM    445  CG  HIS A  56       7.449  18.500 -21.812  1.00 80.44           C  
ATOM    446  CD2 HIS A  56       6.750  19.391 -22.547  1.00 80.44           C  
ATOM    447  ND1 HIS A  56       6.664  18.188 -20.719  1.00 80.44           N  
ATOM    448  CE1 HIS A  56       5.535  18.875 -20.797  1.00 80.44           C  
ATOM    449  NE2 HIS A  56       5.562  19.609 -21.891  1.00 80.44           N  
ATOM    450  N   ASP A  57       9.906  17.703 -19.141  1.00 81.31           N  
ATOM    451  CA  ASP A  57       9.594  17.641 -17.719  1.00 81.31           C  
ATOM    452  C   ASP A  57      10.812  18.000 -16.875  1.00 81.31           C  
ATOM    453  CB  ASP A  57       9.078  16.250 -17.344  1.00 81.31           C  
ATOM    454  O   ASP A  57      10.711  18.125 -15.648  1.00 81.31           O  
ATOM    455  CG  ASP A  57       7.762  15.898 -18.000  1.00 81.31           C  
ATOM    456  OD1 ASP A  57       6.910  16.797 -18.188  1.00 81.31           O  
ATOM    457  OD2 ASP A  57       7.570  14.711 -18.359  1.00 81.31           O  
ATOM    458  N   MET A  58      11.922  18.141 -17.500  1.00 86.75           N  
ATOM    459  CA  MET A  58      13.180  18.438 -16.828  1.00 86.75           C  
ATOM    460  C   MET A  58      13.500  17.391 -15.766  1.00 86.75           C  
ATOM    461  CB  MET A  58      13.125  19.828 -16.188  1.00 86.75           C  
ATOM    462  O   MET A  58      13.789  17.734 -14.617  1.00 86.75           O  
ATOM    463  CG  MET A  58      12.961  20.969 -17.188  1.00 86.75           C  
ATOM    464  SD  MET A  58      14.469  21.219 -18.203  1.00 86.75           S  
ATOM    465  CE  MET A  58      14.430  23.031 -18.375  1.00 86.75           C  
ATOM    466  N   GLU A  59      13.484  16.219 -16.125  1.00 91.12           N  
ATOM    467  CA  GLU A  59      13.750  15.109 -15.219  1.00 91.12           C  
ATOM    468  C   GLU A  59      14.422  13.953 -15.945  1.00 91.12           C  
ATOM    469  CB  GLU A  59      12.461  14.633 -14.555  1.00 91.12           C  
ATOM    470  O   GLU A  59      14.430  13.906 -17.188  1.00 91.12           O  
ATOM    471  CG  GLU A  59      11.438  14.062 -15.523  1.00 91.12           C  
ATOM    472  CD  GLU A  59      10.141  13.648 -14.859  1.00 91.12           C  
ATOM    473  OE1 GLU A  59       9.477  12.703 -15.352  1.00 91.12           O  
ATOM    474  OE2 GLU A  59       9.773  14.273 -13.836  1.00 91.12           O  
ATOM    475  N   TYR A  60      15.031  13.062 -15.227  1.00 91.75           N  
ATOM    476  CA  TYR A  60      15.625  11.836 -15.750  1.00 91.75           C  
ATOM    477  C   TYR A  60      15.359  10.656 -14.820  1.00 91.75           C  
ATOM    478  CB  TYR A  60      17.141  12.008 -15.953  1.00 91.75           C  
ATOM    479  O   TYR A  60      15.047  10.852 -13.641  1.00 91.75           O  
ATOM    480  CG  TYR A  60      17.906  12.109 -14.664  1.00 91.75           C  
ATOM    481  CD1 TYR A  60      17.906  13.289 -13.922  1.00 91.75           C  
ATOM    482  CD2 TYR A  60      18.656  11.031 -14.188  1.00 91.75           C  
ATOM    483  CE1 TYR A  60      18.625  13.391 -12.734  1.00 91.75           C  
ATOM    484  CE2 TYR A  60      19.375  11.117 -13.008  1.00 91.75           C  
ATOM    485  OH  TYR A  60      20.062  12.391 -11.109  1.00 91.75           O  
ATOM    486  CZ  TYR A  60      19.359  12.297 -12.281  1.00 91.75           C  
ATOM    487  N   THR A  61      15.375   9.508 -15.336  1.00 91.50           N  
ATOM    488  CA  THR A  61      15.156   8.281 -14.586  1.00 91.50           C  
ATOM    489  C   THR A  61      16.422   7.438 -14.539  1.00 91.50           C  
ATOM    490  CB  THR A  61      14.008   7.453 -15.195  1.00 91.50           C  
ATOM    491  O   THR A  61      17.125   7.293 -15.555  1.00 91.50           O  
ATOM    492  CG2 THR A  61      13.742   6.195 -14.375  1.00 91.50           C  
ATOM    493  OG1 THR A  61      12.820   8.250 -15.242  1.00 91.50           O  
ATOM    494  N   ILE A  62      16.734   6.926 -13.352  1.00 91.69           N  
ATOM    495  CA  ILE A  62      17.938   6.121 -13.195  1.00 91.69           C  
ATOM    496  C   ILE A  62      17.641   4.906 -12.320  1.00 91.69           C  
ATOM    497  CB  ILE A  62      19.094   6.941 -12.594  1.00 91.69           C  
ATOM    498  O   ILE A  62      16.875   5.008 -11.352  1.00 91.69           O  
ATOM    499  CG1 ILE A  62      20.391   6.129 -12.617  1.00 91.69           C  
ATOM    500  CG2 ILE A  62      18.750   7.395 -11.172  1.00 91.69           C  
ATOM    501  CD1 ILE A  62      21.641   6.941 -12.266  1.00 91.69           C  
ATOM    502  N   ASP A  63      18.125   3.801 -12.648  1.00 88.88           N  
ATOM    503  CA  ASP A  63      18.109   2.590 -11.836  1.00 88.88           C  
ATOM    504  C   ASP A  63      19.453   2.354 -11.164  1.00 88.88           C  
ATOM    505  CB  ASP A  63      17.719   1.378 -12.688  1.00 88.88           C  
ATOM    506  O   ASP A  63      20.484   2.328 -11.836  1.00 88.88           O  
ATOM    507  CG  ASP A  63      16.297   1.438 -13.195  1.00 88.88           C  
ATOM    508  OD1 ASP A  63      15.438   2.062 -12.531  1.00 88.88           O  
ATOM    509  OD2 ASP A  63      16.016   0.851 -14.266  1.00 88.88           O  
ATOM    510  N   VAL A  64      19.422   2.100  -9.891  1.00 91.12           N  
ATOM    511  CA  VAL A  64      20.703   2.037  -9.203  1.00 91.12           C  
ATOM    512  C   VAL A  64      20.672   0.938  -8.141  1.00 91.12           C  
ATOM    513  CB  VAL A  64      21.062   3.393  -8.555  1.00 91.12           C  
ATOM    514  O   VAL A  64      19.609   0.605  -7.617  1.00 91.12           O  
ATOM    515  CG1 VAL A  64      21.094   4.504  -9.602  1.00 91.12           C  
ATOM    516  CG2 VAL A  64      20.094   3.727  -7.434  1.00 91.12           C  
ATOM    517  N   PHE A  65      21.812   0.364  -7.879  1.00 88.88           N  
ATOM    518  CA  PHE A  65      22.109  -0.281  -6.605  1.00 88.88           C  
ATOM    519  C   PHE A  65      22.734   0.710  -5.633  1.00 88.88           C  
ATOM    520  CB  PHE A  65      23.047  -1.472  -6.816  1.00 88.88           C  
ATOM    521  O   PHE A  65      23.828   1.220  -5.871  1.00 88.88           O  
ATOM    522  CG  PHE A  65      22.391  -2.658  -7.469  1.00 88.88           C  
ATOM    523  CD1 PHE A  65      21.484  -3.436  -6.770  1.00 88.88           C  
ATOM    524  CD2 PHE A  65      22.688  -2.996  -8.781  1.00 88.88           C  
ATOM    525  CE1 PHE A  65      20.875  -4.535  -7.371  1.00 88.88           C  
ATOM    526  CE2 PHE A  65      22.078  -4.090  -9.391  1.00 88.88           C  
ATOM    527  CZ  PHE A  65      21.172  -4.859  -8.680  1.00 88.88           C  
ATOM    528  N   PHE A  66      22.031   1.009  -4.637  1.00 92.44           N  
ATOM    529  CA  PHE A  66      22.469   1.962  -3.621  1.00 92.44           C  
ATOM    530  C   PHE A  66      23.000   1.238  -2.393  1.00 92.44           C  
ATOM    531  CB  PHE A  66      21.312   2.889  -3.223  1.00 92.44           C  
ATOM    532  O   PHE A  66      22.266   0.497  -1.733  1.00 92.44           O  
ATOM    533  CG  PHE A  66      21.719   4.016  -2.312  1.00 92.44           C  
ATOM    534  CD1 PHE A  66      21.203   4.113  -1.027  1.00 92.44           C  
ATOM    535  CD2 PHE A  66      22.641   4.973  -2.744  1.00 92.44           C  
ATOM    536  CE1 PHE A  66      21.594   5.156  -0.184  1.00 92.44           C  
ATOM    537  CE2 PHE A  66      23.016   6.016  -1.906  1.00 92.44           C  
ATOM    538  CZ  PHE A  66      22.500   6.105  -0.627  1.00 92.44           C  
ATOM    539  N   ARG A  67      24.234   1.471  -2.098  1.00 92.19           N  
ATOM    540  CA  ARG A  67      24.891   0.744  -1.024  1.00 92.19           C  
ATOM    541  C   ARG A  67      25.312   1.688   0.100  1.00 92.19           C  
ATOM    542  CB  ARG A  67      26.125  -0.002  -1.562  1.00 92.19           C  
ATOM    543  O   ARG A  67      25.938   2.719  -0.148  1.00 92.19           O  
ATOM    544  CG  ARG A  67      25.797  -0.991  -2.670  1.00 92.19           C  
ATOM    545  CD  ARG A  67      27.062  -1.589  -3.273  1.00 92.19           C  
ATOM    546  NE  ARG A  67      26.750  -2.502  -4.371  1.00 92.19           N  
ATOM    547  NH1 ARG A  67      28.781  -2.234  -5.438  1.00 92.19           N  
ATOM    548  NH2 ARG A  67      27.203  -3.633  -6.320  1.00 92.19           N  
ATOM    549  CZ  ARG A  67      27.578  -2.789  -5.375  1.00 92.19           C  
ATOM    550  N   GLN A  68      25.000   1.321   1.244  1.00 94.81           N  
ATOM    551  CA  GLN A  68      25.359   2.057   2.455  1.00 94.81           C  
ATOM    552  C   GLN A  68      26.062   1.154   3.459  1.00 94.81           C  
ATOM    553  CB  GLN A  68      24.109   2.666   3.094  1.00 94.81           C  
ATOM    554  O   GLN A  68      25.703  -0.011   3.625  1.00 94.81           O  
ATOM    555  CG  GLN A  68      23.328   3.586   2.162  1.00 94.81           C  
ATOM    556  CD  GLN A  68      22.047   4.094   2.781  1.00 94.81           C  
ATOM    557  NE2 GLN A  68      20.984   3.283   2.709  1.00 94.81           N  
ATOM    558  OE1 GLN A  68      21.984   5.203   3.322  1.00 94.81           O  
ATOM    559  N   SER A  69      27.094   1.694   4.055  1.00 96.31           N  
ATOM    560  CA  SER A  69      27.844   0.975   5.078  1.00 96.31           C  
ATOM    561  C   SER A  69      28.094   1.854   6.301  1.00 96.31           C  
ATOM    562  CB  SER A  69      29.172   0.469   4.520  1.00 96.31           C  
ATOM    563  O   SER A  69      28.391   3.043   6.164  1.00 96.31           O  
ATOM    564  OG  SER A  69      29.906  -0.209   5.523  1.00 96.31           O  
ATOM    565  N   TRP A  70      27.938   1.315   7.480  1.00 96.81           N  
ATOM    566  CA  TRP A  70      28.219   2.016   8.727  1.00 96.81           C  
ATOM    567  C   TRP A  70      28.609   1.034   9.828  1.00 96.81           C  
ATOM    568  CB  TRP A  70      27.016   2.842   9.164  1.00 96.81           C  
ATOM    569  O   TRP A  70      28.469  -0.179   9.664  1.00 96.81           O  
ATOM    570  CG  TRP A  70      25.828   2.016   9.578  1.00 96.81           C  
ATOM    571  CD1 TRP A  70      25.484   1.650  10.844  1.00 96.81           C  
ATOM    572  CD2 TRP A  70      24.844   1.449   8.703  1.00 96.81           C  
ATOM    573  CE2 TRP A  70      23.922   0.751   9.523  1.00 96.81           C  
ATOM    574  CE3 TRP A  70      24.656   1.464   7.320  1.00 96.81           C  
ATOM    575  NE1 TRP A  70      24.328   0.890  10.820  1.00 96.81           N  
ATOM    576  CH2 TRP A  70      22.656   0.105   7.629  1.00 96.81           C  
ATOM    577  CZ2 TRP A  70      22.828   0.075   8.992  1.00 96.81           C  
ATOM    578  CZ3 TRP A  70      23.547   0.790   6.793  1.00 96.81           C  
ATOM    579  N   LYS A  71      29.125   1.562  10.875  1.00 97.12           N  
ATOM    580  CA  LYS A  71      29.531   0.736  12.008  1.00 97.12           C  
ATOM    581  C   LYS A  71      28.609   0.933  13.203  1.00 97.12           C  
ATOM    582  CB  LYS A  71      30.984   1.055  12.398  1.00 97.12           C  
ATOM    583  O   LYS A  71      28.344   2.066  13.602  1.00 97.12           O  
ATOM    584  CG  LYS A  71      31.578   0.079  13.406  1.00 97.12           C  
ATOM    585  CD  LYS A  71      33.062   0.312  13.586  1.00 97.12           C  
ATOM    586  CE  LYS A  71      33.688  -0.696  14.555  1.00 97.12           C  
ATOM    587  NZ  LYS A  71      35.156  -0.534  14.664  1.00 97.12           N  
ATOM    588  N   ASP A  72      28.125  -0.114  13.695  1.00 96.25           N  
ATOM    589  CA  ASP A  72      27.328  -0.141  14.922  1.00 96.25           C  
ATOM    590  C   ASP A  72      27.922  -1.102  15.945  1.00 96.25           C  
ATOM    591  CB  ASP A  72      25.875  -0.535  14.602  1.00 96.25           C  
ATOM    592  O   ASP A  72      27.781  -2.320  15.812  1.00 96.25           O  
ATOM    593  CG  ASP A  72      24.922  -0.274  15.758  1.00 96.25           C  
ATOM    594  OD1 ASP A  72      25.375  -0.230  16.922  1.00 96.25           O  
ATOM    595  OD2 ASP A  72      23.719  -0.114  15.500  1.00 96.25           O  
ATOM    596  N   GLU A  73      28.484  -0.637  16.969  1.00 93.62           N  
ATOM    597  CA  GLU A  73      29.188  -1.429  17.969  1.00 93.62           C  
ATOM    598  C   GLU A  73      28.234  -2.365  18.703  1.00 93.62           C  
ATOM    599  CB  GLU A  73      29.906  -0.517  18.969  1.00 93.62           C  
ATOM    600  O   GLU A  73      28.656  -3.383  19.250  1.00 93.62           O  
ATOM    601  CG  GLU A  73      30.969   0.362  18.344  1.00 93.62           C  
ATOM    602  CD  GLU A  73      32.125  -0.429  17.766  1.00 93.62           C  
ATOM    603  OE1 GLU A  73      32.781   0.065  16.812  1.00 93.62           O  
ATOM    604  OE2 GLU A  73      32.375  -1.554  18.250  1.00 93.62           O  
ATOM    605  N   ARG A  74      26.953  -2.029  18.703  1.00 93.25           N  
ATOM    606  CA  ARG A  74      25.969  -2.855  19.391  1.00 93.25           C  
ATOM    607  C   ARG A  74      25.750  -4.172  18.641  1.00 93.25           C  
ATOM    608  CB  ARG A  74      24.641  -2.104  19.516  1.00 93.25           C  
ATOM    609  O   ARG A  74      25.203  -5.121  19.203  1.00 93.25           O  
ATOM    610  CG  ARG A  74      24.734  -0.814  20.312  1.00 93.25           C  
ATOM    611  CD  ARG A  74      23.453   0.001  20.219  1.00 93.25           C  
ATOM    612  NE  ARG A  74      23.203   0.468  18.859  1.00 93.25           N  
ATOM    613  NH1 ARG A  74      21.109   1.344  19.328  1.00 93.25           N  
ATOM    614  NH2 ARG A  74      21.969   1.478  17.203  1.00 93.25           N  
ATOM    615  CZ  ARG A  74      22.094   1.096  18.469  1.00 93.25           C  
ATOM    616  N   LEU A  75      26.234  -4.227  17.422  1.00 95.81           N  
ATOM    617  CA  LEU A  75      26.000  -5.410  16.594  1.00 95.81           C  
ATOM    618  C   LEU A  75      27.297  -6.172  16.359  1.00 95.81           C  
ATOM    619  CB  LEU A  75      25.375  -5.016  15.266  1.00 95.81           C  
ATOM    620  O   LEU A  75      27.422  -6.906  15.375  1.00 95.81           O  
ATOM    621  CG  LEU A  75      23.969  -4.422  15.328  1.00 95.81           C  
ATOM    622  CD1 LEU A  75      23.516  -3.969  13.938  1.00 95.81           C  
ATOM    623  CD2 LEU A  75      22.984  -5.430  15.906  1.00 95.81           C  
ATOM    624  N   LYS A  76      28.234  -6.000  17.188  1.00 95.38           N  
ATOM    625  CA  LYS A  76      29.438  -6.828  17.188  1.00 95.38           C  
ATOM    626  C   LYS A  76      29.141  -8.242  17.672  1.00 95.38           C  
ATOM    627  CB  LYS A  76      30.531  -6.199  18.062  1.00 95.38           C  
ATOM    628  O   LYS A  76      28.297  -8.430  18.562  1.00 95.38           O  
ATOM    629  CG  LYS A  76      31.188  -4.973  17.453  1.00 95.38           C  
ATOM    630  CD  LYS A  76      32.281  -4.418  18.359  1.00 95.38           C  
ATOM    631  CE  LYS A  76      32.938  -3.189  17.750  1.00 95.38           C  
ATOM    632  NZ  LYS A  76      34.000  -2.623  18.641  1.00 95.38           N  
ATOM    633  N   PHE A  77      29.812  -9.211  17.062  1.00 93.62           N  
ATOM    634  CA  PHE A  77      29.594 -10.586  17.484  1.00 93.62           C  
ATOM    635  C   PHE A  77      30.828 -11.438  17.250  1.00 93.62           C  
ATOM    636  CB  PHE A  77      28.391 -11.195  16.750  1.00 93.62           C  
ATOM    637  O   PHE A  77      31.766 -11.000  16.578  1.00 93.62           O  
ATOM    638  CG  PHE A  77      28.625 -11.406  15.281  1.00 93.62           C  
ATOM    639  CD1 PHE A  77      28.422 -10.375  14.375  1.00 93.62           C  
ATOM    640  CD2 PHE A  77      29.047 -12.641  14.805  1.00 93.62           C  
ATOM    641  CE1 PHE A  77      28.641 -10.570  13.008  1.00 93.62           C  
ATOM    642  CE2 PHE A  77      29.266 -12.844  13.445  1.00 93.62           C  
ATOM    643  CZ  PHE A  77      29.062 -11.812  12.547  1.00 93.62           C  
ATOM    644  N   LYS A  78      30.844 -12.617  17.938  1.00 91.00           N  
ATOM    645  CA  LYS A  78      31.859 -13.648  17.734  1.00 91.00           C  
ATOM    646  C   LYS A  78      31.219 -14.984  17.375  1.00 91.00           C  
ATOM    647  CB  LYS A  78      32.719 -13.805  19.000  1.00 91.00           C  
ATOM    648  O   LYS A  78      30.297 -15.445  18.062  1.00 91.00           O  
ATOM    649  CG  LYS A  78      33.656 -12.625  19.266  1.00 91.00           C  
ATOM    650  CD  LYS A  78      34.562 -12.891  20.453  1.00 91.00           C  
ATOM    651  CE  LYS A  78      35.469 -11.695  20.734  1.00 91.00           C  
ATOM    652  NZ  LYS A  78      36.344 -11.938  21.922  1.00 91.00           N  
ATOM    653  N   GLY A  79      31.562 -15.477  16.219  1.00 85.81           N  
ATOM    654  CA  GLY A  79      31.000 -16.734  15.773  1.00 85.81           C  
ATOM    655  C   GLY A  79      31.812 -17.422  14.695  1.00 85.81           C  
ATOM    656  O   GLY A  79      32.906 -16.938  14.336  1.00 85.81           O  
ATOM    657  N   PRO A  80      31.312 -18.531  14.273  1.00 85.44           N  
ATOM    658  CA  PRO A  80      32.031 -19.344  13.281  1.00 85.44           C  
ATOM    659  C   PRO A  80      32.188 -18.625  11.938  1.00 85.44           C  
ATOM    660  CB  PRO A  80      31.156 -20.594  13.133  1.00 85.44           C  
ATOM    661  O   PRO A  80      33.062 -18.984  11.141  1.00 85.44           O  
ATOM    662  CG  PRO A  80      29.812 -20.172  13.648  1.00 85.44           C  
ATOM    663  CD  PRO A  80      30.000 -19.047  14.625  1.00 85.44           C  
ATOM    664  N   MET A  81      31.328 -17.656  11.711  1.00 87.62           N  
ATOM    665  CA  MET A  81      31.406 -16.891  10.469  1.00 87.62           C  
ATOM    666  C   MET A  81      31.734 -15.438  10.758  1.00 87.62           C  
ATOM    667  CB  MET A  81      30.109 -17.000   9.680  1.00 87.62           C  
ATOM    668  O   MET A  81      31.250 -14.859  11.727  1.00 87.62           O  
ATOM    669  CG  MET A  81      29.828 -18.391   9.125  1.00 87.62           C  
ATOM    670  SD  MET A  81      28.328 -18.438   8.078  1.00 87.62           S  
ATOM    671  CE  MET A  81      28.828 -17.312   6.746  1.00 87.62           C  
ATOM    672  N   THR A  82      32.469 -14.898   9.820  1.00 90.00           N  
ATOM    673  CA  THR A  82      32.906 -13.508  10.000  1.00 90.00           C  
ATOM    674  C   THR A  82      31.828 -12.562   9.469  1.00 90.00           C  
ATOM    675  CB  THR A  82      34.219 -13.227   9.289  1.00 90.00           C  
ATOM    676  O   THR A  82      31.766 -11.398   9.883  1.00 90.00           O  
ATOM    677  CG2 THR A  82      35.375 -14.047   9.906  1.00 90.00           C  
ATOM    678  OG1 THR A  82      34.125 -13.570   7.902  1.00 90.00           O  
ATOM    679  N   VAL A  83      31.078 -13.055   8.523  1.00 89.88           N  
ATOM    680  CA  VAL A  83      30.047 -12.219   7.922  1.00 89.88           C  
ATOM    681  C   VAL A  83      28.719 -12.969   7.914  1.00 89.88           C  
ATOM    682  CB  VAL A  83      30.422 -11.789   6.488  1.00 89.88           C  
ATOM    683  O   VAL A  83      28.641 -14.109   7.445  1.00 89.88           O  
ATOM    684  CG1 VAL A  83      29.344 -10.883   5.895  1.00 89.88           C  
ATOM    685  CG2 VAL A  83      31.781 -11.086   6.480  1.00 89.88           C  
ATOM    686  N   LEU A  84      27.734 -12.352   8.453  1.00 88.62           N  
ATOM    687  CA  LEU A  84      26.375 -12.891   8.414  1.00 88.62           C  
ATOM    688  C   LEU A  84      25.578 -12.258   7.285  1.00 88.62           C  
ATOM    689  CB  LEU A  84      25.672 -12.656   9.750  1.00 88.62           C  
ATOM    690  O   LEU A  84      25.328 -11.047   7.293  1.00 88.62           O  
ATOM    691  CG  LEU A  84      26.359 -13.242  10.992  1.00 88.62           C  
ATOM    692  CD1 LEU A  84      25.609 -12.820  12.250  1.00 88.62           C  
ATOM    693  CD2 LEU A  84      26.422 -14.766  10.891  1.00 88.62           C  
ATOM    694  N   ARG A  85      25.219 -12.992   6.328  1.00 87.06           N  
ATOM    695  CA  ARG A  85      24.328 -12.539   5.262  1.00 87.06           C  
ATOM    696  C   ARG A  85      22.875 -12.859   5.582  1.00 87.06           C  
ATOM    697  CB  ARG A  85      24.719 -13.180   3.928  1.00 87.06           C  
ATOM    698  O   ARG A  85      22.484 -14.031   5.609  1.00 87.06           O  
ATOM    699  CG  ARG A  85      26.125 -12.812   3.459  1.00 87.06           C  
ATOM    700  CD  ARG A  85      26.484 -13.508   2.156  1.00 87.06           C  
ATOM    701  NE  ARG A  85      27.891 -13.328   1.819  1.00 87.06           N  
ATOM    702  NH1 ARG A  85      28.062 -15.266   0.577  1.00 87.06           N  
ATOM    703  NH2 ARG A  85      29.891 -13.906   0.831  1.00 87.06           N  
ATOM    704  CZ  ARG A  85      28.609 -14.164   1.076  1.00 87.06           C  
ATOM    705  N   LEU A  86      22.109 -11.867   5.844  1.00 83.81           N  
ATOM    706  CA  LEU A  86      20.766 -12.047   6.395  1.00 83.81           C  
ATOM    707  C   LEU A  86      19.703 -11.508   5.441  1.00 83.81           C  
ATOM    708  CB  LEU A  86      20.656 -11.344   7.754  1.00 83.81           C  
ATOM    709  O   LEU A  86      20.031 -10.758   4.512  1.00 83.81           O  
ATOM    710  CG  LEU A  86      21.672 -11.758   8.812  1.00 83.81           C  
ATOM    711  CD1 LEU A  86      21.594 -10.820  10.016  1.00 83.81           C  
ATOM    712  CD2 LEU A  86      21.453 -13.203   9.242  1.00 83.81           C  
ATOM    713  N   ASN A  87      18.578 -11.984   5.598  1.00 77.12           N  
ATOM    714  CA  ASN A  87      17.469 -11.516   4.773  1.00 77.12           C  
ATOM    715  C   ASN A  87      16.938 -10.164   5.254  1.00 77.12           C  
ATOM    716  CB  ASN A  87      16.328 -12.547   4.758  1.00 77.12           C  
ATOM    717  O   ASN A  87      17.406  -9.641   6.270  1.00 77.12           O  
ATOM    718  CG  ASN A  87      15.711 -12.750   6.125  1.00 77.12           C  
ATOM    719  ND2 ASN A  87      14.852 -13.758   6.238  1.00 77.12           N  
ATOM    720  OD1 ASN A  87      16.000 -12.008   7.066  1.00 77.12           O  
ATOM    721  N   ASN A  88      15.977  -9.625   4.605  1.00 77.94           N  
ATOM    722  CA  ASN A  88      15.453  -8.273   4.797  1.00 77.94           C  
ATOM    723  C   ASN A  88      14.719  -8.141   6.129  1.00 77.94           C  
ATOM    724  CB  ASN A  88      14.531  -7.887   3.643  1.00 77.94           C  
ATOM    725  O   ASN A  88      14.555  -7.031   6.645  1.00 77.94           O  
ATOM    726  CG  ASN A  88      13.211  -8.641   3.668  1.00 77.94           C  
ATOM    727  ND2 ASN A  88      12.359  -8.383   2.682  1.00 77.94           N  
ATOM    728  OD1 ASN A  88      12.961  -9.445   4.566  1.00 77.94           O  
ATOM    729  N   LEU A  89      14.320  -9.203   6.750  1.00 80.38           N  
ATOM    730  CA  LEU A  89      13.594  -9.141   8.008  1.00 80.38           C  
ATOM    731  C   LEU A  89      14.453  -8.531   9.109  1.00 80.38           C  
ATOM    732  CB  LEU A  89      13.125 -10.539   8.430  1.00 80.38           C  
ATOM    733  O   LEU A  89      13.969  -7.762   9.938  1.00 80.38           O  
ATOM    734  CG  LEU A  89      11.984 -11.148   7.602  1.00 80.38           C  
ATOM    735  CD1 LEU A  89      11.852 -12.633   7.906  1.00 80.38           C  
ATOM    736  CD2 LEU A  89      10.680 -10.414   7.871  1.00 80.38           C  
ATOM    737  N   MET A  90      15.672  -8.820   9.000  1.00 84.94           N  
ATOM    738  CA  MET A  90      16.594  -8.281   9.992  1.00 84.94           C  
ATOM    739  C   MET A  90      16.734  -6.773   9.852  1.00 84.94           C  
ATOM    740  CB  MET A  90      17.969  -8.953   9.867  1.00 84.94           C  
ATOM    741  O   MET A  90      16.922  -6.062  10.844  1.00 84.94           O  
ATOM    742  CG  MET A  90      18.906  -8.648  11.031  1.00 84.94           C  
ATOM    743  SD  MET A  90      18.281  -9.297  12.625  1.00 84.94           S  
ATOM    744  CE  MET A  90      19.531  -8.617  13.758  1.00 84.94           C  
ATOM    745  N   ALA A  91      16.625  -6.293   8.688  1.00 84.94           N  
ATOM    746  CA  ALA A  91      16.797  -4.863   8.445  1.00 84.94           C  
ATOM    747  C   ALA A  91      15.734  -4.055   9.188  1.00 84.94           C  
ATOM    748  CB  ALA A  91      16.734  -4.570   6.945  1.00 84.94           C  
ATOM    749  O   ALA A  91      16.000  -2.941   9.648  1.00 84.94           O  
ATOM    750  N   SER A  92      14.578  -4.637   9.375  1.00 84.75           N  
ATOM    751  CA  SER A  92      13.508  -3.930  10.062  1.00 84.75           C  
ATOM    752  C   SER A  92      13.734  -3.906  11.570  1.00 84.75           C  
ATOM    753  CB  SER A  92      12.156  -4.578   9.758  1.00 84.75           C  
ATOM    754  O   SER A  92      13.133  -3.102  12.281  1.00 84.75           O  
ATOM    755  OG  SER A  92      12.086  -5.887  10.297  1.00 84.75           O  
ATOM    756  N   LYS A  93      14.648  -4.672  12.047  1.00 90.88           N  
ATOM    757  CA  LYS A  93      14.859  -4.805  13.492  1.00 90.88           C  
ATOM    758  C   LYS A  93      16.062  -3.990  13.953  1.00 90.88           C  
ATOM    759  CB  LYS A  93      15.039  -6.273  13.875  1.00 90.88           C  
ATOM    760  O   LYS A  93      16.328  -3.883  15.148  1.00 90.88           O  
ATOM    761  CG  LYS A  93      13.805  -7.133  13.633  1.00 90.88           C  
ATOM    762  CD  LYS A  93      13.977  -8.531  14.219  1.00 90.88           C  
ATOM    763  CE  LYS A  93      12.711  -9.359  14.062  1.00 90.88           C  
ATOM    764  NZ  LYS A  93      12.867 -10.727  14.641  1.00 90.88           N  
ATOM    765  N   ILE A  94      16.750  -3.418  13.000  1.00 93.56           N  
ATOM    766  CA  ILE A  94      17.938  -2.652  13.367  1.00 93.56           C  
ATOM    767  C   ILE A  94      17.828  -1.227  12.836  1.00 93.56           C  
ATOM    768  CB  ILE A  94      19.234  -3.316  12.844  1.00 93.56           C  
ATOM    769  O   ILE A  94      16.953  -0.933  12.016  1.00 93.56           O  
ATOM    770  CG1 ILE A  94      19.219  -3.363  11.312  1.00 93.56           C  
ATOM    771  CG2 ILE A  94      19.391  -4.723  13.430  1.00 93.56           C  
ATOM    772  CD1 ILE A  94      20.547  -3.762  10.695  1.00 93.56           C  
ATOM    773  N   TRP A  95      18.703  -0.368  13.305  1.00 94.25           N  
ATOM    774  CA  TRP A  95      18.750   1.008  12.820  1.00 94.25           C  
ATOM    775  C   TRP A  95      19.344   1.076  11.422  1.00 94.25           C  
ATOM    776  CB  TRP A  95      19.547   1.890  13.781  1.00 94.25           C  
ATOM    777  O   TRP A  95      20.359   0.424  11.141  1.00 94.25           O  
ATOM    778  CG  TRP A  95      19.625   3.328  13.367  1.00 94.25           C  
ATOM    779  CD1 TRP A  95      18.734   4.320  13.680  1.00 94.25           C  
ATOM    780  CD2 TRP A  95      20.641   3.936  12.562  1.00 94.25           C  
ATOM    781  CE2 TRP A  95      20.297   5.301  12.422  1.00 94.25           C  
ATOM    782  CE3 TRP A  95      21.797   3.457  11.938  1.00 94.25           C  
ATOM    783  NE1 TRP A  95      19.141   5.512  13.117  1.00 94.25           N  
ATOM    784  CH2 TRP A  95      22.219   5.699  11.094  1.00 94.25           C  
ATOM    785  CZ2 TRP A  95      21.094   6.195  11.695  1.00 94.25           C  
ATOM    786  CZ3 TRP A  95      22.578   4.348  11.211  1.00 94.25           C  
ATOM    787  N   THR A  96      18.766   1.740  10.555  1.00 93.31           N  
ATOM    788  CA  THR A  96      19.281   2.016   9.219  1.00 93.31           C  
ATOM    789  C   THR A  96      19.297   3.518   8.945  1.00 93.31           C  
ATOM    790  CB  THR A  96      18.453   1.302   8.141  1.00 93.31           C  
ATOM    791  O   THR A  96      18.484   4.262   9.492  1.00 93.31           O  
ATOM    792  CG2 THR A  96      18.547  -0.214   8.281  1.00 93.31           C  
ATOM    793  OG1 THR A  96      17.078   1.698   8.258  1.00 93.31           O  
ATOM    794  N   PRO A  97      20.234   3.977   8.180  1.00 94.50           N  
ATOM    795  CA  PRO A  97      20.250   5.402   7.840  1.00 94.50           C  
ATOM    796  C   PRO A  97      18.953   5.879   7.211  1.00 94.50           C  
ATOM    797  CB  PRO A  97      21.406   5.508   6.844  1.00 94.50           C  
ATOM    798  O   PRO A  97      18.297   5.125   6.484  1.00 94.50           O  
ATOM    799  CG  PRO A  97      22.250   4.301   7.105  1.00 94.50           C  
ATOM    800  CD  PRO A  97      21.359   3.178   7.535  1.00 94.50           C  
ATOM    801  N   ASP A  98      18.594   7.059   7.461  1.00 94.25           N  
ATOM    802  CA  ASP A  98      17.359   7.633   6.918  1.00 94.25           C  
ATOM    803  C   ASP A  98      17.641   8.398   5.625  1.00 94.25           C  
ATOM    804  CB  ASP A  98      16.703   8.555   7.941  1.00 94.25           C  
ATOM    805  O   ASP A  98      17.141   9.508   5.438  1.00 94.25           O  
ATOM    806  CG  ASP A  98      17.531   9.781   8.266  1.00 94.25           C  
ATOM    807  OD1 ASP A  98      18.750   9.781   7.988  1.00 94.25           O  
ATOM    808  OD2 ASP A  98      16.969  10.758   8.797  1.00 94.25           O  
ATOM    809  N   THR A  99      18.359   7.828   4.758  1.00 94.44           N  
ATOM    810  CA  THR A  99      18.781   8.445   3.504  1.00 94.44           C  
ATOM    811  C   THR A  99      17.578   8.711   2.602  1.00 94.44           C  
ATOM    812  CB  THR A  99      19.797   7.566   2.758  1.00 94.44           C  
ATOM    813  O   THR A  99      16.688   7.867   2.479  1.00 94.44           O  
ATOM    814  CG2 THR A  99      20.406   8.312   1.580  1.00 94.44           C  
ATOM    815  OG1 THR A  99      20.844   7.180   3.662  1.00 94.44           O  
ATOM    816  N   PHE A 100      17.531   9.867   1.993  1.00 92.62           N  
ATOM    817  CA  PHE A 100      16.531  10.219   0.986  1.00 92.62           C  
ATOM    818  C   PHE A 100      17.172  10.992  -0.158  1.00 92.62           C  
ATOM    819  CB  PHE A 100      15.406  11.039   1.609  1.00 92.62           C  
ATOM    820  O   PHE A 100      18.312  11.461  -0.041  1.00 92.62           O  
ATOM    821  CG  PHE A 100      15.695  12.508   1.703  1.00 92.62           C  
ATOM    822  CD1 PHE A 100      16.656  12.984   2.590  1.00 92.62           C  
ATOM    823  CD2 PHE A 100      15.016  13.422   0.902  1.00 92.62           C  
ATOM    824  CE1 PHE A 100      16.938  14.352   2.678  1.00 92.62           C  
ATOM    825  CE2 PHE A 100      15.289  14.781   0.985  1.00 92.62           C  
ATOM    826  CZ  PHE A 100      16.250  15.242   1.874  1.00 92.62           C  
ATOM    827  N   PHE A 101      16.500  11.055  -1.274  1.00 93.12           N  
ATOM    828  CA  PHE A 101      16.969  11.773  -2.445  1.00 93.12           C  
ATOM    829  C   PHE A 101      16.312  13.148  -2.541  1.00 93.12           C  
ATOM    830  CB  PHE A 101      16.703  10.977  -3.723  1.00 93.12           C  
ATOM    831  O   PHE A 101      15.117  13.250  -2.779  1.00 93.12           O  
ATOM    832  CG  PHE A 101      17.469   9.688  -3.805  1.00 93.12           C  
ATOM    833  CD1 PHE A 101      18.750   9.656  -4.352  1.00 93.12           C  
ATOM    834  CD2 PHE A 101      16.922   8.500  -3.332  1.00 93.12           C  
ATOM    835  CE1 PHE A 101      19.469   8.461  -4.430  1.00 93.12           C  
ATOM    836  CE2 PHE A 101      17.625   7.305  -3.406  1.00 93.12           C  
ATOM    837  CZ  PHE A 101      18.906   7.289  -3.957  1.00 93.12           C  
ATOM    838  N   HIS A 102      17.125  14.188  -2.426  1.00 91.44           N  
ATOM    839  CA  HIS A 102      16.656  15.570  -2.344  1.00 91.44           C  
ATOM    840  C   HIS A 102      15.867  15.961  -3.586  1.00 91.44           C  
ATOM    841  CB  HIS A 102      17.844  16.516  -2.158  1.00 91.44           C  
ATOM    842  O   HIS A 102      14.852  16.641  -3.486  1.00 91.44           O  
ATOM    843  CG  HIS A 102      18.375  16.562  -0.756  1.00 91.44           C  
ATOM    844  CD2 HIS A 102      19.156  15.695  -0.076  1.00 91.44           C  
ATOM    845  ND1 HIS A 102      18.078  17.578   0.115  1.00 91.44           N  
ATOM    846  CE1 HIS A 102      18.672  17.344   1.274  1.00 91.44           C  
ATOM    847  NE2 HIS A 102      19.328  16.219   1.185  1.00 91.44           N  
ATOM    848  N   ASN A 103      16.375  15.578  -4.625  1.00 89.69           N  
ATOM    849  CA  ASN A 103      15.734  16.016  -5.859  1.00 89.69           C  
ATOM    850  C   ASN A 103      14.969  14.875  -6.523  1.00 89.69           C  
ATOM    851  CB  ASN A 103      16.766  16.594  -6.832  1.00 89.69           C  
ATOM    852  O   ASN A 103      14.742  14.898  -7.734  1.00 89.69           O  
ATOM    853  CG  ASN A 103      17.875  15.602  -7.168  1.00 89.69           C  
ATOM    854  ND2 ASN A 103      18.359  15.656  -8.398  1.00 89.69           N  
ATOM    855  OD1 ASN A 103      18.281  14.805  -6.324  1.00 89.69           O  
ATOM    856  N   GLY A 104      14.703  13.945  -5.754  1.00 89.12           N  
ATOM    857  CA  GLY A 104      13.852  12.875  -6.254  1.00 89.12           C  
ATOM    858  C   GLY A 104      12.391  13.250  -6.320  1.00 89.12           C  
ATOM    859  O   GLY A 104      11.812  13.688  -5.324  1.00 89.12           O  
ATOM    860  N   LYS A 105      11.766  13.148  -7.488  1.00 80.94           N  
ATOM    861  CA  LYS A 105      10.336  13.398  -7.648  1.00 80.94           C  
ATOM    862  C   LYS A 105       9.523  12.164  -7.285  1.00 80.94           C  
ATOM    863  CB  LYS A 105      10.023  13.828  -9.078  1.00 80.94           C  
ATOM    864  O   LYS A 105       8.438  12.273  -6.707  1.00 80.94           O  
ATOM    865  CG  LYS A 105      10.555  15.211  -9.438  1.00 80.94           C  
ATOM    866  CD  LYS A 105      10.031  15.680 -10.789  1.00 80.94           C  
ATOM    867  CE  LYS A 105      10.453  17.109 -11.094  1.00 80.94           C  
ATOM    868  NZ  LYS A 105       9.977  17.562 -12.438  1.00 80.94           N  
ATOM    869  N   LYS A 106      10.031  11.125  -7.719  1.00 79.75           N  
ATOM    870  CA  LYS A 106       9.445   9.820  -7.430  1.00 79.75           C  
ATOM    871  C   LYS A 106      10.523   8.742  -7.367  1.00 79.75           C  
ATOM    872  CB  LYS A 106       8.406   9.453  -8.484  1.00 79.75           C  
ATOM    873  O   LYS A 106      11.477   8.758  -8.148  1.00 79.75           O  
ATOM    874  CG  LYS A 106       7.559   8.242  -8.125  1.00 79.75           C  
ATOM    875  CD  LYS A 106       6.461   8.000  -9.148  1.00 79.75           C  
ATOM    876  CE  LYS A 106       5.602   6.797  -8.781  1.00 79.75           C  
ATOM    877  NZ  LYS A 106       4.520   6.559  -9.781  1.00 79.75           N  
ATOM    878  N   SER A 107      10.484   7.984  -6.352  1.00 77.31           N  
ATOM    879  CA  SER A 107      11.391   6.852  -6.223  1.00 77.31           C  
ATOM    880  C   SER A 107      10.648   5.582  -5.820  1.00 77.31           C  
ATOM    881  CB  SER A 107      12.484   7.160  -5.199  1.00 77.31           C  
ATOM    882  O   SER A 107       9.688   5.641  -5.055  1.00 77.31           O  
ATOM    883  OG  SER A 107      13.188   8.336  -5.551  1.00 77.31           O  
ATOM    884  N   VAL A 108      11.062   4.574  -6.398  1.00 71.69           N  
ATOM    885  CA  VAL A 108      10.414   3.295  -6.133  1.00 71.69           C  
ATOM    886  C   VAL A 108      11.469   2.234  -5.816  1.00 71.69           C  
ATOM    887  CB  VAL A 108       9.547   2.844  -7.328  1.00 71.69           C  
ATOM    888  O   VAL A 108      12.469   2.113  -6.523  1.00 71.69           O  
ATOM    889  CG1 VAL A 108       8.828   1.533  -7.012  1.00 71.69           C  
ATOM    890  CG2 VAL A 108       8.539   3.932  -7.699  1.00 71.69           C  
ATOM    891  N   ALA A 109      11.227   1.528  -4.695  1.00 68.25           N  
ATOM    892  CA  ALA A 109      12.023   0.344  -4.398  1.00 68.25           C  
ATOM    893  C   ALA A 109      11.453  -0.892  -5.086  1.00 68.25           C  
ATOM    894  CB  ALA A 109      12.094   0.119  -2.889  1.00 68.25           C  
ATOM    895  O   ALA A 109      10.234  -1.062  -5.160  1.00 68.25           O  
ATOM    896  N   HIS A 110      12.219  -1.628  -5.547  1.00 66.75           N  
ATOM    897  CA  HIS A 110      11.789  -2.836  -6.242  1.00 66.75           C  
ATOM    898  C   HIS A 110      11.531  -3.975  -5.262  1.00 66.75           C  
ATOM    899  CB  HIS A 110      12.828  -3.258  -7.277  1.00 66.75           C  
ATOM    900  O   HIS A 110      12.320  -4.191  -4.336  1.00 66.75           O  
ATOM    901  CG  HIS A 110      12.961  -2.305  -8.422  1.00 66.75           C  
ATOM    902  CD2 HIS A 110      13.703  -1.184  -8.570  1.00 66.75           C  
ATOM    903  ND1 HIS A 110      12.258  -2.459  -9.602  1.00 66.75           N  
ATOM    904  CE1 HIS A 110      12.570  -1.472 -10.422  1.00 66.75           C  
ATOM    905  NE2 HIS A 110      13.445  -0.684  -9.820  1.00 66.75           N  
ATOM    906  N   ASN A 111      10.203  -4.531  -5.301  1.00 66.25           N  
ATOM    907  CA  ASN A 111       9.805  -5.629  -4.426  1.00 66.25           C  
ATOM    908  C   ASN A 111       9.016  -6.691  -5.184  1.00 66.25           C  
ATOM    909  CB  ASN A 111       8.992  -5.102  -3.242  1.00 66.25           C  
ATOM    910  O   ASN A 111       7.953  -6.406  -5.734  1.00 66.25           O  
ATOM    911  CG  ASN A 111       9.734  -4.043  -2.449  1.00 66.25           C  
ATOM    912  ND2 ASN A 111       8.984  -3.150  -1.811  1.00 66.25           N  
ATOM    913  OD1 ASN A 111      10.969  -4.027  -2.410  1.00 66.25           O  
ATOM    914  N   MET A 112       9.562  -7.680  -5.742  1.00 55.69           N  
ATOM    915  CA  MET A 112       8.742  -8.664  -6.438  1.00 55.69           C  
ATOM    916  C   MET A 112       8.406  -9.836  -5.523  1.00 55.69           C  
ATOM    917  CB  MET A 112       9.453  -9.172  -7.695  1.00 55.69           C  
ATOM    918  O   MET A 112       7.234 -10.094  -5.238  1.00 55.69           O  
ATOM    919  CG  MET A 112       8.516  -9.719  -8.758  1.00 55.69           C  
ATOM    920  SD  MET A 112       8.914  -9.117 -10.438  1.00 55.69           S  
ATOM    921  CE  MET A 112      10.578  -9.812 -10.641  1.00 55.69           C  
ATOM    922  N   THR A 113       9.492 -10.516  -5.164  1.00 58.16           N  
ATOM    923  CA  THR A 113       9.305 -11.680  -4.309  1.00 58.16           C  
ATOM    924  C   THR A 113       9.578 -11.328  -2.850  1.00 58.16           C  
ATOM    925  CB  THR A 113      10.227 -12.844  -4.742  1.00 58.16           C  
ATOM    926  O   THR A 113       8.750 -11.602  -1.978  1.00 58.16           O  
ATOM    927  CG2 THR A 113       9.836 -13.359  -6.121  1.00 58.16           C  
ATOM    928  OG1 THR A 113      11.578 -12.383  -4.781  1.00 58.16           O  
ATOM    929  N   MET A 114      10.594 -10.602  -2.691  1.00 64.44           N  
ATOM    930  CA  MET A 114      11.047 -10.047  -1.421  1.00 64.44           C  
ATOM    931  C   MET A 114      11.664  -8.664  -1.621  1.00 64.44           C  
ATOM    932  CB  MET A 114      12.062 -10.984  -0.761  1.00 64.44           C  
ATOM    933  O   MET A 114      12.133  -8.344  -2.715  1.00 64.44           O  
ATOM    934  CG  MET A 114      11.500 -12.344  -0.396  1.00 64.44           C  
ATOM    935  SD  MET A 114      11.797 -12.781   1.360  1.00 64.44           S  
ATOM    936  CE  MET A 114      13.617 -12.789   1.382  1.00 64.44           C  
ATOM    937  N   PRO A 115      11.430  -7.875  -0.560  1.00 67.50           N  
ATOM    938  CA  PRO A 115      12.117  -6.590  -0.699  1.00 67.50           C  
ATOM    939  C   PRO A 115      13.578  -6.738  -1.113  1.00 67.50           C  
ATOM    940  CB  PRO A 115      12.008  -5.977   0.701  1.00 67.50           C  
ATOM    941  O   PRO A 115      14.281  -7.609  -0.601  1.00 67.50           O  
ATOM    942  CG  PRO A 115      10.797  -6.621   1.303  1.00 67.50           C  
ATOM    943  CD  PRO A 115      10.688  -8.023   0.769  1.00 67.50           C  
ATOM    944  N   ASN A 116      13.984  -6.074  -2.164  1.00 76.31           N  
ATOM    945  CA  ASN A 116      15.359  -6.105  -2.654  1.00 76.31           C  
ATOM    946  C   ASN A 116      16.312  -5.363  -1.718  1.00 76.31           C  
ATOM    947  CB  ASN A 116      15.438  -5.523  -4.066  1.00 76.31           C  
ATOM    948  O   ASN A 116      16.859  -4.316  -2.080  1.00 76.31           O  
ATOM    949  CG  ASN A 116      14.758  -6.395  -5.098  1.00 76.31           C  
ATOM    950  ND2 ASN A 116      14.703  -5.922  -6.336  1.00 76.31           N  
ATOM    951  OD1 ASN A 116      14.273  -7.488  -4.785  1.00 76.31           O  
ATOM    952  N   LYS A 117      16.359  -5.793  -0.546  1.00 75.69           N  
ATOM    953  CA  LYS A 117      17.250  -5.266   0.492  1.00 75.69           C  
ATOM    954  C   LYS A 117      18.188  -6.344   1.014  1.00 75.69           C  
ATOM    955  CB  LYS A 117      16.422  -4.684   1.646  1.00 75.69           C  
ATOM    956  O   LYS A 117      17.781  -7.492   1.212  1.00 75.69           O  
ATOM    957  CG  LYS A 117      15.547  -3.510   1.247  1.00 75.69           C  
ATOM    958  CD  LYS A 117      14.742  -2.986   2.432  1.00 75.69           C  
ATOM    959  CE  LYS A 117      13.828  -1.841   2.025  1.00 75.69           C  
ATOM    960  NZ  LYS A 117      13.039  -1.324   3.184  1.00 75.69           N  
ATOM    961  N   LEU A 118      19.438  -6.051   0.982  1.00 81.56           N  
ATOM    962  CA  LEU A 118      20.453  -6.945   1.506  1.00 81.56           C  
ATOM    963  C   LEU A 118      21.125  -6.355   2.748  1.00 81.56           C  
ATOM    964  CB  LEU A 118      21.516  -7.234   0.438  1.00 81.56           C  
ATOM    965  O   LEU A 118      21.469  -5.176   2.764  1.00 81.56           O  
ATOM    966  CG  LEU A 118      22.750  -8.008   0.899  1.00 81.56           C  
ATOM    967  CD1 LEU A 118      22.547  -9.508   0.684  1.00 81.56           C  
ATOM    968  CD2 LEU A 118      24.000  -7.527   0.162  1.00 81.56           C  
ATOM    969  N   LEU A 119      21.188  -7.211   3.715  1.00 87.62           N  
ATOM    970  CA  LEU A 119      21.859  -6.785   4.938  1.00 87.62           C  
ATOM    971  C   LEU A 119      22.969  -7.766   5.316  1.00 87.62           C  
ATOM    972  CB  LEU A 119      20.859  -6.664   6.090  1.00 87.62           C  
ATOM    973  O   LEU A 119      22.719  -8.969   5.434  1.00 87.62           O  
ATOM    974  CG  LEU A 119      21.391  -6.102   7.402  1.00 87.62           C  
ATOM    975  CD1 LEU A 119      21.719  -4.617   7.254  1.00 87.62           C  
ATOM    976  CD2 LEU A 119      20.391  -6.324   8.531  1.00 87.62           C  
ATOM    977  N   ARG A 120      24.125  -7.215   5.461  1.00 91.75           N  
ATOM    978  CA  ARG A 120      25.266  -7.980   5.941  1.00 91.75           C  
ATOM    979  C   ARG A 120      25.828  -7.375   7.223  1.00 91.75           C  
ATOM    980  CB  ARG A 120      26.359  -8.039   4.871  1.00 91.75           C  
ATOM    981  O   ARG A 120      25.969  -6.156   7.332  1.00 91.75           O  
ATOM    982  CG  ARG A 120      25.938  -8.766   3.600  1.00 91.75           C  
ATOM    983  CD  ARG A 120      27.078  -8.883   2.607  1.00 91.75           C  
ATOM    984  NE  ARG A 120      26.656  -9.555   1.380  1.00 91.75           N  
ATOM    985  NH1 ARG A 120      28.734  -9.445   0.372  1.00 91.75           N  
ATOM    986  NH2 ARG A 120      26.984 -10.422  -0.724  1.00 91.75           N  
ATOM    987  CZ  ARG A 120      27.453  -9.805   0.345  1.00 91.75           C  
ATOM    988  N   ILE A 121      26.109  -8.258   8.125  1.00 93.62           N  
ATOM    989  CA  ILE A 121      26.734  -7.836   9.375  1.00 93.62           C  
ATOM    990  C   ILE A 121      28.094  -8.523   9.523  1.00 93.62           C  
ATOM    991  CB  ILE A 121      25.828  -8.141  10.586  1.00 93.62           C  
ATOM    992  O   ILE A 121      28.172  -9.758   9.531  1.00 93.62           O  
ATOM    993  CG1 ILE A 121      24.438  -7.562  10.375  1.00 93.62           C  
ATOM    994  CG2 ILE A 121      26.469  -7.598  11.875  1.00 93.62           C  
ATOM    995  CD1 ILE A 121      23.453  -7.871  11.508  1.00 93.62           C  
ATOM    996  N   THR A 122      29.125  -7.738   9.641  1.00 94.88           N  
ATOM    997  CA  THR A 122      30.453  -8.250   9.891  1.00 94.88           C  
ATOM    998  C   THR A 122      30.734  -8.344  11.391  1.00 94.88           C  
ATOM    999  CB  THR A 122      31.531  -7.363   9.227  1.00 94.88           C  
ATOM   1000  O   THR A 122      30.109  -7.633  12.180  1.00 94.88           O  
ATOM   1001  CG2 THR A 122      32.906  -8.016   9.305  1.00 94.88           C  
ATOM   1002  OG1 THR A 122      31.188  -7.164   7.852  1.00 94.88           O  
ATOM   1003  N   GLU A 123      31.609  -9.180  11.805  1.00 95.12           N  
ATOM   1004  CA  GLU A 123      31.859  -9.477  13.211  1.00 95.12           C  
ATOM   1005  C   GLU A 123      32.250  -8.219  13.977  1.00 95.12           C  
ATOM   1006  CB  GLU A 123      32.938 -10.547  13.336  1.00 95.12           C  
ATOM   1007  O   GLU A 123      32.031  -8.125  15.188  1.00 95.12           O  
ATOM   1008  CG  GLU A 123      34.312 -10.109  12.820  1.00 95.12           C  
ATOM   1009  CD  GLU A 123      35.375 -11.203  12.898  1.00 95.12           C  
ATOM   1010  OE1 GLU A 123      36.500 -10.969  12.461  1.00 95.12           O  
ATOM   1011  OE2 GLU A 123      35.031 -12.297  13.406  1.00 95.12           O  
ATOM   1012  N   ASP A 124      32.844  -7.242  13.328  1.00 96.12           N  
ATOM   1013  CA  ASP A 124      33.281  -6.031  14.008  1.00 96.12           C  
ATOM   1014  C   ASP A 124      32.125  -5.020  14.125  1.00 96.12           C  
ATOM   1015  CB  ASP A 124      34.469  -5.402  13.281  1.00 96.12           C  
ATOM   1016  O   ASP A 124      32.344  -3.914  14.633  1.00 96.12           O  
ATOM   1017  CG  ASP A 124      34.094  -4.840  11.922  1.00 96.12           C  
ATOM   1018  OD1 ASP A 124      32.938  -5.055  11.461  1.00 96.12           O  
ATOM   1019  OD2 ASP A 124      34.938  -4.180  11.297  1.00 96.12           O  
ATOM   1020  N   GLY A 125      30.969  -5.340  13.617  1.00 96.56           N  
ATOM   1021  CA  GLY A 125      29.812  -4.469  13.742  1.00 96.56           C  
ATOM   1022  C   GLY A 125      29.562  -3.627  12.508  1.00 96.56           C  
ATOM   1023  O   GLY A 125      28.688  -2.764  12.500  1.00 96.56           O  
ATOM   1024  N   THR A 126      30.375  -3.887  11.484  1.00 96.88           N  
ATOM   1025  CA  THR A 126      30.172  -3.176  10.227  1.00 96.88           C  
ATOM   1026  C   THR A 126      28.969  -3.754   9.469  1.00 96.88           C  
ATOM   1027  CB  THR A 126      31.422  -3.234   9.336  1.00 96.88           C  
ATOM   1028  O   THR A 126      28.875  -4.973   9.305  1.00 96.88           O  
ATOM   1029  CG2 THR A 126      31.219  -2.447   8.047  1.00 96.88           C  
ATOM   1030  OG1 THR A 126      32.531  -2.678  10.055  1.00 96.88           O  
ATOM   1031  N   LEU A 127      28.109  -2.834   9.117  1.00 96.12           N  
ATOM   1032  CA  LEU A 127      26.922  -3.238   8.367  1.00 96.12           C  
ATOM   1033  C   LEU A 127      27.016  -2.775   6.914  1.00 96.12           C  
ATOM   1034  CB  LEU A 127      25.656  -2.670   9.016  1.00 96.12           C  
ATOM   1035  O   LEU A 127      27.547  -1.694   6.633  1.00 96.12           O  
ATOM   1036  CG  LEU A 127      25.312  -3.215  10.398  1.00 96.12           C  
ATOM   1037  CD1 LEU A 127      25.750  -2.240  11.484  1.00 96.12           C  
ATOM   1038  CD2 LEU A 127      23.812  -3.486  10.492  1.00 96.12           C  
ATOM   1039  N   LEU A 128      26.547  -3.600   6.023  1.00 93.62           N  
ATOM   1040  CA  LEU A 128      26.344  -3.260   4.621  1.00 93.62           C  
ATOM   1041  C   LEU A 128      24.875  -3.424   4.227  1.00 93.62           C  
ATOM   1042  CB  LEU A 128      27.234  -4.133   3.725  1.00 93.62           C  
ATOM   1043  O   LEU A 128      24.312  -4.516   4.352  1.00 93.62           O  
ATOM   1044  CG  LEU A 128      27.094  -3.910   2.219  1.00 93.62           C  
ATOM   1045  CD1 LEU A 128      27.578  -2.514   1.842  1.00 93.62           C  
ATOM   1046  CD2 LEU A 128      27.875  -4.977   1.449  1.00 93.62           C  
ATOM   1047  N   TYR A 129      24.297  -2.373   3.826  1.00 92.19           N  
ATOM   1048  CA  TYR A 129      22.891  -2.316   3.451  1.00 92.19           C  
ATOM   1049  C   TYR A 129      22.734  -1.853   2.008  1.00 92.19           C  
ATOM   1050  CB  TYR A 129      22.125  -1.380   4.387  1.00 92.19           C  
ATOM   1051  O   TYR A 129      23.094  -0.724   1.667  1.00 92.19           O  
ATOM   1052  CG  TYR A 129      20.625  -1.409   4.184  1.00 92.19           C  
ATOM   1053  CD1 TYR A 129      19.906  -0.229   4.035  1.00 92.19           C  
ATOM   1054  CD2 TYR A 129      19.938  -2.615   4.137  1.00 92.19           C  
ATOM   1055  CE1 TYR A 129      18.531  -0.250   3.846  1.00 92.19           C  
ATOM   1056  CE2 TYR A 129      18.562  -2.648   3.949  1.00 92.19           C  
ATOM   1057  OH  TYR A 129      16.500  -1.490   3.619  1.00 92.19           O  
ATOM   1058  CZ  TYR A 129      17.859  -1.463   3.805  1.00 92.19           C  
ATOM   1059  N   THR A 130      22.203  -2.736   1.160  1.00 88.94           N  
ATOM   1060  CA  THR A 130      22.062  -2.449  -0.264  1.00 88.94           C  
ATOM   1061  C   THR A 130      20.594  -2.523  -0.692  1.00 88.94           C  
ATOM   1062  CB  THR A 130      22.891  -3.422  -1.113  1.00 88.94           C  
ATOM   1063  O   THR A 130      19.844  -3.355  -0.190  1.00 88.94           O  
ATOM   1064  CG2 THR A 130      24.391  -3.098  -1.018  1.00 88.94           C  
ATOM   1065  OG1 THR A 130      22.688  -4.762  -0.647  1.00 88.94           O  
ATOM   1066  N   MET A 131      20.281  -1.643  -1.584  1.00 89.38           N  
ATOM   1067  CA  MET A 131      18.938  -1.611  -2.141  1.00 89.38           C  
ATOM   1068  C   MET A 131      18.969  -1.331  -3.639  1.00 89.38           C  
ATOM   1069  CB  MET A 131      18.078  -0.556  -1.430  1.00 89.38           C  
ATOM   1070  O   MET A 131      19.844  -0.607  -4.117  1.00 89.38           O  
ATOM   1071  CG  MET A 131      17.938  -0.794   0.064  1.00 89.38           C  
ATOM   1072  SD  MET A 131      16.938   0.506   0.885  1.00 89.38           S  
ATOM   1073  CE  MET A 131      17.719   1.993   0.208  1.00 89.38           C  
ATOM   1074  N   ARG A 132      18.047  -1.865  -4.328  1.00 88.12           N  
ATOM   1075  CA  ARG A 132      17.812  -1.525  -5.727  1.00 88.12           C  
ATOM   1076  C   ARG A 132      16.703  -0.486  -5.855  1.00 88.12           C  
ATOM   1077  CB  ARG A 132      17.453  -2.777  -6.531  1.00 88.12           C  
ATOM   1078  O   ARG A 132      15.602  -0.679  -5.344  1.00 88.12           O  
ATOM   1079  CG  ARG A 132      17.406  -2.553  -8.031  1.00 88.12           C  
ATOM   1080  CD  ARG A 132      16.984  -3.809  -8.781  1.00 88.12           C  
ATOM   1081  NE  ARG A 132      16.828  -3.559 -10.211  1.00 88.12           N  
ATOM   1082  NH1 ARG A 132      15.797  -5.578 -10.656  1.00 88.12           N  
ATOM   1083  NH2 ARG A 132      16.172  -4.074 -12.352  1.00 88.12           N  
ATOM   1084  CZ  ARG A 132      16.266  -4.406 -11.070  1.00 88.12           C  
ATOM   1085  N   LEU A 133      17.000   0.596  -6.586  1.00 89.19           N  
ATOM   1086  CA  LEU A 133      16.062   1.712  -6.664  1.00 89.19           C  
ATOM   1087  C   LEU A 133      15.930   2.207  -8.102  1.00 89.19           C  
ATOM   1088  CB  LEU A 133      16.516   2.859  -5.758  1.00 89.19           C  
ATOM   1089  O   LEU A 133      16.891   2.166  -8.867  1.00 89.19           O  
ATOM   1090  CG  LEU A 133      16.812   2.498  -4.301  1.00 89.19           C  
ATOM   1091  CD1 LEU A 133      17.484   3.668  -3.588  1.00 89.19           C  
ATOM   1092  CD2 LEU A 133      15.523   2.100  -3.584  1.00 89.19           C  
ATOM   1093  N   THR A 134      14.742   2.598  -8.391  1.00 89.12           N  
ATOM   1094  CA  THR A 134      14.508   3.486  -9.523  1.00 89.12           C  
ATOM   1095  C   THR A 134      14.172   4.895  -9.039  1.00 89.12           C  
ATOM   1096  CB  THR A 134      13.367   2.963 -10.414  1.00 89.12           C  
ATOM   1097  O   THR A 134      13.227   5.086  -8.273  1.00 89.12           O  
ATOM   1098  CG2 THR A 134      13.086   3.926 -11.562  1.00 89.12           C  
ATOM   1099  OG1 THR A 134      13.742   1.690 -10.961  1.00 89.12           O  
ATOM   1100  N   VAL A 135      14.969   5.840  -9.500  1.00 92.00           N  
ATOM   1101  CA  VAL A 135      14.797   7.211  -9.039  1.00 92.00           C  
ATOM   1102  C   VAL A 135      14.484   8.117 -10.227  1.00 92.00           C  
ATOM   1103  CB  VAL A 135      16.047   7.723  -8.289  1.00 92.00           C  
ATOM   1104  O   VAL A 135      15.195   8.109 -11.227  1.00 92.00           O  
ATOM   1105  CG1 VAL A 135      15.805   9.133  -7.746  1.00 92.00           C  
ATOM   1106  CG2 VAL A 135      16.422   6.766  -7.160  1.00 92.00           C  
ATOM   1107  N   ARG A 136      13.422   8.781 -10.164  1.00 93.06           N  
ATOM   1108  CA  ARG A 136      13.133   9.906 -11.047  1.00 93.06           C  
ATOM   1109  C   ARG A 136      13.555  11.227 -10.414  1.00 93.06           C  
ATOM   1110  CB  ARG A 136      11.648   9.945 -11.398  1.00 93.06           C  
ATOM   1111  O   ARG A 136      12.961  11.672  -9.438  1.00 93.06           O  
ATOM   1112  CG  ARG A 136      11.180   8.773 -12.242  1.00 93.06           C  
ATOM   1113  CD  ARG A 136       9.688   8.836 -12.523  1.00 93.06           C  
ATOM   1114  NE  ARG A 136       9.352   9.945 -13.406  1.00 93.06           N  
ATOM   1115  NH1 ARG A 136       7.078   9.523 -13.422  1.00 93.06           N  
ATOM   1116  NH2 ARG A 136       7.926  11.289 -14.617  1.00 93.06           N  
ATOM   1117  CZ  ARG A 136       8.117  10.250 -13.812  1.00 93.06           C  
ATOM   1118  N   ALA A 137      14.516  11.797 -10.977  1.00 93.88           N  
ATOM   1119  CA  ALA A 137      15.117  12.977 -10.359  1.00 93.88           C  
ATOM   1120  C   ALA A 137      14.992  14.195 -11.273  1.00 93.88           C  
ATOM   1121  CB  ALA A 137      16.594  12.719 -10.031  1.00 93.88           C  
ATOM   1122  O   ALA A 137      14.961  14.062 -12.492  1.00 93.88           O  
ATOM   1123  N   GLU A 138      14.945  15.336 -10.633  1.00 90.94           N  
ATOM   1124  CA  GLU A 138      14.891  16.594 -11.359  1.00 90.94           C  
ATOM   1125  C   GLU A 138      16.250  16.969 -11.938  1.00 90.94           C  
ATOM   1126  CB  GLU A 138      14.391  17.719 -10.445  1.00 90.94           C  
ATOM   1127  O   GLU A 138      17.281  16.781 -11.281  1.00 90.94           O  
ATOM   1128  CG  GLU A 138      14.094  19.031 -11.172  1.00 90.94           C  
ATOM   1129  CD  GLU A 138      13.562  20.109 -10.258  1.00 90.94           C  
ATOM   1130  OE1 GLU A 138      13.180  21.203 -10.758  1.00 90.94           O  
ATOM   1131  OE2 GLU A 138      13.523  19.891  -9.023  1.00 90.94           O  
ATOM   1132  N   CYS A 139      16.234  17.438 -13.164  1.00 91.12           N  
ATOM   1133  CA  CYS A 139      17.438  17.922 -13.852  1.00 91.12           C  
ATOM   1134  C   CYS A 139      17.141  19.219 -14.586  1.00 91.12           C  
ATOM   1135  CB  CYS A 139      17.938  16.875 -14.836  1.00 91.12           C  
ATOM   1136  O   CYS A 139      16.516  19.219 -15.648  1.00 91.12           O  
ATOM   1137  SG  CYS A 139      19.469  17.344 -15.688  1.00 91.12           S  
ATOM   1138  N   PRO A 140      17.609  20.328 -13.961  1.00 84.81           N  
ATOM   1139  CA  PRO A 140      17.438  21.594 -14.664  1.00 84.81           C  
ATOM   1140  C   PRO A 140      18.266  21.672 -15.945  1.00 84.81           C  
ATOM   1141  CB  PRO A 140      17.906  22.641 -13.641  1.00 84.81           C  
ATOM   1142  O   PRO A 140      19.500  21.641 -15.898  1.00 84.81           O  
ATOM   1143  CG  PRO A 140      18.141  21.859 -12.391  1.00 84.81           C  
ATOM   1144  CD  PRO A 140      18.250  20.406 -12.742  1.00 84.81           C  
ATOM   1145  N   MET A 141      17.578  21.578 -17.047  1.00 83.31           N  
ATOM   1146  CA  MET A 141      18.250  21.594 -18.344  1.00 83.31           C  
ATOM   1147  C   MET A 141      18.094  22.969 -19.000  1.00 83.31           C  
ATOM   1148  CB  MET A 141      17.703  20.500 -19.250  1.00 83.31           C  
ATOM   1149  O   MET A 141      17.000  23.531 -19.031  1.00 83.31           O  
ATOM   1150  CG  MET A 141      17.984  19.094 -18.766  1.00 83.31           C  
ATOM   1151  SD  MET A 141      17.297  17.812 -19.875  1.00 83.31           S  
ATOM   1152  CE  MET A 141      15.758  17.422 -19.000  1.00 83.31           C  
ATOM   1153  N   HIS A 142      19.219  23.594 -19.344  1.00 77.75           N  
ATOM   1154  CA  HIS A 142      19.234  24.844 -20.109  1.00 77.75           C  
ATOM   1155  C   HIS A 142      19.312  24.578 -21.594  1.00 77.75           C  
ATOM   1156  CB  HIS A 142      20.391  25.719 -19.656  1.00 77.75           C  
ATOM   1157  O   HIS A 142      20.344  24.094 -22.094  1.00 77.75           O  
ATOM   1158  CG  HIS A 142      20.312  26.156 -18.234  1.00 77.75           C  
ATOM   1159  CD2 HIS A 142      21.047  25.781 -17.141  1.00 77.75           C  
ATOM   1160  ND1 HIS A 142      19.406  27.078 -17.781  1.00 77.75           N  
ATOM   1161  CE1 HIS A 142      19.562  27.250 -16.484  1.00 77.75           C  
ATOM   1162  NE2 HIS A 142      20.547  26.469 -16.078  1.00 77.75           N  
ATOM   1163  N   LEU A 143      18.312  24.938 -22.297  1.00 74.44           N  
ATOM   1164  CA  LEU A 143      18.203  24.562 -23.703  1.00 74.44           C  
ATOM   1165  C   LEU A 143      18.641  25.719 -24.594  1.00 74.44           C  
ATOM   1166  CB  LEU A 143      16.781  24.141 -24.031  1.00 74.44           C  
ATOM   1167  O   LEU A 143      18.281  25.750 -25.781  1.00 74.44           O  
ATOM   1168  CG  LEU A 143      16.219  22.953 -23.234  1.00 74.44           C  
ATOM   1169  CD1 LEU A 143      14.742  22.734 -23.578  1.00 74.44           C  
ATOM   1170  CD2 LEU A 143      17.031  21.703 -23.516  1.00 74.44           C  
ATOM   1171  N   GLU A 144      19.406  26.688 -24.188  1.00 71.31           N  
ATOM   1172  CA  GLU A 144      19.812  27.828 -25.000  1.00 71.31           C  
ATOM   1173  C   GLU A 144      20.734  27.391 -26.141  1.00 71.31           C  
ATOM   1174  CB  GLU A 144      20.516  28.891 -24.141  1.00 71.31           C  
ATOM   1175  O   GLU A 144      20.688  27.969 -27.234  1.00 71.31           O  
ATOM   1176  CG  GLU A 144      19.594  29.531 -23.109  1.00 71.31           C  
ATOM   1177  CD  GLU A 144      20.359  30.391 -22.094  1.00 71.31           C  
ATOM   1178  OE1 GLU A 144      19.719  30.953 -21.172  1.00 71.31           O  
ATOM   1179  OE2 GLU A 144      21.594  30.484 -22.203  1.00 71.31           O  
ATOM   1180  N   ASP A 145      21.594  26.453 -25.969  1.00 70.75           N  
ATOM   1181  CA  ASP A 145      22.531  26.000 -27.000  1.00 70.75           C  
ATOM   1182  C   ASP A 145      22.031  24.750 -27.703  1.00 70.75           C  
ATOM   1183  CB  ASP A 145      23.906  25.734 -26.375  1.00 70.75           C  
ATOM   1184  O   ASP A 145      22.828  23.922 -28.141  1.00 70.75           O  
ATOM   1185  CG  ASP A 145      24.562  27.000 -25.828  1.00 70.75           C  
ATOM   1186  OD1 ASP A 145      24.297  28.109 -26.344  1.00 70.75           O  
ATOM   1187  OD2 ASP A 145      25.375  26.891 -24.875  1.00 70.75           O  
ATOM   1188  N   PHE A 146      20.781  24.734 -27.844  1.00 68.75           N  
ATOM   1189  CA  PHE A 146      20.219  23.625 -28.594  1.00 68.75           C  
ATOM   1190  C   PHE A 146      20.688  23.656 -30.047  1.00 68.75           C  
ATOM   1191  CB  PHE A 146      18.688  23.672 -28.547  1.00 68.75           C  
ATOM   1192  O   PHE A 146      20.750  24.719 -30.656  1.00 68.75           O  
ATOM   1193  CG  PHE A 146      18.031  22.516 -29.266  1.00 68.75           C  
ATOM   1194  CD1 PHE A 146      17.625  22.641 -30.594  1.00 68.75           C  
ATOM   1195  CD2 PHE A 146      17.797  21.312 -28.609  1.00 68.75           C  
ATOM   1196  CE1 PHE A 146      17.016  21.578 -31.250  1.00 68.75           C  
ATOM   1197  CE2 PHE A 146      17.188  20.250 -29.266  1.00 68.75           C  
ATOM   1198  CZ  PHE A 146      16.797  20.375 -30.578  1.00 68.75           C  
ATOM   1199  N   PRO A 147      21.328  22.422 -30.516  1.00 70.12           N  
ATOM   1200  CA  PRO A 147      21.281  21.031 -30.047  1.00 70.12           C  
ATOM   1201  C   PRO A 147      22.594  20.578 -29.406  1.00 70.12           C  
ATOM   1202  CB  PRO A 147      20.984  20.234 -31.312  1.00 70.12           C  
ATOM   1203  O   PRO A 147      22.797  19.375 -29.188  1.00 70.12           O  
ATOM   1204  CG  PRO A 147      21.578  21.047 -32.406  1.00 70.12           C  
ATOM   1205  CD  PRO A 147      21.516  22.500 -32.031  1.00 70.12           C  
ATOM   1206  N   MET A 148      23.562  21.578 -29.281  1.00 73.38           N  
ATOM   1207  CA  MET A 148      24.875  21.250 -28.734  1.00 73.38           C  
ATOM   1208  C   MET A 148      24.891  21.422 -27.219  1.00 73.38           C  
ATOM   1209  CB  MET A 148      25.969  22.141 -29.359  1.00 73.38           C  
ATOM   1210  O   MET A 148      25.938  21.688 -26.625  1.00 73.38           O  
ATOM   1211  CG  MET A 148      26.234  21.828 -30.828  1.00 73.38           C  
ATOM   1212  SD  MET A 148      27.203  20.297 -31.062  1.00 73.38           S  
ATOM   1213  CE  MET A 148      28.891  20.984 -31.062  1.00 73.38           C  
ATOM   1214  N   ASP A 149      23.781  21.281 -26.656  1.00 79.94           N  
ATOM   1215  CA  ASP A 149      23.625  21.531 -25.234  1.00 79.94           C  
ATOM   1216  C   ASP A 149      24.203  20.391 -24.406  1.00 79.94           C  
ATOM   1217  CB  ASP A 149      22.141  21.734 -24.875  1.00 79.94           C  
ATOM   1218  O   ASP A 149      24.188  19.234 -24.828  1.00 79.94           O  
ATOM   1219  CG  ASP A 149      21.203  21.297 -25.984  1.00 79.94           C  
ATOM   1220  OD1 ASP A 149      21.578  21.375 -27.172  1.00 79.94           O  
ATOM   1221  OD2 ASP A 149      20.078  20.875 -25.672  1.00 79.94           O  
ATOM   1222  N   ALA A 150      25.031  20.750 -23.438  1.00 84.81           N  
ATOM   1223  CA  ALA A 150      25.516  19.859 -22.406  1.00 84.81           C  
ATOM   1224  C   ALA A 150      24.828  20.141 -21.062  1.00 84.81           C  
ATOM   1225  CB  ALA A 150      27.031  19.984 -22.250  1.00 84.81           C  
ATOM   1226  O   ALA A 150      24.547  21.281 -20.734  1.00 84.81           O  
ATOM   1227  N   HIS A 151      24.422  19.062 -20.500  1.00 89.56           N  
ATOM   1228  CA  HIS A 151      23.703  19.203 -19.234  1.00 89.56           C  
ATOM   1229  C   HIS A 151      24.391  18.406 -18.125  1.00 89.56           C  
ATOM   1230  CB  HIS A 151      22.266  18.734 -19.391  1.00 89.56           C  
ATOM   1231  O   HIS A 151      25.016  17.375 -18.391  1.00 89.56           O  
ATOM   1232  CG  HIS A 151      21.547  19.375 -20.547  1.00 89.56           C  
ATOM   1233  CD2 HIS A 151      21.141  18.875 -21.734  1.00 89.56           C  
ATOM   1234  ND1 HIS A 151      21.172  20.703 -20.547  1.00 89.56           N  
ATOM   1235  CE1 HIS A 151      20.578  20.984 -21.688  1.00 89.56           C  
ATOM   1236  NE2 HIS A 151      20.547  19.891 -22.422  1.00 89.56           N  
ATOM   1237  N   ALA A 152      24.406  18.891 -16.953  1.00 93.00           N  
ATOM   1238  CA  ALA A 152      24.828  18.188 -15.750  1.00 93.00           C  
ATOM   1239  C   ALA A 152      23.641  17.891 -14.844  1.00 93.00           C  
ATOM   1240  CB  ALA A 152      25.875  18.984 -15.000  1.00 93.00           C  
ATOM   1241  O   ALA A 152      23.109  18.797 -14.195  1.00 93.00           O  
ATOM   1242  N   CYS A 153      23.219  16.672 -14.844  1.00 93.69           N  
ATOM   1243  CA  CYS A 153      22.062  16.266 -14.047  1.00 93.69           C  
ATOM   1244  C   CYS A 153      22.500  15.758 -12.672  1.00 93.69           C  
ATOM   1245  CB  CYS A 153      21.281  15.172 -14.766  1.00 93.69           C  
ATOM   1246  O   CYS A 153      23.234  14.773 -12.570  1.00 93.69           O  
ATOM   1247  SG  CYS A 153      20.453  15.750 -16.266  1.00 93.69           S  
ATOM   1248  N   PRO A 154      22.047  16.328 -11.672  1.00 95.69           N  
ATOM   1249  CA  PRO A 154      22.484  15.953 -10.328  1.00 95.69           C  
ATOM   1250  C   PRO A 154      21.609  14.867  -9.711  1.00 95.69           C  
ATOM   1251  CB  PRO A 154      22.391  17.250  -9.539  1.00 95.69           C  
ATOM   1252  O   PRO A 154      20.422  14.773 -10.031  1.00 95.69           O  
ATOM   1253  CG  PRO A 154      21.234  17.984 -10.148  1.00 95.69           C  
ATOM   1254  CD  PRO A 154      21.203  17.703 -11.625  1.00 95.69           C  
ATOM   1255  N   LEU A 155      22.156  14.039  -8.938  1.00 95.88           N  
ATOM   1256  CA  LEU A 155      21.500  13.180  -7.961  1.00 95.88           C  
ATOM   1257  C   LEU A 155      21.984  13.484  -6.547  1.00 95.88           C  
ATOM   1258  CB  LEU A 155      21.750  11.703  -8.289  1.00 95.88           C  
ATOM   1259  O   LEU A 155      23.156  13.258  -6.223  1.00 95.88           O  
ATOM   1260  CG  LEU A 155      20.984  10.680  -7.465  1.00 95.88           C  
ATOM   1261  CD1 LEU A 155      19.484  10.797  -7.750  1.00 95.88           C  
ATOM   1262  CD2 LEU A 155      21.469   9.266  -7.758  1.00 95.88           C  
ATOM   1263  N   LYS A 156      21.094  14.023  -5.730  1.00 96.00           N  
ATOM   1264  CA  LYS A 156      21.438  14.500  -4.398  1.00 96.00           C  
ATOM   1265  C   LYS A 156      20.797  13.633  -3.318  1.00 96.00           C  
ATOM   1266  CB  LYS A 156      21.000  15.961  -4.223  1.00 96.00           C  
ATOM   1267  O   LYS A 156      19.609  13.312  -3.398  1.00 96.00           O  
ATOM   1268  CG  LYS A 156      21.562  16.906  -5.277  1.00 96.00           C  
ATOM   1269  CD  LYS A 156      21.062  18.328  -5.082  1.00 96.00           C  
ATOM   1270  CE  LYS A 156      21.578  19.250  -6.168  1.00 96.00           C  
ATOM   1271  NZ  LYS A 156      21.078  20.656  -5.984  1.00 96.00           N  
ATOM   1272  N   PHE A 157      21.578  13.281  -2.342  1.00 95.50           N  
ATOM   1273  CA  PHE A 157      21.016  12.500  -1.244  1.00 95.50           C  
ATOM   1274  C   PHE A 157      21.703  12.859   0.074  1.00 95.50           C  
ATOM   1275  CB  PHE A 157      21.156  11.000  -1.520  1.00 95.50           C  
ATOM   1276  O   PHE A 157      22.766  13.469   0.083  1.00 95.50           O  
ATOM   1277  CG  PHE A 157      22.594  10.539  -1.622  1.00 95.50           C  
ATOM   1278  CD1 PHE A 157      23.250  10.523  -2.848  1.00 95.50           C  
ATOM   1279  CD2 PHE A 157      23.281  10.117  -0.492  1.00 95.50           C  
ATOM   1280  CE1 PHE A 157      24.562  10.094  -2.947  1.00 95.50           C  
ATOM   1281  CE2 PHE A 157      24.594   9.680  -0.583  1.00 95.50           C  
ATOM   1282  CZ  PHE A 157      25.234   9.672  -1.811  1.00 95.50           C  
ATOM   1283  N   GLY A 158      21.047  12.547   1.164  1.00 95.44           N  
ATOM   1284  CA  GLY A 158      21.500  12.789   2.523  1.00 95.44           C  
ATOM   1285  C   GLY A 158      20.500  12.336   3.576  1.00 95.44           C  
ATOM   1286  O   GLY A 158      19.531  11.648   3.264  1.00 95.44           O  
ATOM   1287  N   SER A 159      20.859  12.688   4.758  1.00 95.06           N  
ATOM   1288  CA  SER A 159      19.953  12.336   5.859  1.00 95.06           C  
ATOM   1289  C   SER A 159      18.734  13.242   5.875  1.00 95.06           C  
ATOM   1290  CB  SER A 159      20.688  12.438   7.195  1.00 95.06           C  
ATOM   1291  O   SER A 159      18.828  14.445   5.629  1.00 95.06           O  
ATOM   1292  OG  SER A 159      19.797  12.266   8.281  1.00 95.06           O  
ATOM   1293  N   TYR A 160      17.641  12.688   6.145  1.00 92.50           N  
ATOM   1294  CA  TYR A 160      16.422  13.469   6.234  1.00 92.50           C  
ATOM   1295  C   TYR A 160      16.312  14.164   7.586  1.00 92.50           C  
ATOM   1296  CB  TYR A 160      15.195  12.578   6.008  1.00 92.50           C  
ATOM   1297  O   TYR A 160      15.938  15.336   7.656  1.00 92.50           O  
ATOM   1298  CG  TYR A 160      13.891  13.328   6.004  1.00 92.50           C  
ATOM   1299  CD1 TYR A 160      13.031  13.273   7.102  1.00 92.50           C  
ATOM   1300  CD2 TYR A 160      13.508  14.094   4.910  1.00 92.50           C  
ATOM   1301  CE1 TYR A 160      11.820  13.969   7.102  1.00 92.50           C  
ATOM   1302  CE2 TYR A 160      12.305  14.789   4.898  1.00 92.50           C  
ATOM   1303  OH  TYR A 160      10.273  15.406   5.992  1.00 92.50           O  
ATOM   1304  CZ  TYR A 160      11.469  14.719   5.996  1.00 92.50           C  
ATOM   1305  N   ALA A 161      16.672  13.461   8.594  1.00 94.12           N  
ATOM   1306  CA  ALA A 161      16.391  13.984   9.922  1.00 94.12           C  
ATOM   1307  C   ALA A 161      17.672  14.320  10.672  1.00 94.12           C  
ATOM   1308  CB  ALA A 161      15.562  12.984  10.727  1.00 94.12           C  
ATOM   1309  O   ALA A 161      17.719  15.281  11.445  1.00 94.12           O  
ATOM   1310  N   TYR A 162      18.703  13.609  10.484  1.00 94.94           N  
ATOM   1311  CA  TYR A 162      19.922  13.734  11.281  1.00 94.94           C  
ATOM   1312  C   TYR A 162      20.828  14.828  10.727  1.00 94.94           C  
ATOM   1313  CB  TYR A 162      20.672  12.406  11.328  1.00 94.94           C  
ATOM   1314  O   TYR A 162      21.250  14.766   9.570  1.00 94.94           O  
ATOM   1315  CG  TYR A 162      19.875  11.273  11.938  1.00 94.94           C  
ATOM   1316  CD1 TYR A 162      19.688  11.188  13.312  1.00 94.94           C  
ATOM   1317  CD2 TYR A 162      19.312  10.297  11.133  1.00 94.94           C  
ATOM   1318  CE1 TYR A 162      18.953  10.148  13.875  1.00 94.94           C  
ATOM   1319  CE2 TYR A 162      18.578   9.250  11.680  1.00 94.94           C  
ATOM   1320  OH  TYR A 162      17.672   8.156  13.609  1.00 94.94           O  
ATOM   1321  CZ  TYR A 162      18.406   9.188  13.055  1.00 94.94           C  
ATOM   1322  N   THR A 163      21.203  15.742  11.547  1.00 95.12           N  
ATOM   1323  CA  THR A 163      22.094  16.828  11.156  1.00 95.12           C  
ATOM   1324  C   THR A 163      23.531  16.344  11.023  1.00 95.12           C  
ATOM   1325  CB  THR A 163      22.031  18.000  12.164  1.00 95.12           C  
ATOM   1326  O   THR A 163      23.844  15.195  11.391  1.00 95.12           O  
ATOM   1327  CG2 THR A 163      20.594  18.453  12.383  1.00 95.12           C  
ATOM   1328  OG1 THR A 163      22.594  17.562  13.414  1.00 95.12           O  
ATOM   1329  N   ARG A 164      24.359  17.219  10.555  1.00 95.94           N  
ATOM   1330  CA  ARG A 164      25.766  16.859  10.367  1.00 95.94           C  
ATOM   1331  C   ARG A 164      26.438  16.562  11.703  1.00 95.94           C  
ATOM   1332  CB  ARG A 164      26.516  17.969   9.641  1.00 95.94           C  
ATOM   1333  O   ARG A 164      27.484  15.898  11.750  1.00 95.94           O  
ATOM   1334  CG  ARG A 164      26.641  19.250  10.438  1.00 95.94           C  
ATOM   1335  CD  ARG A 164      27.469  20.297   9.703  1.00 95.94           C  
ATOM   1336  NE  ARG A 164      28.891  20.000   9.742  1.00 95.94           N  
ATOM   1337  NH1 ARG A 164      29.500  21.641   8.242  1.00 95.94           N  
ATOM   1338  NH2 ARG A 164      31.094  20.266   9.156  1.00 95.94           N  
ATOM   1339  CZ  ARG A 164      29.828  20.641   9.047  1.00 95.94           C  
ATOM   1340  N   ALA A 165      25.875  17.016  12.773  1.00 94.12           N  
ATOM   1341  CA  ALA A 165      26.422  16.734  14.094  1.00 94.12           C  
ATOM   1342  C   ALA A 165      26.078  15.312  14.539  1.00 94.12           C  
ATOM   1343  CB  ALA A 165      25.891  17.750  15.117  1.00 94.12           C  
ATOM   1344  O   ALA A 165      26.641  14.812  15.516  1.00 94.12           O  
ATOM   1345  N   GLU A 166      25.203  14.688  13.852  1.00 94.88           N  
ATOM   1346  CA  GLU A 166      24.750  13.352  14.227  1.00 94.88           C  
ATOM   1347  C   GLU A 166      25.203  12.305  13.203  1.00 94.88           C  
ATOM   1348  CB  GLU A 166      23.234  13.320  14.383  1.00 94.88           C  
ATOM   1349  O   GLU A 166      25.734  11.258  13.570  1.00 94.88           O  
ATOM   1350  CG  GLU A 166      22.719  14.180  15.523  1.00 94.88           C  
ATOM   1351  CD  GLU A 166      21.203  14.266  15.570  1.00 94.88           C  
ATOM   1352  OE1 GLU A 166      20.578  13.648  16.469  1.00 94.88           O  
ATOM   1353  OE2 GLU A 166      20.609  14.953  14.703  1.00 94.88           O  
ATOM   1354  N   VAL A 167      24.922  12.594  11.914  1.00 96.62           N  
ATOM   1355  CA  VAL A 167      25.250  11.656  10.844  1.00 96.62           C  
ATOM   1356  C   VAL A 167      25.969  12.398   9.719  1.00 96.62           C  
ATOM   1357  CB  VAL A 167      24.000  10.953  10.297  1.00 96.62           C  
ATOM   1358  O   VAL A 167      25.547  13.477   9.312  1.00 96.62           O  
ATOM   1359  CG1 VAL A 167      24.344  10.102   9.078  1.00 96.62           C  
ATOM   1360  CG2 VAL A 167      23.359  10.094  11.391  1.00 96.62           C  
ATOM   1361  N   VAL A 168      27.016  11.812   9.242  1.00 97.38           N  
ATOM   1362  CA  VAL A 168      27.734  12.344   8.094  1.00 97.38           C  
ATOM   1363  C   VAL A 168      27.859  11.258   7.020  1.00 97.38           C  
ATOM   1364  CB  VAL A 168      29.141  12.852   8.492  1.00 97.38           C  
ATOM   1365  O   VAL A 168      28.000  10.078   7.336  1.00 97.38           O  
ATOM   1366  CG1 VAL A 168      29.031  14.039   9.453  1.00 97.38           C  
ATOM   1367  CG2 VAL A 168      29.953  11.727   9.117  1.00 97.38           C  
ATOM   1368  N   TYR A 169      27.797  11.680   5.848  1.00 96.75           N  
ATOM   1369  CA  TYR A 169      27.938  10.781   4.707  1.00 96.75           C  
ATOM   1370  C   TYR A 169      29.281  10.969   4.027  1.00 96.75           C  
ATOM   1371  CB  TYR A 169      26.797  11.016   3.699  1.00 96.75           C  
ATOM   1372  O   TYR A 169      29.797  12.086   3.965  1.00 96.75           O  
ATOM   1373  CG  TYR A 169      25.469  10.477   4.148  1.00 96.75           C  
ATOM   1374  CD1 TYR A 169      24.969   9.273   3.645  1.00 96.75           C  
ATOM   1375  CD2 TYR A 169      24.688  11.164   5.074  1.00 96.75           C  
ATOM   1376  CE1 TYR A 169      23.750   8.773   4.055  1.00 96.75           C  
ATOM   1377  CE2 TYR A 169      23.453  10.680   5.492  1.00 96.75           C  
ATOM   1378  OH  TYR A 169      21.781   8.992   5.387  1.00 96.75           O  
ATOM   1379  CZ  TYR A 169      23.000   9.477   4.977  1.00 96.75           C  
ATOM   1380  N   GLU A 170      29.797   9.875   3.520  1.00 95.94           N  
ATOM   1381  CA  GLU A 170      31.031   9.867   2.754  1.00 95.94           C  
ATOM   1382  C   GLU A 170      30.969   8.883   1.593  1.00 95.94           C  
ATOM   1383  CB  GLU A 170      32.219   9.531   3.660  1.00 95.94           C  
ATOM   1384  O   GLU A 170      30.234   7.887   1.660  1.00 95.94           O  
ATOM   1385  CG  GLU A 170      32.469  10.555   4.758  1.00 95.94           C  
ATOM   1386  CD  GLU A 170      33.719  10.266   5.582  1.00 95.94           C  
ATOM   1387  OE1 GLU A 170      34.062  11.094   6.449  1.00 95.94           O  
ATOM   1388  OE2 GLU A 170      34.344   9.195   5.359  1.00 95.94           O  
ATOM   1389  N   TRP A 171      31.672   9.195   0.580  1.00 95.00           N  
ATOM   1390  CA  TRP A 171      31.812   8.242  -0.512  1.00 95.00           C  
ATOM   1391  C   TRP A 171      32.719   7.074  -0.101  1.00 95.00           C  
ATOM   1392  CB  TRP A 171      32.375   8.922  -1.757  1.00 95.00           C  
ATOM   1393  O   TRP A 171      33.750   7.273   0.543  1.00 95.00           O  
ATOM   1394  CG  TRP A 171      31.500   9.984  -2.334  1.00 95.00           C  
ATOM   1395  CD1 TRP A 171      31.688  11.336  -2.285  1.00 95.00           C  
ATOM   1396  CD2 TRP A 171      30.266   9.773  -3.045  1.00 95.00           C  
ATOM   1397  CE2 TRP A 171      29.766  11.047  -3.398  1.00 95.00           C  
ATOM   1398  CE3 TRP A 171      29.547   8.633  -3.418  1.00 95.00           C  
ATOM   1399  NE1 TRP A 171      30.656  11.984  -2.924  1.00 95.00           N  
ATOM   1400  CH2 TRP A 171      27.891  10.070  -4.461  1.00 95.00           C  
ATOM   1401  CZ2 TRP A 171      28.578  11.203  -4.109  1.00 95.00           C  
ATOM   1402  CZ3 TRP A 171      28.359   8.797  -4.125  1.00 95.00           C  
ATOM   1403  N   THR A 172      32.281   5.879  -0.314  1.00 92.00           N  
ATOM   1404  CA  THR A 172      32.969   4.680   0.122  1.00 92.00           C  
ATOM   1405  C   THR A 172      34.406   4.664  -0.418  1.00 92.00           C  
ATOM   1406  CB  THR A 172      32.250   3.404  -0.329  1.00 92.00           C  
ATOM   1407  O   THR A 172      35.344   4.383   0.321  1.00 92.00           O  
ATOM   1408  CG2 THR A 172      32.969   2.150   0.148  1.00 92.00           C  
ATOM   1409  OG1 THR A 172      30.906   3.408   0.212  1.00 92.00           O  
ATOM   1410  N   ARG A 173      34.500   4.812  -1.693  1.00 87.25           N  
ATOM   1411  CA  ARG A 173      35.812   4.852  -2.330  1.00 87.25           C  
ATOM   1412  C   ARG A 173      36.125   6.262  -2.805  1.00 87.25           C  
ATOM   1413  CB  ARG A 173      35.844   3.875  -3.510  1.00 87.25           C  
ATOM   1414  O   ARG A 173      35.469   7.227  -2.408  1.00 87.25           O  
ATOM   1415  CG  ARG A 173      35.625   2.424  -3.119  1.00 87.25           C  
ATOM   1416  CD  ARG A 173      35.688   1.497  -4.324  1.00 87.25           C  
ATOM   1417  NE  ARG A 173      34.438   1.490  -5.070  1.00 87.25           N  
ATOM   1418  NH1 ARG A 173      35.188   0.021  -6.695  1.00 87.25           N  
ATOM   1419  NH2 ARG A 173      33.031   0.855  -6.777  1.00 87.25           N  
ATOM   1420  CZ  ARG A 173      34.219   0.789  -6.180  1.00 87.25           C  
ATOM   1421  N   GLU A 174      37.219   6.312  -3.549  1.00 83.44           N  
ATOM   1422  CA  GLU A 174      37.562   7.578  -4.199  1.00 83.44           C  
ATOM   1423  C   GLU A 174      36.406   8.055  -5.074  1.00 83.44           C  
ATOM   1424  CB  GLU A 174      38.812   7.445  -5.035  1.00 83.44           C  
ATOM   1425  O   GLU A 174      35.656   7.246  -5.629  1.00 83.44           O  
ATOM   1426  CG  GLU A 174      40.062   7.184  -4.207  1.00 83.44           C  
ATOM   1427  CD  GLU A 174      41.344   7.172  -5.035  1.00 83.44           C  
ATOM   1428  OE1 GLU A 174      42.469   7.047  -4.453  1.00 83.44           O  
ATOM   1429  OE2 GLU A 174      41.250   7.285  -6.277  1.00 83.44           O  
ATOM   1430  N   PRO A 175      36.125   9.312  -4.988  1.00 77.62           N  
ATOM   1431  CA  PRO A 175      34.969   9.891  -5.707  1.00 77.62           C  
ATOM   1432  C   PRO A 175      34.781   9.281  -7.094  1.00 77.62           C  
ATOM   1433  CB  PRO A 175      35.344  11.375  -5.809  1.00 77.62           C  
ATOM   1434  O   PRO A 175      33.656   8.969  -7.484  1.00 77.62           O  
ATOM   1435  CG  PRO A 175      36.188  11.641  -4.609  1.00 77.62           C  
ATOM   1436  CD  PRO A 175      37.000  10.406  -4.297  1.00 77.62           C  
ATOM   1437  N   ALA A 176      35.875   8.977  -7.805  1.00 75.50           N  
ATOM   1438  CA  ALA A 176      35.781   8.477  -9.172  1.00 75.50           C  
ATOM   1439  C   ALA A 176      35.281   7.027  -9.195  1.00 75.50           C  
ATOM   1440  CB  ALA A 176      37.125   8.594  -9.867  1.00 75.50           C  
ATOM   1441  O   ALA A 176      34.781   6.559 -10.211  1.00 75.50           O  
ATOM   1442  N   ARG A 177      35.344   6.336  -8.055  1.00 83.69           N  
ATOM   1443  CA  ARG A 177      35.062   4.906  -8.055  1.00 83.69           C  
ATOM   1444  C   ARG A 177      33.812   4.605  -7.234  1.00 83.69           C  
ATOM   1445  CB  ARG A 177      36.250   4.117  -7.500  1.00 83.69           C  
ATOM   1446  O   ARG A 177      33.375   3.459  -7.176  1.00 83.69           O  
ATOM   1447  CG  ARG A 177      37.469   4.125  -8.414  1.00 83.69           C  
ATOM   1448  CD  ARG A 177      38.562   3.201  -7.891  1.00 83.69           C  
ATOM   1449  NE  ARG A 177      39.719   3.180  -8.789  1.00 83.69           N  
ATOM   1450  NH1 ARG A 177      40.938   1.680  -7.516  1.00 83.69           N  
ATOM   1451  NH2 ARG A 177      41.812   2.512  -9.469  1.00 83.69           N  
ATOM   1452  CZ  ARG A 177      40.812   2.457  -8.586  1.00 83.69           C  
ATOM   1453  N   SER A 178      33.250   5.582  -6.633  1.00 90.56           N  
ATOM   1454  CA  SER A 178      32.094   5.355  -5.766  1.00 90.56           C  
ATOM   1455  C   SER A 178      30.797   5.379  -6.559  1.00 90.56           C  
ATOM   1456  CB  SER A 178      32.031   6.406  -4.656  1.00 90.56           C  
ATOM   1457  O   SER A 178      29.750   4.930  -6.074  1.00 90.56           O  
ATOM   1458  OG  SER A 178      33.094   6.227  -3.742  1.00 90.56           O  
ATOM   1459  N   VAL A 179      30.891   5.906  -7.750  1.00 92.19           N  
ATOM   1460  CA  VAL A 179      29.750   5.867  -8.664  1.00 92.19           C  
ATOM   1461  C   VAL A 179      30.188   5.246  -9.992  1.00 92.19           C  
ATOM   1462  CB  VAL A 179      29.172   7.273  -8.898  1.00 92.19           C  
ATOM   1463  O   VAL A 179      31.047   5.793 -10.695  1.00 92.19           O  
ATOM   1464  CG1 VAL A 179      27.953   7.203  -9.836  1.00 92.19           C  
ATOM   1465  CG2 VAL A 179      28.781   7.918  -7.574  1.00 92.19           C  
ATOM   1466  N   VAL A 180      29.609   4.129 -10.250  1.00 90.12           N  
ATOM   1467  CA  VAL A 180      29.953   3.400 -11.469  1.00 90.12           C  
ATOM   1468  C   VAL A 180      28.703   3.174 -12.312  1.00 90.12           C  
ATOM   1469  CB  VAL A 180      30.641   2.049 -11.141  1.00 90.12           C  
ATOM   1470  O   VAL A 180      27.641   2.834 -11.781  1.00 90.12           O  
ATOM   1471  CG1 VAL A 180      30.969   1.293 -12.430  1.00 90.12           C  
ATOM   1472  CG2 VAL A 180      31.891   2.268 -10.305  1.00 90.12           C  
ATOM   1473  N   VAL A 181      28.844   3.379 -13.617  1.00 88.69           N  
ATOM   1474  CA  VAL A 181      27.750   3.145 -14.555  1.00 88.69           C  
ATOM   1475  C   VAL A 181      28.031   1.894 -15.383  1.00 88.69           C  
ATOM   1476  CB  VAL A 181      27.531   4.359 -15.484  1.00 88.69           C  
ATOM   1477  O   VAL A 181      29.125   1.749 -15.945  1.00 88.69           O  
ATOM   1478  CG1 VAL A 181      26.375   4.094 -16.453  1.00 88.69           C  
ATOM   1479  CG2 VAL A 181      27.266   5.617 -14.656  1.00 88.69           C  
ATOM   1480  N   ALA A 182      27.078   1.078 -15.367  1.00 85.56           N  
ATOM   1481  CA  ALA A 182      27.219  -0.145 -16.156  1.00 85.56           C  
ATOM   1482  C   ALA A 182      27.453   0.173 -17.625  1.00 85.56           C  
ATOM   1483  CB  ALA A 182      25.984  -1.029 -15.992  1.00 85.56           C  
ATOM   1484  O   ALA A 182      26.875   1.126 -18.156  1.00 85.56           O  
ATOM   1485  N   GLU A 183      28.297  -0.513 -18.359  1.00 75.00           N  
ATOM   1486  CA  GLU A 183      28.672  -0.291 -19.750  1.00 75.00           C  
ATOM   1487  C   GLU A 183      27.453  -0.363 -20.656  1.00 75.00           C  
ATOM   1488  CB  GLU A 183      29.719  -1.311 -20.203  1.00 75.00           C  
ATOM   1489  O   GLU A 183      27.297   0.461 -21.562  1.00 75.00           O  
ATOM   1490  CG  GLU A 183      31.109  -1.056 -19.625  1.00 75.00           C  
ATOM   1491  CD  GLU A 183      32.156  -2.027 -20.141  1.00 75.00           C  
ATOM   1492  OE1 GLU A 183      33.344  -1.855 -19.828  1.00 75.00           O  
ATOM   1493  OE2 GLU A 183      31.781  -2.969 -20.875  1.00 75.00           O  
ATOM   1494  N   ASP A 184      26.562  -1.275 -20.406  1.00 67.00           N  
ATOM   1495  CA  ASP A 184      25.406  -1.465 -21.266  1.00 67.00           C  
ATOM   1496  C   ASP A 184      24.141  -0.887 -20.625  1.00 67.00           C  
ATOM   1497  CB  ASP A 184      25.203  -2.949 -21.578  1.00 67.00           C  
ATOM   1498  O   ASP A 184      23.031  -1.198 -21.047  1.00 67.00           O  
ATOM   1499  CG  ASP A 184      26.344  -3.551 -22.375  1.00 67.00           C  
ATOM   1500  OD1 ASP A 184      27.062  -2.803 -23.062  1.00 67.00           O  
ATOM   1501  OD2 ASP A 184      26.531  -4.785 -22.297  1.00 67.00           O  
ATOM   1502  N   GLY A 185      24.266  -0.023 -19.734  1.00 63.62           N  
ATOM   1503  CA  GLY A 185      23.125   0.385 -18.938  1.00 63.62           C  
ATOM   1504  C   GLY A 185      22.484   1.682 -19.406  1.00 63.62           C  
ATOM   1505  O   GLY A 185      21.547   2.180 -18.797  1.00 63.62           O  
ATOM   1506  N   SER A 186      23.031   2.264 -20.344  1.00 64.94           N  
ATOM   1507  CA  SER A 186      22.516   3.572 -20.719  1.00 64.94           C  
ATOM   1508  C   SER A 186      21.391   3.445 -21.750  1.00 64.94           C  
ATOM   1509  CB  SER A 186      23.625   4.461 -21.281  1.00 64.94           C  
ATOM   1510  O   SER A 186      21.500   2.682 -22.703  1.00 64.94           O  
ATOM   1511  OG  SER A 186      24.156   3.906 -22.469  1.00 64.94           O  
ATOM   1512  N   ARG A 187      20.172   3.779 -21.328  1.00 64.94           N  
ATOM   1513  CA  ARG A 187      19.016   3.844 -22.203  1.00 64.94           C  
ATOM   1514  C   ARG A 187      18.797   5.262 -22.719  1.00 64.94           C  
ATOM   1515  CB  ARG A 187      17.750   3.352 -21.484  1.00 64.94           C  
ATOM   1516  O   ARG A 187      17.719   5.832 -22.547  1.00 64.94           O  
ATOM   1517  CG  ARG A 187      17.828   1.902 -21.031  1.00 64.94           C  
ATOM   1518  CD  ARG A 187      16.547   1.458 -20.344  1.00 64.94           C  
ATOM   1519  NE  ARG A 187      16.656   0.088 -19.844  1.00 64.94           N  
ATOM   1520  NH1 ARG A 187      14.570   0.073 -18.844  1.00 64.94           N  
ATOM   1521  NH2 ARG A 187      15.906  -1.786 -18.750  1.00 64.94           N  
ATOM   1522  CZ  ARG A 187      15.711  -0.539 -19.141  1.00 64.94           C  
ATOM   1523  N   LEU A 188      19.812   5.805 -23.219  1.00 72.94           N  
ATOM   1524  CA  LEU A 188      19.750   7.188 -23.688  1.00 72.94           C  
ATOM   1525  C   LEU A 188      19.500   7.242 -25.188  1.00 72.94           C  
ATOM   1526  CB  LEU A 188      21.047   7.930 -23.344  1.00 72.94           C  
ATOM   1527  O   LEU A 188      20.219   6.602 -25.953  1.00 72.94           O  
ATOM   1528  CG  LEU A 188      21.328   8.133 -21.844  1.00 72.94           C  
ATOM   1529  CD1 LEU A 188      22.797   8.516 -21.641  1.00 72.94           C  
ATOM   1530  CD2 LEU A 188      20.406   9.203 -21.266  1.00 72.94           C  
ATOM   1531  N   ASN A 189      18.391   7.684 -25.578  1.00 71.00           N  
ATOM   1532  CA  ASN A 189      18.094   7.832 -27.000  1.00 71.00           C  
ATOM   1533  C   ASN A 189      18.641   9.148 -27.547  1.00 71.00           C  
ATOM   1534  CB  ASN A 189      16.594   7.734 -27.266  1.00 71.00           C  
ATOM   1535  O   ASN A 189      19.203   9.188 -28.656  1.00 71.00           O  
ATOM   1536  CG  ASN A 189      16.031   6.359 -26.953  1.00 71.00           C  
ATOM   1537  ND2 ASN A 189      14.719   6.273 -26.781  1.00 71.00           N  
ATOM   1538  OD1 ASN A 189      16.781   5.379 -26.844  1.00 71.00           O  
ATOM   1539  N   GLN A 190      18.547  10.188 -26.750  1.00 76.69           N  
ATOM   1540  CA  GLN A 190      18.859  11.516 -27.266  1.00 76.69           C  
ATOM   1541  C   GLN A 190      20.156  12.055 -26.656  1.00 76.69           C  
ATOM   1542  CB  GLN A 190      17.703  12.484 -26.969  1.00 76.69           C  
ATOM   1543  O   GLN A 190      20.672  13.070 -27.109  1.00 76.69           O  
ATOM   1544  CG  GLN A 190      16.406  12.141 -27.703  1.00 76.69           C  
ATOM   1545  CD  GLN A 190      15.266  13.062 -27.328  1.00 76.69           C  
ATOM   1546  NE2 GLN A 190      14.109  12.844 -27.953  1.00 76.69           N  
ATOM   1547  OE1 GLN A 190      15.422  13.969 -26.500  1.00 76.69           O  
ATOM   1548  N   TYR A 191      20.703  11.320 -25.781  1.00 83.38           N  
ATOM   1549  CA  TYR A 191      21.859  11.852 -25.062  1.00 83.38           C  
ATOM   1550  C   TYR A 191      22.953  10.805 -24.938  1.00 83.38           C  
ATOM   1551  CB  TYR A 191      21.453  12.336 -23.672  1.00 83.38           C  
ATOM   1552  O   TYR A 191      22.688   9.602 -25.000  1.00 83.38           O  
ATOM   1553  CG  TYR A 191      20.547  13.547 -23.688  1.00 83.38           C  
ATOM   1554  CD1 TYR A 191      21.078  14.828 -23.812  1.00 83.38           C  
ATOM   1555  CD2 TYR A 191      19.172  13.414 -23.578  1.00 83.38           C  
ATOM   1556  CE1 TYR A 191      20.250  15.953 -23.828  1.00 83.38           C  
ATOM   1557  CE2 TYR A 191      18.328  14.523 -23.594  1.00 83.38           C  
ATOM   1558  OH  TYR A 191      18.062  16.891 -23.734  1.00 83.38           O  
ATOM   1559  CZ  TYR A 191      18.891  15.789 -23.719  1.00 83.38           C  
ATOM   1560  N   ASP A 192      24.156  11.375 -24.906  1.00 86.50           N  
ATOM   1561  CA  ASP A 192      25.328  10.578 -24.547  1.00 86.50           C  
ATOM   1562  C   ASP A 192      25.812  10.930 -23.141  1.00 86.50           C  
ATOM   1563  CB  ASP A 192      26.453  10.773 -25.562  1.00 86.50           C  
ATOM   1564  O   ASP A 192      25.859  12.102 -22.766  1.00 86.50           O  
ATOM   1565  CG  ASP A 192      26.125  10.203 -26.922  1.00 86.50           C  
ATOM   1566  OD1 ASP A 192      25.438   9.156 -27.000  1.00 86.50           O  
ATOM   1567  OD2 ASP A 192      26.562  10.797 -27.938  1.00 86.50           O  
ATOM   1568  N   LEU A 193      26.078   9.891 -22.422  1.00 90.00           N  
ATOM   1569  CA  LEU A 193      26.656  10.094 -21.109  1.00 90.00           C  
ATOM   1570  C   LEU A 193      28.172  10.242 -21.203  1.00 90.00           C  
ATOM   1571  CB  LEU A 193      26.297   8.930 -20.172  1.00 90.00           C  
ATOM   1572  O   LEU A 193      28.875   9.297 -21.562  1.00 90.00           O  
ATOM   1573  CG  LEU A 193      26.812   9.039 -18.734  1.00 90.00           C  
ATOM   1574  CD1 LEU A 193      26.156  10.211 -18.031  1.00 90.00           C  
ATOM   1575  CD2 LEU A 193      26.547   7.734 -17.984  1.00 90.00           C  
ATOM   1576  N   LEU A 194      28.656  11.367 -20.922  1.00 89.56           N  
ATOM   1577  CA  LEU A 194      30.078  11.672 -21.047  1.00 89.56           C  
ATOM   1578  C   LEU A 194      30.844  11.203 -19.812  1.00 89.56           C  
ATOM   1579  CB  LEU A 194      30.297  13.172 -21.250  1.00 89.56           C  
ATOM   1580  O   LEU A 194      32.031  10.875 -19.906  1.00 89.56           O  
ATOM   1581  CG  LEU A 194      29.656  13.781 -22.500  1.00 89.56           C  
ATOM   1582  CD1 LEU A 194      29.938  15.273 -22.578  1.00 89.56           C  
ATOM   1583  CD2 LEU A 194      30.141  13.070 -23.766  1.00 89.56           C  
ATOM   1584  N   GLY A 195      30.203  11.188 -18.688  1.00 90.31           N  
ATOM   1585  CA  GLY A 195      30.812  10.820 -17.406  1.00 90.31           C  
ATOM   1586  C   GLY A 195      30.047  11.352 -16.219  1.00 90.31           C  
ATOM   1587  O   GLY A 195      28.922  11.820 -16.344  1.00 90.31           O  
ATOM   1588  N   GLN A 196      30.594  11.125 -15.055  1.00 92.69           N  
ATOM   1589  CA  GLN A 196      29.984  11.594 -13.820  1.00 92.69           C  
ATOM   1590  C   GLN A 196      31.031  12.125 -12.852  1.00 92.69           C  
ATOM   1591  CB  GLN A 196      29.188  10.461 -13.156  1.00 92.69           C  
ATOM   1592  O   GLN A 196      32.188  11.688 -12.867  1.00 92.69           O  
ATOM   1593  CG  GLN A 196      30.047   9.305 -12.672  1.00 92.69           C  
ATOM   1594  CD  GLN A 196      30.375   8.320 -13.773  1.00 92.69           C  
ATOM   1595  NE2 GLN A 196      31.062   7.238 -13.414  1.00 92.69           N  
ATOM   1596  OE1 GLN A 196      30.031   8.523 -14.938  1.00 92.69           O  
ATOM   1597  N   THR A 197      30.719  13.078 -12.133  1.00 93.81           N  
ATOM   1598  CA  THR A 197      31.516  13.648 -11.062  1.00 93.81           C  
ATOM   1599  C   THR A 197      30.750  13.625  -9.734  1.00 93.81           C  
ATOM   1600  CB  THR A 197      31.938  15.094 -11.391  1.00 93.81           C  
ATOM   1601  O   THR A 197      29.531  13.586  -9.727  1.00 93.81           O  
ATOM   1602  CG2 THR A 197      32.844  15.141 -12.617  1.00 93.81           C  
ATOM   1603  OG1 THR A 197      30.766  15.883 -11.641  1.00 93.81           O  
ATOM   1604  N   VAL A 198      31.516  13.523  -8.680  1.00 94.75           N  
ATOM   1605  CA  VAL A 198      30.875  13.461  -7.367  1.00 94.75           C  
ATOM   1606  C   VAL A 198      31.359  14.625  -6.504  1.00 94.75           C  
ATOM   1607  CB  VAL A 198      31.156  12.117  -6.660  1.00 94.75           C  
ATOM   1608  O   VAL A 198      32.469  15.125  -6.688  1.00 94.75           O  
ATOM   1609  CG1 VAL A 198      30.578  10.953  -7.465  1.00 94.75           C  
ATOM   1610  CG2 VAL A 198      32.656  11.938  -6.449  1.00 94.75           C  
ATOM   1611  N   ASP A 199      30.469  15.047  -5.684  1.00 93.50           N  
ATOM   1612  CA  ASP A 199      30.734  16.141  -4.746  1.00 93.50           C  
ATOM   1613  C   ASP A 199      29.984  15.930  -3.436  1.00 93.50           C  
ATOM   1614  CB  ASP A 199      30.344  17.484  -5.367  1.00 93.50           C  
ATOM   1615  O   ASP A 199      29.125  15.047  -3.336  1.00 93.50           O  
ATOM   1616  CG  ASP A 199      30.844  18.672  -4.559  1.00 93.50           C  
ATOM   1617  OD1 ASP A 199      31.703  18.484  -3.672  1.00 93.50           O  
ATOM   1618  OD2 ASP A 199      30.359  19.797  -4.809  1.00 93.50           O  
ATOM   1619  N   SER A 200      30.453  16.625  -2.383  1.00 94.00           N  
ATOM   1620  CA  SER A 200      29.766  16.672  -1.096  1.00 94.00           C  
ATOM   1621  C   SER A 200      29.688  18.109  -0.569  1.00 94.00           C  
ATOM   1622  CB  SER A 200      30.484  15.789  -0.073  1.00 94.00           C  
ATOM   1623  O   SER A 200      30.578  18.922  -0.801  1.00 94.00           O  
ATOM   1624  OG  SER A 200      31.750  16.312   0.245  1.00 94.00           O  
ATOM   1625  N   GLY A 201      28.516  18.406   0.048  1.00 95.31           N  
ATOM   1626  CA  GLY A 201      28.312  19.750   0.592  1.00 95.31           C  
ATOM   1627  C   GLY A 201      27.406  19.766   1.810  1.00 95.31           C  
ATOM   1628  O   GLY A 201      27.000  18.703   2.307  1.00 95.31           O  
ATOM   1629  N   ILE A 202      27.281  20.969   2.307  1.00 96.19           N  
ATOM   1630  CA  ILE A 202      26.422  21.188   3.469  1.00 96.19           C  
ATOM   1631  C   ILE A 202      25.250  22.094   3.086  1.00 96.19           C  
ATOM   1632  CB  ILE A 202      27.219  21.812   4.641  1.00 96.19           C  
ATOM   1633  O   ILE A 202      25.438  23.125   2.432  1.00 96.19           O  
ATOM   1634  CG1 ILE A 202      28.328  20.859   5.090  1.00 96.19           C  
ATOM   1635  CG2 ILE A 202      26.281  22.156   5.805  1.00 96.19           C  
ATOM   1636  CD1 ILE A 202      29.328  21.500   6.051  1.00 96.19           C  
ATOM   1637  N   VAL A 203      24.109  21.688   3.447  1.00 92.75           N  
ATOM   1638  CA  VAL A 203      22.906  22.484   3.229  1.00 92.75           C  
ATOM   1639  C   VAL A 203      22.328  22.906   4.570  1.00 92.75           C  
ATOM   1640  CB  VAL A 203      21.859  21.703   2.410  1.00 92.75           C  
ATOM   1641  O   VAL A 203      22.234  22.109   5.504  1.00 92.75           O  
ATOM   1642  CG1 VAL A 203      20.531  22.469   2.365  1.00 92.75           C  
ATOM   1643  CG2 VAL A 203      22.375  21.438   0.997  1.00 92.75           C  
ATOM   1644  N   GLN A 204      21.922  24.156   4.613  1.00 91.12           N  
ATOM   1645  CA  GLN A 204      21.312  24.688   5.820  1.00 91.12           C  
ATOM   1646  C   GLN A 204      19.797  24.781   5.676  1.00 91.12           C  
ATOM   1647  CB  GLN A 204      21.891  26.078   6.141  1.00 91.12           C  
ATOM   1648  O   GLN A 204      19.297  25.203   4.633  1.00 91.12           O  
ATOM   1649  CG  GLN A 204      21.500  26.594   7.516  1.00 91.12           C  
ATOM   1650  CD  GLN A 204      22.266  27.859   7.902  1.00 91.12           C  
ATOM   1651  NE2 GLN A 204      21.906  28.422   9.055  1.00 91.12           N  
ATOM   1652  OE1 GLN A 204      23.156  28.297   7.180  1.00 91.12           O  
ATOM   1653  N   SER A 205      19.141  24.297   6.656  1.00 86.75           N  
ATOM   1654  CA  SER A 205      17.672  24.391   6.738  1.00 86.75           C  
ATOM   1655  C   SER A 205      17.234  24.922   8.094  1.00 86.75           C  
ATOM   1656  CB  SER A 205      17.031  23.016   6.480  1.00 86.75           C  
ATOM   1657  O   SER A 205      18.062  25.234   8.945  1.00 86.75           O  
ATOM   1658  OG  SER A 205      15.648  23.062   6.762  1.00 86.75           O  
ATOM   1659  N   SER A 206      15.914  25.047   8.266  1.00 82.56           N  
ATOM   1660  CA  SER A 206      15.352  25.531   9.516  1.00 82.56           C  
ATOM   1661  C   SER A 206      15.570  24.547  10.648  1.00 82.56           C  
ATOM   1662  CB  SER A 206      13.859  25.828   9.359  1.00 82.56           C  
ATOM   1663  O   SER A 206      15.531  24.906  11.828  1.00 82.56           O  
ATOM   1664  OG  SER A 206      13.164  24.656   8.961  1.00 82.56           O  
ATOM   1665  N   THR A 207      15.914  23.344  10.258  1.00 88.38           N  
ATOM   1666  CA  THR A 207      16.031  22.312  11.273  1.00 88.38           C  
ATOM   1667  C   THR A 207      17.500  21.984  11.539  1.00 88.38           C  
ATOM   1668  CB  THR A 207      15.281  21.031  10.867  1.00 88.38           C  
ATOM   1669  O   THR A 207      17.812  21.156  12.398  1.00 88.38           O  
ATOM   1670  CG2 THR A 207      13.781  21.297  10.727  1.00 88.38           C  
ATOM   1671  OG1 THR A 207      15.789  20.562   9.609  1.00 88.38           O  
ATOM   1672  N   GLY A 208      18.375  22.531  10.789  1.00 91.44           N  
ATOM   1673  CA  GLY A 208      19.797  22.281  11.008  1.00 91.44           C  
ATOM   1674  C   GLY A 208      20.594  22.203   9.719  1.00 91.44           C  
ATOM   1675  O   GLY A 208      20.125  22.641   8.664  1.00 91.44           O  
ATOM   1676  N   GLU A 209      21.797  21.719   9.961  1.00 95.88           N  
ATOM   1677  CA  GLU A 209      22.703  21.547   8.836  1.00 95.88           C  
ATOM   1678  C   GLU A 209      22.859  20.078   8.461  1.00 95.88           C  
ATOM   1679  CB  GLU A 209      24.078  22.141   9.172  1.00 95.88           C  
ATOM   1680  O   GLU A 209      23.031  19.219   9.336  1.00 95.88           O  
ATOM   1681  CG  GLU A 209      24.062  23.641   9.398  1.00 95.88           C  
ATOM   1682  CD  GLU A 209      25.438  24.234   9.633  1.00 95.88           C  
ATOM   1683  OE1 GLU A 209      25.656  25.422   9.312  1.00 95.88           O  
ATOM   1684  OE2 GLU A 209      26.312  23.500  10.133  1.00 95.88           O  
ATOM   1685  N   TYR A 210      22.844  19.828   7.207  1.00 95.69           N  
ATOM   1686  CA  TYR A 210      22.859  18.453   6.730  1.00 95.69           C  
ATOM   1687  C   TYR A 210      23.953  18.250   5.688  1.00 95.69           C  
ATOM   1688  CB  TYR A 210      21.500  18.078   6.145  1.00 95.69           C  
ATOM   1689  O   TYR A 210      24.234  19.156   4.887  1.00 95.69           O  
ATOM   1690  CG  TYR A 210      20.375  18.141   7.137  1.00 95.69           C  
ATOM   1691  CD1 TYR A 210      19.969  17.016   7.848  1.00 95.69           C  
ATOM   1692  CD2 TYR A 210      19.703  19.344   7.371  1.00 95.69           C  
ATOM   1693  CE1 TYR A 210      18.922  17.078   8.766  1.00 95.69           C  
ATOM   1694  CE2 TYR A 210      18.656  19.406   8.281  1.00 95.69           C  
ATOM   1695  OH  TYR A 210      17.234  18.344   9.883  1.00 95.69           O  
ATOM   1696  CZ  TYR A 210      18.266  18.281   8.977  1.00 95.69           C  
ATOM   1697  N   VAL A 211      24.547  17.156   5.711  1.00 96.75           N  
ATOM   1698  CA  VAL A 211      25.484  16.766   4.660  1.00 96.75           C  
ATOM   1699  C   VAL A 211      24.719  16.281   3.436  1.00 96.75           C  
ATOM   1700  CB  VAL A 211      26.469  15.680   5.148  1.00 96.75           C  
ATOM   1701  O   VAL A 211      23.812  15.438   3.553  1.00 96.75           O  
ATOM   1702  CG1 VAL A 211      27.375  15.227   4.016  1.00 96.75           C  
ATOM   1703  CG2 VAL A 211      27.281  16.188   6.332  1.00 96.75           C  
ATOM   1704  N   VAL A 212      25.062  16.797   2.318  1.00 96.94           N  
ATOM   1705  CA  VAL A 212      24.422  16.406   1.069  1.00 96.94           C  
ATOM   1706  C   VAL A 212      25.469  15.883   0.089  1.00 96.94           C  
ATOM   1707  CB  VAL A 212      23.641  17.562   0.438  1.00 96.94           C  
ATOM   1708  O   VAL A 212      26.438  16.594  -0.222  1.00 96.94           O  
ATOM   1709  CG1 VAL A 212      23.062  17.172  -0.919  1.00 96.94           C  
ATOM   1710  CG2 VAL A 212      22.516  18.031   1.376  1.00 96.94           C  
ATOM   1711  N   MET A 213      25.297  14.664  -0.302  1.00 96.88           N  
ATOM   1712  CA  MET A 213      26.141  14.055  -1.329  1.00 96.88           C  
ATOM   1713  C   MET A 213      25.531  14.258  -2.715  1.00 96.88           C  
ATOM   1714  CB  MET A 213      26.328  12.562  -1.053  1.00 96.88           C  
ATOM   1715  O   MET A 213      24.328  14.094  -2.900  1.00 96.88           O  
ATOM   1716  CG  MET A 213      26.719  12.250   0.381  1.00 96.88           C  
ATOM   1717  SD  MET A 213      28.375  12.906   0.815  1.00 96.88           S  
ATOM   1718  CE  MET A 213      29.422  11.836  -0.208  1.00 96.88           C  
ATOM   1719  N   THR A 214      26.406  14.578  -3.674  1.00 96.75           N  
ATOM   1720  CA  THR A 214      25.891  14.875  -5.004  1.00 96.75           C  
ATOM   1721  C   THR A 214      26.719  14.188  -6.074  1.00 96.75           C  
ATOM   1722  CB  THR A 214      25.859  16.391  -5.270  1.00 96.75           C  
ATOM   1723  O   THR A 214      27.953  14.195  -6.012  1.00 96.75           O  
ATOM   1724  CG2 THR A 214      25.250  16.703  -6.633  1.00 96.75           C  
ATOM   1725  OG1 THR A 214      25.094  17.047  -4.254  1.00 96.75           O  
ATOM   1726  N   THR A 215      26.094  13.523  -6.949  1.00 96.31           N  
ATOM   1727  CA  THR A 215      26.703  13.055  -8.188  1.00 96.31           C  
ATOM   1728  C   THR A 215      26.125  13.781  -9.391  1.00 96.31           C  
ATOM   1729  CB  THR A 215      26.516  11.531  -8.359  1.00 96.31           C  
ATOM   1730  O   THR A 215      24.906  13.938  -9.500  1.00 96.31           O  
ATOM   1731  CG2 THR A 215      25.125  11.219  -8.898  1.00 96.31           C  
ATOM   1732  OG1 THR A 215      27.484  11.031  -9.281  1.00 96.31           O  
ATOM   1733  N   HIS A 216      26.969  14.266 -10.242  1.00 95.69           N  
ATOM   1734  CA  HIS A 216      26.547  14.930 -11.469  1.00 95.69           C  
ATOM   1735  C   HIS A 216      26.797  14.039 -12.688  1.00 95.69           C  
ATOM   1736  CB  HIS A 216      27.297  16.250 -11.641  1.00 95.69           C  
ATOM   1737  O   HIS A 216      27.922  13.617 -12.938  1.00 95.69           O  
ATOM   1738  CG  HIS A 216      26.969  17.266 -10.578  1.00 95.69           C  
ATOM   1739  CD2 HIS A 216      27.594  17.562  -9.414  1.00 95.69           C  
ATOM   1740  ND1 HIS A 216      25.875  18.094 -10.656  1.00 95.69           N  
ATOM   1741  CE1 HIS A 216      25.844  18.859  -9.578  1.00 95.69           C  
ATOM   1742  NE2 HIS A 216      26.875  18.562  -8.812  1.00 95.69           N  
ATOM   1743  N   PHE A 217      25.766  13.742 -13.359  1.00 94.62           N  
ATOM   1744  CA  PHE A 217      25.875  13.023 -14.625  1.00 94.62           C  
ATOM   1745  C   PHE A 217      25.922  13.984 -15.797  1.00 94.62           C  
ATOM   1746  CB  PHE A 217      24.703  12.039 -14.789  1.00 94.62           C  
ATOM   1747  O   PHE A 217      24.984  14.766 -16.000  1.00 94.62           O  
ATOM   1748  CG  PHE A 217      24.641  10.992 -13.711  1.00 94.62           C  
ATOM   1749  CD1 PHE A 217      25.406   9.844 -13.781  1.00 94.62           C  
ATOM   1750  CD2 PHE A 217      23.781  11.164 -12.625  1.00 94.62           C  
ATOM   1751  CE1 PHE A 217      25.344   8.875 -12.781  1.00 94.62           C  
ATOM   1752  CE2 PHE A 217      23.719  10.195 -11.625  1.00 94.62           C  
ATOM   1753  CZ  PHE A 217      24.500   9.055 -11.703  1.00 94.62           C  
ATOM   1754  N   HIS A 218      26.984  13.914 -16.562  1.00 93.44           N  
ATOM   1755  CA  HIS A 218      27.188  14.844 -17.656  1.00 93.44           C  
ATOM   1756  C   HIS A 218      26.656  14.266 -18.969  1.00 93.44           C  
ATOM   1757  CB  HIS A 218      28.672  15.188 -17.797  1.00 93.44           C  
ATOM   1758  O   HIS A 218      27.141  13.227 -19.438  1.00 93.44           O  
ATOM   1759  CG  HIS A 218      29.281  15.758 -16.562  1.00 93.44           C  
ATOM   1760  CD2 HIS A 218      30.094  15.203 -15.625  1.00 93.44           C  
ATOM   1761  ND1 HIS A 218      29.062  17.062 -16.156  1.00 93.44           N  
ATOM   1762  CE1 HIS A 218      29.719  17.281 -15.031  1.00 93.44           C  
ATOM   1763  NE2 HIS A 218      30.344  16.172 -14.688  1.00 93.44           N  
ATOM   1764  N   LEU A 219      25.734  15.016 -19.484  1.00 91.38           N  
ATOM   1765  CA  LEU A 219      25.062  14.570 -20.703  1.00 91.38           C  
ATOM   1766  C   LEU A 219      25.328  15.531 -21.859  1.00 91.38           C  
ATOM   1767  CB  LEU A 219      23.562  14.438 -20.484  1.00 91.38           C  
ATOM   1768  O   LEU A 219      25.391  16.750 -21.656  1.00 91.38           O  
ATOM   1769  CG  LEU A 219      23.125  13.547 -19.312  1.00 91.38           C  
ATOM   1770  CD1 LEU A 219      21.609  13.625 -19.125  1.00 91.38           C  
ATOM   1771  CD2 LEU A 219      23.578  12.109 -19.531  1.00 91.38           C  
ATOM   1772  N   LYS A 220      25.484  14.906 -23.031  1.00 89.00           N  
ATOM   1773  CA  LYS A 220      25.609  15.680 -24.250  1.00 89.00           C  
ATOM   1774  C   LYS A 220      24.625  15.180 -25.312  1.00 89.00           C  
ATOM   1775  CB  LYS A 220      27.031  15.633 -24.781  1.00 89.00           C  
ATOM   1776  O   LYS A 220      24.438  13.969 -25.469  1.00 89.00           O  
ATOM   1777  CG  LYS A 220      27.297  16.594 -25.938  1.00 89.00           C  
ATOM   1778  CD  LYS A 220      28.766  16.547 -26.375  1.00 89.00           C  
ATOM   1779  CE  LYS A 220      29.031  17.516 -27.516  1.00 89.00           C  
ATOM   1780  NZ  LYS A 220      30.469  17.516 -27.922  1.00 89.00           N  
ATOM   1781  N   ARG A 221      24.062  16.016 -26.016  1.00 85.00           N  
ATOM   1782  CA  ARG A 221      23.109  15.641 -27.047  1.00 85.00           C  
ATOM   1783  C   ARG A 221      23.828  15.078 -28.266  1.00 85.00           C  
ATOM   1784  CB  ARG A 221      22.250  16.844 -27.453  1.00 85.00           C  
ATOM   1785  O   ARG A 221      24.953  15.500 -28.594  1.00 85.00           O  
ATOM   1786  CG  ARG A 221      20.938  16.453 -28.125  1.00 85.00           C  
ATOM   1787  CD  ARG A 221      20.031  17.656 -28.312  1.00 85.00           C  
ATOM   1788  NE  ARG A 221      19.375  18.047 -27.062  1.00 85.00           N  
ATOM   1789  NH1 ARG A 221      17.312  17.203 -27.641  1.00 85.00           N  
ATOM   1790  NH2 ARG A 221      17.609  18.219 -25.609  1.00 85.00           N  
ATOM   1791  CZ  ARG A 221      18.109  17.828 -26.766  1.00 85.00           C  
TER    1792      ARG A 221                                                      
ATOM   1793  N   GLN B   1     -36.250  -8.195  37.562  1.00 34.34           N  
ATOM   1794  CA  GLN B   1     -36.219  -8.281  36.125  1.00 34.34           C  
ATOM   1795  C   GLN B   1     -34.875  -7.793  35.594  1.00 34.34           C  
ATOM   1796  CB  GLN B   1     -37.344  -7.473  35.469  1.00 34.34           C  
ATOM   1797  O   GLN B   1     -34.438  -6.680  35.875  1.00 34.34           O  
ATOM   1798  CG  GLN B   1     -38.625  -8.273  35.250  1.00 34.34           C  
ATOM   1799  CD  GLN B   1     -39.594  -7.590  34.312  1.00 34.34           C  
ATOM   1800  NE2 GLN B   1     -40.594  -8.328  33.844  1.00 34.34           N  
ATOM   1801  OE1 GLN B   1     -39.406  -6.406  33.969  1.00 34.34           O  
ATOM   1802  N   PRO B   2     -33.938  -8.656  35.312  1.00 43.94           N  
ATOM   1803  CA  PRO B   2     -32.594  -8.195  34.938  1.00 43.94           C  
ATOM   1804  C   PRO B   2     -32.625  -7.055  33.938  1.00 43.94           C  
ATOM   1805  CB  PRO B   2     -31.938  -9.445  34.344  1.00 43.94           C  
ATOM   1806  O   PRO B   2     -33.469  -7.047  33.031  1.00 43.94           O  
ATOM   1807  CG  PRO B   2     -33.062 -10.445  34.250  1.00 43.94           C  
ATOM   1808  CD  PRO B   2     -34.281  -9.836  34.844  1.00 43.94           C  
ATOM   1809  N   SER B   3     -32.188  -5.879  34.281  1.00 46.56           N  
ATOM   1810  CA  SER B   3     -32.250  -4.668  33.469  1.00 46.56           C  
ATOM   1811  C   SER B   3     -31.797  -4.938  32.062  1.00 46.56           C  
ATOM   1812  CB  SER B   3     -31.406  -3.559  34.094  1.00 46.56           C  
ATOM   1813  O   SER B   3     -31.031  -5.871  31.797  1.00 46.56           O  
ATOM   1814  OG  SER B   3     -30.016  -3.830  33.906  1.00 46.56           O  
ATOM   1815  N   LEU B   4     -32.656  -4.520  31.031  1.00 47.97           N  
ATOM   1816  CA  LEU B   4     -32.375  -4.578  29.594  1.00 47.97           C  
ATOM   1817  C   LEU B   4     -30.875  -4.375  29.328  1.00 47.97           C  
ATOM   1818  CB  LEU B   4     -33.188  -3.521  28.844  1.00 47.97           C  
ATOM   1819  O   LEU B   4     -30.312  -4.973  28.406  1.00 47.97           O  
ATOM   1820  CG  LEU B   4     -34.125  -4.039  27.750  1.00 47.97           C  
ATOM   1821  CD1 LEU B   4     -35.562  -3.990  28.219  1.00 47.97           C  
ATOM   1822  CD2 LEU B   4     -33.938  -3.229  26.469  1.00 47.97           C  
ATOM   1823  N   GLN B   5     -30.281  -3.494  30.094  1.00 51.66           N  
ATOM   1824  CA  GLN B   5     -28.859  -3.221  29.953  1.00 51.66           C  
ATOM   1825  C   GLN B   5     -28.031  -4.465  30.266  1.00 51.66           C  
ATOM   1826  CB  GLN B   5     -28.438  -2.072  30.875  1.00 51.66           C  
ATOM   1827  O   GLN B   5     -27.016  -4.730  29.594  1.00 51.66           O  
ATOM   1828  CG  GLN B   5     -28.219  -0.751  30.156  1.00 51.66           C  
ATOM   1829  CD  GLN B   5     -27.891   0.391  31.094  1.00 51.66           C  
ATOM   1830  NE2 GLN B   5     -27.516   1.535  30.531  1.00 51.66           N  
ATOM   1831  OE1 GLN B   5     -27.984   0.247  32.312  1.00 51.66           O  
ATOM   1832  N   ASP B   6     -28.328  -5.176  31.328  1.00 54.44           N  
ATOM   1833  CA  ASP B   6     -27.625  -6.395  31.719  1.00 54.44           C  
ATOM   1834  C   ASP B   6     -27.797  -7.492  30.672  1.00 54.44           C  
ATOM   1835  CB  ASP B   6     -28.125  -6.883  33.094  1.00 54.44           C  
ATOM   1836  O   ASP B   6     -26.859  -8.273  30.438  1.00 54.44           O  
ATOM   1837  CG  ASP B   6     -27.547  -6.102  34.250  1.00 54.44           C  
ATOM   1838  OD1 ASP B   6     -26.500  -5.441  34.062  1.00 54.44           O  
ATOM   1839  OD2 ASP B   6     -28.141  -6.145  35.344  1.00 54.44           O  
ATOM   1840  N   GLU B   7     -28.938  -7.598  30.062  1.00 50.53           N  
ATOM   1841  CA  GLU B   7     -29.219  -8.602  29.031  1.00 50.53           C  
ATOM   1842  C   GLU B   7     -28.406  -8.336  27.781  1.00 50.53           C  
ATOM   1843  CB  GLU B   7     -30.703  -8.641  28.703  1.00 50.53           C  
ATOM   1844  O   GLU B   7     -27.922  -9.273  27.125  1.00 50.53           O  
ATOM   1845  CG  GLU B   7     -31.484  -9.680  29.500  1.00 50.53           C  
ATOM   1846  CD  GLU B   7     -32.969  -9.750  29.109  1.00 50.53           C  
ATOM   1847  OE1 GLU B   7     -33.688 -10.633  29.641  1.00 50.53           O  
ATOM   1848  OE2 GLU B   7     -33.375  -8.930  28.281  1.00 50.53           O  
ATOM   1849  N   LEU B   8     -28.344  -7.016  27.391  1.00 53.06           N  
ATOM   1850  CA  LEU B   8     -27.625  -6.602  26.172  1.00 53.06           C  
ATOM   1851  C   LEU B   8     -26.125  -6.852  26.312  1.00 53.06           C  
ATOM   1852  CB  LEU B   8     -27.891  -5.121  25.891  1.00 53.06           C  
ATOM   1853  O   LEU B   8     -25.484  -7.324  25.375  1.00 53.06           O  
ATOM   1854  CG  LEU B   8     -29.078  -4.809  24.969  1.00 53.06           C  
ATOM   1855  CD1 LEU B   8     -29.719  -3.480  25.375  1.00 53.06           C  
ATOM   1856  CD2 LEU B   8     -28.641  -4.781  23.516  1.00 53.06           C  
ATOM   1857  N   LYS B   9     -25.516  -6.312  27.453  1.00 55.50           N  
ATOM   1858  CA  LYS B   9     -24.125  -6.652  27.734  1.00 55.50           C  
ATOM   1859  C   LYS B   9     -23.922  -8.164  27.766  1.00 55.50           C  
ATOM   1860  CB  LYS B   9     -23.688  -6.039  29.078  1.00 55.50           C  
ATOM   1861  O   LYS B   9     -22.891  -8.664  27.312  1.00 55.50           O  
ATOM   1862  CG  LYS B   9     -22.906  -4.746  28.938  1.00 55.50           C  
ATOM   1863  CD  LYS B   9     -22.422  -4.234  30.281  1.00 55.50           C  
ATOM   1864  CE  LYS B   9     -21.656  -2.922  30.141  1.00 55.50           C  
ATOM   1865  NZ  LYS B   9     -21.188  -2.414  31.469  1.00 55.50           N  
ATOM   1866  N   ASP B  10     -25.078  -8.805  28.203  1.00 58.03           N  
ATOM   1867  CA  ASP B  10     -25.031 -10.258  28.328  1.00 58.03           C  
ATOM   1868  C   ASP B  10     -25.016 -10.914  26.953  1.00 58.03           C  
ATOM   1869  CB  ASP B  10     -26.219 -10.766  29.141  1.00 58.03           C  
ATOM   1870  O   ASP B  10     -24.297 -11.891  26.734  1.00 58.03           O  
ATOM   1871  CG  ASP B  10     -25.875 -11.961  30.016  1.00 58.03           C  
ATOM   1872  OD1 ASP B  10     -24.734 -12.461  29.938  1.00 58.03           O  
ATOM   1873  OD2 ASP B  10     -26.750 -12.414  30.781  1.00 58.03           O  
ATOM   1874  N   ASN B  11     -25.812 -10.258  26.031  1.00 63.94           N  
ATOM   1875  CA  ASN B  11     -25.906 -10.859  24.703  1.00 63.94           C  
ATOM   1876  C   ASN B  11     -24.594 -10.719  23.938  1.00 63.94           C  
ATOM   1877  CB  ASN B  11     -27.047 -10.250  23.906  1.00 63.94           C  
ATOM   1878  O   ASN B  11     -24.125 -11.664  23.297  1.00 63.94           O  
ATOM   1879  CG  ASN B  11     -28.312 -11.070  23.969  1.00 63.94           C  
ATOM   1880  ND2 ASN B  11     -29.422 -10.500  23.516  1.00 63.94           N  
ATOM   1881  OD1 ASN B  11     -28.312 -12.219  24.438  1.00 63.94           O  
ATOM   1882  N   THR B  12     -23.953  -9.594  24.031  1.00 74.56           N  
ATOM   1883  CA  THR B  12     -22.672  -9.406  23.344  1.00 74.56           C  
ATOM   1884  C   THR B  12     -21.609 -10.328  23.938  1.00 74.56           C  
ATOM   1885  CB  THR B  12     -22.203  -7.945  23.438  1.00 74.56           C  
ATOM   1886  O   THR B  12     -20.766 -10.867  23.219  1.00 74.56           O  
ATOM   1887  CG2 THR B  12     -21.016  -7.695  22.500  1.00 74.56           C  
ATOM   1888  OG1 THR B  12     -23.281  -7.078  23.062  1.00 74.56           O  
ATOM   1889  N   THR B  13     -21.812 -10.516  25.172  1.00 80.00           N  
ATOM   1890  CA  THR B  13     -20.844 -11.391  25.828  1.00 80.00           C  
ATOM   1891  C   THR B  13     -21.016 -12.828  25.359  1.00 80.00           C  
ATOM   1892  CB  THR B  13     -21.000 -11.336  27.359  1.00 80.00           C  
ATOM   1893  O   THR B  13     -20.031 -13.547  25.172  1.00 80.00           O  
ATOM   1894  CG2 THR B  13     -19.734 -10.812  28.016  1.00 80.00           C  
ATOM   1895  OG1 THR B  13     -22.094 -10.461  27.688  1.00 80.00           O  
ATOM   1896  N   VAL B  14     -22.297 -13.133  25.094  1.00 86.62           N  
ATOM   1897  CA  VAL B  14     -22.562 -14.484  24.609  1.00 86.62           C  
ATOM   1898  C   VAL B  14     -21.953 -14.680  23.234  1.00 86.62           C  
ATOM   1899  CB  VAL B  14     -24.078 -14.781  24.578  1.00 86.62           C  
ATOM   1900  O   VAL B  14     -21.312 -15.703  22.969  1.00 86.62           O  
ATOM   1901  CG1 VAL B  14     -24.359 -16.094  23.844  1.00 86.62           C  
ATOM   1902  CG2 VAL B  14     -24.656 -14.812  25.984  1.00 86.62           C  
ATOM   1903  N   PHE B  15     -22.125 -13.711  22.438  1.00 88.06           N  
ATOM   1904  CA  PHE B  15     -21.609 -13.820  21.078  1.00 88.06           C  
ATOM   1905  C   PHE B  15     -20.078 -13.766  21.078  1.00 88.06           C  
ATOM   1906  CB  PHE B  15     -22.172 -12.703  20.188  1.00 88.06           C  
ATOM   1907  O   PHE B  15     -19.422 -14.453  20.297  1.00 88.06           O  
ATOM   1908  CG  PHE B  15     -23.625 -12.883  19.844  1.00 88.06           C  
ATOM   1909  CD1 PHE B  15     -24.016 -13.805  18.891  1.00 88.06           C  
ATOM   1910  CD2 PHE B  15     -24.594 -12.117  20.484  1.00 88.06           C  
ATOM   1911  CE1 PHE B  15     -25.359 -13.969  18.562  1.00 88.06           C  
ATOM   1912  CE2 PHE B  15     -25.938 -12.281  20.156  1.00 88.06           C  
ATOM   1913  CZ  PHE B  15     -26.312 -13.203  19.203  1.00 88.06           C  
ATOM   1914  N   THR B  16     -19.578 -12.977  21.984  1.00 90.00           N  
ATOM   1915  CA  THR B  16     -18.125 -12.922  22.125  1.00 90.00           C  
ATOM   1916  C   THR B  16     -17.578 -14.281  22.547  1.00 90.00           C  
ATOM   1917  CB  THR B  16     -17.703 -11.859  23.156  1.00 90.00           C  
ATOM   1918  O   THR B  16     -16.562 -14.750  22.000  1.00 90.00           O  
ATOM   1919  CG2 THR B  16     -16.188 -11.852  23.344  1.00 90.00           C  
ATOM   1920  OG1 THR B  16     -18.109 -10.562  22.688  1.00 90.00           O  
ATOM   1921  N   ARG B  17     -18.203 -14.891  23.359  1.00 90.56           N  
ATOM   1922  CA  ARG B  17     -17.781 -16.203  23.828  1.00 90.56           C  
ATOM   1923  C   ARG B  17     -17.859 -17.234  22.703  1.00 90.56           C  
ATOM   1924  CB  ARG B  17     -18.625 -16.672  25.016  1.00 90.56           C  
ATOM   1925  O   ARG B  17     -16.984 -18.094  22.562  1.00 90.56           O  
ATOM   1926  CG  ARG B  17     -18.266 -16.000  26.328  1.00 90.56           C  
ATOM   1927  CD  ARG B  17     -19.078 -16.547  27.484  1.00 90.56           C  
ATOM   1928  NE  ARG B  17     -18.984 -15.695  28.672  1.00 90.56           N  
ATOM   1929  NH1 ARG B  17     -20.516 -16.891  29.906  1.00 90.56           N  
ATOM   1930  NH2 ARG B  17     -19.500 -15.047  30.812  1.00 90.56           N  
ATOM   1931  CZ  ARG B  17     -19.672 -15.883  29.797  1.00 90.56           C  
ATOM   1932  N   ILE B  18     -18.922 -17.125  21.984  1.00 91.62           N  
ATOM   1933  CA  ILE B  18     -19.078 -18.031  20.844  1.00 91.62           C  
ATOM   1934  C   ILE B  18     -17.922 -17.844  19.875  1.00 91.62           C  
ATOM   1935  CB  ILE B  18     -20.438 -17.797  20.125  1.00 91.62           C  
ATOM   1936  O   ILE B  18     -17.297 -18.828  19.453  1.00 91.62           O  
ATOM   1937  CG1 ILE B  18     -21.594 -18.281  21.000  1.00 91.62           C  
ATOM   1938  CG2 ILE B  18     -20.438 -18.516  18.766  1.00 91.62           C  
ATOM   1939  CD1 ILE B  18     -22.969 -17.891  20.484  1.00 91.62           C  
ATOM   1940  N   LEU B  19     -17.609 -16.594  19.562  1.00 90.62           N  
ATOM   1941  CA  LEU B  19     -16.547 -16.312  18.609  1.00 90.62           C  
ATOM   1942  C   LEU B  19     -15.195 -16.750  19.172  1.00 90.62           C  
ATOM   1943  CB  LEU B  19     -16.500 -14.820  18.266  1.00 90.62           C  
ATOM   1944  O   LEU B  19     -14.367 -17.312  18.438  1.00 90.62           O  
ATOM   1945  CG  LEU B  19     -17.672 -14.281  17.453  1.00 90.62           C  
ATOM   1946  CD1 LEU B  19     -17.484 -12.797  17.156  1.00 90.62           C  
ATOM   1947  CD2 LEU B  19     -17.844 -15.070  16.156  1.00 90.62           C  
ATOM   1948  N   ASP B  20     -15.008 -16.500  20.469  1.00 91.75           N  
ATOM   1949  CA  ASP B  20     -13.766 -16.922  21.094  1.00 91.75           C  
ATOM   1950  C   ASP B  20     -13.602 -18.438  21.031  1.00 91.75           C  
ATOM   1951  CB  ASP B  20     -13.703 -16.438  22.547  1.00 91.75           C  
ATOM   1952  O   ASP B  20     -12.508 -18.953  20.781  1.00 91.75           O  
ATOM   1953  CG  ASP B  20     -13.477 -14.945  22.656  1.00 91.75           C  
ATOM   1954  OD1 ASP B  20     -13.086 -14.305  21.656  1.00 91.75           O  
ATOM   1955  OD2 ASP B  20     -13.680 -14.398  23.766  1.00 91.75           O  
ATOM   1956  N   ARG B  21     -14.633 -19.109  21.219  1.00 92.38           N  
ATOM   1957  CA  ARG B  21     -14.602 -20.562  21.172  1.00 92.38           C  
ATOM   1958  C   ARG B  21     -14.305 -21.062  19.750  1.00 92.38           C  
ATOM   1959  CB  ARG B  21     -15.922 -21.156  21.656  1.00 92.38           C  
ATOM   1960  O   ARG B  21     -13.555 -22.016  19.562  1.00 92.38           O  
ATOM   1961  CG  ARG B  21     -15.852 -22.625  22.016  1.00 92.38           C  
ATOM   1962  CD  ARG B  21     -17.188 -23.156  22.531  1.00 92.38           C  
ATOM   1963  NE  ARG B  21     -17.188 -23.281  23.984  1.00 92.38           N  
ATOM   1964  NH1 ARG B  21     -19.453 -23.688  24.156  1.00 92.38           N  
ATOM   1965  NH2 ARG B  21     -18.156 -23.625  26.047  1.00 92.38           N  
ATOM   1966  CZ  ARG B  21     -18.266 -23.531  24.719  1.00 92.38           C  
ATOM   1967  N   LEU B  22     -14.938 -20.406  18.781  1.00 92.56           N  
ATOM   1968  CA  LEU B  22     -14.727 -20.781  17.391  1.00 92.56           C  
ATOM   1969  C   LEU B  22     -13.258 -20.609  17.000  1.00 92.56           C  
ATOM   1970  CB  LEU B  22     -15.617 -19.938  16.469  1.00 92.56           C  
ATOM   1971  O   LEU B  22     -12.711 -21.422  16.266  1.00 92.56           O  
ATOM   1972  CG  LEU B  22     -17.109 -20.266  16.500  1.00 92.56           C  
ATOM   1973  CD1 LEU B  22     -17.875 -19.312  15.578  1.00 92.56           C  
ATOM   1974  CD2 LEU B  22     -17.359 -21.719  16.109  1.00 92.56           C  
ATOM   1975  N   LEU B  23     -12.602 -19.594  17.594  1.00 93.00           N  
ATOM   1976  CA  LEU B  23     -11.242 -19.266  17.188  1.00 93.00           C  
ATOM   1977  C   LEU B  23     -10.219 -19.984  18.062  1.00 93.00           C  
ATOM   1978  CB  LEU B  23     -11.016 -17.750  17.250  1.00 93.00           C  
ATOM   1979  O   LEU B  23      -9.031 -20.031  17.719  1.00 93.00           O  
ATOM   1980  CG  LEU B  23     -11.766 -16.906  16.203  1.00 93.00           C  
ATOM   1981  CD1 LEU B  23     -11.500 -15.430  16.438  1.00 93.00           C  
ATOM   1982  CD2 LEU B  23     -11.367 -17.312  14.797  1.00 93.00           C  
ATOM   1983  N   ASP B  24     -10.742 -20.484  19.125  1.00 92.31           N  
ATOM   1984  CA  ASP B  24      -9.828 -21.188  20.031  1.00 92.31           C  
ATOM   1985  C   ASP B  24      -9.250 -22.438  19.359  1.00 92.31           C  
ATOM   1986  CB  ASP B  24     -10.539 -21.562  21.328  1.00 92.31           C  
ATOM   1987  O   ASP B  24      -9.984 -23.375  19.062  1.00 92.31           O  
ATOM   1988  CG  ASP B  24      -9.594 -22.078  22.391  1.00 92.31           C  
ATOM   1989  OD1 ASP B  24      -8.359 -21.891  22.266  1.00 92.31           O  
ATOM   1990  OD2 ASP B  24     -10.070 -22.672  23.391  1.00 92.31           O  
ATOM   1991  N   GLY B  25      -7.949 -22.375  19.062  1.00 90.12           N  
ATOM   1992  CA  GLY B  25      -7.262 -23.500  18.453  1.00 90.12           C  
ATOM   1993  C   GLY B  25      -7.469 -23.578  16.953  1.00 90.12           C  
ATOM   1994  O   GLY B  25      -6.996 -24.516  16.297  1.00 90.12           O  
ATOM   1995  N   TYR B  26      -8.281 -22.719  16.406  1.00 92.94           N  
ATOM   1996  CA  TYR B  26      -8.500 -22.703  14.969  1.00 92.94           C  
ATOM   1997  C   TYR B  26      -7.219 -22.375  14.219  1.00 92.94           C  
ATOM   1998  CB  TYR B  26      -9.602 -21.703  14.602  1.00 92.94           C  
ATOM   1999  O   TYR B  26      -6.508 -21.422  14.586  1.00 92.94           O  
ATOM   2000  CG  TYR B  26      -9.969 -21.719  13.141  1.00 92.94           C  
ATOM   2001  CD1 TYR B  26      -9.367 -20.844  12.234  1.00 92.94           C  
ATOM   2002  CD2 TYR B  26     -10.930 -22.609  12.656  1.00 92.94           C  
ATOM   2003  CE1 TYR B  26      -9.711 -20.859  10.891  1.00 92.94           C  
ATOM   2004  CE2 TYR B  26     -11.273 -22.625  11.312  1.00 92.94           C  
ATOM   2005  OH  TYR B  26     -11.000 -21.766   9.102  1.00 92.94           O  
ATOM   2006  CZ  TYR B  26     -10.664 -21.750  10.438  1.00 92.94           C  
ATOM   2007  N   ASP B  27      -6.867 -23.078  13.250  1.00 93.00           N  
ATOM   2008  CA  ASP B  27      -5.664 -22.875  12.453  1.00 93.00           C  
ATOM   2009  C   ASP B  27      -6.016 -22.484  11.016  1.00 93.00           C  
ATOM   2010  CB  ASP B  27      -4.797 -24.141  12.453  1.00 93.00           C  
ATOM   2011  O   ASP B  27      -6.430 -23.328  10.219  1.00 93.00           O  
ATOM   2012  CG  ASP B  27      -3.383 -23.891  11.961  1.00 93.00           C  
ATOM   2013  OD1 ASP B  27      -3.156 -22.891  11.250  1.00 93.00           O  
ATOM   2014  OD2 ASP B  27      -2.490 -24.703  12.281  1.00 93.00           O  
ATOM   2015  N   ASN B  28      -5.852 -21.250  10.742  1.00 93.12           N  
ATOM   2016  CA  ASN B  28      -6.242 -20.734   9.438  1.00 93.12           C  
ATOM   2017  C   ASN B  28      -5.207 -21.062   8.367  1.00 93.12           C  
ATOM   2018  CB  ASN B  28      -6.469 -19.219   9.508  1.00 93.12           C  
ATOM   2019  O   ASN B  28      -5.402 -20.750   7.188  1.00 93.12           O  
ATOM   2020  CG  ASN B  28      -5.258 -18.469  10.031  1.00 93.12           C  
ATOM   2021  ND2 ASN B  28      -5.414 -17.172  10.250  1.00 93.12           N  
ATOM   2022  OD1 ASN B  28      -4.195 -19.062  10.242  1.00 93.12           O  
ATOM   2023  N   ARG B  29      -4.191 -21.797   8.648  1.00 92.75           N  
ATOM   2024  CA  ARG B  29      -3.197 -22.266   7.684  1.00 92.75           C  
ATOM   2025  C   ARG B  29      -3.666 -23.531   6.973  1.00 92.75           C  
ATOM   2026  CB  ARG B  29      -1.854 -22.516   8.375  1.00 92.75           C  
ATOM   2027  O   ARG B  29      -3.127 -23.891   5.926  1.00 92.75           O  
ATOM   2028  CG  ARG B  29      -1.273 -21.281   9.062  1.00 92.75           C  
ATOM   2029  CD  ARG B  29      -0.088 -21.641   9.945  1.00 92.75           C  
ATOM   2030  NE  ARG B  29      -0.488 -22.500  11.062  1.00 92.75           N  
ATOM   2031  NH1 ARG B  29       1.646 -22.734  11.914  1.00 92.75           N  
ATOM   2032  NH2 ARG B  29      -0.125 -23.766  12.945  1.00 92.75           N  
ATOM   2033  CZ  ARG B  29       0.345 -23.000  11.969  1.00 92.75           C  
ATOM   2034  N   LEU B  30      -4.609 -24.125   7.559  1.00 93.38           N  
ATOM   2035  CA  LEU B  30      -5.051 -25.438   7.074  1.00 93.38           C  
ATOM   2036  C   LEU B  30      -6.457 -25.344   6.492  1.00 93.38           C  
ATOM   2037  CB  LEU B  30      -5.016 -26.469   8.211  1.00 93.38           C  
ATOM   2038  O   LEU B  30      -7.355 -24.781   7.113  1.00 93.38           O  
ATOM   2039  CG  LEU B  30      -3.703 -26.578   8.984  1.00 93.38           C  
ATOM   2040  CD1 LEU B  30      -3.850 -27.562  10.133  1.00 93.38           C  
ATOM   2041  CD2 LEU B  30      -2.566 -26.984   8.055  1.00 93.38           C  
ATOM   2042  N   ARG B  31      -6.613 -25.922   5.332  1.00 93.94           N  
ATOM   2043  CA  ARG B  31      -7.930 -25.938   4.703  1.00 93.94           C  
ATOM   2044  C   ARG B  31      -8.875 -26.875   5.449  1.00 93.94           C  
ATOM   2045  CB  ARG B  31      -7.812 -26.375   3.238  1.00 93.94           C  
ATOM   2046  O   ARG B  31      -8.438 -27.812   6.129  1.00 93.94           O  
ATOM   2047  CG  ARG B  31      -7.398 -27.828   3.061  1.00 93.94           C  
ATOM   2048  CD  ARG B  31      -7.453 -28.266   1.600  1.00 93.94           C  
ATOM   2049  NE  ARG B  31      -7.152 -29.672   1.441  1.00 93.94           N  
ATOM   2050  NH1 ARG B  31      -9.344 -30.375   1.644  1.00 93.94           N  
ATOM   2051  NH2 ARG B  31      -7.672 -31.906   1.311  1.00 93.94           N  
ATOM   2052  CZ  ARG B  31      -8.055 -30.656   1.466  1.00 93.94           C  
ATOM   2053  N   PRO B  32     -10.188 -26.641   5.258  1.00 94.25           N  
ATOM   2054  CA  PRO B  32     -11.164 -27.562   5.848  1.00 94.25           C  
ATOM   2055  C   PRO B  32     -11.078 -28.969   5.266  1.00 94.25           C  
ATOM   2056  CB  PRO B  32     -12.508 -26.906   5.504  1.00 94.25           C  
ATOM   2057  O   PRO B  32     -10.867 -29.141   4.062  1.00 94.25           O  
ATOM   2058  CG  PRO B  32     -12.172 -25.484   5.184  1.00 94.25           C  
ATOM   2059  CD  PRO B  32     -10.773 -25.438   4.633  1.00 94.25           C  
ATOM   2060  N   GLY B  33     -11.141 -29.938   6.152  1.00 88.50           N  
ATOM   2061  CA  GLY B  33     -11.203 -31.328   5.730  1.00 88.50           C  
ATOM   2062  C   GLY B  33      -9.852 -31.891   5.340  1.00 88.50           C  
ATOM   2063  O   GLY B  33      -9.773 -32.938   4.699  1.00 88.50           O  
ATOM   2064  N   LEU B  34      -8.820 -31.203   5.625  1.00 86.69           N  
ATOM   2065  CA  LEU B  34      -7.480 -31.641   5.258  1.00 86.69           C  
ATOM   2066  C   LEU B  34      -7.223 -33.062   5.777  1.00 86.69           C  
ATOM   2067  CB  LEU B  34      -6.422 -30.688   5.805  1.00 86.69           C  
ATOM   2068  O   LEU B  34      -7.418 -33.344   6.961  1.00 86.69           O  
ATOM   2069  CG  LEU B  34      -4.980 -30.953   5.363  1.00 86.69           C  
ATOM   2070  CD1 LEU B  34      -4.262 -29.625   5.105  1.00 86.69           C  
ATOM   2071  CD2 LEU B  34      -4.242 -31.766   6.414  1.00 86.69           C  
ATOM   2072  N   GLY B  35      -6.805 -33.906   4.855  1.00 77.19           N  
ATOM   2073  CA  GLY B  35      -6.512 -35.312   5.188  1.00 77.19           C  
ATOM   2074  C   GLY B  35      -7.746 -36.188   5.188  1.00 77.19           C  
ATOM   2075  O   GLY B  35      -7.641 -37.406   5.340  1.00 77.19           O  
ATOM   2076  N   GLU B  36      -8.938 -35.688   5.086  1.00 81.38           N  
ATOM   2077  CA  GLU B  36     -10.188 -36.438   5.176  1.00 81.38           C  
ATOM   2078  C   GLU B  36     -10.984 -36.344   3.883  1.00 81.38           C  
ATOM   2079  CB  GLU B  36     -11.031 -35.938   6.355  1.00 81.38           C  
ATOM   2080  O   GLU B  36     -11.422 -37.344   3.338  1.00 81.38           O  
ATOM   2081  CG  GLU B  36     -10.383 -36.156   7.715  1.00 81.38           C  
ATOM   2082  CD  GLU B  36     -11.234 -35.656   8.875  1.00 81.38           C  
ATOM   2083  OE1 GLU B  36     -10.812 -35.812  10.039  1.00 81.38           O  
ATOM   2084  OE2 GLU B  36     -12.328 -35.125   8.609  1.00 81.38           O  
ATOM   2085  N   ARG B  37     -11.203 -35.188   3.467  1.00 88.94           N  
ATOM   2086  CA  ARG B  37     -12.039 -34.969   2.297  1.00 88.94           C  
ATOM   2087  C   ARG B  37     -11.562 -33.750   1.514  1.00 88.94           C  
ATOM   2088  CB  ARG B  37     -13.500 -34.781   2.713  1.00 88.94           C  
ATOM   2089  O   ARG B  37     -10.719 -33.000   1.989  1.00 88.94           O  
ATOM   2090  CG  ARG B  37     -13.742 -33.594   3.623  1.00 88.94           C  
ATOM   2091  CD  ARG B  37     -15.211 -33.438   3.982  1.00 88.94           C  
ATOM   2092  NE  ARG B  37     -15.422 -32.344   4.926  1.00 88.94           N  
ATOM   2093  NH1 ARG B  37     -15.742 -30.734   3.305  1.00 88.94           N  
ATOM   2094  NH2 ARG B  37     -15.852 -30.172   5.523  1.00 88.94           N  
ATOM   2095  CZ  ARG B  37     -15.672 -31.078   4.582  1.00 88.94           C  
ATOM   2096  N   VAL B  38     -12.078 -33.625   0.324  1.00 94.62           N  
ATOM   2097  CA  VAL B  38     -11.836 -32.469  -0.522  1.00 94.62           C  
ATOM   2098  C   VAL B  38     -12.742 -31.312  -0.083  1.00 94.62           C  
ATOM   2099  CB  VAL B  38     -12.078 -32.781  -2.014  1.00 94.62           C  
ATOM   2100  O   VAL B  38     -13.883 -31.531   0.331  1.00 94.62           O  
ATOM   2101  CG1 VAL B  38     -11.906 -31.547  -2.873  1.00 94.62           C  
ATOM   2102  CG2 VAL B  38     -11.133 -33.906  -2.477  1.00 94.62           C  
ATOM   2103  N   THR B  39     -12.203 -30.172  -0.026  1.00 96.38           N  
ATOM   2104  CA  THR B  39     -13.000 -28.984   0.280  1.00 96.38           C  
ATOM   2105  C   THR B  39     -13.750 -28.516  -0.957  1.00 96.38           C  
ATOM   2106  CB  THR B  39     -12.117 -27.844   0.822  1.00 96.38           C  
ATOM   2107  O   THR B  39     -13.141 -28.219  -1.986  1.00 96.38           O  
ATOM   2108  CG2 THR B  39     -12.961 -26.672   1.278  1.00 96.38           C  
ATOM   2109  OG1 THR B  39     -11.352 -28.328   1.933  1.00 96.38           O  
ATOM   2110  N   GLU B  40     -15.023 -28.422  -0.851  1.00 97.38           N  
ATOM   2111  CA  GLU B  40     -15.867 -27.938  -1.940  1.00 97.38           C  
ATOM   2112  C   GLU B  40     -16.188 -26.469  -1.776  1.00 97.38           C  
ATOM   2113  CB  GLU B  40     -17.156 -28.766  -2.018  1.00 97.38           C  
ATOM   2114  O   GLU B  40     -16.766 -26.062  -0.760  1.00 97.38           O  
ATOM   2115  CG  GLU B  40     -16.938 -30.234  -2.336  1.00 97.38           C  
ATOM   2116  CD  GLU B  40     -18.219 -31.047  -2.330  1.00 97.38           C  
ATOM   2117  OE1 GLU B  40     -18.141 -32.281  -2.453  1.00 97.38           O  
ATOM   2118  OE2 GLU B  40     -19.297 -30.438  -2.203  1.00 97.38           O  
ATOM   2119  N   VAL B  41     -15.852 -25.703  -2.766  1.00 97.12           N  
ATOM   2120  CA  VAL B  41     -16.141 -24.266  -2.764  1.00 97.12           C  
ATOM   2121  C   VAL B  41     -17.203 -23.953  -3.812  1.00 97.12           C  
ATOM   2122  CB  VAL B  41     -14.875 -23.438  -3.025  1.00 97.12           C  
ATOM   2123  O   VAL B  41     -16.984 -24.141  -5.012  1.00 97.12           O  
ATOM   2124  CG1 VAL B  41     -15.203 -21.938  -2.998  1.00 97.12           C  
ATOM   2125  CG2 VAL B  41     -13.797 -23.766  -1.997  1.00 97.12           C  
ATOM   2126  N   LYS B  42     -18.328 -23.516  -3.385  1.00 96.50           N  
ATOM   2127  CA  LYS B  42     -19.406 -23.078  -4.281  1.00 96.50           C  
ATOM   2128  C   LYS B  42     -19.281 -21.594  -4.617  1.00 96.50           C  
ATOM   2129  CB  LYS B  42     -20.766 -23.375  -3.658  1.00 96.50           C  
ATOM   2130  O   LYS B  42     -19.000 -20.781  -3.736  1.00 96.50           O  
ATOM   2131  CG  LYS B  42     -21.047 -24.844  -3.428  1.00 96.50           C  
ATOM   2132  CD  LYS B  42     -22.438 -25.062  -2.855  1.00 96.50           C  
ATOM   2133  CE  LYS B  42     -22.734 -26.547  -2.645  1.00 96.50           C  
ATOM   2134  NZ  LYS B  42     -24.109 -26.766  -2.109  1.00 96.50           N  
ATOM   2135  N   THR B  43     -19.469 -21.297  -5.840  1.00 94.44           N  
ATOM   2136  CA  THR B  43     -19.234 -19.938  -6.277  1.00 94.44           C  
ATOM   2137  C   THR B  43     -20.422 -19.406  -7.074  1.00 94.44           C  
ATOM   2138  CB  THR B  43     -17.953 -19.828  -7.129  1.00 94.44           C  
ATOM   2139  O   THR B  43     -21.109 -20.172  -7.750  1.00 94.44           O  
ATOM   2140  CG2 THR B  43     -16.719 -20.234  -6.320  1.00 94.44           C  
ATOM   2141  OG1 THR B  43     -18.062 -20.703  -8.258  1.00 94.44           O  
ATOM   2142  N   ASP B  44     -20.688 -18.156  -6.984  1.00 91.38           N  
ATOM   2143  CA  ASP B  44     -21.625 -17.438  -7.832  1.00 91.38           C  
ATOM   2144  C   ASP B  44     -21.141 -16.016  -8.102  1.00 91.38           C  
ATOM   2145  CB  ASP B  44     -23.016 -17.406  -7.191  1.00 91.38           C  
ATOM   2146  O   ASP B  44     -20.391 -15.445  -7.301  1.00 91.38           O  
ATOM   2147  CG  ASP B  44     -23.078 -16.516  -5.961  1.00 91.38           C  
ATOM   2148  OD1 ASP B  44     -23.188 -15.281  -6.105  1.00 91.38           O  
ATOM   2149  OD2 ASP B  44     -23.031 -17.062  -4.836  1.00 91.38           O  
ATOM   2150  N   ILE B  45     -21.531 -15.477  -9.258  1.00 92.25           N  
ATOM   2151  CA  ILE B  45     -21.078 -14.164  -9.703  1.00 92.25           C  
ATOM   2152  C   ILE B  45     -22.281 -13.297 -10.062  1.00 92.25           C  
ATOM   2153  CB  ILE B  45     -20.109 -14.281 -10.914  1.00 92.25           C  
ATOM   2154  O   ILE B  45     -23.172 -13.734 -10.797  1.00 92.25           O  
ATOM   2155  CG1 ILE B  45     -18.859 -15.070 -10.523  1.00 92.25           C  
ATOM   2156  CG2 ILE B  45     -19.750 -12.898 -11.445  1.00 92.25           C  
ATOM   2157  CD1 ILE B  45     -17.953 -15.406 -11.695  1.00 92.25           C  
ATOM   2158  N   PHE B  46     -22.312 -12.156  -9.516  1.00 89.00           N  
ATOM   2159  CA  PHE B  46     -23.266 -11.125  -9.922  1.00 89.00           C  
ATOM   2160  C   PHE B  46     -22.547  -9.945 -10.562  1.00 89.00           C  
ATOM   2161  CB  PHE B  46     -24.094 -10.648  -8.719  1.00 89.00           C  
ATOM   2162  O   PHE B  46     -21.812  -9.227  -9.898  1.00 89.00           O  
ATOM   2163  CG  PHE B  46     -25.156  -9.641  -9.070  1.00 89.00           C  
ATOM   2164  CD1 PHE B  46     -24.984  -8.297  -8.789  1.00 89.00           C  
ATOM   2165  CD2 PHE B  46     -26.328 -10.055  -9.688  1.00 89.00           C  
ATOM   2166  CE1 PHE B  46     -25.969  -7.363  -9.117  1.00 89.00           C  
ATOM   2167  CE2 PHE B  46     -27.328  -9.133 -10.023  1.00 89.00           C  
ATOM   2168  CZ  PHE B  46     -27.141  -7.785  -9.734  1.00 89.00           C  
ATOM   2169  N   VAL B  47     -22.812  -9.781 -11.805  1.00 90.75           N  
ATOM   2170  CA  VAL B  47     -22.156  -8.727 -12.570  1.00 90.75           C  
ATOM   2171  C   VAL B  47     -22.938  -7.426 -12.445  1.00 90.75           C  
ATOM   2172  CB  VAL B  47     -22.000  -9.117 -14.055  1.00 90.75           C  
ATOM   2173  O   VAL B  47     -24.078  -7.344 -12.891  1.00 90.75           O  
ATOM   2174  CG1 VAL B  47     -21.312  -8.000 -14.844  1.00 90.75           C  
ATOM   2175  CG2 VAL B  47     -21.219 -10.430 -14.188  1.00 90.75           C  
ATOM   2176  N   THR B  48     -22.328  -6.453 -11.883  1.00 85.19           N  
ATOM   2177  CA  THR B  48     -23.000  -5.164 -11.711  1.00 85.19           C  
ATOM   2178  C   THR B  48     -22.750  -4.262 -12.922  1.00 85.19           C  
ATOM   2179  CB  THR B  48     -22.516  -4.457 -10.430  1.00 85.19           C  
ATOM   2180  O   THR B  48     -23.578  -3.420 -13.250  1.00 85.19           O  
ATOM   2181  CG2 THR B  48     -22.891  -5.254  -9.188  1.00 85.19           C  
ATOM   2182  OG1 THR B  48     -21.094  -4.312 -10.477  1.00 85.19           O  
ATOM   2183  N   SER B  49     -21.516  -4.422 -13.469  1.00 85.75           N  
ATOM   2184  CA  SER B  49     -21.172  -3.621 -14.633  1.00 85.75           C  
ATOM   2185  C   SER B  49     -20.266  -4.398 -15.586  1.00 85.75           C  
ATOM   2186  CB  SER B  49     -20.484  -2.324 -14.211  1.00 85.75           C  
ATOM   2187  O   SER B  49     -19.328  -5.066 -15.156  1.00 85.75           O  
ATOM   2188  OG  SER B  49     -20.047  -1.593 -15.336  1.00 85.75           O  
ATOM   2189  N   PHE B  50     -20.672  -4.305 -16.812  1.00 88.38           N  
ATOM   2190  CA  PHE B  50     -19.875  -4.953 -17.859  1.00 88.38           C  
ATOM   2191  C   PHE B  50     -19.328  -3.926 -18.844  1.00 88.38           C  
ATOM   2192  CB  PHE B  50     -20.719  -6.000 -18.594  1.00 88.38           C  
ATOM   2193  O   PHE B  50     -20.094  -3.209 -19.484  1.00 88.38           O  
ATOM   2194  CG  PHE B  50     -19.906  -6.922 -19.469  1.00 88.38           C  
ATOM   2195  CD1 PHE B  50     -19.516  -6.539 -20.734  1.00 88.38           C  
ATOM   2196  CD2 PHE B  50     -19.516  -8.180 -19.000  1.00 88.38           C  
ATOM   2197  CE1 PHE B  50     -18.766  -7.395 -21.547  1.00 88.38           C  
ATOM   2198  CE2 PHE B  50     -18.766  -9.031 -19.797  1.00 88.38           C  
ATOM   2199  CZ  PHE B  50     -18.391  -8.641 -21.062  1.00 88.38           C  
ATOM   2200  N   GLY B  51     -17.969  -3.941 -18.938  1.00 85.50           N  
ATOM   2201  CA  GLY B  51     -17.328  -3.008 -19.859  1.00 85.50           C  
ATOM   2202  C   GLY B  51     -16.453  -1.980 -19.156  1.00 85.50           C  
ATOM   2203  O   GLY B  51     -16.500  -1.871 -17.922  1.00 85.50           O  
ATOM   2204  N   PRO B  52     -15.703  -1.283 -19.891  1.00 85.31           N  
ATOM   2205  CA  PRO B  52     -15.578  -1.256 -21.359  1.00 85.31           C  
ATOM   2206  C   PRO B  52     -14.836  -2.471 -21.906  1.00 85.31           C  
ATOM   2207  CB  PRO B  52     -14.789   0.030 -21.609  1.00 85.31           C  
ATOM   2208  O   PRO B  52     -14.156  -3.178 -21.156  1.00 85.31           O  
ATOM   2209  CG  PRO B  52     -13.922   0.198 -20.406  1.00 85.31           C  
ATOM   2210  CD  PRO B  52     -14.672  -0.302 -19.203  1.00 85.31           C  
ATOM   2211  N   VAL B  53     -15.016  -2.631 -23.250  1.00 88.50           N  
ATOM   2212  CA  VAL B  53     -14.320  -3.664 -24.000  1.00 88.50           C  
ATOM   2213  C   VAL B  53     -13.352  -3.016 -24.984  1.00 88.50           C  
ATOM   2214  CB  VAL B  53     -15.305  -4.582 -24.750  1.00 88.50           C  
ATOM   2215  O   VAL B  53     -13.734  -2.141 -25.766  1.00 88.50           O  
ATOM   2216  CG1 VAL B  53     -14.555  -5.664 -25.531  1.00 88.50           C  
ATOM   2217  CG2 VAL B  53     -16.297  -5.211 -23.781  1.00 88.50           C  
ATOM   2218  N   SER B  54     -12.109  -3.418 -24.922  1.00 87.12           N  
ATOM   2219  CA  SER B  54     -11.078  -2.855 -25.797  1.00 87.12           C  
ATOM   2220  C   SER B  54     -10.609  -3.875 -26.828  1.00 87.12           C  
ATOM   2221  CB  SER B  54      -9.891  -2.371 -24.969  1.00 87.12           C  
ATOM   2222  O   SER B  54      -9.961  -4.863 -26.484  1.00 87.12           O  
ATOM   2223  OG  SER B  54      -8.844  -1.917 -25.812  1.00 87.12           O  
ATOM   2224  N   ASP B  55     -10.836  -3.557 -28.125  1.00 83.50           N  
ATOM   2225  CA  ASP B  55     -10.359  -4.414 -29.203  1.00 83.50           C  
ATOM   2226  C   ASP B  55      -8.844  -4.285 -29.375  1.00 83.50           C  
ATOM   2227  CB  ASP B  55     -11.070  -4.074 -30.516  1.00 83.50           C  
ATOM   2228  O   ASP B  55      -8.180  -5.227 -29.812  1.00 83.50           O  
ATOM   2229  CG  ASP B  55     -12.570  -4.312 -30.453  1.00 83.50           C  
ATOM   2230  OD1 ASP B  55     -13.039  -5.016 -29.531  1.00 83.50           O  
ATOM   2231  OD2 ASP B  55     -13.281  -3.795 -31.328  1.00 83.50           O  
ATOM   2232  N   HIS B  56      -8.406  -3.123 -29.031  1.00 79.75           N  
ATOM   2233  CA  HIS B  56      -6.984  -2.848 -29.188  1.00 79.75           C  
ATOM   2234  C   HIS B  56      -6.152  -3.639 -28.188  1.00 79.75           C  
ATOM   2235  CB  HIS B  56      -6.707  -1.351 -29.031  1.00 79.75           C  
ATOM   2236  O   HIS B  56      -5.180  -4.301 -28.562  1.00 79.75           O  
ATOM   2237  CG  HIS B  56      -5.270  -0.985 -29.203  1.00 79.75           C  
ATOM   2238  CD2 HIS B  56      -4.582  -0.566 -30.297  1.00 79.75           C  
ATOM   2239  ND1 HIS B  56      -4.355  -1.035 -28.172  1.00 79.75           N  
ATOM   2240  CE1 HIS B  56      -3.170  -0.661 -28.625  1.00 79.75           C  
ATOM   2241  NE2 HIS B  56      -3.281  -0.371 -29.906  1.00 79.75           N  
ATOM   2242  N   ASP B  57      -6.594  -3.682 -27.016  1.00 80.75           N  
ATOM   2243  CA  ASP B  57      -5.828  -4.336 -25.953  1.00 80.75           C  
ATOM   2244  C   ASP B  57      -6.309  -5.770 -25.750  1.00 80.75           C  
ATOM   2245  CB  ASP B  57      -5.930  -3.547 -24.656  1.00 80.75           C  
ATOM   2246  O   ASP B  57      -5.695  -6.531 -24.984  1.00 80.75           O  
ATOM   2247  CG  ASP B  57      -5.301  -2.168 -24.750  1.00 80.75           C  
ATOM   2248  OD1 ASP B  57      -4.273  -2.010 -25.438  1.00 80.75           O  
ATOM   2249  OD2 ASP B  57      -5.836  -1.230 -24.109  1.00 80.75           O  
ATOM   2250  N   MET B  58      -7.379  -6.121 -26.391  1.00 86.25           N  
ATOM   2251  CA  MET B  58      -7.984  -7.441 -26.250  1.00 86.25           C  
ATOM   2252  C   MET B  58      -8.320  -7.746 -24.797  1.00 86.25           C  
ATOM   2253  CB  MET B  58      -7.047  -8.516 -26.812  1.00 86.25           C  
ATOM   2254  O   MET B  58      -7.945  -8.797 -24.281  1.00 86.25           O  
ATOM   2255  CG  MET B  58      -6.777  -8.383 -28.297  1.00 86.25           C  
ATOM   2256  SD  MET B  58      -8.242  -8.797 -29.328  1.00 86.25           S  
ATOM   2257  CE  MET B  58      -7.441  -9.625 -30.719  1.00 86.25           C  
ATOM   2258  N   GLU B  59      -8.984  -6.902 -24.203  1.00 90.62           N  
ATOM   2259  CA  GLU B  59      -9.375  -7.043 -22.797  1.00 90.62           C  
ATOM   2260  C   GLU B  59     -10.742  -6.410 -22.531  1.00 90.62           C  
ATOM   2261  CB  GLU B  59      -8.320  -6.414 -21.875  1.00 90.62           C  
ATOM   2262  O   GLU B  59     -11.234  -5.637 -23.359  1.00 90.62           O  
ATOM   2263  CG  GLU B  59      -8.164  -4.910 -22.062  1.00 90.62           C  
ATOM   2264  CD  GLU B  59      -7.074  -4.312 -21.188  1.00 90.62           C  
ATOM   2265  OE1 GLU B  59      -7.172  -3.113 -20.828  1.00 90.62           O  
ATOM   2266  OE2 GLU B  59      -6.117  -5.043 -20.859  1.00 90.62           O  
ATOM   2267  N   TYR B  60     -11.359  -6.754 -21.453  1.00 91.56           N  
ATOM   2268  CA  TYR B  60     -12.617  -6.164 -21.000  1.00 91.56           C  
ATOM   2269  C   TYR B  60     -12.602  -5.973 -19.484  1.00 91.56           C  
ATOM   2270  CB  TYR B  60     -13.797  -7.047 -21.406  1.00 91.56           C  
ATOM   2271  O   TYR B  60     -11.805  -6.594 -18.781  1.00 91.56           O  
ATOM   2272  CG  TYR B  60     -13.867  -8.359 -20.656  1.00 91.56           C  
ATOM   2273  CD1 TYR B  60     -13.023  -9.414 -21.000  1.00 91.56           C  
ATOM   2274  CD2 TYR B  60     -14.766  -8.539 -19.625  1.00 91.56           C  
ATOM   2275  CE1 TYR B  60     -13.078 -10.625 -20.312  1.00 91.56           C  
ATOM   2276  CE2 TYR B  60     -14.836  -9.750 -18.922  1.00 91.56           C  
ATOM   2277  OH  TYR B  60     -14.047 -11.977 -18.594  1.00 91.56           O  
ATOM   2278  CZ  TYR B  60     -13.984 -10.781 -19.281  1.00 91.56           C  
ATOM   2279  N   THR B  61     -13.383  -5.074 -19.031  1.00 91.44           N  
ATOM   2280  CA  THR B  61     -13.500  -4.766 -17.609  1.00 91.44           C  
ATOM   2281  C   THR B  61     -14.891  -5.125 -17.094  1.00 91.44           C  
ATOM   2282  CB  THR B  61     -13.211  -3.279 -17.328  1.00 91.44           C  
ATOM   2283  O   THR B  61     -15.891  -4.852 -17.750  1.00 91.44           O  
ATOM   2284  CG2 THR B  61     -13.273  -2.973 -15.844  1.00 91.44           C  
ATOM   2285  OG1 THR B  61     -11.906  -2.951 -17.828  1.00 91.44           O  
ATOM   2286  N   ILE B  62     -14.906  -5.758 -15.930  1.00 91.44           N  
ATOM   2287  CA  ILE B  62     -16.188  -6.152 -15.344  1.00 91.44           C  
ATOM   2288  C   ILE B  62     -16.172  -5.879 -13.844  1.00 91.44           C  
ATOM   2289  CB  ILE B  62     -16.500  -7.641 -15.617  1.00 91.44           C  
ATOM   2290  O   ILE B  62     -15.156  -6.066 -13.180  1.00 91.44           O  
ATOM   2291  CG1 ILE B  62     -17.922  -7.977 -15.172  1.00 91.44           C  
ATOM   2292  CG2 ILE B  62     -15.477  -8.539 -14.914  1.00 91.44           C  
ATOM   2293  CD1 ILE B  62     -18.406  -9.352 -15.633  1.00 91.44           C  
ATOM   2294  N   ASP B  63     -17.219  -5.398 -13.336  1.00 88.25           N  
ATOM   2295  CA  ASP B  63     -17.453  -5.258 -11.898  1.00 88.25           C  
ATOM   2296  C   ASP B  63     -18.375  -6.367 -11.383  1.00 88.25           C  
ATOM   2297  CB  ASP B  63     -18.062  -3.889 -11.586  1.00 88.25           C  
ATOM   2298  O   ASP B  63     -19.469  -6.574 -11.914  1.00 88.25           O  
ATOM   2299  CG  ASP B  63     -17.109  -2.742 -11.867  1.00 88.25           C  
ATOM   2300  OD1 ASP B  63     -15.875  -2.945 -11.797  1.00 88.25           O  
ATOM   2301  OD2 ASP B  63     -17.594  -1.624 -12.148  1.00 88.25           O  
ATOM   2302  N   VAL B  64     -17.938  -7.008 -10.320  1.00 90.06           N  
ATOM   2303  CA  VAL B  64     -18.719  -8.180  -9.914  1.00 90.06           C  
ATOM   2304  C   VAL B  64     -18.797  -8.242  -8.391  1.00 90.06           C  
ATOM   2305  CB  VAL B  64     -18.109  -9.484 -10.469  1.00 90.06           C  
ATOM   2306  O   VAL B  64     -17.922  -7.746  -7.691  1.00 90.06           O  
ATOM   2307  CG1 VAL B  64     -17.984  -9.422 -11.992  1.00 90.06           C  
ATOM   2308  CG2 VAL B  64     -16.734  -9.742  -9.844  1.00 90.06           C  
ATOM   2309  N   PHE B  65     -19.891  -8.789  -7.910  1.00 87.00           N  
ATOM   2310  CA  PHE B  65     -19.953  -9.414  -6.594  1.00 87.00           C  
ATOM   2311  C   PHE B  65     -19.594 -10.891  -6.680  1.00 87.00           C  
ATOM   2312  CB  PHE B  65     -21.344  -9.234  -5.977  1.00 87.00           C  
ATOM   2313  O   PHE B  65     -20.312 -11.672  -7.312  1.00 87.00           O  
ATOM   2314  CG  PHE B  65     -21.625  -7.832  -5.508  1.00 87.00           C  
ATOM   2315  CD1 PHE B  65     -21.094  -7.367  -4.309  1.00 87.00           C  
ATOM   2316  CD2 PHE B  65     -22.406  -6.980  -6.270  1.00 87.00           C  
ATOM   2317  CE1 PHE B  65     -21.359  -6.070  -3.873  1.00 87.00           C  
ATOM   2318  CE2 PHE B  65     -22.672  -5.684  -5.840  1.00 87.00           C  
ATOM   2319  CZ  PHE B  65     -22.141  -5.230  -4.645  1.00 87.00           C  
ATOM   2320  N   PHE B  66     -18.516 -11.250  -6.129  1.00 91.62           N  
ATOM   2321  CA  PHE B  66     -18.016 -12.625  -6.152  1.00 91.62           C  
ATOM   2322  C   PHE B  66     -18.297 -13.328  -4.828  1.00 91.62           C  
ATOM   2323  CB  PHE B  66     -16.516 -12.641  -6.441  1.00 91.62           C  
ATOM   2324  O   PHE B  66     -17.812 -12.898  -3.777  1.00 91.62           O  
ATOM   2325  CG  PHE B  66     -15.945 -14.023  -6.648  1.00 91.62           C  
ATOM   2326  CD1 PHE B  66     -15.000 -14.539  -5.773  1.00 91.62           C  
ATOM   2327  CD2 PHE B  66     -16.375 -14.805  -7.719  1.00 91.62           C  
ATOM   2328  CE1 PHE B  66     -14.484 -15.820  -5.965  1.00 91.62           C  
ATOM   2329  CE2 PHE B  66     -15.852 -16.078  -7.914  1.00 91.62           C  
ATOM   2330  CZ  PHE B  66     -14.906 -16.578  -7.039  1.00 91.62           C  
ATOM   2331  N   ARG B  67     -19.031 -14.367  -4.902  1.00 91.56           N  
ATOM   2332  CA  ARG B  67     -19.469 -15.055  -3.695  1.00 91.56           C  
ATOM   2333  C   ARG B  67     -18.922 -16.484  -3.643  1.00 91.56           C  
ATOM   2334  CB  ARG B  67     -21.000 -15.078  -3.623  1.00 91.56           C  
ATOM   2335  O   ARG B  67     -19.031 -17.219  -4.621  1.00 91.56           O  
ATOM   2336  CG  ARG B  67     -21.641 -13.703  -3.643  1.00 91.56           C  
ATOM   2337  CD  ARG B  67     -23.156 -13.781  -3.627  1.00 91.56           C  
ATOM   2338  NE  ARG B  67     -23.766 -12.461  -3.742  1.00 91.56           N  
ATOM   2339  NH1 ARG B  67     -25.516 -13.164  -5.086  1.00 91.56           N  
ATOM   2340  NH2 ARG B  67     -25.344 -10.961  -4.473  1.00 91.56           N  
ATOM   2341  CZ  ARG B  67     -24.875 -12.203  -4.434  1.00 91.56           C  
ATOM   2342  N   GLN B  68     -18.406 -16.828  -2.562  1.00 94.19           N  
ATOM   2343  CA  GLN B  68     -17.875 -18.156  -2.291  1.00 94.19           C  
ATOM   2344  C   GLN B  68     -18.484 -18.734  -1.015  1.00 94.19           C  
ATOM   2345  CB  GLN B  68     -16.359 -18.109  -2.182  1.00 94.19           C  
ATOM   2346  O   GLN B  68     -18.656 -18.031  -0.026  1.00 94.19           O  
ATOM   2347  CG  GLN B  68     -15.664 -17.562  -3.420  1.00 94.19           C  
ATOM   2348  CD  GLN B  68     -14.164 -17.422  -3.246  1.00 94.19           C  
ATOM   2349  NE2 GLN B  68     -13.727 -16.344  -2.613  1.00 94.19           N  
ATOM   2350  OE1 GLN B  68     -13.398 -18.297  -3.678  1.00 94.19           O  
ATOM   2351  N   SER B  69     -18.828 -19.969  -1.092  1.00 95.69           N  
ATOM   2352  CA  SER B  69     -19.359 -20.672   0.067  1.00 95.69           C  
ATOM   2353  C   SER B  69     -18.688 -22.031   0.253  1.00 95.69           C  
ATOM   2354  CB  SER B  69     -20.875 -20.875  -0.076  1.00 95.69           C  
ATOM   2355  O   SER B  69     -18.422 -22.734  -0.721  1.00 95.69           O  
ATOM   2356  OG  SER B  69     -21.391 -21.578   1.035  1.00 95.69           O  
ATOM   2357  N   TRP B  70     -18.359 -22.391   1.472  1.00 96.50           N  
ATOM   2358  CA  TRP B  70     -17.781 -23.688   1.804  1.00 96.50           C  
ATOM   2359  C   TRP B  70     -18.141 -24.094   3.230  1.00 96.50           C  
ATOM   2360  CB  TRP B  70     -16.266 -23.656   1.632  1.00 96.50           C  
ATOM   2361  O   TRP B  70     -18.641 -23.281   4.004  1.00 96.50           O  
ATOM   2362  CG  TRP B  70     -15.555 -22.781   2.617  1.00 96.50           C  
ATOM   2363  CD1 TRP B  70     -14.969 -23.156   3.791  1.00 96.50           C  
ATOM   2364  CD2 TRP B  70     -15.375 -21.359   2.518  1.00 96.50           C  
ATOM   2365  CE2 TRP B  70     -14.656 -20.953   3.666  1.00 96.50           C  
ATOM   2366  CE3 TRP B  70     -15.734 -20.406   1.566  1.00 96.50           C  
ATOM   2367  NE1 TRP B  70     -14.422 -22.062   4.426  1.00 96.50           N  
ATOM   2368  CH2 TRP B  70     -14.680 -18.703   2.941  1.00 96.50           C  
ATOM   2369  CZ2 TRP B  70     -14.305 -19.625   3.889  1.00 96.50           C  
ATOM   2370  CZ3 TRP B  70     -15.383 -19.078   1.789  1.00 96.50           C  
ATOM   2371  N   LYS B  71     -17.906 -25.312   3.527  1.00 96.94           N  
ATOM   2372  CA  LYS B  71     -18.188 -25.844   4.859  1.00 96.94           C  
ATOM   2373  C   LYS B  71     -16.906 -26.125   5.633  1.00 96.94           C  
ATOM   2374  CB  LYS B  71     -19.047 -27.109   4.766  1.00 96.94           C  
ATOM   2375  O   LYS B  71     -16.000 -26.781   5.121  1.00 96.94           O  
ATOM   2376  CG  LYS B  71     -19.609 -27.578   6.098  1.00 96.94           C  
ATOM   2377  CD  LYS B  71     -20.625 -28.703   5.914  1.00 96.94           C  
ATOM   2378  CE  LYS B  71     -21.219 -29.141   7.242  1.00 96.94           C  
ATOM   2379  NZ  LYS B  71     -22.281 -30.156   7.059  1.00 96.94           N  
ATOM   2380  N   ASP B  72     -16.828 -25.609   6.762  1.00 96.25           N  
ATOM   2381  CA  ASP B  72     -15.734 -25.859   7.699  1.00 96.25           C  
ATOM   2382  C   ASP B  72     -16.266 -26.359   9.039  1.00 96.25           C  
ATOM   2383  CB  ASP B  72     -14.891 -24.594   7.898  1.00 96.25           C  
ATOM   2384  O   ASP B  72     -16.797 -25.562   9.836  1.00 96.25           O  
ATOM   2385  CG  ASP B  72     -13.570 -24.875   8.602  1.00 96.25           C  
ATOM   2386  OD1 ASP B  72     -13.469 -25.875   9.328  1.00 96.25           O  
ATOM   2387  OD2 ASP B  72     -12.633 -24.078   8.422  1.00 96.25           O  
ATOM   2388  N   GLU B  73     -16.141 -27.578   9.359  1.00 93.56           N  
ATOM   2389  CA  GLU B  73     -16.688 -28.203  10.555  1.00 93.56           C  
ATOM   2390  C   GLU B  73     -16.078 -27.594  11.820  1.00 93.56           C  
ATOM   2391  CB  GLU B  73     -16.438 -29.719  10.531  1.00 93.56           C  
ATOM   2392  O   GLU B  73     -16.688 -27.672  12.898  1.00 93.56           O  
ATOM   2393  CG  GLU B  73     -17.125 -30.422   9.359  1.00 93.56           C  
ATOM   2394  CD  GLU B  73     -18.641 -30.344   9.414  1.00 93.56           C  
ATOM   2395  OE1 GLU B  73     -19.281 -30.406   8.344  1.00 93.56           O  
ATOM   2396  OE2 GLU B  73     -19.188 -30.203  10.531  1.00 93.56           O  
ATOM   2397  N   ARG B  74     -14.883 -27.016  11.703  1.00 93.25           N  
ATOM   2398  CA  ARG B  74     -14.227 -26.422  12.859  1.00 93.25           C  
ATOM   2399  C   ARG B  74     -14.953 -25.156  13.312  1.00 93.25           C  
ATOM   2400  CB  ARG B  74     -12.766 -26.094  12.531  1.00 93.25           C  
ATOM   2401  O   ARG B  74     -14.750 -24.688  14.430  1.00 93.25           O  
ATOM   2402  CG  ARG B  74     -11.930 -27.297  12.141  1.00 93.25           C  
ATOM   2403  CD  ARG B  74     -10.562 -26.891  11.617  1.00 93.25           C  
ATOM   2404  NE  ARG B  74     -10.664 -26.141  10.367  1.00 93.25           N  
ATOM   2405  NH1 ARG B  74      -8.414 -25.609  10.266  1.00 93.25           N  
ATOM   2406  NH2 ARG B  74      -9.844 -24.891   8.633  1.00 93.25           N  
ATOM   2407  CZ  ARG B  74      -9.641 -25.547   9.758  1.00 93.25           C  
ATOM   2408  N   LEU B  75     -15.852 -24.672  12.461  1.00 95.88           N  
ATOM   2409  CA  LEU B  75     -16.531 -23.422  12.758  1.00 95.88           C  
ATOM   2410  C   LEU B  75     -18.016 -23.641  13.016  1.00 95.88           C  
ATOM   2411  CB  LEU B  75     -16.344 -22.422  11.609  1.00 95.88           C  
ATOM   2412  O   LEU B  75     -18.828 -22.734  12.852  1.00 95.88           O  
ATOM   2413  CG  LEU B  75     -14.922 -21.922  11.359  1.00 95.88           C  
ATOM   2414  CD1 LEU B  75     -14.875 -21.047  10.125  1.00 95.88           C  
ATOM   2415  CD2 LEU B  75     -14.391 -21.172  12.578  1.00 95.88           C  
ATOM   2416  N   LYS B  76     -18.375 -24.812  13.367  1.00 95.56           N  
ATOM   2417  CA  LYS B  76     -19.719 -25.109  13.844  1.00 95.56           C  
ATOM   2418  C   LYS B  76     -19.953 -24.500  15.219  1.00 95.56           C  
ATOM   2419  CB  LYS B  76     -19.953 -26.625  13.898  1.00 95.56           C  
ATOM   2420  O   LYS B  76     -19.062 -24.453  16.062  1.00 95.56           O  
ATOM   2421  CG  LYS B  76     -20.125 -27.266  12.531  1.00 95.56           C  
ATOM   2422  CD  LYS B  76     -20.406 -28.766  12.648  1.00 95.56           C  
ATOM   2423  CE  LYS B  76     -20.578 -29.406  11.289  1.00 95.56           C  
ATOM   2424  NZ  LYS B  76     -20.812 -30.875  11.398  1.00 95.56           N  
ATOM   2425  N   PHE B  77     -21.188 -24.000  15.422  1.00 93.94           N  
ATOM   2426  CA  PHE B  77     -21.484 -23.422  16.719  1.00 93.94           C  
ATOM   2427  C   PHE B  77     -22.969 -23.562  17.047  1.00 93.94           C  
ATOM   2428  CB  PHE B  77     -21.094 -21.953  16.766  1.00 93.94           C  
ATOM   2429  O   PHE B  77     -23.766 -23.938  16.172  1.00 93.94           O  
ATOM   2430  CG  PHE B  77     -21.922 -21.062  15.883  1.00 93.94           C  
ATOM   2431  CD1 PHE B  77     -21.625 -20.906  14.531  1.00 93.94           C  
ATOM   2432  CD2 PHE B  77     -23.016 -20.391  16.391  1.00 93.94           C  
ATOM   2433  CE1 PHE B  77     -22.391 -20.094  13.711  1.00 93.94           C  
ATOM   2434  CE2 PHE B  77     -23.797 -19.562  15.586  1.00 93.94           C  
ATOM   2435  CZ  PHE B  77     -23.484 -19.422  14.242  1.00 93.94           C  
ATOM   2436  N   LYS B  78     -23.312 -23.406  18.344  1.00 91.44           N  
ATOM   2437  CA  LYS B  78     -24.688 -23.328  18.828  1.00 91.44           C  
ATOM   2438  C   LYS B  78     -24.922 -22.047  19.609  1.00 91.44           C  
ATOM   2439  CB  LYS B  78     -25.000 -24.547  19.703  1.00 91.44           C  
ATOM   2440  O   LYS B  78     -24.156 -21.703  20.516  1.00 91.44           O  
ATOM   2441  CG  LYS B  78     -25.109 -25.859  18.938  1.00 91.44           C  
ATOM   2442  CD  LYS B  78     -25.531 -27.000  19.859  1.00 91.44           C  
ATOM   2443  CE  LYS B  78     -25.594 -28.312  19.094  1.00 91.44           C  
ATOM   2444  NZ  LYS B  78     -25.984 -29.453  19.984  1.00 91.44           N  
ATOM   2445  N   GLY B  79     -25.859 -21.250  19.141  1.00 87.12           N  
ATOM   2446  CA  GLY B  79     -26.141 -19.984  19.797  1.00 87.12           C  
ATOM   2447  C   GLY B  79     -27.531 -19.438  19.469  1.00 87.12           C  
ATOM   2448  O   GLY B  79     -28.312 -20.109  18.797  1.00 87.12           O  
ATOM   2449  N   PRO B  80     -27.781 -18.297  20.000  1.00 87.19           N  
ATOM   2450  CA  PRO B  80     -29.109 -17.688  19.844  1.00 87.19           C  
ATOM   2451  C   PRO B  80     -29.406 -17.328  18.391  1.00 87.19           C  
ATOM   2452  CB  PRO B  80     -29.016 -16.422  20.688  1.00 87.19           C  
ATOM   2453  O   PRO B  80     -30.578 -17.203  18.016  1.00 87.19           O  
ATOM   2454  CG  PRO B  80     -27.547 -16.172  20.859  1.00 87.19           C  
ATOM   2455  CD  PRO B  80     -26.828 -17.469  20.719  1.00 87.19           C  
ATOM   2456  N   MET B  81     -28.359 -17.172  17.594  1.00 89.25           N  
ATOM   2457  CA  MET B  81     -28.547 -16.875  16.188  1.00 89.25           C  
ATOM   2458  C   MET B  81     -28.000 -18.016  15.320  1.00 89.25           C  
ATOM   2459  CB  MET B  81     -27.875 -15.562  15.805  1.00 89.25           C  
ATOM   2460  O   MET B  81     -26.953 -18.578  15.625  1.00 89.25           O  
ATOM   2461  CG  MET B  81     -28.516 -14.336  16.438  1.00 89.25           C  
ATOM   2462  SD  MET B  81     -27.719 -12.773  15.914  1.00 89.25           S  
ATOM   2463  CE  MET B  81     -28.188 -12.742  14.164  1.00 89.25           C  
ATOM   2464  N   THR B  82     -28.719 -18.219  14.258  1.00 90.50           N  
ATOM   2465  CA  THR B  82     -28.328 -19.297  13.359  1.00 90.50           C  
ATOM   2466  C   THR B  82     -27.234 -18.828  12.398  1.00 90.50           C  
ATOM   2467  CB  THR B  82     -29.516 -19.828  12.555  1.00 90.50           C  
ATOM   2468  O   THR B  82     -26.484 -19.641  11.859  1.00 90.50           O  
ATOM   2469  CG2 THR B  82     -30.562 -20.453  13.469  1.00 90.50           C  
ATOM   2470  OG1 THR B  82     -30.125 -18.750  11.828  1.00 90.50           O  
ATOM   2471  N   VAL B  83     -27.234 -17.547  12.148  1.00 90.94           N  
ATOM   2472  CA  VAL B  83     -26.250 -16.984  11.234  1.00 90.94           C  
ATOM   2473  C   VAL B  83     -25.547 -15.797  11.891  1.00 90.94           C  
ATOM   2474  CB  VAL B  83     -26.891 -16.531   9.898  1.00 90.94           C  
ATOM   2475  O   VAL B  83     -26.203 -14.875  12.391  1.00 90.94           O  
ATOM   2476  CG1 VAL B  83     -25.844 -15.984   8.945  1.00 90.94           C  
ATOM   2477  CG2 VAL B  83     -27.641 -17.703   9.258  1.00 90.94           C  
ATOM   2478  N   LEU B  84     -24.266 -15.883  11.930  1.00 90.12           N  
ATOM   2479  CA  LEU B  84     -23.469 -14.773  12.414  1.00 90.12           C  
ATOM   2480  C   LEU B  84     -22.891 -13.969  11.250  1.00 90.12           C  
ATOM   2481  CB  LEU B  84     -22.328 -15.281  13.297  1.00 90.12           C  
ATOM   2482  O   LEU B  84     -22.172 -14.508  10.406  1.00 90.12           O  
ATOM   2483  CG  LEU B  84     -22.734 -16.047  14.562  1.00 90.12           C  
ATOM   2484  CD1 LEU B  84     -21.500 -16.594  15.266  1.00 90.12           C  
ATOM   2485  CD2 LEU B  84     -23.516 -15.133  15.500  1.00 90.12           C  
ATOM   2486  N   ARG B  85     -23.234 -12.742  11.141  1.00 88.19           N  
ATOM   2487  CA  ARG B  85     -22.688 -11.828  10.148  1.00 88.19           C  
ATOM   2488  C   ARG B  85     -21.562 -10.984  10.742  1.00 88.19           C  
ATOM   2489  CB  ARG B  85     -23.781 -10.922   9.578  1.00 88.19           C  
ATOM   2490  O   ARG B  85     -21.797 -10.195  11.664  1.00 88.19           O  
ATOM   2491  CG  ARG B  85     -24.906 -11.680   8.898  1.00 88.19           C  
ATOM   2492  CD  ARG B  85     -26.016 -10.742   8.453  1.00 88.19           C  
ATOM   2493  NE  ARG B  85     -27.156 -11.477   7.891  1.00 88.19           N  
ATOM   2494  NH1 ARG B  85     -28.531  -9.633   7.699  1.00 88.19           N  
ATOM   2495  NH2 ARG B  85     -29.281 -11.703   7.043  1.00 88.19           N  
ATOM   2496  CZ  ARG B  85     -28.312 -10.938   7.547  1.00 88.19           C  
ATOM   2497  N   LEU B  86     -20.391 -11.188  10.289  1.00 85.12           N  
ATOM   2498  CA  LEU B  86     -19.203 -10.633  10.930  1.00 85.12           C  
ATOM   2499  C   LEU B  86     -18.453  -9.727   9.969  1.00 85.12           C  
ATOM   2500  CB  LEU B  86     -18.281 -11.750  11.422  1.00 85.12           C  
ATOM   2501  O   LEU B  86     -18.688  -9.742   8.758  1.00 85.12           O  
ATOM   2502  CG  LEU B  86     -18.922 -12.789  12.359  1.00 85.12           C  
ATOM   2503  CD1 LEU B  86     -17.984 -13.977  12.547  1.00 85.12           C  
ATOM   2504  CD2 LEU B  86     -19.266 -12.156  13.695  1.00 85.12           C  
ATOM   2505  N   ASN B  87     -17.688  -8.891  10.508  1.00 78.56           N  
ATOM   2506  CA  ASN B  87     -16.906  -7.961   9.688  1.00 78.56           C  
ATOM   2507  C   ASN B  87     -15.625  -8.609   9.180  1.00 78.56           C  
ATOM   2508  CB  ASN B  87     -16.594  -6.691  10.484  1.00 78.56           C  
ATOM   2509  O   ASN B  87     -15.383  -9.789   9.430  1.00 78.56           O  
ATOM   2510  CG  ASN B  87     -15.727  -6.965  11.695  1.00 78.56           C  
ATOM   2511  ND2 ASN B  87     -15.539  -5.953  12.531  1.00 78.56           N  
ATOM   2512  OD1 ASN B  87     -15.227  -8.078  11.875  1.00 78.56           O  
ATOM   2513  N   ASN B  88     -14.812  -7.840   8.477  1.00 76.75           N  
ATOM   2514  CA  ASN B  88     -13.633  -8.312   7.754  1.00 76.75           C  
ATOM   2515  C   ASN B  88     -12.523  -8.742   8.711  1.00 76.75           C  
ATOM   2516  CB  ASN B  88     -13.117  -7.227   6.805  1.00 76.75           C  
ATOM   2517  O   ASN B  88     -11.633  -9.500   8.336  1.00 76.75           O  
ATOM   2518  CG  ASN B  88     -12.000  -7.723   5.906  1.00 76.75           C  
ATOM   2519  ND2 ASN B  88     -11.234  -6.793   5.340  1.00 76.75           N  
ATOM   2520  OD1 ASN B  88     -11.828  -8.930   5.719  1.00 76.75           O  
ATOM   2521  N   LEU B  89     -12.562  -8.344   9.922  1.00 80.69           N  
ATOM   2522  CA  LEU B  89     -11.547  -8.727  10.891  1.00 80.69           C  
ATOM   2523  C   LEU B  89     -11.570 -10.234  11.133  1.00 80.69           C  
ATOM   2524  CB  LEU B  89     -11.750  -7.984  12.211  1.00 80.69           C  
ATOM   2525  O   LEU B  89     -10.516 -10.859  11.258  1.00 80.69           O  
ATOM   2526  CG  LEU B  89     -11.469  -6.480  12.195  1.00 80.69           C  
ATOM   2527  CD1 LEU B  89     -11.969  -5.832  13.477  1.00 80.69           C  
ATOM   2528  CD2 LEU B  89      -9.977  -6.215  12.000  1.00 80.69           C  
ATOM   2529  N   MET B  90     -12.742 -10.750  11.078  1.00 85.44           N  
ATOM   2530  CA  MET B  90     -12.875 -12.188  11.281  1.00 85.44           C  
ATOM   2531  C   MET B  90     -12.352 -12.961  10.078  1.00 85.44           C  
ATOM   2532  CB  MET B  90     -14.336 -12.562  11.539  1.00 85.44           C  
ATOM   2533  O   MET B  90     -11.773 -14.039  10.227  1.00 85.44           O  
ATOM   2534  CG  MET B  90     -14.539 -14.008  11.953  1.00 85.44           C  
ATOM   2535  SD  MET B  90     -13.750 -14.391  13.570  1.00 85.44           S  
ATOM   2536  CE  MET B  90     -14.172 -16.156  13.719  1.00 85.44           C  
ATOM   2537  N   ALA B  91     -12.516 -12.430   8.922  1.00 85.25           N  
ATOM   2538  CA  ALA B  91     -12.078 -13.102   7.703  1.00 85.25           C  
ATOM   2539  C   ALA B  91     -10.578 -13.359   7.723  1.00 85.25           C  
ATOM   2540  CB  ALA B  91     -12.461 -12.273   6.477  1.00 85.25           C  
ATOM   2541  O   ALA B  91     -10.109 -14.383   7.215  1.00 85.25           O  
ATOM   2542  N   SER B  92      -9.875 -12.492   8.359  1.00 84.81           N  
ATOM   2543  CA  SER B  92      -8.422 -12.641   8.414  1.00 84.81           C  
ATOM   2544  C   SER B  92      -8.016 -13.734   9.398  1.00 84.81           C  
ATOM   2545  CB  SER B  92      -7.770 -11.312   8.805  1.00 84.81           C  
ATOM   2546  O   SER B  92      -6.879 -14.211   9.359  1.00 84.81           O  
ATOM   2547  OG  SER B  92      -8.102 -10.969  10.141  1.00 84.81           O  
ATOM   2548  N   LYS B  93      -8.898 -14.195  10.188  1.00 90.62           N  
ATOM   2549  CA  LYS B  93      -8.570 -15.148  11.242  1.00 90.62           C  
ATOM   2550  C   LYS B  93      -8.977 -16.562  10.859  1.00 90.62           C  
ATOM   2551  CB  LYS B  93      -9.250 -14.750  12.555  1.00 90.62           C  
ATOM   2552  O   LYS B  93      -8.672 -17.516  11.578  1.00 90.62           O  
ATOM   2553  CG  LYS B  93      -8.758 -13.422  13.125  1.00 90.62           C  
ATOM   2554  CD  LYS B  93      -9.328 -13.172  14.516  1.00 90.62           C  
ATOM   2555  CE  LYS B  93      -8.766 -11.898  15.133  1.00 90.62           C  
ATOM   2556  NZ  LYS B  93      -9.234 -11.703  16.531  1.00 90.62           N  
ATOM   2557  N   ILE B  94      -9.609 -16.688   9.719  1.00 93.44           N  
ATOM   2558  CA  ILE B  94     -10.055 -18.016   9.320  1.00 93.44           C  
ATOM   2559  C   ILE B  94      -9.500 -18.344   7.938  1.00 93.44           C  
ATOM   2560  CB  ILE B  94     -11.594 -18.109   9.320  1.00 93.44           C  
ATOM   2561  O   ILE B  94      -8.984 -17.469   7.238  1.00 93.44           O  
ATOM   2562  CG1 ILE B  94     -12.195 -17.141   8.297  1.00 93.44           C  
ATOM   2563  CG2 ILE B  94     -12.156 -17.844  10.719  1.00 93.44           C  
ATOM   2564  CD1 ILE B  94     -13.680 -17.344   8.039  1.00 93.44           C  
ATOM   2565  N   TRP B  95      -9.594 -19.578   7.559  1.00 93.69           N  
ATOM   2566  CA  TRP B  95      -9.172 -20.016   6.234  1.00 93.69           C  
ATOM   2567  C   TRP B  95     -10.156 -19.562   5.168  1.00 93.69           C  
ATOM   2568  CB  TRP B  95      -9.023 -21.547   6.195  1.00 93.69           C  
ATOM   2569  O   TRP B  95     -11.367 -19.672   5.348  1.00 93.69           O  
ATOM   2570  CG  TRP B  95      -8.555 -22.078   4.875  1.00 93.69           C  
ATOM   2571  CD1 TRP B  95      -7.262 -22.250   4.465  1.00 93.69           C  
ATOM   2572  CD2 TRP B  95      -9.383 -22.516   3.787  1.00 93.69           C  
ATOM   2573  CE2 TRP B  95      -8.516 -22.922   2.748  1.00 93.69           C  
ATOM   2574  CE3 TRP B  95     -10.766 -22.594   3.592  1.00 93.69           C  
ATOM   2575  NE1 TRP B  95      -7.234 -22.750   3.186  1.00 93.69           N  
ATOM   2576  CH2 TRP B  95     -10.359 -23.484   1.364  1.00 93.69           C  
ATOM   2577  CZ2 TRP B  95      -9.000 -23.422   1.530  1.00 93.69           C  
ATOM   2578  CZ3 TRP B  95     -11.242 -23.078   2.377  1.00 93.69           C  
ATOM   2579  N   THR B  96      -9.711 -19.000   4.145  1.00 92.75           N  
ATOM   2580  CA  THR B  96     -10.500 -18.641   2.977  1.00 92.75           C  
ATOM   2581  C   THR B  96      -9.898 -19.250   1.708  1.00 92.75           C  
ATOM   2582  CB  THR B  96     -10.609 -17.109   2.824  1.00 92.75           C  
ATOM   2583  O   THR B  96      -8.688 -19.469   1.632  1.00 92.75           O  
ATOM   2584  CG2 THR B  96     -11.352 -16.500   4.004  1.00 92.75           C  
ATOM   2585  OG1 THR B  96      -9.289 -16.562   2.760  1.00 92.75           O  
ATOM   2586  N   PRO B  97     -10.703 -19.578   0.760  1.00 93.69           N  
ATOM   2587  CA  PRO B  97     -10.172 -20.109  -0.498  1.00 93.69           C  
ATOM   2588  C   PRO B  97      -9.148 -19.172  -1.147  1.00 93.69           C  
ATOM   2589  CB  PRO B  97     -11.422 -20.250  -1.375  1.00 93.69           C  
ATOM   2590  O   PRO B  97      -9.266 -17.953  -1.039  1.00 93.69           O  
ATOM   2591  CG  PRO B  97     -12.562 -20.297  -0.411  1.00 93.69           C  
ATOM   2592  CD  PRO B  97     -12.219 -19.453   0.779  1.00 93.69           C  
ATOM   2593  N   ASP B  98      -8.211 -19.703  -1.792  1.00 93.25           N  
ATOM   2594  CA  ASP B  98      -7.172 -18.922  -2.459  1.00 93.25           C  
ATOM   2595  C   ASP B  98      -7.523 -18.688  -3.924  1.00 93.25           C  
ATOM   2596  CB  ASP B  98      -5.824 -19.641  -2.355  1.00 93.25           C  
ATOM   2597  O   ASP B  98      -6.672 -18.828  -4.805  1.00 93.25           O  
ATOM   2598  CG  ASP B  98      -5.797 -20.969  -3.104  1.00 93.25           C  
ATOM   2599  OD1 ASP B  98      -6.875 -21.516  -3.404  1.00 93.25           O  
ATOM   2600  OD2 ASP B  98      -4.684 -21.469  -3.391  1.00 93.25           O  
ATOM   2601  N   THR B  99      -8.672 -18.297  -4.172  1.00 93.50           N  
ATOM   2602  CA  THR B  99      -9.195 -18.094  -5.516  1.00 93.50           C  
ATOM   2603  C   THR B  99      -8.453 -16.969  -6.227  1.00 93.50           C  
ATOM   2604  CB  THR B  99     -10.703 -17.781  -5.488  1.00 93.50           C  
ATOM   2605  O   THR B  99      -8.164 -15.930  -5.621  1.00 93.50           O  
ATOM   2606  CG2 THR B  99     -11.297 -17.781  -6.891  1.00 93.50           C  
ATOM   2607  OG1 THR B  99     -11.375 -18.766  -4.695  1.00 93.50           O  
ATOM   2608  N   PHE B 100      -8.141 -17.156  -7.484  1.00 91.12           N  
ATOM   2609  CA  PHE B 100      -7.570 -16.125  -8.352  1.00 91.12           C  
ATOM   2610  C   PHE B 100      -8.164 -16.219  -9.750  1.00 91.12           C  
ATOM   2611  CB  PHE B 100      -6.047 -16.266  -8.414  1.00 91.12           C  
ATOM   2612  O   PHE B 100      -8.773 -17.234 -10.109  1.00 91.12           O  
ATOM   2613  CG  PHE B 100      -5.566 -17.297  -9.406  1.00 91.12           C  
ATOM   2614  CD1 PHE B 100      -5.746 -18.641  -9.156  1.00 91.12           C  
ATOM   2615  CD2 PHE B 100      -4.934 -16.906 -10.578  1.00 91.12           C  
ATOM   2616  CE1 PHE B 100      -5.305 -19.594 -10.070  1.00 91.12           C  
ATOM   2617  CE2 PHE B 100      -4.488 -17.844 -11.492  1.00 91.12           C  
ATOM   2618  CZ  PHE B 100      -4.672 -19.203 -11.242  1.00 91.12           C  
ATOM   2619  N   PHE B 101      -8.055 -15.156 -10.484  1.00 91.94           N  
ATOM   2620  CA  PHE B 101      -8.547 -15.102 -11.852  1.00 91.94           C  
ATOM   2621  C   PHE B 101      -7.418 -15.359 -12.844  1.00 91.94           C  
ATOM   2622  CB  PHE B 101      -9.195 -13.742 -12.141  1.00 91.94           C  
ATOM   2623  O   PHE B 101      -6.492 -14.555 -12.969  1.00 91.94           O  
ATOM   2624  CG  PHE B 101     -10.453 -13.492 -11.359  1.00 91.94           C  
ATOM   2625  CD1 PHE B 101     -11.688 -13.914 -11.844  1.00 91.94           C  
ATOM   2626  CD2 PHE B 101     -10.406 -12.844 -10.133  1.00 91.94           C  
ATOM   2627  CE1 PHE B 101     -12.852 -13.680 -11.117  1.00 91.94           C  
ATOM   2628  CE2 PHE B 101     -11.570 -12.609  -9.398  1.00 91.94           C  
ATOM   2629  CZ  PHE B 101     -12.789 -13.031  -9.898  1.00 91.94           C  
ATOM   2630  N   HIS B 102      -7.543 -16.453 -13.594  1.00 89.75           N  
ATOM   2631  CA  HIS B 102      -6.500 -16.938 -14.484  1.00 89.75           C  
ATOM   2632  C   HIS B 102      -6.164 -15.906 -15.562  1.00 89.75           C  
ATOM   2633  CB  HIS B 102      -6.934 -18.250 -15.141  1.00 89.75           C  
ATOM   2634  O   HIS B 102      -4.996 -15.719 -15.898  1.00 89.75           O  
ATOM   2635  CG  HIS B 102      -6.777 -19.438 -14.242  1.00 89.75           C  
ATOM   2636  CD2 HIS B 102      -7.539 -19.891 -13.219  1.00 89.75           C  
ATOM   2637  ND1 HIS B 102      -5.727 -20.328 -14.359  1.00 89.75           N  
ATOM   2638  CE1 HIS B 102      -5.852 -21.266 -13.445  1.00 89.75           C  
ATOM   2639  NE2 HIS B 102      -6.941 -21.031 -12.742  1.00 89.75           N  
ATOM   2640  N   ASN B 103      -7.129 -15.367 -16.047  1.00 87.62           N  
ATOM   2641  CA  ASN B 103      -6.887 -14.453 -17.156  1.00 87.62           C  
ATOM   2642  C   ASN B 103      -7.070 -13.000 -16.719  1.00 87.62           C  
ATOM   2643  CB  ASN B 103      -7.809 -14.781 -18.328  1.00 87.62           C  
ATOM   2644  O   ASN B 103      -7.355 -12.133 -17.562  1.00 87.62           O  
ATOM   2645  CG  ASN B 103      -9.281 -14.727 -17.953  1.00 87.62           C  
ATOM   2646  ND2 ASN B 103     -10.117 -14.289 -18.891  1.00 87.62           N  
ATOM   2647  OD1 ASN B 103      -9.656 -15.070 -16.828  1.00 87.62           O  
ATOM   2648  N   GLY B 104      -7.004 -12.812 -15.500  1.00 86.75           N  
ATOM   2649  CA  GLY B 104      -7.043 -11.445 -14.992  1.00 86.75           C  
ATOM   2650  C   GLY B 104      -5.734 -10.703 -15.172  1.00 86.75           C  
ATOM   2651  O   GLY B 104      -4.672 -11.203 -14.789  1.00 86.75           O  
ATOM   2652  N   LYS B 105      -5.754  -9.531 -15.836  1.00 78.56           N  
ATOM   2653  CA  LYS B 105      -4.578  -8.680 -15.984  1.00 78.56           C  
ATOM   2654  C   LYS B 105      -4.402  -7.758 -14.781  1.00 78.56           C  
ATOM   2655  CB  LYS B 105      -4.680  -7.852 -17.266  1.00 78.56           C  
ATOM   2656  O   LYS B 105      -3.279  -7.508 -14.344  1.00 78.56           O  
ATOM   2657  CG  LYS B 105      -4.559  -8.672 -18.547  1.00 78.56           C  
ATOM   2658  CD  LYS B 105      -4.445  -7.777 -19.781  1.00 78.56           C  
ATOM   2659  CE  LYS B 105      -4.195  -8.594 -21.031  1.00 78.56           C  
ATOM   2660  NZ  LYS B 105      -4.129  -7.723 -22.250  1.00 78.56           N  
ATOM   2661  N   LYS B 106      -5.457  -7.266 -14.383  1.00 76.81           N  
ATOM   2662  CA  LYS B 106      -5.527  -6.402 -13.203  1.00 76.81           C  
ATOM   2663  C   LYS B 106      -6.863  -6.559 -12.484  1.00 76.81           C  
ATOM   2664  CB  LYS B 106      -5.312  -4.941 -13.602  1.00 76.81           C  
ATOM   2665  O   LYS B 106      -7.902  -6.723 -13.125  1.00 76.81           O  
ATOM   2666  CG  LYS B 106      -5.105  -4.004 -12.414  1.00 76.81           C  
ATOM   2667  CD  LYS B 106      -4.793  -2.586 -12.875  1.00 76.81           C  
ATOM   2668  CE  LYS B 106      -4.570  -1.652 -11.695  1.00 76.81           C  
ATOM   2669  NZ  LYS B 106      -4.270  -0.258 -12.141  1.00 76.81           N  
ATOM   2670  N   SER B 107      -6.820  -6.734 -11.227  1.00 76.12           N  
ATOM   2671  CA  SER B 107      -8.031  -6.797 -10.414  1.00 76.12           C  
ATOM   2672  C   SER B 107      -7.895  -5.949  -9.156  1.00 76.12           C  
ATOM   2673  CB  SER B 107      -8.344  -8.242 -10.031  1.00 76.12           C  
ATOM   2674  O   SER B 107      -6.812  -5.855  -8.578  1.00 76.12           O  
ATOM   2675  OG  SER B 107      -8.500  -9.055 -11.188  1.00 76.12           O  
ATOM   2676  N   VAL B 108      -8.898  -5.301  -8.867  1.00 70.88           N  
ATOM   2677  CA  VAL B 108      -8.891  -4.410  -7.715  1.00 70.88           C  
ATOM   2678  C   VAL B 108     -10.102  -4.688  -6.836  1.00 70.88           C  
ATOM   2679  CB  VAL B 108      -8.867  -2.926  -8.148  1.00 70.88           C  
ATOM   2680  O   VAL B 108     -11.234  -4.758  -7.328  1.00 70.88           O  
ATOM   2681  CG1 VAL B 108      -8.805  -2.012  -6.922  1.00 70.88           C  
ATOM   2682  CG2 VAL B 108      -7.688  -2.656  -9.078  1.00 70.88           C  
ATOM   2683  N   ALA B 109      -9.844  -4.922  -5.512  1.00 67.88           N  
ATOM   2684  CA  ALA B 109     -10.930  -4.965  -4.539  1.00 67.88           C  
ATOM   2685  C   ALA B 109     -11.359  -3.559  -4.129  1.00 67.88           C  
ATOM   2686  CB  ALA B 109     -10.516  -5.773  -3.312  1.00 67.88           C  
ATOM   2687  O   ALA B 109     -10.516  -2.674  -3.959  1.00 67.88           O  
ATOM   2688  N   HIS B 110     -12.492  -3.344  -4.039  1.00 66.94           N  
ATOM   2689  CA  HIS B 110     -13.016  -2.041  -3.645  1.00 66.94           C  
ATOM   2690  C   HIS B 110     -13.039  -1.894  -2.127  1.00 66.94           C  
ATOM   2691  CB  HIS B 110     -14.422  -1.836  -4.215  1.00 66.94           C  
ATOM   2692  O   HIS B 110     -13.391  -2.836  -1.412  1.00 66.94           O  
ATOM   2693  CG  HIS B 110     -14.453  -1.722  -5.707  1.00 66.94           C  
ATOM   2694  CD2 HIS B 110     -14.570  -2.666  -6.668  1.00 66.94           C  
ATOM   2695  ND1 HIS B 110     -14.352  -0.513  -6.363  1.00 66.94           N  
ATOM   2696  CE1 HIS B 110     -14.406  -0.722  -7.668  1.00 66.94           C  
ATOM   2697  NE2 HIS B 110     -14.539  -2.020  -7.879  1.00 66.94           N  
ATOM   2698  N   ASN B 111     -12.219  -0.836  -1.584  1.00 63.69           N  
ATOM   2699  CA  ASN B 111     -12.148  -0.594  -0.146  1.00 63.69           C  
ATOM   2700  C   ASN B 111     -12.352   0.882   0.184  1.00 63.69           C  
ATOM   2701  CB  ASN B 111     -10.812  -1.086   0.418  1.00 63.69           C  
ATOM   2702  O   ASN B 111     -11.609   1.738  -0.296  1.00 63.69           O  
ATOM   2703  CG  ASN B 111     -10.578  -2.559   0.151  1.00 63.69           C  
ATOM   2704  ND2 ASN B 111      -9.305  -2.951   0.081  1.00 63.69           N  
ATOM   2705  OD1 ASN B 111     -11.523  -3.338   0.006  1.00 63.69           O  
ATOM   2706  N   MET B 112     -13.539   1.372   0.423  1.00 55.97           N  
ATOM   2707  CA  MET B 112     -13.602   2.805   0.694  1.00 55.97           C  
ATOM   2708  C   MET B 112     -13.555   3.078   2.193  1.00 55.97           C  
ATOM   2709  CB  MET B 112     -14.867   3.410   0.088  1.00 55.97           C  
ATOM   2710  O   MET B 112     -12.711   3.840   2.666  1.00 55.97           O  
ATOM   2711  CG  MET B 112     -14.625   4.168  -1.207  1.00 55.97           C  
ATOM   2712  SD  MET B 112     -14.891   5.977  -1.023  1.00 55.97           S  
ATOM   2713  CE  MET B 112     -13.383   6.434  -0.131  1.00 55.97           C  
ATOM   2714  N   THR B 113     -14.516   2.514   2.908  1.00 60.22           N  
ATOM   2715  CA  THR B 113     -14.578   2.729   4.352  1.00 60.22           C  
ATOM   2716  C   THR B 113     -14.055   1.507   5.102  1.00 60.22           C  
ATOM   2717  CB  THR B 113     -16.016   3.041   4.812  1.00 60.22           C  
ATOM   2718  O   THR B 113     -13.211   1.634   5.996  1.00 60.22           O  
ATOM   2719  CG2 THR B 113     -16.500   4.367   4.238  1.00 60.22           C  
ATOM   2720  OG1 THR B 113     -16.891   1.996   4.371  1.00 60.22           O  
ATOM   2721  N   MET B 114     -14.406   0.417   4.570  1.00 66.31           N  
ATOM   2722  CA  MET B 114     -14.000  -0.907   5.031  1.00 66.31           C  
ATOM   2723  C   MET B 114     -13.852  -1.870   3.857  1.00 66.31           C  
ATOM   2724  CB  MET B 114     -15.008  -1.461   6.035  1.00 66.31           C  
ATOM   2725  O   MET B 114     -14.461  -1.675   2.807  1.00 66.31           O  
ATOM   2726  CG  MET B 114     -15.117  -0.642   7.312  1.00 66.31           C  
ATOM   2727  SD  MET B 114     -15.031  -1.680   8.820  1.00 66.31           S  
ATOM   2728  CE  MET B 114     -16.469  -2.754   8.555  1.00 66.31           C  
ATOM   2729  N   PRO B 115     -12.859  -2.783   4.105  1.00 67.19           N  
ATOM   2730  CA  PRO B 115     -12.781  -3.787   3.043  1.00 67.19           C  
ATOM   2731  C   PRO B 115     -14.141  -4.379   2.691  1.00 67.19           C  
ATOM   2732  CB  PRO B 115     -11.852  -4.855   3.631  1.00 67.19           C  
ATOM   2733  O   PRO B 115     -14.930  -4.707   3.588  1.00 67.19           O  
ATOM   2734  CG  PRO B 115     -11.031  -4.129   4.645  1.00 67.19           C  
ATOM   2735  CD  PRO B 115     -11.867  -3.031   5.242  1.00 67.19           C  
ATOM   2736  N   ASN B 116     -14.547  -4.316   1.462  1.00 76.31           N  
ATOM   2737  CA  ASN B 116     -15.820  -4.852   0.981  1.00 76.31           C  
ATOM   2738  C   ASN B 116     -15.828  -6.379   1.000  1.00 76.31           C  
ATOM   2739  CB  ASN B 116     -16.125  -4.336  -0.427  1.00 76.31           C  
ATOM   2740  O   ASN B 116     -15.883  -7.016  -0.054  1.00 76.31           O  
ATOM   2741  CG  ASN B 116     -16.438  -2.855  -0.450  1.00 76.31           C  
ATOM   2742  ND2 ASN B 116     -16.578  -2.295  -1.646  1.00 76.31           N  
ATOM   2743  OD1 ASN B 116     -16.562  -2.219   0.600  1.00 76.31           O  
ATOM   2744  N   LYS B 117     -15.602  -6.918   2.107  1.00 74.88           N  
ATOM   2745  CA  LYS B 117     -15.641  -8.352   2.355  1.00 74.88           C  
ATOM   2746  C   LYS B 117     -16.688  -8.703   3.414  1.00 74.88           C  
ATOM   2747  CB  LYS B 117     -14.266  -8.859   2.791  1.00 74.88           C  
ATOM   2748  O   LYS B 117     -16.812  -8.000   4.418  1.00 74.88           O  
ATOM   2749  CG  LYS B 117     -13.180  -8.664   1.748  1.00 74.88           C  
ATOM   2750  CD  LYS B 117     -11.828  -9.172   2.246  1.00 74.88           C  
ATOM   2751  CE  LYS B 117     -10.727  -8.922   1.227  1.00 74.88           C  
ATOM   2752  NZ  LYS B 117      -9.398  -9.422   1.710  1.00 74.88           N  
ATOM   2753  N   LEU B 118     -17.562  -9.547   3.078  1.00 81.12           N  
ATOM   2754  CA  LEU B 118     -18.594 -10.039   4.000  1.00 81.12           C  
ATOM   2755  C   LEU B 118     -18.344 -11.500   4.359  1.00 81.12           C  
ATOM   2756  CB  LEU B 118     -19.984  -9.883   3.389  1.00 81.12           C  
ATOM   2757  O   LEU B 118     -18.047 -12.312   3.482  1.00 81.12           O  
ATOM   2758  CG  LEU B 118     -21.125 -10.555   4.141  1.00 81.12           C  
ATOM   2759  CD1 LEU B 118     -21.562  -9.703   5.332  1.00 81.12           C  
ATOM   2760  CD2 LEU B 118     -22.312 -10.805   3.203  1.00 81.12           C  
ATOM   2761  N   LEU B 119     -18.406 -11.695   5.648  1.00 87.50           N  
ATOM   2762  CA  LEU B 119     -18.266 -13.070   6.121  1.00 87.50           C  
ATOM   2763  C   LEU B 119     -19.469 -13.469   6.969  1.00 87.50           C  
ATOM   2764  CB  LEU B 119     -16.984 -13.242   6.930  1.00 87.50           C  
ATOM   2765  O   LEU B 119     -19.797 -12.805   7.957  1.00 87.50           O  
ATOM   2766  CG  LEU B 119     -16.656 -14.664   7.398  1.00 87.50           C  
ATOM   2767  CD1 LEU B 119     -16.266 -15.539   6.211  1.00 87.50           C  
ATOM   2768  CD2 LEU B 119     -15.547 -14.641   8.445  1.00 87.50           C  
ATOM   2769  N   ARG B 120     -20.094 -14.523   6.543  1.00 92.31           N  
ATOM   2770  CA  ARG B 120     -21.203 -15.117   7.297  1.00 92.31           C  
ATOM   2771  C   ARG B 120     -20.859 -16.547   7.719  1.00 92.31           C  
ATOM   2772  CB  ARG B 120     -22.484 -15.109   6.473  1.00 92.31           C  
ATOM   2773  O   ARG B 120     -20.344 -17.328   6.914  1.00 92.31           O  
ATOM   2774  CG  ARG B 120     -23.000 -13.711   6.168  1.00 92.31           C  
ATOM   2775  CD  ARG B 120     -24.328 -13.758   5.418  1.00 92.31           C  
ATOM   2776  NE  ARG B 120     -24.797 -12.422   5.070  1.00 92.31           N  
ATOM   2777  NH1 ARG B 120     -26.672 -13.148   3.922  1.00 92.31           N  
ATOM   2778  NH2 ARG B 120     -26.234 -10.906   4.113  1.00 92.31           N  
ATOM   2779  CZ  ARG B 120     -25.906 -12.156   4.367  1.00 92.31           C  
ATOM   2780  N   ILE B 121     -21.141 -16.781   8.945  1.00 93.88           N  
ATOM   2781  CA  ILE B 121     -20.984 -18.141   9.453  1.00 93.88           C  
ATOM   2782  C   ILE B 121     -22.328 -18.688   9.922  1.00 93.88           C  
ATOM   2783  CB  ILE B 121     -19.953 -18.188  10.609  1.00 93.88           C  
ATOM   2784  O   ILE B 121     -22.969 -18.094  10.797  1.00 93.88           O  
ATOM   2785  CG1 ILE B 121     -18.641 -17.531  10.180  1.00 93.88           C  
ATOM   2786  CG2 ILE B 121     -19.719 -19.641  11.062  1.00 93.88           C  
ATOM   2787  CD1 ILE B 121     -17.578 -17.484  11.273  1.00 93.88           C  
ATOM   2788  N   THR B 122     -22.734 -19.766   9.328  1.00 94.88           N  
ATOM   2789  CA  THR B 122     -23.953 -20.453   9.742  1.00 94.88           C  
ATOM   2790  C   THR B 122     -23.656 -21.484  10.820  1.00 94.88           C  
ATOM   2791  CB  THR B 122     -24.641 -21.141   8.547  1.00 94.88           C  
ATOM   2792  O   THR B 122     -22.531 -21.984  10.914  1.00 94.88           O  
ATOM   2793  CG2 THR B 122     -26.031 -21.656   8.930  1.00 94.88           C  
ATOM   2794  OG1 THR B 122     -24.781 -20.188   7.480  1.00 94.88           O  
ATOM   2795  N   GLU B 123     -24.562 -21.844  11.625  1.00 95.12           N  
ATOM   2796  CA  GLU B 123     -24.375 -22.719  12.781  1.00 95.12           C  
ATOM   2797  C   GLU B 123     -23.828 -24.078  12.367  1.00 95.12           C  
ATOM   2798  CB  GLU B 123     -25.688 -22.891  13.539  1.00 95.12           C  
ATOM   2799  O   GLU B 123     -23.141 -24.734  13.148  1.00 95.12           O  
ATOM   2800  CG  GLU B 123     -26.766 -23.609  12.742  1.00 95.12           C  
ATOM   2801  CD  GLU B 123     -28.094 -23.719  13.484  1.00 95.12           C  
ATOM   2802  OE1 GLU B 123     -29.078 -24.250  12.914  1.00 95.12           O  
ATOM   2803  OE2 GLU B 123     -28.156 -23.266  14.648  1.00 95.12           O  
ATOM   2804  N   ASP B 124     -24.078 -24.516  11.164  1.00 96.12           N  
ATOM   2805  CA  ASP B 124     -23.609 -25.828  10.719  1.00 96.12           C  
ATOM   2806  C   ASP B 124     -22.188 -25.750  10.180  1.00 96.12           C  
ATOM   2807  CB  ASP B 124     -24.547 -26.391   9.648  1.00 96.12           C  
ATOM   2808  O   ASP B 124     -21.625 -26.750   9.719  1.00 96.12           O  
ATOM   2809  CG  ASP B 124     -24.500 -25.609   8.352  1.00 96.12           C  
ATOM   2810  OD1 ASP B 124     -23.859 -24.547   8.297  1.00 96.12           O  
ATOM   2811  OD2 ASP B 124     -25.125 -26.062   7.363  1.00 96.12           O  
ATOM   2812  N   GLY B 125     -21.578 -24.578  10.188  1.00 96.50           N  
ATOM   2813  CA  GLY B 125     -20.203 -24.406   9.758  1.00 96.50           C  
ATOM   2814  C   GLY B 125     -20.078 -23.922   8.320  1.00 96.50           C  
ATOM   2815  O   GLY B 125     -18.969 -23.844   7.781  1.00 96.50           O  
ATOM   2816  N   THR B 126     -21.234 -23.641   7.734  1.00 96.62           N  
ATOM   2817  CA  THR B 126     -21.219 -23.109   6.379  1.00 96.62           C  
ATOM   2818  C   THR B 126     -20.828 -21.641   6.387  1.00 96.62           C  
ATOM   2819  CB  THR B 126     -22.578 -23.281   5.691  1.00 96.62           C  
ATOM   2820  O   THR B 126     -21.375 -20.844   7.160  1.00 96.62           O  
ATOM   2821  CG2 THR B 126     -22.547 -22.766   4.258  1.00 96.62           C  
ATOM   2822  OG1 THR B 126     -22.938 -24.672   5.676  1.00 96.62           O  
ATOM   2823  N   LEU B 127     -19.828 -21.375   5.559  1.00 95.56           N  
ATOM   2824  CA  LEU B 127     -19.359 -20.000   5.441  1.00 95.56           C  
ATOM   2825  C   LEU B 127     -19.766 -19.391   4.098  1.00 95.56           C  
ATOM   2826  CB  LEU B 127     -17.828 -19.938   5.605  1.00 95.56           C  
ATOM   2827  O   LEU B 127     -19.766 -20.094   3.082  1.00 95.56           O  
ATOM   2828  CG  LEU B 127     -17.281 -20.297   6.984  1.00 95.56           C  
ATOM   2829  CD1 LEU B 127     -16.781 -21.734   6.992  1.00 95.56           C  
ATOM   2830  CD2 LEU B 127     -16.188 -19.328   7.395  1.00 95.56           C  
ATOM   2831  N   LEU B 128     -20.109 -18.156   4.121  1.00 92.88           N  
ATOM   2832  CA  LEU B 128     -20.328 -17.344   2.928  1.00 92.88           C  
ATOM   2833  C   LEU B 128     -19.391 -16.141   2.914  1.00 92.88           C  
ATOM   2834  CB  LEU B 128     -21.781 -16.875   2.848  1.00 92.88           C  
ATOM   2835  O   LEU B 128     -19.406 -15.336   3.842  1.00 92.88           O  
ATOM   2836  CG  LEU B 128     -22.141 -16.000   1.653  1.00 92.88           C  
ATOM   2837  CD1 LEU B 128     -22.016 -16.781   0.353  1.00 92.88           C  
ATOM   2838  CD2 LEU B 128     -23.547 -15.438   1.809  1.00 92.88           C  
ATOM   2839  N   TYR B 129     -18.578 -16.109   1.932  1.00 91.38           N  
ATOM   2840  CA  TYR B 129     -17.594 -15.055   1.757  1.00 91.38           C  
ATOM   2841  C   TYR B 129     -17.812 -14.305   0.450  1.00 91.38           C  
ATOM   2842  CB  TYR B 129     -16.172 -15.641   1.784  1.00 91.38           C  
ATOM   2843  O   TYR B 129     -17.703 -14.883  -0.633  1.00 91.38           O  
ATOM   2844  CG  TYR B 129     -15.078 -14.602   1.806  1.00 91.38           C  
ATOM   2845  CD1 TYR B 129     -14.023 -14.648   0.898  1.00 91.38           C  
ATOM   2846  CD2 TYR B 129     -15.102 -13.570   2.734  1.00 91.38           C  
ATOM   2847  CE1 TYR B 129     -13.016 -13.695   0.916  1.00 91.38           C  
ATOM   2848  CE2 TYR B 129     -14.102 -12.602   2.762  1.00 91.38           C  
ATOM   2849  OH  TYR B 129     -12.062 -11.727   1.872  1.00 91.38           O  
ATOM   2850  CZ  TYR B 129     -13.062 -12.672   1.850  1.00 91.38           C  
ATOM   2851  N   THR B 130     -18.141 -13.016   0.555  1.00 88.19           N  
ATOM   2852  CA  THR B 130     -18.469 -12.203  -0.612  1.00 88.19           C  
ATOM   2853  C   THR B 130     -17.516 -11.023  -0.731  1.00 88.19           C  
ATOM   2854  CB  THR B 130     -19.922 -11.688  -0.548  1.00 88.19           C  
ATOM   2855  O   THR B 130     -17.094 -10.445   0.278  1.00 88.19           O  
ATOM   2856  CG2 THR B 130     -20.734 -12.172  -1.748  1.00 88.19           C  
ATOM   2857  OG1 THR B 130     -20.531 -12.164   0.654  1.00 88.19           O  
ATOM   2858  N   MET B 131     -17.219 -10.727  -1.958  1.00 88.19           N  
ATOM   2859  CA  MET B 131     -16.344  -9.586  -2.246  1.00 88.19           C  
ATOM   2860  C   MET B 131     -16.828  -8.844  -3.492  1.00 88.19           C  
ATOM   2861  CB  MET B 131     -14.898 -10.039  -2.432  1.00 88.19           C  
ATOM   2862  O   MET B 131     -17.344  -9.461  -4.426  1.00 88.19           O  
ATOM   2863  CG  MET B 131     -14.305 -10.711  -1.201  1.00 88.19           C  
ATOM   2864  SD  MET B 131     -12.570 -11.250  -1.464  1.00 88.19           S  
ATOM   2865  CE  MET B 131     -12.781 -12.281  -2.943  1.00 88.19           C  
ATOM   2866  N   ARG B 132     -16.625  -7.535  -3.461  1.00 87.75           N  
ATOM   2867  CA  ARG B 132     -16.828  -6.715  -4.652  1.00 87.75           C  
ATOM   2868  C   ARG B 132     -15.500  -6.477  -5.379  1.00 87.75           C  
ATOM   2869  CB  ARG B 132     -17.469  -5.379  -4.285  1.00 87.75           C  
ATOM   2870  O   ARG B 132     -14.539  -6.000  -4.781  1.00 87.75           O  
ATOM   2871  CG  ARG B 132     -17.922  -4.562  -5.484  1.00 87.75           C  
ATOM   2872  CD  ARG B 132     -18.469  -3.205  -5.066  1.00 87.75           C  
ATOM   2873  NE  ARG B 132     -18.828  -2.389  -6.223  1.00 87.75           N  
ATOM   2874  NH1 ARG B 132     -19.250  -0.474  -5.004  1.00 87.75           N  
ATOM   2875  NH2 ARG B 132     -19.500  -0.463  -7.281  1.00 87.75           N  
ATOM   2876  CZ  ARG B 132     -19.188  -1.110  -6.168  1.00 87.75           C  
ATOM   2877  N   LEU B 133     -15.469  -6.820  -6.711  1.00 88.75           N  
ATOM   2878  CA  LEU B 133     -14.227  -6.762  -7.477  1.00 88.75           C  
ATOM   2879  C   LEU B 133     -14.453  -6.055  -8.812  1.00 88.75           C  
ATOM   2880  CB  LEU B 133     -13.680  -8.172  -7.715  1.00 88.75           C  
ATOM   2881  O   LEU B 133     -15.539  -6.137  -9.391  1.00 88.75           O  
ATOM   2882  CG  LEU B 133     -13.500  -9.047  -6.477  1.00 88.75           C  
ATOM   2883  CD1 LEU B 133     -13.227 -10.492  -6.887  1.00 88.75           C  
ATOM   2884  CD2 LEU B 133     -12.375  -8.516  -5.598  1.00 88.75           C  
ATOM   2885  N   THR B 134     -13.422  -5.352  -9.195  1.00 88.56           N  
ATOM   2886  CA  THR B 134     -13.266  -4.977 -10.602  1.00 88.56           C  
ATOM   2887  C   THR B 134     -12.148  -5.785 -11.250  1.00 88.56           C  
ATOM   2888  CB  THR B 134     -12.961  -3.473 -10.742  1.00 88.56           C  
ATOM   2889  O   THR B 134     -11.008  -5.781 -10.773  1.00 88.56           O  
ATOM   2890  CG2 THR B 134     -12.742  -3.090 -12.203  1.00 88.56           C  
ATOM   2891  OG1 THR B 134     -14.070  -2.719 -10.227  1.00 88.56           O  
ATOM   2892  N   VAL B 135     -12.523  -6.488 -12.320  1.00 91.31           N  
ATOM   2893  CA  VAL B 135     -11.555  -7.371 -12.969  1.00 91.31           C  
ATOM   2894  C   VAL B 135     -11.336  -6.926 -14.414  1.00 91.31           C  
ATOM   2895  CB  VAL B 135     -12.016  -8.844 -12.930  1.00 91.31           C  
ATOM   2896  O   VAL B 135     -12.305  -6.730 -15.164  1.00 91.31           O  
ATOM   2897  CG1 VAL B 135     -10.961  -9.758 -13.547  1.00 91.31           C  
ATOM   2898  CG2 VAL B 135     -12.328  -9.266 -11.492  1.00 91.31           C  
ATOM   2899  N   ARG B 136     -10.164  -6.645 -14.742  1.00 92.50           N  
ATOM   2900  CA  ARG B 136      -9.742  -6.520 -16.141  1.00 92.50           C  
ATOM   2901  C   ARG B 136      -9.203  -7.844 -16.672  1.00 92.50           C  
ATOM   2902  CB  ARG B 136      -8.688  -5.426 -16.281  1.00 92.50           C  
ATOM   2903  O   ARG B 136      -8.148  -8.312 -16.234  1.00 92.50           O  
ATOM   2904  CG  ARG B 136      -9.203  -4.023 -16.000  1.00 92.50           C  
ATOM   2905  CD  ARG B 136      -8.094  -2.982 -16.109  1.00 92.50           C  
ATOM   2906  NE  ARG B 136      -7.625  -2.836 -17.484  1.00 92.50           N  
ATOM   2907  NH1 ARG B 136      -6.102  -1.167 -17.000  1.00 92.50           N  
ATOM   2908  NH2 ARG B 136      -6.332  -1.928 -19.156  1.00 92.50           N  
ATOM   2909  CZ  ARG B 136      -6.688  -1.978 -17.875  1.00 92.50           C  
ATOM   2910  N   ALA B 137      -9.898  -8.391 -17.547  1.00 93.31           N  
ATOM   2911  CA  ALA B 137      -9.578  -9.734 -18.016  1.00 93.31           C  
ATOM   2912  C   ALA B 137      -9.258  -9.734 -19.516  1.00 93.31           C  
ATOM   2913  CB  ALA B 137     -10.734 -10.688 -17.719  1.00 93.31           C  
ATOM   2914  O   ALA B 137      -9.766  -8.906 -20.266  1.00 93.31           O  
ATOM   2915  N   GLU B 138      -8.430 -10.680 -19.891  1.00 89.75           N  
ATOM   2916  CA  GLU B 138      -8.070 -10.867 -21.297  1.00 89.75           C  
ATOM   2917  C   GLU B 138      -9.203 -11.516 -22.078  1.00 89.75           C  
ATOM   2918  CB  GLU B 138      -6.797 -11.703 -21.422  1.00 89.75           C  
ATOM   2919  O   GLU B 138      -9.859 -12.438 -21.578  1.00 89.75           O  
ATOM   2920  CG  GLU B 138      -6.223 -11.750 -22.828  1.00 89.75           C  
ATOM   2921  CD  GLU B 138      -4.926 -12.531 -22.922  1.00 89.75           C  
ATOM   2922  OE1 GLU B 138      -4.309 -12.555 -24.016  1.00 89.75           O  
ATOM   2923  OE2 GLU B 138      -4.523 -13.133 -21.891  1.00 89.75           O  
ATOM   2924  N   CYS B 139      -9.445 -10.977 -23.250  1.00 90.69           N  
ATOM   2925  CA  CYS B 139     -10.422 -11.523 -24.172  1.00 90.69           C  
ATOM   2926  C   CYS B 139      -9.859 -11.570 -25.594  1.00 90.69           C  
ATOM   2927  CB  CYS B 139     -11.711 -10.703 -24.156  1.00 90.69           C  
ATOM   2928  O   CYS B 139      -9.781 -10.539 -26.266  1.00 90.69           O  
ATOM   2929  SG  CYS B 139     -13.008 -11.344 -25.234  1.00 90.69           S  
ATOM   2930  N   PRO B 140      -9.453 -12.805 -26.000  1.00 84.25           N  
ATOM   2931  CA  PRO B 140      -8.977 -12.922 -27.375  1.00 84.25           C  
ATOM   2932  C   PRO B 140     -10.086 -12.688 -28.406  1.00 84.25           C  
ATOM   2933  CB  PRO B 140      -8.461 -14.359 -27.453  1.00 84.25           C  
ATOM   2934  O   PRO B 140     -11.055 -13.445 -28.453  1.00 84.25           O  
ATOM   2935  CG  PRO B 140      -8.492 -14.852 -26.047  1.00 84.25           C  
ATOM   2936  CD  PRO B 140      -9.430 -13.977 -25.250  1.00 84.25           C  
ATOM   2937  N   MET B 141     -10.008 -11.547 -29.031  1.00 83.06           N  
ATOM   2938  CA  MET B 141     -11.023 -11.180 -30.000  1.00 83.06           C  
ATOM   2939  C   MET B 141     -10.516 -11.391 -31.422  1.00 83.06           C  
ATOM   2940  CB  MET B 141     -11.453  -9.727 -29.812  1.00 83.06           C  
ATOM   2941  O   MET B 141      -9.398 -11.000 -31.750  1.00 83.06           O  
ATOM   2942  CG  MET B 141     -12.156  -9.461 -28.500  1.00 83.06           C  
ATOM   2943  SD  MET B 141     -12.680  -7.707 -28.312  1.00 83.06           S  
ATOM   2944  CE  MET B 141     -11.234  -7.031 -27.453  1.00 83.06           C  
ATOM   2945  N   HIS B 142     -11.234 -12.195 -32.188  1.00 77.25           N  
ATOM   2946  CA  HIS B 142     -10.945 -12.391 -33.625  1.00 77.25           C  
ATOM   2947  C   HIS B 142     -11.719 -11.391 -34.469  1.00 77.25           C  
ATOM   2948  CB  HIS B 142     -11.281 -13.820 -34.031  1.00 77.25           C  
ATOM   2949  O   HIS B 142     -12.945 -11.469 -34.562  1.00 77.25           O  
ATOM   2950  CG  HIS B 142     -10.461 -14.859 -33.344  1.00 77.25           C  
ATOM   2951  CD2 HIS B 142     -10.797 -15.766 -32.406  1.00 77.25           C  
ATOM   2952  ND1 HIS B 142      -9.125 -15.047 -33.594  1.00 77.25           N  
ATOM   2953  CE1 HIS B 142      -8.664 -16.031 -32.844  1.00 77.25           C  
ATOM   2954  NE2 HIS B 142      -9.664 -16.484 -32.094  1.00 77.25           N  
ATOM   2955  N   LEU B 143     -11.023 -10.555 -35.125  1.00 74.75           N  
ATOM   2956  CA  LEU B 143     -11.656  -9.445 -35.844  1.00 74.75           C  
ATOM   2957  C   LEU B 143     -11.789  -9.742 -37.312  1.00 74.75           C  
ATOM   2958  CB  LEU B 143     -10.852  -8.156 -35.625  1.00 74.75           C  
ATOM   2959  O   LEU B 143     -11.961  -8.828 -38.125  1.00 74.75           O  
ATOM   2960  CG  LEU B 143     -10.664  -7.695 -34.188  1.00 74.75           C  
ATOM   2961  CD1 LEU B 143      -9.742  -6.484 -34.125  1.00 74.75           C  
ATOM   2962  CD2 LEU B 143     -12.016  -7.371 -33.531  1.00 74.75           C  
ATOM   2963  N   GLU B 144     -11.773 -10.953 -37.781  1.00 71.50           N  
ATOM   2964  CA  GLU B 144     -11.867 -11.289 -39.219  1.00 71.50           C  
ATOM   2965  C   GLU B 144     -13.234 -10.914 -39.781  1.00 71.50           C  
ATOM   2966  CB  GLU B 144     -11.594 -12.773 -39.438  1.00 71.50           C  
ATOM   2967  O   GLU B 144     -13.344 -10.508 -40.938  1.00 71.50           O  
ATOM   2968  CG  GLU B 144     -10.172 -13.195 -39.094  1.00 71.50           C  
ATOM   2969  CD  GLU B 144      -9.961 -14.703 -39.156  1.00 71.50           C  
ATOM   2970  OE1 GLU B 144      -8.828 -15.164 -38.875  1.00 71.50           O  
ATOM   2971  OE2 GLU B 144     -10.930 -15.422 -39.500  1.00 71.50           O  
ATOM   2972  N   ASP B 145     -14.305 -11.039 -39.062  1.00 70.56           N  
ATOM   2973  CA  ASP B 145     -15.656 -10.758 -39.562  1.00 70.56           C  
ATOM   2974  C   ASP B 145     -16.125  -9.367 -39.094  1.00 70.56           C  
ATOM   2975  CB  ASP B 145     -16.641 -11.820 -39.062  1.00 70.56           C  
ATOM   2976  O   ASP B 145     -17.312  -9.148 -38.875  1.00 70.56           O  
ATOM   2977  CG  ASP B 145     -16.359 -13.195 -39.656  1.00 70.56           C  
ATOM   2978  OD1 ASP B 145     -15.820 -13.281 -40.781  1.00 70.56           O  
ATOM   2979  OD2 ASP B 145     -16.688 -14.203 -38.969  1.00 70.56           O  
ATOM   2980  N   PHE B 146     -15.180  -8.508 -39.031  1.00 68.69           N  
ATOM   2981  CA  PHE B 146     -15.539  -7.137 -38.719  1.00 68.69           C  
ATOM   2982  C   PHE B 146     -16.453  -6.547 -39.781  1.00 68.69           C  
ATOM   2983  CB  PHE B 146     -14.289  -6.270 -38.562  1.00 68.69           C  
ATOM   2984  O   PHE B 146     -16.219  -6.742 -40.969  1.00 68.69           O  
ATOM   2985  CG  PHE B 146     -14.578  -4.844 -38.156  1.00 68.69           C  
ATOM   2986  CD1 PHE B 146     -14.711  -3.855 -39.125  1.00 68.69           C  
ATOM   2987  CD2 PHE B 146     -14.719  -4.496 -36.844  1.00 68.69           C  
ATOM   2988  CE1 PHE B 146     -14.977  -2.537 -38.781  1.00 68.69           C  
ATOM   2989  CE2 PHE B 146     -14.984  -3.182 -36.469  1.00 68.69           C  
ATOM   2990  CZ  PHE B 146     -15.117  -2.203 -37.438  1.00 68.69           C  
ATOM   2991  N   PRO B 147     -17.703  -6.016 -39.250  1.00 70.44           N  
ATOM   2992  CA  PRO B 147     -18.141  -5.578 -37.938  1.00 70.44           C  
ATOM   2993  C   PRO B 147     -19.156  -6.523 -37.312  1.00 70.44           C  
ATOM   2994  CB  PRO B 147     -18.766  -4.207 -38.188  1.00 70.44           C  
ATOM   2995  O   PRO B 147     -19.812  -6.168 -36.312  1.00 70.44           O  
ATOM   2996  CG  PRO B 147     -19.250  -4.281 -39.594  1.00 70.44           C  
ATOM   2997  CD  PRO B 147     -18.375  -5.227 -40.375  1.00 70.44           C  
ATOM   2998  N   MET B 148     -19.438  -7.672 -38.031  1.00 73.12           N  
ATOM   2999  CA  MET B 148     -20.422  -8.633 -37.562  1.00 73.12           C  
ATOM   3000  C   MET B 148     -19.781  -9.656 -36.625  1.00 73.12           C  
ATOM   3001  CB  MET B 148     -21.094  -9.352 -38.750  1.00 73.12           C  
ATOM   3002  O   MET B 148     -20.281 -10.781 -36.500  1.00 73.12           O  
ATOM   3003  CG  MET B 148     -22.000  -8.461 -39.562  1.00 73.12           C  
ATOM   3004  SD  MET B 148     -23.578  -8.094 -38.750  1.00 73.12           S  
ATOM   3005  CE  MET B 148     -24.609  -9.438 -39.375  1.00 73.12           C  
ATOM   3006  N   ASP B 149     -18.750  -9.273 -36.062  1.00 79.69           N  
ATOM   3007  CA  ASP B 149     -17.969 -10.188 -35.219  1.00 79.69           C  
ATOM   3008  C   ASP B 149     -18.656 -10.453 -33.906  1.00 79.69           C  
ATOM   3009  CB  ASP B 149     -16.562  -9.633 -35.000  1.00 79.69           C  
ATOM   3010  O   ASP B 149     -19.359  -9.586 -33.375  1.00 79.69           O  
ATOM   3011  CG  ASP B 149     -16.484  -8.133 -35.188  1.00 79.69           C  
ATOM   3012  OD1 ASP B 149     -17.266  -7.574 -36.000  1.00 79.69           O  
ATOM   3013  OD2 ASP B 149     -15.633  -7.496 -34.531  1.00 79.69           O  
ATOM   3014  N   ALA B 150     -18.781 -11.711 -33.562  1.00 84.69           N  
ATOM   3015  CA  ALA B 150     -19.203 -12.172 -32.219  1.00 84.69           C  
ATOM   3016  C   ALA B 150     -18.016 -12.703 -31.438  1.00 84.69           C  
ATOM   3017  CB  ALA B 150     -20.281 -13.250 -32.344  1.00 84.69           C  
ATOM   3018  O   ALA B 150     -17.109 -13.336 -32.000  1.00 84.69           O  
ATOM   3019  N   HIS B 151     -17.969 -12.273 -30.250  1.00 89.38           N  
ATOM   3020  CA  HIS B 151     -16.859 -12.672 -29.391  1.00 89.38           C  
ATOM   3021  C   HIS B 151     -17.359 -13.352 -28.125  1.00 89.38           C  
ATOM   3022  CB  HIS B 151     -16.000 -11.453 -29.031  1.00 89.38           C  
ATOM   3023  O   HIS B 151     -18.438 -13.039 -27.625  1.00 89.38           O  
ATOM   3024  CG  HIS B 151     -15.570 -10.656 -30.219  1.00 89.38           C  
ATOM   3025  CD2 HIS B 151     -15.961  -9.430 -30.656  1.00 89.38           C  
ATOM   3026  ND1 HIS B 151     -14.641 -11.109 -31.141  1.00 89.38           N  
ATOM   3027  CE1 HIS B 151     -14.469 -10.188 -32.062  1.00 89.38           C  
ATOM   3028  NE2 HIS B 151     -15.258  -9.164 -31.812  1.00 89.38           N  
ATOM   3029  N   ALA B 152     -16.672 -14.312 -27.656  1.00 92.81           N  
ATOM   3030  CA  ALA B 152     -16.875 -14.938 -26.344  1.00 92.81           C  
ATOM   3031  C   ALA B 152     -15.727 -14.625 -25.391  1.00 92.81           C  
ATOM   3032  CB  ALA B 152     -17.047 -16.453 -26.500  1.00 92.81           C  
ATOM   3033  O   ALA B 152     -14.625 -15.156 -25.547  1.00 92.81           O  
ATOM   3034  N   CYS B 153     -15.984 -13.758 -24.469  1.00 93.50           N  
ATOM   3035  CA  CYS B 153     -14.953 -13.344 -23.531  1.00 93.50           C  
ATOM   3036  C   CYS B 153     -15.008 -14.180 -22.250  1.00 93.50           C  
ATOM   3037  CB  CYS B 153     -15.109 -11.859 -23.172  1.00 93.50           C  
ATOM   3038  O   CYS B 153     -16.016 -14.172 -21.547  1.00 93.50           O  
ATOM   3039  SG  CYS B 153     -14.766 -10.750 -24.562  1.00 93.50           S  
ATOM   3040  N   PRO B 154     -13.977 -14.828 -21.953  1.00 95.38           N  
ATOM   3041  CA  PRO B 154     -13.984 -15.719 -20.781  1.00 95.38           C  
ATOM   3042  C   PRO B 154     -13.562 -15.016 -19.500  1.00 95.38           C  
ATOM   3043  CB  PRO B 154     -12.984 -16.812 -21.172  1.00 95.38           C  
ATOM   3044  O   PRO B 154     -12.789 -14.055 -19.547  1.00 95.38           O  
ATOM   3045  CG  PRO B 154     -11.961 -16.125 -22.000  1.00 95.38           C  
ATOM   3046  CD  PRO B 154     -12.641 -15.055 -22.812  1.00 95.38           C  
ATOM   3047  N   LEU B 155     -14.102 -15.391 -18.422  1.00 95.56           N  
ATOM   3048  CA  LEU B 155     -13.609 -15.148 -17.078  1.00 95.56           C  
ATOM   3049  C   LEU B 155     -13.312 -16.453 -16.359  1.00 95.56           C  
ATOM   3050  CB  LEU B 155     -14.633 -14.336 -16.281  1.00 95.56           C  
ATOM   3051  O   LEU B 155     -14.227 -17.234 -16.078  1.00 95.56           O  
ATOM   3052  CG  LEU B 155     -14.180 -13.852 -14.898  1.00 95.56           C  
ATOM   3053  CD1 LEU B 155     -13.047 -12.844 -15.039  1.00 95.56           C  
ATOM   3054  CD2 LEU B 155     -15.352 -13.242 -14.133  1.00 95.56           C  
ATOM   3055  N   LYS B 156     -12.031 -16.703 -16.109  1.00 95.38           N  
ATOM   3056  CA  LYS B 156     -11.562 -17.969 -15.562  1.00 95.38           C  
ATOM   3057  C   LYS B 156     -11.047 -17.797 -14.141  1.00 95.38           C  
ATOM   3058  CB  LYS B 156     -10.469 -18.578 -16.453  1.00 95.38           C  
ATOM   3059  O   LYS B 156     -10.289 -16.875 -13.859  1.00 95.38           O  
ATOM   3060  CG  LYS B 156     -10.883 -18.750 -17.906  1.00 95.38           C  
ATOM   3061  CD  LYS B 156      -9.734 -19.297 -18.750  1.00 95.38           C  
ATOM   3062  CE  LYS B 156     -10.125 -19.406 -20.219  1.00 95.38           C  
ATOM   3063  NZ  LYS B 156      -9.000 -19.938 -21.047  1.00 95.38           N  
ATOM   3064  N   PHE B 157     -11.461 -18.688 -13.281  1.00 94.69           N  
ATOM   3065  CA  PHE B 157     -10.953 -18.625 -11.914  1.00 94.69           C  
ATOM   3066  C   PHE B 157     -10.820 -20.016 -11.312  1.00 94.69           C  
ATOM   3067  CB  PHE B 157     -11.867 -17.750 -11.039  1.00 94.69           C  
ATOM   3068  O   PHE B 157     -11.398 -20.969 -11.836  1.00 94.69           O  
ATOM   3069  CG  PHE B 157     -13.266 -18.297 -10.898  1.00 94.69           C  
ATOM   3070  CD1 PHE B 157     -14.258 -17.922 -11.797  1.00 94.69           C  
ATOM   3071  CD2 PHE B 157     -13.578 -19.188  -9.875  1.00 94.69           C  
ATOM   3072  CE1 PHE B 157     -15.555 -18.422 -11.672  1.00 94.69           C  
ATOM   3073  CE2 PHE B 157     -14.867 -19.688  -9.742  1.00 94.69           C  
ATOM   3074  CZ  PHE B 157     -15.859 -19.312 -10.641  1.00 94.69           C  
ATOM   3075  N   GLY B 158     -10.031 -20.141 -10.289  1.00 94.38           N  
ATOM   3076  CA  GLY B 158      -9.758 -21.375  -9.570  1.00 94.38           C  
ATOM   3077  C   GLY B 158      -8.773 -21.203  -8.430  1.00 94.38           C  
ATOM   3078  O   GLY B 158      -8.430 -20.062  -8.070  1.00 94.38           O  
ATOM   3079  N   SER B 159      -8.445 -22.297  -7.883  1.00 93.94           N  
ATOM   3080  CA  SER B 159      -7.469 -22.266  -6.801  1.00 93.94           C  
ATOM   3081  C   SER B 159      -6.062 -22.000  -7.332  1.00 93.94           C  
ATOM   3082  CB  SER B 159      -7.488 -23.578  -6.020  1.00 93.94           C  
ATOM   3083  O   SER B 159      -5.680 -22.531  -8.383  1.00 93.94           O  
ATOM   3084  OG  SER B 159      -6.438 -23.625  -5.070  1.00 93.94           O  
ATOM   3085  N   TYR B 160      -5.340 -21.266  -6.641  1.00 91.00           N  
ATOM   3086  CA  TYR B 160      -3.961 -21.000  -7.035  1.00 91.00           C  
ATOM   3087  C   TYR B 160      -3.035 -22.125  -6.598  1.00 91.00           C  
ATOM   3088  CB  TYR B 160      -3.484 -19.672  -6.445  1.00 91.00           C  
ATOM   3089  O   TYR B 160      -2.156 -22.547  -7.352  1.00 91.00           O  
ATOM   3090  CG  TYR B 160      -2.088 -19.281  -6.867  1.00 91.00           C  
ATOM   3091  CD1 TYR B 160      -1.013 -19.406  -5.992  1.00 91.00           C  
ATOM   3092  CD2 TYR B 160      -1.842 -18.797  -8.148  1.00 91.00           C  
ATOM   3093  CE1 TYR B 160       0.275 -19.047  -6.379  1.00 91.00           C  
ATOM   3094  CE2 TYR B 160      -0.559 -18.438  -8.539  1.00 91.00           C  
ATOM   3095  OH  TYR B 160       1.765 -18.203  -8.039  1.00 91.00           O  
ATOM   3096  CZ  TYR B 160       0.492 -18.562  -7.652  1.00 91.00           C  
ATOM   3097  N   ALA B 161      -3.285 -22.594  -5.426  1.00 93.25           N  
ATOM   3098  CA  ALA B 161      -2.305 -23.516  -4.859  1.00 93.25           C  
ATOM   3099  C   ALA B 161      -2.893 -24.922  -4.699  1.00 93.25           C  
ATOM   3100  CB  ALA B 161      -1.803 -23.000  -3.514  1.00 93.25           C  
ATOM   3101  O   ALA B 161      -2.186 -25.922  -4.855  1.00 93.25           O  
ATOM   3102  N   TYR B 162      -4.121 -25.031  -4.418  1.00 94.00           N  
ATOM   3103  CA  TYR B 162      -4.727 -26.312  -4.059  1.00 94.00           C  
ATOM   3104  C   TYR B 162      -5.156 -27.078  -5.305  1.00 94.00           C  
ATOM   3105  CB  TYR B 162      -5.930 -26.094  -3.137  1.00 94.00           C  
ATOM   3106  O   TYR B 162      -5.965 -26.578  -6.098  1.00 94.00           O  
ATOM   3107  CG  TYR B 162      -5.582 -25.422  -1.836  1.00 94.00           C  
ATOM   3108  CD1 TYR B 162      -4.949 -26.109  -0.808  1.00 94.00           C  
ATOM   3109  CD2 TYR B 162      -5.887 -24.078  -1.632  1.00 94.00           C  
ATOM   3110  CE1 TYR B 162      -4.629 -25.484   0.392  1.00 94.00           C  
ATOM   3111  CE2 TYR B 162      -5.570 -23.438  -0.436  1.00 94.00           C  
ATOM   3112  OH  TYR B 162      -4.629 -23.531   1.755  1.00 94.00           O  
ATOM   3113  CZ  TYR B 162      -4.941 -24.156   0.569  1.00 94.00           C  
ATOM   3114  N   THR B 163      -4.699 -28.297  -5.426  1.00 94.44           N  
ATOM   3115  CA  THR B 163      -5.051 -29.141  -6.562  1.00 94.44           C  
ATOM   3116  C   THR B 163      -6.477 -29.656  -6.426  1.00 94.44           C  
ATOM   3117  CB  THR B 163      -4.074 -30.328  -6.691  1.00 94.44           C  
ATOM   3118  O   THR B 163      -7.117 -29.484  -5.391  1.00 94.44           O  
ATOM   3119  CG2 THR B 163      -2.629 -29.844  -6.738  1.00 94.44           C  
ATOM   3120  OG1 THR B 163      -4.242 -31.203  -5.570  1.00 94.44           O  
ATOM   3121  N   ARG B 164      -6.918 -30.312  -7.461  1.00 95.56           N  
ATOM   3122  CA  ARG B 164      -8.273 -30.859  -7.457  1.00 95.56           C  
ATOM   3123  C   ARG B 164      -8.438 -31.922  -6.383  1.00 95.56           C  
ATOM   3124  CB  ARG B 164      -8.633 -31.438  -8.828  1.00 95.56           C  
ATOM   3125  O   ARG B 164      -9.562 -32.219  -5.969  1.00 95.56           O  
ATOM   3126  CG  ARG B 164      -7.820 -32.656  -9.211  1.00 95.56           C  
ATOM   3127  CD  ARG B 164      -8.273 -33.250 -10.539  1.00 95.56           C  
ATOM   3128  NE  ARG B 164      -9.484 -34.031 -10.398  1.00 95.56           N  
ATOM   3129  NH1 ARG B 164      -9.828 -34.281 -12.672  1.00 95.56           N  
ATOM   3130  NH2 ARG B 164     -11.289 -35.250 -11.172  1.00 95.56           N  
ATOM   3131  CZ  ARG B 164     -10.195 -34.531 -11.414  1.00 95.56           C  
ATOM   3132  N   ALA B 165      -7.355 -32.500  -5.914  1.00 93.75           N  
ATOM   3133  CA  ALA B 165      -7.418 -33.500  -4.848  1.00 93.75           C  
ATOM   3134  C   ALA B 165      -7.637 -32.812  -3.490  1.00 93.75           C  
ATOM   3135  CB  ALA B 165      -6.141 -34.312  -4.824  1.00 93.75           C  
ATOM   3136  O   ALA B 165      -7.941 -33.500  -2.504  1.00 93.75           O  
ATOM   3137  N   GLU B 166      -7.500 -31.547  -3.443  1.00 94.31           N  
ATOM   3138  CA  GLU B 166      -7.617 -30.812  -2.186  1.00 94.31           C  
ATOM   3139  C   GLU B 166      -8.844 -29.922  -2.186  1.00 94.31           C  
ATOM   3140  CB  GLU B 166      -6.355 -29.984  -1.926  1.00 94.31           C  
ATOM   3141  O   GLU B 166      -9.633 -29.922  -1.231  1.00 94.31           O  
ATOM   3142  CG  GLU B 166      -5.105 -30.828  -1.706  1.00 94.31           C  
ATOM   3143  CD  GLU B 166      -3.836 -29.984  -1.601  1.00 94.31           C  
ATOM   3144  OE1 GLU B 166      -3.281 -29.875  -0.485  1.00 94.31           O  
ATOM   3145  OE2 GLU B 166      -3.396 -29.453  -2.643  1.00 94.31           O  
ATOM   3146  N   VAL B 167      -8.977 -29.094  -3.242  1.00 96.25           N  
ATOM   3147  CA  VAL B 167     -10.086 -28.141  -3.342  1.00 96.25           C  
ATOM   3148  C   VAL B 167     -10.734 -28.266  -4.715  1.00 96.25           C  
ATOM   3149  CB  VAL B 167      -9.617 -26.688  -3.094  1.00 96.25           C  
ATOM   3150  O   VAL B 167     -10.047 -28.312  -5.738  1.00 96.25           O  
ATOM   3151  CG1 VAL B 167     -10.750 -25.703  -3.354  1.00 96.25           C  
ATOM   3152  CG2 VAL B 167      -9.086 -26.547  -1.668  1.00 96.25           C  
ATOM   3153  N   VAL B 168     -12.016 -28.312  -4.738  1.00 97.19           N  
ATOM   3154  CA  VAL B 168     -12.781 -28.297  -5.977  1.00 97.19           C  
ATOM   3155  C   VAL B 168     -13.797 -27.156  -5.949  1.00 97.19           C  
ATOM   3156  CB  VAL B 168     -13.508 -29.641  -6.199  1.00 97.19           C  
ATOM   3157  O   VAL B 168     -14.352 -26.828  -4.898  1.00 97.19           O  
ATOM   3158  CG1 VAL B 168     -12.500 -30.781  -6.375  1.00 97.19           C  
ATOM   3159  CG2 VAL B 168     -14.453 -29.938  -5.039  1.00 97.19           C  
ATOM   3160  N   TYR B 169     -13.977 -26.578  -7.055  1.00 96.44           N  
ATOM   3161  CA  TYR B 169     -14.953 -25.500  -7.211  1.00 96.44           C  
ATOM   3162  C   TYR B 169     -16.188 -26.000  -7.941  1.00 96.44           C  
ATOM   3163  CB  TYR B 169     -14.328 -24.328  -7.965  1.00 96.44           C  
ATOM   3164  O   TYR B 169     -16.109 -26.844  -8.836  1.00 96.44           O  
ATOM   3165  CG  TYR B 169     -13.344 -23.531  -7.145  1.00 96.44           C  
ATOM   3166  CD1 TYR B 169     -13.711 -22.312  -6.574  1.00 96.44           C  
ATOM   3167  CD2 TYR B 169     -12.047 -24.000  -6.938  1.00 96.44           C  
ATOM   3168  CE1 TYR B 169     -12.805 -21.578  -5.820  1.00 96.44           C  
ATOM   3169  CE2 TYR B 169     -11.133 -23.266  -6.184  1.00 96.44           C  
ATOM   3170  OH  TYR B 169     -10.625 -21.328  -4.879  1.00 96.44           O  
ATOM   3171  CZ  TYR B 169     -11.523 -22.062  -5.629  1.00 96.44           C  
ATOM   3172  N   GLU B 170     -17.328 -25.453  -7.551  1.00 95.75           N  
ATOM   3173  CA  GLU B 170     -18.609 -25.734  -8.188  1.00 95.75           C  
ATOM   3174  C   GLU B 170     -19.453 -24.469  -8.281  1.00 95.75           C  
ATOM   3175  CB  GLU B 170     -19.359 -26.812  -7.430  1.00 95.75           C  
ATOM   3176  O   GLU B 170     -19.312 -23.547  -7.461  1.00 95.75           O  
ATOM   3177  CG  GLU B 170     -18.656 -28.172  -7.418  1.00 95.75           C  
ATOM   3178  CD  GLU B 170     -19.453 -29.266  -6.742  1.00 95.75           C  
ATOM   3179  OE1 GLU B 170     -19.016 -30.438  -6.754  1.00 95.75           O  
ATOM   3180  OE2 GLU B 170     -20.547 -28.953  -6.199  1.00 95.75           O  
ATOM   3181  N   TRP B 171     -20.266 -24.422  -9.289  1.00 94.81           N  
ATOM   3182  CA  TRP B 171     -21.250 -23.359  -9.367  1.00 94.81           C  
ATOM   3183  C   TRP B 171     -22.344 -23.547  -8.328  1.00 94.81           C  
ATOM   3184  CB  TRP B 171     -21.859 -23.281 -10.773  1.00 94.81           C  
ATOM   3185  O   TRP B 171     -22.828 -24.672  -8.125  1.00 94.81           O  
ATOM   3186  CG  TRP B 171     -20.875 -22.938 -11.844  1.00 94.81           C  
ATOM   3187  CD1 TRP B 171     -20.359 -23.781 -12.789  1.00 94.81           C  
ATOM   3188  CD2 TRP B 171     -20.281 -21.656 -12.086  1.00 94.81           C  
ATOM   3189  CE2 TRP B 171     -19.406 -21.797 -13.188  1.00 94.81           C  
ATOM   3190  CE3 TRP B 171     -20.391 -20.406 -11.469  1.00 94.81           C  
ATOM   3191  NE1 TRP B 171     -19.469 -23.109 -13.602  1.00 94.81           N  
ATOM   3192  CH2 TRP B 171     -18.797 -19.516 -13.070  1.00 94.81           C  
ATOM   3193  CZ2 TRP B 171     -18.672 -20.734 -13.695  1.00 94.81           C  
ATOM   3194  CZ3 TRP B 171     -19.656 -19.344 -11.969  1.00 94.81           C  
ATOM   3195  N   THR B 172     -22.656 -22.531  -7.570  1.00 91.75           N  
ATOM   3196  CA  THR B 172     -23.609 -22.609  -6.473  1.00 91.75           C  
ATOM   3197  C   THR B 172     -24.953 -23.141  -6.965  1.00 91.75           C  
ATOM   3198  CB  THR B 172     -23.812 -21.234  -5.812  1.00 91.75           C  
ATOM   3199  O   THR B 172     -25.547 -24.016  -6.336  1.00 91.75           O  
ATOM   3200  CG2 THR B 172     -24.797 -21.312  -4.648  1.00 91.75           C  
ATOM   3201  OG1 THR B 172     -22.547 -20.750  -5.324  1.00 91.75           O  
ATOM   3202  N   ARG B 173     -25.453 -22.500  -7.949  1.00 87.06           N  
ATOM   3203  CA  ARG B 173     -26.719 -22.922  -8.531  1.00 87.06           C  
ATOM   3204  C   ARG B 173     -26.500 -23.547  -9.906  1.00 87.06           C  
ATOM   3205  CB  ARG B 173     -27.688 -21.750  -8.641  1.00 87.06           C  
ATOM   3206  O   ARG B 173     -25.375 -23.891 -10.273  1.00 87.06           O  
ATOM   3207  CG  ARG B 173     -28.047 -21.125  -7.305  1.00 87.06           C  
ATOM   3208  CD  ARG B 173     -29.016 -19.969  -7.469  1.00 87.06           C  
ATOM   3209  NE  ARG B 173     -28.344 -18.734  -7.871  1.00 87.06           N  
ATOM   3210  NH1 ARG B 173     -30.266 -17.469  -7.992  1.00 87.06           N  
ATOM   3211  NH2 ARG B 173     -28.234 -16.531  -8.477  1.00 87.06           N  
ATOM   3212  CZ  ARG B 173     -28.953 -17.578  -8.109  1.00 87.06           C  
ATOM   3213  N   GLU B 174     -27.609 -23.766 -10.555  1.00 82.75           N  
ATOM   3214  CA  GLU B 174     -27.531 -24.203 -11.945  1.00 82.75           C  
ATOM   3215  C   GLU B 174     -26.719 -23.219 -12.789  1.00 82.75           C  
ATOM   3216  CB  GLU B 174     -28.922 -24.391 -12.539  1.00 82.75           C  
ATOM   3217  O   GLU B 174     -26.719 -22.016 -12.516  1.00 82.75           O  
ATOM   3218  CG  GLU B 174     -29.719 -25.516 -11.891  1.00 82.75           C  
ATOM   3219  CD  GLU B 174     -31.047 -25.781 -12.578  1.00 82.75           C  
ATOM   3220  OE1 GLU B 174     -31.750 -26.750 -12.188  1.00 82.75           O  
ATOM   3221  OE2 GLU B 174     -31.391 -25.031 -13.516  1.00 82.75           O  
ATOM   3222  N   PRO B 175     -25.875 -23.750 -13.625  1.00 77.31           N  
ATOM   3223  CA  PRO B 175     -24.984 -22.922 -14.438  1.00 77.31           C  
ATOM   3224  C   PRO B 175     -25.656 -21.641 -14.930  1.00 77.31           C  
ATOM   3225  CB  PRO B 175     -24.625 -23.828 -15.609  1.00 77.31           C  
ATOM   3226  O   PRO B 175     -25.047 -20.562 -14.883  1.00 77.31           O  
ATOM   3227  CG  PRO B 175     -24.703 -25.219 -15.062  1.00 77.31           C  
ATOM   3228  CD  PRO B 175     -25.797 -25.250 -14.023  1.00 77.31           C  
ATOM   3229  N   ALA B 176     -26.922 -21.688 -15.266  1.00 75.12           N  
ATOM   3230  CA  ALA B 176     -27.625 -20.531 -15.836  1.00 75.12           C  
ATOM   3231  C   ALA B 176     -27.922 -19.484 -14.766  1.00 75.12           C  
ATOM   3232  CB  ALA B 176     -28.906 -20.969 -16.516  1.00 75.12           C  
ATOM   3233  O   ALA B 176     -28.109 -18.312 -15.070  1.00 75.12           O  
ATOM   3234  N   ARG B 177     -27.844 -19.859 -13.508  1.00 83.19           N  
ATOM   3235  CA  ARG B 177     -28.281 -18.969 -12.445  1.00 83.19           C  
ATOM   3236  C   ARG B 177     -27.125 -18.562 -11.555  1.00 83.19           C  
ATOM   3237  CB  ARG B 177     -29.391 -19.609 -11.609  1.00 83.19           C  
ATOM   3238  O   ARG B 177     -27.281 -17.734 -10.656  1.00 83.19           O  
ATOM   3239  CG  ARG B 177     -30.703 -19.781 -12.344  1.00 83.19           C  
ATOM   3240  CD  ARG B 177     -31.812 -20.297 -11.422  1.00 83.19           C  
ATOM   3241  NE  ARG B 177     -33.094 -20.422 -12.125  1.00 83.19           N  
ATOM   3242  NH1 ARG B 177     -34.250 -21.156 -10.273  1.00 83.19           N  
ATOM   3243  NH2 ARG B 177     -35.312 -20.906 -12.289  1.00 83.19           N  
ATOM   3244  CZ  ARG B 177     -34.219 -20.828 -11.562  1.00 83.19           C  
ATOM   3245  N   SER B 178     -26.000 -19.109 -11.797  1.00 90.12           N  
ATOM   3246  CA  SER B 178     -24.844 -18.828 -10.938  1.00 90.12           C  
ATOM   3247  C   SER B 178     -24.109 -17.578 -11.383  1.00 90.12           C  
ATOM   3248  CB  SER B 178     -23.891 -20.016 -10.914  1.00 90.12           C  
ATOM   3249  O   SER B 178     -23.312 -17.016 -10.625  1.00 90.12           O  
ATOM   3250  OG  SER B 178     -24.469 -21.125 -10.250  1.00 90.12           O  
ATOM   3251  N   VAL B 179     -24.391 -17.188 -12.602  1.00 91.81           N  
ATOM   3252  CA  VAL B 179     -23.859 -15.930 -13.102  1.00 91.81           C  
ATOM   3253  C   VAL B 179     -25.016 -15.055 -13.617  1.00 91.81           C  
ATOM   3254  CB  VAL B 179     -22.812 -16.156 -14.219  1.00 91.81           C  
ATOM   3255  O   VAL B 179     -25.703 -15.430 -14.570  1.00 91.81           O  
ATOM   3256  CG1 VAL B 179     -22.250 -14.820 -14.703  1.00 91.81           C  
ATOM   3257  CG2 VAL B 179     -21.703 -17.062 -13.719  1.00 91.81           C  
ATOM   3258  N   VAL B 180     -25.203 -13.977 -12.953  1.00 89.56           N  
ATOM   3259  CA  VAL B 180     -26.281 -13.070 -13.305  1.00 89.56           C  
ATOM   3260  C   VAL B 180     -25.719 -11.680 -13.617  1.00 89.56           C  
ATOM   3261  CB  VAL B 180     -27.344 -12.984 -12.180  1.00 89.56           C  
ATOM   3262  O   VAL B 180     -24.844 -11.188 -12.906  1.00 89.56           O  
ATOM   3263  CG1 VAL B 180     -28.453 -12.016 -12.570  1.00 89.56           C  
ATOM   3264  CG2 VAL B 180     -27.906 -14.367 -11.875  1.00 89.56           C  
ATOM   3265  N   VAL B 181     -26.234 -11.078 -14.680  1.00 88.31           N  
ATOM   3266  CA  VAL B 181     -25.828  -9.727 -15.062  1.00 88.31           C  
ATOM   3267  C   VAL B 181     -26.969  -8.758 -14.773  1.00 88.31           C  
ATOM   3268  CB  VAL B 181     -25.438  -9.648 -16.547  1.00 88.31           C  
ATOM   3269  O   VAL B 181     -28.125  -9.000 -15.156  1.00 88.31           O  
ATOM   3270  CG1 VAL B 181     -25.016  -8.234 -16.922  1.00 88.31           C  
ATOM   3271  CG2 VAL B 181     -24.312 -10.641 -16.859  1.00 88.31           C  
ATOM   3272  N   ALA B 182     -26.609  -7.738 -14.102  1.00 84.69           N  
ATOM   3273  CA  ALA B 182     -27.609  -6.711 -13.797  1.00 84.69           C  
ATOM   3274  C   ALA B 182     -28.203  -6.129 -15.070  1.00 84.69           C  
ATOM   3275  CB  ALA B 182     -26.984  -5.605 -12.945  1.00 84.69           C  
ATOM   3276  O   ALA B 182     -27.500  -5.957 -16.078  1.00 84.69           O  
ATOM   3277  N   GLU B 183     -29.484  -5.848 -15.148  1.00 74.75           N  
ATOM   3278  CA  GLU B 183     -30.219  -5.348 -16.312  1.00 74.75           C  
ATOM   3279  C   GLU B 183     -29.625  -4.027 -16.812  1.00 74.75           C  
ATOM   3280  CB  GLU B 183     -31.703  -5.172 -15.992  1.00 74.75           C  
ATOM   3281  O   GLU B 183     -29.469  -3.826 -18.016  1.00 74.75           O  
ATOM   3282  CG  GLU B 183     -32.469  -6.484 -15.883  1.00 74.75           C  
ATOM   3283  CD  GLU B 183     -33.938  -6.293 -15.641  1.00 74.75           C  
ATOM   3284  OE1 GLU B 183     -34.688  -7.297 -15.648  1.00 74.75           O  
ATOM   3285  OE2 GLU B 183     -34.375  -5.133 -15.445  1.00 74.75           O  
ATOM   3286  N   ASP B 184     -29.250  -3.141 -15.906  1.00 66.81           N  
ATOM   3287  CA  ASP B 184     -28.734  -1.830 -16.297  1.00 66.81           C  
ATOM   3288  C   ASP B 184     -27.219  -1.777 -16.156  1.00 66.81           C  
ATOM   3289  CB  ASP B 184     -29.375  -0.733 -15.438  1.00 66.81           C  
ATOM   3290  O   ASP B 184     -26.625  -0.696 -16.172  1.00 66.81           O  
ATOM   3291  CG  ASP B 184     -30.875  -0.625 -15.633  1.00 66.81           C  
ATOM   3292  OD1 ASP B 184     -31.375  -1.037 -16.703  1.00 66.81           O  
ATOM   3293  OD2 ASP B 184     -31.562  -0.122 -14.719  1.00 66.81           O  
ATOM   3294  N   GLY B 185     -26.594  -2.842 -16.125  1.00 63.25           N  
ATOM   3295  CA  GLY B 185     -25.188  -2.869 -15.758  1.00 63.25           C  
ATOM   3296  C   GLY B 185     -24.266  -2.889 -16.953  1.00 63.25           C  
ATOM   3297  O   GLY B 185     -23.047  -3.000 -16.812  1.00 63.25           O  
ATOM   3298  N   SER B 186     -24.766  -2.932 -18.078  1.00 64.19           N  
ATOM   3299  CA  SER B 186     -23.875  -3.080 -19.219  1.00 64.19           C  
ATOM   3300  C   SER B 186     -23.484  -1.723 -19.797  1.00 64.19           C  
ATOM   3301  CB  SER B 186     -24.547  -3.924 -20.312  1.00 64.19           C  
ATOM   3302  O   SER B 186     -24.328  -0.840 -19.953  1.00 64.19           O  
ATOM   3303  OG  SER B 186     -25.812  -3.383 -20.672  1.00 64.19           O  
ATOM   3304  N   ARG B 187     -22.203  -1.361 -19.609  1.00 63.94           N  
ATOM   3305  CA  ARG B 187     -21.625  -0.156 -20.188  1.00 63.94           C  
ATOM   3306  C   ARG B 187     -20.969  -0.459 -21.531  1.00 63.94           C  
ATOM   3307  CB  ARG B 187     -20.609   0.463 -19.234  1.00 63.94           C  
ATOM   3308  O   ARG B 187     -19.766  -0.253 -21.703  1.00 63.94           O  
ATOM   3309  CG  ARG B 187     -21.203   0.914 -17.906  1.00 63.94           C  
ATOM   3310  CD  ARG B 187     -20.141   1.534 -17.000  1.00 63.94           C  
ATOM   3311  NE  ARG B 187     -20.703   1.903 -15.695  1.00 63.94           N  
ATOM   3312  NH1 ARG B 187     -18.703   2.617 -14.812  1.00 63.94           N  
ATOM   3313  NH2 ARG B 187     -20.609   2.709 -13.555  1.00 63.94           N  
ATOM   3314  CZ  ARG B 187     -20.000   2.410 -14.688  1.00 63.94           C  
ATOM   3315  N   LEU B 188     -21.688  -1.050 -22.359  1.00 71.56           N  
ATOM   3316  CA  LEU B 188     -21.141  -1.450 -23.656  1.00 71.56           C  
ATOM   3317  C   LEU B 188     -21.500  -0.428 -24.734  1.00 71.56           C  
ATOM   3318  CB  LEU B 188     -21.672  -2.830 -24.047  1.00 71.56           C  
ATOM   3319  O   LEU B 188     -22.672  -0.120 -24.938  1.00 71.56           O  
ATOM   3320  CG  LEU B 188     -21.234  -4.004 -23.172  1.00 71.56           C  
ATOM   3321  CD1 LEU B 188     -22.141  -5.215 -23.422  1.00 71.56           C  
ATOM   3322  CD2 LEU B 188     -19.781  -4.352 -23.422  1.00 71.56           C  
ATOM   3323  N   ASN B 189     -20.578   0.375 -25.094  1.00 70.50           N  
ATOM   3324  CA  ASN B 189     -20.828   1.336 -26.156  1.00 70.50           C  
ATOM   3325  C   ASN B 189     -20.797   0.666 -27.531  1.00 70.50           C  
ATOM   3326  CB  ASN B 189     -19.797   2.471 -26.109  1.00 70.50           C  
ATOM   3327  O   ASN B 189     -21.625   0.985 -28.391  1.00 70.50           O  
ATOM   3328  CG  ASN B 189     -19.938   3.316 -24.859  1.00 70.50           C  
ATOM   3329  ND2 ASN B 189     -18.891   4.062 -24.531  1.00 70.50           N  
ATOM   3330  OD1 ASN B 189     -20.969   3.301 -24.188  1.00 70.50           O  
ATOM   3331  N   GLN B 190     -19.938  -0.285 -27.672  1.00 76.31           N  
ATOM   3332  CA  GLN B 190     -19.703  -0.854 -28.984  1.00 76.31           C  
ATOM   3333  C   GLN B 190     -20.250  -2.281 -29.078  1.00 76.31           C  
ATOM   3334  CB  GLN B 190     -18.219  -0.828 -29.344  1.00 76.31           C  
ATOM   3335  O   GLN B 190     -20.344  -2.850 -30.172  1.00 76.31           O  
ATOM   3336  CG  GLN B 190     -17.641   0.575 -29.484  1.00 76.31           C  
ATOM   3337  CD  GLN B 190     -16.156   0.574 -29.750  1.00 76.31           C  
ATOM   3338  NE2 GLN B 190     -15.578   1.761 -29.906  1.00 76.31           N  
ATOM   3339  OE1 GLN B 190     -15.523  -0.486 -29.812  1.00 76.31           O  
ATOM   3340  N   TYR B 191     -20.688  -2.787 -28.016  1.00 83.44           N  
ATOM   3341  CA  TYR B 191     -21.062  -4.195 -28.000  1.00 83.44           C  
ATOM   3342  C   TYR B 191     -22.391  -4.398 -27.281  1.00 83.44           C  
ATOM   3343  CB  TYR B 191     -19.969  -5.043 -27.344  1.00 83.44           C  
ATOM   3344  O   TYR B 191     -22.781  -3.582 -26.453  1.00 83.44           O  
ATOM   3345  CG  TYR B 191     -18.688  -5.098 -28.141  1.00 83.44           C  
ATOM   3346  CD1 TYR B 191     -18.531  -5.996 -29.188  1.00 83.44           C  
ATOM   3347  CD2 TYR B 191     -17.625  -4.258 -27.828  1.00 83.44           C  
ATOM   3348  CE1 TYR B 191     -17.344  -6.055 -29.922  1.00 83.44           C  
ATOM   3349  CE2 TYR B 191     -16.438  -4.305 -28.547  1.00 83.44           C  
ATOM   3350  OH  TYR B 191     -15.133  -5.258 -30.312  1.00 83.44           O  
ATOM   3351  CZ  TYR B 191     -16.312  -5.207 -29.594  1.00 83.44           C  
ATOM   3352  N   ASP B 192     -23.062  -5.441 -27.766  1.00 86.75           N  
ATOM   3353  CA  ASP B 192     -24.234  -5.957 -27.047  1.00 86.75           C  
ATOM   3354  C   ASP B 192     -23.922  -7.285 -26.375  1.00 86.75           C  
ATOM   3355  CB  ASP B 192     -25.422  -6.121 -28.000  1.00 86.75           C  
ATOM   3356  O   ASP B 192     -23.250  -8.148 -26.953  1.00 86.75           O  
ATOM   3357  CG  ASP B 192     -25.953  -4.793 -28.516  1.00 86.75           C  
ATOM   3358  OD1 ASP B 192     -25.953  -3.799 -27.766  1.00 86.75           O  
ATOM   3359  OD2 ASP B 192     -26.391  -4.746 -29.688  1.00 86.75           O  
ATOM   3360  N   LEU B 193     -24.328  -7.332 -25.188  1.00 90.31           N  
ATOM   3361  CA  LEU B 193     -24.188  -8.594 -24.469  1.00 90.31           C  
ATOM   3362  C   LEU B 193     -25.359  -9.523 -24.766  1.00 90.31           C  
ATOM   3363  CB  LEU B 193     -24.109  -8.352 -22.953  1.00 90.31           C  
ATOM   3364  O   LEU B 193     -26.500  -9.242 -24.406  1.00 90.31           O  
ATOM   3365  CG  LEU B 193     -23.891  -9.586 -22.078  1.00 90.31           C  
ATOM   3366  CD1 LEU B 193     -22.547 -10.219 -22.375  1.00 90.31           C  
ATOM   3367  CD2 LEU B 193     -24.016  -9.219 -20.609  1.00 90.31           C  
ATOM   3368  N   LEU B 194     -25.125 -10.570 -25.438  1.00 89.50           N  
ATOM   3369  CA  LEU B 194     -26.156 -11.508 -25.875  1.00 89.50           C  
ATOM   3370  C   LEU B 194     -26.516 -12.484 -24.766  1.00 89.50           C  
ATOM   3371  CB  LEU B 194     -25.688 -12.273 -27.109  1.00 89.50           C  
ATOM   3372  O   LEU B 194     -27.641 -12.977 -24.703  1.00 89.50           O  
ATOM   3373  CG  LEU B 194     -25.375 -11.438 -28.359  1.00 89.50           C  
ATOM   3374  CD1 LEU B 194     -24.938 -12.336 -29.500  1.00 89.50           C  
ATOM   3375  CD2 LEU B 194     -26.578 -10.602 -28.766  1.00 89.50           C  
ATOM   3376  N   GLY B 195     -25.578 -12.773 -23.891  1.00 90.38           N  
ATOM   3377  CA  GLY B 195     -25.750 -13.734 -22.797  1.00 90.38           C  
ATOM   3378  C   GLY B 195     -24.422 -14.273 -22.266  1.00 90.38           C  
ATOM   3379  O   GLY B 195     -23.359 -13.734 -22.578  1.00 90.38           O  
ATOM   3380  N   GLN B 196     -24.531 -15.203 -21.375  1.00 92.69           N  
ATOM   3381  CA  GLN B 196     -23.344 -15.828 -20.781  1.00 92.69           C  
ATOM   3382  C   GLN B 196     -23.547 -17.328 -20.594  1.00 92.69           C  
ATOM   3383  CB  GLN B 196     -23.000 -15.172 -19.453  1.00 92.69           C  
ATOM   3384  O   GLN B 196     -24.672 -17.781 -20.406  1.00 92.69           O  
ATOM   3385  CG  GLN B 196     -24.031 -15.398 -18.359  1.00 92.69           C  
ATOM   3386  CD  GLN B 196     -25.188 -14.422 -18.453  1.00 92.69           C  
ATOM   3387  NE2 GLN B 196     -26.109 -14.500 -17.484  1.00 92.69           N  
ATOM   3388  OE1 GLN B 196     -25.266 -13.602 -19.375  1.00 92.69           O  
ATOM   3389  N   THR B 197     -22.562 -18.062 -20.734  1.00 93.81           N  
ATOM   3390  CA  THR B 197     -22.516 -19.500 -20.469  1.00 93.81           C  
ATOM   3391  C   THR B 197     -21.422 -19.828 -19.469  1.00 93.81           C  
ATOM   3392  CB  THR B 197     -22.297 -20.297 -21.766  1.00 93.81           C  
ATOM   3393  O   THR B 197     -20.453 -19.078 -19.312  1.00 93.81           O  
ATOM   3394  CG2 THR B 197     -23.453 -20.109 -22.734  1.00 93.81           C  
ATOM   3395  OG1 THR B 197     -21.078 -19.859 -22.391  1.00 93.81           O  
ATOM   3396  N   VAL B 198     -21.672 -20.875 -18.734  1.00 94.62           N  
ATOM   3397  CA  VAL B 198     -20.688 -21.266 -17.719  1.00 94.62           C  
ATOM   3398  C   VAL B 198     -20.188 -22.672 -18.000  1.00 94.62           C  
ATOM   3399  CB  VAL B 198     -21.281 -21.172 -16.297  1.00 94.62           C  
ATOM   3400  O   VAL B 198     -20.922 -23.484 -18.578  1.00 94.62           O  
ATOM   3401  CG1 VAL B 198     -21.688 -19.734 -15.969  1.00 94.62           C  
ATOM   3402  CG2 VAL B 198     -22.469 -22.109 -16.156  1.00 94.62           C  
ATOM   3403  N   ASP B 199     -18.969 -22.875 -17.672  1.00 93.31           N  
ATOM   3404  CA  ASP B 199     -18.312 -24.172 -17.828  1.00 93.31           C  
ATOM   3405  C   ASP B 199     -17.297 -24.406 -16.703  1.00 93.31           C  
ATOM   3406  CB  ASP B 199     -17.609 -24.250 -19.188  1.00 93.31           C  
ATOM   3407  O   ASP B 199     -16.984 -23.500 -15.930  1.00 93.31           O  
ATOM   3408  CG  ASP B 199     -17.125 -25.656 -19.516  1.00 93.31           C  
ATOM   3409  OD1 ASP B 199     -17.547 -26.625 -18.844  1.00 93.31           O  
ATOM   3410  OD2 ASP B 199     -16.312 -25.797 -20.453  1.00 93.31           O  
ATOM   3411  N   SER B 200     -16.969 -25.688 -16.516  1.00 93.75           N  
ATOM   3412  CA  SER B 200     -15.898 -26.078 -15.594  1.00 93.75           C  
ATOM   3413  C   SER B 200     -14.961 -27.094 -16.250  1.00 93.75           C  
ATOM   3414  CB  SER B 200     -16.484 -26.688 -14.320  1.00 93.75           C  
ATOM   3415  O   SER B 200     -15.391 -27.906 -17.062  1.00 93.75           O  
ATOM   3416  OG  SER B 200     -17.125 -27.922 -14.594  1.00 93.75           O  
ATOM   3417  N   GLY B 201     -13.641 -26.938 -15.945  1.00 94.81           N  
ATOM   3418  CA  GLY B 201     -12.648 -27.828 -16.516  1.00 94.81           C  
ATOM   3419  C   GLY B 201     -11.453 -28.047 -15.602  1.00 94.81           C  
ATOM   3420  O   GLY B 201     -11.438 -27.562 -14.469  1.00 94.81           O  
ATOM   3421  N   ILE B 202     -10.617 -28.922 -16.109  1.00 95.69           N  
ATOM   3422  CA  ILE B 202      -9.391 -29.250 -15.383  1.00 95.69           C  
ATOM   3423  C   ILE B 202      -8.180 -28.781 -16.188  1.00 95.69           C  
ATOM   3424  CB  ILE B 202      -9.289 -30.766 -15.094  1.00 95.69           C  
ATOM   3425  O   ILE B 202      -8.094 -29.031 -17.391  1.00 95.69           O  
ATOM   3426  CG1 ILE B 202     -10.453 -31.219 -14.203  1.00 95.69           C  
ATOM   3427  CG2 ILE B 202      -7.941 -31.109 -14.445  1.00 95.69           C  
ATOM   3428  CD1 ILE B 202     -10.586 -32.750 -14.094  1.00 95.69           C  
ATOM   3429  N   VAL B 203      -7.336 -28.109 -15.539  1.00 91.81           N  
ATOM   3430  CA  VAL B 203      -6.090 -27.656 -16.141  1.00 91.81           C  
ATOM   3431  C   VAL B 203      -4.906 -28.359 -15.477  1.00 91.81           C  
ATOM   3432  CB  VAL B 203      -5.926 -26.125 -16.047  1.00 91.81           C  
ATOM   3433  O   VAL B 203      -4.848 -28.453 -14.250  1.00 91.81           O  
ATOM   3434  CG1 VAL B 203      -4.535 -25.703 -16.516  1.00 91.81           C  
ATOM   3435  CG2 VAL B 203      -7.008 -25.422 -16.859  1.00 91.81           C  
ATOM   3436  N   GLN B 204      -4.027 -28.812 -16.312  1.00 89.88           N  
ATOM   3437  CA  GLN B 204      -2.822 -29.469 -15.812  1.00 89.88           C  
ATOM   3438  C   GLN B 204      -1.625 -28.531 -15.836  1.00 89.88           C  
ATOM   3439  CB  GLN B 204      -2.520 -30.719 -16.641  1.00 89.88           C  
ATOM   3440  O   GLN B 204      -1.413 -27.812 -16.812  1.00 89.88           O  
ATOM   3441  CG  GLN B 204      -1.446 -31.609 -16.031  1.00 89.88           C  
ATOM   3442  CD  GLN B 204      -1.330 -32.938 -16.734  1.00 89.88           C  
ATOM   3443  NE2 GLN B 204      -0.353 -33.750 -16.328  1.00 89.88           N  
ATOM   3444  OE1 GLN B 204      -2.113 -33.250 -17.641  1.00 89.88           O  
ATOM   3445  N   SER B 205      -0.959 -28.469 -14.734  1.00 85.44           N  
ATOM   3446  CA  SER B 205       0.279 -27.703 -14.617  1.00 85.44           C  
ATOM   3447  C   SER B 205       1.396 -28.547 -14.016  1.00 85.44           C  
ATOM   3448  CB  SER B 205       0.061 -26.453 -13.758  1.00 85.44           C  
ATOM   3449  O   SER B 205       1.197 -29.734 -13.727  1.00 85.44           O  
ATOM   3450  OG  SER B 205       1.298 -25.844 -13.430  1.00 85.44           O  
ATOM   3451  N   SER B 206       2.578 -27.969 -13.867  1.00 80.06           N  
ATOM   3452  CA  SER B 206       3.729 -28.656 -13.305  1.00 80.06           C  
ATOM   3453  C   SER B 206       3.521 -28.969 -11.828  1.00 80.06           C  
ATOM   3454  CB  SER B 206       5.004 -27.844 -13.492  1.00 80.06           C  
ATOM   3455  O   SER B 206       4.164 -29.859 -11.273  1.00 80.06           O  
ATOM   3456  OG  SER B 206       4.875 -26.562 -12.875  1.00 80.06           O  
ATOM   3457  N   THR B 207       2.551 -28.297 -11.273  1.00 87.38           N  
ATOM   3458  CA  THR B 207       2.357 -28.453  -9.836  1.00 87.38           C  
ATOM   3459  C   THR B 207       1.135 -29.328  -9.547  1.00 87.38           C  
ATOM   3460  CB  THR B 207       2.201 -27.094  -9.141  1.00 87.38           C  
ATOM   3461  O   THR B 207       0.831 -29.609  -8.391  1.00 87.38           O  
ATOM   3462  CG2 THR B 207       3.467 -26.266  -9.281  1.00 87.38           C  
ATOM   3463  OG1 THR B 207       1.104 -26.391  -9.727  1.00 87.38           O  
ATOM   3464  N   GLY B 208       0.421 -29.656 -10.539  1.00 90.25           N  
ATOM   3465  CA  GLY B 208      -0.745 -30.500 -10.336  1.00 90.25           C  
ATOM   3466  C   GLY B 208      -1.907 -30.156 -11.242  1.00 90.25           C  
ATOM   3467  O   GLY B 208      -1.731 -29.453 -12.242  1.00 90.25           O  
ATOM   3468  N   GLU B 209      -2.998 -30.750 -10.844  1.00 95.06           N  
ATOM   3469  CA  GLU B 209      -4.238 -30.531 -11.578  1.00 95.06           C  
ATOM   3470  C   GLU B 209      -5.184 -29.609 -10.789  1.00 95.06           C  
ATOM   3471  CB  GLU B 209      -4.934 -31.859 -11.891  1.00 95.06           C  
ATOM   3472  O   GLU B 209      -5.395 -29.812  -9.594  1.00 95.06           O  
ATOM   3473  CG  GLU B 209      -4.125 -32.750 -12.805  1.00 95.06           C  
ATOM   3474  CD  GLU B 209      -4.867 -34.031 -13.188  1.00 95.06           C  
ATOM   3475  OE1 GLU B 209      -4.594 -34.594 -14.281  1.00 95.06           O  
ATOM   3476  OE2 GLU B 209      -5.727 -34.469 -12.398  1.00 95.06           O  
ATOM   3477  N   TYR B 210      -5.750 -28.703 -11.500  1.00 94.94           N  
ATOM   3478  CA  TYR B 210      -6.594 -27.703 -10.844  1.00 94.94           C  
ATOM   3479  C   TYR B 210      -7.957 -27.625 -11.523  1.00 94.94           C  
ATOM   3480  CB  TYR B 210      -5.914 -26.344 -10.852  1.00 94.94           C  
ATOM   3481  O   TYR B 210      -8.062 -27.750 -12.742  1.00 94.94           O  
ATOM   3482  CG  TYR B 210      -4.598 -26.312 -10.117  1.00 94.94           C  
ATOM   3483  CD1 TYR B 210      -4.539 -25.922  -8.781  1.00 94.94           C  
ATOM   3484  CD2 TYR B 210      -3.414 -26.656 -10.750  1.00 94.94           C  
ATOM   3485  CE1 TYR B 210      -3.328 -25.891  -8.094  1.00 94.94           C  
ATOM   3486  CE2 TYR B 210      -2.197 -26.641 -10.070  1.00 94.94           C  
ATOM   3487  OH  TYR B 210      -0.966 -26.219  -8.070  1.00 94.94           O  
ATOM   3488  CZ  TYR B 210      -2.166 -26.250  -8.742  1.00 94.94           C  
ATOM   3489  N   VAL B 211      -8.922 -27.406 -10.773  1.00 96.50           N  
ATOM   3490  CA  VAL B 211     -10.250 -27.125 -11.305  1.00 96.50           C  
ATOM   3491  C   VAL B 211     -10.344 -25.656 -11.711  1.00 96.50           C  
ATOM   3492  CB  VAL B 211     -11.352 -27.453 -10.273  1.00 96.50           C  
ATOM   3493  O   VAL B 211      -9.992 -24.766 -10.938  1.00 96.50           O  
ATOM   3494  CG1 VAL B 211     -12.727 -27.094 -10.812  1.00 96.50           C  
ATOM   3495  CG2 VAL B 211     -11.305 -28.938  -9.898  1.00 96.50           C  
ATOM   3496  N   VAL B 212     -10.797 -25.438 -12.898  1.00 96.56           N  
ATOM   3497  CA  VAL B 212     -10.953 -24.078 -13.406  1.00 96.56           C  
ATOM   3498  C   VAL B 212     -12.406 -23.844 -13.812  1.00 96.56           C  
ATOM   3499  CB  VAL B 212     -10.016 -23.812 -14.609  1.00 96.56           C  
ATOM   3500  O   VAL B 212     -12.961 -24.594 -14.625  1.00 96.56           O  
ATOM   3501  CG1 VAL B 212     -10.266 -22.422 -15.195  1.00 96.56           C  
ATOM   3502  CG2 VAL B 212      -8.555 -23.953 -14.180  1.00 96.56           C  
ATOM   3503  N   MET B 213     -12.977 -22.875 -13.203  1.00 96.75           N  
ATOM   3504  CA  MET B 213     -14.320 -22.422 -13.555  1.00 96.75           C  
ATOM   3505  C   MET B 213     -14.281 -21.328 -14.602  1.00 96.75           C  
ATOM   3506  CB  MET B 213     -15.070 -21.938 -12.312  1.00 96.75           C  
ATOM   3507  O   MET B 213     -13.469 -20.391 -14.500  1.00 96.75           O  
ATOM   3508  CG  MET B 213     -14.984 -22.891 -11.125  1.00 96.75           C  
ATOM   3509  SD  MET B 213     -15.820 -24.484 -11.453  1.00 96.75           S  
ATOM   3510  CE  MET B 213     -17.547 -23.938 -11.500  1.00 96.75           C  
ATOM   3511  N   THR B 214     -15.172 -21.422 -15.578  1.00 96.56           N  
ATOM   3512  CA  THR B 214     -15.133 -20.453 -16.656  1.00 96.56           C  
ATOM   3513  C   THR B 214     -16.531 -19.938 -16.984  1.00 96.56           C  
ATOM   3514  CB  THR B 214     -14.500 -21.062 -17.922  1.00 96.56           C  
ATOM   3515  O   THR B 214     -17.484 -20.734 -17.078  1.00 96.56           O  
ATOM   3516  CG2 THR B 214     -14.383 -20.016 -19.031  1.00 96.56           C  
ATOM   3517  OG1 THR B 214     -13.188 -21.547 -17.609  1.00 96.56           O  
ATOM   3518  N   THR B 215     -16.703 -18.703 -17.047  1.00 96.19           N  
ATOM   3519  CA  THR B 215     -17.875 -18.062 -17.625  1.00 96.19           C  
ATOM   3520  C   THR B 215     -17.531 -17.359 -18.938  1.00 96.19           C  
ATOM   3521  CB  THR B 215     -18.500 -17.047 -16.641  1.00 96.19           C  
ATOM   3522  O   THR B 215     -16.531 -16.641 -19.016  1.00 96.19           O  
ATOM   3523  CG2 THR B 215     -19.719 -16.375 -17.250  1.00 96.19           C  
ATOM   3524  OG1 THR B 215     -18.891 -17.734 -15.445  1.00 96.19           O  
ATOM   3525  N   HIS B 216     -18.312 -17.594 -19.938  1.00 95.56           N  
ATOM   3526  CA  HIS B 216     -18.141 -16.938 -21.234  1.00 95.56           C  
ATOM   3527  C   HIS B 216     -19.219 -15.883 -21.453  1.00 95.56           C  
ATOM   3528  CB  HIS B 216     -18.172 -17.969 -22.359  1.00 95.56           C  
ATOM   3529  O   HIS B 216     -20.422 -16.203 -21.438  1.00 95.56           O  
ATOM   3530  CG  HIS B 216     -17.031 -18.938 -22.312  1.00 95.56           C  
ATOM   3531  CD2 HIS B 216     -16.938 -20.172 -21.781  1.00 95.56           C  
ATOM   3532  ND1 HIS B 216     -15.797 -18.656 -22.875  1.00 95.56           N  
ATOM   3533  CE1 HIS B 216     -14.992 -19.688 -22.672  1.00 95.56           C  
ATOM   3534  NE2 HIS B 216     -15.656 -20.625 -22.016  1.00 95.56           N  
ATOM   3535  N   PHE B 217     -18.812 -14.688 -21.594  1.00 94.56           N  
ATOM   3536  CA  PHE B 217     -19.719 -13.617 -21.969  1.00 94.56           C  
ATOM   3537  C   PHE B 217     -19.750 -13.422 -23.484  1.00 94.56           C  
ATOM   3538  CB  PHE B 217     -19.328 -12.312 -21.281  1.00 94.56           C  
ATOM   3539  O   PHE B 217     -18.719 -13.141 -24.094  1.00 94.56           O  
ATOM   3540  CG  PHE B 217     -19.344 -12.383 -19.781  1.00 94.56           C  
ATOM   3541  CD1 PHE B 217     -20.531 -12.219 -19.078  1.00 94.56           C  
ATOM   3542  CD2 PHE B 217     -18.188 -12.617 -19.062  1.00 94.56           C  
ATOM   3543  CE1 PHE B 217     -20.562 -12.289 -17.688  1.00 94.56           C  
ATOM   3544  CE2 PHE B 217     -18.203 -12.688 -17.672  1.00 94.56           C  
ATOM   3545  CZ  PHE B 217     -19.391 -12.523 -16.984  1.00 94.56           C  
ATOM   3546  N   HIS B 218     -20.906 -13.555 -24.047  1.00 93.38           N  
ATOM   3547  CA  HIS B 218     -21.062 -13.477 -25.500  1.00 93.38           C  
ATOM   3548  C   HIS B 218     -21.422 -12.062 -25.938  1.00 93.38           C  
ATOM   3549  CB  HIS B 218     -22.125 -14.461 -25.969  1.00 93.38           C  
ATOM   3550  O   HIS B 218     -22.469 -11.539 -25.562  1.00 93.38           O  
ATOM   3551  CG  HIS B 218     -21.859 -15.883 -25.578  1.00 93.38           C  
ATOM   3552  CD2 HIS B 218     -22.406 -16.656 -24.609  1.00 93.38           C  
ATOM   3553  ND1 HIS B 218     -20.922 -16.672 -26.203  1.00 93.38           N  
ATOM   3554  CE1 HIS B 218     -20.906 -17.859 -25.641  1.00 93.38           C  
ATOM   3555  NE2 HIS B 218     -21.797 -17.875 -24.672  1.00 93.38           N  
ATOM   3556  N   LEU B 219     -20.531 -11.570 -26.750  1.00 91.38           N  
ATOM   3557  CA  LEU B 219     -20.688 -10.195 -27.219  1.00 91.38           C  
ATOM   3558  C   LEU B 219     -20.875 -10.156 -28.719  1.00 91.38           C  
ATOM   3559  CB  LEU B 219     -19.453  -9.359 -26.828  1.00 91.38           C  
ATOM   3560  O   LEU B 219     -20.266 -10.938 -29.453  1.00 91.38           O  
ATOM   3561  CG  LEU B 219     -19.094  -9.359 -25.344  1.00 91.38           C  
ATOM   3562  CD1 LEU B 219     -17.781  -8.617 -25.125  1.00 91.38           C  
ATOM   3563  CD2 LEU B 219     -20.203  -8.734 -24.516  1.00 91.38           C  
ATOM   3564  N   LYS B 220     -21.734  -9.211 -29.109  1.00 88.94           N  
ATOM   3565  CA  LYS B 220     -21.938  -8.930 -30.531  1.00 88.94           C  
ATOM   3566  C   LYS B 220     -21.812  -7.438 -30.812  1.00 88.94           C  
ATOM   3567  CB  LYS B 220     -23.297  -9.445 -31.000  1.00 88.94           C  
ATOM   3568  O   LYS B 220     -22.297  -6.609 -30.031  1.00 88.94           O  
ATOM   3569  CG  LYS B 220     -23.484  -9.398 -32.500  1.00 88.94           C  
ATOM   3570  CD  LYS B 220     -24.828  -9.984 -32.906  1.00 88.94           C  
ATOM   3571  CE  LYS B 220     -25.016  -9.953 -34.438  1.00 88.94           C  
ATOM   3572  NZ  LYS B 220     -26.312 -10.570 -34.844  1.00 88.94           N  
ATOM   3573  N   ARG B 221     -21.219  -7.082 -31.828  1.00 84.81           N  
ATOM   3574  CA  ARG B 221     -21.047  -5.680 -32.188  1.00 84.81           C  
ATOM   3575  C   ARG B 221     -22.344  -5.090 -32.719  1.00 84.81           C  
ATOM   3576  CB  ARG B 221     -19.938  -5.523 -33.250  1.00 84.81           C  
ATOM   3577  O   ARG B 221     -23.141  -5.785 -33.344  1.00 84.81           O  
ATOM   3578  CG  ARG B 221     -19.344  -4.125 -33.312  1.00 84.81           C  
ATOM   3579  CD  ARG B 221     -18.141  -4.070 -34.219  1.00 84.81           C  
ATOM   3580  NE  ARG B 221     -16.953  -4.656 -33.594  1.00 84.81           N  
ATOM   3581  NH1 ARG B 221     -15.992  -2.629 -33.062  1.00 84.81           N  
ATOM   3582  NH2 ARG B 221     -14.938  -4.590 -32.500  1.00 84.81           N  
ATOM   3583  CZ  ARG B 221     -15.961  -3.957 -33.062  1.00 84.81           C  
TER    3584      ARG B 221                                                      
ATOM   3585  N   GLN C   1      29.844  16.891  33.719  1.00 27.56           N  
ATOM   3586  CA  GLN C   1      29.766  15.477  33.406  1.00 27.56           C  
ATOM   3587  C   GLN C   1      29.859  15.242  31.891  1.00 27.56           C  
ATOM   3588  CB  GLN C   1      28.469  14.883  33.938  1.00 27.56           C  
ATOM   3589  O   GLN C   1      29.156  15.875  31.109  1.00 27.56           O  
ATOM   3590  CG  GLN C   1      28.578  14.336  35.344  1.00 27.56           C  
ATOM   3591  CD  GLN C   1      27.281  13.695  35.844  1.00 27.56           C  
ATOM   3592  NE2 GLN C   1      27.344  13.055  37.000  1.00 27.56           N  
ATOM   3593  OE1 GLN C   1      26.250  13.789  35.188  1.00 27.56           O  
ATOM   3594  N   SER C   2      31.000  14.758  31.391  1.00 33.47           N  
ATOM   3595  CA  SER C   2      31.500  14.734  30.016  1.00 33.47           C  
ATOM   3596  C   SER C   2      30.516  14.008  29.094  1.00 33.47           C  
ATOM   3597  CB  SER C   2      32.875  14.070  29.953  1.00 33.47           C  
ATOM   3598  O   SER C   2      30.016  12.945  29.438  1.00 33.47           O  
ATOM   3599  OG  SER C   2      32.750  12.664  30.000  1.00 33.47           O  
ATOM   3600  N   VAL C   3      29.875  14.609  28.141  1.00 42.06           N  
ATOM   3601  CA  VAL C   3      28.922  14.234  27.109  1.00 42.06           C  
ATOM   3602  C   VAL C   3      29.344  12.914  26.453  1.00 42.06           C  
ATOM   3603  CB  VAL C   3      28.781  15.336  26.031  1.00 42.06           C  
ATOM   3604  O   VAL C   3      28.547  12.266  25.766  1.00 42.06           O  
ATOM   3605  CG1 VAL C   3      27.672  14.992  25.047  1.00 42.06           C  
ATOM   3606  CG2 VAL C   3      28.531  16.688  26.688  1.00 42.06           C  
ATOM   3607  N   ASN C   4      30.719  12.547  26.469  1.00 38.94           N  
ATOM   3608  CA  ASN C   4      31.312  11.484  25.672  1.00 38.94           C  
ATOM   3609  C   ASN C   4      31.234  10.133  26.375  1.00 38.94           C  
ATOM   3610  CB  ASN C   4      32.781  11.820  25.344  1.00 38.94           C  
ATOM   3611  O   ASN C   4      32.000   9.219  26.078  1.00 38.94           O  
ATOM   3612  CG  ASN C   4      32.906  12.836  24.219  1.00 38.94           C  
ATOM   3613  ND2 ASN C   4      34.062  13.453  24.109  1.00 38.94           N  
ATOM   3614  OD1 ASN C   4      31.953  13.062  23.469  1.00 38.94           O  
ATOM   3615  N   ASP C   5      30.766   9.898  27.672  1.00 45.25           N  
ATOM   3616  CA  ASP C   5      30.844   8.617  28.359  1.00 45.25           C  
ATOM   3617  C   ASP C   5      29.969   7.566  27.672  1.00 45.25           C  
ATOM   3618  CB  ASP C   5      30.406   8.758  29.828  1.00 45.25           C  
ATOM   3619  O   ASP C   5      28.812   7.832  27.344  1.00 45.25           O  
ATOM   3620  CG  ASP C   5      31.219   7.902  30.781  1.00 45.25           C  
ATOM   3621  OD1 ASP C   5      31.953   7.004  30.312  1.00 45.25           O  
ATOM   3622  OD2 ASP C   5      31.141   8.125  32.000  1.00 45.25           O  
ATOM   3623  N   PRO C   6      30.641   6.418  27.125  1.00 50.53           N  
ATOM   3624  CA  PRO C   6      29.953   5.254  26.562  1.00 50.53           C  
ATOM   3625  C   PRO C   6      28.609   4.977  27.234  1.00 50.53           C  
ATOM   3626  CB  PRO C   6      30.938   4.109  26.812  1.00 50.53           C  
ATOM   3627  O   PRO C   6      27.797   4.230  26.703  1.00 50.53           O  
ATOM   3628  CG  PRO C   6      32.062   4.730  27.594  1.00 50.53           C  
ATOM   3629  CD  PRO C   6      31.766   6.195  27.766  1.00 50.53           C  
ATOM   3630  N   SER C   7      28.453   5.438  28.594  1.00 56.16           N  
ATOM   3631  CA  SER C   7      27.312   5.379  29.500  1.00 56.16           C  
ATOM   3632  C   SER C   7      26.125   6.152  28.953  1.00 56.16           C  
ATOM   3633  CB  SER C   7      27.688   5.938  30.875  1.00 56.16           C  
ATOM   3634  O   SER C   7      25.000   6.012  29.438  1.00 56.16           O  
ATOM   3635  OG  SER C   7      28.031   7.312  30.781  1.00 56.16           O  
ATOM   3636  N   ASN C   8      26.453   6.863  27.734  1.00 69.19           N  
ATOM   3637  CA  ASN C   8      25.469   7.812  27.250  1.00 69.19           C  
ATOM   3638  C   ASN C   8      24.375   7.117  26.453  1.00 69.19           C  
ATOM   3639  CB  ASN C   8      26.125   8.914  26.422  1.00 69.19           C  
ATOM   3640  O   ASN C   8      23.188   7.406  26.609  1.00 69.19           O  
ATOM   3641  CG  ASN C   8      26.031  10.273  27.078  1.00 69.19           C  
ATOM   3642  ND2 ASN C   8      26.766  11.242  26.531  1.00 69.19           N  
ATOM   3643  OD1 ASN C   8      25.312  10.461  28.062  1.00 69.19           O  
ATOM   3644  N   MET C   9      24.812   5.977  25.766  1.00 80.56           N  
ATOM   3645  CA  MET C   9      23.781   5.305  24.969  1.00 80.56           C  
ATOM   3646  C   MET C   9      22.766   4.625  25.875  1.00 80.56           C  
ATOM   3647  CB  MET C   9      24.422   4.281  24.031  1.00 80.56           C  
ATOM   3648  O   MET C   9      21.562   4.660  25.594  1.00 80.56           O  
ATOM   3649  CG  MET C   9      23.453   3.701  23.016  1.00 80.56           C  
ATOM   3650  SD  MET C   9      22.938   4.930  21.750  1.00 80.56           S  
ATOM   3651  CE  MET C   9      24.453   5.016  20.766  1.00 80.56           C  
ATOM   3652  N   SER C  10      23.297   4.012  26.906  1.00 83.69           N  
ATOM   3653  CA  SER C  10      22.391   3.350  27.844  1.00 83.69           C  
ATOM   3654  C   SER C  10      21.453   4.352  28.516  1.00 83.69           C  
ATOM   3655  CB  SER C  10      23.188   2.592  28.906  1.00 83.69           C  
ATOM   3656  O   SER C  10      20.281   4.070  28.719  1.00 83.69           O  
ATOM   3657  OG  SER C  10      24.000   3.482  29.672  1.00 83.69           O  
ATOM   3658  N   LEU C  11      22.094   5.461  28.828  1.00 87.12           N  
ATOM   3659  CA  LEU C  11      21.281   6.504  29.453  1.00 87.12           C  
ATOM   3660  C   LEU C  11      20.219   7.016  28.484  1.00 87.12           C  
ATOM   3661  CB  LEU C  11      22.172   7.668  29.906  1.00 87.12           C  
ATOM   3662  O   LEU C  11      19.062   7.242  28.891  1.00 87.12           O  
ATOM   3663  CG  LEU C  11      21.484   8.773  30.719  1.00 87.12           C  
ATOM   3664  CD1 LEU C  11      21.000   8.227  32.062  1.00 87.12           C  
ATOM   3665  CD2 LEU C  11      22.422   9.953  30.922  1.00 87.12           C  
ATOM   3666  N   VAL C  12      20.594   7.188  27.297  1.00 88.06           N  
ATOM   3667  CA  VAL C  12      19.656   7.660  26.281  1.00 88.06           C  
ATOM   3668  C   VAL C  12      18.562   6.621  26.062  1.00 88.06           C  
ATOM   3669  CB  VAL C  12      20.375   7.957  24.938  1.00 88.06           C  
ATOM   3670  O   VAL C  12      17.375   6.965  26.000  1.00 88.06           O  
ATOM   3671  CG1 VAL C  12      19.359   8.281  23.844  1.00 88.06           C  
ATOM   3672  CG2 VAL C  12      21.359   9.109  25.109  1.00 88.06           C  
ATOM   3673  N   LYS C  13      18.969   5.418  26.000  1.00 89.50           N  
ATOM   3674  CA  LYS C  13      18.000   4.340  25.828  1.00 89.50           C  
ATOM   3675  C   LYS C  13      17.000   4.316  26.984  1.00 89.50           C  
ATOM   3676  CB  LYS C  13      18.719   2.990  25.719  1.00 89.50           C  
ATOM   3677  O   LYS C  13      15.797   4.199  26.766  1.00 89.50           O  
ATOM   3678  CG  LYS C  13      17.766   1.804  25.578  1.00 89.50           C  
ATOM   3679  CD  LYS C  13      18.531   0.494  25.453  1.00 89.50           C  
ATOM   3680  CE  LYS C  13      17.594  -0.694  25.312  1.00 89.50           C  
ATOM   3681  NZ  LYS C  13      16.484  -0.635  26.312  1.00 89.50           N  
ATOM   3682  N   GLU C  14      17.500   4.387  28.141  1.00 91.44           N  
ATOM   3683  CA  GLU C  14      16.625   4.395  29.312  1.00 91.44           C  
ATOM   3684  C   GLU C  14      15.672   5.582  29.281  1.00 91.44           C  
ATOM   3685  CB  GLU C  14      17.469   4.418  30.594  1.00 91.44           C  
ATOM   3686  O   GLU C  14      14.508   5.457  29.656  1.00 91.44           O  
ATOM   3687  CG  GLU C  14      18.094   3.078  30.953  1.00 91.44           C  
ATOM   3688  CD  GLU C  14      18.969   3.131  32.188  1.00 91.44           C  
ATOM   3689  OE1 GLU C  14      19.609   2.111  32.531  1.00 91.44           O  
ATOM   3690  OE2 GLU C  14      19.016   4.203  32.844  1.00 91.44           O  
ATOM   3691  N   THR C  15      16.234   6.684  28.938  1.00 91.69           N  
ATOM   3692  CA  THR C  15      15.414   7.887  28.859  1.00 91.69           C  
ATOM   3693  C   THR C  15      14.273   7.699  27.859  1.00 91.69           C  
ATOM   3694  CB  THR C  15      16.266   9.109  28.453  1.00 91.69           C  
ATOM   3695  O   THR C  15      13.117   7.977  28.172  1.00 91.69           O  
ATOM   3696  CG2 THR C  15      15.398  10.367  28.359  1.00 91.69           C  
ATOM   3697  OG1 THR C  15      17.297   9.320  29.422  1.00 91.69           O  
ATOM   3698  N   VAL C  16      14.609   7.188  26.703  1.00 92.25           N  
ATOM   3699  CA  VAL C  16      13.594   6.977  25.672  1.00 92.25           C  
ATOM   3700  C   VAL C  16      12.586   5.934  26.141  1.00 92.25           C  
ATOM   3701  CB  VAL C  16      14.227   6.539  24.328  1.00 92.25           C  
ATOM   3702  O   VAL C  16      11.375   6.105  25.953  1.00 92.25           O  
ATOM   3703  CG1 VAL C  16      13.148   6.137  23.328  1.00 92.25           C  
ATOM   3704  CG2 VAL C  16      15.102   7.652  23.766  1.00 92.25           C  
ATOM   3705  N   ASP C  17      13.062   4.879  26.766  1.00 93.88           N  
ATOM   3706  CA  ASP C  17      12.172   3.855  27.312  1.00 93.88           C  
ATOM   3707  C   ASP C  17      11.195   4.453  28.328  1.00 93.88           C  
ATOM   3708  CB  ASP C  17      12.984   2.732  27.953  1.00 93.88           C  
ATOM   3709  O   ASP C  17      10.008   4.141  28.312  1.00 93.88           O  
ATOM   3710  CG  ASP C  17      13.586   1.777  26.953  1.00 93.88           C  
ATOM   3711  OD1 ASP C  17      13.195   1.810  25.766  1.00 93.88           O  
ATOM   3712  OD2 ASP C  17      14.469   0.983  27.344  1.00 93.88           O  
ATOM   3713  N   ARG C  18      11.664   5.301  29.109  1.00 94.06           N  
ATOM   3714  CA  ARG C  18      10.836   5.934  30.125  1.00 94.06           C  
ATOM   3715  C   ARG C  18       9.781   6.840  29.500  1.00 94.06           C  
ATOM   3716  CB  ARG C  18      11.703   6.738  31.094  1.00 94.06           C  
ATOM   3717  O   ARG C  18       8.633   6.863  29.938  1.00 94.06           O  
ATOM   3718  CG  ARG C  18      10.945   7.273  32.312  1.00 94.06           C  
ATOM   3719  CD  ARG C  18      11.852   8.078  33.219  1.00 94.06           C  
ATOM   3720  NE  ARG C  18      13.195   8.203  32.688  1.00 94.06           N  
ATOM   3721  NH1 ARG C  18      13.406  10.453  33.188  1.00 94.06           N  
ATOM   3722  NH2 ARG C  18      15.125   9.336  32.156  1.00 94.06           N  
ATOM   3723  CZ  ARG C  18      13.906   9.328  32.688  1.00 94.06           C  
ATOM   3724  N   LEU C  19      10.195   7.613  28.531  1.00 94.19           N  
ATOM   3725  CA  LEU C  19       9.281   8.539  27.859  1.00 94.19           C  
ATOM   3726  C   LEU C  19       8.133   7.789  27.203  1.00 94.19           C  
ATOM   3727  CB  LEU C  19      10.031   9.375  26.828  1.00 94.19           C  
ATOM   3728  O   LEU C  19       6.984   8.242  27.250  1.00 94.19           O  
ATOM   3729  CG  LEU C  19      11.016  10.414  27.359  1.00 94.19           C  
ATOM   3730  CD1 LEU C  19      11.781  11.062  26.219  1.00 94.19           C  
ATOM   3731  CD2 LEU C  19      10.289  11.461  28.188  1.00 94.19           C  
ATOM   3732  N   LEU C  20       8.422   6.605  26.656  1.00 94.06           N  
ATOM   3733  CA  LEU C  20       7.426   5.895  25.859  1.00 94.06           C  
ATOM   3734  C   LEU C  20       6.617   4.938  26.734  1.00 94.06           C  
ATOM   3735  CB  LEU C  20       8.102   5.117  24.719  1.00 94.06           C  
ATOM   3736  O   LEU C  20       5.527   4.508  26.344  1.00 94.06           O  
ATOM   3737  CG  LEU C  20       8.758   5.957  23.625  1.00 94.06           C  
ATOM   3738  CD1 LEU C  20       9.375   5.051  22.562  1.00 94.06           C  
ATOM   3739  CD2 LEU C  20       7.754   6.914  23.000  1.00 94.06           C  
ATOM   3740  N   LYS C  21       7.215   4.652  27.844  1.00 92.06           N  
ATOM   3741  CA  LYS C  21       6.488   3.758  28.750  1.00 92.06           C  
ATOM   3742  C   LYS C  21       5.180   4.391  29.219  1.00 92.06           C  
ATOM   3743  CB  LYS C  21       7.355   3.389  29.953  1.00 92.06           C  
ATOM   3744  O   LYS C  21       5.191   5.430  29.875  1.00 92.06           O  
ATOM   3745  CG  LYS C  21       6.773   2.277  30.812  1.00 92.06           C  
ATOM   3746  CD  LYS C  21       7.730   1.884  31.938  1.00 92.06           C  
ATOM   3747  CE  LYS C  21       7.168   0.740  32.781  1.00 92.06           C  
ATOM   3748  NZ  LYS C  21       8.125   0.307  33.844  1.00 92.06           N  
ATOM   3749  N   GLY C  22       4.062   3.824  28.812  1.00 89.00           N  
ATOM   3750  CA  GLY C  22       2.756   4.305  29.234  1.00 89.00           C  
ATOM   3751  C   GLY C  22       2.262   5.484  28.422  1.00 89.00           C  
ATOM   3752  O   GLY C  22       1.242   6.094  28.750  1.00 89.00           O  
ATOM   3753  N   TYR C  23       3.039   5.988  27.500  1.00 92.38           N  
ATOM   3754  CA  TYR C  23       2.607   7.082  26.641  1.00 92.38           C  
ATOM   3755  C   TYR C  23       1.368   6.691  25.844  1.00 92.38           C  
ATOM   3756  CB  TYR C  23       3.734   7.492  25.688  1.00 92.38           C  
ATOM   3757  O   TYR C  23       1.386   5.711  25.094  1.00 92.38           O  
ATOM   3758  CG  TYR C  23       3.404   8.695  24.828  1.00 92.38           C  
ATOM   3759  CD1 TYR C  23       2.883   8.539  23.547  1.00 92.38           C  
ATOM   3760  CD2 TYR C  23       3.615   9.984  25.312  1.00 92.38           C  
ATOM   3761  CE1 TYR C  23       2.578   9.648  22.766  1.00 92.38           C  
ATOM   3762  CE2 TYR C  23       3.314  11.094  24.531  1.00 92.38           C  
ATOM   3763  OH  TYR C  23       2.498  12.016  22.484  1.00 92.38           O  
ATOM   3764  CZ  TYR C  23       2.797  10.922  23.266  1.00 92.38           C  
ATOM   3765  N   ASP C  24       0.324   7.371  26.000  1.00 90.50           N  
ATOM   3766  CA  ASP C  24      -0.937   7.082  25.328  1.00 90.50           C  
ATOM   3767  C   ASP C  24      -1.084   7.918  24.047  1.00 90.50           C  
ATOM   3768  CB  ASP C  24      -2.119   7.336  26.266  1.00 90.50           C  
ATOM   3769  O   ASP C  24      -1.442   9.094  24.109  1.00 90.50           O  
ATOM   3770  CG  ASP C  24      -3.416   6.730  25.750  1.00 90.50           C  
ATOM   3771  OD1 ASP C  24      -3.535   6.469  24.531  1.00 90.50           O  
ATOM   3772  OD2 ASP C  24      -4.332   6.516  26.578  1.00 90.50           O  
ATOM   3773  N   ILE C  25      -0.833   7.293  22.969  1.00 90.19           N  
ATOM   3774  CA  ILE C  25      -0.811   7.957  21.672  1.00 90.19           C  
ATOM   3775  C   ILE C  25      -2.219   8.414  21.297  1.00 90.19           C  
ATOM   3776  CB  ILE C  25      -0.245   7.027  20.578  1.00 90.19           C  
ATOM   3777  O   ILE C  25      -2.391   9.281  20.438  1.00 90.19           O  
ATOM   3778  CG1 ILE C  25      -0.149   7.773  19.234  1.00 90.19           C  
ATOM   3779  CG2 ILE C  25      -1.106   5.770  20.438  1.00 90.19           C  
ATOM   3780  CD1 ILE C  25       0.622   7.023  18.156  1.00 90.19           C  
ATOM   3781  N   ARG C  26      -3.254   7.965  21.922  1.00 87.25           N  
ATOM   3782  CA  ARG C  26      -4.637   8.266  21.578  1.00 87.25           C  
ATOM   3783  C   ARG C  26      -5.043   9.648  22.094  1.00 87.25           C  
ATOM   3784  CB  ARG C  26      -5.582   7.203  22.141  1.00 87.25           C  
ATOM   3785  O   ARG C  26      -6.035  10.219  21.641  1.00 87.25           O  
ATOM   3786  CG  ARG C  26      -5.312   5.801  21.609  1.00 87.25           C  
ATOM   3787  CD  ARG C  26      -6.070   4.746  22.406  1.00 87.25           C  
ATOM   3788  NE  ARG C  26      -5.605   4.672  23.781  1.00 87.25           N  
ATOM   3789  NH1 ARG C  26      -7.070   2.994  24.406  1.00 87.25           N  
ATOM   3790  NH2 ARG C  26      -5.598   3.855  25.922  1.00 87.25           N  
ATOM   3791  CZ  ARG C  26      -6.090   3.840  24.703  1.00 87.25           C  
ATOM   3792  N   LEU C  27      -4.266  10.172  22.969  1.00 88.88           N  
ATOM   3793  CA  LEU C  27      -4.613  11.430  23.625  1.00 88.88           C  
ATOM   3794  C   LEU C  27      -3.691  12.547  23.156  1.00 88.88           C  
ATOM   3795  CB  LEU C  27      -4.539  11.281  25.141  1.00 88.88           C  
ATOM   3796  O   LEU C  27      -2.469  12.383  23.125  1.00 88.88           O  
ATOM   3797  CG  LEU C  27      -5.418  10.203  25.766  1.00 88.88           C  
ATOM   3798  CD1 LEU C  27      -5.160  10.109  27.266  1.00 88.88           C  
ATOM   3799  CD2 LEU C  27      -6.891  10.484  25.500  1.00 88.88           C  
ATOM   3800  N   ARG C  28      -4.289  13.625  22.797  1.00 91.44           N  
ATOM   3801  CA  ARG C  28      -3.490  14.812  22.516  1.00 91.44           C  
ATOM   3802  C   ARG C  28      -2.781  15.312  23.766  1.00 91.44           C  
ATOM   3803  CB  ARG C  28      -4.367  15.922  21.922  1.00 91.44           C  
ATOM   3804  O   ARG C  28      -3.184  14.984  24.875  1.00 91.44           O  
ATOM   3805  CG  ARG C  28      -5.406  16.453  22.891  1.00 91.44           C  
ATOM   3806  CD  ARG C  28      -6.098  17.703  22.344  1.00 91.44           C  
ATOM   3807  NE  ARG C  28      -6.992  18.297  23.328  1.00 91.44           N  
ATOM   3808  NH1 ARG C  28      -5.465  19.875  24.062  1.00 91.44           N  
ATOM   3809  NH2 ARG C  28      -7.562  19.781  24.984  1.00 91.44           N  
ATOM   3810  CZ  ARG C  28      -6.672  19.312  24.125  1.00 91.44           C  
ATOM   3811  N   PRO C  29      -1.710  16.141  23.578  1.00 93.75           N  
ATOM   3812  CA  PRO C  29      -1.064  16.734  24.750  1.00 93.75           C  
ATOM   3813  C   PRO C  29      -2.025  17.578  25.578  1.00 93.75           C  
ATOM   3814  CB  PRO C  29       0.029  17.609  24.125  1.00 93.75           C  
ATOM   3815  O   PRO C  29      -2.887  18.266  25.031  1.00 93.75           O  
ATOM   3816  CG  PRO C  29       0.293  17.016  22.781  1.00 93.75           C  
ATOM   3817  CD  PRO C  29      -0.997  16.469  22.250  1.00 93.75           C  
ATOM   3818  N   ASP C  30      -1.914  17.391  26.875  1.00 89.25           N  
ATOM   3819  CA  ASP C  30      -2.717  18.141  27.844  1.00 89.25           C  
ATOM   3820  C   ASP C  30      -4.207  17.938  27.594  1.00 89.25           C  
ATOM   3821  CB  ASP C  30      -2.371  19.625  27.781  1.00 89.25           C  
ATOM   3822  O   ASP C  30      -4.973  18.906  27.531  1.00 89.25           O  
ATOM   3823  CG  ASP C  30      -2.631  20.344  29.094  1.00 89.25           C  
ATOM   3824  OD1 ASP C  30      -2.891  19.688  30.109  1.00 89.25           O  
ATOM   3825  OD2 ASP C  30      -2.580  21.594  29.094  1.00 89.25           O  
ATOM   3826  N   PHE C  31      -4.590  16.781  27.359  1.00 86.81           N  
ATOM   3827  CA  PHE C  31      -5.988  16.453  27.109  1.00 86.81           C  
ATOM   3828  C   PHE C  31      -6.875  16.984  28.234  1.00 86.81           C  
ATOM   3829  CB  PHE C  31      -6.172  14.938  26.969  1.00 86.81           C  
ATOM   3830  O   PHE C  31      -6.574  16.781  29.422  1.00 86.81           O  
ATOM   3831  CG  PHE C  31      -7.555  14.531  26.531  1.00 86.81           C  
ATOM   3832  CD1 PHE C  31      -8.547  14.281  27.469  1.00 86.81           C  
ATOM   3833  CD2 PHE C  31      -7.859  14.398  25.188  1.00 86.81           C  
ATOM   3834  CE1 PHE C  31      -9.828  13.906  27.078  1.00 86.81           C  
ATOM   3835  CE2 PHE C  31      -9.141  14.031  24.781  1.00 86.81           C  
ATOM   3836  CZ  PHE C  31     -10.117  13.781  25.719  1.00 86.81           C  
ATOM   3837  N   GLY C  32      -7.984  17.578  27.875  1.00 80.94           N  
ATOM   3838  CA  GLY C  32      -8.859  18.203  28.844  1.00 80.94           C  
ATOM   3839  C   GLY C  32      -8.422  19.609  29.234  1.00 80.94           C  
ATOM   3840  O   GLY C  32      -9.156  20.328  29.922  1.00 80.94           O  
ATOM   3841  N   GLY C  33      -7.191  19.969  28.844  1.00 87.19           N  
ATOM   3842  CA  GLY C  33      -6.664  21.297  29.094  1.00 87.19           C  
ATOM   3843  C   GLY C  33      -6.793  22.219  27.906  1.00 87.19           C  
ATOM   3844  O   GLY C  33      -7.684  22.047  27.062  1.00 87.19           O  
ATOM   3845  N   PRO C  34      -6.035  23.297  27.953  1.00 92.06           N  
ATOM   3846  CA  PRO C  34      -6.055  24.234  26.828  1.00 92.06           C  
ATOM   3847  C   PRO C  34      -5.656  23.578  25.500  1.00 92.06           C  
ATOM   3848  CB  PRO C  34      -5.035  25.297  27.234  1.00 92.06           C  
ATOM   3849  O   PRO C  34      -5.047  22.500  25.500  1.00 92.06           O  
ATOM   3850  CG  PRO C  34      -4.867  25.125  28.703  1.00 92.06           C  
ATOM   3851  CD  PRO C  34      -5.199  23.703  29.047  1.00 92.06           C  
ATOM   3852  N   PRO C  35      -6.078  24.188  24.500  1.00 95.94           N  
ATOM   3853  CA  PRO C  35      -5.734  23.625  23.188  1.00 95.94           C  
ATOM   3854  C   PRO C  35      -4.227  23.562  22.953  1.00 95.94           C  
ATOM   3855  CB  PRO C  35      -6.387  24.609  22.203  1.00 95.94           C  
ATOM   3856  O   PRO C  35      -3.479  24.406  23.469  1.00 95.94           O  
ATOM   3857  CG  PRO C  35      -6.555  25.875  22.984  1.00 95.94           C  
ATOM   3858  CD  PRO C  35      -6.730  25.516  24.438  1.00 95.94           C  
ATOM   3859  N   VAL C  36      -3.809  22.547  22.250  1.00 96.69           N  
ATOM   3860  CA  VAL C  36      -2.410  22.375  21.891  1.00 96.69           C  
ATOM   3861  C   VAL C  36      -2.055  23.328  20.750  1.00 96.69           C  
ATOM   3862  CB  VAL C  36      -2.109  20.922  21.484  1.00 96.69           C  
ATOM   3863  O   VAL C  36      -2.719  23.328  19.703  1.00 96.69           O  
ATOM   3864  CG1 VAL C  36      -0.632  20.750  21.141  1.00 96.69           C  
ATOM   3865  CG2 VAL C  36      -2.514  19.953  22.609  1.00 96.69           C  
ATOM   3866  N   ALA C  37      -1.037  24.094  20.906  1.00 97.75           N  
ATOM   3867  CA  ALA C  37      -0.554  24.984  19.844  1.00 97.75           C  
ATOM   3868  C   ALA C  37       0.418  24.250  18.922  1.00 97.75           C  
ATOM   3869  CB  ALA C  37       0.113  26.219  20.453  1.00 97.75           C  
ATOM   3870  O   ALA C  37       1.477  23.797  19.359  1.00 97.75           O  
ATOM   3871  N   VAL C  38       0.059  24.156  17.703  1.00 97.81           N  
ATOM   3872  CA  VAL C  38       0.916  23.516  16.719  1.00 97.81           C  
ATOM   3873  C   VAL C  38       1.471  24.562  15.750  1.00 97.81           C  
ATOM   3874  CB  VAL C  38       0.156  22.422  15.938  1.00 97.81           C  
ATOM   3875  O   VAL C  38       0.716  25.188  15.008  1.00 97.81           O  
ATOM   3876  CG1 VAL C  38       1.077  21.750  14.922  1.00 97.81           C  
ATOM   3877  CG2 VAL C  38      -0.434  21.391  16.891  1.00 97.81           C  
ATOM   3878  N   GLY C  39       2.799  24.734  15.773  1.00 97.81           N  
ATOM   3879  CA  GLY C  39       3.482  25.641  14.852  1.00 97.81           C  
ATOM   3880  C   GLY C  39       3.908  24.953  13.562  1.00 97.81           C  
ATOM   3881  O   GLY C  39       4.434  23.844  13.586  1.00 97.81           O  
ATOM   3882  N   MET C  40       3.680  25.656  12.508  1.00 96.31           N  
ATOM   3883  CA  MET C  40       3.961  25.047  11.219  1.00 96.31           C  
ATOM   3884  C   MET C  40       4.934  25.891  10.406  1.00 96.31           C  
ATOM   3885  CB  MET C  40       2.668  24.828  10.430  1.00 96.31           C  
ATOM   3886  O   MET C  40       4.859  27.125  10.422  1.00 96.31           O  
ATOM   3887  CG  MET C  40       1.682  23.891  11.109  1.00 96.31           C  
ATOM   3888  SD  MET C  40       0.191  23.578  10.086  1.00 96.31           S  
ATOM   3889  CE  MET C  40      -0.748  22.500  11.211  1.00 96.31           C  
ATOM   3890  N   ASN C  41       5.871  25.188   9.695  1.00 95.25           N  
ATOM   3891  CA  ASN C  41       6.812  25.734   8.719  1.00 95.25           C  
ATOM   3892  C   ASN C  41       6.797  24.938   7.418  1.00 95.25           C  
ATOM   3893  CB  ASN C  41       8.227  25.766   9.305  1.00 95.25           C  
ATOM   3894  O   ASN C  41       6.645  23.703   7.434  1.00 95.25           O  
ATOM   3895  CG  ASN C  41       8.305  26.531  10.602  1.00 95.25           C  
ATOM   3896  ND2 ASN C  41       8.609  27.828  10.516  1.00 95.25           N  
ATOM   3897  OD1 ASN C  41       8.094  25.969  11.680  1.00 95.25           O  
ATOM   3898  N   ILE C  42       6.949  25.688   6.324  1.00 95.44           N  
ATOM   3899  CA  ILE C  42       6.988  25.031   5.027  1.00 95.44           C  
ATOM   3900  C   ILE C  42       8.211  25.484   4.246  1.00 95.44           C  
ATOM   3901  CB  ILE C  42       5.699  25.297   4.215  1.00 95.44           C  
ATOM   3902  O   ILE C  42       8.469  26.688   4.133  1.00 95.44           O  
ATOM   3903  CG1 ILE C  42       4.492  24.641   4.887  1.00 95.44           C  
ATOM   3904  CG2 ILE C  42       5.859  24.812   2.771  1.00 95.44           C  
ATOM   3905  CD1 ILE C  42       3.160  24.969   4.230  1.00 95.44           C  
ATOM   3906  N   ASP C  43       8.984  24.578   3.820  1.00 93.88           N  
ATOM   3907  CA  ASP C  43      10.039  24.828   2.838  1.00 93.88           C  
ATOM   3908  C   ASP C  43       9.664  24.266   1.472  1.00 93.88           C  
ATOM   3909  CB  ASP C  43      11.367  24.234   3.307  1.00 93.88           C  
ATOM   3910  O   ASP C  43       9.594  23.047   1.299  1.00 93.88           O  
ATOM   3911  CG  ASP C  43      12.516  24.547   2.365  1.00 93.88           C  
ATOM   3912  OD1 ASP C  43      12.430  25.531   1.594  1.00 93.88           O  
ATOM   3913  OD2 ASP C  43      13.523  23.797   2.393  1.00 93.88           O  
ATOM   3914  N   ILE C  44       9.445  25.125   0.559  1.00 93.25           N  
ATOM   3915  CA  ILE C  44       9.016  24.703  -0.766  1.00 93.25           C  
ATOM   3916  C   ILE C  44      10.211  24.219  -1.576  1.00 93.25           C  
ATOM   3917  CB  ILE C  44       8.281  25.828  -1.514  1.00 93.25           C  
ATOM   3918  O   ILE C  44      11.141  24.984  -1.834  1.00 93.25           O  
ATOM   3919  CG1 ILE C  44       7.094  26.344  -0.685  1.00 93.25           C  
ATOM   3920  CG2 ILE C  44       7.820  25.359  -2.896  1.00 93.25           C  
ATOM   3921  CD1 ILE C  44       5.992  26.984  -1.513  1.00 93.25           C  
ATOM   3922  N   ALA C  45      10.164  22.984  -1.920  1.00 90.38           N  
ATOM   3923  CA  ALA C  45      11.242  22.406  -2.721  1.00 90.38           C  
ATOM   3924  C   ALA C  45      11.039  22.703  -4.203  1.00 90.38           C  
ATOM   3925  CB  ALA C  45      11.344  20.906  -2.486  1.00 90.38           C  
ATOM   3926  O   ALA C  45      11.992  23.031  -4.914  1.00 90.38           O  
ATOM   3927  N   SER C  46       9.789  22.547  -4.652  1.00 88.69           N  
ATOM   3928  CA  SER C  46       9.492  22.797  -6.059  1.00 88.69           C  
ATOM   3929  C   SER C  46       7.992  22.906  -6.297  1.00 88.69           C  
ATOM   3930  CB  SER C  46      10.070  21.672  -6.930  1.00 88.69           C  
ATOM   3931  O   SER C  46       7.188  22.438  -5.492  1.00 88.69           O  
ATOM   3932  OG  SER C  46       9.406  20.453  -6.684  1.00 88.69           O  
ATOM   3933  N   ILE C  47       7.633  23.609  -7.336  1.00 87.50           N  
ATOM   3934  CA  ILE C  47       6.301  23.609  -7.926  1.00 87.50           C  
ATOM   3935  C   ILE C  47       6.363  23.047  -9.344  1.00 87.50           C  
ATOM   3936  CB  ILE C  47       5.691  25.031  -7.938  1.00 87.50           C  
ATOM   3937  O   ILE C  47       6.895  23.703 -10.250  1.00 87.50           O  
ATOM   3938  CG1 ILE C  47       5.570  25.578  -6.508  1.00 87.50           C  
ATOM   3939  CG2 ILE C  47       4.328  25.031  -8.641  1.00 87.50           C  
ATOM   3940  CD1 ILE C  47       5.023  27.000  -6.426  1.00 87.50           C  
ATOM   3941  N   ASP C  48       5.945  21.859  -9.523  1.00 80.88           N  
ATOM   3942  CA  ASP C  48       6.211  21.078 -10.719  1.00 80.88           C  
ATOM   3943  C   ASP C  48       5.234  21.438 -11.844  1.00 80.88           C  
ATOM   3944  CB  ASP C  48       6.133  19.578 -10.414  1.00 80.88           C  
ATOM   3945  O   ASP C  48       5.625  21.516 -13.008  1.00 80.88           O  
ATOM   3946  CG  ASP C  48       7.219  19.109  -9.461  1.00 80.88           C  
ATOM   3947  OD1 ASP C  48       8.344  19.656  -9.500  1.00 80.88           O  
ATOM   3948  OD2 ASP C  48       6.949  18.188  -8.656  1.00 80.88           O  
ATOM   3949  N   MET C  49       4.004  21.469 -11.547  1.00 84.88           N  
ATOM   3950  CA  MET C  49       3.023  21.625 -12.617  1.00 84.88           C  
ATOM   3951  C   MET C  49       1.844  22.469 -12.164  1.00 84.88           C  
ATOM   3952  CB  MET C  49       2.529  20.250 -13.086  1.00 84.88           C  
ATOM   3953  O   MET C  49       1.400  22.375 -11.023  1.00 84.88           O  
ATOM   3954  CG  MET C  49       1.616  20.312 -14.305  1.00 84.88           C  
ATOM   3955  SD  MET C  49       1.021  18.656 -14.820  1.00 84.88           S  
ATOM   3956  CE  MET C  49       2.061  17.609 -13.766  1.00 84.88           C  
ATOM   3957  N   VAL C  50       1.525  23.438 -13.086  1.00 88.25           N  
ATOM   3958  CA  VAL C  50       0.256  24.141 -12.984  1.00 88.25           C  
ATOM   3959  C   VAL C  50      -0.619  23.812 -14.188  1.00 88.25           C  
ATOM   3960  CB  VAL C  50       0.468  25.672 -12.875  1.00 88.25           C  
ATOM   3961  O   VAL C  50      -0.296  24.203 -15.320  1.00 88.25           O  
ATOM   3962  CG1 VAL C  50      -0.869  26.391 -12.711  1.00 88.25           C  
ATOM   3963  CG2 VAL C  50       1.396  26.000 -11.703  1.00 88.25           C  
ATOM   3964  N   SER C  51      -1.627  23.156 -13.906  1.00 88.94           N  
ATOM   3965  CA  SER C  51      -2.465  22.672 -15.000  1.00 88.94           C  
ATOM   3966  C   SER C  51      -3.760  23.469 -15.102  1.00 88.94           C  
ATOM   3967  CB  SER C  51      -2.783  21.188 -14.812  1.00 88.94           C  
ATOM   3968  O   SER C  51      -4.621  23.391 -14.227  1.00 88.94           O  
ATOM   3969  OG  SER C  51      -3.689  20.734 -15.805  1.00 88.94           O  
ATOM   3970  N   GLU C  52      -3.975  24.125 -16.234  1.00 85.62           N  
ATOM   3971  CA  GLU C  52      -5.211  24.859 -16.484  1.00 85.62           C  
ATOM   3972  C   GLU C  52      -6.352  23.906 -16.844  1.00 85.62           C  
ATOM   3973  CB  GLU C  52      -5.008  25.891 -17.609  1.00 85.62           C  
ATOM   3974  O   GLU C  52      -7.523  24.234 -16.641  1.00 85.62           O  
ATOM   3975  CG  GLU C  52      -4.031  27.000 -17.250  1.00 85.62           C  
ATOM   3976  CD  GLU C  52      -3.719  27.922 -18.406  1.00 85.62           C  
ATOM   3977  OE1 GLU C  52      -3.023  28.938 -18.203  1.00 85.62           O  
ATOM   3978  OE2 GLU C  52      -4.168  27.625 -19.547  1.00 85.62           O  
ATOM   3979  N   VAL C  53      -5.949  22.812 -17.406  1.00 82.31           N  
ATOM   3980  CA  VAL C  53      -6.941  21.844 -17.844  1.00 82.31           C  
ATOM   3981  C   VAL C  53      -7.555  21.156 -16.625  1.00 82.31           C  
ATOM   3982  CB  VAL C  53      -6.324  20.781 -18.797  1.00 82.31           C  
ATOM   3983  O   VAL C  53      -8.773  21.031 -16.516  1.00 82.31           O  
ATOM   3984  CG1 VAL C  53      -7.344  19.703 -19.141  1.00 82.31           C  
ATOM   3985  CG2 VAL C  53      -5.809  21.453 -20.062  1.00 82.31           C  
ATOM   3986  N   ASN C  54      -6.727  20.812 -15.703  1.00 83.12           N  
ATOM   3987  CA  ASN C  54      -7.188  20.062 -14.539  1.00 83.12           C  
ATOM   3988  C   ASN C  54      -7.512  21.000 -13.367  1.00 83.12           C  
ATOM   3989  CB  ASN C  54      -6.148  19.031 -14.117  1.00 83.12           C  
ATOM   3990  O   ASN C  54      -8.102  20.562 -12.375  1.00 83.12           O  
ATOM   3991  CG  ASN C  54      -5.980  17.922 -15.141  1.00 83.12           C  
ATOM   3992  ND2 ASN C  54      -4.754  17.438 -15.297  1.00 83.12           N  
ATOM   3993  OD1 ASN C  54      -6.941  17.516 -15.797  1.00 83.12           O  
ATOM   3994  N   MET C  55      -7.168  22.266 -13.500  1.00 87.25           N  
ATOM   3995  CA  MET C  55      -7.391  23.266 -12.469  1.00 87.25           C  
ATOM   3996  C   MET C  55      -6.730  22.859 -11.156  1.00 87.25           C  
ATOM   3997  CB  MET C  55      -8.883  23.500 -12.258  1.00 87.25           C  
ATOM   3998  O   MET C  55      -7.375  22.859 -10.109  1.00 87.25           O  
ATOM   3999  CG  MET C  55      -9.594  24.094 -13.469  1.00 87.25           C  
ATOM   4000  SD  MET C  55      -9.039  25.797 -13.836  1.00 87.25           S  
ATOM   4001  CE  MET C  55     -10.359  26.328 -14.961  1.00 87.25           C  
ATOM   4002  N   ASP C  56      -5.469  22.562 -11.242  1.00 91.62           N  
ATOM   4003  CA  ASP C  56      -4.703  22.156 -10.070  1.00 91.62           C  
ATOM   4004  C   ASP C  56      -3.225  22.500 -10.227  1.00 91.62           C  
ATOM   4005  CB  ASP C  56      -4.871  20.656  -9.805  1.00 91.62           C  
ATOM   4006  O   ASP C  56      -2.807  22.984 -11.281  1.00 91.62           O  
ATOM   4007  CG  ASP C  56      -4.410  19.797 -10.969  1.00 91.62           C  
ATOM   4008  OD1 ASP C  56      -3.533  20.234 -11.742  1.00 91.62           O  
ATOM   4009  OD2 ASP C  56      -4.930  18.672 -11.117  1.00 91.62           O  
ATOM   4010  N   TYR C  57      -2.447  22.406  -9.203  1.00 92.81           N  
ATOM   4011  CA  TYR C  57      -1.000  22.578  -9.195  1.00 92.81           C  
ATOM   4012  C   TYR C  57      -0.328  21.594  -8.250  1.00 92.81           C  
ATOM   4013  CB  TYR C  57      -0.639  24.016  -8.805  1.00 92.81           C  
ATOM   4014  O   TYR C  57      -0.913  21.203  -7.234  1.00 92.81           O  
ATOM   4015  CG  TYR C  57      -0.804  24.312  -7.332  1.00 92.81           C  
ATOM   4016  CD1 TYR C  57      -2.070  24.438  -6.766  1.00 92.81           C  
ATOM   4017  CD2 TYR C  57       0.304  24.453  -6.504  1.00 92.81           C  
ATOM   4018  CE1 TYR C  57      -2.227  24.703  -5.406  1.00 92.81           C  
ATOM   4019  CE2 TYR C  57       0.160  24.719  -5.148  1.00 92.81           C  
ATOM   4020  OH  TYR C  57      -1.258  25.094  -3.266  1.00 92.81           O  
ATOM   4021  CZ  TYR C  57      -1.108  24.828  -4.609  1.00 92.81           C  
ATOM   4022  N   THR C  58       0.799  21.172  -8.602  1.00 93.38           N  
ATOM   4023  CA  THR C  58       1.541  20.172  -7.824  1.00 93.38           C  
ATOM   4024  C   THR C  58       2.787  20.797  -7.203  1.00 93.38           C  
ATOM   4025  CB  THR C  58       1.947  18.969  -8.695  1.00 93.38           C  
ATOM   4026  O   THR C  58       3.570  21.453  -7.895  1.00 93.38           O  
ATOM   4027  CG2 THR C  58       2.707  17.938  -7.871  1.00 93.38           C  
ATOM   4028  OG1 THR C  58       0.769  18.375  -9.234  1.00 93.38           O  
ATOM   4029  N   LEU C  59       2.914  20.688  -5.895  1.00 93.56           N  
ATOM   4030  CA  LEU C  59       4.094  21.203  -5.219  1.00 93.56           C  
ATOM   4031  C   LEU C  59       4.723  20.156  -4.316  1.00 93.56           C  
ATOM   4032  CB  LEU C  59       3.734  22.453  -4.398  1.00 93.56           C  
ATOM   4033  O   LEU C  59       4.016  19.312  -3.752  1.00 93.56           O  
ATOM   4034  CG  LEU C  59       2.957  22.203  -3.104  1.00 93.56           C  
ATOM   4035  CD1 LEU C  59       3.689  22.828  -1.918  1.00 93.56           C  
ATOM   4036  CD2 LEU C  59       1.541  22.750  -3.213  1.00 93.56           C  
ATOM   4037  N   THR C  60       6.000  20.125  -4.184  1.00 92.25           N  
ATOM   4038  CA  THR C  60       6.785  19.328  -3.240  1.00 92.25           C  
ATOM   4039  C   THR C  60       7.344  20.219  -2.131  1.00 92.25           C  
ATOM   4040  CB  THR C  60       7.941  18.609  -3.947  1.00 92.25           C  
ATOM   4041  O   THR C  60       7.902  21.281  -2.402  1.00 92.25           O  
ATOM   4042  CG2 THR C  60       8.734  17.750  -2.961  1.00 92.25           C  
ATOM   4043  OG1 THR C  60       7.406  17.750  -4.969  1.00 92.25           O  
ATOM   4044  N   MET C  61       7.133  19.812  -0.887  1.00 93.19           N  
ATOM   4045  CA  MET C  61       7.527  20.672   0.222  1.00 93.19           C  
ATOM   4046  C   MET C  61       8.039  19.859   1.396  1.00 93.19           C  
ATOM   4047  CB  MET C  61       6.355  21.547   0.669  1.00 93.19           C  
ATOM   4048  O   MET C  61       7.746  18.656   1.501  1.00 93.19           O  
ATOM   4049  CG  MET C  61       5.184  20.766   1.237  1.00 93.19           C  
ATOM   4050  SD  MET C  61       3.732  21.828   1.599  1.00 93.19           S  
ATOM   4051  CE  MET C  61       2.389  20.672   1.222  1.00 93.19           C  
ATOM   4052  N   TYR C  62       8.867  20.438   2.191  1.00 93.31           N  
ATOM   4053  CA  TYR C  62       9.180  19.984   3.543  1.00 93.31           C  
ATOM   4054  C   TYR C  62       8.242  20.625   4.562  1.00 93.31           C  
ATOM   4055  CB  TYR C  62      10.633  20.312   3.898  1.00 93.31           C  
ATOM   4056  O   TYR C  62       8.289  21.828   4.789  1.00 93.31           O  
ATOM   4057  CG  TYR C  62      11.641  19.641   2.988  1.00 93.31           C  
ATOM   4058  CD1 TYR C  62      12.109  18.359   3.256  1.00 93.31           C  
ATOM   4059  CD2 TYR C  62      12.125  20.297   1.862  1.00 93.31           C  
ATOM   4060  CE1 TYR C  62      13.039  17.750   2.424  1.00 93.31           C  
ATOM   4061  CE2 TYR C  62      13.055  19.703   1.022  1.00 93.31           C  
ATOM   4062  OH  TYR C  62      14.430  17.828   0.482  1.00 93.31           O  
ATOM   4063  CZ  TYR C  62      13.508  18.422   1.310  1.00 93.31           C  
ATOM   4064  N   PHE C  63       7.363  19.859   5.105  1.00 94.69           N  
ATOM   4065  CA  PHE C  63       6.320  20.297   6.023  1.00 94.69           C  
ATOM   4066  C   PHE C  63       6.695  19.984   7.465  1.00 94.69           C  
ATOM   4067  CB  PHE C  63       4.980  19.641   5.668  1.00 94.69           C  
ATOM   4068  O   PHE C  63       6.789  18.812   7.840  1.00 94.69           O  
ATOM   4069  CG  PHE C  63       3.828  20.125   6.504  1.00 94.69           C  
ATOM   4070  CD1 PHE C  63       3.002  19.234   7.168  1.00 94.69           C  
ATOM   4071  CD2 PHE C  63       3.568  21.484   6.625  1.00 94.69           C  
ATOM   4072  CE1 PHE C  63       1.934  19.672   7.941  1.00 94.69           C  
ATOM   4073  CE2 PHE C  63       2.502  21.938   7.398  1.00 94.69           C  
ATOM   4074  CZ  PHE C  63       1.686  21.031   8.055  1.00 94.69           C  
ATOM   4075  N   GLN C  64       6.906  21.016   8.281  1.00 95.06           N  
ATOM   4076  CA  GLN C  64       7.328  20.844   9.664  1.00 95.06           C  
ATOM   4077  C   GLN C  64       6.230  21.281  10.633  1.00 95.06           C  
ATOM   4078  CB  GLN C  64       8.609  21.641   9.938  1.00 95.06           C  
ATOM   4079  O   GLN C  64       5.633  22.344  10.461  1.00 95.06           O  
ATOM   4080  CG  GLN C  64       9.797  21.203   9.094  1.00 95.06           C  
ATOM   4081  CD  GLN C  64      11.000  22.109   9.250  1.00 95.06           C  
ATOM   4082  NE2 GLN C  64      12.016  21.891   8.422  1.00 95.06           N  
ATOM   4083  OE1 GLN C  64      11.008  23.016  10.094  1.00 95.06           O  
ATOM   4084  N   GLN C  65       6.012  20.500  11.602  1.00 96.38           N  
ATOM   4085  CA  GLN C  65       5.094  20.797  12.695  1.00 96.38           C  
ATOM   4086  C   GLN C  65       5.797  20.688  14.047  1.00 96.38           C  
ATOM   4087  CB  GLN C  65       3.889  19.859  12.656  1.00 96.38           C  
ATOM   4088  O   GLN C  65       6.629  19.812  14.250  1.00 96.38           O  
ATOM   4089  CG  GLN C  65       3.094  19.922  11.359  1.00 96.38           C  
ATOM   4090  CD  GLN C  65       1.979  18.906  11.297  1.00 96.38           C  
ATOM   4091  NE2 GLN C  65       2.287  17.719  10.773  1.00 96.38           N  
ATOM   4092  OE1 GLN C  65       0.850  19.172  11.727  1.00 96.38           O  
ATOM   4093  N   ALA C  66       5.496  21.641  14.906  1.00 97.69           N  
ATOM   4094  CA  ALA C  66       6.082  21.656  16.250  1.00 97.69           C  
ATOM   4095  C   ALA C  66       5.012  21.875  17.312  1.00 97.69           C  
ATOM   4096  CB  ALA C  66       7.152  22.734  16.344  1.00 97.69           C  
ATOM   4097  O   ALA C  66       4.121  22.703  17.141  1.00 97.69           O  
ATOM   4098  N   TRP C  67       5.090  21.141  18.375  1.00 97.69           N  
ATOM   4099  CA  TRP C  67       4.199  21.312  19.516  1.00 97.69           C  
ATOM   4100  C   TRP C  67       4.883  20.891  20.812  1.00 97.69           C  
ATOM   4101  CB  TRP C  67       2.904  20.531  19.312  1.00 97.69           C  
ATOM   4102  O   TRP C  67       5.953  20.281  20.781  1.00 97.69           O  
ATOM   4103  CG  TRP C  67       3.086  19.031  19.375  1.00 97.69           C  
ATOM   4104  CD1 TRP C  67       2.908  18.234  20.469  1.00 97.69           C  
ATOM   4105  CD2 TRP C  67       3.488  18.188  18.312  1.00 97.69           C  
ATOM   4106  CE2 TRP C  67       3.533  16.859  18.812  1.00 97.69           C  
ATOM   4107  CE3 TRP C  67       3.814  18.406  16.953  1.00 97.69           C  
ATOM   4108  NE1 TRP C  67       3.174  16.922  20.141  1.00 97.69           N  
ATOM   4109  CH2 TRP C  67       4.207  16.016  16.703  1.00 97.69           C  
ATOM   4110  CZ2 TRP C  67       3.891  15.773  18.016  1.00 97.69           C  
ATOM   4111  CZ3 TRP C  67       4.172  17.312  16.172  1.00 97.69           C  
ATOM   4112  N   ARG C  68       4.258  21.203  21.875  1.00 97.88           N  
ATOM   4113  CA  ARG C  68       4.797  20.844  23.188  1.00 97.88           C  
ATOM   4114  C   ARG C  68       3.967  19.750  23.828  1.00 97.88           C  
ATOM   4115  CB  ARG C  68       4.848  22.078  24.094  1.00 97.88           C  
ATOM   4116  O   ARG C  68       2.750  19.875  23.969  1.00 97.88           O  
ATOM   4117  CG  ARG C  68       5.625  21.859  25.375  1.00 97.88           C  
ATOM   4118  CD  ARG C  68       6.180  23.156  25.938  1.00 97.88           C  
ATOM   4119  NE  ARG C  68       6.457  23.062  27.375  1.00 97.88           N  
ATOM   4120  NH1 ARG C  68       7.512  25.109  27.516  1.00 97.88           N  
ATOM   4121  NH2 ARG C  68       7.285  23.797  29.375  1.00 97.88           N  
ATOM   4122  CZ  ARG C  68       7.086  23.984  28.078  1.00 97.88           C  
ATOM   4123  N   ASP C  69       4.566  18.719  24.234  1.00 97.25           N  
ATOM   4124  CA  ASP C  69       3.969  17.609  24.984  1.00 97.25           C  
ATOM   4125  C   ASP C  69       4.742  17.328  26.266  1.00 97.25           C  
ATOM   4126  CB  ASP C  69       3.918  16.344  24.109  1.00 97.25           C  
ATOM   4127  O   ASP C  69       5.820  16.719  26.219  1.00 97.25           O  
ATOM   4128  CG  ASP C  69       3.045  15.258  24.688  1.00 97.25           C  
ATOM   4129  OD1 ASP C  69       2.848  15.234  25.922  1.00 97.25           O  
ATOM   4130  OD2 ASP C  69       2.555  14.406  23.922  1.00 97.25           O  
ATOM   4131  N   LYS C  70       4.223  17.672  27.344  1.00 95.31           N  
ATOM   4132  CA  LYS C  70       4.895  17.547  28.641  1.00 95.31           C  
ATOM   4133  C   LYS C  70       5.207  16.094  28.969  1.00 95.31           C  
ATOM   4134  CB  LYS C  70       4.035  18.156  29.750  1.00 95.31           C  
ATOM   4135  O   LYS C  70       6.145  15.797  29.703  1.00 95.31           O  
ATOM   4136  CG  LYS C  70       3.863  19.656  29.641  1.00 95.31           C  
ATOM   4137  CD  LYS C  70       2.969  20.203  30.750  1.00 95.31           C  
ATOM   4138  CE  LYS C  70       2.725  21.703  30.594  1.00 95.31           C  
ATOM   4139  NZ  LYS C  70       1.727  22.203  31.578  1.00 95.31           N  
ATOM   4140  N   ARG C  71       4.449  15.172  28.438  1.00 94.81           N  
ATOM   4141  CA  ARG C  71       4.688  13.758  28.688  1.00 94.81           C  
ATOM   4142  C   ARG C  71       6.020  13.312  28.078  1.00 94.81           C  
ATOM   4143  CB  ARG C  71       3.549  12.914  28.109  1.00 94.81           C  
ATOM   4144  O   ARG C  71       6.562  12.273  28.469  1.00 94.81           O  
ATOM   4145  CG  ARG C  71       2.188  13.227  28.703  1.00 94.81           C  
ATOM   4146  CD  ARG C  71       1.064  12.531  27.953  1.00 94.81           C  
ATOM   4147  NE  ARG C  71       0.947  13.016  26.578  1.00 94.81           N  
ATOM   4148  NH1 ARG C  71      -0.670  11.492  25.953  1.00 94.81           N  
ATOM   4149  NH2 ARG C  71       0.101  13.031  24.453  1.00 94.81           N  
ATOM   4150  CZ  ARG C  71       0.126  12.516  25.672  1.00 94.81           C  
ATOM   4151  N   LEU C  72       6.551  14.141  27.172  1.00 96.94           N  
ATOM   4152  CA  LEU C  72       7.781  13.781  26.469  1.00 96.94           C  
ATOM   4153  C   LEU C  72       8.938  14.672  26.906  1.00 96.94           C  
ATOM   4154  CB  LEU C  72       7.590  13.898  24.953  1.00 96.94           C  
ATOM   4155  O   LEU C  72       9.945  14.781  26.203  1.00 96.94           O  
ATOM   4156  CG  LEU C  72       6.559  12.953  24.328  1.00 96.94           C  
ATOM   4157  CD1 LEU C  72       6.379  13.266  22.844  1.00 96.94           C  
ATOM   4158  CD2 LEU C  72       6.973  11.500  24.516  1.00 96.94           C  
ATOM   4159  N   SER C  73       8.852  15.328  27.969  1.00 96.50           N  
ATOM   4160  CA  SER C  73       9.938  16.125  28.531  1.00 96.50           C  
ATOM   4161  C   SER C  73      10.945  15.250  29.281  1.00 96.50           C  
ATOM   4162  CB  SER C  73       9.383  17.188  29.484  1.00 96.50           C  
ATOM   4163  O   SER C  73      10.578  14.211  29.828  1.00 96.50           O  
ATOM   4164  OG  SER C  73       8.883  16.609  30.672  1.00 96.50           O  
ATOM   4165  N   TYR C  74      12.156  15.633  29.219  1.00 94.31           N  
ATOM   4166  CA  TYR C  74      13.219  14.922  29.922  1.00 94.31           C  
ATOM   4167  C   TYR C  74      14.328  15.875  30.359  1.00 94.31           C  
ATOM   4168  CB  TYR C  74      13.797  13.812  29.047  1.00 94.31           C  
ATOM   4169  O   TYR C  74      14.508  16.938  29.750  1.00 94.31           O  
ATOM   4170  CG  TYR C  74      14.320  14.305  27.719  1.00 94.31           C  
ATOM   4171  CD1 TYR C  74      13.453  14.500  26.641  1.00 94.31           C  
ATOM   4172  CD2 TYR C  74      15.672  14.570  27.531  1.00 94.31           C  
ATOM   4173  CE1 TYR C  74      13.922  14.953  25.406  1.00 94.31           C  
ATOM   4174  CE2 TYR C  74      16.156  15.023  26.312  1.00 94.31           C  
ATOM   4175  OH  TYR C  74      15.742  15.664  24.047  1.00 94.31           O  
ATOM   4176  CZ  TYR C  74      15.273  15.211  25.250  1.00 94.31           C  
ATOM   4177  N   ASN C  75      15.062  15.578  31.406  1.00 91.38           N  
ATOM   4178  CA  ASN C  75      16.109  16.453  31.922  1.00 91.38           C  
ATOM   4179  C   ASN C  75      17.406  15.688  32.188  1.00 91.38           C  
ATOM   4180  CB  ASN C  75      15.633  17.156  33.188  1.00 91.38           C  
ATOM   4181  O   ASN C  75      18.422  16.281  32.562  1.00 91.38           O  
ATOM   4182  CG  ASN C  75      15.234  16.172  34.281  1.00 91.38           C  
ATOM   4183  ND2 ASN C  75      14.922  16.703  35.469  1.00 91.38           N  
ATOM   4184  OD1 ASN C  75      15.211  14.961  34.062  1.00 91.38           O  
ATOM   4185  N   VAL C  76      17.391  14.461  31.953  1.00 87.94           N  
ATOM   4186  CA  VAL C  76      18.547  13.633  32.281  1.00 87.94           C  
ATOM   4187  C   VAL C  76      19.656  13.859  31.250  1.00 87.94           C  
ATOM   4188  CB  VAL C  76      18.172  12.133  32.312  1.00 87.94           C  
ATOM   4189  O   VAL C  76      20.844  13.781  31.578  1.00 87.94           O  
ATOM   4190  CG1 VAL C  76      19.391  11.289  32.719  1.00 87.94           C  
ATOM   4191  CG2 VAL C  76      17.016  11.906  33.281  1.00 87.94           C  
ATOM   4192  N   ILE C  77      19.219  14.109  29.984  1.00 83.81           N  
ATOM   4193  CA  ILE C  77      20.156  14.359  28.891  1.00 83.81           C  
ATOM   4194  C   ILE C  77      19.953  15.766  28.344  1.00 83.81           C  
ATOM   4195  CB  ILE C  77      19.984  13.320  27.766  1.00 83.81           C  
ATOM   4196  O   ILE C  77      18.828  16.188  28.062  1.00 83.81           O  
ATOM   4197  CG1 ILE C  77      20.047  11.898  28.328  1.00 83.81           C  
ATOM   4198  CG2 ILE C  77      21.062  13.516  26.688  1.00 83.81           C  
ATOM   4199  CD1 ILE C  77      19.578  10.820  27.359  1.00 83.81           C  
ATOM   4200  N   PRO C  78      21.000  16.562  28.266  1.00 83.25           N  
ATOM   4201  CA  PRO C  78      20.859  17.953  27.812  1.00 83.25           C  
ATOM   4202  C   PRO C  78      20.859  18.062  26.297  1.00 83.25           C  
ATOM   4203  CB  PRO C  78      22.094  18.641  28.422  1.00 83.25           C  
ATOM   4204  O   PRO C  78      21.188  19.125  25.750  1.00 83.25           O  
ATOM   4205  CG  PRO C  78      23.141  17.578  28.453  1.00 83.25           C  
ATOM   4206  CD  PRO C  78      22.484  16.250  28.672  1.00 83.25           C  
ATOM   4207  N   LEU C  79      20.625  17.031  25.531  1.00 85.69           N  
ATOM   4208  CA  LEU C  79      20.672  17.047  24.078  1.00 85.69           C  
ATOM   4209  C   LEU C  79      19.297  16.781  23.484  1.00 85.69           C  
ATOM   4210  CB  LEU C  79      21.688  16.031  23.547  1.00 85.69           C  
ATOM   4211  O   LEU C  79      18.469  16.109  24.109  1.00 85.69           O  
ATOM   4212  CG  LEU C  79      23.125  16.203  24.016  1.00 85.69           C  
ATOM   4213  CD1 LEU C  79      23.922  14.930  23.781  1.00 85.69           C  
ATOM   4214  CD2 LEU C  79      23.781  17.391  23.312  1.00 85.69           C  
ATOM   4215  N   ASN C  80      19.141  17.375  22.297  1.00 91.12           N  
ATOM   4216  CA  ASN C  80      17.984  16.984  21.484  1.00 91.12           C  
ATOM   4217  C   ASN C  80      18.094  15.547  21.000  1.00 91.12           C  
ATOM   4218  CB  ASN C  80      17.797  17.938  20.297  1.00 91.12           C  
ATOM   4219  O   ASN C  80      19.188  15.094  20.641  1.00 91.12           O  
ATOM   4220  CG  ASN C  80      17.547  19.359  20.734  1.00 91.12           C  
ATOM   4221  ND2 ASN C  80      17.859  20.312  19.844  1.00 91.12           N  
ATOM   4222  OD1 ASN C  80      17.078  19.625  21.844  1.00 91.12           O  
ATOM   4223  N   LEU C  81      17.016  14.914  21.031  1.00 92.38           N  
ATOM   4224  CA  LEU C  81      17.000  13.516  20.609  1.00 92.38           C  
ATOM   4225  C   LEU C  81      16.328  13.367  19.250  1.00 92.38           C  
ATOM   4226  CB  LEU C  81      16.266  12.656  21.641  1.00 92.38           C  
ATOM   4227  O   LEU C  81      15.109  13.555  19.125  1.00 92.38           O  
ATOM   4228  CG  LEU C  81      16.906  12.578  23.031  1.00 92.38           C  
ATOM   4229  CD1 LEU C  81      16.016  11.805  23.984  1.00 92.38           C  
ATOM   4230  CD2 LEU C  81      18.297  11.930  22.938  1.00 92.38           C  
ATOM   4231  N   THR C  82      17.109  13.133  18.234  1.00 94.69           N  
ATOM   4232  CA  THR C  82      16.562  12.742  16.938  1.00 94.69           C  
ATOM   4233  C   THR C  82      16.391  11.227  16.875  1.00 94.69           C  
ATOM   4234  CB  THR C  82      17.484  13.203  15.789  1.00 94.69           C  
ATOM   4235  O   THR C  82      17.344  10.469  16.984  1.00 94.69           O  
ATOM   4236  CG2 THR C  82      16.828  12.953  14.438  1.00 94.69           C  
ATOM   4237  OG1 THR C  82      17.750  14.602  15.930  1.00 94.69           O  
ATOM   4238  N   LEU C  83      15.133  10.812  16.672  1.00 93.94           N  
ATOM   4239  CA  LEU C  83      14.812   9.391  16.719  1.00 93.94           C  
ATOM   4240  C   LEU C  83      14.508   8.852  15.320  1.00 93.94           C  
ATOM   4241  CB  LEU C  83      13.617   9.141  17.641  1.00 93.94           C  
ATOM   4242  O   LEU C  83      14.289   9.625  14.383  1.00 93.94           O  
ATOM   4243  CG  LEU C  83      13.758   9.641  19.078  1.00 93.94           C  
ATOM   4244  CD1 LEU C  83      12.453   9.445  19.844  1.00 93.94           C  
ATOM   4245  CD2 LEU C  83      14.906   8.922  19.781  1.00 93.94           C  
ATOM   4246  N   ASP C  84      14.516   7.590  15.219  1.00 92.56           N  
ATOM   4247  CA  ASP C  84      14.141   6.906  13.984  1.00 92.56           C  
ATOM   4248  C   ASP C  84      12.695   7.215  13.602  1.00 92.56           C  
ATOM   4249  CB  ASP C  84      14.336   5.398  14.125  1.00 92.56           C  
ATOM   4250  O   ASP C  84      11.844   7.406  14.477  1.00 92.56           O  
ATOM   4251  CG  ASP C  84      14.188   4.656  12.812  1.00 92.56           C  
ATOM   4252  OD1 ASP C  84      13.078   4.168  12.500  1.00 92.56           O  
ATOM   4253  OD2 ASP C  84      15.195   4.551  12.070  1.00 92.56           O  
ATOM   4254  N   ASN C  85      12.414   7.160  12.328  1.00 90.31           N  
ATOM   4255  CA  ASN C  85      11.094   7.520  11.812  1.00 90.31           C  
ATOM   4256  C   ASN C  85      10.008   6.609  12.367  1.00 90.31           C  
ATOM   4257  CB  ASN C  85      11.094   7.480  10.281  1.00 90.31           C  
ATOM   4258  O   ASN C  85       8.844   7.012  12.469  1.00 90.31           O  
ATOM   4259  CG  ASN C  85      11.289   6.082   9.727  1.00 90.31           C  
ATOM   4260  ND2 ASN C  85      12.539   5.738   9.422  1.00 90.31           N  
ATOM   4261  OD1 ASN C  85      10.336   5.316   9.586  1.00 90.31           O  
ATOM   4262  N   ARG C  86      10.320   5.391  12.781  1.00 89.94           N  
ATOM   4263  CA  ARG C  86       9.352   4.418  13.281  1.00 89.94           C  
ATOM   4264  C   ARG C  86       8.703   4.914  14.570  1.00 89.94           C  
ATOM   4265  CB  ARG C  86      10.023   3.064  13.516  1.00 89.94           C  
ATOM   4266  O   ARG C  86       7.586   4.512  14.898  1.00 89.94           O  
ATOM   4267  CG  ARG C  86      11.117   3.094  14.570  1.00 89.94           C  
ATOM   4268  CD  ARG C  86      11.828   1.753  14.688  1.00 89.94           C  
ATOM   4269  NE  ARG C  86      12.688   1.498  13.523  1.00 89.94           N  
ATOM   4270  NH1 ARG C  86      13.164  -0.688  14.102  1.00 89.94           N  
ATOM   4271  NH2 ARG C  86      14.047   0.223  12.195  1.00 89.94           N  
ATOM   4272  CZ  ARG C  86      13.297   0.345  13.273  1.00 89.94           C  
ATOM   4273  N   VAL C  87       9.398   5.762  15.203  1.00 92.69           N  
ATOM   4274  CA  VAL C  87       8.898   6.266  16.469  1.00 92.69           C  
ATOM   4275  C   VAL C  87       7.664   7.137  16.250  1.00 92.69           C  
ATOM   4276  CB  VAL C  87       9.977   7.066  17.234  1.00 92.69           C  
ATOM   4277  O   VAL C  87       6.828   7.293  17.141  1.00 92.69           O  
ATOM   4278  CG1 VAL C  87       9.398   7.707  18.484  1.00 92.69           C  
ATOM   4279  CG2 VAL C  87      11.156   6.160  17.594  1.00 92.69           C  
ATOM   4280  N   ALA C  88       7.566   7.664  15.070  1.00 90.19           N  
ATOM   4281  CA  ALA C  88       6.418   8.508  14.742  1.00 90.19           C  
ATOM   4282  C   ALA C  88       5.105   7.746  14.938  1.00 90.19           C  
ATOM   4283  CB  ALA C  88       6.523   9.016  13.312  1.00 90.19           C  
ATOM   4284  O   ALA C  88       4.086   8.336  15.297  1.00 90.19           O  
ATOM   4285  N   ASP C  89       5.168   6.473  14.805  1.00 89.25           N  
ATOM   4286  CA  ASP C  89       3.967   5.652  14.938  1.00 89.25           C  
ATOM   4287  C   ASP C  89       3.619   5.418  16.406  1.00 89.25           C  
ATOM   4288  CB  ASP C  89       4.152   4.312  14.219  1.00 89.25           C  
ATOM   4289  O   ASP C  89       2.574   4.840  16.719  1.00 89.25           O  
ATOM   4290  CG  ASP C  89       4.254   4.457  12.711  1.00 89.25           C  
ATOM   4291  OD1 ASP C  89       3.699   5.426  12.148  1.00 89.25           O  
ATOM   4292  OD2 ASP C  89       4.895   3.592  12.078  1.00 89.25           O  
ATOM   4293  N   GLN C  90       4.438   5.871  17.312  1.00 91.88           N  
ATOM   4294  CA  GLN C  90       4.230   5.621  18.734  1.00 91.88           C  
ATOM   4295  C   GLN C  90       3.893   6.906  19.484  1.00 91.88           C  
ATOM   4296  CB  GLN C  90       5.473   4.969  19.359  1.00 91.88           C  
ATOM   4297  O   GLN C  90       3.697   6.895  20.703  1.00 91.88           O  
ATOM   4298  CG  GLN C  90       5.820   3.617  18.750  1.00 91.88           C  
ATOM   4299  CD  GLN C  90       7.090   3.021  19.328  1.00 91.88           C  
ATOM   4300  NE2 GLN C  90       7.605   1.980  18.688  1.00 91.88           N  
ATOM   4301  OE1 GLN C  90       7.598   3.494  20.344  1.00 91.88           O  
ATOM   4302  N   LEU C  91       3.824   7.984  18.766  1.00 94.00           N  
ATOM   4303  CA  LEU C  91       3.553   9.273  19.375  1.00 94.00           C  
ATOM   4304  C   LEU C  91       2.287   9.898  18.797  1.00 94.00           C  
ATOM   4305  CB  LEU C  91       4.738  10.227  19.172  1.00 94.00           C  
ATOM   4306  O   LEU C  91       1.881   9.570  17.688  1.00 94.00           O  
ATOM   4307  CG  LEU C  91       6.078   9.766  19.750  1.00 94.00           C  
ATOM   4308  CD1 LEU C  91       7.164  10.789  19.453  1.00 94.00           C  
ATOM   4309  CD2 LEU C  91       5.961   9.523  21.250  1.00 94.00           C  
ATOM   4310  N   TRP C  92       1.698  10.734  19.594  1.00 92.00           N  
ATOM   4311  CA  TRP C  92       0.617  11.570  19.078  1.00 92.00           C  
ATOM   4312  C   TRP C  92       1.147  12.594  18.078  1.00 92.00           C  
ATOM   4313  CB  TRP C  92      -0.105  12.281  20.234  1.00 92.00           C  
ATOM   4314  O   TRP C  92       2.141  13.273  18.359  1.00 92.00           O  
ATOM   4315  CG  TRP C  92      -1.238  13.156  19.781  1.00 92.00           C  
ATOM   4316  CD1 TRP C  92      -2.541  12.781  19.594  1.00 92.00           C  
ATOM   4317  CD2 TRP C  92      -1.168  14.547  19.469  1.00 92.00           C  
ATOM   4318  CE2 TRP C  92      -2.467  14.961  19.094  1.00 92.00           C  
ATOM   4319  CE3 TRP C  92      -0.131  15.492  19.469  1.00 92.00           C  
ATOM   4320  NE1 TRP C  92      -3.285  13.867  19.188  1.00 92.00           N  
ATOM   4321  CH2 TRP C  92      -1.725  17.172  18.734  1.00 92.00           C  
ATOM   4322  CZ2 TRP C  92      -2.756  16.266  18.719  1.00 92.00           C  
ATOM   4323  CZ3 TRP C  92      -0.421  16.797  19.094  1.00 92.00           C  
ATOM   4324  N   VAL C  93       0.599  12.625  16.969  1.00 92.44           N  
ATOM   4325  CA  VAL C  93       0.927  13.641  15.977  1.00 92.44           C  
ATOM   4326  C   VAL C  93      -0.337  14.398  15.570  1.00 92.44           C  
ATOM   4327  CB  VAL C  93       1.595  13.016  14.727  1.00 92.44           C  
ATOM   4328  O   VAL C  93      -1.444  13.859  15.664  1.00 92.44           O  
ATOM   4329  CG1 VAL C  93       2.934  12.383  15.094  1.00 92.44           C  
ATOM   4330  CG2 VAL C  93       0.668  11.984  14.086  1.00 92.44           C  
ATOM   4331  N   PRO C  94      -0.197  15.648  15.211  1.00 92.31           N  
ATOM   4332  CA  PRO C  94      -1.373  16.391  14.766  1.00 92.31           C  
ATOM   4333  C   PRO C  94      -2.080  15.734  13.586  1.00 92.31           C  
ATOM   4334  CB  PRO C  94      -0.792  17.750  14.359  1.00 92.31           C  
ATOM   4335  O   PRO C  94      -1.436  15.078  12.766  1.00 92.31           O  
ATOM   4336  CG  PRO C  94       0.512  17.844  15.086  1.00 92.31           C  
ATOM   4337  CD  PRO C  94       1.083  16.453  15.211  1.00 92.31           C  
ATOM   4338  N   ASP C  95      -3.328  15.891  13.445  1.00 89.75           N  
ATOM   4339  CA  ASP C  95      -4.133  15.281  12.391  1.00 89.75           C  
ATOM   4340  C   ASP C  95      -4.293  16.234  11.203  1.00 89.75           C  
ATOM   4341  CB  ASP C  95      -5.508  14.875  12.922  1.00 89.75           C  
ATOM   4342  O   ASP C  95      -5.371  16.328  10.617  1.00 89.75           O  
ATOM   4343  CG  ASP C  95      -6.332  16.062  13.398  1.00 89.75           C  
ATOM   4344  OD1 ASP C  95      -5.766  17.156  13.609  1.00 89.75           O  
ATOM   4345  OD2 ASP C  95      -7.562  15.898  13.562  1.00 89.75           O  
ATOM   4346  N   THR C  96      -3.322  16.891  10.891  1.00 91.25           N  
ATOM   4347  CA  THR C  96      -3.320  17.891   9.828  1.00 91.25           C  
ATOM   4348  C   THR C  96      -3.578  17.250   8.469  1.00 91.25           C  
ATOM   4349  CB  THR C  96      -1.988  18.656   9.789  1.00 91.25           C  
ATOM   4350  O   THR C  96      -3.059  16.156   8.180  1.00 91.25           O  
ATOM   4351  CG2 THR C  96      -2.062  19.844   8.828  1.00 91.25           C  
ATOM   4352  OG1 THR C  96      -1.685  19.141  11.102  1.00 91.25           O  
ATOM   4353  N   TYR C  97      -4.324  17.922   7.645  1.00 89.06           N  
ATOM   4354  CA  TYR C  97      -4.566  17.516   6.266  1.00 89.06           C  
ATOM   4355  C   TYR C  97      -4.684  18.719   5.352  1.00 89.06           C  
ATOM   4356  CB  TYR C  97      -5.840  16.656   6.176  1.00 89.06           C  
ATOM   4357  O   TYR C  97      -4.801  19.859   5.824  1.00 89.06           O  
ATOM   4358  CG  TYR C  97      -7.113  17.469   6.180  1.00 89.06           C  
ATOM   4359  CD1 TYR C  97      -7.555  18.109   7.344  1.00 89.06           C  
ATOM   4360  CD2 TYR C  97      -7.875  17.609   5.027  1.00 89.06           C  
ATOM   4361  CE1 TYR C  97      -8.727  18.859   7.352  1.00 89.06           C  
ATOM   4362  CE2 TYR C  97      -9.047  18.359   5.023  1.00 89.06           C  
ATOM   4363  OH  TYR C  97     -10.625  19.719   6.195  1.00 89.06           O  
ATOM   4364  CZ  TYR C  97      -9.469  18.969   6.191  1.00 89.06           C  
ATOM   4365  N   PHE C  98      -4.570  18.500   4.094  1.00 91.62           N  
ATOM   4366  CA  PHE C  98      -4.730  19.547   3.088  1.00 91.62           C  
ATOM   4367  C   PHE C  98      -6.129  19.500   2.477  1.00 91.62           C  
ATOM   4368  CB  PHE C  98      -3.672  19.406   1.990  1.00 91.62           C  
ATOM   4369  O   PHE C  98      -6.461  18.562   1.753  1.00 91.62           O  
ATOM   4370  CG  PHE C  98      -2.258  19.453   2.502  1.00 91.62           C  
ATOM   4371  CD1 PHE C  98      -1.746  20.609   3.068  1.00 91.62           C  
ATOM   4372  CD2 PHE C  98      -1.440  18.328   2.418  1.00 91.62           C  
ATOM   4373  CE1 PHE C  98      -0.438  20.656   3.543  1.00 91.62           C  
ATOM   4374  CE2 PHE C  98      -0.132  18.375   2.891  1.00 91.62           C  
ATOM   4375  CZ  PHE C  98       0.368  19.531   3.451  1.00 91.62           C  
ATOM   4376  N   LEU C  99      -6.871  20.531   2.709  1.00 87.88           N  
ATOM   4377  CA  LEU C  99      -8.289  20.562   2.363  1.00 87.88           C  
ATOM   4378  C   LEU C  99      -8.484  20.453   0.855  1.00 87.88           C  
ATOM   4379  CB  LEU C  99      -8.930  21.859   2.875  1.00 87.88           C  
ATOM   4380  O   LEU C  99      -9.383  19.750   0.393  1.00 87.88           O  
ATOM   4381  CG  LEU C  99     -10.422  22.031   2.611  1.00 87.88           C  
ATOM   4382  CD1 LEU C  99     -11.227  21.109   3.516  1.00 87.88           C  
ATOM   4383  CD2 LEU C  99     -10.844  23.484   2.812  1.00 87.88           C  
ATOM   4384  N   ASN C 100      -7.715  21.109   0.142  1.00 87.81           N  
ATOM   4385  CA  ASN C 100      -7.918  21.125  -1.303  1.00 87.81           C  
ATOM   4386  C   ASN C 100      -6.965  20.172  -2.014  1.00 87.81           C  
ATOM   4387  CB  ASN C 100      -7.750  22.547  -1.854  1.00 87.81           C  
ATOM   4388  O   ASN C 100      -6.660  20.344  -3.193  1.00 87.81           O  
ATOM   4389  CG  ASN C 100      -6.438  23.188  -1.438  1.00 87.81           C  
ATOM   4390  ND2 ASN C 100      -5.914  24.062  -2.279  1.00 87.81           N  
ATOM   4391  OD1 ASN C 100      -5.898  22.875  -0.371  1.00 87.81           O  
ATOM   4392  N   ASP C 101      -6.527  19.234  -1.354  1.00 89.00           N  
ATOM   4393  CA  ASP C 101      -5.656  18.219  -1.928  1.00 89.00           C  
ATOM   4394  C   ASP C 101      -6.445  17.250  -2.811  1.00 89.00           C  
ATOM   4395  CB  ASP C 101      -4.934  17.438  -0.822  1.00 89.00           C  
ATOM   4396  O   ASP C 101      -7.512  16.781  -2.418  1.00 89.00           O  
ATOM   4397  CG  ASP C 101      -4.086  16.297  -1.354  1.00 89.00           C  
ATOM   4398  OD1 ASP C 101      -3.143  16.547  -2.133  1.00 89.00           O  
ATOM   4399  OD2 ASP C 101      -4.367  15.133  -0.992  1.00 89.00           O  
ATOM   4400  N   LYS C 102      -6.008  17.047  -4.031  1.00 82.56           N  
ATOM   4401  CA  LYS C 102      -6.547  16.031  -4.918  1.00 82.56           C  
ATOM   4402  C   LYS C 102      -5.785  14.719  -4.770  1.00 82.56           C  
ATOM   4403  CB  LYS C 102      -6.504  16.500  -6.371  1.00 82.56           C  
ATOM   4404  O   LYS C 102      -6.387  13.641  -4.762  1.00 82.56           O  
ATOM   4405  CG  LYS C 102      -7.441  17.656  -6.676  1.00 82.56           C  
ATOM   4406  CD  LYS C 102      -7.477  17.969  -8.164  1.00 82.56           C  
ATOM   4407  CE  LYS C 102      -8.562  18.984  -8.500  1.00 82.56           C  
ATOM   4408  NZ  LYS C 102      -8.586  19.312  -9.961  1.00 82.56           N  
ATOM   4409  N   LYS C 103      -4.570  14.812  -4.684  1.00 83.50           N  
ATOM   4410  CA  LYS C 103      -3.662  13.680  -4.531  1.00 83.50           C  
ATOM   4411  C   LYS C 103      -2.389  14.086  -3.797  1.00 83.50           C  
ATOM   4412  CB  LYS C 103      -3.312  13.086  -5.895  1.00 83.50           C  
ATOM   4413  O   LYS C 103      -1.827  15.156  -4.062  1.00 83.50           O  
ATOM   4414  CG  LYS C 103      -2.586  11.750  -5.820  1.00 83.50           C  
ATOM   4415  CD  LYS C 103      -2.330  11.172  -7.207  1.00 83.50           C  
ATOM   4416  CE  LYS C 103      -1.605   9.836  -7.133  1.00 83.50           C  
ATOM   4417  NZ  LYS C 103      -1.329   9.281  -8.492  1.00 83.50           N  
ATOM   4418  N   SER C 104      -2.021  13.266  -2.846  1.00 84.12           N  
ATOM   4419  CA  SER C 104      -0.786  13.539  -2.117  1.00 84.12           C  
ATOM   4420  C   SER C 104      -0.090  12.250  -1.704  1.00 84.12           C  
ATOM   4421  CB  SER C 104      -1.070  14.391  -0.881  1.00 84.12           C  
ATOM   4422  O   SER C 104      -0.731  11.203  -1.583  1.00 84.12           O  
ATOM   4423  OG  SER C 104      -1.646  15.633  -1.249  1.00 84.12           O  
ATOM   4424  N   PHE C 105       1.169  12.281  -1.592  1.00 76.31           N  
ATOM   4425  CA  PHE C 105       1.930  11.141  -1.092  1.00 76.31           C  
ATOM   4426  C   PHE C 105       3.156  11.609  -0.317  1.00 76.31           C  
ATOM   4427  CB  PHE C 105       2.354  10.234  -2.248  1.00 76.31           C  
ATOM   4428  O   PHE C 105       3.682  12.695  -0.569  1.00 76.31           O  
ATOM   4429  CG  PHE C 105       3.338  10.867  -3.193  1.00 76.31           C  
ATOM   4430  CD1 PHE C 105       2.896  11.609  -4.281  1.00 76.31           C  
ATOM   4431  CD2 PHE C 105       4.703  10.719  -2.992  1.00 76.31           C  
ATOM   4432  CE1 PHE C 105       3.807  12.195  -5.160  1.00 76.31           C  
ATOM   4433  CE2 PHE C 105       5.617  11.305  -3.863  1.00 76.31           C  
ATOM   4434  CZ  PHE C 105       5.168  12.039  -4.945  1.00 76.31           C  
ATOM   4435  N   VAL C 106       3.551  10.820   0.672  1.00 77.38           N  
ATOM   4436  CA  VAL C 106       4.777  11.016   1.435  1.00 77.38           C  
ATOM   4437  C   VAL C 106       5.922  10.234   0.781  1.00 77.38           C  
ATOM   4438  CB  VAL C 106       4.609  10.570   2.906  1.00 77.38           C  
ATOM   4439  O   VAL C 106       5.746   9.078   0.387  1.00 77.38           O  
ATOM   4440  CG1 VAL C 106       5.930  10.703   3.664  1.00 77.38           C  
ATOM   4441  CG2 VAL C 106       3.516  11.391   3.586  1.00 77.38           C  
ATOM   4442  N   HIS C 107       6.938  10.844   0.702  1.00 78.81           N  
ATOM   4443  CA  HIS C 107       8.094  10.164   0.133  1.00 78.81           C  
ATOM   4444  C   HIS C 107       8.625   9.094   1.080  1.00 78.81           C  
ATOM   4445  CB  HIS C 107       9.203  11.172  -0.192  1.00 78.81           C  
ATOM   4446  O   HIS C 107       8.539   9.234   2.301  1.00 78.81           O  
ATOM   4447  CG  HIS C 107       8.859  12.094  -1.314  1.00 78.81           C  
ATOM   4448  CD2 HIS C 107       8.109  13.227  -1.337  1.00 78.81           C  
ATOM   4449  ND1 HIS C 107       9.297  11.898  -2.604  1.00 78.81           N  
ATOM   4450  CE1 HIS C 107       8.836  12.867  -3.375  1.00 78.81           C  
ATOM   4451  NE2 HIS C 107       8.117  13.688  -2.629  1.00 78.81           N  
ATOM   4452  N   GLY C 108       9.062   7.969   0.509  1.00 76.50           N  
ATOM   4453  CA  GLY C 108       9.430   6.867   1.388  1.00 76.50           C  
ATOM   4454  C   GLY C 108      10.641   6.094   0.906  1.00 76.50           C  
ATOM   4455  O   GLY C 108      10.789   4.910   1.213  1.00 76.50           O  
ATOM   4456  N   VAL C 109      11.438   6.430   0.097  1.00 72.44           N  
ATOM   4457  CA  VAL C 109      12.680   5.797  -0.328  1.00 72.44           C  
ATOM   4458  C   VAL C 109      13.867   6.633   0.135  1.00 72.44           C  
ATOM   4459  CB  VAL C 109      12.727   5.605  -1.860  1.00 72.44           C  
ATOM   4460  O   VAL C 109      13.914   7.844  -0.102  1.00 72.44           O  
ATOM   4461  CG1 VAL C 109      14.055   4.980  -2.287  1.00 72.44           C  
ATOM   4462  CG2 VAL C 109      11.555   4.750  -2.326  1.00 72.44           C  
ATOM   4463  N   THR C 110      14.578   5.895   0.955  1.00 75.50           N  
ATOM   4464  CA  THR C 110      14.766   4.496   1.332  1.00 75.50           C  
ATOM   4465  C   THR C 110      13.930   4.152   2.561  1.00 75.50           C  
ATOM   4466  CB  THR C 110      16.250   4.191   1.614  1.00 75.50           C  
ATOM   4467  O   THR C 110      13.594   2.984   2.781  1.00 75.50           O  
ATOM   4468  CG2 THR C 110      17.109   4.512   0.403  1.00 75.50           C  
ATOM   4469  OG1 THR C 110      16.688   4.977   2.729  1.00 75.50           O  
ATOM   4470  N   VAL C 111      13.594   5.086   3.312  1.00 77.12           N  
ATOM   4471  CA  VAL C 111      12.688   5.008   4.453  1.00 77.12           C  
ATOM   4472  C   VAL C 111      11.648   6.125   4.363  1.00 77.12           C  
ATOM   4473  CB  VAL C 111      13.453   5.098   5.793  1.00 77.12           C  
ATOM   4474  O   VAL C 111      11.828   7.090   3.617  1.00 77.12           O  
ATOM   4475  CG1 VAL C 111      14.453   3.953   5.918  1.00 77.12           C  
ATOM   4476  CG2 VAL C 111      14.156   6.445   5.918  1.00 77.12           C  
ATOM   4477  N   LYS C 112      10.609   5.898   5.094  1.00 78.56           N  
ATOM   4478  CA  LYS C 112       9.648   6.992   5.141  1.00 78.56           C  
ATOM   4479  C   LYS C 112      10.312   8.297   5.574  1.00 78.56           C  
ATOM   4480  CB  LYS C 112       8.492   6.648   6.082  1.00 78.56           C  
ATOM   4481  O   LYS C 112      11.102   8.305   6.523  1.00 78.56           O  
ATOM   4482  CG  LYS C 112       7.578   5.543   5.570  1.00 78.56           C  
ATOM   4483  CD  LYS C 112       6.402   5.312   6.508  1.00 78.56           C  
ATOM   4484  CE  LYS C 112       5.488   4.207   5.996  1.00 78.56           C  
ATOM   4485  NZ  LYS C 112       4.352   3.949   6.934  1.00 78.56           N  
ATOM   4486  N   ASN C 113      10.062   9.328   4.816  1.00 85.25           N  
ATOM   4487  CA  ASN C 113      10.664  10.625   5.109  1.00 85.25           C  
ATOM   4488  C   ASN C 113       9.930  11.344   6.230  1.00 85.25           C  
ATOM   4489  CB  ASN C 113      10.703  11.500   3.852  1.00 85.25           C  
ATOM   4490  O   ASN C 113       9.250  12.352   5.996  1.00 85.25           O  
ATOM   4491  CG  ASN C 113      11.703  11.008   2.826  1.00 85.25           C  
ATOM   4492  ND2 ASN C 113      11.828  11.734   1.723  1.00 85.25           N  
ATOM   4493  OD1 ASN C 113      12.352   9.977   3.021  1.00 85.25           O  
ATOM   4494  N   ARG C 114      10.102  10.820   7.359  1.00 88.81           N  
ATOM   4495  CA  ARG C 114       9.523  11.352   8.586  1.00 88.81           C  
ATOM   4496  C   ARG C 114      10.602  11.609   9.633  1.00 88.81           C  
ATOM   4497  CB  ARG C 114       8.469  10.391   9.148  1.00 88.81           C  
ATOM   4498  O   ARG C 114      11.453  10.758   9.875  1.00 88.81           O  
ATOM   4499  CG  ARG C 114       7.332  10.102   8.180  1.00 88.81           C  
ATOM   4500  CD  ARG C 114       6.336   9.109   8.766  1.00 88.81           C  
ATOM   4501  NE  ARG C 114       5.188   8.914   7.887  1.00 88.81           N  
ATOM   4502  NH1 ARG C 114       4.066   7.492   9.320  1.00 88.81           N  
ATOM   4503  NH2 ARG C 114       3.145   8.047   7.297  1.00 88.81           N  
ATOM   4504  CZ  ARG C 114       4.137   8.148   8.172  1.00 88.81           C  
ATOM   4505  N   MET C 115      10.555  12.766  10.148  1.00 90.31           N  
ATOM   4506  CA  MET C 115      11.508  13.133  11.188  1.00 90.31           C  
ATOM   4507  C   MET C 115      10.797  13.367  12.516  1.00 90.31           C  
ATOM   4508  CB  MET C 115      12.297  14.383  10.781  1.00 90.31           C  
ATOM   4509  O   MET C 115       9.789  14.078  12.570  1.00 90.31           O  
ATOM   4510  CG  MET C 115      13.219  14.898  11.875  1.00 90.31           C  
ATOM   4511  SD  MET C 115      13.969  16.531  11.445  1.00 90.31           S  
ATOM   4512  CE  MET C 115      12.516  17.375  10.750  1.00 90.31           C  
ATOM   4513  N   ILE C 116      11.352  12.820  13.547  1.00 94.25           N  
ATOM   4514  CA  ILE C 116      10.914  13.086  14.914  1.00 94.25           C  
ATOM   4515  C   ILE C 116      12.102  13.547  15.758  1.00 94.25           C  
ATOM   4516  CB  ILE C 116      10.258  11.836  15.547  1.00 94.25           C  
ATOM   4517  O   ILE C 116      13.109  12.836  15.859  1.00 94.25           O  
ATOM   4518  CG1 ILE C 116       8.945  11.500  14.836  1.00 94.25           C  
ATOM   4519  CG2 ILE C 116      10.031  12.055  17.047  1.00 94.25           C  
ATOM   4520  CD1 ILE C 116       7.828  12.500  15.094  1.00 94.25           C  
ATOM   4521  N   ARG C 117      11.953  14.688  16.281  1.00 96.31           N  
ATOM   4522  CA  ARG C 117      12.969  15.234  17.172  1.00 96.31           C  
ATOM   4523  C   ARG C 117      12.344  15.727  18.469  1.00 96.31           C  
ATOM   4524  CB  ARG C 117      13.727  16.375  16.484  1.00 96.31           C  
ATOM   4525  O   ARG C 117      11.406  16.516  18.453  1.00 96.31           O  
ATOM   4526  CG  ARG C 117      14.930  16.875  17.281  1.00 96.31           C  
ATOM   4527  CD  ARG C 117      15.781  17.828  16.453  1.00 96.31           C  
ATOM   4528  NE  ARG C 117      16.438  17.141  15.344  1.00 96.31           N  
ATOM   4529  NH1 ARG C 117      17.188  19.078  14.336  1.00 96.31           N  
ATOM   4530  NH2 ARG C 117      17.641  17.047  13.398  1.00 96.31           N  
ATOM   4531  CZ  ARG C 117      17.094  17.766  14.359  1.00 96.31           C  
ATOM   4532  N   LEU C 118      12.898  15.266  19.578  1.00 96.12           N  
ATOM   4533  CA  LEU C 118      12.422  15.648  20.891  1.00 96.12           C  
ATOM   4534  C   LEU C 118      13.398  16.609  21.562  1.00 96.12           C  
ATOM   4535  CB  LEU C 118      12.227  14.414  21.781  1.00 96.12           C  
ATOM   4536  O   LEU C 118      14.609  16.391  21.531  1.00 96.12           O  
ATOM   4537  CG  LEU C 118      11.320  13.312  21.203  1.00 96.12           C  
ATOM   4538  CD1 LEU C 118      11.219  12.148  22.188  1.00 96.12           C  
ATOM   4539  CD2 LEU C 118       9.938  13.867  20.891  1.00 96.12           C  
ATOM   4540  N   HIS C 119      12.852  17.609  22.156  1.00 95.75           N  
ATOM   4541  CA  HIS C 119      13.633  18.547  22.953  1.00 95.75           C  
ATOM   4542  C   HIS C 119      13.414  18.312  24.453  1.00 95.75           C  
ATOM   4543  CB  HIS C 119      13.281  19.984  22.594  1.00 95.75           C  
ATOM   4544  O   HIS C 119      12.359  17.828  24.859  1.00 95.75           O  
ATOM   4545  CG  HIS C 119      13.641  20.344  21.188  1.00 95.75           C  
ATOM   4546  CD2 HIS C 119      14.688  19.969  20.406  1.00 95.75           C  
ATOM   4547  ND1 HIS C 119      12.883  21.203  20.422  1.00 95.75           N  
ATOM   4548  CE1 HIS C 119      13.445  21.344  19.219  1.00 95.75           C  
ATOM   4549  NE2 HIS C 119      14.539  20.594  19.188  1.00 95.75           N  
ATOM   4550  N   PRO C 120      14.344  18.672  25.281  1.00 95.56           N  
ATOM   4551  CA  PRO C 120      14.234  18.422  26.719  1.00 95.56           C  
ATOM   4552  C   PRO C 120      12.992  19.047  27.344  1.00 95.56           C  
ATOM   4553  CB  PRO C 120      15.508  19.062  27.281  1.00 95.56           C  
ATOM   4554  O   PRO C 120      12.430  18.516  28.297  1.00 95.56           O  
ATOM   4555  CG  PRO C 120      16.516  18.938  26.188  1.00 95.56           C  
ATOM   4556  CD  PRO C 120      15.820  19.094  24.875  1.00 95.56           C  
ATOM   4557  N   ASP C 121      12.508  20.125  26.781  1.00 96.19           N  
ATOM   4558  CA  ASP C 121      11.359  20.828  27.359  1.00 96.19           C  
ATOM   4559  C   ASP C 121      10.047  20.188  26.906  1.00 96.19           C  
ATOM   4560  CB  ASP C 121      11.383  22.312  26.984  1.00 96.19           C  
ATOM   4561  O   ASP C 121       8.969  20.672  27.250  1.00 96.19           O  
ATOM   4562  CG  ASP C 121      11.227  22.547  25.500  1.00 96.19           C  
ATOM   4563  OD1 ASP C 121      11.234  21.578  24.719  1.00 96.19           O  
ATOM   4564  OD2 ASP C 121      11.094  23.719  25.094  1.00 96.19           O  
ATOM   4565  N   GLY C 122      10.078  19.172  26.062  1.00 97.00           N  
ATOM   4566  CA  GLY C 122       8.883  18.484  25.609  1.00 97.00           C  
ATOM   4567  C   GLY C 122       8.445  18.906  24.219  1.00 97.00           C  
ATOM   4568  O   GLY C 122       7.430  18.422  23.703  1.00 97.00           O  
ATOM   4569  N   THR C 123       9.242  19.797  23.656  1.00 97.31           N  
ATOM   4570  CA  THR C 123       8.945  20.188  22.281  1.00 97.31           C  
ATOM   4571  C   THR C 123       9.219  19.047  21.312  1.00 97.31           C  
ATOM   4572  CB  THR C 123       9.766  21.422  21.875  1.00 97.31           C  
ATOM   4573  O   THR C 123      10.258  18.391  21.391  1.00 97.31           O  
ATOM   4574  CG2 THR C 123       9.461  21.828  20.422  1.00 97.31           C  
ATOM   4575  OG1 THR C 123       9.445  22.516  22.734  1.00 97.31           O  
ATOM   4576  N   VAL C 124       8.227  18.828  20.500  1.00 97.62           N  
ATOM   4577  CA  VAL C 124       8.344  17.797  19.469  1.00 97.62           C  
ATOM   4578  C   VAL C 124       8.391  18.453  18.094  1.00 97.62           C  
ATOM   4579  CB  VAL C 124       7.184  16.781  19.547  1.00 97.62           C  
ATOM   4580  O   VAL C 124       7.543  19.297  17.766  1.00 97.62           O  
ATOM   4581  CG1 VAL C 124       7.379  15.664  18.531  1.00 97.62           C  
ATOM   4582  CG2 VAL C 124       7.062  16.219  20.953  1.00 97.62           C  
ATOM   4583  N   LEU C 125       9.352  18.125  17.312  1.00 96.81           N  
ATOM   4584  CA  LEU C 125       9.445  18.516  15.914  1.00 96.81           C  
ATOM   4585  C   LEU C 125       9.133  17.344  14.992  1.00 96.81           C  
ATOM   4586  CB  LEU C 125      10.836  19.078  15.594  1.00 96.81           C  
ATOM   4587  O   LEU C 125       9.789  16.297  15.070  1.00 96.81           O  
ATOM   4588  CG  LEU C 125      11.023  19.688  14.211  1.00 96.81           C  
ATOM   4589  CD1 LEU C 125      10.164  20.938  14.062  1.00 96.81           C  
ATOM   4590  CD2 LEU C 125      12.492  20.016  13.961  1.00 96.81           C  
ATOM   4591  N   TYR C 126       8.141  17.516  14.203  1.00 95.75           N  
ATOM   4592  CA  TYR C 126       7.684  16.500  13.273  1.00 95.75           C  
ATOM   4593  C   TYR C 126       7.762  17.000  11.836  1.00 95.75           C  
ATOM   4594  CB  TYR C 126       6.250  16.078  13.602  1.00 95.75           C  
ATOM   4595  O   TYR C 126       7.020  17.906  11.445  1.00 95.75           O  
ATOM   4596  CG  TYR C 126       5.719  14.984  12.703  1.00 95.75           C  
ATOM   4597  CD1 TYR C 126       4.465  15.094  12.102  1.00 95.75           C  
ATOM   4598  CD2 TYR C 126       6.465  13.836  12.445  1.00 95.75           C  
ATOM   4599  CE1 TYR C 126       3.969  14.094  11.273  1.00 95.75           C  
ATOM   4600  CE2 TYR C 126       5.980  12.828  11.617  1.00 95.75           C  
ATOM   4601  OH  TYR C 126       4.250  11.969  10.219  1.00 95.75           O  
ATOM   4602  CZ  TYR C 126       4.734  12.969  11.039  1.00 95.75           C  
ATOM   4603  N   GLY C 127       8.672  16.375  11.055  1.00 93.88           N  
ATOM   4604  CA  GLY C 127       8.883  16.812   9.688  1.00 93.88           C  
ATOM   4605  C   GLY C 127       8.523  15.758   8.664  1.00 93.88           C  
ATOM   4606  O   GLY C 127       8.773  14.570   8.883  1.00 93.88           O  
ATOM   4607  N   LEU C 128       7.965  16.234   7.547  1.00 93.56           N  
ATOM   4608  CA  LEU C 128       7.594  15.367   6.434  1.00 93.56           C  
ATOM   4609  C   LEU C 128       7.992  15.992   5.102  1.00 93.56           C  
ATOM   4610  CB  LEU C 128       6.086  15.094   6.449  1.00 93.56           C  
ATOM   4611  O   LEU C 128       7.941  17.219   4.941  1.00 93.56           O  
ATOM   4612  CG  LEU C 128       5.543  14.375   7.680  1.00 93.56           C  
ATOM   4613  CD1 LEU C 128       4.027  14.531   7.766  1.00 93.56           C  
ATOM   4614  CD2 LEU C 128       5.926  12.898   7.652  1.00 93.56           C  
ATOM   4615  N   ARG C 129       8.430  15.109   4.203  1.00 92.94           N  
ATOM   4616  CA  ARG C 129       8.523  15.516   2.805  1.00 92.94           C  
ATOM   4617  C   ARG C 129       7.297  15.062   2.020  1.00 92.94           C  
ATOM   4618  CB  ARG C 129       9.797  14.961   2.166  1.00 92.94           C  
ATOM   4619  O   ARG C 129       7.020  13.859   1.940  1.00 92.94           O  
ATOM   4620  CG  ARG C 129      10.086  15.516   0.781  1.00 92.94           C  
ATOM   4621  CD  ARG C 129      11.344  14.914   0.181  1.00 92.94           C  
ATOM   4622  NE  ARG C 129      11.641  15.477  -1.136  1.00 92.94           N  
ATOM   4623  NH1 ARG C 129      12.688  13.578  -1.936  1.00 92.94           N  
ATOM   4624  NH2 ARG C 129      12.484  15.430  -3.270  1.00 92.94           N  
ATOM   4625  CZ  ARG C 129      12.273  14.828  -2.111  1.00 92.94           C  
ATOM   4626  N   ILE C 130       6.578  16.062   1.431  1.00 92.12           N  
ATOM   4627  CA  ILE C 130       5.285  15.758   0.832  1.00 92.12           C  
ATOM   4628  C   ILE C 130       5.223  16.328  -0.584  1.00 92.12           C  
ATOM   4629  CB  ILE C 130       4.121  16.312   1.684  1.00 92.12           C  
ATOM   4630  O   ILE C 130       5.719  17.422  -0.841  1.00 92.12           O  
ATOM   4631  CG1 ILE C 130       4.152  15.719   3.094  1.00 92.12           C  
ATOM   4632  CG2 ILE C 130       2.775  16.047   1.004  1.00 92.12           C  
ATOM   4633  CD1 ILE C 130       3.264  16.438   4.094  1.00 92.12           C  
ATOM   4634  N   THR C 131       4.715  15.539  -1.464  1.00 91.94           N  
ATOM   4635  CA  THR C 131       4.250  16.047  -2.750  1.00 91.94           C  
ATOM   4636  C   THR C 131       2.727  16.031  -2.822  1.00 91.94           C  
ATOM   4637  CB  THR C 131       4.832  15.227  -3.916  1.00 91.94           C  
ATOM   4638  O   THR C 131       2.100  15.000  -2.568  1.00 91.94           O  
ATOM   4639  CG2 THR C 131       4.266  15.695  -5.254  1.00 91.94           C  
ATOM   4640  OG1 THR C 131       6.258  15.375  -3.934  1.00 91.94           O  
ATOM   4641  N   THR C 132       2.145  17.219  -3.105  1.00 92.62           N  
ATOM   4642  CA  THR C 132       0.690  17.328  -3.139  1.00 92.62           C  
ATOM   4643  C   THR C 132       0.227  18.031  -4.410  1.00 92.62           C  
ATOM   4644  CB  THR C 132       0.157  18.094  -1.907  1.00 92.62           C  
ATOM   4645  O   THR C 132       0.860  19.000  -4.863  1.00 92.62           O  
ATOM   4646  CG2 THR C 132       0.672  19.516  -1.876  1.00 92.62           C  
ATOM   4647  OG1 THR C 132      -1.275  18.109  -1.949  1.00 92.62           O  
ATOM   4648  N   THR C 133      -0.746  17.469  -5.008  1.00 92.88           N  
ATOM   4649  CA  THR C 133      -1.502  18.141  -6.062  1.00 92.88           C  
ATOM   4650  C   THR C 133      -2.779  18.750  -5.500  1.00 92.88           C  
ATOM   4651  CB  THR C 133      -1.856  17.156  -7.199  1.00 92.88           C  
ATOM   4652  O   THR C 133      -3.693  18.031  -5.090  1.00 92.88           O  
ATOM   4653  CG2 THR C 133      -2.584  17.875  -8.328  1.00 92.88           C  
ATOM   4654  OG1 THR C 133      -0.652  16.578  -7.715  1.00 92.88           O  
ATOM   4655  N   ALA C 134      -2.787  20.031  -5.465  1.00 92.56           N  
ATOM   4656  CA  ALA C 134      -3.896  20.766  -4.863  1.00 92.56           C  
ATOM   4657  C   ALA C 134      -4.758  21.422  -5.930  1.00 92.56           C  
ATOM   4658  CB  ALA C 134      -3.371  21.797  -3.879  1.00 92.56           C  
ATOM   4659  O   ALA C 134      -4.246  21.875  -6.957  1.00 92.56           O  
ATOM   4660  N   ALA C 135      -6.051  21.500  -5.660  1.00 89.25           N  
ATOM   4661  CA  ALA C 135      -6.980  22.188  -6.559  1.00 89.25           C  
ATOM   4662  C   ALA C 135      -6.738  23.703  -6.555  1.00 89.25           C  
ATOM   4663  CB  ALA C 135      -8.422  21.875  -6.164  1.00 89.25           C  
ATOM   4664  O   ALA C 135      -6.484  24.281  -5.504  1.00 89.25           O  
ATOM   4665  N   CYS C 136      -6.719  24.266  -7.707  1.00 90.06           N  
ATOM   4666  CA  CYS C 136      -6.605  25.703  -7.926  1.00 90.06           C  
ATOM   4667  C   CYS C 136      -7.551  26.172  -9.023  1.00 90.06           C  
ATOM   4668  CB  CYS C 136      -5.168  26.078  -8.281  1.00 90.06           C  
ATOM   4669  O   CYS C 136      -7.328  25.875 -10.203  1.00 90.06           O  
ATOM   4670  SG  CYS C 136      -4.922  27.844  -8.555  1.00 90.06           S  
ATOM   4671  N   MET C 137      -8.633  26.922  -8.617  1.00 84.19           N  
ATOM   4672  CA  MET C 137      -9.594  27.422  -9.594  1.00 84.19           C  
ATOM   4673  C   MET C 137      -9.039  28.641 -10.320  1.00 84.19           C  
ATOM   4674  CB  MET C 137     -10.914  27.781  -8.906  1.00 84.19           C  
ATOM   4675  O   MET C 137      -9.086  29.766  -9.797  1.00 84.19           O  
ATOM   4676  CG  MET C 137     -11.625  26.594  -8.289  1.00 84.19           C  
ATOM   4677  SD  MET C 137     -12.047  25.297  -9.516  1.00 84.19           S  
ATOM   4678  CE  MET C 137     -13.367  24.438  -8.633  1.00 84.19           C  
ATOM   4679  N   MET C 138      -8.523  28.375 -11.492  1.00 85.19           N  
ATOM   4680  CA  MET C 138      -7.891  29.422 -12.289  1.00 85.19           C  
ATOM   4681  C   MET C 138      -8.922  30.141 -13.156  1.00 85.19           C  
ATOM   4682  CB  MET C 138      -6.781  28.844 -13.164  1.00 85.19           C  
ATOM   4683  O   MET C 138      -9.836  29.516 -13.688  1.00 85.19           O  
ATOM   4684  CG  MET C 138      -5.566  28.359 -12.383  1.00 85.19           C  
ATOM   4685  SD  MET C 138      -4.285  27.625 -13.461  1.00 85.19           S  
ATOM   4686  CE  MET C 138      -4.723  25.859 -13.320  1.00 85.19           C  
ATOM   4687  N   ASP C 139      -8.828  31.469 -13.188  1.00 81.81           N  
ATOM   4688  CA  ASP C 139      -9.648  32.312 -14.039  1.00 81.81           C  
ATOM   4689  C   ASP C 139      -8.938  32.656 -15.352  1.00 81.81           C  
ATOM   4690  CB  ASP C 139     -10.016  33.594 -13.305  1.00 81.81           C  
ATOM   4691  O   ASP C 139      -7.977  33.406 -15.367  1.00 81.81           O  
ATOM   4692  CG  ASP C 139     -11.062  34.438 -14.039  1.00 81.81           C  
ATOM   4693  OD1 ASP C 139     -11.406  34.094 -15.195  1.00 81.81           O  
ATOM   4694  OD2 ASP C 139     -11.555  35.438 -13.461  1.00 81.81           O  
ATOM   4695  N   LEU C 140      -9.523  32.094 -16.391  1.00 80.56           N  
ATOM   4696  CA  LEU C 140      -8.828  32.219 -17.672  1.00 80.56           C  
ATOM   4697  C   LEU C 140      -9.469  33.312 -18.531  1.00 80.56           C  
ATOM   4698  CB  LEU C 140      -8.836  30.891 -18.422  1.00 80.56           C  
ATOM   4699  O   LEU C 140      -9.164  33.438 -19.734  1.00 80.56           O  
ATOM   4700  CG  LEU C 140      -8.211  29.703 -17.688  1.00 80.56           C  
ATOM   4701  CD1 LEU C 140      -8.352  28.438 -18.516  1.00 80.56           C  
ATOM   4702  CD2 LEU C 140      -6.738  29.984 -17.375  1.00 80.56           C  
ATOM   4703  N   ARG C 141     -10.266  34.188 -18.031  1.00 79.69           N  
ATOM   4704  CA  ARG C 141     -10.969  35.188 -18.812  1.00 79.69           C  
ATOM   4705  C   ARG C 141      -9.984  36.188 -19.422  1.00 79.69           C  
ATOM   4706  CB  ARG C 141     -11.984  35.938 -17.938  1.00 79.69           C  
ATOM   4707  O   ARG C 141     -10.211  36.688 -20.516  1.00 79.69           O  
ATOM   4708  CG  ARG C 141     -13.195  35.094 -17.562  1.00 79.69           C  
ATOM   4709  CD  ARG C 141     -14.141  35.844 -16.641  1.00 79.69           C  
ATOM   4710  NE  ARG C 141     -13.602  35.969 -15.289  1.00 79.69           N  
ATOM   4711  NH1 ARG C 141     -15.375  37.219 -14.461  1.00 79.69           N  
ATOM   4712  NH2 ARG C 141     -13.609  36.688 -13.102  1.00 79.69           N  
ATOM   4713  CZ  ARG C 141     -14.195  36.625 -14.289  1.00 79.69           C  
ATOM   4714  N   ARG C 142      -8.945  36.469 -18.750  1.00 74.62           N  
ATOM   4715  CA  ARG C 142      -7.973  37.469 -19.234  1.00 74.62           C  
ATOM   4716  C   ARG C 142      -6.750  36.781 -19.828  1.00 74.62           C  
ATOM   4717  CB  ARG C 142      -7.551  38.406 -18.094  1.00 74.62           C  
ATOM   4718  O   ARG C 142      -5.648  37.312 -19.812  1.00 74.62           O  
ATOM   4719  CG  ARG C 142      -8.672  39.312 -17.594  1.00 74.62           C  
ATOM   4720  CD  ARG C 142      -8.172  40.281 -16.562  1.00 74.62           C  
ATOM   4721  NE  ARG C 142      -9.242  41.156 -16.078  1.00 74.62           N  
ATOM   4722  NH1 ARG C 142      -7.906  42.375 -14.633  1.00 74.62           N  
ATOM   4723  NH2 ARG C 142     -10.141  42.844 -14.805  1.00 74.62           N  
ATOM   4724  CZ  ARG C 142      -9.094  42.125 -15.172  1.00 74.62           C  
ATOM   4725  N   TYR C 143      -6.965  35.625 -20.266  1.00 76.25           N  
ATOM   4726  CA  TYR C 143      -5.863  34.906 -20.922  1.00 76.25           C  
ATOM   4727  C   TYR C 143      -5.316  35.719 -22.094  1.00 76.25           C  
ATOM   4728  CB  TYR C 143      -6.320  33.531 -21.391  1.00 76.25           C  
ATOM   4729  O   TYR C 143      -6.086  36.250 -22.891  1.00 76.25           O  
ATOM   4730  CG  TYR C 143      -5.227  32.719 -22.047  1.00 76.25           C  
ATOM   4731  CD1 TYR C 143      -5.031  32.750 -23.422  1.00 76.25           C  
ATOM   4732  CD2 TYR C 143      -4.383  31.906 -21.281  1.00 76.25           C  
ATOM   4733  CE1 TYR C 143      -4.023  32.000 -24.031  1.00 76.25           C  
ATOM   4734  CE2 TYR C 143      -3.375  31.156 -21.875  1.00 76.25           C  
ATOM   4735  OH  TYR C 143      -2.205  30.469 -23.844  1.00 76.25           O  
ATOM   4736  CZ  TYR C 143      -3.203  31.219 -23.250  1.00 76.25           C  
ATOM   4737  N   PRO C 144      -3.982  35.969 -22.125  1.00 79.06           N  
ATOM   4738  CA  PRO C 144      -2.902  35.312 -21.375  1.00 79.06           C  
ATOM   4739  C   PRO C 144      -2.348  36.219 -20.266  1.00 79.06           C  
ATOM   4740  CB  PRO C 144      -1.839  35.062 -22.438  1.00 79.06           C  
ATOM   4741  O   PRO C 144      -1.284  35.938 -19.703  1.00 79.06           O  
ATOM   4742  CG  PRO C 144      -2.012  36.156 -23.438  1.00 79.06           C  
ATOM   4743  CD  PRO C 144      -3.465  36.531 -23.469  1.00 79.06           C  
ATOM   4744  N   LEU C 145      -2.961  37.438 -20.047  1.00 77.12           N  
ATOM   4745  CA  LEU C 145      -2.498  38.375 -19.031  1.00 77.12           C  
ATOM   4746  C   LEU C 145      -3.152  38.094 -17.688  1.00 77.12           C  
ATOM   4747  CB  LEU C 145      -2.797  39.812 -19.469  1.00 77.12           C  
ATOM   4748  O   LEU C 145      -3.322  39.000 -16.875  1.00 77.12           O  
ATOM   4749  CG  LEU C 145      -2.070  40.312 -20.719  1.00 77.12           C  
ATOM   4750  CD1 LEU C 145      -2.732  41.594 -21.250  1.00 77.12           C  
ATOM   4751  CD2 LEU C 145      -0.595  40.562 -20.422  1.00 77.12           C  
ATOM   4752  N   ASP C 146      -3.471  36.844 -17.500  1.00 79.94           N  
ATOM   4753  CA  ASP C 146      -4.230  36.469 -16.312  1.00 79.94           C  
ATOM   4754  C   ASP C 146      -3.309  36.250 -15.117  1.00 79.94           C  
ATOM   4755  CB  ASP C 146      -5.070  35.219 -16.578  1.00 79.94           C  
ATOM   4756  O   ASP C 146      -2.115  35.969 -15.289  1.00 79.94           O  
ATOM   4757  CG  ASP C 146      -4.258  34.094 -17.156  1.00 79.94           C  
ATOM   4758  OD1 ASP C 146      -3.281  34.344 -17.891  1.00 79.94           O  
ATOM   4759  OD2 ASP C 146      -4.598  32.906 -16.891  1.00 79.94           O  
ATOM   4760  N   GLU C 147      -3.793  36.656 -13.992  1.00 87.06           N  
ATOM   4761  CA  GLU C 147      -3.211  36.344 -12.695  1.00 87.06           C  
ATOM   4762  C   GLU C 147      -4.035  35.281 -11.969  1.00 87.06           C  
ATOM   4763  CB  GLU C 147      -3.092  37.594 -11.836  1.00 87.06           C  
ATOM   4764  O   GLU C 147      -5.266  35.281 -12.039  1.00 87.06           O  
ATOM   4765  CG  GLU C 147      -2.145  38.625 -12.398  1.00 87.06           C  
ATOM   4766  CD  GLU C 147      -2.006  39.875 -11.508  1.00 87.06           C  
ATOM   4767  OE1 GLU C 147      -1.233  40.781 -11.867  1.00 87.06           O  
ATOM   4768  OE2 GLU C 147      -2.674  39.906 -10.453  1.00 87.06           O  
ATOM   4769  N   GLN C 148      -3.301  34.344 -11.492  1.00 90.06           N  
ATOM   4770  CA  GLN C 148      -3.973  33.281 -10.781  1.00 90.06           C  
ATOM   4771  C   GLN C 148      -3.592  33.250  -9.297  1.00 90.06           C  
ATOM   4772  CB  GLN C 148      -3.635  31.922 -11.414  1.00 90.06           C  
ATOM   4773  O   GLN C 148      -2.480  33.656  -8.938  1.00 90.06           O  
ATOM   4774  CG  GLN C 148      -3.797  31.891 -12.930  1.00 90.06           C  
ATOM   4775  CD  GLN C 148      -5.219  32.188 -13.367  1.00 90.06           C  
ATOM   4776  NE2 GLN C 148      -5.371  32.719 -14.578  1.00 90.06           N  
ATOM   4777  OE1 GLN C 148      -6.176  31.906 -12.633  1.00 90.06           O  
ATOM   4778  N   ASN C 149      -4.496  32.906  -8.422  1.00 91.81           N  
ATOM   4779  CA  ASN C 149      -4.273  32.719  -6.996  1.00 91.81           C  
ATOM   4780  C   ASN C 149      -4.523  31.266  -6.586  1.00 91.81           C  
ATOM   4781  CB  ASN C 149      -5.156  33.656  -6.180  1.00 91.81           C  
ATOM   4782  O   ASN C 149      -5.660  30.797  -6.605  1.00 91.81           O  
ATOM   4783  CG  ASN C 149      -4.762  33.719  -4.715  1.00 91.81           C  
ATOM   4784  ND2 ASN C 149      -5.648  34.219  -3.879  1.00 91.81           N  
ATOM   4785  OD1 ASN C 149      -3.662  33.281  -4.344  1.00 91.81           O  
ATOM   4786  N   CYS C 150      -3.453  30.594  -6.297  1.00 93.19           N  
ATOM   4787  CA  CYS C 150      -3.543  29.219  -5.863  1.00 93.19           C  
ATOM   4788  C   CYS C 150      -3.199  29.078  -4.383  1.00 93.19           C  
ATOM   4789  CB  CYS C 150      -2.611  28.328  -6.691  1.00 93.19           C  
ATOM   4790  O   CYS C 150      -2.172  29.594  -3.934  1.00 93.19           O  
ATOM   4791  SG  CYS C 150      -3.086  28.203  -8.430  1.00 93.19           S  
ATOM   4792  N   THR C 151      -4.051  28.375  -3.674  1.00 94.81           N  
ATOM   4793  CA  THR C 151      -3.883  28.297  -2.227  1.00 94.81           C  
ATOM   4794  C   THR C 151      -3.564  26.859  -1.793  1.00 94.81           C  
ATOM   4795  CB  THR C 151      -5.141  28.781  -1.491  1.00 94.81           C  
ATOM   4796  O   THR C 151      -3.824  25.922  -2.533  1.00 94.81           O  
ATOM   4797  CG2 THR C 151      -5.484  30.219  -1.886  1.00 94.81           C  
ATOM   4798  OG1 THR C 151      -6.246  27.938  -1.823  1.00 94.81           O  
ATOM   4799  N   LEU C 152      -2.879  26.719  -0.723  1.00 95.25           N  
ATOM   4800  CA  LEU C 152      -2.734  25.500   0.059  1.00 95.25           C  
ATOM   4801  C   LEU C 152      -3.383  25.641   1.432  1.00 95.25           C  
ATOM   4802  CB  LEU C 152      -1.255  25.125   0.218  1.00 95.25           C  
ATOM   4803  O   LEU C 152      -2.965  26.484   2.230  1.00 95.25           O  
ATOM   4804  CG  LEU C 152      -0.954  23.781   0.856  1.00 95.25           C  
ATOM   4805  CD1 LEU C 152      -1.376  22.641  -0.077  1.00 95.25           C  
ATOM   4806  CD2 LEU C 152       0.527  23.656   1.204  1.00 95.25           C  
ATOM   4807  N   GLU C 153      -4.406  24.859   1.667  1.00 94.69           N  
ATOM   4808  CA  GLU C 153      -5.207  24.969   2.883  1.00 94.69           C  
ATOM   4809  C   GLU C 153      -4.883  23.844   3.865  1.00 94.69           C  
ATOM   4810  CB  GLU C 153      -6.699  24.969   2.549  1.00 94.69           C  
ATOM   4811  O   GLU C 153      -5.062  22.672   3.551  1.00 94.69           O  
ATOM   4812  CG  GLU C 153      -7.098  25.984   1.492  1.00 94.69           C  
ATOM   4813  CD  GLU C 153      -7.008  27.422   1.982  1.00 94.69           C  
ATOM   4814  OE1 GLU C 153      -6.867  28.344   1.145  1.00 94.69           O  
ATOM   4815  OE2 GLU C 153      -7.082  27.625   3.215  1.00 94.69           O  
ATOM   4816  N   ILE C 154      -4.434  24.203   5.023  1.00 95.06           N  
ATOM   4817  CA  ILE C 154      -4.070  23.250   6.070  1.00 95.06           C  
ATOM   4818  C   ILE C 154      -5.070  23.344   7.219  1.00 95.06           C  
ATOM   4819  CB  ILE C 154      -2.637  23.516   6.590  1.00 95.06           C  
ATOM   4820  O   ILE C 154      -5.316  24.422   7.758  1.00 95.06           O  
ATOM   4821  CG1 ILE C 154      -1.657  23.641   5.414  1.00 95.06           C  
ATOM   4822  CG2 ILE C 154      -2.203  22.406   7.551  1.00 95.06           C  
ATOM   4823  CD1 ILE C 154      -0.306  24.219   5.793  1.00 95.06           C  
ATOM   4824  N   GLU C 155      -5.598  22.203   7.605  1.00 93.31           N  
ATOM   4825  CA  GLU C 155      -6.633  22.188   8.633  1.00 93.31           C  
ATOM   4826  C   GLU C 155      -6.512  20.953   9.516  1.00 93.31           C  
ATOM   4827  CB  GLU C 155      -8.023  22.250   7.996  1.00 93.31           C  
ATOM   4828  O   GLU C 155      -5.875  19.969   9.133  1.00 93.31           O  
ATOM   4829  CG  GLU C 155      -9.156  22.422   9.000  1.00 93.31           C  
ATOM   4830  CD  GLU C 155     -10.523  22.562   8.352  1.00 93.31           C  
ATOM   4831  OE1 GLU C 155     -11.305  21.578   8.375  1.00 93.31           O  
ATOM   4832  OE2 GLU C 155     -10.812  23.656   7.809  1.00 93.31           O  
ATOM   4833  N   SER C 156      -7.020  21.062  10.711  1.00 91.12           N  
ATOM   4834  CA  SER C 156      -7.191  19.891  11.555  1.00 91.12           C  
ATOM   4835  C   SER C 156      -8.422  19.094  11.141  1.00 91.12           C  
ATOM   4836  CB  SER C 156      -7.301  20.297  13.023  1.00 91.12           C  
ATOM   4837  O   SER C 156      -9.484  19.672  10.875  1.00 91.12           O  
ATOM   4838  OG  SER C 156      -7.641  19.172  13.828  1.00 91.12           O  
ATOM   4839  N   TYR C 157      -8.328  17.859  11.094  1.00 86.75           N  
ATOM   4840  CA  TYR C 157      -9.438  17.047  10.617  1.00 86.75           C  
ATOM   4841  C   TYR C 157     -10.438  16.781  11.734  1.00 86.75           C  
ATOM   4842  CB  TYR C 157      -8.922  15.719  10.055  1.00 86.75           C  
ATOM   4843  O   TYR C 157     -11.648  16.906  11.531  1.00 86.75           O  
ATOM   4844  CG  TYR C 157     -10.000  14.883   9.391  1.00 86.75           C  
ATOM   4845  CD1 TYR C 157     -10.570  13.805  10.047  1.00 86.75           C  
ATOM   4846  CD2 TYR C 157     -10.438  15.188   8.109  1.00 86.75           C  
ATOM   4847  CE1 TYR C 157     -11.555  13.031   9.438  1.00 86.75           C  
ATOM   4848  CE2 TYR C 157     -11.422  14.422   7.488  1.00 86.75           C  
ATOM   4849  OH  TYR C 157     -12.953  12.594   7.551  1.00 86.75           O  
ATOM   4850  CZ  TYR C 157     -11.977  13.352   8.164  1.00 86.75           C  
ATOM   4851  N   GLY C 158      -9.945  16.438  12.844  1.00 86.06           N  
ATOM   4852  CA  GLY C 158     -10.844  15.969  13.883  1.00 86.06           C  
ATOM   4853  C   GLY C 158     -10.906  16.891  15.086  1.00 86.06           C  
ATOM   4854  O   GLY C 158     -11.938  16.984  15.750  1.00 86.06           O  
ATOM   4855  N   TYR C 159      -9.906  17.578  15.375  1.00 88.81           N  
ATOM   4856  CA  TYR C 159      -9.836  18.438  16.562  1.00 88.81           C  
ATOM   4857  C   TYR C 159     -10.375  19.828  16.266  1.00 88.81           C  
ATOM   4858  CB  TYR C 159      -8.398  18.531  17.078  1.00 88.81           C  
ATOM   4859  O   TYR C 159      -9.984  20.453  15.266  1.00 88.81           O  
ATOM   4860  CG  TYR C 159      -7.840  17.203  17.547  1.00 88.81           C  
ATOM   4861  CD1 TYR C 159      -8.320  16.594  18.703  1.00 88.81           C  
ATOM   4862  CD2 TYR C 159      -6.828  16.562  16.844  1.00 88.81           C  
ATOM   4863  CE1 TYR C 159      -7.805  15.383  19.141  1.00 88.81           C  
ATOM   4864  CE2 TYR C 159      -6.305  15.352  17.266  1.00 88.81           C  
ATOM   4865  OH  TYR C 159      -6.285  13.562  18.859  1.00 88.81           O  
ATOM   4866  CZ  TYR C 159      -6.801  14.766  18.422  1.00 88.81           C  
ATOM   4867  N   THR C 160     -11.211  20.312  17.109  1.00 90.75           N  
ATOM   4868  CA  THR C 160     -11.742  21.672  16.984  1.00 90.75           C  
ATOM   4869  C   THR C 160     -10.797  22.688  17.625  1.00 90.75           C  
ATOM   4870  CB  THR C 160     -13.133  21.781  17.641  1.00 90.75           C  
ATOM   4871  O   THR C 160      -9.781  22.297  18.219  1.00 90.75           O  
ATOM   4872  CG2 THR C 160     -14.086  20.719  17.078  1.00 90.75           C  
ATOM   4873  OG1 THR C 160     -13.016  21.609  19.047  1.00 90.75           O  
ATOM   4874  N   THR C 161     -11.172  23.906  17.578  1.00 94.44           N  
ATOM   4875  CA  THR C 161     -10.367  24.984  18.141  1.00 94.44           C  
ATOM   4876  C   THR C 161     -10.305  24.875  19.672  1.00 94.44           C  
ATOM   4877  CB  THR C 161     -10.914  26.359  17.750  1.00 94.44           C  
ATOM   4878  O   THR C 161      -9.453  25.484  20.312  1.00 94.44           O  
ATOM   4879  CG2 THR C 161     -10.734  26.609  16.250  1.00 94.44           C  
ATOM   4880  OG1 THR C 161     -12.312  26.422  18.062  1.00 94.44           O  
ATOM   4881  N   ASP C 162     -11.148  24.062  20.250  1.00 91.06           N  
ATOM   4882  CA  ASP C 162     -11.086  23.797  21.688  1.00 91.06           C  
ATOM   4883  C   ASP C 162      -9.969  22.812  22.016  1.00 91.06           C  
ATOM   4884  CB  ASP C 162     -12.422  23.250  22.188  1.00 91.06           C  
ATOM   4885  O   ASP C 162      -9.547  22.703  23.172  1.00 91.06           O  
ATOM   4886  CG  ASP C 162     -13.555  24.250  22.062  1.00 91.06           C  
ATOM   4887  OD1 ASP C 162     -13.305  25.484  22.125  1.00 91.06           O  
ATOM   4888  OD2 ASP C 162     -14.719  23.828  21.891  1.00 91.06           O  
ATOM   4889  N   ASP C 163      -9.508  22.156  21.047  1.00 92.50           N  
ATOM   4890  CA  ASP C 163      -8.523  21.094  21.266  1.00 92.50           C  
ATOM   4891  C   ASP C 163      -7.168  21.484  20.688  1.00 92.50           C  
ATOM   4892  CB  ASP C 163      -9.016  19.781  20.641  1.00 92.50           C  
ATOM   4893  O   ASP C 163      -6.125  21.109  21.234  1.00 92.50           O  
ATOM   4894  CG  ASP C 163     -10.242  19.219  21.344  1.00 92.50           C  
ATOM   4895  OD1 ASP C 163     -10.195  18.984  22.562  1.00 92.50           O  
ATOM   4896  OD2 ASP C 163     -11.266  19.016  20.656  1.00 92.50           O  
ATOM   4897  N   ILE C 164      -7.188  22.156  19.547  1.00 95.00           N  
ATOM   4898  CA  ILE C 164      -5.941  22.422  18.844  1.00 95.00           C  
ATOM   4899  C   ILE C 164      -5.984  23.812  18.203  1.00 95.00           C  
ATOM   4900  CB  ILE C 164      -5.684  21.344  17.750  1.00 95.00           C  
ATOM   4901  O   ILE C 164      -7.051  24.297  17.828  1.00 95.00           O  
ATOM   4902  CG1 ILE C 164      -4.215  21.375  17.312  1.00 95.00           C  
ATOM   4903  CG2 ILE C 164      -6.617  21.547  16.562  1.00 95.00           C  
ATOM   4904  CD1 ILE C 164      -3.779  20.156  16.516  1.00 95.00           C  
ATOM   4905  N   GLU C 165      -4.855  24.438  18.109  1.00 96.94           N  
ATOM   4906  CA  GLU C 165      -4.648  25.719  17.438  1.00 96.94           C  
ATOM   4907  C   GLU C 165      -3.428  25.656  16.516  1.00 96.94           C  
ATOM   4908  CB  GLU C 165      -4.488  26.859  18.453  1.00 96.94           C  
ATOM   4909  O   GLU C 165      -2.408  25.062  16.875  1.00 96.94           O  
ATOM   4910  CG  GLU C 165      -5.770  27.188  19.203  1.00 96.94           C  
ATOM   4911  CD  GLU C 165      -5.617  28.359  20.156  1.00 96.94           C  
ATOM   4912  OE1 GLU C 165      -6.629  28.812  20.734  1.00 96.94           O  
ATOM   4913  OE2 GLU C 165      -4.473  28.844  20.328  1.00 96.94           O  
ATOM   4914  N   PHE C 166      -3.602  26.250  15.414  1.00 97.50           N  
ATOM   4915  CA  PHE C 166      -2.508  26.297  14.445  1.00 97.50           C  
ATOM   4916  C   PHE C 166      -1.942  27.703  14.336  1.00 97.50           C  
ATOM   4917  CB  PHE C 166      -2.982  25.812  13.070  1.00 97.50           C  
ATOM   4918  O   PHE C 166      -2.676  28.688  14.484  1.00 97.50           O  
ATOM   4919  CG  PHE C 166      -3.283  24.328  13.016  1.00 97.50           C  
ATOM   4920  CD1 PHE C 166      -2.840  23.484  14.023  1.00 97.50           C  
ATOM   4921  CD2 PHE C 166      -4.008  23.797  11.961  1.00 97.50           C  
ATOM   4922  CE1 PHE C 166      -3.117  22.109  13.977  1.00 97.50           C  
ATOM   4923  CE2 PHE C 166      -4.289  22.438  11.906  1.00 97.50           C  
ATOM   4924  CZ  PHE C 166      -3.842  21.594  12.914  1.00 97.50           C  
ATOM   4925  N   TYR C 167      -0.688  27.844  14.078  1.00 97.50           N  
ATOM   4926  CA  TYR C 167      -0.067  29.125  13.789  1.00 97.50           C  
ATOM   4927  C   TYR C 167       1.163  28.953  12.906  1.00 97.50           C  
ATOM   4928  CB  TYR C 167       0.319  29.844  15.086  1.00 97.50           C  
ATOM   4929  O   TYR C 167       1.748  27.875  12.852  1.00 97.50           O  
ATOM   4930  CG  TYR C 167       1.432  29.172  15.844  1.00 97.50           C  
ATOM   4931  CD1 TYR C 167       1.167  28.109  16.703  1.00 97.50           C  
ATOM   4932  CD2 TYR C 167       2.750  29.594  15.711  1.00 97.50           C  
ATOM   4933  CE1 TYR C 167       2.189  27.469  17.406  1.00 97.50           C  
ATOM   4934  CE2 TYR C 167       3.779  28.969  16.406  1.00 97.50           C  
ATOM   4935  OH  TYR C 167       4.508  27.297  17.953  1.00 97.50           O  
ATOM   4936  CZ  TYR C 167       3.490  27.906  17.250  1.00 97.50           C  
ATOM   4937  N   TRP C 168       1.479  29.984  12.219  1.00 97.50           N
[truncated: 334,045 more chars]
