# Supplementary material for: Modular Structure and Polymerization Status of GABAA Receptors Illustrated with EM Analysis and AlphaFold2 Prediction
Source: Int J Mol Sci. 2024 Sep 21;25(18):10142. doi: 10.3390/ijms251810142 (PMC11432007; doi:10.3390/ijms251810142)
Supplement: Supplementary file 1 [file ijms-25-10142-s001.zip › AlphaFold2 PDB files/Heteropentamer PDB/Heteropentamer_rank_004_alphafold2_multimer_v3.pdb]

MODEL     1                                                                     
ATOM      1  N   GLN A   1     -10.656 -48.000  19.219  1.00 32.09           N  
ATOM      2  CA  GLN A   1     -10.008 -47.406  18.078  1.00 32.09           C  
ATOM      3  C   GLN A   1      -9.977 -45.875  18.203  1.00 32.09           C  
ATOM      4  CB  GLN A   1     -10.711 -47.781  16.781  1.00 32.09           C  
ATOM      5  O   GLN A   1     -11.023 -45.250  18.406  1.00 32.09           O  
ATOM      6  CG  GLN A   1     -10.094 -49.000  16.094  1.00 32.09           C  
ATOM      7  CD  GLN A   1     -10.711 -49.281  14.734  1.00 32.09           C  
ATOM      8  NE2 GLN A   1     -10.000 -50.031  13.906  1.00 32.09           N  
ATOM      9  OE1 GLN A   1     -11.828 -48.844  14.438  1.00 32.09           O  
ATOM     10  N   PRO A   2      -8.867 -45.281  18.625  1.00 45.06           N  
ATOM     11  CA  PRO A   2      -8.922 -43.844  18.906  1.00 45.06           C  
ATOM     12  C   PRO A   2      -9.625 -43.062  17.797  1.00 45.06           C  
ATOM     13  CB  PRO A   2      -7.445 -43.469  19.000  1.00 45.06           C  
ATOM     14  O   PRO A   2      -9.547 -43.438  16.625  1.00 45.06           O  
ATOM     15  CG  PRO A   2      -6.695 -44.656  18.500  1.00 45.06           C  
ATOM     16  CD  PRO A   2      -7.676 -45.750  18.234  1.00 45.06           C  
ATOM     17  N   SER A   3     -10.625 -42.344  18.109  1.00 44.94           N  
ATOM     18  CA  SER A   3     -11.508 -41.719  17.141  1.00 44.94           C  
ATOM     19  C   SER A   3     -10.719 -40.875  16.125  1.00 44.94           C  
ATOM     20  CB  SER A   3     -12.531 -40.812  17.844  1.00 44.94           C  
ATOM     21  O   SER A   3      -9.617 -40.406  16.422  1.00 44.94           O  
ATOM     22  OG  SER A   3     -11.930 -39.625  18.297  1.00 44.94           O  
ATOM     23  N   LEU A   4     -11.031 -41.094  14.812  1.00 45.22           N  
ATOM     24  CA  LEU A   4     -10.500 -40.344  13.664  1.00 45.22           C  
ATOM     25  C   LEU A   4     -10.258 -38.906  14.023  1.00 45.22           C  
ATOM     26  CB  LEU A   4     -11.461 -40.469  12.477  1.00 45.22           C  
ATOM     27  O   LEU A   4      -9.312 -38.281  13.523  1.00 45.22           O  
ATOM     28  CG  LEU A   4     -10.969 -41.281  11.273  1.00 45.22           C  
ATOM     29  CD1 LEU A   4     -11.938 -42.406  10.984  1.00 45.22           C  
ATOM     30  CD2 LEU A   4     -10.805 -40.375  10.055  1.00 45.22           C  
ATOM     31  N   GLN A   5     -11.141 -38.406  14.828  1.00 48.06           N  
ATOM     32  CA  GLN A   5     -10.984 -37.031  15.266  1.00 48.06           C  
ATOM     33  C   GLN A   5      -9.734 -36.844  16.125  1.00 48.06           C  
ATOM     34  CB  GLN A   5     -12.219 -36.562  16.047  1.00 48.06           C  
ATOM     35  O   GLN A   5      -9.031 -35.844  16.031  1.00 48.06           O  
ATOM     36  CG  GLN A   5     -13.180 -35.719  15.219  1.00 48.06           C  
ATOM     37  CD  GLN A   5     -14.398 -35.281  16.000  1.00 48.06           C  
ATOM     38  NE2 GLN A   5     -15.148 -34.312  15.461  1.00 48.06           N  
ATOM     39  OE1 GLN A   5     -14.672 -35.781  17.094  1.00 48.06           O  
ATOM     40  N   ASP A   6      -9.461 -37.781  16.984  1.00 50.56           N  
ATOM     41  CA  ASP A   6      -8.297 -37.781  17.859  1.00 50.56           C  
ATOM     42  C   ASP A   6      -7.004 -37.906  17.062  1.00 50.56           C  
ATOM     43  CB  ASP A   6      -8.391 -38.906  18.891  1.00 50.56           C  
ATOM     44  O   ASP A   6      -5.996 -37.281  17.391  1.00 50.56           O  
ATOM     45  CG  ASP A   6      -9.211 -38.531  20.109  1.00 50.56           C  
ATOM     46  OD1 ASP A   6      -9.414 -37.312  20.375  1.00 50.56           O  
ATOM     47  OD2 ASP A   6      -9.664 -39.438  20.828  1.00 50.56           O  
ATOM     48  N   GLU A   7      -7.031 -38.656  16.000  1.00 47.59           N  
ATOM     49  CA  GLU A   7      -5.867 -38.875  15.141  1.00 47.59           C  
ATOM     50  C   GLU A   7      -5.539 -37.625  14.336  1.00 47.59           C  
ATOM     51  CB  GLU A   7      -6.102 -40.062  14.203  1.00 47.59           C  
ATOM     52  O   GLU A   7      -4.367 -37.281  14.156  1.00 47.59           O  
ATOM     53  CG  GLU A   7      -5.484 -41.344  14.688  1.00 47.59           C  
ATOM     54  CD  GLU A   7      -5.645 -42.500  13.703  1.00 47.59           C  
ATOM     55  OE1 GLU A   7      -5.113 -43.594  13.969  1.00 47.59           O  
ATOM     56  OE2 GLU A   7      -6.305 -42.281  12.664  1.00 47.59           O  
ATOM     57  N   LEU A   8      -6.598 -36.969  13.766  1.00 51.88           N  
ATOM     58  CA  LEU A   8      -6.441 -35.750  12.953  1.00 51.88           C  
ATOM     59  C   LEU A   8      -5.891 -34.625  13.789  1.00 51.88           C  
ATOM     60  CB  LEU A   8      -7.777 -35.344  12.320  1.00 51.88           C  
ATOM     61  O   LEU A   8      -5.035 -33.844  13.328  1.00 51.88           O  
ATOM     62  CG  LEU A   8      -7.992 -35.781  10.867  1.00 51.88           C  
ATOM     63  CD1 LEU A   8      -9.430 -36.219  10.656  1.00 51.88           C  
ATOM     64  CD2 LEU A   8      -7.645 -34.625   9.930  1.00 51.88           C  
ATOM     65  N   LYS A   9      -6.609 -34.406  14.977  1.00 56.22           N  
ATOM     66  CA  LYS A   9      -6.070 -33.469  15.945  1.00 56.22           C  
ATOM     67  C   LYS A   9      -4.621 -33.781  16.281  1.00 56.22           C  
ATOM     68  CB  LYS A   9      -6.918 -33.438  17.219  1.00 56.22           C  
ATOM     69  O   LYS A   9      -3.795 -32.906  16.469  1.00 56.22           O  
ATOM     70  CG  LYS A   9      -7.797 -32.219  17.359  1.00 56.22           C  
ATOM     71  CD  LYS A   9      -8.555 -32.219  18.688  1.00 56.22           C  
ATOM     72  CE  LYS A   9      -9.516 -31.047  18.781  1.00 56.22           C  
ATOM     73  NZ  LYS A   9     -10.242 -31.031  20.094  1.00 56.22           N  
ATOM     74  N   ASP A  10      -4.387 -35.062  16.016  1.00 63.28           N  
ATOM     75  CA  ASP A  10      -3.061 -35.594  16.344  1.00 63.28           C  
ATOM     76  C   ASP A  10      -2.051 -35.281  15.250  1.00 63.28           C  
ATOM     77  CB  ASP A  10      -3.113 -37.094  16.594  1.00 63.28           C  
ATOM     78  O   ASP A  10      -0.938 -34.812  15.531  1.00 63.28           O  
ATOM     79  CG  ASP A  10      -2.090 -37.562  17.609  1.00 63.28           C  
ATOM     80  OD1 ASP A  10      -1.280 -36.750  18.094  1.00 63.28           O  
ATOM     81  OD2 ASP A  10      -2.088 -38.781  17.938  1.00 63.28           O  
ATOM     82  N   ASN A  11      -2.568 -35.281  13.922  1.00 70.06           N  
ATOM     83  CA  ASN A  11      -1.643 -35.000  12.828  1.00 70.06           C  
ATOM     84  C   ASN A  11      -1.277 -33.500  12.758  1.00 70.06           C  
ATOM     85  CB  ASN A  11      -2.234 -35.469  11.500  1.00 70.06           C  
ATOM     86  O   ASN A  11      -0.103 -33.156  12.625  1.00 70.06           O  
ATOM     87  CG  ASN A  11      -1.804 -36.875  11.125  1.00 70.06           C  
ATOM     88  ND2 ASN A  11      -2.426 -37.406  10.094  1.00 70.06           N  
ATOM     89  OD1 ASN A  11      -0.919 -37.438  11.766  1.00 70.06           O  
ATOM     90  N   THR A  12      -2.266 -32.750  13.000  1.00 79.94           N  
ATOM     91  CA  THR A  12      -1.993 -31.312  12.945  1.00 79.94           C  
ATOM     92  C   THR A  12      -1.044 -30.891  14.070  1.00 79.94           C  
ATOM     93  CB  THR A  12      -3.293 -30.484  13.047  1.00 79.94           C  
ATOM     94  O   THR A  12      -0.165 -30.062  13.867  1.00 79.94           O  
ATOM     95  CG2 THR A  12      -3.037 -29.016  12.750  1.00 79.94           C  
ATOM     96  OG1 THR A  12      -4.242 -31.000  12.094  1.00 79.94           O  
ATOM     97  N   THR A  13      -1.192 -31.562  15.117  1.00 83.25           N  
ATOM     98  CA  THR A  13      -0.345 -31.234  16.266  1.00 83.25           C  
ATOM     99  C   THR A  13       1.104 -31.625  15.984  1.00 83.25           C  
ATOM    100  CB  THR A  13      -0.839 -31.938  17.531  1.00 83.25           C  
ATOM    101  O   THR A  13       2.029 -30.906  16.344  1.00 83.25           O  
ATOM    102  CG2 THR A  13      -0.155 -31.375  18.781  1.00 83.25           C  
ATOM    103  OG1 THR A  13      -2.254 -31.766  17.656  1.00 83.25           O  
ATOM    104  N   VAL A  14       1.174 -32.812  15.258  1.00 86.69           N  
ATOM    105  CA  VAL A  14       2.514 -33.312  14.938  1.00 86.69           C  
ATOM    106  C   VAL A  14       3.211 -32.312  14.008  1.00 86.69           C  
ATOM    107  CB  VAL A  14       2.475 -34.688  14.289  1.00 86.69           C  
ATOM    108  O   VAL A  14       4.367 -31.938  14.234  1.00 86.69           O  
ATOM    109  CG1 VAL A  14       3.842 -35.062  13.719  1.00 86.69           C  
ATOM    110  CG2 VAL A  14       2.016 -35.750  15.305  1.00 86.69           C  
ATOM    111  N   PHE A  15       2.490 -31.922  13.070  1.00 89.19           N  
ATOM    112  CA  PHE A  15       3.092 -31.016  12.094  1.00 89.19           C  
ATOM    113  C   PHE A  15       3.334 -29.641  12.711  1.00 89.19           C  
ATOM    114  CB  PHE A  15       2.199 -30.891  10.859  1.00 89.19           C  
ATOM    115  O   PHE A  15       4.316 -28.984  12.383  1.00 89.19           O  
ATOM    116  CG  PHE A  15       2.215 -32.094   9.969  1.00 89.19           C  
ATOM    117  CD1 PHE A  15       3.340 -32.406   9.219  1.00 89.19           C  
ATOM    118  CD2 PHE A  15       1.103 -32.938   9.891  1.00 89.19           C  
ATOM    119  CE1 PHE A  15       3.357 -33.531   8.398  1.00 89.19           C  
ATOM    120  CE2 PHE A  15       1.112 -34.062   9.070  1.00 89.19           C  
ATOM    121  CZ  PHE A  15       2.240 -34.375   8.320  1.00 89.19           C  
ATOM    122  N   THR A  16       2.451 -29.250  13.578  1.00 90.12           N  
ATOM    123  CA  THR A  16       2.670 -28.016  14.305  1.00 90.12           C  
ATOM    124  C   THR A  16       3.963 -28.078  15.117  1.00 90.12           C  
ATOM    125  CB  THR A  16       1.490 -27.688  15.242  1.00 90.12           C  
ATOM    126  O   THR A  16       4.746 -27.125  15.125  1.00 90.12           O  
ATOM    127  CG2 THR A  16       1.763 -26.438  16.062  1.00 90.12           C  
ATOM    128  OG1 THR A  16       0.308 -27.484  14.461  1.00 90.12           O  
ATOM    129  N   ARG A  17       4.191 -29.125  15.703  1.00 90.50           N  
ATOM    130  CA  ARG A  17       5.402 -29.297  16.500  1.00 90.50           C  
ATOM    131  C   ARG A  17       6.648 -29.281  15.617  1.00 90.50           C  
ATOM    132  CB  ARG A  17       5.348 -30.609  17.281  1.00 90.50           C  
ATOM    133  O   ARG A  17       7.668 -28.688  15.984  1.00 90.50           O  
ATOM    134  CG  ARG A  17       4.527 -30.531  18.562  1.00 90.50           C  
ATOM    135  CD  ARG A  17       4.594 -31.812  19.359  1.00 90.50           C  
ATOM    136  NE  ARG A  17       3.559 -31.875  20.391  1.00 90.50           N  
ATOM    137  NH1 ARG A  17       4.008 -34.031  21.031  1.00 90.50           N  
ATOM    138  NH2 ARG A  17       2.340 -32.875  22.062  1.00 90.50           N  
ATOM    139  CZ  ARG A  17       3.305 -32.938  21.156  1.00 90.50           C  
ATOM    140  N   ILE A  18       6.523 -29.953  14.477  1.00 91.00           N  
ATOM    141  CA  ILE A  18       7.645 -29.953  13.547  1.00 91.00           C  
ATOM    142  C   ILE A  18       7.977 -28.531  13.125  1.00 91.00           C  
ATOM    143  CB  ILE A  18       7.340 -30.828  12.305  1.00 91.00           C  
ATOM    144  O   ILE A  18       9.141 -28.125  13.164  1.00 91.00           O  
ATOM    145  CG1 ILE A  18       7.297 -32.312  12.695  1.00 91.00           C  
ATOM    146  CG2 ILE A  18       8.375 -30.578  11.203  1.00 91.00           C  
ATOM    147  CD1 ILE A  18       6.785 -33.219  11.586  1.00 91.00           C  
ATOM    148  N   LEU A  19       6.938 -27.828  12.742  1.00 90.75           N  
ATOM    149  CA  LEU A  19       7.148 -26.469  12.281  1.00 90.75           C  
ATOM    150  C   LEU A  19       7.703 -25.594  13.398  1.00 90.75           C  
ATOM    151  CB  LEU A  19       5.840 -25.859  11.750  1.00 90.75           C  
ATOM    152  O   LEU A  19       8.594 -24.766  13.172  1.00 90.75           O  
ATOM    153  CG  LEU A  19       5.312 -26.438  10.438  1.00 90.75           C  
ATOM    154  CD1 LEU A  19       4.012 -25.750  10.039  1.00 90.75           C  
ATOM    155  CD2 LEU A  19       6.355 -26.297   9.336  1.00 90.75           C  
ATOM    156  N   ASP A  20       7.188 -25.797  14.609  1.00 91.44           N  
ATOM    157  CA  ASP A  20       7.672 -25.031  15.750  1.00 91.44           C  
ATOM    158  C   ASP A  20       9.148 -25.312  16.031  1.00 91.44           C  
ATOM    159  CB  ASP A  20       6.832 -25.328  16.984  1.00 91.44           C  
ATOM    160  O   ASP A  20       9.922 -24.406  16.312  1.00 91.44           O  
ATOM    161  CG  ASP A  20       5.434 -24.750  16.922  1.00 91.44           C  
ATOM    162  OD1 ASP A  20       5.172 -23.891  16.031  1.00 91.44           O  
ATOM    163  OD2 ASP A  20       4.582 -25.141  17.734  1.00 91.44           O  
ATOM    164  N   ARG A  21       9.508 -26.516  15.883  1.00 91.75           N  
ATOM    165  CA  ARG A  21      10.891 -26.922  16.109  1.00 91.75           C  
ATOM    166  C   ARG A  21      11.805 -26.328  15.031  1.00 91.75           C  
ATOM    167  CB  ARG A  21      11.016 -28.438  16.125  1.00 91.75           C  
ATOM    168  O   ARG A  21      12.922 -25.906  15.328  1.00 91.75           O  
ATOM    169  CG  ARG A  21      12.312 -28.938  16.734  1.00 91.75           C  
ATOM    170  CD  ARG A  21      12.375 -30.469  16.766  1.00 91.75           C  
ATOM    171  NE  ARG A  21      11.539 -31.016  17.844  1.00 91.75           N  
ATOM    172  NH1 ARG A  21      11.547 -33.188  17.016  1.00 91.75           N  
ATOM    173  NH2 ARG A  21      10.406 -32.688  18.938  1.00 91.75           N  
ATOM    174  CZ  ARG A  21      11.164 -32.281  17.922  1.00 91.75           C  
ATOM    175  N   LEU A  22      11.320 -26.359  13.805  1.00 92.19           N  
ATOM    176  CA  LEU A  22      12.102 -25.812  12.703  1.00 92.19           C  
ATOM    177  C   LEU A  22      12.398 -24.344  12.930  1.00 92.19           C  
ATOM    178  CB  LEU A  22      11.359 -26.000  11.375  1.00 92.19           C  
ATOM    179  O   LEU A  22      13.484 -23.859  12.602  1.00 92.19           O  
ATOM    180  CG  LEU A  22      11.305 -27.438  10.828  1.00 92.19           C  
ATOM    181  CD1 LEU A  22      10.484 -27.469   9.539  1.00 92.19           C  
ATOM    182  CD2 LEU A  22      12.711 -27.969  10.586  1.00 92.19           C  
ATOM    183  N   LEU A  23      11.453 -23.641  13.523  1.00 92.00           N  
ATOM    184  CA  LEU A  23      11.594 -22.188  13.641  1.00 92.00           C  
ATOM    185  C   LEU A  23      12.234 -21.812  14.969  1.00 92.00           C  
ATOM    186  CB  LEU A  23      10.227 -21.516  13.500  1.00 92.00           C  
ATOM    187  O   LEU A  23      12.648 -20.656  15.156  1.00 92.00           O  
ATOM    188  CG  LEU A  23       9.578 -21.562  12.117  1.00 92.00           C  
ATOM    189  CD1 LEU A  23       8.203 -20.906  12.148  1.00 92.00           C  
ATOM    190  CD2 LEU A  23      10.477 -20.906  11.078  1.00 92.00           C  
ATOM    191  N   ASP A  24      12.258 -22.797  15.820  1.00 91.12           N  
ATOM    192  CA  ASP A  24      12.867 -22.531  17.125  1.00 91.12           C  
ATOM    193  C   ASP A  24      14.344 -22.188  16.984  1.00 91.12           C  
ATOM    194  CB  ASP A  24      12.688 -23.719  18.062  1.00 91.12           C  
ATOM    195  O   ASP A  24      15.141 -23.031  16.562  1.00 91.12           O  
ATOM    196  CG  ASP A  24      13.016 -23.406  19.500  1.00 91.12           C  
ATOM    197  OD1 ASP A  24      13.148 -22.203  19.844  1.00 91.12           O  
ATOM    198  OD2 ASP A  24      13.141 -24.344  20.312  1.00 91.12           O  
ATOM    199  N   GLY A  25      14.719 -20.953  17.203  1.00 87.88           N  
ATOM    200  CA  GLY A  25      16.094 -20.484  17.109  1.00 87.88           C  
ATOM    201  C   GLY A  25      16.531 -20.188  15.695  1.00 87.88           C  
ATOM    202  O   GLY A  25      17.703 -19.859  15.461  1.00 87.88           O  
ATOM    203  N   TYR A  26      15.656 -20.453  14.797  1.00 91.81           N  
ATOM    204  CA  TYR A  26      15.992 -20.172  13.398  1.00 91.81           C  
ATOM    205  C   TYR A  26      16.172 -18.672  13.180  1.00 91.81           C  
ATOM    206  CB  TYR A  26      14.898 -20.703  12.469  1.00 91.81           C  
ATOM    207  O   TYR A  26      15.312 -17.875  13.539  1.00 91.81           O  
ATOM    208  CG  TYR A  26      15.195 -20.500  11.008  1.00 91.81           C  
ATOM    209  CD1 TYR A  26      14.695 -19.391  10.320  1.00 91.81           C  
ATOM    210  CD2 TYR A  26      15.977 -21.406  10.305  1.00 91.81           C  
ATOM    211  CE1 TYR A  26      14.969 -19.203   8.969  1.00 91.81           C  
ATOM    212  CE2 TYR A  26      16.250 -21.219   8.953  1.00 91.81           C  
ATOM    213  OH  TYR A  26      16.016 -19.938   6.957  1.00 91.81           O  
ATOM    214  CZ  TYR A  26      15.750 -20.125   8.297  1.00 91.81           C  
ATOM    215  N   ASP A  27      17.297 -18.250  12.703  1.00 89.56           N  
ATOM    216  CA  ASP A  27      17.594 -16.844  12.422  1.00 89.56           C  
ATOM    217  C   ASP A  27      17.516 -16.562  10.922  1.00 89.56           C  
ATOM    218  CB  ASP A  27      18.984 -16.469  12.961  1.00 89.56           C  
ATOM    219  O   ASP A  27      18.453 -16.875  10.180  1.00 89.56           O  
ATOM    220  CG  ASP A  27      19.203 -14.969  13.031  1.00 89.56           C  
ATOM    221  OD1 ASP A  27      18.453 -14.211  12.375  1.00 89.56           O  
ATOM    222  OD2 ASP A  27      20.125 -14.547  13.750  1.00 89.56           O  
ATOM    223  N   ASN A  28      16.422 -16.047  10.547  1.00 89.62           N  
ATOM    224  CA  ASN A  28      16.219 -15.805   9.125  1.00 89.62           C  
ATOM    225  C   ASN A  28      17.031 -14.609   8.641  1.00 89.62           C  
ATOM    226  CB  ASN A  28      14.727 -15.594   8.820  1.00 89.62           C  
ATOM    227  O   ASN A  28      17.000 -14.273   7.457  1.00 89.62           O  
ATOM    228  CG  ASN A  28      14.156 -14.375   9.516  1.00 89.62           C  
ATOM    229  ND2 ASN A  28      12.883 -14.094   9.281  1.00 89.62           N  
ATOM    230  OD1 ASN A  28      14.859 -13.688  10.266  1.00 89.62           O  
ATOM    231  N   ARG A  29      17.875 -13.992   9.484  1.00 86.50           N  
ATOM    232  CA  ARG A  29      18.719 -12.867   9.102  1.00 86.50           C  
ATOM    233  C   ARG A  29      20.016 -13.352   8.469  1.00 86.50           C  
ATOM    234  CB  ARG A  29      19.031 -11.992  10.320  1.00 86.50           C  
ATOM    235  O   ARG A  29      20.719 -12.586   7.797  1.00 86.50           O  
ATOM    236  CG  ARG A  29      17.797 -11.406  10.984  1.00 86.50           C  
ATOM    237  CD  ARG A  29      18.109 -10.789  12.336  1.00 86.50           C  
ATOM    238  NE  ARG A  29      18.547 -11.797  13.297  1.00 86.50           N  
ATOM    239  NH1 ARG A  29      18.906 -10.297  15.023  1.00 86.50           N  
ATOM    240  NH2 ARG A  29      19.281 -12.531  15.344  1.00 86.50           N  
ATOM    241  CZ  ARG A  29      18.906 -11.539  14.555  1.00 86.50           C  
ATOM    242  N   LEU A  30      20.219 -14.578   8.664  1.00 88.88           N  
ATOM    243  CA  LEU A  30      21.469 -15.164   8.203  1.00 88.88           C  
ATOM    244  C   LEU A  30      21.219 -16.156   7.066  1.00 88.88           C  
ATOM    245  CB  LEU A  30      22.203 -15.859   9.352  1.00 88.88           C  
ATOM    246  O   LEU A  30      20.281 -16.938   7.117  1.00 88.88           O  
ATOM    247  CG  LEU A  30      22.438 -15.023  10.609  1.00 88.88           C  
ATOM    248  CD1 LEU A  30      23.062 -15.883  11.711  1.00 88.88           C  
ATOM    249  CD2 LEU A  30      23.328 -13.828  10.297  1.00 88.88           C  
ATOM    250  N   ARG A  31      22.109 -16.047   6.102  1.00 91.62           N  
ATOM    251  CA  ARG A  31      22.000 -17.000   5.004  1.00 91.62           C  
ATOM    252  C   ARG A  31      22.422 -18.391   5.449  1.00 91.62           C  
ATOM    253  CB  ARG A  31      22.844 -16.547   3.812  1.00 91.62           C  
ATOM    254  O   ARG A  31      23.188 -18.547   6.402  1.00 91.62           O  
ATOM    255  CG  ARG A  31      24.344 -16.562   4.078  1.00 91.62           C  
ATOM    256  CD  ARG A  31      25.141 -16.328   2.809  1.00 91.62           C  
ATOM    257  NE  ARG A  31      26.578 -16.531   3.025  1.00 91.62           N  
ATOM    258  NH1 ARG A  31      26.562 -18.750   2.398  1.00 91.62           N  
ATOM    259  NH2 ARG A  31      28.516 -17.750   3.057  1.00 91.62           N  
ATOM    260  CZ  ARG A  31      27.219 -17.688   2.826  1.00 91.62           C  
ATOM    261  N   PRO A  32      21.938 -19.375   4.707  1.00 93.56           N  
ATOM    262  CA  PRO A  32      22.391 -20.734   5.012  1.00 93.56           C  
ATOM    263  C   PRO A  32      23.875 -20.938   4.727  1.00 93.56           C  
ATOM    264  CB  PRO A  32      21.531 -21.609   4.094  1.00 93.56           C  
ATOM    265  O   PRO A  32      24.391 -20.406   3.744  1.00 93.56           O  
ATOM    266  CG  PRO A  32      20.422 -20.734   3.652  1.00 93.56           C  
ATOM    267  CD  PRO A  32      20.859 -19.297   3.797  1.00 93.56           C  
ATOM    268  N   GLY A  33      24.531 -21.641   5.656  1.00 88.88           N  
ATOM    269  CA  GLY A  33      25.922 -22.000   5.445  1.00 88.88           C  
ATOM    270  C   GLY A  33      26.875 -20.844   5.707  1.00 88.88           C  
ATOM    271  O   GLY A  33      28.031 -20.875   5.262  1.00 88.88           O  
ATOM    272  N   LEU A  34      26.438 -19.891   6.359  1.00 86.31           N  
ATOM    273  CA  LEU A  34      27.266 -18.719   6.629  1.00 86.31           C  
ATOM    274  C   LEU A  34      28.594 -19.125   7.273  1.00 86.31           C  
ATOM    275  CB  LEU A  34      26.516 -17.734   7.535  1.00 86.31           C  
ATOM    276  O   LEU A  34      28.609 -19.859   8.266  1.00 86.31           O  
ATOM    277  CG  LEU A  34      27.234 -16.422   7.848  1.00 86.31           C  
ATOM    278  CD1 LEU A  34      27.234 -15.516   6.621  1.00 86.31           C  
ATOM    279  CD2 LEU A  34      26.594 -15.727   9.039  1.00 86.31           C  
ATOM    280  N   GLY A  35      29.672 -18.641   6.680  1.00 77.38           N  
ATOM    281  CA  GLY A  35      31.000 -18.922   7.215  1.00 77.38           C  
ATOM    282  C   GLY A  35      31.531 -20.281   6.816  1.00 77.38           C  
ATOM    283  O   GLY A  35      32.688 -20.594   7.074  1.00 77.38           O  
ATOM    284  N   GLU A  36      30.750 -21.156   6.227  1.00 82.88           N  
ATOM    285  CA  GLU A  36      31.141 -22.516   5.895  1.00 82.88           C  
ATOM    286  C   GLU A  36      31.188 -22.734   4.387  1.00 82.88           C  
ATOM    287  CB  GLU A  36      30.188 -23.531   6.547  1.00 82.88           C  
ATOM    288  O   GLU A  36      32.156 -23.281   3.857  1.00 82.88           O  
ATOM    289  CG  GLU A  36      30.328 -23.609   8.062  1.00 82.88           C  
ATOM    290  CD  GLU A  36      29.422 -24.656   8.688  1.00 82.88           C  
ATOM    291  OE1 GLU A  36      29.438 -24.812   9.930  1.00 82.88           O  
ATOM    292  OE2 GLU A  36      28.672 -25.312   7.930  1.00 82.88           O  
ATOM    293  N   ARG A  37      30.141 -22.344   3.781  1.00 90.06           N  
ATOM    294  CA  ARG A  37      30.016 -22.594   2.348  1.00 90.06           C  
ATOM    295  C   ARG A  37      29.188 -21.516   1.671  1.00 90.06           C  
ATOM    296  CB  ARG A  37      29.406 -23.969   2.084  1.00 90.06           C  
ATOM    297  O   ARG A  37      28.531 -20.703   2.346  1.00 90.06           O  
ATOM    298  CG  ARG A  37      27.984 -24.125   2.609  1.00 90.06           C  
ATOM    299  CD  ARG A  37      27.422 -25.500   2.322  1.00 90.06           C  
ATOM    300  NE  ARG A  37      26.062 -25.641   2.818  1.00 90.06           N  
ATOM    301  NH1 ARG A  37      25.562 -27.484   1.520  1.00 90.06           N  
ATOM    302  NH2 ARG A  37      23.984 -26.609   2.941  1.00 90.06           N  
ATOM    303  CZ  ARG A  37      25.203 -26.578   2.426  1.00 90.06           C  
ATOM    304  N   VAL A  38      29.312 -21.531   0.382  1.00 94.44           N  
ATOM    305  CA  VAL A  38      28.484 -20.641  -0.439  1.00 94.44           C  
ATOM    306  C   VAL A  38      27.094 -21.234  -0.594  1.00 94.44           C  
ATOM    307  CB  VAL A  38      29.125 -20.406  -1.827  1.00 94.44           C  
ATOM    308  O   VAL A  38      26.922 -22.453  -0.695  1.00 94.44           O  
ATOM    309  CG1 VAL A  38      28.203 -19.594  -2.715  1.00 94.44           C  
ATOM    310  CG2 VAL A  38      30.484 -19.719  -1.683  1.00 94.44           C  
ATOM    311  N   THR A  39      26.094 -20.422  -0.477  1.00 96.06           N  
ATOM    312  CA  THR A  39      24.734 -20.859  -0.725  1.00 96.06           C  
ATOM    313  C   THR A  39      24.438 -20.906  -2.223  1.00 96.06           C  
ATOM    314  CB  THR A  39      23.719 -19.938  -0.035  1.00 96.06           C  
ATOM    315  O   THR A  39      24.562 -19.891  -2.918  1.00 96.06           O  
ATOM    316  CG2 THR A  39      22.297 -20.469  -0.187  1.00 96.06           C  
ATOM    317  OG1 THR A  39      24.031 -19.844   1.359  1.00 96.06           O  
ATOM    318  N   GLU A  40      24.109 -22.031  -2.676  1.00 97.06           N  
ATOM    319  CA  GLU A  40      23.766 -22.219  -4.082  1.00 97.06           C  
ATOM    320  C   GLU A  40      22.266 -22.094  -4.309  1.00 97.06           C  
ATOM    321  CB  GLU A  40      24.266 -23.562  -4.594  1.00 97.06           C  
ATOM    322  O   GLU A  40      21.484 -22.844  -3.709  1.00 97.06           O  
ATOM    323  CG  GLU A  40      25.781 -23.719  -4.559  1.00 97.06           C  
ATOM    324  CD  GLU A  40      26.266 -25.094  -4.992  1.00 97.06           C  
ATOM    325  OE1 GLU A  40      27.484 -25.344  -4.953  1.00 97.06           O  
ATOM    326  OE2 GLU A  40      25.406 -25.922  -5.379  1.00 97.06           O  
ATOM    327  N   VAL A  41      21.875 -21.172  -5.133  1.00 97.31           N  
ATOM    328  CA  VAL A  41      20.469 -20.984  -5.465  1.00 97.31           C  
ATOM    329  C   VAL A  41      20.203 -21.438  -6.898  1.00 97.31           C  
ATOM    330  CB  VAL A  41      20.031 -19.516  -5.289  1.00 97.31           C  
ATOM    331  O   VAL A  41      20.750 -20.859  -7.848  1.00 97.31           O  
ATOM    332  CG1 VAL A  41      18.562 -19.328  -5.641  1.00 97.31           C  
ATOM    333  CG2 VAL A  41      20.312 -19.047  -3.861  1.00 97.31           C  
ATOM    334  N   LYS A  42      19.438 -22.469  -7.066  1.00 96.62           N  
ATOM    335  CA  LYS A  42      19.016 -22.938  -8.383  1.00 96.62           C  
ATOM    336  C   LYS A  42      17.750 -22.219  -8.852  1.00 96.62           C  
ATOM    337  CB  LYS A  42      18.797 -24.453  -8.367  1.00 96.62           C  
ATOM    338  O   LYS A  42      16.797 -22.078  -8.086  1.00 96.62           O  
ATOM    339  CG  LYS A  42      20.047 -25.250  -8.047  1.00 96.62           C  
ATOM    340  CD  LYS A  42      19.781 -26.750  -8.125  1.00 96.62           C  
ATOM    341  CE  LYS A  42      21.047 -27.562  -7.832  1.00 96.62           C  
ATOM    342  NZ  LYS A  42      20.797 -29.031  -7.965  1.00 96.62           N  
ATOM    343  N   THR A  43      17.812 -21.781 -10.062  1.00 94.88           N  
ATOM    344  CA  THR A  43      16.688 -20.969 -10.531  1.00 94.88           C  
ATOM    345  C   THR A  43      16.141 -21.531 -11.844  1.00 94.88           C  
ATOM    346  CB  THR A  43      17.109 -19.500 -10.727  1.00 94.88           C  
ATOM    347  O   THR A  43      16.875 -22.094 -12.648  1.00 94.88           O  
ATOM    348  CG2 THR A  43      17.531 -18.875  -9.406  1.00 94.88           C  
ATOM    349  OG1 THR A  43      18.203 -19.453 -11.648  1.00 94.88           O  
ATOM    350  N   ASP A  44      14.867 -21.469 -12.062  1.00 92.88           N  
ATOM    351  CA  ASP A  44      14.180 -21.703 -13.328  1.00 92.88           C  
ATOM    352  C   ASP A  44      13.055 -20.703 -13.539  1.00 92.88           C  
ATOM    353  CB  ASP A  44      13.633 -23.125 -13.391  1.00 92.88           C  
ATOM    354  O   ASP A  44      12.523 -20.141 -12.578  1.00 92.88           O  
ATOM    355  CG  ASP A  44      13.039 -23.594 -12.078  1.00 92.88           C  
ATOM    356  OD1 ASP A  44      13.156 -22.875 -11.062  1.00 92.88           O  
ATOM    357  OD2 ASP A  44      12.445 -24.688 -12.047  1.00 92.88           O  
ATOM    358  N   ILE A  45      12.750 -20.422 -14.812  1.00 93.81           N  
ATOM    359  CA  ILE A  45      11.750 -19.422 -15.172  1.00 93.81           C  
ATOM    360  C   ILE A  45      10.727 -20.047 -16.125  1.00 93.81           C  
ATOM    361  CB  ILE A  45      12.398 -18.188 -15.828  1.00 93.81           C  
ATOM    362  O   ILE A  45      11.094 -20.672 -17.125  1.00 93.81           O  
ATOM    363  CG1 ILE A  45      13.422 -17.547 -14.867  1.00 93.81           C  
ATOM    364  CG2 ILE A  45      11.328 -17.156 -16.234  1.00 93.81           C  
ATOM    365  CD1 ILE A  45      14.219 -16.406 -15.484  1.00 93.81           C  
ATOM    366  N   PHE A  46       9.516 -20.016 -15.789  1.00 92.12           N  
ATOM    367  CA  PHE A  46       8.422 -20.359 -16.688  1.00 92.12           C  
ATOM    368  C   PHE A  46       7.668 -19.109 -17.125  1.00 92.12           C  
ATOM    369  CB  PHE A  46       7.465 -21.344 -16.031  1.00 92.12           C  
ATOM    370  O   PHE A  46       6.984 -18.469 -16.328  1.00 92.12           O  
ATOM    371  CG  PHE A  46       6.379 -21.844 -16.953  1.00 92.12           C  
ATOM    372  CD1 PHE A  46       5.090 -21.328 -16.859  1.00 92.12           C  
ATOM    373  CD2 PHE A  46       6.645 -22.812 -17.891  1.00 92.12           C  
ATOM    374  CE1 PHE A  46       4.082 -21.781 -17.703  1.00 92.12           C  
ATOM    375  CE2 PHE A  46       5.645 -23.281 -18.750  1.00 92.12           C  
ATOM    376  CZ  PHE A  46       4.359 -22.766 -18.641  1.00 92.12           C  
ATOM    377  N   VAL A  47       7.789 -18.766 -18.359  1.00 92.06           N  
ATOM    378  CA  VAL A  47       7.176 -17.547 -18.891  1.00 92.06           C  
ATOM    379  C   VAL A  47       5.734 -17.844 -19.312  1.00 92.06           C  
ATOM    380  CB  VAL A  47       7.973 -17.000 -20.109  1.00 92.06           C  
ATOM    381  O   VAL A  47       5.492 -18.609 -20.234  1.00 92.06           O  
ATOM    382  CG1 VAL A  47       7.320 -15.734 -20.641  1.00 92.06           C  
ATOM    383  CG2 VAL A  47       9.422 -16.734 -19.703  1.00 92.06           C  
ATOM    384  N   THR A  48       4.852 -17.203 -18.641  1.00 88.12           N  
ATOM    385  CA  THR A  48       3.441 -17.422 -18.953  1.00 88.12           C  
ATOM    386  C   THR A  48       2.975 -16.453 -20.031  1.00 88.12           C  
ATOM    387  CB  THR A  48       2.561 -17.266 -17.703  1.00 88.12           C  
ATOM    388  O   THR A  48       2.057 -16.766 -20.797  1.00 88.12           O  
ATOM    389  CG2 THR A  48       2.857 -18.344 -16.672  1.00 88.12           C  
ATOM    390  OG1 THR A  48       2.814 -15.984 -17.109  1.00 88.12           O  
ATOM    391  N   SER A  49       3.566 -15.289 -20.016  1.00 86.88           N  
ATOM    392  CA  SER A  49       3.215 -14.273 -21.000  1.00 86.88           C  
ATOM    393  C   SER A  49       4.418 -13.406 -21.359  1.00 86.88           C  
ATOM    394  CB  SER A  49       2.074 -13.391 -20.484  1.00 86.88           C  
ATOM    395  O   SER A  49       5.148 -12.961 -20.469  1.00 86.88           O  
ATOM    396  OG  SER A  49       2.070 -12.141 -21.141  1.00 86.88           O  
ATOM    397  N   PHE A  50       4.590 -13.305 -22.672  1.00 88.81           N  
ATOM    398  CA  PHE A  50       5.656 -12.445 -23.172  1.00 88.81           C  
ATOM    399  C   PHE A  50       5.082 -11.289 -23.984  1.00 88.81           C  
ATOM    400  CB  PHE A  50       6.648 -13.242 -24.016  1.00 88.81           C  
ATOM    401  O   PHE A  50       4.449 -11.500 -25.016  1.00 88.81           O  
ATOM    402  CG  PHE A  50       7.926 -12.500 -24.312  1.00 88.81           C  
ATOM    403  CD1 PHE A  50       7.992 -11.594 -25.359  1.00 88.81           C  
ATOM    404  CD2 PHE A  50       9.062 -12.719 -23.547  1.00 88.81           C  
ATOM    405  CE1 PHE A  50       9.172 -10.906 -25.641  1.00 88.81           C  
ATOM    406  CE2 PHE A  50      10.242 -12.039 -23.812  1.00 88.81           C  
ATOM    407  CZ  PHE A  50      10.297 -11.133 -24.859  1.00 88.81           C  
ATOM    408  N   GLY A  51       5.406 -10.102 -23.516  1.00 86.31           N  
ATOM    409  CA  GLY A  51       4.887  -8.914 -24.172  1.00 86.31           C  
ATOM    410  C   GLY A  51       3.920  -8.133 -23.312  1.00 86.31           C  
ATOM    411  O   GLY A  51       3.436  -8.641 -22.297  1.00 86.31           O  
ATOM    412  N   PRO A  52       3.664  -7.000 -23.672  1.00 86.00           N  
ATOM    413  CA  PRO A  52       4.020  -6.297 -24.906  1.00 86.00           C  
ATOM    414  C   PRO A  52       5.473  -5.832 -24.922  1.00 86.00           C  
ATOM    415  CB  PRO A  52       3.062  -5.102 -24.922  1.00 86.00           C  
ATOM    416  O   PRO A  52       6.141  -5.840 -23.875  1.00 86.00           O  
ATOM    417  CG  PRO A  52       2.836  -4.777 -23.469  1.00 86.00           C  
ATOM    418  CD  PRO A  52       2.836  -6.059 -22.688  1.00 86.00           C  
ATOM    419  N   VAL A  53       5.863  -5.523 -26.188  1.00 88.94           N  
ATOM    420  CA  VAL A  53       7.184  -4.941 -26.422  1.00 88.94           C  
ATOM    421  C   VAL A  53       7.031  -3.514 -26.953  1.00 88.94           C  
ATOM    422  CB  VAL A  53       8.008  -5.789 -27.422  1.00 88.94           C  
ATOM    423  O   VAL A  53       6.273  -3.270 -27.891  1.00 88.94           O  
ATOM    424  CG1 VAL A  53       9.367  -5.148 -27.672  1.00 88.94           C  
ATOM    425  CG2 VAL A  53       8.172  -7.215 -26.891  1.00 88.94           C  
ATOM    426  N   SER A  54       7.699  -2.562 -26.312  1.00 86.56           N  
ATOM    427  CA  SER A  54       7.633  -1.159 -26.703  1.00 86.56           C  
ATOM    428  C   SER A  54       8.945  -0.701 -27.344  1.00 86.56           C  
ATOM    429  CB  SER A  54       7.301  -0.278 -25.500  1.00 86.56           C  
ATOM    430  O   SER A  54       9.961  -0.597 -26.656  1.00 86.56           O  
ATOM    431  OG  SER A  54       7.402   1.095 -25.844  1.00 86.56           O  
ATOM    432  N   ASP A  55       8.812  -0.295 -28.578  1.00 83.19           N  
ATOM    433  CA  ASP A  55       9.984   0.239 -29.250  1.00 83.19           C  
ATOM    434  C   ASP A  55      10.328   1.637 -28.750  1.00 83.19           C  
ATOM    435  CB  ASP A  55       9.758   0.273 -30.766  1.00 83.19           C  
ATOM    436  O   ASP A  55      11.500   2.016 -28.703  1.00 83.19           O  
ATOM    437  CG  ASP A  55       9.578  -1.109 -31.375  1.00 83.19           C  
ATOM    438  OD1 ASP A  55       9.859  -2.115 -30.688  1.00 83.19           O  
ATOM    439  OD2 ASP A  55       9.148  -1.191 -32.531  1.00 83.19           O  
ATOM    440  N   HIS A  56       9.336   2.293 -28.391  1.00 78.88           N  
ATOM    441  CA  HIS A  56       9.500   3.670 -27.938  1.00 78.88           C  
ATOM    442  C   HIS A  56      10.195   3.721 -26.578  1.00 78.88           C  
ATOM    443  CB  HIS A  56       8.148   4.375 -27.859  1.00 78.88           C  
ATOM    444  O   HIS A  56      11.148   4.484 -26.391  1.00 78.88           O  
ATOM    445  CG  HIS A  56       8.250   5.844 -27.594  1.00 78.88           C  
ATOM    446  CD2 HIS A  56       8.156   6.906 -28.422  1.00 78.88           C  
ATOM    447  ND1 HIS A  56       8.484   6.359 -26.344  1.00 78.88           N  
ATOM    448  CE1 HIS A  56       8.531   7.680 -26.406  1.00 78.88           C  
ATOM    449  NE2 HIS A  56       8.328   8.039 -27.672  1.00 78.88           N  
ATOM    450  N   ASP A  57       9.812   2.885 -25.750  1.00 79.56           N  
ATOM    451  CA  ASP A  57      10.352   2.898 -24.391  1.00 79.56           C  
ATOM    452  C   ASP A  57      11.523   1.931 -24.266  1.00 79.56           C  
ATOM    453  CB  ASP A  57       9.258   2.551 -23.375  1.00 79.56           C  
ATOM    454  O   ASP A  57      12.250   1.959 -23.266  1.00 79.56           O  
ATOM    455  CG  ASP A  57       8.141   3.580 -23.328  1.00 79.56           C  
ATOM    456  OD1 ASP A  57       8.430   4.793 -23.438  1.00 79.56           O  
ATOM    457  OD2 ASP A  57       6.973   3.176 -23.188  1.00 79.56           O  
ATOM    458  N   MET A  58      11.758   1.097 -25.234  1.00 84.94           N  
ATOM    459  CA  MET A  58      12.789   0.065 -25.219  1.00 84.94           C  
ATOM    460  C   MET A  58      12.633  -0.846 -24.000  1.00 84.94           C  
ATOM    461  CB  MET A  58      14.188   0.698 -25.219  1.00 84.94           C  
ATOM    462  O   MET A  58      13.586  -1.064 -23.250  1.00 84.94           O  
ATOM    463  CG  MET A  58      14.516   1.459 -26.484  1.00 84.94           C  
ATOM    464  SD  MET A  58      15.656   0.528 -27.594  1.00 84.94           S  
ATOM    465  CE  MET A  58      16.438   1.902 -28.469  1.00 84.94           C  
ATOM    466  N   GLU A  59      11.492  -1.276 -23.875  1.00 88.81           N  
ATOM    467  CA  GLU A  59      11.148  -2.158 -22.766  1.00 88.81           C  
ATOM    468  C   GLU A  59      10.203  -3.268 -23.203  1.00 88.81           C  
ATOM    469  CB  GLU A  59      10.516  -1.359 -21.609  1.00 88.81           C  
ATOM    470  O   GLU A  59       9.578  -3.168 -24.266  1.00 88.81           O  
ATOM    471  CG  GLU A  59       9.188  -0.711 -21.984  1.00 88.81           C  
ATOM    472  CD  GLU A  59       8.664   0.226 -20.906  1.00 88.81           C  
ATOM    473  OE1 GLU A  59       7.453   0.552 -20.922  1.00 88.81           O  
ATOM    474  OE2 GLU A  59       9.469   0.638 -20.031  1.00 88.81           O  
ATOM    475  N   TYR A  60      10.188  -4.316 -22.500  1.00 90.69           N  
ATOM    476  CA  TYR A  60       9.227  -5.391 -22.703  1.00 90.69           C  
ATOM    477  C   TYR A  60       8.672  -5.887 -21.375  1.00 90.69           C  
ATOM    478  CB  TYR A  60       9.867  -6.551 -23.469  1.00 90.69           C  
ATOM    479  O   TYR A  60       9.289  -5.688 -20.328  1.00 90.69           O  
ATOM    480  CG  TYR A  60      10.852  -7.344 -22.641  1.00 90.69           C  
ATOM    481  CD1 TYR A  60      12.141  -6.855 -22.406  1.00 90.69           C  
ATOM    482  CD2 TYR A  60      10.508  -8.578 -22.109  1.00 90.69           C  
ATOM    483  CE1 TYR A  60      13.055  -7.582 -21.656  1.00 90.69           C  
ATOM    484  CE2 TYR A  60      11.414  -9.320 -21.359  1.00 90.69           C  
ATOM    485  OH  TYR A  60      13.586  -9.531 -20.391  1.00 90.69           O  
ATOM    486  CZ  TYR A  60      12.688  -8.812 -21.141  1.00 90.69           C  
ATOM    487  N   THR A  61       7.520  -6.410 -21.391  1.00 90.81           N  
ATOM    488  CA  THR A  61       6.863  -6.957 -20.203  1.00 90.81           C  
ATOM    489  C   THR A  61       6.781  -8.477 -20.281  1.00 90.81           C  
ATOM    490  CB  THR A  61       5.449  -6.371 -20.031  1.00 90.81           C  
ATOM    491  O   THR A  61       6.492  -9.031 -21.344  1.00 90.81           O  
ATOM    492  CG2 THR A  61       4.809  -6.863 -18.734  1.00 90.81           C  
ATOM    493  OG1 THR A  61       5.535  -4.938 -19.984  1.00 90.81           O  
ATOM    494  N   ILE A  62       7.086  -9.125 -19.203  1.00 91.44           N  
ATOM    495  CA  ILE A  62       7.023 -10.578 -19.156  1.00 91.44           C  
ATOM    496  C   ILE A  62       6.367 -11.023 -17.859  1.00 91.44           C  
ATOM    497  CB  ILE A  62       8.422 -11.211 -19.297  1.00 91.44           C  
ATOM    498  O   ILE A  62       6.605 -10.438 -16.797  1.00 91.44           O  
ATOM    499  CG1 ILE A  62       8.312 -12.734 -19.453  1.00 91.44           C  
ATOM    500  CG2 ILE A  62       9.297 -10.859 -18.094  1.00 91.44           C  
ATOM    501  CD1 ILE A  62       9.625 -13.422 -19.797  1.00 91.44           C  
ATOM    502  N   ASP A  63       5.465 -11.945 -17.906  1.00 89.38           N  
ATOM    503  CA  ASP A  63       4.902 -12.625 -16.734  1.00 89.38           C  
ATOM    504  C   ASP A  63       5.562 -13.984 -16.516  1.00 89.38           C  
ATOM    505  CB  ASP A  63       3.391 -12.789 -16.891  1.00 89.38           C  
ATOM    506  O   ASP A  63       5.625 -14.805 -17.438  1.00 89.38           O  
ATOM    507  CG  ASP A  63       2.641 -11.469 -16.828  1.00 89.38           C  
ATOM    508  OD1 ASP A  63       3.086 -10.539 -16.125  1.00 89.38           O  
ATOM    509  OD2 ASP A  63       1.592 -11.359 -17.500  1.00 89.38           O  
ATOM    510  N   VAL A  64       5.992 -14.219 -15.312  1.00 91.75           N  
ATOM    511  CA  VAL A  64       6.770 -15.438 -15.133  1.00 91.75           C  
ATOM    512  C   VAL A  64       6.426 -16.078 -13.789  1.00 91.75           C  
ATOM    513  CB  VAL A  64       8.289 -15.156 -15.211  1.00 91.75           C  
ATOM    514  O   VAL A  64       6.004 -15.391 -12.859  1.00 91.75           O  
ATOM    515  CG1 VAL A  64       8.656 -14.570 -16.578  1.00 91.75           C  
ATOM    516  CG2 VAL A  64       8.719 -14.219 -14.086  1.00 91.75           C  
ATOM    517  N   PHE A  65       6.547 -17.406 -13.750  1.00 91.50           N  
ATOM    518  CA  PHE A  65       6.793 -18.125 -12.500  1.00 91.50           C  
ATOM    519  C   PHE A  65       8.289 -18.250 -12.242  1.00 91.50           C  
ATOM    520  CB  PHE A  65       6.141 -19.500 -12.539  1.00 91.50           C  
ATOM    521  O   PHE A  65       8.984 -18.984 -12.953  1.00 91.50           O  
ATOM    522  CG  PHE A  65       4.637 -19.469 -12.461  1.00 91.50           C  
ATOM    523  CD1 PHE A  65       3.994 -19.047 -11.305  1.00 91.50           C  
ATOM    524  CD2 PHE A  65       3.865 -19.859 -13.547  1.00 91.50           C  
ATOM    525  CE1 PHE A  65       2.604 -19.000 -11.234  1.00 91.50           C  
ATOM    526  CE2 PHE A  65       2.477 -19.828 -13.484  1.00 91.50           C  
ATOM    527  CZ  PHE A  65       1.847 -19.406 -12.320  1.00 91.50           C  
ATOM    528  N   PHE A  66       8.734 -17.516 -11.281  1.00 93.88           N  
ATOM    529  CA  PHE A  66      10.141 -17.516 -10.914  1.00 93.88           C  
ATOM    530  C   PHE A  66      10.406 -18.500  -9.773  1.00 93.88           C  
ATOM    531  CB  PHE A  66      10.602 -16.125 -10.508  1.00 93.88           C  
ATOM    532  O   PHE A  66       9.883 -18.344  -8.672  1.00 93.88           O  
ATOM    533  CG  PHE A  66      12.086 -16.000 -10.281  1.00 93.88           C  
ATOM    534  CD1 PHE A  66      12.586 -15.766  -9.008  1.00 93.88           C  
ATOM    535  CD2 PHE A  66      12.977 -16.141 -11.336  1.00 93.88           C  
ATOM    536  CE1 PHE A  66      13.961 -15.664  -8.789  1.00 93.88           C  
ATOM    537  CE2 PHE A  66      14.352 -16.031 -11.125  1.00 93.88           C  
ATOM    538  CZ  PHE A  66      14.836 -15.797  -9.852  1.00 93.88           C  
ATOM    539  N   ARG A  67      11.242 -19.453 -10.047  1.00 94.12           N  
ATOM    540  CA  ARG A  67      11.453 -20.531  -9.086  1.00 94.12           C  
ATOM    541  C   ARG A  67      12.891 -20.547  -8.578  1.00 94.12           C  
ATOM    542  CB  ARG A  67      11.109 -21.891  -9.719  1.00 94.12           C  
ATOM    543  O   ARG A  67      13.836 -20.453  -9.367  1.00 94.12           O  
ATOM    544  CG  ARG A  67       9.695 -21.984 -10.266  1.00 94.12           C  
ATOM    545  CD  ARG A  67       9.414 -23.344 -10.883  1.00 94.12           C  
ATOM    546  NE  ARG A  67       8.047 -23.422 -11.398  1.00 94.12           N  
ATOM    547  NH1 ARG A  67       8.609 -24.688 -13.250  1.00 94.12           N  
ATOM    548  NH2 ARG A  67       6.430 -24.078 -12.891  1.00 94.12           N  
ATOM    549  CZ  ARG A  67       7.699 -24.062 -12.516  1.00 94.12           C  
ATOM    550  N   GLN A  68      13.008 -20.625  -7.340  1.00 95.44           N  
ATOM    551  CA  GLN A  68      14.305 -20.703  -6.672  1.00 95.44           C  
ATOM    552  C   GLN A  68      14.352 -21.875  -5.703  1.00 95.44           C  
ATOM    553  CB  GLN A  68      14.602 -19.391  -5.930  1.00 95.44           C  
ATOM    554  O   GLN A  68      13.375 -22.172  -5.020  1.00 95.44           O  
ATOM    555  CG  GLN A  68      14.578 -18.156  -6.824  1.00 95.44           C  
ATOM    556  CD  GLN A  68      14.758 -16.875  -6.043  1.00 95.44           C  
ATOM    557  NE2 GLN A  68      13.664 -16.344  -5.504  1.00 95.44           N  
ATOM    558  OE1 GLN A  68      15.875 -16.344  -5.930  1.00 95.44           O  
ATOM    559  N   SER A  69      15.453 -22.578  -5.746  1.00 96.94           N  
ATOM    560  CA  SER A  69      15.672 -23.703  -4.836  1.00 96.94           C  
ATOM    561  C   SER A  69      17.047 -23.609  -4.188  1.00 96.94           C  
ATOM    562  CB  SER A  69      15.531 -25.031  -5.574  1.00 96.94           C  
ATOM    563  O   SER A  69      18.031 -23.281  -4.852  1.00 96.94           O  
ATOM    564  OG  SER A  69      15.766 -26.125  -4.695  1.00 96.94           O  
ATOM    565  N   TRP A  70      17.094 -23.828  -2.928  1.00 97.38           N  
ATOM    566  CA  TRP A  70      18.359 -23.844  -2.195  1.00 97.38           C  
ATOM    567  C   TRP A  70      18.281 -24.781  -0.996  1.00 97.38           C  
ATOM    568  CB  TRP A  70      18.734 -22.438  -1.731  1.00 97.38           C  
ATOM    569  O   TRP A  70      17.203 -25.281  -0.661  1.00 97.38           O  
ATOM    570  CG  TRP A  70      17.844 -21.891  -0.657  1.00 97.38           C  
ATOM    571  CD1 TRP A  70      18.062 -21.922   0.692  1.00 97.38           C  
ATOM    572  CD2 TRP A  70      16.578 -21.234  -0.842  1.00 97.38           C  
ATOM    573  CE2 TRP A  70      16.094 -20.906   0.439  1.00 97.38           C  
ATOM    574  CE3 TRP A  70      15.812 -20.906  -1.969  1.00 97.38           C  
ATOM    575  NE1 TRP A  70      17.016 -21.328   1.356  1.00 97.38           N  
ATOM    576  CH2 TRP A  70      14.141 -19.938  -0.494  1.00 97.38           C  
ATOM    577  CZ2 TRP A  70      14.867 -20.250   0.624  1.00 97.38           C  
ATOM    578  CZ3 TRP A  70      14.594 -20.266  -1.782  1.00 97.38           C  
ATOM    579  N   LYS A  71      19.422 -25.078  -0.440  1.00 97.44           N  
ATOM    580  CA  LYS A  71      19.484 -25.969   0.719  1.00 97.44           C  
ATOM    581  C   LYS A  71      19.797 -25.188   1.990  1.00 97.44           C  
ATOM    582  CB  LYS A  71      20.516 -27.062   0.500  1.00 97.44           C  
ATOM    583  O   LYS A  71      20.750 -24.391   2.012  1.00 97.44           O  
ATOM    584  CG  LYS A  71      20.469 -28.172   1.547  1.00 97.44           C  
ATOM    585  CD  LYS A  71      21.375 -29.328   1.165  1.00 97.44           C  
ATOM    586  CE  LYS A  71      21.328 -30.453   2.203  1.00 97.44           C  
ATOM    587  NZ  LYS A  71      22.172 -31.609   1.811  1.00 97.44           N  
ATOM    588  N   ASP A  72      19.031 -25.344   2.979  1.00 96.69           N  
ATOM    589  CA  ASP A  72      19.250 -24.797   4.316  1.00 96.69           C  
ATOM    590  C   ASP A  72      19.250 -25.906   5.367  1.00 96.69           C  
ATOM    591  CB  ASP A  72      18.203 -23.750   4.656  1.00 96.69           C  
ATOM    592  O   ASP A  72      18.172 -26.375   5.777  1.00 96.69           O  
ATOM    593  CG  ASP A  72      18.562 -22.906   5.867  1.00 96.69           C  
ATOM    594  OD1 ASP A  72      19.328 -23.391   6.730  1.00 96.69           O  
ATOM    595  OD2 ASP A  72      18.078 -21.750   5.961  1.00 96.69           O  
ATOM    596  N   GLU A  73      20.344 -26.297   5.883  1.00 94.50           N  
ATOM    597  CA  GLU A  73      20.484 -27.422   6.789  1.00 94.50           C  
ATOM    598  C   GLU A  73      19.750 -27.172   8.102  1.00 94.50           C  
ATOM    599  CB  GLU A  73      21.969 -27.719   7.062  1.00 94.50           C  
ATOM    600  O   GLU A  73      19.422 -28.125   8.820  1.00 94.50           O  
ATOM    601  CG  GLU A  73      22.766 -28.094   5.820  1.00 94.50           C  
ATOM    602  CD  GLU A  73      22.391 -29.469   5.273  1.00 94.50           C  
ATOM    603  OE1 GLU A  73      22.719 -29.766   4.098  1.00 94.50           O  
ATOM    604  OE2 GLU A  73      21.781 -30.250   6.027  1.00 94.50           O  
ATOM    605  N   ARG A  74      19.516 -25.922   8.438  1.00 93.88           N  
ATOM    606  CA  ARG A  74      18.812 -25.594   9.680  1.00 93.88           C  
ATOM    607  C   ARG A  74      17.344 -26.000   9.609  1.00 93.88           C  
ATOM    608  CB  ARG A  74      18.922 -24.094   9.977  1.00 93.88           C  
ATOM    609  O   ARG A  74      16.672 -26.094  10.641  1.00 93.88           O  
ATOM    610  CG  ARG A  74      20.359 -23.594  10.102  1.00 93.88           C  
ATOM    611  CD  ARG A  74      20.422 -22.078  10.164  1.00 93.88           C  
ATOM    612  NE  ARG A  74      20.016 -21.469   8.898  1.00 93.88           N  
ATOM    613  NH1 ARG A  74      20.219 -19.297   9.633  1.00 93.88           N  
ATOM    614  NH2 ARG A  74      19.531 -19.719   7.488  1.00 93.88           N  
ATOM    615  CZ  ARG A  74      19.922 -20.172   8.672  1.00 93.88           C  
ATOM    616  N   LEU A  75      16.859 -26.266   8.414  1.00 96.25           N  
ATOM    617  CA  LEU A  75      15.438 -26.578   8.234  1.00 96.25           C  
ATOM    618  C   LEU A  75      15.234 -28.047   7.906  1.00 96.25           C  
ATOM    619  CB  LEU A  75      14.836 -25.703   7.125  1.00 96.25           C  
ATOM    620  O   LEU A  75      14.203 -28.438   7.344  1.00 96.25           O  
ATOM    621  CG  LEU A  75      14.789 -24.203   7.395  1.00 96.25           C  
ATOM    622  CD1 LEU A  75      14.289 -23.453   6.160  1.00 96.25           C  
ATOM    623  CD2 LEU A  75      13.914 -23.891   8.602  1.00 96.25           C  
ATOM    624  N   LYS A  76      16.219 -28.812   8.188  1.00 95.75           N  
ATOM    625  CA  LYS A  76      16.047 -30.266   8.109  1.00 95.75           C  
ATOM    626  C   LYS A  76      15.062 -30.750   9.156  1.00 95.75           C  
ATOM    627  CB  LYS A  76      17.406 -30.969   8.289  1.00 95.75           C  
ATOM    628  O   LYS A  76      15.016 -30.234  10.273  1.00 95.75           O  
ATOM    629  CG  LYS A  76      18.312 -30.859   7.078  1.00 95.75           C  
ATOM    630  CD  LYS A  76      19.609 -31.625   7.297  1.00 95.75           C  
ATOM    631  CE  LYS A  76      20.531 -31.531   6.082  1.00 95.75           C  
ATOM    632  NZ  LYS A  76      21.828 -32.219   6.309  1.00 95.75           N  
ATOM    633  N   PHE A  77      14.289 -31.766   8.742  1.00 94.31           N  
ATOM    634  CA  PHE A  77      13.328 -32.312   9.711  1.00 94.31           C  
ATOM    635  C   PHE A  77      13.047 -33.781   9.430  1.00 94.31           C  
ATOM    636  CB  PHE A  77      12.023 -31.500   9.680  1.00 94.31           C  
ATOM    637  O   PHE A  77      13.453 -34.312   8.391  1.00 94.31           O  
ATOM    638  CG  PHE A  77      11.250 -31.656   8.398  1.00 94.31           C  
ATOM    639  CD1 PHE A  77      11.500 -30.844   7.305  1.00 94.31           C  
ATOM    640  CD2 PHE A  77      10.258 -32.625   8.289  1.00 94.31           C  
ATOM    641  CE1 PHE A  77      10.781 -31.000   6.121  1.00 94.31           C  
ATOM    642  CE2 PHE A  77       9.531 -32.781   7.113  1.00 94.31           C  
ATOM    643  CZ  PHE A  77       9.797 -31.969   6.027  1.00 94.31           C  
ATOM    644  N   LYS A  78      12.484 -34.406  10.438  1.00 92.31           N  
ATOM    645  CA  LYS A  78      11.961 -35.781  10.320  1.00 92.31           C  
ATOM    646  C   LYS A  78      10.477 -35.844  10.672  1.00 92.31           C  
ATOM    647  CB  LYS A  78      12.750 -36.750  11.211  1.00 92.31           C  
ATOM    648  O   LYS A  78      10.062 -35.281  11.695  1.00 92.31           O  
ATOM    649  CG  LYS A  78      14.180 -37.000  10.742  1.00 92.31           C  
ATOM    650  CD  LYS A  78      14.883 -38.000  11.617  1.00 92.31           C  
ATOM    651  CE  LYS A  78      16.328 -38.219  11.188  1.00 92.31           C  
ATOM    652  NZ  LYS A  78      17.031 -39.219  12.055  1.00 92.31           N  
ATOM    653  N   GLY A  79       9.695 -36.344   9.750  1.00 87.38           N  
ATOM    654  CA  GLY A  79       8.258 -36.438   9.977  1.00 87.38           C  
ATOM    655  C   GLY A  79       7.562 -37.375   9.008  1.00 87.38           C  
ATOM    656  O   GLY A  79       8.211 -38.094   8.250  1.00 87.38           O  
ATOM    657  N   PRO A  80       6.262 -37.406   9.125  1.00 86.94           N  
ATOM    658  CA  PRO A  80       5.469 -38.344   8.328  1.00 86.94           C  
ATOM    659  C   PRO A  80       5.465 -38.000   6.840  1.00 86.94           C  
ATOM    660  CB  PRO A  80       4.066 -38.219   8.922  1.00 86.94           C  
ATOM    661  O   PRO A  80       5.137 -38.844   6.008  1.00 86.94           O  
ATOM    662  CG  PRO A  80       4.082 -36.906   9.664  1.00 86.94           C  
ATOM    663  CD  PRO A  80       5.504 -36.594  10.016  1.00 86.94           C  
ATOM    664  N   MET A  81       5.844 -36.781   6.543  1.00 89.88           N  
ATOM    665  CA  MET A  81       5.883 -36.344   5.145  1.00 89.88           C  
ATOM    666  C   MET A  81       7.293 -35.938   4.746  1.00 89.88           C  
ATOM    667  CB  MET A  81       4.902 -35.219   4.898  1.00 89.88           C  
ATOM    668  O   MET A  81       8.008 -35.312   5.539  1.00 89.88           O  
ATOM    669  CG  MET A  81       3.445 -35.594   5.098  1.00 89.88           C  
ATOM    670  SD  MET A  81       2.293 -34.219   4.742  1.00 89.88           S  
ATOM    671  CE  MET A  81       2.443 -34.125   2.934  1.00 89.88           C  
ATOM    672  N   THR A  82       7.539 -36.156   3.475  1.00 91.38           N  
ATOM    673  CA  THR A  82       8.867 -35.812   2.977  1.00 91.38           C  
ATOM    674  C   THR A  82       8.938 -34.344   2.578  1.00 91.38           C  
ATOM    675  CB  THR A  82       9.250 -36.688   1.771  1.00 91.38           C  
ATOM    676  O   THR A  82      10.008 -33.719   2.615  1.00 91.38           O  
ATOM    677  CG2 THR A  82       9.492 -38.125   2.199  1.00 91.38           C  
ATOM    678  OG1 THR A  82       8.195 -36.656   0.807  1.00 91.38           O  
ATOM    679  N   VAL A  83       7.824 -33.875   2.135  1.00 92.62           N  
ATOM    680  CA  VAL A  83       7.773 -32.469   1.692  1.00 92.62           C  
ATOM    681  C   VAL A  83       6.645 -31.750   2.414  1.00 92.62           C  
ATOM    682  CB  VAL A  83       7.582 -32.375   0.162  1.00 92.62           C  
ATOM    683  O   VAL A  83       5.504 -32.219   2.430  1.00 92.62           O  
ATOM    684  CG1 VAL A  83       7.555 -30.922  -0.281  1.00 92.62           C  
ATOM    685  CG2 VAL A  83       8.688 -33.125  -0.564  1.00 92.62           C  
ATOM    686  N   LEU A  84       6.977 -30.688   3.033  1.00 91.06           N  
ATOM    687  CA  LEU A  84       5.984 -29.812   3.650  1.00 91.06           C  
ATOM    688  C   LEU A  84       5.574 -28.688   2.697  1.00 91.06           C  
ATOM    689  CB  LEU A  84       6.531 -29.219   4.949  1.00 91.06           C  
ATOM    690  O   LEU A  84       6.395 -27.844   2.338  1.00 91.06           O  
ATOM    691  CG  LEU A  84       6.957 -30.219   6.027  1.00 91.06           C  
ATOM    692  CD1 LEU A  84       7.590 -29.484   7.207  1.00 91.06           C  
ATOM    693  CD2 LEU A  84       5.762 -31.047   6.488  1.00 91.06           C  
ATOM    694  N   ARG A  85       4.367 -28.734   2.254  1.00 89.31           N  
ATOM    695  CA  ARG A  85       3.807 -27.656   1.454  1.00 89.31           C  
ATOM    696  C   ARG A  85       3.098 -26.625   2.336  1.00 89.31           C  
ATOM    697  CB  ARG A  85       2.838 -28.203   0.406  1.00 89.31           C  
ATOM    698  O   ARG A  85       2.039 -26.922   2.900  1.00 89.31           O  
ATOM    699  CG  ARG A  85       3.469 -29.188  -0.557  1.00 89.31           C  
ATOM    700  CD  ARG A  85       2.455 -29.734  -1.560  1.00 89.31           C  
ATOM    701  NE  ARG A  85       3.037 -30.766  -2.412  1.00 89.31           N  
ATOM    702  NH1 ARG A  85       2.066 -32.531  -1.284  1.00 89.31           N  
ATOM    703  NH2 ARG A  85       3.416 -32.938  -3.096  1.00 89.31           N  
ATOM    704  CZ  ARG A  85       2.838 -32.062  -2.262  1.00 89.31           C  
ATOM    705  N   LEU A  86       3.676 -25.500   2.453  1.00 86.25           N  
ATOM    706  CA  LEU A  86       3.240 -24.531   3.449  1.00 86.25           C  
ATOM    707  C   LEU A  86       2.674 -23.281   2.781  1.00 86.25           C  
ATOM    708  CB  LEU A  86       4.402 -24.156   4.367  1.00 86.25           C  
ATOM    709  O   LEU A  86       2.910 -23.047   1.594  1.00 86.25           O  
ATOM    710  CG  LEU A  86       5.113 -25.297   5.082  1.00 86.25           C  
ATOM    711  CD1 LEU A  86       6.391 -24.812   5.750  1.00 86.25           C  
ATOM    712  CD2 LEU A  86       4.184 -25.953   6.102  1.00 86.25           C  
ATOM    713  N   ASN A  87       1.877 -22.625   3.512  1.00 81.19           N  
ATOM    714  CA  ASN A  87       1.335 -21.375   2.984  1.00 81.19           C  
ATOM    715  C   ASN A  87       2.381 -20.266   2.980  1.00 81.19           C  
ATOM    716  CB  ASN A  87       0.104 -20.938   3.783  1.00 81.19           C  
ATOM    717  O   ASN A  87       3.520 -20.469   3.402  1.00 81.19           O  
ATOM    718  CG  ASN A  87       0.441 -20.562   5.215  1.00 81.19           C  
ATOM    719  ND2 ASN A  87      -0.583 -20.266   6.004  1.00 81.19           N  
ATOM    720  OD1 ASN A  87       1.611 -20.547   5.605  1.00 81.19           O  
ATOM    721  N   ASN A  88       2.033 -19.141   2.525  1.00 78.50           N  
ATOM    722  CA  ASN A  88       2.967 -18.062   2.244  1.00 78.50           C  
ATOM    723  C   ASN A  88       3.432 -17.375   3.525  1.00 78.50           C  
ATOM    724  CB  ASN A  88       2.336 -17.031   1.294  1.00 78.50           C  
ATOM    725  O   ASN A  88       4.426 -16.641   3.520  1.00 78.50           O  
ATOM    726  CG  ASN A  88       1.097 -16.391   1.876  1.00 78.50           C  
ATOM    727  ND2 ASN A  88       0.628 -15.320   1.234  1.00 78.50           N  
ATOM    728  OD1 ASN A  88       0.565 -16.828   2.895  1.00 78.50           O  
ATOM    729  N   LEU A  89       2.836 -17.656   4.621  1.00 81.19           N  
ATOM    730  CA  LEU A  89       3.205 -17.000   5.867  1.00 81.19           C  
ATOM    731  C   LEU A  89       4.590 -17.453   6.328  1.00 81.19           C  
ATOM    732  CB  LEU A  89       2.174 -17.312   6.957  1.00 81.19           C  
ATOM    733  O   LEU A  89       5.312 -16.688   6.973  1.00 81.19           O  
ATOM    734  CG  LEU A  89       0.777 -16.719   6.750  1.00 81.19           C  
ATOM    735  CD1 LEU A  89      -0.188 -17.266   7.801  1.00 81.19           C  
ATOM    736  CD2 LEU A  89       0.823 -15.195   6.801  1.00 81.19           C  
ATOM    737  N   MET A  90       4.949 -18.625   5.926  1.00 85.25           N  
ATOM    738  CA  MET A  90       6.234 -19.188   6.340  1.00 85.25           C  
ATOM    739  C   MET A  90       7.387 -18.516   5.598  1.00 85.25           C  
ATOM    740  CB  MET A  90       6.273 -20.688   6.102  1.00 85.25           C  
ATOM    741  O   MET A  90       8.516 -18.484   6.082  1.00 85.25           O  
ATOM    742  CG  MET A  90       5.746 -21.516   7.270  1.00 85.25           C  
ATOM    743  SD  MET A  90       6.605 -21.125   8.844  1.00 85.25           S  
ATOM    744  CE  MET A  90       7.617 -22.625   9.031  1.00 85.25           C  
ATOM    745  N   ALA A  91       7.039 -17.969   4.492  1.00 85.06           N  
ATOM    746  CA  ALA A  91       8.086 -17.359   3.674  1.00 85.06           C  
ATOM    747  C   ALA A  91       8.734 -16.188   4.398  1.00 85.06           C  
ATOM    748  CB  ALA A  91       7.516 -16.906   2.330  1.00 85.06           C  
ATOM    749  O   ALA A  91       9.922 -15.914   4.219  1.00 85.06           O  
ATOM    750  N   SER A  92       8.000 -15.586   5.270  1.00 83.62           N  
ATOM    751  CA  SER A  92       8.531 -14.422   5.977  1.00 83.62           C  
ATOM    752  C   SER A  92       9.352 -14.844   7.195  1.00 83.62           C  
ATOM    753  CB  SER A  92       7.402 -13.492   6.410  1.00 83.62           C  
ATOM    754  O   SER A  92      10.078 -14.031   7.773  1.00 83.62           O  
ATOM    755  OG  SER A  92       6.508 -14.164   7.285  1.00 83.62           O  
ATOM    756  N   LYS A  93       9.320 -16.094   7.535  1.00 89.38           N  
ATOM    757  CA  LYS A  93       9.977 -16.562   8.750  1.00 89.38           C  
ATOM    758  C   LYS A  93      11.289 -17.281   8.430  1.00 89.38           C  
ATOM    759  CB  LYS A  93       9.055 -17.500   9.539  1.00 89.38           C  
ATOM    760  O   LYS A  93      12.031 -17.656   9.336  1.00 89.38           O  
ATOM    761  CG  LYS A  93       7.793 -16.812  10.062  1.00 89.38           C  
ATOM    762  CD  LYS A  93       7.047 -17.719  11.047  1.00 89.38           C  
ATOM    763  CE  LYS A  93       5.820 -17.016  11.617  1.00 89.38           C  
ATOM    764  NZ  LYS A  93       5.074 -17.891  12.562  1.00 89.38           N  
ATOM    765  N   ILE A  94      11.500 -17.375   7.137  1.00 91.75           N  
ATOM    766  CA  ILE A  94      12.727 -18.062   6.758  1.00 91.75           C  
ATOM    767  C   ILE A  94      13.570 -17.156   5.867  1.00 91.75           C  
ATOM    768  CB  ILE A  94      12.438 -19.391   6.035  1.00 91.75           C  
ATOM    769  O   ILE A  94      13.086 -16.125   5.371  1.00 91.75           O  
ATOM    770  CG1 ILE A  94      11.633 -19.141   4.754  1.00 91.75           C  
ATOM    771  CG2 ILE A  94      11.695 -20.359   6.965  1.00 91.75           C  
ATOM    772  CD1 ILE A  94      11.617 -20.328   3.797  1.00 91.75           C  
ATOM    773  N   TRP A  95      14.812 -17.547   5.680  1.00 91.94           N  
ATOM    774  CA  TRP A  95      15.695 -16.812   4.777  1.00 91.94           C  
ATOM    775  C   TRP A  95      15.352 -17.109   3.320  1.00 91.94           C  
ATOM    776  CB  TRP A  95      17.156 -17.172   5.051  1.00 91.94           C  
ATOM    777  O   TRP A  95      15.148 -18.266   2.947  1.00 91.94           O  
ATOM    778  CG  TRP A  95      18.141 -16.438   4.188  1.00 91.94           C  
ATOM    779  CD1 TRP A  95      18.734 -15.234   4.461  1.00 91.94           C  
ATOM    780  CD2 TRP A  95      18.625 -16.844   2.904  1.00 91.94           C  
ATOM    781  CE2 TRP A  95      19.516 -15.836   2.459  1.00 91.94           C  
ATOM    782  CE3 TRP A  95      18.391 -17.953   2.088  1.00 91.94           C  
ATOM    783  NE1 TRP A  95      19.562 -14.875   3.428  1.00 91.94           N  
ATOM    784  CH2 TRP A  95      19.938 -17.031   0.453  1.00 91.94           C  
ATOM    785  CZ2 TRP A  95      20.188 -15.922   1.232  1.00 91.94           C  
ATOM    786  CZ3 TRP A  95      19.047 -18.031   0.867  1.00 91.94           C  
ATOM    787  N   THR A  96      15.148 -16.172   2.549  1.00 91.56           N  
ATOM    788  CA  THR A  96      14.969 -16.297   1.106  1.00 91.56           C  
ATOM    789  C   THR A  96      16.031 -15.508   0.355  1.00 91.56           C  
ATOM    790  CB  THR A  96      13.570 -15.836   0.667  1.00 91.56           C  
ATOM    791  O   THR A  96      16.531 -14.492   0.856  1.00 91.56           O  
ATOM    792  CG2 THR A  96      12.484 -16.703   1.272  1.00 91.56           C  
ATOM    793  OG1 THR A  96      13.375 -14.477   1.093  1.00 91.56           O  
ATOM    794  N   PRO A  97      16.438 -15.977  -0.802  1.00 92.31           N  
ATOM    795  CA  PRO A  97      17.422 -15.211  -1.575  1.00 92.31           C  
ATOM    796  C   PRO A  97      16.953 -13.789  -1.884  1.00 92.31           C  
ATOM    797  CB  PRO A  97      17.562 -16.031  -2.861  1.00 92.31           C  
ATOM    798  O   PRO A  97      15.750 -13.555  -2.062  1.00 92.31           O  
ATOM    799  CG  PRO A  97      17.125 -17.406  -2.492  1.00 92.31           C  
ATOM    800  CD  PRO A  97      16.047 -17.297  -1.446  1.00 92.31           C  
ATOM    801  N   ASP A  98      17.875 -12.898  -1.959  1.00 90.12           N  
ATOM    802  CA  ASP A  98      17.547 -11.508  -2.258  1.00 90.12           C  
ATOM    803  C   ASP A  98      17.641 -11.227  -3.754  1.00 90.12           C  
ATOM    804  CB  ASP A  98      18.453 -10.562  -1.478  1.00 90.12           C  
ATOM    805  O   ASP A  98      18.250 -10.234  -4.164  1.00 90.12           O  
ATOM    806  CG  ASP A  98      19.922 -10.688  -1.886  1.00 90.12           C  
ATOM    807  OD1 ASP A  98      20.297 -11.719  -2.477  1.00 90.12           O  
ATOM    808  OD2 ASP A  98      20.688  -9.734  -1.611  1.00 90.12           O  
ATOM    809  N   THR A  99      17.094 -12.055  -4.523  1.00 92.50           N  
ATOM    810  CA  THR A  99      17.172 -11.961  -5.977  1.00 92.50           C  
ATOM    811  C   THR A  99      16.484 -10.695  -6.477  1.00 92.50           C  
ATOM    812  CB  THR A  99      16.547 -13.195  -6.652  1.00 92.50           C  
ATOM    813  O   THR A  99      15.406 -10.344  -6.000  1.00 92.50           O  
ATOM    814  CG2 THR A  99      16.812 -13.203  -8.148  1.00 92.50           C  
ATOM    815  OG1 THR A  99      17.094 -14.383  -6.070  1.00 92.50           O  
ATOM    816  N   PHE A 100      17.141 -10.031  -7.387  1.00 90.44           N  
ATOM    817  CA  PHE A 100      16.516  -8.891  -8.055  1.00 90.44           C  
ATOM    818  C   PHE A 100      16.828  -8.906  -9.547  1.00 90.44           C  
ATOM    819  CB  PHE A 100      17.000  -7.574  -7.441  1.00 90.44           C  
ATOM    820  O   PHE A 100      17.734  -9.617  -9.992  1.00 90.44           O  
ATOM    821  CG  PHE A 100      18.328  -7.094  -7.984  1.00 90.44           C  
ATOM    822  CD1 PHE A 100      19.484  -7.824  -7.777  1.00 90.44           C  
ATOM    823  CD2 PHE A 100      18.391  -5.906  -8.703  1.00 90.44           C  
ATOM    824  CE1 PHE A 100      20.703  -7.383  -8.281  1.00 90.44           C  
ATOM    825  CE2 PHE A 100      19.609  -5.457  -9.211  1.00 90.44           C  
ATOM    826  CZ  PHE A 100      20.766  -6.195  -8.992  1.00 90.44           C  
ATOM    827  N   PHE A 101      16.047  -8.188 -10.297  1.00 91.25           N  
ATOM    828  CA  PHE A 101      16.250  -8.078 -11.742  1.00 91.25           C  
ATOM    829  C   PHE A 101      17.000  -6.797 -12.086  1.00 91.25           C  
ATOM    830  CB  PHE A 101      14.898  -8.102 -12.469  1.00 91.25           C  
ATOM    831  O   PHE A 101      16.469  -5.695 -11.922  1.00 91.25           O  
ATOM    832  CG  PHE A 101      14.164  -9.414 -12.344  1.00 91.25           C  
ATOM    833  CD1 PHE A 101      14.422 -10.461 -13.219  1.00 91.25           C  
ATOM    834  CD2 PHE A 101      13.219  -9.594 -11.344  1.00 91.25           C  
ATOM    835  CE1 PHE A 101      13.742 -11.672 -13.094  1.00 91.25           C  
ATOM    836  CE2 PHE A 101      12.539 -10.797 -11.211  1.00 91.25           C  
ATOM    837  CZ  PHE A 101      12.797 -11.836 -12.094  1.00 91.25           C  
ATOM    838  N   HIS A 102      18.203  -6.949 -12.633  1.00 89.00           N  
ATOM    839  CA  HIS A 102      19.125  -5.844 -12.883  1.00 89.00           C  
ATOM    840  C   HIS A 102      18.516  -4.836 -13.859  1.00 89.00           C  
ATOM    841  CB  HIS A 102      20.453  -6.371 -13.430  1.00 89.00           C  
ATOM    842  O   HIS A 102      18.734  -3.631 -13.711  1.00 89.00           O  
ATOM    843  CG  HIS A 102      21.359  -6.930 -12.367  1.00 89.00           C  
ATOM    844  CD2 HIS A 102      21.234  -8.023 -11.586  1.00 89.00           C  
ATOM    845  ND1 HIS A 102      22.547  -6.336 -12.023  1.00 89.00           N  
ATOM    846  CE1 HIS A 102      23.125  -7.047 -11.062  1.00 89.00           C  
ATOM    847  NE2 HIS A 102      22.344  -8.078 -10.781  1.00 89.00           N  
ATOM    848  N   ASN A 103      17.859  -5.367 -14.820  1.00 88.62           N  
ATOM    849  CA  ASN A 103      17.328  -4.461 -15.836  1.00 88.62           C  
ATOM    850  C   ASN A 103      15.812  -4.328 -15.719  1.00 88.62           C  
ATOM    851  CB  ASN A 103      17.719  -4.934 -17.234  1.00 88.62           C  
ATOM    852  O   ASN A 103      15.141  -4.027 -16.703  1.00 88.62           O  
ATOM    853  CG  ASN A 103      17.281  -6.355 -17.516  1.00 88.62           C  
ATOM    854  ND2 ASN A 103      16.953  -6.637 -18.766  1.00 88.62           N  
ATOM    855  OD1 ASN A 103      17.219  -7.195 -16.609  1.00 88.62           O  
ATOM    856  N   GLY A 104      15.336  -4.664 -14.570  1.00 87.81           N  
ATOM    857  CA  GLY A 104      13.922  -4.445 -14.312  1.00 87.81           C  
ATOM    858  C   GLY A 104      13.586  -3.000 -14.008  1.00 87.81           C  
ATOM    859  O   GLY A 104      14.305  -2.334 -13.266  1.00 87.81           O  
ATOM    860  N   LYS A 105      12.594  -2.453 -14.641  1.00 79.88           N  
ATOM    861  CA  LYS A 105      12.141  -1.091 -14.375  1.00 79.88           C  
ATOM    862  C   LYS A 105      10.984  -1.081 -13.375  1.00 79.88           C  
ATOM    863  CB  LYS A 105      11.711  -0.411 -15.680  1.00 79.88           C  
ATOM    864  O   LYS A 105      11.000  -0.310 -12.414  1.00 79.88           O  
ATOM    865  CG  LYS A 105      12.859  -0.117 -16.625  1.00 79.88           C  
ATOM    866  CD  LYS A 105      12.438   0.851 -17.734  1.00 79.88           C  
ATOM    867  CE  LYS A 105      13.617   1.241 -18.609  1.00 79.88           C  
ATOM    868  NZ  LYS A 105      13.203   2.160 -19.719  1.00 79.88           N  
ATOM    869  N   LYS A 106       9.969  -1.697 -13.766  1.00 77.81           N  
ATOM    870  CA  LYS A 106       8.812  -1.859 -12.898  1.00 77.81           C  
ATOM    871  C   LYS A 106       8.367  -3.318 -12.836  1.00 77.81           C  
ATOM    872  CB  LYS A 106       7.652  -0.983 -13.383  1.00 77.81           C  
ATOM    873  O   LYS A 106       8.258  -3.982 -13.875  1.00 77.81           O  
ATOM    874  CG  LYS A 106       6.566  -0.763 -12.336  1.00 77.81           C  
ATOM    875  CD  LYS A 106       5.516   0.229 -12.828  1.00 77.81           C  
ATOM    876  CE  LYS A 106       4.418   0.431 -11.789  1.00 77.81           C  
ATOM    877  NZ  LYS A 106       3.396   1.419 -12.258  1.00 77.81           N  
ATOM    878  N   SER A 107       8.500  -3.867 -11.648  1.00 75.50           N  
ATOM    879  CA  SER A 107       8.055  -5.246 -11.484  1.00 75.50           C  
ATOM    880  C   SER A 107       7.023  -5.367 -10.367  1.00 75.50           C  
ATOM    881  CB  SER A 107       9.242  -6.164 -11.195  1.00 75.50           C  
ATOM    882  O   SER A 107       7.016  -4.559  -9.438  1.00 75.50           O  
ATOM    883  OG  SER A 107      10.266  -5.977 -12.156  1.00 75.50           O  
ATOM    884  N   VAL A 108       6.094  -6.188 -10.641  1.00 72.38           N  
ATOM    885  CA  VAL A 108       5.043  -6.379  -9.648  1.00 72.38           C  
ATOM    886  C   VAL A 108       4.914  -7.867  -9.320  1.00 72.38           C  
ATOM    887  CB  VAL A 108       3.688  -5.824 -10.141  1.00 72.38           C  
ATOM    888  O   VAL A 108       5.039  -8.719 -10.203  1.00 72.38           O  
ATOM    889  CG1 VAL A 108       2.621  -5.969  -9.055  1.00 72.38           C  
ATOM    890  CG2 VAL A 108       3.834  -4.363 -10.562  1.00 72.38           C  
ATOM    891  N   ALA A 109       4.832  -8.109  -8.008  1.00 72.62           N  
ATOM    892  CA  ALA A 109       4.438  -9.445  -7.570  1.00 72.62           C  
ATOM    893  C   ALA A 109       2.924  -9.547  -7.418  1.00 72.62           C  
ATOM    894  CB  ALA A 109       5.129  -9.797  -6.254  1.00 72.62           C  
ATOM    895  O   ALA A 109       2.283  -8.625  -6.902  1.00 72.62           O  
ATOM    896  N   HIS A 110       2.434 -10.547  -7.852  1.00 70.94           N  
ATOM    897  CA  HIS A 110       0.987 -10.734  -7.816  1.00 70.94           C  
ATOM    898  C   HIS A 110       0.521 -11.188  -6.438  1.00 70.94           C  
ATOM    899  CB  HIS A 110       0.552 -11.742  -8.883  1.00 70.94           C  
ATOM    900  O   HIS A 110       1.134 -12.070  -5.832  1.00 70.94           O  
ATOM    901  CG  HIS A 110       0.710 -11.250 -10.281  1.00 70.94           C  
ATOM    902  CD2 HIS A 110       1.793 -11.203 -11.094  1.00 70.94           C  
ATOM    903  ND1 HIS A 110      -0.335 -10.711 -11.000  1.00 70.94           N  
ATOM    904  CE1 HIS A 110       0.101 -10.359 -12.203  1.00 70.94           C  
ATOM    905  NE2 HIS A 110       1.389 -10.648 -12.281  1.00 70.94           N  
ATOM    906  N   ASN A 111      -0.459 -10.516  -5.871  1.00 68.94           N  
ATOM    907  CA  ASN A 111      -0.930 -10.805  -4.520  1.00 68.94           C  
ATOM    908  C   ASN A 111      -2.439 -10.609  -4.398  1.00 68.94           C  
ATOM    909  CB  ASN A 111      -0.198  -9.922  -3.500  1.00 68.94           C  
ATOM    910  O   ASN A 111      -2.938 -10.242  -3.332  1.00 68.94           O  
ATOM    911  CG  ASN A 111      -0.376  -8.445  -3.770  1.00 68.94           C  
ATOM    912  ND2 ASN A 111       0.283  -7.613  -2.971  1.00 68.94           N  
ATOM    913  OD1 ASN A 111      -1.101  -8.047  -4.688  1.00 68.94           O  
ATOM    914  N   MET A 112      -3.252 -10.781  -5.293  1.00 64.38           N  
ATOM    915  CA  MET A 112      -4.668 -10.422  -5.305  1.00 64.38           C  
ATOM    916  C   MET A 112      -5.406 -11.102  -4.156  1.00 64.38           C  
ATOM    917  CB  MET A 112      -5.312 -10.812  -6.637  1.00 64.38           C  
ATOM    918  O   MET A 112      -5.828 -10.438  -3.207  1.00 64.38           O  
ATOM    919  CG  MET A 112      -6.719 -10.273  -6.820  1.00 64.38           C  
ATOM    920  SD  MET A 112      -7.469 -10.789  -8.414  1.00 64.38           S  
ATOM    921  CE  MET A 112      -7.676 -12.562  -8.109  1.00 64.38           C  
ATOM    922  N   THR A 113      -5.492 -12.453  -4.238  1.00 63.28           N  
ATOM    923  CA  THR A 113      -6.172 -13.172  -3.162  1.00 63.28           C  
ATOM    924  C   THR A 113      -5.199 -13.508  -2.039  1.00 63.28           C  
ATOM    925  CB  THR A 113      -6.840 -14.453  -3.680  1.00 63.28           C  
ATOM    926  O   THR A 113      -5.500 -13.305  -0.863  1.00 63.28           O  
ATOM    927  CG2 THR A 113      -7.992 -14.141  -4.625  1.00 63.28           C  
ATOM    928  OG1 THR A 113      -5.863 -15.242  -4.379  1.00 63.28           O  
ATOM    929  N   MET A 114      -4.094 -13.828  -2.424  1.00 71.12           N  
ATOM    930  CA  MET A 114      -2.932 -14.156  -1.600  1.00 71.12           C  
ATOM    931  C   MET A 114      -1.637 -13.961  -2.383  1.00 71.12           C  
ATOM    932  CB  MET A 114      -3.021 -15.594  -1.087  1.00 71.12           C  
ATOM    933  O   MET A 114      -1.628 -14.062  -3.611  1.00 71.12           O  
ATOM    934  CG  MET A 114      -4.172 -15.828  -0.122  1.00 71.12           C  
ATOM    935  SD  MET A 114      -3.863 -17.234   1.011  1.00 71.12           S  
ATOM    936  CE  MET A 114      -3.760 -18.594  -0.189  1.00 71.12           C  
ATOM    937  N   PRO A 115      -0.647 -13.539  -1.537  1.00 72.56           N  
ATOM    938  CA  PRO A 115       0.616 -13.500  -2.277  1.00 72.56           C  
ATOM    939  C   PRO A 115       0.908 -14.805  -3.012  1.00 72.56           C  
ATOM    940  CB  PRO A 115       1.657 -13.242  -1.187  1.00 72.56           C  
ATOM    941  O   PRO A 115       0.771 -15.891  -2.434  1.00 72.56           O  
ATOM    942  CG  PRO A 115       0.893 -12.609  -0.071  1.00 72.56           C  
ATOM    943  CD  PRO A 115      -0.504 -13.156  -0.077  1.00 72.56           C  
ATOM    944  N   ASN A 116       1.159 -14.664  -4.285  1.00 80.94           N  
ATOM    945  CA  ASN A 116       1.485 -15.836  -5.086  1.00 80.94           C  
ATOM    946  C   ASN A 116       2.900 -16.344  -4.801  1.00 80.94           C  
ATOM    947  CB  ASN A 116       1.319 -15.539  -6.574  1.00 80.94           C  
ATOM    948  O   ASN A 116       3.799 -16.172  -5.625  1.00 80.94           O  
ATOM    949  CG  ASN A 116      -0.128 -15.320  -6.969  1.00 80.94           C  
ATOM    950  ND2 ASN A 116      -0.362 -15.070  -8.250  1.00 80.94           N  
ATOM    951  OD1 ASN A 116      -1.028 -15.383  -6.129  1.00 80.94           O  
ATOM    952  N   LYS A 117       3.025 -16.859  -3.664  1.00 83.19           N  
ATOM    953  CA  LYS A 117       4.281 -17.438  -3.197  1.00 83.19           C  
ATOM    954  C   LYS A 117       4.090 -18.891  -2.752  1.00 83.19           C  
ATOM    955  CB  LYS A 117       4.859 -16.609  -2.049  1.00 83.19           C  
ATOM    956  O   LYS A 117       3.121 -19.203  -2.059  1.00 83.19           O  
ATOM    957  CG  LYS A 117       5.215 -15.188  -2.436  1.00 83.19           C  
ATOM    958  CD  LYS A 117       5.719 -14.391  -1.236  1.00 83.19           C  
ATOM    959  CE  LYS A 117       6.012 -12.945  -1.606  1.00 83.19           C  
ATOM    960  NZ  LYS A 117       6.461 -12.148  -0.424  1.00 83.19           N  
ATOM    961  N   LEU A 118       4.879 -19.688  -3.316  1.00 87.06           N  
ATOM    962  CA  LEU A 118       4.887 -21.109  -2.975  1.00 87.06           C  
ATOM    963  C   LEU A 118       6.164 -21.484  -2.236  1.00 87.06           C  
ATOM    964  CB  LEU A 118       4.738 -21.969  -4.234  1.00 87.06           C  
ATOM    965  O   LEU A 118       7.266 -21.172  -2.701  1.00 87.06           O  
ATOM    966  CG  LEU A 118       4.910 -23.469  -4.055  1.00 87.06           C  
ATOM    967  CD1 LEU A 118       4.039 -24.234  -5.051  1.00 87.06           C  
ATOM    968  CD2 LEU A 118       6.375 -23.859  -4.207  1.00 87.06           C  
ATOM    969  N   LEU A 119       5.969 -22.047  -1.075  1.00 90.44           N  
ATOM    970  CA  LEU A 119       7.121 -22.500  -0.302  1.00 90.44           C  
ATOM    971  C   LEU A 119       6.984 -23.984   0.052  1.00 90.44           C  
ATOM    972  CB  LEU A 119       7.270 -21.672   0.976  1.00 90.44           C  
ATOM    973  O   LEU A 119       5.957 -24.406   0.586  1.00 90.44           O  
ATOM    974  CG  LEU A 119       8.461 -22.016   1.870  1.00 90.44           C  
ATOM    975  CD1 LEU A 119       9.766 -21.641   1.176  1.00 90.44           C  
ATOM    976  CD2 LEU A 119       8.344 -21.297   3.213  1.00 90.44           C  
ATOM    977  N   ARG A 120       8.000 -24.719  -0.265  1.00 94.56           N  
ATOM    978  CA  ARG A 120       8.086 -26.125   0.100  1.00 94.56           C  
ATOM    979  C   ARG A 120       9.406 -26.438   0.802  1.00 94.56           C  
ATOM    980  CB  ARG A 120       7.938 -27.016  -1.139  1.00 94.56           C  
ATOM    981  O   ARG A 120      10.453 -25.906   0.417  1.00 94.56           O  
ATOM    982  CG  ARG A 120       6.605 -26.859  -1.854  1.00 94.56           C  
ATOM    983  CD  ARG A 120       6.477 -27.812  -3.029  1.00 94.56           C  
ATOM    984  NE  ARG A 120       5.215 -27.641  -3.736  1.00 94.56           N  
ATOM    985  NH1 ARG A 120       5.656 -29.219  -5.359  1.00 94.56           N  
ATOM    986  NH2 ARG A 120       3.680 -28.062  -5.391  1.00 94.56           N  
ATOM    987  CZ  ARG A 120       4.852 -28.312  -4.828  1.00 94.56           C  
ATOM    988  N   ILE A 121       9.305 -27.188   1.817  1.00 94.81           N  
ATOM    989  CA  ILE A 121      10.484 -27.641   2.533  1.00 94.81           C  
ATOM    990  C   ILE A 121      10.570 -29.172   2.473  1.00 94.81           C  
ATOM    991  CB  ILE A 121      10.477 -27.156   4.004  1.00 94.81           C  
ATOM    992  O   ILE A 121       9.656 -29.859   2.908  1.00 94.81           O  
ATOM    993  CG1 ILE A 121      10.227 -25.656   4.074  1.00 94.81           C  
ATOM    994  CG2 ILE A 121      11.789 -27.531   4.699  1.00 94.81           C  
ATOM    995  CD1 ILE A 121      10.156 -25.109   5.492  1.00 94.81           C  
ATOM    996  N   THR A 122      11.633 -29.656   1.923  1.00 95.88           N  
ATOM    997  CA  THR A 122      11.891 -31.094   1.884  1.00 95.88           C  
ATOM    998  C   THR A 122      12.641 -31.547   3.133  1.00 95.88           C  
ATOM    999  CB  THR A 122      12.695 -31.484   0.630  1.00 95.88           C  
ATOM   1000  O   THR A 122      13.336 -30.750   3.764  1.00 95.88           O  
ATOM   1001  CG2 THR A 122      12.758 -33.000   0.462  1.00 95.88           C  
ATOM   1002  OG1 THR A 122      12.078 -30.906  -0.527  1.00 95.88           O  
ATOM   1003  N   GLU A 123      12.531 -32.750   3.504  1.00 95.69           N  
ATOM   1004  CA  GLU A 123      13.062 -33.281   4.758  1.00 95.69           C  
ATOM   1005  C   GLU A 123      14.570 -33.062   4.855  1.00 95.69           C  
ATOM   1006  CB  GLU A 123      12.734 -34.781   4.891  1.00 95.69           C  
ATOM   1007  O   GLU A 123      15.109 -32.938   5.953  1.00 95.69           O  
ATOM   1008  CG  GLU A 123      13.453 -35.656   3.875  1.00 95.69           C  
ATOM   1009  CD  GLU A 123      13.094 -37.125   4.000  1.00 95.69           C  
ATOM   1010  OE1 GLU A 123      13.625 -37.969   3.223  1.00 95.69           O  
ATOM   1011  OE2 GLU A 123      12.273 -37.469   4.883  1.00 95.69           O  
ATOM   1012  N   ASP A 124      15.266 -33.000   3.707  1.00 96.56           N  
ATOM   1013  CA  ASP A 124      16.719 -32.844   3.730  1.00 96.56           C  
ATOM   1014  C   ASP A 124      17.094 -31.359   3.836  1.00 96.56           C  
ATOM   1015  CB  ASP A 124      17.344 -33.469   2.480  1.00 96.56           C  
ATOM   1016  O   ASP A 124      18.281 -31.016   3.807  1.00 96.56           O  
ATOM   1017  CG  ASP A 124      17.000 -32.719   1.207  1.00 96.56           C  
ATOM   1018  OD1 ASP A 124      16.062 -31.875   1.227  1.00 96.56           O  
ATOM   1019  OD2 ASP A 124      17.656 -32.969   0.173  1.00 96.56           O  
ATOM   1020  N   GLY A 125      16.141 -30.469   3.924  1.00 96.75           N  
ATOM   1021  CA  GLY A 125      16.391 -29.047   4.086  1.00 96.75           C  
ATOM   1022  C   GLY A 125      16.344 -28.266   2.783  1.00 96.75           C  
ATOM   1023  O   GLY A 125      16.609 -27.062   2.752  1.00 96.75           O  
ATOM   1024  N   THR A 126      15.992 -29.000   1.711  1.00 97.31           N  
ATOM   1025  CA  THR A 126      15.867 -28.328   0.425  1.00 97.31           C  
ATOM   1026  C   THR A 126      14.570 -27.516   0.368  1.00 97.31           C  
ATOM   1027  CB  THR A 126      15.898 -29.328  -0.741  1.00 97.31           C  
ATOM   1028  O   THR A 126      13.500 -28.016   0.724  1.00 97.31           O  
ATOM   1029  CG2 THR A 126      15.828 -28.609  -2.086  1.00 97.31           C  
ATOM   1030  OG1 THR A 126      17.109 -30.094  -0.677  1.00 97.31           O  
ATOM   1031  N   LEU A 127      14.750 -26.281  -0.023  1.00 96.50           N  
ATOM   1032  CA  LEU A 127      13.594 -25.391  -0.133  1.00 96.50           C  
ATOM   1033  C   LEU A 127      13.289 -25.078  -1.593  1.00 96.50           C  
ATOM   1034  CB  LEU A 127      13.828 -24.109   0.649  1.00 96.50           C  
ATOM   1035  O   LEU A 127      14.203 -24.953  -2.408  1.00 96.50           O  
ATOM   1036  CG  LEU A 127      13.922 -24.234   2.170  1.00 96.50           C  
ATOM   1037  CD1 LEU A 127      15.375 -24.094   2.621  1.00 96.50           C  
ATOM   1038  CD2 LEU A 127      13.039 -23.203   2.857  1.00 96.50           C  
ATOM   1039  N   LEU A 128      12.031 -25.016  -1.900  1.00 95.12           N  
ATOM   1040  CA  LEU A 128      11.539 -24.500  -3.170  1.00 95.12           C  
ATOM   1041  C   LEU A 128      10.664 -23.266  -2.953  1.00 95.12           C  
ATOM   1042  CB  LEU A 128      10.750 -25.578  -3.920  1.00 95.12           C  
ATOM   1043  O   LEU A 128       9.680 -23.328  -2.207  1.00 95.12           O  
ATOM   1044  CG  LEU A 128      10.109 -25.141  -5.238  1.00 95.12           C  
ATOM   1045  CD1 LEU A 128      11.180 -24.812  -6.270  1.00 95.12           C  
ATOM   1046  CD2 LEU A 128       9.180 -26.234  -5.758  1.00 95.12           C  
ATOM   1047  N   TYR A 129      11.078 -22.250  -3.518  1.00 93.31           N  
ATOM   1048  CA  TYR A 129      10.375 -20.984  -3.393  1.00 93.31           C  
ATOM   1049  C   TYR A 129      10.016 -20.422  -4.762  1.00 93.31           C  
ATOM   1050  CB  TYR A 129      11.234 -19.969  -2.625  1.00 93.31           C  
ATOM   1051  O   TYR A 129      10.898 -20.156  -5.586  1.00 93.31           O  
ATOM   1052  CG  TYR A 129      10.516 -18.672  -2.324  1.00 93.31           C  
ATOM   1053  CD1 TYR A 129      11.039 -17.453  -2.736  1.00 93.31           C  
ATOM   1054  CD2 TYR A 129       9.312 -18.672  -1.625  1.00 93.31           C  
ATOM   1055  CE1 TYR A 129      10.383 -16.250  -2.459  1.00 93.31           C  
ATOM   1056  CE2 TYR A 129       8.648 -17.484  -1.342  1.00 93.31           C  
ATOM   1057  OH  TYR A 129       8.539 -15.102  -1.486  1.00 93.31           O  
ATOM   1058  CZ  TYR A 129       9.195 -16.281  -1.764  1.00 93.31           C  
ATOM   1059  N   THR A 130       8.695 -20.266  -5.059  1.00 91.50           N  
ATOM   1060  CA  THR A 130       8.219 -19.797  -6.352  1.00 91.50           C  
ATOM   1061  C   THR A 130       7.371 -18.531  -6.191  1.00 91.50           C  
ATOM   1062  CB  THR A 130       7.391 -20.875  -7.074  1.00 91.50           C  
ATOM   1063  O   THR A 130       6.582 -18.422  -5.254  1.00 91.50           O  
ATOM   1064  CG2 THR A 130       7.785 -20.984  -8.539  1.00 91.50           C  
ATOM   1065  OG1 THR A 130       7.617 -22.141  -6.438  1.00 91.50           O  
ATOM   1066  N   MET A 131       7.590 -17.641  -7.113  1.00 90.94           N  
ATOM   1067  CA  MET A 131       6.812 -16.406  -7.152  1.00 90.94           C  
ATOM   1068  C   MET A 131       6.262 -16.156  -8.555  1.00 90.94           C  
ATOM   1069  CB  MET A 131       7.664 -15.219  -6.703  1.00 90.94           C  
ATOM   1070  O   MET A 131       6.910 -16.484  -9.547  1.00 90.94           O  
ATOM   1071  CG  MET A 131       8.250 -15.375  -5.309  1.00 90.94           C  
ATOM   1072  SD  MET A 131       9.328 -13.969  -4.836  1.00 90.94           S  
ATOM   1073  CE  MET A 131       8.086 -12.656  -4.672  1.00 90.94           C  
ATOM   1074  N   ARG A 132       5.105 -15.609  -8.617  1.00 90.69           N  
ATOM   1075  CA  ARG A 132       4.578 -15.094  -9.875  1.00 90.69           C  
ATOM   1076  C   ARG A 132       4.883 -13.609 -10.023  1.00 90.69           C  
ATOM   1077  CB  ARG A 132       3.066 -15.328  -9.961  1.00 90.69           C  
ATOM   1078  O   ARG A 132       4.504 -12.797  -9.180  1.00 90.69           O  
ATOM   1079  CG  ARG A 132       2.467 -15.000 -11.320  1.00 90.69           C  
ATOM   1080  CD  ARG A 132       0.955 -15.172 -11.328  1.00 90.69           C  
ATOM   1081  NE  ARG A 132       0.373 -14.773 -12.602  1.00 90.69           N  
ATOM   1082  NH1 ARG A 132      -1.739 -14.383 -11.758  1.00 90.69           N  
ATOM   1083  NH2 ARG A 132      -1.319 -14.062 -13.984  1.00 90.69           N  
ATOM   1084  CZ  ARG A 132      -0.894 -14.406 -12.781  1.00 90.69           C  
ATOM   1085  N   LEU A 133       5.555 -13.258 -11.117  1.00 90.50           N  
ATOM   1086  CA  LEU A 133       6.027 -11.891 -11.297  1.00 90.50           C  
ATOM   1087  C   LEU A 133       5.641 -11.359 -12.672  1.00 90.50           C  
ATOM   1088  CB  LEU A 133       7.547 -11.820 -11.117  1.00 90.50           C  
ATOM   1089  O   LEU A 133       5.582 -12.117 -13.648  1.00 90.50           O  
ATOM   1090  CG  LEU A 133       8.102 -12.414  -9.828  1.00 90.50           C  
ATOM   1091  CD1 LEU A 133       9.625 -12.484  -9.891  1.00 90.50           C  
ATOM   1092  CD2 LEU A 133       7.652 -11.602  -8.617  1.00 90.50           C  
ATOM   1093  N   THR A 134       5.289 -10.133 -12.695  1.00 89.50           N  
ATOM   1094  CA  THR A 134       5.312  -9.352 -13.930  1.00 89.50           C  
ATOM   1095  C   THR A 134       6.504  -8.398 -13.945  1.00 89.50           C  
ATOM   1096  CB  THR A 134       4.012  -8.547 -14.109  1.00 89.50           C  
ATOM   1097  O   THR A 134       6.637  -7.547 -13.062  1.00 89.50           O  
ATOM   1098  CG2 THR A 134       4.051  -7.707 -15.375  1.00 89.50           C  
ATOM   1099  OG1 THR A 134       2.902  -9.453 -14.180  1.00 89.50           O  
ATOM   1100  N   VAL A 135       7.363  -8.594 -14.898  1.00 91.19           N  
ATOM   1101  CA  VAL A 135       8.594  -7.812 -14.953  1.00 91.19           C  
ATOM   1102  C   VAL A 135       8.594  -6.938 -16.203  1.00 91.19           C  
ATOM   1103  CB  VAL A 135       9.844  -8.727 -14.938  1.00 91.19           C  
ATOM   1104  O   VAL A 135       8.359  -7.422 -17.312  1.00 91.19           O  
ATOM   1105  CG1 VAL A 135      11.125  -7.887 -14.969  1.00 91.19           C  
ATOM   1106  CG2 VAL A 135       9.828  -9.633 -13.711  1.00 91.19           C  
ATOM   1107  N   ARG A 136       8.727  -5.676 -16.031  1.00 91.19           N  
ATOM   1108  CA  ARG A 136       9.070  -4.773 -17.125  1.00 91.19           C  
ATOM   1109  C   ARG A 136      10.578  -4.559 -17.203  1.00 91.19           C  
ATOM   1110  CB  ARG A 136       8.359  -3.430 -16.953  1.00 91.19           C  
ATOM   1111  O   ARG A 136      11.180  -3.977 -16.297  1.00 91.19           O  
ATOM   1112  CG  ARG A 136       7.207  -3.213 -17.922  1.00 91.19           C  
ATOM   1113  CD  ARG A 136       6.492  -1.894 -17.672  1.00 91.19           C  
ATOM   1114  NE  ARG A 136       7.016  -0.824 -18.516  1.00 91.19           N  
ATOM   1115  NH1 ARG A 136       5.723   0.839 -17.562  1.00 91.19           N  
ATOM   1116  NH2 ARG A 136       7.176   1.341 -19.266  1.00 91.19           N  
ATOM   1117  CZ  ARG A 136       6.637   0.449 -18.438  1.00 91.19           C  
ATOM   1118  N   ALA A 137      11.109  -5.055 -18.219  1.00 91.50           N  
ATOM   1119  CA  ALA A 137      12.562  -5.039 -18.328  1.00 91.50           C  
ATOM   1120  C   ALA A 137      13.016  -4.191 -19.516  1.00 91.50           C  
ATOM   1121  CB  ALA A 137      13.102  -6.461 -18.453  1.00 91.50           C  
ATOM   1122  O   ALA A 137      12.297  -4.066 -20.500  1.00 91.50           O  
ATOM   1123  N   GLU A 138      14.195  -3.660 -19.391  1.00 88.62           N  
ATOM   1124  CA  GLU A 138      14.797  -2.883 -20.469  1.00 88.62           C  
ATOM   1125  C   GLU A 138      15.289  -3.789 -21.594  1.00 88.62           C  
ATOM   1126  CB  GLU A 138      15.961  -2.035 -19.938  1.00 88.62           C  
ATOM   1127  O   GLU A 138      15.867  -4.844 -21.344  1.00 88.62           O  
ATOM   1128  CG  GLU A 138      16.453  -0.978 -20.906  1.00 88.62           C  
ATOM   1129  CD  GLU A 138      17.578  -0.129 -20.359  1.00 88.62           C  
ATOM   1130  OE1 GLU A 138      18.078   0.768 -21.078  1.00 88.62           O  
ATOM   1131  OE2 GLU A 138      17.984  -0.364 -19.203  1.00 88.62           O  
ATOM   1132  N   CYS A 139      14.945  -3.420 -22.797  1.00 90.38           N  
ATOM   1133  CA  CYS A 139      15.438  -4.082 -24.000  1.00 90.38           C  
ATOM   1134  C   CYS A 139      16.047  -3.076 -24.969  1.00 90.38           C  
ATOM   1135  CB  CYS A 139      14.305  -4.852 -24.688  1.00 90.38           C  
ATOM   1136  O   CYS A 139      15.312  -2.365 -25.656  1.00 90.38           O  
ATOM   1137  SG  CYS A 139      14.836  -5.750 -26.156  1.00 90.38           S  
ATOM   1138  N   PRO A 140      17.422  -3.041 -25.031  1.00 83.81           N  
ATOM   1139  CA  PRO A 140      18.047  -2.141 -26.000  1.00 83.81           C  
ATOM   1140  C   PRO A 140      17.797  -2.566 -27.438  1.00 83.81           C  
ATOM   1141  CB  PRO A 140      19.531  -2.230 -25.656  1.00 83.81           C  
ATOM   1142  O   PRO A 140      18.344  -3.580 -27.891  1.00 83.81           O  
ATOM   1143  CG  PRO A 140      19.688  -3.549 -24.953  1.00 83.81           C  
ATOM   1144  CD  PRO A 140      18.344  -3.947 -24.391  1.00 83.81           C  
ATOM   1145  N   MET A 141      16.875  -1.908 -28.047  1.00 83.25           N  
ATOM   1146  CA  MET A 141      16.531  -2.260 -29.422  1.00 83.25           C  
ATOM   1147  C   MET A 141      17.234  -1.332 -30.422  1.00 83.25           C  
ATOM   1148  CB  MET A 141      15.023  -2.201 -29.641  1.00 83.25           C  
ATOM   1149  O   MET A 141      17.344  -0.128 -30.172  1.00 83.25           O  
ATOM   1150  CG  MET A 141      14.250  -3.244 -28.844  1.00 83.25           C  
ATOM   1151  SD  MET A 141      12.445  -3.178 -29.172  1.00 83.25           S  
ATOM   1152  CE  MET A 141      11.930  -2.016 -27.875  1.00 83.25           C  
ATOM   1153  N   HIS A 142      17.922  -1.891 -31.375  1.00 78.12           N  
ATOM   1154  CA  HIS A 142      18.516  -1.149 -32.469  1.00 78.12           C  
ATOM   1155  C   HIS A 142      17.625  -1.179 -33.719  1.00 78.12           C  
ATOM   1156  CB  HIS A 142      19.891  -1.716 -32.812  1.00 78.12           C  
ATOM   1157  O   HIS A 142      17.516  -2.205 -34.375  1.00 78.12           O  
ATOM   1158  CG  HIS A 142      20.891  -1.610 -31.703  1.00 78.12           C  
ATOM   1159  CD2 HIS A 142      21.422  -2.559 -30.906  1.00 78.12           C  
ATOM   1160  ND1 HIS A 142      21.422  -0.408 -31.297  1.00 78.12           N  
ATOM   1161  CE1 HIS A 142      22.250  -0.623 -30.297  1.00 78.12           C  
ATOM   1162  NE2 HIS A 142      22.281  -1.920 -30.031  1.00 78.12           N  
ATOM   1163  N   LEU A 143      17.062  -0.033 -34.094  1.00 79.06           N  
ATOM   1164  CA  LEU A 143      16.031   0.001 -35.125  1.00 79.06           C  
ATOM   1165  C   LEU A 143      16.625   0.396 -36.469  1.00 79.06           C  
ATOM   1166  CB  LEU A 143      14.914   0.979 -34.719  1.00 79.06           C  
ATOM   1167  O   LEU A 143      15.891   0.773 -37.375  1.00 79.06           O  
ATOM   1168  CG  LEU A 143      14.148   0.657 -33.438  1.00 79.06           C  
ATOM   1169  CD1 LEU A 143      13.203   1.800 -33.094  1.00 79.06           C  
ATOM   1170  CD2 LEU A 143      13.383  -0.653 -33.594  1.00 79.06           C  
ATOM   1171  N   GLU A 144      17.938   0.260 -36.625  1.00 75.62           N  
ATOM   1172  CA  GLU A 144      18.562   0.617 -37.906  1.00 75.62           C  
ATOM   1173  C   GLU A 144      18.031  -0.234 -39.062  1.00 75.62           C  
ATOM   1174  CB  GLU A 144      20.094   0.467 -37.812  1.00 75.62           C  
ATOM   1175  O   GLU A 144      17.859   0.259 -40.156  1.00 75.62           O  
ATOM   1176  CG  GLU A 144      20.734   1.438 -36.812  1.00 75.62           C  
ATOM   1177  CD  GLU A 144      22.109   0.992 -36.344  1.00 75.62           C  
ATOM   1178  OE1 GLU A 144      22.703   1.663 -35.469  1.00 75.62           O  
ATOM   1179  OE2 GLU A 144      22.609  -0.038 -36.875  1.00 75.62           O  
ATOM   1180  N   ASP A 145      17.719  -1.447 -38.906  1.00 73.94           N  
ATOM   1181  CA  ASP A 145      17.234  -2.354 -39.969  1.00 73.94           C  
ATOM   1182  C   ASP A 145      15.711  -2.451 -39.938  1.00 73.94           C  
ATOM   1183  CB  ASP A 145      17.859  -3.742 -39.781  1.00 73.94           C  
ATOM   1184  O   ASP A 145      15.148  -3.473 -40.312  1.00 73.94           O  
ATOM   1185  CG  ASP A 145      19.359  -3.752 -40.000  1.00 73.94           C  
ATOM   1186  OD1 ASP A 145      19.875  -2.916 -40.781  1.00 73.94           O  
ATOM   1187  OD2 ASP A 145      20.031  -4.602 -39.375  1.00 73.94           O  
ATOM   1188  N   PHE A 146      15.172  -1.502 -39.469  1.00 75.88           N  
ATOM   1189  CA  PHE A 146      13.711  -1.491 -39.469  1.00 75.88           C  
ATOM   1190  C   PHE A 146      13.195  -1.576 -40.906  1.00 75.88           C  
ATOM   1191  CB  PHE A 146      13.172  -0.230 -38.781  1.00 75.88           C  
ATOM   1192  O   PHE A 146      13.703  -0.898 -41.812  1.00 75.88           O  
ATOM   1193  CG  PHE A 146      11.672  -0.161 -38.750  1.00 75.88           C  
ATOM   1194  CD1 PHE A 146      10.961   0.464 -39.750  1.00 75.88           C  
ATOM   1195  CD2 PHE A 146      10.977  -0.722 -37.688  1.00 75.88           C  
ATOM   1196  CE1 PHE A 146       9.570   0.529 -39.719  1.00 75.88           C  
ATOM   1197  CE2 PHE A 146       9.586  -0.661 -37.625  1.00 75.88           C  
ATOM   1198  CZ  PHE A 146       8.883  -0.034 -38.656  1.00 75.88           C  
ATOM   1199  N   PRO A 147      12.297  -2.600 -41.125  1.00 78.50           N  
ATOM   1200  CA  PRO A 147      11.461  -3.402 -40.219  1.00 78.50           C  
ATOM   1201  C   PRO A 147      11.938  -4.852 -40.125  1.00 78.50           C  
ATOM   1202  CB  PRO A 147      10.078  -3.328 -40.875  1.00 78.50           C  
ATOM   1203  O   PRO A 147      11.172  -5.727 -39.719  1.00 78.50           O  
ATOM   1204  CG  PRO A 147      10.352  -3.180 -42.344  1.00 78.50           C  
ATOM   1205  CD  PRO A 147      11.648  -2.453 -42.531  1.00 78.50           C  
ATOM   1206  N   MET A 148      13.148  -5.145 -40.688  1.00 82.00           N  
ATOM   1207  CA  MET A 148      13.688  -6.504 -40.656  1.00 82.00           C  
ATOM   1208  C   MET A 148      14.594  -6.688 -39.438  1.00 82.00           C  
ATOM   1209  CB  MET A 148      14.453  -6.832 -41.938  1.00 82.00           C  
ATOM   1210  O   MET A 148      15.453  -7.566 -39.438  1.00 82.00           O  
ATOM   1211  CG  MET A 148      13.578  -6.891 -43.156  1.00 82.00           C  
ATOM   1212  SD  MET A 148      12.609  -8.445 -43.281  1.00 82.00           S  
ATOM   1213  CE  MET A 148      13.797  -9.508 -44.156  1.00 82.00           C  
ATOM   1214  N   ASP A 149      14.391  -5.980 -38.438  1.00 84.19           N  
ATOM   1215  CA  ASP A 149      15.281  -5.945 -37.281  1.00 84.19           C  
ATOM   1216  C   ASP A 149      15.016  -7.117 -36.344  1.00 84.19           C  
ATOM   1217  CB  ASP A 149      15.141  -4.621 -36.531  1.00 84.19           C  
ATOM   1218  O   ASP A 149      13.898  -7.645 -36.312  1.00 84.19           O  
ATOM   1219  CG  ASP A 149      13.695  -4.293 -36.188  1.00 84.19           C  
ATOM   1220  OD1 ASP A 149      12.820  -4.410 -37.062  1.00 84.19           O  
ATOM   1221  OD2 ASP A 149      13.445  -3.910 -35.000  1.00 84.19           O  
ATOM   1222  N   ALA A 150      16.062  -7.652 -35.812  1.00 88.88           N  
ATOM   1223  CA  ALA A 150      16.062  -8.672 -34.781  1.00 88.88           C  
ATOM   1224  C   ALA A 150      16.703  -8.141 -33.500  1.00 88.88           C  
ATOM   1225  CB  ALA A 150      16.781  -9.930 -35.250  1.00 88.88           C  
ATOM   1226  O   ALA A 150      17.672  -7.379 -33.531  1.00 88.88           O  
ATOM   1227  N   HIS A 151      16.078  -8.508 -32.469  1.00 90.50           N  
ATOM   1228  CA  HIS A 151      16.547  -8.008 -31.172  1.00 90.50           C  
ATOM   1229  C   HIS A 151      16.719  -9.148 -30.172  1.00 90.50           C  
ATOM   1230  CB  HIS A 151      15.586  -6.957 -30.609  1.00 90.50           C  
ATOM   1231  O   HIS A 151      16.016 -10.164 -30.250  1.00 90.50           O  
ATOM   1232  CG  HIS A 151      15.258  -5.871 -31.594  1.00 90.50           C  
ATOM   1233  CD2 HIS A 151      14.117  -5.586 -32.250  1.00 90.50           C  
ATOM   1234  ND1 HIS A 151      16.172  -4.918 -31.984  1.00 90.50           N  
ATOM   1235  CE1 HIS A 151      15.609  -4.094 -32.844  1.00 90.50           C  
ATOM   1236  NE2 HIS A 151      14.359  -4.477 -33.031  1.00 90.50           N  
ATOM   1237  N   ALA A 152      17.672  -9.039 -29.328  1.00 92.88           N  
ATOM   1238  CA  ALA A 152      17.844  -9.914 -28.172  1.00 92.88           C  
ATOM   1239  C   ALA A 152      17.578  -9.164 -26.859  1.00 92.88           C  
ATOM   1240  CB  ALA A 152      19.250 -10.508 -28.156  1.00 92.88           C  
ATOM   1241  O   ALA A 152      18.406  -8.359 -26.422  1.00 92.88           O  
ATOM   1242  N   CYS A 153      16.469  -9.438 -26.297  1.00 93.31           N  
ATOM   1243  CA  CYS A 153      16.078  -8.750 -25.062  1.00 93.31           C  
ATOM   1244  C   CYS A 153      16.531  -9.539 -23.844  1.00 93.31           C  
ATOM   1245  CB  CYS A 153      14.570  -8.539 -25.016  1.00 93.31           C  
ATOM   1246  O   CYS A 153      16.109 -10.680 -23.641  1.00 93.31           O  
ATOM   1247  SG  CYS A 153      13.953  -7.402 -26.281  1.00 93.31           S  
ATOM   1248  N   PRO A 154      17.312  -8.969 -23.031  1.00 94.25           N  
ATOM   1249  CA  PRO A 154      17.828  -9.711 -21.891  1.00 94.25           C  
ATOM   1250  C   PRO A 154      16.953  -9.594 -20.656  1.00 94.25           C  
ATOM   1251  CB  PRO A 154      19.203  -9.062 -21.641  1.00 94.25           C  
ATOM   1252  O   PRO A 154      16.250  -8.594 -20.484  1.00 94.25           O  
ATOM   1253  CG  PRO A 154      19.016  -7.629 -22.031  1.00 94.25           C  
ATOM   1254  CD  PRO A 154      18.047  -7.570 -23.188  1.00 94.25           C  
ATOM   1255  N   LEU A 155      16.891 -10.570 -19.875  1.00 94.69           N  
ATOM   1256  CA  LEU A 155      16.438 -10.562 -18.484  1.00 94.69           C  
ATOM   1257  C   LEU A 155      17.547 -10.984 -17.547  1.00 94.69           C  
ATOM   1258  CB  LEU A 155      15.227 -11.500 -18.312  1.00 94.69           C  
ATOM   1259  O   LEU A 155      17.984 -12.141 -17.562  1.00 94.69           O  
ATOM   1260  CG  LEU A 155      14.523 -11.445 -16.969  1.00 94.69           C  
ATOM   1261  CD1 LEU A 155      13.867 -10.078 -16.766  1.00 94.69           C  
ATOM   1262  CD2 LEU A 155      13.484 -12.562 -16.859  1.00 94.69           C  
ATOM   1263  N   LYS A 156      18.031 -10.039 -16.750  1.00 94.75           N  
ATOM   1264  CA  LYS A 156      19.188 -10.250 -15.875  1.00 94.75           C  
ATOM   1265  C   LYS A 156      18.781 -10.258 -14.406  1.00 94.75           C  
ATOM   1266  CB  LYS A 156      20.250  -9.180 -16.125  1.00 94.75           C  
ATOM   1267  O   LYS A 156      18.031  -9.391 -13.961  1.00 94.75           O  
ATOM   1268  CG  LYS A 156      20.719  -9.078 -17.562  1.00 94.75           C  
ATOM   1269  CD  LYS A 156      21.750  -7.973 -17.750  1.00 94.75           C  
ATOM   1270  CE  LYS A 156      22.188  -7.848 -19.203  1.00 94.75           C  
ATOM   1271  NZ  LYS A 156      23.188  -6.754 -19.391  1.00 94.75           N  
ATOM   1272  N   PHE A 157      19.234 -11.250 -13.703  1.00 93.88           N  
ATOM   1273  CA  PHE A 157      18.938 -11.266 -12.281  1.00 93.88           C  
ATOM   1274  C   PHE A 157      20.125 -11.805 -11.484  1.00 93.88           C  
ATOM   1275  CB  PHE A 157      17.703 -12.117 -12.000  1.00 93.88           C  
ATOM   1276  O   PHE A 157      21.016 -12.445 -12.047  1.00 93.88           O  
ATOM   1277  CG  PHE A 157      17.875 -13.570 -12.344  1.00 93.88           C  
ATOM   1278  CD1 PHE A 157      17.531 -14.047 -13.602  1.00 93.88           C  
ATOM   1279  CD2 PHE A 157      18.359 -14.469 -11.398  1.00 93.88           C  
ATOM   1280  CE1 PHE A 157      17.688 -15.398 -13.922  1.00 93.88           C  
ATOM   1281  CE2 PHE A 157      18.531 -15.812 -11.711  1.00 93.88           C  
ATOM   1282  CZ  PHE A 157      18.188 -16.281 -12.977  1.00 93.88           C  
ATOM   1283  N   GLY A 158      20.172 -11.492 -10.250  1.00 94.19           N  
ATOM   1284  CA  GLY A 158      21.219 -11.891  -9.312  1.00 94.19           C  
ATOM   1285  C   GLY A 158      20.938 -11.430  -7.891  1.00 94.19           C  
ATOM   1286  O   GLY A 158      19.875 -10.906  -7.598  1.00 94.19           O  
ATOM   1287  N   SER A 159      21.891 -11.711  -7.078  1.00 92.88           N  
ATOM   1288  CA  SER A 159      21.750 -11.289  -5.688  1.00 92.88           C  
ATOM   1289  C   SER A 159      22.000  -9.789  -5.547  1.00 92.88           C  
ATOM   1290  CB  SER A 159      22.734 -12.055  -4.797  1.00 92.88           C  
ATOM   1291  O   SER A 159      22.891  -9.234  -6.188  1.00 92.88           O  
ATOM   1292  OG  SER A 159      22.734 -11.516  -3.484  1.00 92.88           O  
ATOM   1293  N   TYR A 160      21.281  -9.211  -4.777  1.00 89.69           N  
ATOM   1294  CA  TYR A 160      21.469  -7.781  -4.543  1.00 89.69           C  
ATOM   1295  C   TYR A 160      22.609  -7.531  -3.574  1.00 89.69           C  
ATOM   1296  CB  TYR A 160      20.172  -7.156  -4.004  1.00 89.69           C  
ATOM   1297  O   TYR A 160      23.438  -6.641  -3.797  1.00 89.69           O  
ATOM   1298  CG  TYR A 160      20.250  -5.656  -3.854  1.00 89.69           C  
ATOM   1299  CD1 TYR A 160      20.547  -5.074  -2.627  1.00 89.69           C  
ATOM   1300  CD2 TYR A 160      20.000  -4.820  -4.938  1.00 89.69           C  
ATOM   1301  CE1 TYR A 160      20.609  -3.691  -2.484  1.00 89.69           C  
ATOM   1302  CE2 TYR A 160      20.062  -3.438  -4.805  1.00 89.69           C  
ATOM   1303  OH  TYR A 160      20.422  -1.514  -3.441  1.00 89.69           O  
ATOM   1304  CZ  TYR A 160      20.375  -2.883  -3.578  1.00 89.69           C  
ATOM   1305  N   ALA A 161      22.656  -8.359  -2.607  1.00 88.62           N  
ATOM   1306  CA  ALA A 161      23.531  -7.988  -1.507  1.00 88.62           C  
ATOM   1307  C   ALA A 161      24.688  -8.992  -1.369  1.00 88.62           C  
ATOM   1308  CB  ALA A 161      22.750  -7.898  -0.199  1.00 88.62           C  
ATOM   1309  O   ALA A 161      25.750  -8.656  -0.837  1.00 88.62           O  
ATOM   1310  N   TYR A 162      24.469 -10.180  -1.786  1.00 91.31           N  
ATOM   1311  CA  TYR A 162      25.453 -11.219  -1.526  1.00 91.31           C  
ATOM   1312  C   TYR A 162      26.391 -11.398  -2.715  1.00 91.31           C  
ATOM   1313  CB  TYR A 162      24.750 -12.547  -1.210  1.00 91.31           C  
ATOM   1314  O   TYR A 162      25.938 -11.688  -3.828  1.00 91.31           O  
ATOM   1315  CG  TYR A 162      23.906 -12.508   0.040  1.00 91.31           C  
ATOM   1316  CD1 TYR A 162      24.500 -12.477   1.302  1.00 91.31           C  
ATOM   1317  CD2 TYR A 162      22.516 -12.500  -0.038  1.00 91.31           C  
ATOM   1318  CE1 TYR A 162      23.719 -12.438   2.457  1.00 91.31           C  
ATOM   1319  CE2 TYR A 162      21.734 -12.469   1.109  1.00 91.31           C  
ATOM   1320  OH  TYR A 162      21.578 -12.398   3.490  1.00 91.31           O  
ATOM   1321  CZ  TYR A 162      22.344 -12.438   2.350  1.00 91.31           C  
ATOM   1322  N   THR A 163      27.656 -11.297  -2.479  1.00 92.62           N  
ATOM   1323  CA  THR A 163      28.656 -11.484  -3.521  1.00 92.62           C  
ATOM   1324  C   THR A 163      28.781 -12.961  -3.896  1.00 92.62           C  
ATOM   1325  CB  THR A 163      30.031 -10.953  -3.076  1.00 92.62           C  
ATOM   1326  O   THR A 163      28.188 -13.820  -3.246  1.00 92.62           O  
ATOM   1327  CG2 THR A 163      29.938  -9.500  -2.611  1.00 92.62           C  
ATOM   1328  OG1 THR A 163      30.531 -11.758  -1.996  1.00 92.62           O  
ATOM   1329  N   ARG A 164      29.547 -13.219  -4.918  1.00 94.50           N  
ATOM   1330  CA  ARG A 164      29.703 -14.586  -5.391  1.00 94.50           C  
ATOM   1331  C   ARG A 164      30.375 -15.461  -4.336  1.00 94.50           C  
ATOM   1332  CB  ARG A 164      30.500 -14.625  -6.691  1.00 94.50           C  
ATOM   1333  O   ARG A 164      30.328 -16.688  -4.410  1.00 94.50           O  
ATOM   1334  CG  ARG A 164      31.953 -14.227  -6.527  1.00 94.50           C  
ATOM   1335  CD  ARG A 164      32.719 -14.344  -7.836  1.00 94.50           C  
ATOM   1336  NE  ARG A 164      33.312 -15.664  -8.000  1.00 94.50           N  
ATOM   1337  NH1 ARG A 164      34.281 -15.203 -10.047  1.00 94.50           N  
ATOM   1338  NH2 ARG A 164      34.531 -17.266  -9.094  1.00 94.50           N  
ATOM   1339  CZ  ARG A 164      34.062 -16.047  -9.047  1.00 94.50           C  
ATOM   1340  N   ALA A 165      31.016 -14.812  -3.357  1.00 92.06           N  
ATOM   1341  CA  ALA A 165      31.641 -15.570  -2.277  1.00 92.06           C  
ATOM   1342  C   ALA A 165      30.594 -16.078  -1.283  1.00 92.06           C  
ATOM   1343  CB  ALA A 165      32.688 -14.719  -1.564  1.00 92.06           C  
ATOM   1344  O   ALA A 165      30.875 -16.938  -0.458  1.00 92.06           O  
ATOM   1345  N   GLU A 166      29.406 -15.586  -1.367  1.00 93.06           N  
ATOM   1346  CA  GLU A 166      28.375 -15.930  -0.404  1.00 93.06           C  
ATOM   1347  C   GLU A 166      27.234 -16.688  -1.073  1.00 93.06           C  
ATOM   1348  CB  GLU A 166      27.828 -14.672   0.286  1.00 93.06           C  
ATOM   1349  O   GLU A 166      26.766 -17.703  -0.552  1.00 93.06           O  
ATOM   1350  CG  GLU A 166      28.859 -13.969   1.159  1.00 93.06           C  
ATOM   1351  CD  GLU A 166      28.297 -12.758   1.894  1.00 93.06           C  
ATOM   1352  OE1 GLU A 166      28.109 -12.836   3.129  1.00 93.06           O  
ATOM   1353  OE2 GLU A 166      28.031 -11.734   1.229  1.00 93.06           O  
ATOM   1354  N   VAL A 167      26.719 -16.141  -2.168  1.00 95.06           N  
ATOM   1355  CA  VAL A 167      25.594 -16.750  -2.873  1.00 95.06           C  
ATOM   1356  C   VAL A 167      25.922 -16.859  -4.363  1.00 95.06           C  
ATOM   1357  CB  VAL A 167      24.297 -15.953  -2.660  1.00 95.06           C  
ATOM   1358  O   VAL A 167      26.422 -15.898  -4.965  1.00 95.06           O  
ATOM   1359  CG1 VAL A 167      23.172 -16.500  -3.537  1.00 95.06           C  
ATOM   1360  CG2 VAL A 167      23.891 -15.977  -1.188  1.00 95.06           C  
ATOM   1361  N   VAL A 168      25.688 -17.953  -4.906  1.00 96.56           N  
ATOM   1362  CA  VAL A 168      25.844 -18.156  -6.344  1.00 96.56           C  
ATOM   1363  C   VAL A 168      24.531 -18.703  -6.926  1.00 96.56           C  
ATOM   1364  CB  VAL A 168      27.016 -19.109  -6.668  1.00 96.56           C  
ATOM   1365  O   VAL A 168      23.812 -19.438  -6.254  1.00 96.56           O  
ATOM   1366  CG1 VAL A 168      28.344 -18.484  -6.238  1.00 96.56           C  
ATOM   1367  CG2 VAL A 168      26.797 -20.453  -5.992  1.00 96.56           C  
ATOM   1368  N   TYR A 169      24.312 -18.312  -8.102  1.00 96.38           N  
ATOM   1369  CA  TYR A 169      23.125 -18.781  -8.812  1.00 96.38           C  
ATOM   1370  C   TYR A 169      23.484 -19.781  -9.898  1.00 96.38           C  
ATOM   1371  CB  TYR A 169      22.359 -17.594  -9.422  1.00 96.38           C  
ATOM   1372  O   TYR A 169      24.547 -19.656 -10.523  1.00 96.38           O  
ATOM   1373  CG  TYR A 169      21.672 -16.719  -8.398  1.00 96.38           C  
ATOM   1374  CD1 TYR A 169      20.312 -16.859  -8.141  1.00 96.38           C  
ATOM   1375  CD2 TYR A 169      22.375 -15.758  -7.695  1.00 96.38           C  
ATOM   1376  CE1 TYR A 169      19.672 -16.062  -7.199  1.00 96.38           C  
ATOM   1377  CE2 TYR A 169      21.750 -14.945  -6.754  1.00 96.38           C  
ATOM   1378  OH  TYR A 169      19.766 -14.312  -5.582  1.00 96.38           O  
ATOM   1379  CZ  TYR A 169      20.391 -15.109  -6.516  1.00 96.38           C  
ATOM   1380  N   GLU A 170      22.641 -20.766 -10.078  1.00 95.38           N  
ATOM   1381  CA  GLU A 170      22.766 -21.734 -11.156  1.00 95.38           C  
ATOM   1382  C   GLU A 170      21.406 -22.047 -11.766  1.00 95.38           C  
ATOM   1383  CB  GLU A 170      23.422 -23.016 -10.648  1.00 95.38           C  
ATOM   1384  O   GLU A 170      20.375 -21.906 -11.102  1.00 95.38           O  
ATOM   1385  CG  GLU A 170      24.891 -22.844 -10.281  1.00 95.38           C  
ATOM   1386  CD  GLU A 170      25.578 -24.156  -9.938  1.00 95.38           C  
ATOM   1387  OE1 GLU A 170      26.797 -24.156  -9.648  1.00 95.38           O  
ATOM   1388  OE2 GLU A 170      24.891 -25.203  -9.969  1.00 95.38           O  
ATOM   1389  N   TRP A 171      21.406 -22.359 -13.023  1.00 94.94           N  
ATOM   1390  CA  TRP A 171      20.172 -22.828 -13.648  1.00 94.94           C  
ATOM   1391  C   TRP A 171      19.812 -24.234 -13.156  1.00 94.94           C  
ATOM   1392  CB  TRP A 171      20.312 -22.844 -15.180  1.00 94.94           C  
ATOM   1393  O   TRP A 171      20.688 -25.094 -13.000  1.00 94.94           O  
ATOM   1394  CG  TRP A 171      20.500 -21.484 -15.773  1.00 94.94           C  
ATOM   1395  CD1 TRP A 171      21.641 -20.969 -16.344  1.00 94.94           C  
ATOM   1396  CD2 TRP A 171      19.516 -20.438 -15.867  1.00 94.94           C  
ATOM   1397  CE2 TRP A 171      20.125 -19.344 -16.500  1.00 94.94           C  
ATOM   1398  CE3 TRP A 171      18.172 -20.344 -15.469  1.00 94.94           C  
ATOM   1399  NE1 TRP A 171      21.422 -19.688 -16.781  1.00 94.94           N  
ATOM   1400  CH2 TRP A 171      18.125 -18.078 -16.344  1.00 94.94           C  
ATOM   1401  CZ2 TRP A 171      19.438 -18.141 -16.750  1.00 94.94           C  
ATOM   1402  CZ3 TRP A 171      17.484 -19.156 -15.719  1.00 94.94           C  
ATOM   1403  N   THR A 172      18.625 -24.453 -12.766  1.00 91.56           N  
ATOM   1404  CA  THR A 172      18.188 -25.703 -12.180  1.00 91.56           C  
ATOM   1405  C   THR A 172      18.453 -26.875 -13.125  1.00 91.56           C  
ATOM   1406  CB  THR A 172      16.688 -25.656 -11.836  1.00 91.56           C  
ATOM   1407  O   THR A 172      18.938 -27.922 -12.695  1.00 91.56           O  
ATOM   1408  CG2 THR A 172      16.234 -26.969 -11.188  1.00 91.56           C  
ATOM   1409  OG1 THR A 172      16.438 -24.578 -10.930  1.00 91.56           O  
ATOM   1410  N   ARG A 173      18.016 -26.688 -14.328  1.00 86.00           N  
ATOM   1411  CA  ARG A 173      18.234 -27.719 -15.344  1.00 86.00           C  
ATOM   1412  C   ARG A 173      19.234 -27.250 -16.406  1.00 86.00           C  
ATOM   1413  CB  ARG A 173      16.922 -28.125 -16.000  1.00 86.00           C  
ATOM   1414  O   ARG A 173      19.984 -26.297 -16.172  1.00 86.00           O  
ATOM   1415  CG  ARG A 173      15.898 -28.703 -15.031  1.00 86.00           C  
ATOM   1416  CD  ARG A 173      14.594 -29.047 -15.734  1.00 86.00           C  
ATOM   1417  NE  ARG A 173      13.453 -28.984 -14.820  1.00 86.00           N  
ATOM   1418  NH1 ARG A 173      11.914 -29.781 -16.344  1.00 86.00           N  
ATOM   1419  NH2 ARG A 173      11.250 -29.234 -14.219  1.00 86.00           N  
ATOM   1420  CZ  ARG A 173      12.211 -29.328 -15.133  1.00 86.00           C  
ATOM   1421  N   GLU A 174      19.266 -28.000 -17.500  1.00 81.44           N  
ATOM   1422  CA  GLU A 174      20.047 -27.531 -18.625  1.00 81.44           C  
ATOM   1423  C   GLU A 174      19.531 -26.172 -19.141  1.00 81.44           C  
ATOM   1424  CB  GLU A 174      20.016 -28.547 -19.766  1.00 81.44           C  
ATOM   1425  O   GLU A 174      18.344 -25.891 -19.047  1.00 81.44           O  
ATOM   1426  CG  GLU A 174      20.766 -29.828 -19.453  1.00 81.44           C  
ATOM   1427  CD  GLU A 174      21.062 -30.672 -20.688  1.00 81.44           C  
ATOM   1428  OE1 GLU A 174      21.781 -31.688 -20.578  1.00 81.44           O  
ATOM   1429  OE2 GLU A 174      20.578 -30.297 -21.781  1.00 81.44           O  
ATOM   1430  N   PRO A 175      20.484 -25.344 -19.484  1.00 73.44           N  
ATOM   1431  CA  PRO A 175      20.141 -23.969 -19.875  1.00 73.44           C  
ATOM   1432  C   PRO A 175      18.891 -23.891 -20.750  1.00 73.44           C  
ATOM   1433  CB  PRO A 175      21.375 -23.500 -20.641  1.00 73.44           C  
ATOM   1434  O   PRO A 175      18.016 -23.047 -20.531  1.00 73.44           O  
ATOM   1435  CG  PRO A 175      22.500 -24.312 -20.094  1.00 73.44           C  
ATOM   1436  CD  PRO A 175      21.953 -25.641 -19.656  1.00 73.44           C  
ATOM   1437  N   ALA A 176      18.797 -24.828 -21.609  1.00 72.19           N  
ATOM   1438  CA  ALA A 176      17.672 -24.797 -22.547  1.00 72.19           C  
ATOM   1439  C   ALA A 176      16.359 -25.141 -21.844  1.00 72.19           C  
ATOM   1440  CB  ALA A 176      17.922 -25.750 -23.703  1.00 72.19           C  
ATOM   1441  O   ALA A 176      15.289 -24.781 -22.328  1.00 72.19           O  
ATOM   1442  N   ARG A 177      16.453 -25.703 -20.672  1.00 84.19           N  
ATOM   1443  CA  ARG A 177      15.227 -26.203 -20.047  1.00 84.19           C  
ATOM   1444  C   ARG A 177      14.883 -25.406 -18.797  1.00 84.19           C  
ATOM   1445  CB  ARG A 177      15.367 -27.688 -19.703  1.00 84.19           C  
ATOM   1446  O   ARG A 177      13.828 -25.609 -18.203  1.00 84.19           O  
ATOM   1447  CG  ARG A 177      15.414 -28.594 -20.922  1.00 84.19           C  
ATOM   1448  CD  ARG A 177      15.383 -30.062 -20.531  1.00 84.19           C  
ATOM   1449  NE  ARG A 177      15.312 -30.938 -21.688  1.00 84.19           N  
ATOM   1450  NH1 ARG A 177      15.250 -32.906 -20.484  1.00 84.19           N  
ATOM   1451  NH2 ARG A 177      15.188 -32.969 -22.766  1.00 84.19           N  
ATOM   1452  CZ  ARG A 177      15.250 -32.281 -21.641  1.00 84.19           C  
ATOM   1453  N   SER A 178      15.742 -24.516 -18.453  1.00 90.56           N  
ATOM   1454  CA  SER A 178      15.508 -23.766 -17.219  1.00 90.56           C  
ATOM   1455  C   SER A 178      14.625 -22.547 -17.484  1.00 90.56           C  
ATOM   1456  CB  SER A 178      16.828 -23.328 -16.609  1.00 90.56           C  
ATOM   1457  O   SER A 178      14.070 -21.969 -16.547  1.00 90.56           O  
ATOM   1458  OG  SER A 178      17.562 -24.438 -16.109  1.00 90.56           O  
ATOM   1459  N   VAL A 179      14.539 -22.203 -18.750  1.00 92.44           N  
ATOM   1460  CA  VAL A 179      13.625 -21.141 -19.141  1.00 92.44           C  
ATOM   1461  C   VAL A 179      12.664 -21.641 -20.219  1.00 92.44           C  
ATOM   1462  CB  VAL A 179      14.383 -19.891 -19.641  1.00 92.44           C  
ATOM   1463  O   VAL A 179      13.086 -22.000 -21.312  1.00 92.44           O  
ATOM   1464  CG1 VAL A 179      13.406 -18.781 -20.016  1.00 92.44           C  
ATOM   1465  CG2 VAL A 179      15.383 -19.422 -18.594  1.00 92.44           C  
ATOM   1466  N   VAL A 180      11.438 -21.750 -19.859  1.00 90.56           N  
ATOM   1467  CA  VAL A 180      10.430 -22.266 -20.766  1.00 90.56           C  
ATOM   1468  C   VAL A 180       9.352 -21.203 -21.000  1.00 90.56           C  
ATOM   1469  CB  VAL A 180       9.797 -23.562 -20.234  1.00 90.56           C  
ATOM   1470  O   VAL A 180       8.883 -20.578 -20.047  1.00 90.56           O  
ATOM   1471  CG1 VAL A 180       8.742 -24.094 -21.203  1.00 90.56           C  
ATOM   1472  CG2 VAL A 180      10.875 -24.625 -19.984  1.00 90.56           C  
ATOM   1473  N   VAL A 181       9.023 -20.984 -22.234  1.00 89.62           N  
ATOM   1474  CA  VAL A 181       7.934 -20.078 -22.594  1.00 89.62           C  
ATOM   1475  C   VAL A 181       6.688 -20.891 -22.953  1.00 89.62           C  
ATOM   1476  CB  VAL A 181       8.328 -19.156 -23.766  1.00 89.62           C  
ATOM   1477  O   VAL A 181       6.754 -21.812 -23.766  1.00 89.62           O  
ATOM   1478  CG1 VAL A 181       7.180 -18.219 -24.109  1.00 89.62           C  
ATOM   1479  CG2 VAL A 181       9.586 -18.359 -23.422  1.00 89.62           C  
ATOM   1480  N   ALA A 182       5.648 -20.562 -22.312  1.00 86.31           N  
ATOM   1481  CA  ALA A 182       4.395 -21.266 -22.578  1.00 86.31           C  
ATOM   1482  C   ALA A 182       4.020 -21.172 -24.062  1.00 86.31           C  
ATOM   1483  CB  ALA A 182       3.273 -20.688 -21.719  1.00 86.31           C  
ATOM   1484  O   ALA A 182       4.277 -20.156 -24.703  1.00 86.31           O  
ATOM   1485  N   GLU A 183       3.400 -22.219 -24.625  1.00 77.81           N  
ATOM   1486  CA  GLU A 183       3.027 -22.281 -26.047  1.00 77.81           C  
ATOM   1487  C   GLU A 183       2.092 -21.141 -26.422  1.00 77.81           C  
ATOM   1488  CB  GLU A 183       2.371 -23.641 -26.344  1.00 77.81           C  
ATOM   1489  O   GLU A 183       2.250 -20.547 -27.484  1.00 77.81           O  
ATOM   1490  CG  GLU A 183       3.363 -24.766 -26.562  1.00 77.81           C  
ATOM   1491  CD  GLU A 183       2.701 -26.078 -26.969  1.00 77.81           C  
ATOM   1492  OE1 GLU A 183       3.422 -27.062 -27.219  1.00 77.81           O  
ATOM   1493  OE2 GLU A 183       1.452 -26.109 -27.016  1.00 77.81           O  
ATOM   1494  N   ASP A 184       1.193 -20.797 -25.562  1.00 71.50           N  
ATOM   1495  CA  ASP A 184       0.242 -19.734 -25.844  1.00 71.50           C  
ATOM   1496  C   ASP A 184       0.594 -18.469 -25.078  1.00 71.50           C  
ATOM   1497  CB  ASP A 184      -1.183 -20.172 -25.516  1.00 71.50           C  
ATOM   1498  O   ASP A 184      -0.258 -17.594 -24.891  1.00 71.50           O  
ATOM   1499  CG  ASP A 184      -1.629 -21.391 -26.297  1.00 71.50           C  
ATOM   1500  OD1 ASP A 184      -1.095 -21.641 -27.406  1.00 71.50           O  
ATOM   1501  OD2 ASP A 184      -2.525 -22.125 -25.812  1.00 71.50           O  
ATOM   1502  N   GLY A 185       1.800 -18.328 -24.766  1.00 68.38           N  
ATOM   1503  CA  GLY A 185       2.158 -17.250 -23.859  1.00 68.38           C  
ATOM   1504  C   GLY A 185       2.678 -16.016 -24.578  1.00 68.38           C  
ATOM   1505  O   GLY A 185       2.920 -14.984 -23.953  1.00 68.38           O  
ATOM   1506  N   SER A 186       2.783 -16.109 -25.812  1.00 68.06           N  
ATOM   1507  CA  SER A 186       3.357 -14.961 -26.500  1.00 68.06           C  
ATOM   1508  C   SER A 186       2.277 -13.969 -26.922  1.00 68.06           C  
ATOM   1509  CB  SER A 186       4.141 -15.430 -27.734  1.00 68.06           C  
ATOM   1510  O   SER A 186       1.302 -14.344 -27.578  1.00 68.06           O  
ATOM   1511  OG  SER A 186       4.574 -14.320 -28.500  1.00 68.06           O  
ATOM   1512  N   ARG A 187       2.375 -12.852 -26.328  1.00 68.38           N  
ATOM   1513  CA  ARG A 187       1.455 -11.766 -26.656  1.00 68.38           C  
ATOM   1514  C   ARG A 187       2.150 -10.688 -27.469  1.00 68.38           C  
ATOM   1515  CB  ARG A 187       0.874 -11.156 -25.375  1.00 68.38           C  
ATOM   1516  O   ARG A 187       2.180  -9.523 -27.078  1.00 68.38           O  
ATOM   1517  CG  ARG A 187       0.122 -12.156 -24.500  1.00 68.38           C  
ATOM   1518  CD  ARG A 187      -0.426 -11.500 -23.250  1.00 68.38           C  
ATOM   1519  NE  ARG A 187      -1.132 -12.461 -22.406  1.00 68.38           N  
ATOM   1520  NH1 ARG A 187      -1.663 -10.930 -20.750  1.00 68.38           N  
ATOM   1521  NH2 ARG A 187      -2.320 -13.117 -20.547  1.00 68.38           N  
ATOM   1522  CZ  ARG A 187      -1.703 -12.164 -21.234  1.00 68.38           C  
ATOM   1523  N   LEU A 188       2.678 -11.180 -28.547  1.00 74.25           N  
ATOM   1524  CA  LEU A 188       3.436 -10.242 -29.375  1.00 74.25           C  
ATOM   1525  C   LEU A 188       2.625  -9.812 -30.594  1.00 74.25           C  
ATOM   1526  CB  LEU A 188       4.758 -10.867 -29.812  1.00 74.25           C  
ATOM   1527  O   LEU A 188       1.955 -10.633 -31.219  1.00 74.25           O  
ATOM   1528  CG  LEU A 188       5.754 -11.211 -28.703  1.00 74.25           C  
ATOM   1529  CD1 LEU A 188       6.867 -12.102 -29.250  1.00 74.25           C  
ATOM   1530  CD2 LEU A 188       6.332  -9.938 -28.094  1.00 74.25           C  
ATOM   1531  N   ASN A 189       2.428  -8.547 -30.781  1.00 69.81           N  
ATOM   1532  CA  ASN A 189       1.722  -8.047 -31.953  1.00 69.81           C  
ATOM   1533  C   ASN A 189       2.674  -7.809 -33.125  1.00 69.81           C  
ATOM   1534  CB  ASN A 189       0.970  -6.758 -31.625  1.00 69.81           C  
ATOM   1535  O   ASN A 189       2.340  -8.109 -34.281  1.00 69.81           O  
ATOM   1536  CG  ASN A 189      -0.185  -6.988 -30.656  1.00 69.81           C  
ATOM   1537  ND2 ASN A 189      -0.624  -5.930 -30.000  1.00 69.81           N  
ATOM   1538  OD1 ASN A 189      -0.678  -8.109 -30.531  1.00 69.81           O  
ATOM   1539  N   GLN A 190       3.834  -7.363 -32.844  1.00 77.38           N  
ATOM   1540  CA  GLN A 190       4.734  -6.914 -33.906  1.00 77.38           C  
ATOM   1541  C   GLN A 190       5.949  -7.828 -34.000  1.00 77.38           C  
ATOM   1542  CB  GLN A 190       5.180  -5.473 -33.656  1.00 77.38           C  
ATOM   1543  O   GLN A 190       6.719  -7.730 -34.969  1.00 77.38           O  
ATOM   1544  CG  GLN A 190       4.043  -4.461 -33.688  1.00 77.38           C  
ATOM   1545  CD  GLN A 190       4.508  -3.047 -33.375  1.00 77.38           C  
ATOM   1546  NE2 GLN A 190       3.578  -2.098 -33.438  1.00 77.38           N  
ATOM   1547  OE1 GLN A 190       5.688  -2.812 -33.125  1.00 77.38           O  
ATOM   1548  N   TYR A 191       6.039  -8.742 -33.125  1.00 84.88           N  
ATOM   1549  CA  TYR A 191       7.254  -9.547 -33.062  1.00 84.88           C  
ATOM   1550  C   TYR A 191       6.926 -11.031 -32.969  1.00 84.88           C  
ATOM   1551  CB  TYR A 191       8.133  -9.125 -31.891  1.00 84.88           C  
ATOM   1552  O   TYR A 191       5.844 -11.398 -32.500  1.00 84.88           O  
ATOM   1553  CG  TYR A 191       8.719  -7.738 -32.031  1.00 84.88           C  
ATOM   1554  CD1 TYR A 191       9.883  -7.523 -32.781  1.00 84.88           C  
ATOM   1555  CD2 TYR A 191       8.117  -6.641 -31.422  1.00 84.88           C  
ATOM   1556  CE1 TYR A 191      10.422  -6.250 -32.906  1.00 84.88           C  
ATOM   1557  CE2 TYR A 191       8.648  -5.363 -31.562  1.00 84.88           C  
ATOM   1558  OH  TYR A 191      10.336  -3.916 -32.438  1.00 84.88           O  
ATOM   1559  CZ  TYR A 191       9.805  -5.180 -32.281  1.00 84.88           C  
ATOM   1560  N   ASP A 192       7.887 -11.773 -33.500  1.00 86.38           N  
ATOM   1561  CA  ASP A 192       7.898 -13.203 -33.219  1.00 86.38           C  
ATOM   1562  C   ASP A 192       9.031 -13.578 -32.281  1.00 86.38           C  
ATOM   1563  CB  ASP A 192       8.031 -13.992 -34.531  1.00 86.38           C  
ATOM   1564  O   ASP A 192      10.133 -13.047 -32.375  1.00 86.38           O  
ATOM   1565  CG  ASP A 192       6.801 -13.898 -35.406  1.00 86.38           C  
ATOM   1566  OD1 ASP A 192       5.676 -13.812 -34.875  1.00 86.38           O  
ATOM   1567  OD2 ASP A 192       6.953 -13.922 -36.656  1.00 86.38           O  
ATOM   1568  N   LEU A 193       8.648 -14.383 -31.359  1.00 90.44           N  
ATOM   1569  CA  LEU A 193       9.672 -14.914 -30.469  1.00 90.44           C  
ATOM   1570  C   LEU A 193      10.344 -16.141 -31.078  1.00 90.44           C  
ATOM   1571  CB  LEU A 193       9.055 -15.281 -29.109  1.00 90.44           C  
ATOM   1572  O   LEU A 193       9.719 -17.188 -31.250  1.00 90.44           O  
ATOM   1573  CG  LEU A 193      10.016 -15.844 -28.062  1.00 90.44           C  
ATOM   1574  CD1 LEU A 193      11.047 -14.789 -27.672  1.00 90.44           C  
ATOM   1575  CD2 LEU A 193       9.250 -16.328 -26.844  1.00 90.44           C  
ATOM   1576  N   LEU A 194      11.578 -16.047 -31.406  1.00 89.75           N  
ATOM   1577  CA  LEU A 194      12.312 -17.109 -32.094  1.00 89.75           C  
ATOM   1578  C   LEU A 194      12.828 -18.141 -31.094  1.00 89.75           C  
ATOM   1579  CB  LEU A 194      13.477 -16.516 -32.875  1.00 89.75           C  
ATOM   1580  O   LEU A 194      13.047 -19.297 -31.453  1.00 89.75           O  
ATOM   1581  CG  LEU A 194      13.109 -15.531 -34.000  1.00 89.75           C  
ATOM   1582  CD1 LEU A 194      14.375 -14.977 -34.656  1.00 89.75           C  
ATOM   1583  CD2 LEU A 194      12.211 -16.188 -35.031  1.00 89.75           C  
ATOM   1584  N   GLY A 195      13.039 -17.688 -29.875  1.00 90.06           N  
ATOM   1585  CA  GLY A 195      13.594 -18.547 -28.844  1.00 90.06           C  
ATOM   1586  C   GLY A 195      14.320 -17.781 -27.750  1.00 90.06           C  
ATOM   1587  O   GLY A 195      14.188 -16.562 -27.656  1.00 90.06           O  
ATOM   1588  N   GLN A 196      14.867 -18.516 -26.859  1.00 92.31           N  
ATOM   1589  CA  GLN A 196      15.609 -17.891 -25.766  1.00 92.31           C  
ATOM   1590  C   GLN A 196      16.922 -18.625 -25.500  1.00 92.31           C  
ATOM   1591  CB  GLN A 196      14.773 -17.859 -24.484  1.00 92.31           C  
ATOM   1592  O   GLN A 196      17.031 -19.828 -25.766  1.00 92.31           O  
ATOM   1593  CG  GLN A 196      14.398 -19.234 -23.953  1.00 92.31           C  
ATOM   1594  CD  GLN A 196      13.234 -19.859 -24.703  1.00 92.31           C  
ATOM   1595  NE2 GLN A 196      12.812 -21.047 -24.281  1.00 92.31           N  
ATOM   1596  OE1 GLN A 196      12.719 -19.281 -25.672  1.00 92.31           O  
ATOM   1597  N   THR A 197      17.922 -17.969 -25.156  1.00 93.81           N  
ATOM   1598  CA  THR A 197      19.203 -18.516 -24.719  1.00 93.81           C  
ATOM   1599  C   THR A 197      19.547 -18.031 -23.312  1.00 93.81           C  
ATOM   1600  CB  THR A 197      20.344 -18.109 -25.672  1.00 93.81           C  
ATOM   1601  O   THR A 197      19.031 -17.000 -22.859  1.00 93.81           O  
ATOM   1602  CG2 THR A 197      20.141 -18.734 -27.047  1.00 93.81           C  
ATOM   1603  OG1 THR A 197      20.375 -16.688 -25.812  1.00 93.81           O  
ATOM   1604  N   VAL A 198      20.234 -18.844 -22.578  1.00 94.25           N  
ATOM   1605  CA  VAL A 198      20.578 -18.484 -21.203  1.00 94.25           C  
ATOM   1606  C   VAL A 198      22.094 -18.422 -21.047  1.00 94.25           C  
ATOM   1607  CB  VAL A 198      19.969 -19.484 -20.188  1.00 94.25           C  
ATOM   1608  O   VAL A 198      22.828 -19.109 -21.750  1.00 94.25           O  
ATOM   1609  CG1 VAL A 198      18.438 -19.469 -20.266  1.00 94.25           C  
ATOM   1610  CG2 VAL A 198      20.500 -20.891 -20.453  1.00 94.25           C  
ATOM   1611  N   ASP A 199      22.500 -17.562 -20.188  1.00 92.81           N  
ATOM   1612  CA  ASP A 199      23.906 -17.359 -19.859  1.00 92.81           C  
ATOM   1613  C   ASP A 199      24.078 -16.969 -18.391  1.00 92.81           C  
ATOM   1614  CB  ASP A 199      24.531 -16.297 -20.766  1.00 92.81           C  
ATOM   1615  O   ASP A 199      23.109 -16.828 -17.656  1.00 92.81           O  
ATOM   1616  CG  ASP A 199      26.016 -16.109 -20.531  1.00 92.81           C  
ATOM   1617  OD1 ASP A 199      26.625 -16.938 -19.828  1.00 92.81           O  
ATOM   1618  OD2 ASP A 199      26.578 -15.133 -21.078  1.00 92.81           O  
ATOM   1619  N   SER A 200      25.297 -17.141 -17.906  1.00 92.88           N  
ATOM   1620  CA  SER A 200      25.672 -16.656 -16.578  1.00 92.88           C  
ATOM   1621  C   SER A 200      27.000 -15.906 -16.625  1.00 92.88           C  
ATOM   1622  CB  SER A 200      25.766 -17.812 -15.586  1.00 92.88           C  
ATOM   1623  O   SER A 200      27.875 -16.250 -17.422  1.00 92.88           O  
ATOM   1624  OG  SER A 200      26.891 -18.641 -15.883  1.00 92.88           O  
ATOM   1625  N   GLY A 201      27.094 -14.781 -15.875  1.00 94.19           N  
ATOM   1626  CA  GLY A 201      28.312 -13.984 -15.828  1.00 94.19           C  
ATOM   1627  C   GLY A 201      28.562 -13.367 -14.461  1.00 94.19           C  
ATOM   1628  O   GLY A 201      27.828 -13.625 -13.508  1.00 94.19           O  
ATOM   1629  N   ILE A 202      29.734 -12.781 -14.398  1.00 95.12           N  
ATOM   1630  CA  ILE A 202      30.141 -12.094 -13.172  1.00 95.12           C  
ATOM   1631  C   ILE A 202      30.203 -10.586 -13.414  1.00 95.12           C  
ATOM   1632  CB  ILE A 202      31.500 -12.609 -12.664  1.00 95.12           C  
ATOM   1633  O   ILE A 202      30.766 -10.141 -14.414  1.00 95.12           O  
ATOM   1634  CG1 ILE A 202      31.422 -14.109 -12.344  1.00 95.12           C  
ATOM   1635  CG2 ILE A 202      31.953 -11.812 -11.438  1.00 95.12           C  
ATOM   1636  CD1 ILE A 202      32.781 -14.750 -12.078  1.00 95.12           C  
ATOM   1637  N   VAL A 203      29.547  -9.875 -12.609  1.00 90.44           N  
ATOM   1638  CA  VAL A 203      29.594  -8.422 -12.664  1.00 90.44           C  
ATOM   1639  C   VAL A 203      30.375  -7.883 -11.477  1.00 90.44           C  
ATOM   1640  CB  VAL A 203      28.172  -7.809 -12.680  1.00 90.44           C  
ATOM   1641  O   VAL A 203      30.188  -8.328 -10.344  1.00 90.44           O  
ATOM   1642  CG1 VAL A 203      28.234  -6.293 -12.500  1.00 90.44           C  
ATOM   1643  CG2 VAL A 203      27.453  -8.164 -13.984  1.00 90.44           C  
ATOM   1644  N   GLN A 204      31.219  -6.977 -11.781  1.00 88.94           N  
ATOM   1645  CA  GLN A 204      32.031  -6.352 -10.742  1.00 88.94           C  
ATOM   1646  C   GLN A 204      31.469  -4.977 -10.367  1.00 88.94           C  
ATOM   1647  CB  GLN A 204      33.469  -6.230 -11.188  1.00 88.94           C  
ATOM   1648  O   GLN A 204      31.078  -4.199 -11.242  1.00 88.94           O  
ATOM   1649  CG  GLN A 204      34.406  -7.262 -10.547  1.00 88.94           C  
ATOM   1650  CD  GLN A 204      35.844  -7.137 -11.023  1.00 88.94           C  
ATOM   1651  NE2 GLN A 204      36.719  -7.910 -10.422  1.00 88.94           N  
ATOM   1652  OE1 GLN A 204      36.125  -6.348 -11.930  1.00 88.94           O  
ATOM   1653  N   SER A 205      31.297  -4.781  -9.102  1.00 82.81           N  
ATOM   1654  CA  SER A 205      30.859  -3.490  -8.570  1.00 82.81           C  
ATOM   1655  C   SER A 205      31.750  -3.057  -7.406  1.00 82.81           C  
ATOM   1656  CB  SER A 205      29.406  -3.547  -8.125  1.00 82.81           C  
ATOM   1657  O   SER A 205      32.688  -3.756  -7.043  1.00 82.81           O  
ATOM   1658  OG  SER A 205      29.297  -4.137  -6.840  1.00 82.81           O  
ATOM   1659  N   SER A 206      31.469  -1.866  -6.859  1.00 77.00           N  
ATOM   1660  CA  SER A 206      32.219  -1.333  -5.734  1.00 77.00           C  
ATOM   1661  C   SER A 206      32.000  -2.162  -4.473  1.00 77.00           C  
ATOM   1662  CB  SER A 206      31.844   0.124  -5.469  1.00 77.00           C  
ATOM   1663  O   SER A 206      32.812  -2.129  -3.553  1.00 77.00           O  
ATOM   1664  OG  SER A 206      30.453   0.242  -5.211  1.00 77.00           O  
ATOM   1665  N   THR A 207      31.016  -2.990  -4.539  1.00 83.44           N  
ATOM   1666  CA  THR A 207      30.703  -3.740  -3.330  1.00 83.44           C  
ATOM   1667  C   THR A 207      31.125  -5.199  -3.473  1.00 83.44           C  
ATOM   1668  CB  THR A 207      29.188  -3.670  -3.004  1.00 83.44           C  
ATOM   1669  O   THR A 207      30.953  -5.992  -2.541  1.00 83.44           O  
ATOM   1670  CG2 THR A 207      28.766  -2.240  -2.703  1.00 83.44           C  
ATOM   1671  OG1 THR A 207      28.438  -4.156  -4.125  1.00 83.44           O  
ATOM   1672  N   GLY A 208      31.578  -5.547  -4.617  1.00 87.81           N  
ATOM   1673  CA  GLY A 208      32.031  -6.910  -4.824  1.00 87.81           C  
ATOM   1674  C   GLY A 208      31.656  -7.473  -6.180  1.00 87.81           C  
ATOM   1675  O   GLY A 208      31.344  -6.715  -7.105  1.00 87.81           O  
ATOM   1676  N   GLU A 209      31.859  -8.781  -6.191  1.00 93.62           N  
ATOM   1677  CA  GLU A 209      31.516  -9.500  -7.418  1.00 93.62           C  
ATOM   1678  C   GLU A 209      30.234 -10.305  -7.250  1.00 93.62           C  
ATOM   1679  CB  GLU A 209      32.656 -10.430  -7.824  1.00 93.62           C  
ATOM   1680  O   GLU A 209      30.031 -10.961  -6.230  1.00 93.62           O  
ATOM   1681  CG  GLU A 209      33.938  -9.695  -8.180  1.00 93.62           C  
ATOM   1682  CD  GLU A 209      35.062 -10.625  -8.672  1.00 93.62           C  
ATOM   1683  OE1 GLU A 209      35.938 -10.156  -9.414  1.00 93.62           O  
ATOM   1684  OE2 GLU A 209      35.031 -11.820  -8.305  1.00 93.62           O  
ATOM   1685  N   TYR A 210      29.438 -10.219  -8.250  1.00 94.19           N  
ATOM   1686  CA  TYR A 210      28.141 -10.867  -8.180  1.00 94.19           C  
ATOM   1687  C   TYR A 210      27.906 -11.773  -9.383  1.00 94.19           C  
ATOM   1688  CB  TYR A 210      27.016  -9.820  -8.094  1.00 94.19           C  
ATOM   1689  O   TYR A 210      28.328 -11.453 -10.500  1.00 94.19           O  
ATOM   1690  CG  TYR A 210      27.109  -8.930  -6.879  1.00 94.19           C  
ATOM   1691  CD1 TYR A 210      26.375  -9.219  -5.727  1.00 94.19           C  
ATOM   1692  CD2 TYR A 210      27.922  -7.801  -6.879  1.00 94.19           C  
ATOM   1693  CE1 TYR A 210      26.453  -8.406  -4.602  1.00 94.19           C  
ATOM   1694  CE2 TYR A 210      28.000  -6.977  -5.762  1.00 94.19           C  
ATOM   1695  OH  TYR A 210      27.344  -6.477  -3.520  1.00 94.19           O  
ATOM   1696  CZ  TYR A 210      27.266  -7.285  -4.629  1.00 94.19           C  
ATOM   1697  N   VAL A 211      27.312 -12.867  -9.133  1.00 96.25           N  
ATOM   1698  CA  VAL A 211      26.875 -13.734 -10.219  1.00 96.25           C  
ATOM   1699  C   VAL A 211      25.578 -13.180 -10.820  1.00 96.25           C  
ATOM   1700  CB  VAL A 211      26.672 -15.188  -9.742  1.00 96.25           C  
ATOM   1701  O   VAL A 211      24.641 -12.875 -10.094  1.00 96.25           O  
ATOM   1702  CG1 VAL A 211      26.094 -16.047 -10.875  1.00 96.25           C  
ATOM   1703  CG2 VAL A 211      27.984 -15.773  -9.227  1.00 96.25           C  
ATOM   1704  N   VAL A 212      25.562 -13.031 -12.109  1.00 96.12           N  
ATOM   1705  CA  VAL A 212      24.375 -12.539 -12.805  1.00 96.12           C  
ATOM   1706  C   VAL A 212      23.922 -13.562 -13.836  1.00 96.12           C  
ATOM   1707  CB  VAL A 212      24.641 -11.172 -13.484  1.00 96.12           C  
ATOM   1708  O   VAL A 212      24.703 -13.984 -14.695  1.00 96.12           O  
ATOM   1709  CG1 VAL A 212      23.438 -10.742 -14.312  1.00 96.12           C  
ATOM   1710  CG2 VAL A 212      24.984 -10.117 -12.438  1.00 96.12           C  
ATOM   1711  N   MET A 213      22.719 -13.969 -13.641  1.00 96.25           N  
ATOM   1712  CA  MET A 213      22.078 -14.867 -14.602  1.00 96.25           C  
ATOM   1713  C   MET A 213      21.359 -14.070 -15.680  1.00 96.25           C  
ATOM   1714  CB  MET A 213      21.109 -15.805 -13.898  1.00 96.25           C  
ATOM   1715  O   MET A 213      20.703 -13.062 -15.383  1.00 96.25           O  
ATOM   1716  CG  MET A 213      21.688 -16.500 -12.680  1.00 96.25           C  
ATOM   1717  SD  MET A 213      23.125 -17.562 -13.094  1.00 96.25           S  
ATOM   1718  CE  MET A 213      22.266 -18.953 -13.891  1.00 96.25           C  
ATOM   1719  N   THR A 214      21.500 -14.484 -16.953  1.00 95.88           N  
ATOM   1720  CA  THR A 214      20.891 -13.719 -18.047  1.00 95.88           C  
ATOM   1721  C   THR A 214      20.141 -14.648 -19.000  1.00 95.88           C  
ATOM   1722  CB  THR A 214      21.938 -12.906 -18.828  1.00 95.88           C  
ATOM   1723  O   THR A 214      20.672 -15.688 -19.406  1.00 95.88           O  
ATOM   1724  CG2 THR A 214      21.281 -12.047 -19.891  1.00 95.88           C  
ATOM   1725  OG1 THR A 214      22.641 -12.055 -17.906  1.00 95.88           O  
ATOM   1726  N   THR A 215      18.984 -14.375 -19.297  1.00 95.94           N  
ATOM   1727  CA  THR A 215      18.234 -14.984 -20.391  1.00 95.94           C  
ATOM   1728  C   THR A 215      18.031 -13.977 -21.531  1.00 95.94           C  
ATOM   1729  CB  THR A 215      16.875 -15.500 -19.906  1.00 95.94           C  
ATOM   1730  O   THR A 215      17.625 -12.844 -21.297  1.00 95.94           O  
ATOM   1731  CG2 THR A 215      16.031 -15.984 -21.078  1.00 95.94           C  
ATOM   1732  OG1 THR A 215      17.078 -16.594 -19.000  1.00 95.94           O  
ATOM   1733  N   HIS A 216      18.359 -14.367 -22.734  1.00 95.19           N  
ATOM   1734  CA  HIS A 216      18.109 -13.539 -23.922  1.00 95.19           C  
ATOM   1735  C   HIS A 216      16.922 -14.055 -24.703  1.00 95.19           C  
ATOM   1736  CB  HIS A 216      19.359 -13.484 -24.812  1.00 95.19           C  
ATOM   1737  O   HIS A 216      16.938 -15.188 -25.203  1.00 95.19           O  
ATOM   1738  CG  HIS A 216      20.516 -12.797 -24.172  1.00 95.19           C  
ATOM   1739  CD2 HIS A 216      21.578 -13.289 -23.484  1.00 95.19           C  
ATOM   1740  ND1 HIS A 216      20.688 -11.430 -24.203  1.00 95.19           N  
ATOM   1741  CE1 HIS A 216      21.797 -11.109 -23.562  1.00 95.19           C  
ATOM   1742  NE2 HIS A 216      22.359 -12.219 -23.125  1.00 95.19           N  
ATOM   1743  N   PHE A 217      15.930 -13.281 -24.797  1.00 94.56           N  
ATOM   1744  CA  PHE A 217      14.789 -13.594 -25.656  1.00 94.56           C  
ATOM   1745  C   PHE A 217      14.984 -13.000 -27.047  1.00 94.56           C  
ATOM   1746  CB  PHE A 217      13.492 -13.070 -25.031  1.00 94.56           C  
ATOM   1747  O   PHE A 217      15.109 -11.781 -27.188  1.00 94.56           O  
ATOM   1748  CG  PHE A 217      13.164 -13.680 -23.703  1.00 94.56           C  
ATOM   1749  CD1 PHE A 217      12.547 -14.922 -23.625  1.00 94.56           C  
ATOM   1750  CD2 PHE A 217      13.477 -13.016 -22.516  1.00 94.56           C  
ATOM   1751  CE1 PHE A 217      12.242 -15.492 -22.391  1.00 94.56           C  
ATOM   1752  CE2 PHE A 217      13.172 -13.570 -21.281  1.00 94.56           C  
ATOM   1753  CZ  PHE A 217      12.555 -14.812 -21.219  1.00 94.56           C  
ATOM   1754  N   HIS A 218      14.977 -13.820 -28.016  1.00 93.19           N  
ATOM   1755  CA  HIS A 218      15.242 -13.383 -29.375  1.00 93.19           C  
ATOM   1756  C   HIS A 218      13.945 -13.055 -30.125  1.00 93.19           C  
ATOM   1757  CB  HIS A 218      16.031 -14.453 -30.141  1.00 93.19           C  
ATOM   1758  O   HIS A 218      13.102 -13.930 -30.312  1.00 93.19           O  
ATOM   1759  CG  HIS A 218      17.312 -14.828 -29.484  1.00 93.19           C  
ATOM   1760  CD2 HIS A 218      17.672 -15.938 -28.797  1.00 93.19           C  
ATOM   1761  ND1 HIS A 218      18.422 -14.008 -29.500  1.00 93.19           N  
ATOM   1762  CE1 HIS A 218      19.406 -14.602 -28.859  1.00 93.19           C  
ATOM   1763  NE2 HIS A 218      18.984 -15.773 -28.406  1.00 93.19           N  
ATOM   1764  N   LEU A 219      13.883 -11.797 -30.484  1.00 92.12           N  
ATOM   1765  CA  LEU A 219      12.688 -11.305 -31.172  1.00 92.12           C  
ATOM   1766  C   LEU A 219      13.008 -10.938 -32.625  1.00 92.12           C  
ATOM   1767  CB  LEU A 219      12.109 -10.094 -30.438  1.00 92.12           C  
ATOM   1768  O   LEU A 219      14.078 -10.406 -32.906  1.00 92.12           O  
ATOM   1769  CG  LEU A 219      11.781 -10.289 -28.953  1.00 92.12           C  
ATOM   1770  CD1 LEU A 219      11.391  -8.961 -28.328  1.00 92.12           C  
ATOM   1771  CD2 LEU A 219      10.672 -11.320 -28.781  1.00 92.12           C  
ATOM   1772  N   LYS A 220      12.047 -11.281 -33.469  1.00 91.00           N  
ATOM   1773  CA  LYS A 220      12.117 -10.852 -34.875  1.00 91.00           C  
ATOM   1774  C   LYS A 220      10.828 -10.164 -35.281  1.00 91.00           C  
ATOM   1775  CB  LYS A 220      12.414 -12.047 -35.781  1.00 91.00           C  
ATOM   1776  O   LYS A 220       9.734 -10.656 -35.000  1.00 91.00           O  
ATOM   1777  CG  LYS A 220      12.688 -11.664 -37.219  1.00 91.00           C  
ATOM   1778  CD  LYS A 220      13.055 -12.875 -38.062  1.00 91.00           C  
ATOM   1779  CE  LYS A 220      13.336 -12.492 -39.500  1.00 91.00           C  
ATOM   1780  NZ  LYS A 220      13.766 -13.672 -40.312  1.00 91.00           N  
ATOM   1781  N   ARG A 221      10.953  -9.039 -35.906  1.00 88.69           N  
ATOM   1782  CA  ARG A 221       9.781  -8.305 -36.344  1.00 88.69           C  
ATOM   1783  C   ARG A 221       9.125  -9.000 -37.531  1.00 88.69           C  
ATOM   1784  CB  ARG A 221      10.156  -6.871 -36.719  1.00 88.69           C  
ATOM   1785  O   ARG A 221       9.820  -9.484 -38.438  1.00 88.69           O  
ATOM   1786  CG  ARG A 221       8.961  -5.945 -36.906  1.00 88.69           C  
ATOM   1787  CD  ARG A 221       9.391  -4.527 -37.250  1.00 88.69           C  
ATOM   1788  NE  ARG A 221      10.211  -3.939 -36.188  1.00 88.69           N  
ATOM   1789  NH1 ARG A 221       8.445  -2.980 -35.062  1.00 88.69           N  
ATOM   1790  NH2 ARG A 221      10.586  -2.729 -34.281  1.00 88.69           N  
ATOM   1791  CZ  ARG A 221       9.750  -3.217 -35.188  1.00 88.69           C  
TER    1792      ARG A 221                                                      
ATOM   1793  N   GLN B   1      40.375   8.891  33.062  1.00 34.00           N  
ATOM   1794  CA  GLN B   1      39.406   9.602  32.219  1.00 34.00           C  
ATOM   1795  C   GLN B   1      38.438   8.633  31.578  1.00 34.00           C  
ATOM   1796  CB  GLN B   1      40.125  10.414  31.141  1.00 34.00           C  
ATOM   1797  O   GLN B   1      38.812   7.676  30.922  1.00 34.00           O  
ATOM   1798  CG  GLN B   1      40.406  11.852  31.547  1.00 34.00           C  
ATOM   1799  CD  GLN B   1      41.000  12.672  30.406  1.00 34.00           C  
ATOM   1800  NE2 GLN B   1      40.938  14.000  30.547  1.00 34.00           N  
ATOM   1801  OE1 GLN B   1      41.500  12.125  29.422  1.00 34.00           O  
ATOM   1802  N   PRO B   2      37.250   8.555  32.125  1.00 46.09           N  
ATOM   1803  CA  PRO B   2      36.344   7.531  31.562  1.00 46.09           C  
ATOM   1804  C   PRO B   2      36.375   7.520  30.031  1.00 46.09           C  
ATOM   1805  CB  PRO B   2      34.969   7.926  32.094  1.00 46.09           C  
ATOM   1806  O   PRO B   2      36.500   8.570  29.406  1.00 46.09           O  
ATOM   1807  CG  PRO B   2      35.156   9.289  32.688  1.00 46.09           C  
ATOM   1808  CD  PRO B   2      36.625   9.625  32.625  1.00 46.09           C  
ATOM   1809  N   SER B   3      36.688   6.445  29.438  1.00 47.50           N  
ATOM   1810  CA  SER B   3      36.906   6.340  27.984  1.00 47.50           C  
ATOM   1811  C   SER B   3      35.719   6.922  27.219  1.00 47.50           C  
ATOM   1812  CB  SER B   3      37.125   4.879  27.594  1.00 47.50           C  
ATOM   1813  O   SER B   3      34.594   6.988  27.719  1.00 47.50           O  
ATOM   1814  OG  SER B   3      35.906   4.145  27.703  1.00 47.50           O  
ATOM   1815  N   LEU B   4      36.062   7.797  26.203  1.00 48.31           N  
ATOM   1816  CA  LEU B   4      35.125   8.383  25.266  1.00 48.31           C  
ATOM   1817  C   LEU B   4      34.000   7.406  24.922  1.00 48.31           C  
ATOM   1818  CB  LEU B   4      35.875   8.805  23.984  1.00 48.31           C  
ATOM   1819  O   LEU B   4      32.875   7.812  24.734  1.00 48.31           O  
ATOM   1820  CG  LEU B   4      35.906  10.305  23.688  1.00 48.31           C  
ATOM   1821  CD1 LEU B   4      37.344  10.789  23.641  1.00 48.31           C  
ATOM   1822  CD2 LEU B   4      35.188  10.617  22.375  1.00 48.31           C  
ATOM   1823  N   GLN B   5      34.438   6.195  24.906  1.00 50.81           N  
ATOM   1824  CA  GLN B   5      33.438   5.164  24.641  1.00 50.81           C  
ATOM   1825  C   GLN B   5      32.438   5.078  25.766  1.00 50.81           C  
ATOM   1826  CB  GLN B   5      34.125   3.809  24.438  1.00 50.81           C  
ATOM   1827  O   GLN B   5      31.234   4.891  25.516  1.00 50.81           O  
ATOM   1828  CG  GLN B   5      34.250   3.395  22.969  1.00 50.81           C  
ATOM   1829  CD  GLN B   5      34.969   2.080  22.797  1.00 50.81           C  
ATOM   1830  NE2 GLN B   5      34.906   1.517  21.594  1.00 50.81           N  
ATOM   1831  OE1 GLN B   5      35.594   1.573  23.734  1.00 50.81           O  
ATOM   1832  N   ASP B   6      32.875   5.137  26.984  1.00 52.84           N  
ATOM   1833  CA  ASP B   6      32.000   5.066  28.156  1.00 52.84           C  
ATOM   1834  C   ASP B   6      31.094   6.281  28.234  1.00 52.84           C  
ATOM   1835  CB  ASP B   6      32.844   4.969  29.438  1.00 52.84           C  
ATOM   1836  O   ASP B   6      29.922   6.156  28.609  1.00 52.84           O  
ATOM   1837  CG  ASP B   6      33.281   3.547  29.750  1.00 52.84           C  
ATOM   1838  OD1 ASP B   6      32.688   2.592  29.203  1.00 52.84           O  
ATOM   1839  OD2 ASP B   6      34.219   3.383  30.562  1.00 52.84           O  
ATOM   1840  N   GLU B   7      31.578   7.398  27.828  1.00 49.59           N  
ATOM   1841  CA  GLU B   7      30.797   8.633  27.859  1.00 49.59           C  
ATOM   1842  C   GLU B   7      29.703   8.602  26.781  1.00 49.59           C  
ATOM   1843  CB  GLU B   7      31.703   9.844  27.641  1.00 49.59           C  
ATOM   1844  O   GLU B   7      28.594   9.062  27.031  1.00 49.59           O  
ATOM   1845  CG  GLU B   7      32.125  10.523  28.938  1.00 49.59           C  
ATOM   1846  CD  GLU B   7      32.938  11.781  28.719  1.00 49.59           C  
ATOM   1847  OE1 GLU B   7      33.281  12.469  29.719  1.00 49.59           O  
ATOM   1848  OE2 GLU B   7      33.250  12.094  27.547  1.00 49.59           O  
ATOM   1849  N   LEU B   8      30.062   8.094  25.609  1.00 53.41           N  
ATOM   1850  CA  LEU B   8      29.156   8.023  24.469  1.00 53.41           C  
ATOM   1851  C   LEU B   8      28.031   7.020  24.734  1.00 53.41           C  
ATOM   1852  CB  LEU B   8      29.906   7.652  23.188  1.00 53.41           C  
ATOM   1853  O   LEU B   8      26.875   7.281  24.422  1.00 53.41           O  
ATOM   1854  CG  LEU B   8      30.344   8.812  22.297  1.00 53.41           C  
ATOM   1855  CD1 LEU B   8      31.750   8.547  21.750  1.00 53.41           C  
ATOM   1856  CD2 LEU B   8      29.344   9.031  21.172  1.00 53.41           C  
ATOM   1857  N   LYS B   9      28.484   5.770  25.141  1.00 56.06           N  
ATOM   1858  CA  LYS B   9      27.469   4.816  25.594  1.00 56.06           C  
ATOM   1859  C   LYS B   9      26.594   5.426  26.688  1.00 56.06           C  
ATOM   1860  CB  LYS B   9      28.141   3.539  26.109  1.00 56.06           C  
ATOM   1861  O   LYS B   9      25.391   5.191  26.719  1.00 56.06           O  
ATOM   1862  CG  LYS B   9      27.906   2.322  25.234  1.00 56.06           C  
ATOM   1863  CD  LYS B   9      28.547   1.072  25.828  1.00 56.06           C  
ATOM   1864  CE  LYS B   9      28.406  -0.124  24.891  1.00 56.06           C  
ATOM   1865  NZ  LYS B   9      29.047  -1.348  25.469  1.00 56.06           N  
ATOM   1866  N   ASP B  10      27.281   6.387  27.312  1.00 63.16           N  
ATOM   1867  CA  ASP B  10      26.594   7.047  28.406  1.00 63.16           C  
ATOM   1868  C   ASP B  10      25.594   8.078  27.891  1.00 63.16           C  
ATOM   1869  CB  ASP B  10      27.594   7.711  29.359  1.00 63.16           C  
ATOM   1870  O   ASP B  10      24.453   8.156  28.359  1.00 63.16           O  
ATOM   1871  CG  ASP B  10      27.078   7.797  30.781  1.00 63.16           C  
ATOM   1872  OD1 ASP B  10      25.938   7.379  31.047  1.00 63.16           O  
ATOM   1873  OD2 ASP B  10      27.844   8.289  31.656  1.00 63.16           O  
ATOM   1874  N   ASN B  11      25.969   8.688  26.672  1.00 70.44           N  
ATOM   1875  CA  ASN B  11      25.078   9.727  26.156  1.00 70.44           C  
ATOM   1876  C   ASN B  11      23.844   9.117  25.500  1.00 70.44           C  
ATOM   1877  CB  ASN B  11      25.828  10.617  25.156  1.00 70.44           C  
ATOM   1878  O   ASN B  11      22.719   9.539  25.781  1.00 70.44           O  
ATOM   1879  CG  ASN B  11      26.281  11.922  25.766  1.00 70.44           C  
ATOM   1880  ND2 ASN B  11      27.078  12.680  25.016  1.00 70.44           N  
ATOM   1881  OD1 ASN B  11      25.922  12.250  26.891  1.00 70.44           O  
ATOM   1882  N   THR B  12      24.078   8.070  24.750  1.00 79.69           N  
ATOM   1883  CA  THR B  12      22.938   7.441  24.109  1.00 79.69           C  
ATOM   1884  C   THR B  12      22.000   6.824  25.141  1.00 79.69           C  
ATOM   1885  CB  THR B  12      23.391   6.359  23.109  1.00 79.69           C  
ATOM   1886  O   THR B  12      20.781   6.852  24.969  1.00 79.69           O  
ATOM   1887  CG2 THR B  12      22.219   5.891  22.234  1.00 79.69           C  
ATOM   1888  OG1 THR B  12      24.406   6.895  22.250  1.00 79.69           O  
ATOM   1889  N   THR B  13      22.578   6.414  26.156  1.00 82.81           N  
ATOM   1890  CA  THR B  13      21.781   5.801  27.203  1.00 82.81           C  
ATOM   1891  C   THR B  13      20.906   6.844  27.891  1.00 82.81           C  
ATOM   1892  CB  THR B  13      22.672   5.109  28.250  1.00 82.81           C  
ATOM   1893  O   THR B  13      19.750   6.566  28.219  1.00 82.81           O  
ATOM   1894  CG2 THR B  13      21.828   4.262  29.203  1.00 82.81           C  
ATOM   1895  OG1 THR B  13      23.625   4.270  27.594  1.00 82.81           O  
ATOM   1896  N   VAL B  14      21.562   8.039  28.000  1.00 86.88           N  
ATOM   1897  CA  VAL B  14      20.797   9.117  28.625  1.00 86.88           C  
ATOM   1898  C   VAL B  14      19.609   9.484  27.766  1.00 86.88           C  
ATOM   1899  CB  VAL B  14      21.688  10.359  28.875  1.00 86.88           C  
ATOM   1900  O   VAL B  14      18.484   9.633  28.266  1.00 86.88           O  
ATOM   1901  CG1 VAL B  14      20.828  11.555  29.281  1.00 86.88           C  
ATOM   1902  CG2 VAL B  14      22.734  10.062  29.938  1.00 86.88           C  
ATOM   1903  N   PHE B  15      19.875   9.586  26.531  1.00 88.06           N  
ATOM   1904  CA  PHE B  15      18.797   9.977  25.625  1.00 88.06           C  
ATOM   1905  C   PHE B  15      17.766   8.867  25.500  1.00 88.06           C  
ATOM   1906  CB  PHE B  15      19.359  10.320  24.234  1.00 88.06           C  
ATOM   1907  O   PHE B  15      16.562   9.141  25.406  1.00 88.06           O  
ATOM   1908  CG  PHE B  15      20.109  11.617  24.188  1.00 88.06           C  
ATOM   1909  CD1 PHE B  15      19.438  12.836  24.250  1.00 88.06           C  
ATOM   1910  CD2 PHE B  15      21.500  11.625  24.094  1.00 88.06           C  
ATOM   1911  CE1 PHE B  15      20.141  14.039  24.219  1.00 88.06           C  
ATOM   1912  CE2 PHE B  15      22.203  12.828  24.047  1.00 88.06           C  
ATOM   1913  CZ  PHE B  15      21.516  14.031  24.109  1.00 88.06           C  
ATOM   1914  N   THR B  16      18.203   7.672  25.547  1.00 89.44           N  
ATOM   1915  CA  THR B  16      17.281   6.547  25.531  1.00 89.44           C  
ATOM   1916  C   THR B  16      16.375   6.574  26.766  1.00 89.44           C  
ATOM   1917  CB  THR B  16      18.031   5.203  25.469  1.00 89.44           C  
ATOM   1918  O   THR B  16      15.172   6.340  26.656  1.00 89.44           O  
ATOM   1919  CG2 THR B  16      17.062   4.031  25.547  1.00 89.44           C  
ATOM   1920  OG1 THR B  16      18.766   5.125  24.234  1.00 89.44           O  
ATOM   1921  N   ARG B  17      16.922   6.871  27.828  1.00 90.31           N  
ATOM   1922  CA  ARG B  17      16.156   6.945  29.062  1.00 90.31           C  
ATOM   1923  C   ARG B  17      15.125   8.070  29.000  1.00 90.31           C  
ATOM   1924  CB  ARG B  17      17.078   7.148  30.266  1.00 90.31           C  
ATOM   1925  O   ARG B  17      13.992   7.906  29.453  1.00 90.31           O  
ATOM   1926  CG  ARG B  17      17.734   5.871  30.766  1.00 90.31           C  
ATOM   1927  CD  ARG B  17      18.547   6.109  32.031  1.00 90.31           C  
ATOM   1928  NE  ARG B  17      19.141   4.867  32.531  1.00 90.31           N  
ATOM   1929  NH1 ARG B  17      20.422   5.895  34.156  1.00 90.31           N  
ATOM   1930  NH2 ARG B  17      20.469   3.615  33.906  1.00 90.31           N  
ATOM   1931  CZ  ARG B  17      20.000   4.797  33.531  1.00 90.31           C  
ATOM   1932  N   ILE B  18      15.570   9.172  28.453  1.00 90.94           N  
ATOM   1933  CA  ILE B  18      14.648  10.297  28.312  1.00 90.94           C  
ATOM   1934  C   ILE B  18      13.469   9.891  27.422  1.00 90.94           C  
ATOM   1935  CB  ILE B  18      15.359  11.531  27.719  1.00 90.94           C  
ATOM   1936  O   ILE B  18      12.312  10.109  27.781  1.00 90.94           O  
ATOM   1937  CG1 ILE B  18      16.359  12.109  28.719  1.00 90.94           C  
ATOM   1938  CG2 ILE B  18      14.344  12.586  27.281  1.00 90.94           C  
ATOM   1939  CD1 ILE B  18      17.266  13.188  28.156  1.00 90.94           C  
ATOM   1940  N   LEU B  19      13.789   9.281  26.312  1.00 89.81           N  
ATOM   1941  CA  LEU B  19      12.742   8.883  25.375  1.00 89.81           C  
ATOM   1942  C   LEU B  19      11.812   7.852  26.016  1.00 89.81           C  
ATOM   1943  CB  LEU B  19      13.352   8.305  24.094  1.00 89.81           C  
ATOM   1944  O   LEU B  19      10.594   7.926  25.859  1.00 89.81           O  
ATOM   1945  CG  LEU B  19      14.039   9.312  23.172  1.00 89.81           C  
ATOM   1946  CD1 LEU B  19      14.594   8.602  21.938  1.00 89.81           C  
ATOM   1947  CD2 LEU B  19      13.070  10.414  22.766  1.00 89.81           C  
ATOM   1948  N   ASP B  20      12.406   6.930  26.750  1.00 90.38           N  
ATOM   1949  CA  ASP B  20      11.602   5.906  27.406  1.00 90.38           C  
ATOM   1950  C   ASP B  20      10.656   6.527  28.438  1.00 90.38           C  
ATOM   1951  CB  ASP B  20      12.508   4.871  28.078  1.00 90.38           C  
ATOM   1952  O   ASP B  20       9.500   6.129  28.531  1.00 90.38           O  
ATOM   1953  CG  ASP B  20      13.211   3.963  27.094  1.00 90.38           C  
ATOM   1954  OD1 ASP B  20      12.820   3.932  25.906  1.00 90.38           O  
ATOM   1955  OD2 ASP B  20      14.172   3.271  27.500  1.00 90.38           O  
ATOM   1956  N   ARG B  21      11.141   7.469  29.125  1.00 91.62           N  
ATOM   1957  CA  ARG B  21      10.320   8.148  30.125  1.00 91.62           C  
ATOM   1958  C   ARG B  21       9.188   8.930  29.469  1.00 91.62           C  
ATOM   1959  CB  ARG B  21      11.180   9.086  30.969  1.00 91.62           C  
ATOM   1960  O   ARG B  21       8.062   8.953  29.984  1.00 91.62           O  
ATOM   1961  CG  ARG B  21      10.516   9.523  32.250  1.00 91.62           C  
ATOM   1962  CD  ARG B  21      11.430  10.430  33.094  1.00 91.62           C  
ATOM   1963  NE  ARG B  21      12.477   9.664  33.750  1.00 91.62           N  
ATOM   1964  NH1 ARG B  21      13.766  11.508  34.281  1.00 91.62           N  
ATOM   1965  NH2 ARG B  21      14.453   9.414  34.906  1.00 91.62           N  
ATOM   1966  CZ  ARG B  21      13.562  10.195  34.312  1.00 91.62           C  
ATOM   1967  N   LEU B  22       9.516   9.578  28.359  1.00 91.81           N  
ATOM   1968  CA  LEU B  22       8.508  10.352  27.641  1.00 91.81           C  
ATOM   1969  C   LEU B  22       7.371   9.461  27.172  1.00 91.81           C  
ATOM   1970  CB  LEU B  22       9.141  11.078  26.453  1.00 91.81           C  
ATOM   1971  O   LEU B  22       6.207   9.867  27.172  1.00 91.81           O  
ATOM   1972  CG  LEU B  22      10.062  12.258  26.797  1.00 91.81           C  
ATOM   1973  CD1 LEU B  22      10.641  12.852  25.516  1.00 91.81           C  
ATOM   1974  CD2 LEU B  22       9.305  13.320  27.578  1.00 91.81           C  
ATOM   1975  N   LEU B  23       7.680   8.227  26.797  1.00 91.56           N  
ATOM   1976  CA  LEU B  23       6.684   7.355  26.203  1.00 91.56           C  
ATOM   1977  C   LEU B  23       5.992   6.500  27.250  1.00 91.56           C  
ATOM   1978  CB  LEU B  23       7.332   6.457  25.141  1.00 91.56           C  
ATOM   1979  O   LEU B  23       4.945   5.906  26.984  1.00 91.56           O  
ATOM   1980  CG  LEU B  23       7.828   7.152  23.875  1.00 91.56           C  
ATOM   1981  CD1 LEU B  23       8.508   6.145  22.953  1.00 91.56           C  
ATOM   1982  CD2 LEU B  23       6.676   7.848  23.156  1.00 91.56           C  
ATOM   1983  N   ASP B  24       6.633   6.484  28.391  1.00 91.06           N  
ATOM   1984  CA  ASP B  24       6.035   5.691  29.469  1.00 91.06           C  
ATOM   1985  C   ASP B  24       4.676   6.258  29.875  1.00 91.06           C  
ATOM   1986  CB  ASP B  24       6.969   5.637  30.672  1.00 91.06           C  
ATOM   1987  O   ASP B  24       4.594   7.375  30.391  1.00 91.06           O  
ATOM   1988  CG  ASP B  24       6.551   4.594  31.703  1.00 91.06           C  
ATOM   1989  OD1 ASP B  24       5.684   3.748  31.391  1.00 91.06           O  
ATOM   1990  OD2 ASP B  24       7.086   4.621  32.844  1.00 91.06           O  
ATOM   1991  N   GLY B  25       3.609   5.543  29.531  1.00 88.44           N  
ATOM   1992  CA  GLY B  25       2.258   5.953  29.875  1.00 88.44           C  
ATOM   1993  C   GLY B  25       1.668   6.953  28.906  1.00 88.44           C  
ATOM   1994  O   GLY B  25       0.540   7.414  29.094  1.00 88.44           O  
ATOM   1995  N   TYR B  26       2.465   7.352  27.984  1.00 92.69           N  
ATOM   1996  CA  TYR B  26       1.967   8.289  26.984  1.00 92.69           C  
ATOM   1997  C   TYR B  26       0.849   7.660  26.156  1.00 92.69           C  
ATOM   1998  CB  TYR B  26       3.102   8.742  26.062  1.00 92.69           C  
ATOM   1999  O   TYR B  26       0.970   6.523  25.703  1.00 92.69           O  
ATOM   2000  CG  TYR B  26       2.680   9.773  25.047  1.00 92.69           C  
ATOM   2001  CD1 TYR B  26       2.303   9.398  23.766  1.00 92.69           C  
ATOM   2002  CD2 TYR B  26       2.656  11.133  25.375  1.00 92.69           C  
ATOM   2003  CE1 TYR B  26       1.914  10.352  22.812  1.00 92.69           C  
ATOM   2004  CE2 TYR B  26       2.271  12.086  24.438  1.00 92.69           C  
ATOM   2005  OH  TYR B  26       1.518  12.625  22.234  1.00 92.69           O  
ATOM   2006  CZ  TYR B  26       1.901  11.688  23.172  1.00 92.69           C  
ATOM   2007  N   ASP B  27      -0.288   8.297  26.031  1.00 92.94           N  
ATOM   2008  CA  ASP B  27      -1.432   7.805  25.281  1.00 92.94           C  
ATOM   2009  C   ASP B  27      -1.637   8.625  24.000  1.00 92.94           C  
ATOM   2010  CB  ASP B  27      -2.699   7.832  26.125  1.00 92.94           C  
ATOM   2011  O   ASP B  27      -2.182   9.734  24.062  1.00 92.94           O  
ATOM   2012  CG  ASP B  27      -3.822   6.984  25.562  1.00 92.94           C  
ATOM   2013  OD1 ASP B  27      -3.773   6.641  24.359  1.00 92.94           O  
ATOM   2014  OD2 ASP B  27      -4.762   6.660  26.312  1.00 92.94           O  
ATOM   2015  N   ASN B  28      -1.180   8.102  22.969  1.00 92.38           N  
ATOM   2016  CA  ASN B  28      -1.250   8.836  21.703  1.00 92.38           C  
ATOM   2017  C   ASN B  28      -2.660   8.820  21.125  1.00 92.38           C  
ATOM   2018  CB  ASN B  28      -0.251   8.273  20.703  1.00 92.38           C  
ATOM   2019  O   ASN B  28      -2.910   9.406  20.078  1.00 92.38           O  
ATOM   2020  CG  ASN B  28      -0.512   6.816  20.375  1.00 92.38           C  
ATOM   2021  ND2 ASN B  28       0.313   6.246  19.500  1.00 92.38           N  
ATOM   2022  OD1 ASN B  28      -1.448   6.207  20.891  1.00 92.38           O  
ATOM   2023  N   ARG B  29      -3.727   8.273  21.844  1.00 92.75           N  
ATOM   2024  CA  ARG B  29      -5.125   8.281  21.422  1.00 92.75           C  
ATOM   2025  C   ARG B  29      -5.805   9.594  21.781  1.00 92.75           C  
ATOM   2026  CB  ARG B  29      -5.879   7.105  22.047  1.00 92.75           C  
ATOM   2027  O   ARG B  29      -6.852   9.930  21.234  1.00 92.75           O  
ATOM   2028  CG  ARG B  29      -5.305   5.742  21.688  1.00 92.75           C  
ATOM   2029  CD  ARG B  29      -5.902   4.637  22.547  1.00 92.75           C  
ATOM   2030  NE  ARG B  29      -5.539   4.785  23.953  1.00 92.75           N  
ATOM   2031  NH1 ARG B  29      -6.734   2.945  24.672  1.00 92.75           N  
ATOM   2032  NH2 ARG B  29      -5.551   4.207  26.172  1.00 92.75           N  
ATOM   2033  CZ  ARG B  29      -5.941   3.979  24.922  1.00 92.75           C  
ATOM   2034  N   LEU B  30      -5.141  10.234  22.641  1.00 93.62           N  
ATOM   2035  CA  LEU B  30      -5.750  11.438  23.219  1.00 93.62           C  
ATOM   2036  C   LEU B  30      -4.969  12.680  22.812  1.00 93.62           C  
ATOM   2037  CB  LEU B  30      -5.816  11.328  24.734  1.00 93.62           C  
ATOM   2038  O   LEU B  30      -3.738  12.703  22.891  1.00 93.62           O  
ATOM   2039  CG  LEU B  30      -6.465  10.062  25.297  1.00 93.62           C  
ATOM   2040  CD1 LEU B  30      -6.359  10.047  26.828  1.00 93.62           C  
ATOM   2041  CD2 LEU B  30      -7.918   9.961  24.859  1.00 93.62           C  
ATOM   2042  N   ARG B  31      -5.738  13.672  22.438  1.00 94.12           N  
ATOM   2043  CA  ARG B  31      -5.086  14.930  22.094  1.00 94.12           C  
ATOM   2044  C   ARG B  31      -4.527  15.617  23.328  1.00 94.12           C  
ATOM   2045  CB  ARG B  31      -6.066  15.867  21.375  1.00 94.12           C  
ATOM   2046  O   ARG B  31      -5.004  15.375  24.453  1.00 94.12           O  
ATOM   2047  CG  ARG B  31      -7.199  16.359  22.266  1.00 94.12           C  
ATOM   2048  CD  ARG B  31      -8.023  17.438  21.562  1.00 94.12           C  
ATOM   2049  NE  ARG B  31      -8.992  18.047  22.484  1.00 94.12           N  
ATOM   2050  NH1 ARG B  31      -7.594  19.734  23.188  1.00 94.12           N  
ATOM   2051  NH2 ARG B  31      -9.727  19.578  24.016  1.00 94.12           N  
ATOM   2052  CZ  ARG B  31      -8.766  19.109  23.219  1.00 94.12           C  
ATOM   2053  N   PRO B  32      -3.535  16.469  23.078  1.00 94.25           N  
ATOM   2054  CA  PRO B  32      -3.027  17.234  24.219  1.00 94.25           C  
ATOM   2055  C   PRO B  32      -4.066  18.203  24.781  1.00 94.25           C  
ATOM   2056  CB  PRO B  32      -1.842  18.000  23.625  1.00 94.25           C  
ATOM   2057  O   PRO B  32      -4.832  18.797  24.031  1.00 94.25           O  
ATOM   2058  CG  PRO B  32      -1.536  17.297  22.344  1.00 94.25           C  
ATOM   2059  CD  PRO B  32      -2.771  16.578  21.875  1.00 94.25           C  
ATOM   2060  N   GLY B  33      -4.141  18.250  26.094  1.00 89.12           N  
ATOM   2061  CA  GLY B  33      -5.008  19.203  26.750  1.00 89.12           C  
ATOM   2062  C   GLY B  33      -6.461  18.766  26.797  1.00 89.12           C  
ATOM   2063  O   GLY B  33      -7.348  19.562  27.094  1.00 89.12           O  
ATOM   2064  N   LEU B  34      -6.699  17.562  26.500  1.00 87.94           N  
ATOM   2065  CA  LEU B  34      -8.070  17.062  26.484  1.00 87.94           C  
ATOM   2066  C   LEU B  34      -8.758  17.328  27.812  1.00 87.94           C  
ATOM   2067  CB  LEU B  34      -8.086  15.562  26.172  1.00 87.94           C  
ATOM   2068  O   LEU B  34      -8.227  16.969  28.875  1.00 87.94           O  
ATOM   2069  CG  LEU B  34      -9.469  14.906  26.078  1.00 87.94           C  
ATOM   2070  CD1 LEU B  34     -10.156  15.289  24.781  1.00 87.94           C  
ATOM   2071  CD2 LEU B  34      -9.344  13.391  26.203  1.00 87.94           C  
ATOM   2072  N   GLY B  35      -9.930  17.938  27.719  1.00 78.12           N  
ATOM   2073  CA  GLY B  35     -10.711  18.250  28.906  1.00 78.12           C  
ATOM   2074  C   GLY B  35     -10.281  19.531  29.594  1.00 78.12           C  
ATOM   2075  O   GLY B  35     -10.938  19.984  30.516  1.00 78.12           O  
ATOM   2076  N   GLU B  36      -9.156  20.172  29.156  1.00 82.75           N  
ATOM   2077  CA  GLU B  36      -8.617  21.344  29.812  1.00 82.75           C  
ATOM   2078  C   GLU B  36      -8.602  22.547  28.859  1.00 82.75           C  
ATOM   2079  CB  GLU B  36      -7.199  21.078  30.328  1.00 82.75           C  
ATOM   2080  O   GLU B  36      -9.039  23.641  29.234  1.00 82.75           O  
ATOM   2081  CG  GLU B  36      -7.156  20.125  31.516  1.00 82.75           C  
ATOM   2082  CD  GLU B  36      -5.754  19.891  32.062  1.00 82.75           C  
ATOM   2083  OE1 GLU B  36      -5.594  19.125  33.031  1.00 82.75           O  
ATOM   2084  OE2 GLU B  36      -4.805  20.484  31.500  1.00 82.75           O  
ATOM   2085  N   ARG B  37      -8.070  22.297  27.750  1.00 89.81           N  
ATOM   2086  CA  ARG B  37      -7.910  23.391  26.812  1.00 89.81           C  
ATOM   2087  C   ARG B  37      -7.965  22.891  25.375  1.00 89.81           C  
ATOM   2088  CB  ARG B  37      -6.594  24.125  27.062  1.00 89.81           C  
ATOM   2089  O   ARG B  37      -7.914  21.688  25.125  1.00 89.81           O  
ATOM   2090  CG  ARG B  37      -5.359  23.266  26.859  1.00 89.81           C  
ATOM   2091  CD  ARG B  37      -4.078  24.047  27.125  1.00 89.81           C  
ATOM   2092  NE  ARG B  37      -2.893  23.219  26.938  1.00 89.81           N  
ATOM   2093  NH1 ARG B  37      -1.852  24.672  25.469  1.00 89.81           N  
ATOM   2094  NH2 ARG B  37      -0.834  22.703  26.062  1.00 89.81           N  
ATOM   2095  CZ  ARG B  37      -1.861  23.531  26.156  1.00 89.81           C  
ATOM   2096  N   VAL B  38      -8.094  23.859  24.531  1.00 94.81           N  
ATOM   2097  CA  VAL B  38      -8.047  23.578  23.094  1.00 94.81           C  
ATOM   2098  C   VAL B  38      -6.594  23.406  22.656  1.00 94.81           C  
ATOM   2099  CB  VAL B  38      -8.727  24.703  22.281  1.00 94.81           C  
ATOM   2100  O   VAL B  38      -5.699  24.094  23.156  1.00 94.81           O  
ATOM   2101  CG1 VAL B  38      -8.547  24.453  20.781  1.00 94.81           C  
ATOM   2102  CG2 VAL B  38     -10.203  24.797  22.641  1.00 94.81           C  
ATOM   2103  N   THR B  39      -6.336  22.438  21.844  1.00 96.50           N  
ATOM   2104  CA  THR B  39      -5.004  22.266  21.266  1.00 96.50           C  
ATOM   2105  C   THR B  39      -4.793  23.219  20.094  1.00 96.50           C  
ATOM   2106  CB  THR B  39      -4.777  20.812  20.797  1.00 96.50           C  
ATOM   2107  O   THR B  39      -5.535  23.188  19.125  1.00 96.50           O  
ATOM   2108  CG2 THR B  39      -3.342  20.609  20.328  1.00 96.50           C  
ATOM   2109  OG1 THR B  39      -5.055  19.922  21.875  1.00 96.50           O  
ATOM   2110  N   GLU B  40      -3.820  24.031  20.219  1.00 97.25           N  
ATOM   2111  CA  GLU B  40      -3.488  24.969  19.156  1.00 97.25           C  
ATOM   2112  C   GLU B  40      -2.400  24.406  18.250  1.00 97.25           C  
ATOM   2113  CB  GLU B  40      -3.039  26.312  19.750  1.00 97.25           C  
ATOM   2114  O   GLU B  40      -1.310  24.078  18.703  1.00 97.25           O  
ATOM   2115  CG  GLU B  40      -4.121  27.031  20.547  1.00 97.25           C  
ATOM   2116  CD  GLU B  40      -3.639  28.312  21.203  1.00 97.25           C  
ATOM   2117  OE1 GLU B  40      -4.422  28.953  21.938  1.00 97.25           O  
ATOM   2118  OE2 GLU B  40      -2.467  28.688  20.969  1.00 97.25           O  
ATOM   2119  N   VAL B  41      -2.725  24.281  16.984  1.00 97.38           N  
ATOM   2120  CA  VAL B  41      -1.765  23.812  16.000  1.00 97.38           C  
ATOM   2121  C   VAL B  41      -1.328  24.969  15.102  1.00 97.38           C  
ATOM   2122  CB  VAL B  41      -2.352  22.656  15.141  1.00 97.38           C  
ATOM   2123  O   VAL B  41      -2.145  25.547  14.375  1.00 97.38           O  
ATOM   2124  CG1 VAL B  41      -1.329  22.172  14.117  1.00 97.38           C  
ATOM   2125  CG2 VAL B  41      -2.812  21.516  16.031  1.00 97.38           C  
ATOM   2126  N   LYS B  42      -0.091  25.328  15.156  1.00 96.56           N  
ATOM   2127  CA  LYS B  42       0.476  26.344  14.281  1.00 96.56           C  
ATOM   2128  C   LYS B  42       0.996  25.734  12.984  1.00 96.56           C  
ATOM   2129  CB  LYS B  42       1.602  27.094  14.992  1.00 96.56           C  
ATOM   2130  O   LYS B  42       1.660  24.688  13.008  1.00 96.56           O  
ATOM   2131  CG  LYS B  42       1.150  27.859  16.219  1.00 96.56           C  
ATOM   2132  CD  LYS B  42       2.299  28.656  16.844  1.00 96.56           C  
ATOM   2133  CE  LYS B  42       1.841  29.453  18.062  1.00 96.56           C  
ATOM   2134  NZ  LYS B  42       2.955  30.250  18.656  1.00 96.56           N  
ATOM   2135  N   THR B  43       0.653  26.344  11.914  1.00 94.75           N  
ATOM   2136  CA  THR B  43       0.988  25.734  10.633  1.00 94.75           C  
ATOM   2137  C   THR B  43       1.728  26.719   9.742  1.00 94.75           C  
ATOM   2138  CB  THR B  43      -0.273  25.234   9.906  1.00 94.75           C  
ATOM   2139  O   THR B  43       1.497  27.938   9.820  1.00 94.75           O  
ATOM   2140  CG2 THR B  43      -0.954  24.125  10.703  1.00 94.75           C  
ATOM   2141  OG1 THR B  43      -1.191  26.312   9.742  1.00 94.75           O  
ATOM   2142  N   ASP B  44       2.660  26.297   8.969  1.00 92.50           N  
ATOM   2143  CA  ASP B  44       3.322  27.016   7.887  1.00 92.50           C  
ATOM   2144  C   ASP B  44       3.535  26.109   6.672  1.00 92.50           C  
ATOM   2145  CB  ASP B  44       4.660  27.594   8.359  1.00 92.50           C  
ATOM   2146  O   ASP B  44       3.619  24.891   6.809  1.00 92.50           O  
ATOM   2147  CG  ASP B  44       5.129  27.000   9.672  1.00 92.50           C  
ATOM   2148  OD1 ASP B  44       4.332  26.297  10.344  1.00 92.50           O  
ATOM   2149  OD2 ASP B  44       6.301  27.219  10.047  1.00 92.50           O  
ATOM   2150  N   ILE B  45       3.545  26.750   5.465  1.00 93.69           N  
ATOM   2151  CA  ILE B  45       3.672  26.000   4.211  1.00 93.69           C  
ATOM   2152  C   ILE B  45       4.820  26.578   3.387  1.00 93.69           C  
ATOM   2153  CB  ILE B  45       2.357  26.047   3.400  1.00 93.69           C  
ATOM   2154  O   ILE B  45       4.906  27.797   3.197  1.00 93.69           O  
ATOM   2155  CG1 ILE B  45       1.204  25.453   4.227  1.00 93.69           C  
ATOM   2156  CG2 ILE B  45       2.520  25.297   2.076  1.00 93.69           C  
ATOM   2157  CD1 ILE B  45      -0.160  25.594   3.562  1.00 93.69           C  
ATOM   2158  N   PHE B  46       5.746  25.812   3.020  1.00 91.44           N  
ATOM   2159  CA  PHE B  46       6.770  26.172   2.047  1.00 91.44           C  
ATOM   2160  C   PHE B  46       6.547  25.453   0.727  1.00 91.44           C  
ATOM   2161  CB  PHE B  46       8.164  25.859   2.592  1.00 91.44           C  
ATOM   2162  O   PHE B  46       6.707  24.234   0.650  1.00 91.44           O  
ATOM   2163  CG  PHE B  46       9.289  26.312   1.688  1.00 91.44           C  
ATOM   2164  CD1 PHE B  46       9.977  25.391   0.908  1.00 91.44           C  
ATOM   2165  CD2 PHE B  46       9.648  27.641   1.620  1.00 91.44           C  
ATOM   2166  CE1 PHE B  46      11.008  25.797   0.072  1.00 91.44           C  
ATOM   2167  CE2 PHE B  46      10.680  28.062   0.786  1.00 91.44           C  
ATOM   2168  CZ  PHE B  46      11.367  27.141   0.014  1.00 91.44           C  
ATOM   2169  N   VAL B  47       6.223  26.156  -0.265  1.00 91.88           N  
ATOM   2170  CA  VAL B  47       5.910  25.594  -1.573  1.00 91.88           C  
ATOM   2171  C   VAL B  47       7.191  25.438  -2.387  1.00 91.88           C  
ATOM   2172  CB  VAL B  47       4.898  26.469  -2.344  1.00 91.88           C  
ATOM   2173  O   VAL B  47       7.840  26.422  -2.740  1.00 91.88           O  
ATOM   2174  CG1 VAL B  47       4.574  25.859  -3.703  1.00 91.88           C  
ATOM   2175  CG2 VAL B  47       3.625  26.672  -1.522  1.00 91.88           C  
ATOM   2176  N   THR B  48       7.488  24.203  -2.688  1.00 88.06           N  
ATOM   2177  CA  THR B  48       8.703  23.938  -3.453  1.00 88.06           C  
ATOM   2178  C   THR B  48       8.414  23.969  -4.949  1.00 88.06           C  
ATOM   2179  CB  THR B  48       9.320  22.594  -3.066  1.00 88.06           C  
ATOM   2180  O   THR B  48       9.289  24.297  -5.754  1.00 88.06           O  
ATOM   2181  CG2 THR B  48       9.805  22.594  -1.620  1.00 88.06           C  
ATOM   2182  OG1 THR B  48       8.344  21.562  -3.225  1.00 88.06           O  
ATOM   2183  N   SER B  49       7.242  23.531  -5.270  1.00 87.25           N  
ATOM   2184  CA  SER B  49       6.836  23.500  -6.672  1.00 87.25           C  
ATOM   2185  C   SER B  49       5.348  23.781  -6.824  1.00 87.25           C  
ATOM   2186  CB  SER B  49       7.172  22.141  -7.297  1.00 87.25           C  
ATOM   2187  O   SER B  49       4.523  23.203  -6.105  1.00 87.25           O  
ATOM   2188  OG  SER B  49       6.371  21.891  -8.438  1.00 87.25           O  
ATOM   2189  N   PHE B  50       5.113  24.750  -7.699  1.00 89.25           N  
ATOM   2190  CA  PHE B  50       3.729  25.078  -8.008  1.00 89.25           C  
ATOM   2191  C   PHE B  50       3.406  24.750  -9.461  1.00 89.25           C  
ATOM   2192  CB  PHE B  50       3.453  26.562  -7.723  1.00 89.25           C  
ATOM   2193  O   PHE B  50       4.000  25.328 -10.375  1.00 89.25           O  
ATOM   2194  CG  PHE B  50       1.991  26.906  -7.723  1.00 89.25           C  
ATOM   2195  CD1 PHE B  50       1.321  27.172  -8.914  1.00 89.25           C  
ATOM   2196  CD2 PHE B  50       1.287  26.984  -6.527  1.00 89.25           C  
ATOM   2197  CE1 PHE B  50      -0.032  27.500  -8.914  1.00 89.25           C  
ATOM   2198  CE2 PHE B  50      -0.066  27.328  -6.520  1.00 89.25           C  
ATOM   2199  CZ  PHE B  50      -0.723  27.578  -7.711  1.00 89.25           C  
ATOM   2200  N   GLY B  51       2.445  23.891  -9.602  1.00 86.12           N  
ATOM   2201  CA  GLY B  51       2.062  23.453 -10.938  1.00 86.12           C  
ATOM   2202  C   GLY B  51       2.309  21.984 -11.188  1.00 86.12           C  
ATOM   2203  O   GLY B  51       3.025  21.328 -10.422  1.00 86.12           O  
ATOM   2204  N   PRO B  52       1.769  21.500 -12.141  1.00 86.06           N  
ATOM   2205  CA  PRO B  52       1.018  22.141 -13.219  1.00 86.06           C  
ATOM   2206  C   PRO B  52      -0.396  22.547 -12.805  1.00 86.06           C  
ATOM   2207  CB  PRO B  52       0.983  21.062 -14.312  1.00 86.06           C  
ATOM   2208  O   PRO B  52      -0.878  22.109 -11.750  1.00 86.06           O  
ATOM   2209  CG  PRO B  52       0.982  19.766 -13.562  1.00 86.06           C  
ATOM   2210  CD  PRO B  52       1.825  19.938 -12.336  1.00 86.06           C  
ATOM   2211  N   VAL B  53      -0.966  23.438 -13.688  1.00 89.25           N  
ATOM   2212  CA  VAL B  53      -2.355  23.875 -13.547  1.00 89.25           C  
ATOM   2213  C   VAL B  53      -3.166  23.375 -14.742  1.00 89.25           C  
ATOM   2214  CB  VAL B  53      -2.469  25.406 -13.414  1.00 89.25           C  
ATOM   2215  O   VAL B  53      -2.766  23.578 -15.898  1.00 89.25           O  
ATOM   2216  CG1 VAL B  53      -3.930  25.828 -13.297  1.00 89.25           C  
ATOM   2217  CG2 VAL B  53      -1.665  25.891 -12.211  1.00 89.25           C  
ATOM   2218  N   SER B  54      -4.258  22.703 -14.492  1.00 87.75           N  
ATOM   2219  CA  SER B  54      -5.117  22.172 -15.547  1.00 87.75           C  
ATOM   2220  C   SER B  54      -6.434  22.938 -15.617  1.00 87.75           C  
ATOM   2221  CB  SER B  54      -5.395  20.688 -15.320  1.00 87.75           C  
ATOM   2222  O   SER B  54      -7.266  22.844 -14.711  1.00 87.75           O  
ATOM   2223  OG  SER B  54      -6.371  20.203 -16.234  1.00 87.75           O  
ATOM   2224  N   ASP B  55      -6.641  23.547 -16.766  1.00 85.00           N  
ATOM   2225  CA  ASP B  55      -7.902  24.250 -16.969  1.00 85.00           C  
ATOM   2226  C   ASP B  55      -9.047  23.266 -17.188  1.00 85.00           C  
ATOM   2227  CB  ASP B  55      -7.797  25.203 -18.156  1.00 85.00           C  
ATOM   2228  O   ASP B  55     -10.195  23.531 -16.812  1.00 85.00           O  
ATOM   2229  CG  ASP B  55      -6.781  26.312 -17.938  1.00 85.00           C  
ATOM   2230  OD1 ASP B  55      -6.336  26.516 -16.781  1.00 85.00           O  
ATOM   2231  OD2 ASP B  55      -6.430  27.000 -18.922  1.00 85.00           O  
ATOM   2232  N   HIS B  56      -8.688  22.219 -17.766  1.00 81.00           N  
ATOM   2233  CA  HIS B  56      -9.688  21.203 -18.109  1.00 81.00           C  
ATOM   2234  C   HIS B  56     -10.227  20.531 -16.859  1.00 81.00           C  
ATOM   2235  CB  HIS B  56      -9.102  20.172 -19.062  1.00 81.00           C  
ATOM   2236  O   HIS B  56     -11.445  20.406 -16.688  1.00 81.00           O  
ATOM   2237  CG  HIS B  56     -10.117  19.219 -19.609  1.00 81.00           C  
ATOM   2238  CD2 HIS B  56     -10.742  19.172 -20.797  1.00 81.00           C  
ATOM   2239  ND1 HIS B  56     -10.594  18.141 -18.875  1.00 81.00           N  
ATOM   2240  CE1 HIS B  56     -11.477  17.484 -19.609  1.00 81.00           C  
ATOM   2241  NE2 HIS B  56     -11.578  18.078 -20.781  1.00 81.00           N  
ATOM   2242  N   ASP B  57      -9.383  20.219 -16.016  1.00 82.00           N  
ATOM   2243  CA  ASP B  57      -9.781  19.484 -14.828  1.00 82.00           C  
ATOM   2244  C   ASP B  57     -10.055  20.438 -13.664  1.00 82.00           C  
ATOM   2245  CB  ASP B  57      -8.695  18.469 -14.438  1.00 82.00           C  
ATOM   2246  O   ASP B  57     -10.594  20.016 -12.633  1.00 82.00           O  
ATOM   2247  CG  ASP B  57      -8.484  17.406 -15.492  1.00 82.00           C  
ATOM   2248  OD1 ASP B  57      -9.469  16.938 -16.094  1.00 82.00           O  
ATOM   2249  OD2 ASP B  57      -7.312  17.016 -15.711  1.00 82.00           O  
ATOM   2250  N   MET B  58      -9.727  21.688 -13.773  1.00 87.56           N  
ATOM   2251  CA  MET B  58      -9.867  22.688 -12.727  1.00 87.56           C  
ATOM   2252  C   MET B  58      -9.117  22.266 -11.461  1.00 87.56           C  
ATOM   2253  CB  MET B  58     -11.344  22.922 -12.398  1.00 87.56           C  
ATOM   2254  O   MET B  58      -9.688  22.266 -10.367  1.00 87.56           O  
ATOM   2255  CG  MET B  58     -12.133  23.531 -13.539  1.00 87.56           C  
ATOM   2256  SD  MET B  58     -12.398  25.344 -13.320  1.00 87.56           S  
ATOM   2257  CE  MET B  58     -14.000  25.531 -14.148  1.00 87.56           C  
ATOM   2258  N   GLU B  59      -7.945  21.922 -11.688  1.00 90.94           N  
ATOM   2259  CA  GLU B  59      -7.090  21.484 -10.594  1.00 90.94           C  
ATOM   2260  C   GLU B  59      -5.660  22.000 -10.766  1.00 90.94           C  
ATOM   2261  CB  GLU B  59      -7.090  19.953 -10.492  1.00 90.94           C  
ATOM   2262  O   GLU B  59      -5.273  22.406 -11.859  1.00 90.94           O  
ATOM   2263  CG  GLU B  59      -6.488  19.250 -11.703  1.00 90.94           C  
ATOM   2264  CD  GLU B  59      -6.680  17.750 -11.680  1.00 90.94           C  
ATOM   2265  OE1 GLU B  59      -5.941  17.031 -12.391  1.00 90.94           O  
ATOM   2266  OE2 GLU B  59      -7.578  17.281 -10.945  1.00 90.94           O  
ATOM   2267  N   TYR B  60      -4.926  22.047  -9.711  1.00 92.00           N  
ATOM   2268  CA  TYR B  60      -3.504  22.359  -9.734  1.00 92.00           C  
ATOM   2269  C   TYR B  60      -2.727  21.469  -8.781  1.00 92.00           C  
ATOM   2270  CB  TYR B  60      -3.279  23.828  -9.359  1.00 92.00           C  
ATOM   2271  O   TYR B  60      -3.303  20.875  -7.863  1.00 92.00           O  
ATOM   2272  CG  TYR B  60      -3.525  24.141  -7.898  1.00 92.00           C  
ATOM   2273  CD1 TYR B  60      -4.820  24.234  -7.395  1.00 92.00           C  
ATOM   2274  CD2 TYR B  60      -2.463  24.312  -7.020  1.00 92.00           C  
ATOM   2275  CE1 TYR B  60      -5.051  24.516  -6.051  1.00 92.00           C  
ATOM   2276  CE2 TYR B  60      -2.682  24.594  -5.672  1.00 92.00           C  
ATOM   2277  OH  TYR B  60      -4.199  24.969  -3.869  1.00 92.00           O  
ATOM   2278  CZ  TYR B  60      -3.977  24.688  -5.199  1.00 92.00           C  
ATOM   2279  N   THR B  61      -1.501  21.266  -9.055  1.00 91.75           N  
ATOM   2280  CA  THR B  61      -0.618  20.438  -8.227  1.00 91.75           C  
ATOM   2281  C   THR B  61       0.421  21.312  -7.523  1.00 91.75           C  
ATOM   2282  CB  THR B  61       0.093  19.359  -9.062  1.00 91.75           C  
ATOM   2283  O   THR B  61       0.967  22.234  -8.117  1.00 91.75           O  
ATOM   2284  CG2 THR B  61       0.943  18.453  -8.180  1.00 91.75           C  
ATOM   2285  OG1 THR B  61      -0.888  18.578  -9.742  1.00 91.75           O  
ATOM   2286  N   ILE B  62       0.660  21.047  -6.270  1.00 92.31           N  
ATOM   2287  CA  ILE B  62       1.649  21.797  -5.504  1.00 92.31           C  
ATOM   2288  C   ILE B  62       2.477  20.828  -4.648  1.00 92.31           C  
ATOM   2289  CB  ILE B  62       0.982  22.859  -4.613  1.00 92.31           C  
ATOM   2290  O   ILE B  62       1.944  19.875  -4.098  1.00 92.31           O  
ATOM   2291  CG1 ILE B  62       2.043  23.781  -4.000  1.00 92.31           C  
ATOM   2292  CG2 ILE B  62       0.130  22.203  -3.523  1.00 92.31           C  
ATOM   2293  CD1 ILE B  62       1.469  24.984  -3.258  1.00 92.31           C  
ATOM   2294  N   ASP B  63       3.736  20.984  -4.645  1.00 90.12           N  
ATOM   2295  CA  ASP B  63       4.633  20.312  -3.721  1.00 90.12           C  
ATOM   2296  C   ASP B  63       4.996  21.203  -2.539  1.00 90.12           C  
ATOM   2297  CB  ASP B  63       5.902  19.844  -4.445  1.00 90.12           C  
ATOM   2298  O   ASP B  63       5.445  22.328  -2.729  1.00 90.12           O  
ATOM   2299  CG  ASP B  63       5.652  18.734  -5.434  1.00 90.12           C  
ATOM   2300  OD1 ASP B  63       4.750  17.891  -5.199  1.00 90.12           O  
ATOM   2301  OD2 ASP B  63       6.363  18.672  -6.461  1.00 90.12           O  
ATOM   2302  N   VAL B  64       4.855  20.672  -1.353  1.00 91.88           N  
ATOM   2303  CA  VAL B  64       5.031  21.562  -0.214  1.00 91.88           C  
ATOM   2304  C   VAL B  64       5.746  20.828   0.917  1.00 91.88           C  
ATOM   2305  CB  VAL B  64       3.680  22.125   0.284  1.00 91.88           C  
ATOM   2306  O   VAL B  64       5.680  19.609   1.008  1.00 91.88           O  
ATOM   2307  CG1 VAL B  64       2.979  22.906  -0.822  1.00 91.88           C  
ATOM   2308  CG2 VAL B  64       2.787  21.000   0.785  1.00 91.88           C  
ATOM   2309  N   PHE B  65       6.473  21.594   1.698  1.00 90.62           N  
ATOM   2310  CA  PHE B  65       6.777  21.219   3.074  1.00 90.62           C  
ATOM   2311  C   PHE B  65       5.727  21.766   4.031  1.00 90.62           C  
ATOM   2312  CB  PHE B  65       8.172  21.734   3.473  1.00 90.62           C  
ATOM   2313  O   PHE B  65       5.617  22.984   4.215  1.00 90.62           O  
ATOM   2314  CG  PHE B  65       9.297  21.000   2.793  1.00 90.62           C  
ATOM   2315  CD1 PHE B  65       9.602  19.688   3.127  1.00 90.62           C  
ATOM   2316  CD2 PHE B  65      10.062  21.641   1.820  1.00 90.62           C  
ATOM   2317  CE1 PHE B  65      10.641  19.016   2.500  1.00 90.62           C  
ATOM   2318  CE2 PHE B  65      11.109  20.969   1.188  1.00 90.62           C  
ATOM   2319  CZ  PHE B  65      11.398  19.656   1.530  1.00 90.62           C  
ATOM   2320  N   PHE B  66       4.957  20.891   4.570  1.00 94.06           N  
ATOM   2321  CA  PHE B  66       3.883  21.250   5.484  1.00 94.06           C  
ATOM   2322  C   PHE B  66       4.340  21.125   6.934  1.00 94.06           C  
ATOM   2323  CB  PHE B  66       2.650  20.375   5.242  1.00 94.06           C  
ATOM   2324  O   PHE B  66       4.711  20.031   7.379  1.00 94.06           O  
ATOM   2325  CG  PHE B  66       1.441  20.797   6.035  1.00 94.06           C  
ATOM   2326  CD1 PHE B  66       0.949  19.984   7.055  1.00 94.06           C  
ATOM   2327  CD2 PHE B  66       0.797  22.000   5.758  1.00 94.06           C  
ATOM   2328  CE1 PHE B  66      -0.170  20.375   7.789  1.00 94.06           C  
ATOM   2329  CE2 PHE B  66      -0.322  22.391   6.488  1.00 94.06           C  
ATOM   2330  CZ  PHE B  66      -0.804  21.578   7.504  1.00 94.06           C  
ATOM   2331  N   ARG B  67       4.273  22.203   7.641  1.00 93.75           N  
ATOM   2332  CA  ARG B  67       4.820  22.234   8.992  1.00 93.75           C  
ATOM   2333  C   ARG B  67       3.719  22.500  10.023  1.00 93.75           C  
ATOM   2334  CB  ARG B  67       5.906  23.312   9.109  1.00 93.75           C  
ATOM   2335  O   ARG B  67       2.893  23.391   9.844  1.00 93.75           O  
ATOM   2336  CG  ARG B  67       7.051  23.141   8.125  1.00 93.75           C  
ATOM   2337  CD  ARG B  67       8.109  24.219   8.305  1.00 93.75           C  
ATOM   2338  NE  ARG B  67       9.172  24.094   7.305  1.00 93.75           N  
ATOM   2339  NH1 ARG B  67       9.227  26.344   6.781  1.00 93.75           N  
ATOM   2340  NH2 ARG B  67      10.641  24.875   5.723  1.00 93.75           N  
ATOM   2341  CZ  ARG B  67       9.680  25.109   6.605  1.00 93.75           C  
ATOM   2342  N   GLN B  68       3.725  21.734  11.008  1.00 95.38           N  
ATOM   2343  CA  GLN B  68       2.791  21.859  12.117  1.00 95.38           C  
ATOM   2344  C   GLN B  68       3.527  21.875  13.453  1.00 95.38           C  
ATOM   2345  CB  GLN B  68       1.773  20.719  12.102  1.00 95.38           C  
ATOM   2346  O   GLN B  68       4.500  21.141  13.648  1.00 95.38           O  
ATOM   2347  CG  GLN B  68       0.989  20.609  10.797  1.00 95.38           C  
ATOM   2348  CD  GLN B  68       0.079  19.391  10.758  1.00 95.38           C  
ATOM   2349  NE2 GLN B  68       0.629  18.250  10.352  1.00 95.38           N  
ATOM   2350  OE1 GLN B  68      -1.109  19.484  11.078  1.00 95.38           O  
ATOM   2351  N   SER B  69       3.129  22.750  14.305  1.00 96.56           N  
ATOM   2352  CA  SER B  69       3.693  22.844  15.641  1.00 96.56           C  
ATOM   2353  C   SER B  69       2.598  22.938  16.703  1.00 96.56           C  
ATOM   2354  CB  SER B  69       4.617  24.062  15.750  1.00 96.56           C  
ATOM   2355  O   SER B  69       1.600  23.641  16.516  1.00 96.56           O  
ATOM   2356  OG  SER B  69       5.156  24.172  17.062  1.00 96.56           O  
ATOM   2357  N   TRP B  70       2.738  22.219  17.734  1.00 97.25           N  
ATOM   2358  CA  TRP B  70       1.800  22.250  18.844  1.00 97.25           C  
ATOM   2359  C   TRP B  70       2.500  21.922  20.156  1.00 97.25           C  
ATOM   2360  CB  TRP B  70       0.639  21.281  18.609  1.00 97.25           C  
ATOM   2361  O   TRP B  70       3.660  21.500  20.156  1.00 97.25           O  
ATOM   2362  CG  TRP B  70       1.029  19.844  18.672  1.00 97.25           C  
ATOM   2363  CD1 TRP B  70       0.924  19.000  19.750  1.00 97.25           C  
ATOM   2364  CD2 TRP B  70       1.593  19.062  17.625  1.00 97.25           C  
ATOM   2365  CE2 TRP B  70       1.805  17.750  18.125  1.00 97.25           C  
ATOM   2366  CE3 TRP B  70       1.939  19.328  16.297  1.00 97.25           C  
ATOM   2367  NE1 TRP B  70       1.389  17.750  19.438  1.00 97.25           N  
ATOM   2368  CH2 TRP B  70       2.678  17.016  16.047  1.00 97.25           C  
ATOM   2369  CZ2 TRP B  70       2.348  16.734  17.359  1.00 97.25           C  
ATOM   2370  CZ3 TRP B  70       2.480  18.312  15.516  1.00 97.25           C  
ATOM   2371  N   LYS B  71       1.814  22.188  21.250  1.00 97.31           N  
ATOM   2372  CA  LYS B  71       2.371  21.906  22.562  1.00 97.31           C  
ATOM   2373  C   LYS B  71       1.675  20.719  23.219  1.00 97.31           C  
ATOM   2374  CB  LYS B  71       2.256  23.141  23.469  1.00 97.31           C  
ATOM   2375  O   LYS B  71       0.445  20.641  23.234  1.00 97.31           O  
ATOM   2376  CG  LYS B  71       3.018  23.016  24.781  1.00 97.31           C  
ATOM   2377  CD  LYS B  71       3.031  24.344  25.531  1.00 97.31           C  
ATOM   2378  CE  LYS B  71       3.807  24.219  26.844  1.00 97.31           C  
ATOM   2379  NZ  LYS B  71       3.857  25.531  27.562  1.00 97.31           N  
ATOM   2380  N   ASP B  72       2.426  19.781  23.625  1.00 96.44           N  
ATOM   2381  CA  ASP B  72       1.963  18.641  24.422  1.00 96.44           C  
ATOM   2382  C   ASP B  72       2.715  18.531  25.734  1.00 96.44           C  
ATOM   2383  CB  ASP B  72       2.125  17.344  23.625  1.00 96.44           C  
ATOM   2384  O   ASP B  72       3.852  18.062  25.781  1.00 96.44           O  
ATOM   2385  CG  ASP B  72       1.354  16.172  24.219  1.00 96.44           C  
ATOM   2386  OD1 ASP B  72       1.104  16.172  25.453  1.00 96.44           O  
ATOM   2387  OD2 ASP B  72       0.997  15.250  23.469  1.00 96.44           O  
ATOM   2388  N   GLU B  73       2.119  18.891  26.828  1.00 93.81           N  
ATOM   2389  CA  GLU B  73       2.756  18.969  28.141  1.00 93.81           C  
ATOM   2390  C   GLU B  73       3.230  17.594  28.594  1.00 93.81           C  
ATOM   2391  CB  GLU B  73       1.795  19.562  29.172  1.00 93.81           C  
ATOM   2392  O   GLU B  73       4.113  17.500  29.453  1.00 93.81           O  
ATOM   2393  CG  GLU B  73       1.364  21.000  28.844  1.00 93.81           C  
ATOM   2394  CD  GLU B  73       2.488  22.016  29.000  1.00 93.81           C  
ATOM   2395  OE1 GLU B  73       2.381  23.125  28.438  1.00 93.81           O  
ATOM   2396  OE2 GLU B  73       3.484  21.688  29.688  1.00 93.81           O  
ATOM   2397  N   ARG B  74       2.658  16.531  28.062  1.00 93.31           N  
ATOM   2398  CA  ARG B  74       3.043  15.172  28.453  1.00 93.31           C  
ATOM   2399  C   ARG B  74       4.441  14.836  27.938  1.00 93.31           C  
ATOM   2400  CB  ARG B  74       2.031  14.156  27.922  1.00 93.31           C  
ATOM   2401  O   ARG B  74       5.066  13.883  28.406  1.00 93.31           O  
ATOM   2402  CG  ARG B  74       0.612  14.383  28.422  1.00 93.31           C  
ATOM   2403  CD  ARG B  74      -0.390  13.500  27.688  1.00 93.31           C  
ATOM   2404  NE  ARG B  74      -0.499  13.867  26.281  1.00 93.31           N  
ATOM   2405  NH1 ARG B  74      -2.027  12.219  25.750  1.00 93.31           N  
ATOM   2406  NH2 ARG B  74      -1.297  13.664  24.141  1.00 93.31           N  
ATOM   2407  CZ  ARG B  74      -1.274  13.250  25.391  1.00 93.31           C  
ATOM   2408  N   LEU B  75       4.941  15.617  27.000  1.00 96.00           N  
ATOM   2409  CA  LEU B  75       6.223  15.312  26.375  1.00 96.00           C  
ATOM   2410  C   LEU B  75       7.293  16.312  26.812  1.00 96.00           C  
ATOM   2411  CB  LEU B  75       6.094  15.336  24.844  1.00 96.00           C  
ATOM   2412  O   LEU B  75       8.305  16.484  26.125  1.00 96.00           O  
ATOM   2413  CG  LEU B  75       5.191  14.266  24.219  1.00 96.00           C  
ATOM   2414  CD1 LEU B  75       5.059  14.484  22.719  1.00 96.00           C  
ATOM   2415  CD2 LEU B  75       5.742  12.867  24.516  1.00 96.00           C  
ATOM   2416  N   LYS B  76       7.055  16.969  27.875  1.00 95.38           N  
ATOM   2417  CA  LYS B  76       8.086  17.781  28.516  1.00 95.38           C  
ATOM   2418  C   LYS B  76       9.219  16.922  29.062  1.00 95.38           C  
ATOM   2419  CB  LYS B  76       7.484  18.625  29.641  1.00 95.38           C  
ATOM   2420  O   LYS B  76       8.977  15.820  29.578  1.00 95.38           O  
ATOM   2421  CG  LYS B  76       6.645  19.797  29.141  1.00 95.38           C  
ATOM   2422  CD  LYS B  76       6.125  20.641  30.297  1.00 95.38           C  
ATOM   2423  CE  LYS B  76       5.293  21.812  29.812  1.00 95.38           C  
ATOM   2424  NZ  LYS B  76       4.746  22.625  30.953  1.00 95.38           N  
ATOM   2425  N   PHE B  77      10.430  17.438  28.906  1.00 94.31           N  
ATOM   2426  CA  PHE B  77      11.555  16.672  29.422  1.00 94.31           C  
ATOM   2427  C   PHE B  77      12.695  17.594  29.844  1.00 94.31           C  
ATOM   2428  CB  PHE B  77      12.047  15.664  28.375  1.00 94.31           C  
ATOM   2429  O   PHE B  77      12.672  18.797  29.547  1.00 94.31           O  
ATOM   2430  CG  PHE B  77      12.688  16.297  27.172  1.00 94.31           C  
ATOM   2431  CD1 PHE B  77      11.914  16.688  26.094  1.00 94.31           C  
ATOM   2432  CD2 PHE B  77      14.062  16.516  27.125  1.00 94.31           C  
ATOM   2433  CE1 PHE B  77      12.500  17.281  24.969  1.00 94.31           C  
ATOM   2434  CE2 PHE B  77      14.656  17.094  26.016  1.00 94.31           C  
ATOM   2435  CZ  PHE B  77      13.875  17.484  24.938  1.00 94.31           C  
ATOM   2436  N   LYS B  78      13.609  17.047  30.625  1.00 92.31           N  
ATOM   2437  CA  LYS B  78      14.867  17.703  30.984  1.00 92.31           C  
ATOM   2438  C   LYS B  78      16.062  16.844  30.594  1.00 92.31           C  
ATOM   2439  CB  LYS B  78      14.914  18.000  32.500  1.00 92.31           C  
ATOM   2440  O   LYS B  78      16.094  15.641  30.875  1.00 92.31           O  
ATOM   2441  CG  LYS B  78      13.969  19.094  32.938  1.00 92.31           C  
ATOM   2442  CD  LYS B  78      14.117  19.406  34.406  1.00 92.31           C  
ATOM   2443  CE  LYS B  78      13.125  20.469  34.875  1.00 92.31           C  
ATOM   2444  NZ  LYS B  78      13.258  20.750  36.344  1.00 92.31           N  
ATOM   2445  N   GLY B  79      16.938  17.406  29.797  1.00 87.62           N  
ATOM   2446  CA  GLY B  79      18.094  16.672  29.328  1.00 87.62           C  
ATOM   2447  C   GLY B  79      19.203  17.562  28.797  1.00 87.62           C  
ATOM   2448  O   GLY B  79      19.141  18.781  28.938  1.00 87.62           O  
ATOM   2449  N   PRO B  80      20.250  16.938  28.297  1.00 87.25           N  
ATOM   2450  CA  PRO B  80      21.422  17.672  27.828  1.00 87.25           C  
ATOM   2451  C   PRO B  80      21.141  18.516  26.594  1.00 87.25           C  
ATOM   2452  CB  PRO B  80      22.438  16.562  27.516  1.00 87.25           C  
ATOM   2453  O   PRO B  80      21.891  19.453  26.297  1.00 87.25           O  
ATOM   2454  CG  PRO B  80      21.609  15.320  27.406  1.00 87.25           C  
ATOM   2455  CD  PRO B  80      20.328  15.523  28.172  1.00 87.25           C  
ATOM   2456  N   MET B  81      20.078  18.188  25.906  1.00 89.94           N  
ATOM   2457  CA  MET B  81      19.703  18.953  24.719  1.00 89.94           C  
ATOM   2458  C   MET B  81      18.328  19.578  24.891  1.00 89.94           C  
ATOM   2459  CB  MET B  81      19.734  18.062  23.469  1.00 89.94           C  
ATOM   2460  O   MET B  81      17.422  18.953  25.438  1.00 89.94           O  
ATOM   2461  CG  MET B  81      21.109  17.531  23.125  1.00 89.94           C  
ATOM   2462  SD  MET B  81      21.094  16.484  21.609  1.00 89.94           S  
ATOM   2463  CE  MET B  81      20.828  17.750  20.344  1.00 89.94           C  
ATOM   2464  N   THR B  82      18.234  20.703  24.266  1.00 91.75           N  
ATOM   2465  CA  THR B  82      16.969  21.422  24.375  1.00 91.75           C  
ATOM   2466  C   THR B  82      15.953  20.891  23.359  1.00 91.75           C  
ATOM   2467  CB  THR B  82      17.156  22.938  24.156  1.00 91.75           C  
ATOM   2468  O   THR B  82      14.742  20.984  23.578  1.00 91.75           O  
ATOM   2469  CG2 THR B  82      17.984  23.547  25.281  1.00 91.75           C  
ATOM   2470  OG1 THR B  82      17.844  23.156  22.906  1.00 91.75           O  
ATOM   2471  N   VAL B  83      16.469  20.453  22.266  1.00 92.75           N  
ATOM   2472  CA  VAL B  83      15.617  19.922  21.203  1.00 92.75           C  
ATOM   2473  C   VAL B  83      16.047  18.516  20.828  1.00 92.75           C  
ATOM   2474  CB  VAL B  83      15.641  20.844  19.953  1.00 92.75           C  
ATOM   2475  O   VAL B  83      17.219  18.266  20.547  1.00 92.75           O  
ATOM   2476  CG1 VAL B  83      14.719  20.281  18.859  1.00 92.75           C  
ATOM   2477  CG2 VAL B  83      15.242  22.266  20.328  1.00 92.75           C  
ATOM   2478  N   LEU B  84      15.133  17.625  20.906  1.00 91.00           N  
ATOM   2479  CA  LEU B  84      15.367  16.266  20.453  1.00 91.00           C  
ATOM   2480  C   LEU B  84      14.906  16.094  19.000  1.00 91.00           C  
ATOM   2481  CB  LEU B  84      14.641  15.258  21.344  1.00 91.00           C  
ATOM   2482  O   LEU B  84      13.727  16.281  18.688  1.00 91.00           O  
ATOM   2483  CG  LEU B  84      15.062  15.227  22.812  1.00 91.00           C  
ATOM   2484  CD1 LEU B  84      14.156  14.289  23.609  1.00 91.00           C  
ATOM   2485  CD2 LEU B  84      16.516  14.805  22.938  1.00 91.00           C  
ATOM   2486  N   ARG B  85      15.820  15.828  18.156  1.00 89.31           N  
ATOM   2487  CA  ARG B  85      15.516  15.523  16.766  1.00 89.31           C  
ATOM   2488  C   ARG B  85      15.445  14.016  16.547  1.00 89.31           C  
ATOM   2489  CB  ARG B  85      16.562  16.156  15.844  1.00 89.31           C  
ATOM   2490  O   ARG B  85      16.453  13.320  16.656  1.00 89.31           O  
ATOM   2491  CG  ARG B  85      16.688  17.656  15.977  1.00 89.31           C  
ATOM   2492  CD  ARG B  85      17.812  18.203  15.125  1.00 89.31           C  
ATOM   2493  NE  ARG B  85      17.938  19.656  15.266  1.00 89.31           N  
ATOM   2494  NH1 ARG B  85      19.641  19.562  16.828  1.00 89.31           N  
ATOM   2495  NH2 ARG B  85      18.844  21.594  16.125  1.00 89.31           N  
ATOM   2496  CZ  ARG B  85      18.812  20.266  16.078  1.00 89.31           C  
ATOM   2497  N   LEU B  86      14.281  13.555  16.266  1.00 85.75           N  
ATOM   2498  CA  LEU B  86      14.016  12.117  16.281  1.00 85.75           C  
ATOM   2499  C   LEU B  86      13.625  11.633  14.883  1.00 85.75           C  
ATOM   2500  CB  LEU B  86      12.914  11.781  17.281  1.00 85.75           C  
ATOM   2501  O   LEU B  86      13.266  12.438  14.023  1.00 85.75           O  
ATOM   2502  CG  LEU B  86      13.133  12.258  18.719  1.00 85.75           C  
ATOM   2503  CD1 LEU B  86      11.844  12.109  19.516  1.00 85.75           C  
ATOM   2504  CD2 LEU B  86      14.273  11.477  19.375  1.00 85.75           C  
ATOM   2505  N   ASN B  87      13.844  10.422  14.695  1.00 80.12           N  
ATOM   2506  CA  ASN B  87      13.461   9.867  13.406  1.00 80.12           C  
ATOM   2507  C   ASN B  87      11.961   9.633  13.320  1.00 80.12           C  
ATOM   2508  CB  ASN B  87      14.219   8.562  13.141  1.00 80.12           C  
ATOM   2509  O   ASN B  87      11.227   9.922  14.266  1.00 80.12           O  
ATOM   2510  CG  ASN B  87      13.820   7.449  14.086  1.00 80.12           C  
ATOM   2511  ND2 ASN B  87      14.539   6.336  14.031  1.00 80.12           N  
ATOM   2512  OD1 ASN B  87      12.867   7.590  14.859  1.00 80.12           O  
ATOM   2513  N   ASN B  88      11.547   9.133  12.219  1.00 77.69           N  
ATOM   2514  CA  ASN B  88      10.125   9.062  11.898  1.00 77.69           C  
ATOM   2515  C   ASN B  88       9.422   7.969  12.695  1.00 77.69           C  
ATOM   2516  CB  ASN B  88       9.930   8.828  10.398  1.00 77.69           C  
ATOM   2517  O   ASN B  88       8.195   7.945  12.773  1.00 77.69           O  
ATOM   2518  CG  ASN B  88      10.570   7.539   9.914  1.00 77.69           C  
ATOM   2519  ND2 ASN B  88      10.164   7.082   8.734  1.00 77.69           N  
ATOM   2520  OD1 ASN B  88      11.414   6.957  10.602  1.00 77.69           O  
ATOM   2521  N   LEU B  89      10.148   7.121  13.328  1.00 79.88           N  
ATOM   2522  CA  LEU B  89       9.539   6.047  14.102  1.00 79.88           C  
ATOM   2523  C   LEU B  89       8.797   6.602  15.312  1.00 79.88           C  
ATOM   2524  CB  LEU B  89      10.602   5.047  14.562  1.00 79.88           C  
ATOM   2525  O   LEU B  89       7.785   6.039  15.734  1.00 79.88           O  
ATOM   2526  CG  LEU B  89      11.305   4.246  13.461  1.00 79.88           C  
ATOM   2527  CD1 LEU B  89      12.477   3.467  14.031  1.00 79.88           C  
ATOM   2528  CD2 LEU B  89      10.312   3.307  12.773  1.00 79.88           C  
ATOM   2529  N   MET B  90       9.219   7.703  15.781  1.00 83.88           N  
ATOM   2530  CA  MET B  90       8.617   8.312  16.953  1.00 83.88           C  
ATOM   2531  C   MET B  90       7.262   8.930  16.609  1.00 83.88           C  
ATOM   2532  CB  MET B  90       9.539   9.383  17.547  1.00 83.88           C  
ATOM   2533  O   MET B  90       6.383   9.023  17.469  1.00 83.88           O  
ATOM   2534  CG  MET B  90       9.234   9.727  19.000  1.00 83.88           C  
ATOM   2535  SD  MET B  90       9.469   8.297  20.125  1.00 83.88           S  
ATOM   2536  CE  MET B  90       8.844   9.000  21.672  1.00 83.88           C  
ATOM   2537  N   ALA B  91       7.113   9.273  15.383  1.00 85.12           N  
ATOM   2538  CA  ALA B  91       5.875   9.938  14.969  1.00 85.12           C  
ATOM   2539  C   ALA B  91       4.676   9.016  15.164  1.00 85.12           C  
ATOM   2540  CB  ALA B  91       5.973  10.383  13.516  1.00 85.12           C  
ATOM   2541  O   ALA B  91       3.568   9.477  15.453  1.00 85.12           O  
ATOM   2542  N   SER B  92       4.945   7.758  15.109  1.00 85.69           N  
ATOM   2543  CA  SER B  92       3.844   6.812  15.250  1.00 85.69           C  
ATOM   2544  C   SER B  92       3.494   6.586  16.719  1.00 85.69           C  
ATOM   2545  CB  SER B  92       4.195   5.477  14.586  1.00 85.69           C  
ATOM   2546  O   SER B  92       2.426   6.055  17.031  1.00 85.69           O  
ATOM   2547  OG  SER B  92       5.332   4.895  15.203  1.00 85.69           O  
ATOM   2548  N   LYS B  93       4.301   7.051  17.609  1.00 90.50           N  
ATOM   2549  CA  LYS B  93       4.109   6.758  19.031  1.00 90.50           C  
ATOM   2550  C   LYS B  93       3.512   7.957  19.766  1.00 90.50           C  
ATOM   2551  CB  LYS B  93       5.434   6.355  19.672  1.00 90.50           C  
ATOM   2552  O   LYS B  93       3.180   7.867  20.938  1.00 90.50           O  
ATOM   2553  CG  LYS B  93       6.023   5.062  19.125  1.00 90.50           C  
ATOM   2554  CD  LYS B  93       7.207   4.594  19.953  1.00 90.50           C  
ATOM   2555  CE  LYS B  93       7.754   3.264  19.453  1.00 90.50           C  
ATOM   2556  NZ  LYS B  93       8.898   2.785  20.281  1.00 90.50           N  
ATOM   2557  N   ILE B  94       3.350   9.031  19.000  1.00 93.06           N  
ATOM   2558  CA  ILE B  94       2.812  10.219  19.656  1.00 93.06           C  
ATOM   2559  C   ILE B  94       1.559  10.695  18.922  1.00 93.06           C  
ATOM   2560  CB  ILE B  94       3.859  11.359  19.719  1.00 93.06           C  
ATOM   2561  O   ILE B  94       1.271  10.234  17.812  1.00 93.06           O  
ATOM   2562  CG1 ILE B  94       4.293  11.750  18.297  1.00 93.06           C  
ATOM   2563  CG2 ILE B  94       5.062  10.938  20.562  1.00 93.06           C  
ATOM   2564  CD1 ILE B  94       5.043  13.078  18.234  1.00 93.06           C  
ATOM   2565  N   TRP B  95       0.833  11.586  19.531  1.00 94.19           N  
ATOM   2566  CA  TRP B  95      -0.336  12.195  18.906  1.00 94.19           C  
ATOM   2567  C   TRP B  95       0.081  13.242  17.875  1.00 94.19           C  
ATOM   2568  CB  TRP B  95      -1.238  12.836  19.969  1.00 94.19           C  
ATOM   2569  O   TRP B  95       0.981  14.047  18.125  1.00 94.19           O  
ATOM   2570  CG  TRP B  95      -2.488  13.453  19.406  1.00 94.19           C  
ATOM   2571  CD1 TRP B  95      -3.697  12.836  19.234  1.00 94.19           C  
ATOM   2572  CD2 TRP B  95      -2.650  14.797  18.953  1.00 94.19           C  
ATOM   2573  CE2 TRP B  95      -3.986  14.930  18.516  1.00 94.19           C  
ATOM   2574  CE3 TRP B  95      -1.797  15.906  18.891  1.00 94.19           C  
ATOM   2575  NE1 TRP B  95      -4.602  13.719  18.688  1.00 94.19           N  
ATOM   2576  CH2 TRP B  95      -3.629  17.203  17.953  1.00 94.19           C  
ATOM   2577  CZ2 TRP B  95      -4.484  16.125  18.016  1.00 94.19           C  
ATOM   2578  CZ3 TRP B  95      -2.297  17.094  18.375  1.00 94.19           C  
ATOM   2579  N   THR B  96      -0.424  13.180  16.734  1.00 93.31           N  
ATOM   2580  CA  THR B  96      -0.245  14.188  15.695  1.00 93.31           C  
ATOM   2581  C   THR B  96      -1.593  14.742  15.242  1.00 93.31           C  
ATOM   2582  CB  THR B  96       0.519  13.625  14.484  1.00 93.31           C  
ATOM   2583  O   THR B  96      -2.604  14.031  15.281  1.00 93.31           O  
ATOM   2584  CG2 THR B  96       1.936  13.211  14.875  1.00 93.31           C  
ATOM   2585  OG1 THR B  96      -0.179  12.477  13.984  1.00 93.31           O  
ATOM   2586  N   PRO B  97      -1.644  15.977  14.859  1.00 94.31           N  
ATOM   2587  CA  PRO B  97      -2.904  16.516  14.352  1.00 94.31           C  
ATOM   2588  C   PRO B  97      -3.447  15.734  13.156  1.00 94.31           C  
ATOM   2589  CB  PRO B  97      -2.533  17.953  13.938  1.00 94.31           C  
ATOM   2590  O   PRO B  97      -2.672  15.203  12.359  1.00 94.31           O  
ATOM   2591  CG  PRO B  97      -1.301  18.266  14.719  1.00 94.31           C  
ATOM   2592  CD  PRO B  97      -0.520  17.000  14.914  1.00 94.31           C  
ATOM   2593  N   ASP B  98      -4.723  15.656  13.023  1.00 93.50           N  
ATOM   2594  CA  ASP B  98      -5.352  14.938  11.922  1.00 93.50           C  
ATOM   2595  C   ASP B  98      -5.656  15.883  10.758  1.00 93.50           C  
ATOM   2596  CB  ASP B  98      -6.633  14.250  12.391  1.00 93.50           C  
ATOM   2597  O   ASP B  98      -6.754  15.844  10.195  1.00 93.50           O  
ATOM   2598  CG  ASP B  98      -7.719  15.227  12.797  1.00 93.50           C  
ATOM   2599  OD1 ASP B  98      -7.406  16.406  13.094  1.00 93.50           O  
ATOM   2600  OD2 ASP B  98      -8.898  14.820  12.820  1.00 93.50           O  
ATOM   2601  N   THR B  99      -4.734  16.688  10.422  1.00 94.31           N  
ATOM   2602  CA  THR B  99      -4.887  17.688   9.367  1.00 94.31           C  
ATOM   2603  C   THR B  99      -5.156  17.016   8.023  1.00 94.31           C  
ATOM   2604  CB  THR B  99      -3.641  18.578   9.258  1.00 94.31           C  
ATOM   2605  O   THR B  99      -4.520  16.016   7.688  1.00 94.31           O  
ATOM   2606  CG2 THR B  99      -3.887  19.750   8.312  1.00 94.31           C  
ATOM   2607  OG1 THR B  99      -3.307  19.078  10.555  1.00 94.31           O  
ATOM   2608  N   PHE B 100      -6.109  17.547   7.273  1.00 92.88           N  
ATOM   2609  CA  PHE B 100      -6.355  17.109   5.906  1.00 92.88           C  
ATOM   2610  C   PHE B 100      -6.648  18.297   5.000  1.00 92.88           C  
ATOM   2611  CB  PHE B 100      -7.523  16.125   5.859  1.00 92.88           C  
ATOM   2612  O   PHE B 100      -6.914  19.406   5.480  1.00 92.88           O  
ATOM   2613  CG  PHE B 100      -8.875  16.781   5.809  1.00 92.88           C  
ATOM   2614  CD1 PHE B 100      -9.328  17.562   6.867  1.00 92.88           C  
ATOM   2615  CD2 PHE B 100      -9.703  16.609   4.703  1.00 92.88           C  
ATOM   2616  CE1 PHE B 100     -10.578  18.172   6.824  1.00 92.88           C  
ATOM   2617  CE2 PHE B 100     -10.953  17.219   4.652  1.00 92.88           C  
ATOM   2618  CZ  PHE B 100     -11.391  18.000   5.715  1.00 92.88           C  
ATOM   2619  N   PHE B 101      -6.527  18.109   3.719  1.00 93.25           N  
ATOM   2620  CA  PHE B 101      -6.809  19.156   2.734  1.00 93.25           C  
ATOM   2621  C   PHE B 101      -8.219  19.000   2.178  1.00 93.25           C  
ATOM   2622  CB  PHE B 101      -5.789  19.109   1.595  1.00 93.25           C  
ATOM   2623  O   PHE B 101      -8.508  18.047   1.450  1.00 93.25           O  
ATOM   2624  CG  PHE B 101      -4.383  19.438   2.025  1.00 93.25           C  
ATOM   2625  CD1 PHE B 101      -3.955  20.750   2.100  1.00 93.25           C  
ATOM   2626  CD2 PHE B 101      -3.492  18.422   2.357  1.00 93.25           C  
ATOM   2627  CE1 PHE B 101      -2.654  21.062   2.498  1.00 93.25           C  
ATOM   2628  CE2 PHE B 101      -2.191  18.719   2.756  1.00 93.25           C  
ATOM   2629  CZ  PHE B 101      -1.775  20.031   2.824  1.00 93.25           C  
ATOM   2630  N   HIS B 102      -9.070  19.984   2.455  1.00 91.81           N  
ATOM   2631  CA  HIS B 102     -10.492  19.953   2.125  1.00 91.81           C  
ATOM   2632  C   HIS B 102     -10.703  19.812   0.621  1.00 91.81           C  
ATOM   2633  CB  HIS B 102     -11.195  21.219   2.643  1.00 91.81           C  
ATOM   2634  O   HIS B 102     -11.617  19.125   0.179  1.00 91.81           O  
ATOM   2635  CG  HIS B 102     -11.539  21.156   4.098  1.00 91.81           C  
ATOM   2636  CD2 HIS B 102     -10.742  21.141   5.195  1.00 91.81           C  
ATOM   2637  ND1 HIS B 102     -12.836  21.109   4.555  1.00 91.81           N  
ATOM   2638  CE1 HIS B 102     -12.828  21.047   5.875  1.00 91.81           C  
ATOM   2639  NE2 HIS B 102     -11.570  21.078   6.289  1.00 91.81           N  
ATOM   2640  N   ASN B 103      -9.898  20.516  -0.094  1.00 91.50           N  
ATOM   2641  CA  ASN B 103     -10.102  20.484  -1.539  1.00 91.50           C  
ATOM   2642  C   ASN B 103      -9.016  19.672  -2.242  1.00 91.50           C  
ATOM   2643  CB  ASN B 103     -10.141  21.906  -2.098  1.00 91.50           C  
ATOM   2644  O   ASN B 103      -8.711  19.922  -3.410  1.00 91.50           O  
ATOM   2645  CG  ASN B 103      -8.906  22.719  -1.752  1.00 91.50           C  
ATOM   2646  ND2 ASN B 103      -8.516  23.625  -2.643  1.00 91.50           N  
ATOM   2647  OD1 ASN B 103      -8.297  22.516  -0.694  1.00 91.50           O  
ATOM   2648  N   GLY B 104      -8.438  18.844  -1.469  1.00 90.56           N  
ATOM   2649  CA  GLY B 104      -7.480  17.922  -2.068  1.00 90.56           C  
ATOM   2650  C   GLY B 104      -8.141  16.750  -2.789  1.00 90.56           C  
ATOM   2651  O   GLY B 104      -9.039  16.109  -2.246  1.00 90.56           O  
ATOM   2652  N   LYS B 105      -7.766  16.531  -4.008  1.00 86.19           N  
ATOM   2653  CA  LYS B 105      -8.281  15.398  -4.785  1.00 86.19           C  
ATOM   2654  C   LYS B 105      -7.391  14.172  -4.629  1.00 86.19           C  
ATOM   2655  CB  LYS B 105      -8.398  15.773  -6.262  1.00 86.19           C  
ATOM   2656  O   LYS B 105      -7.883  13.062  -4.418  1.00 86.19           O  
ATOM   2657  CG  LYS B 105      -9.477  16.812  -6.551  1.00 86.19           C  
ATOM   2658  CD  LYS B 105      -9.742  16.938  -8.047  1.00 86.19           C  
ATOM   2659  CE  LYS B 105     -10.914  17.859  -8.328  1.00 86.19           C  
ATOM   2660  NZ  LYS B 105     -11.180  18.000  -9.797  1.00 86.19           N  
ATOM   2661  N   LYS B 106      -6.172  14.352  -4.918  1.00 83.62           N  
ATOM   2662  CA  LYS B 106      -5.168  13.305  -4.734  1.00 83.62           C  
ATOM   2663  C   LYS B 106      -3.883  13.875  -4.137  1.00 83.62           C  
ATOM   2664  CB  LYS B 106      -4.863  12.609  -6.062  1.00 83.62           C  
ATOM   2665  O   LYS B 106      -3.373  14.898  -4.609  1.00 83.62           O  
ATOM   2666  CG  LYS B 106      -4.129  11.289  -5.910  1.00 83.62           C  
ATOM   2667  CD  LYS B 106      -3.973  10.578  -7.250  1.00 83.62           C  
ATOM   2668  CE  LYS B 106      -3.215   9.266  -7.109  1.00 83.62           C  
ATOM   2669  NZ  LYS B 106      -3.051   8.578  -8.422  1.00 83.62           N  
ATOM   2670  N   SER B 107      -3.592  13.406  -2.965  1.00 81.50           N  
ATOM   2671  CA  SER B 107      -2.359  13.852  -2.324  1.00 81.50           C  
ATOM   2672  C   SER B 107      -1.470  12.664  -1.956  1.00 81.50           C  
ATOM   2673  CB  SER B 107      -2.672  14.672  -1.073  1.00 81.50           C  
ATOM   2674  O   SER B 107      -1.960  11.555  -1.758  1.00 81.50           O  
ATOM   2675  OG  SER B 107      -3.590  15.711  -1.369  1.00 81.50           O  
ATOM   2676  N   VAL B 108      -0.218  12.930  -2.078  1.00 78.38           N  
ATOM   2677  CA  VAL B 108       0.733  11.875  -1.748  1.00 78.38           C  
ATOM   2678  C   VAL B 108       1.789  12.414  -0.786  1.00 78.38           C  
ATOM   2679  CB  VAL B 108       1.409  11.305  -3.016  1.00 78.38           C  
ATOM   2680  O   VAL B 108       2.193  13.578  -0.885  1.00 78.38           O  
ATOM   2681  CG1 VAL B 108       0.377  10.641  -3.926  1.00 78.38           C  
ATOM   2682  CG2 VAL B 108       2.158  12.406  -3.764  1.00 78.38           C  
ATOM   2683  N   ALA B 109       2.117  11.562   0.197  1.00 78.00           N  
ATOM   2684  CA  ALA B 109       3.279  11.828   1.042  1.00 78.00           C  
ATOM   2685  C   ALA B 109       4.520  11.117   0.507  1.00 78.00           C  
ATOM   2686  CB  ALA B 109       3.000  11.391   2.479  1.00 78.00           C  
ATOM   2687  O   ALA B 109       4.461   9.938   0.146  1.00 78.00           O  
ATOM   2688  N   HIS B 110       5.508  11.797   0.493  1.00 75.50           N  
ATOM   2689  CA  HIS B 110       6.738  11.250  -0.065  1.00 75.50           C  
ATOM   2690  C   HIS B 110       7.434  10.328   0.932  1.00 75.50           C  
ATOM   2691  CB  HIS B 110       7.684  12.375  -0.487  1.00 75.50           C  
ATOM   2692  O   HIS B 110       7.508  10.641   2.123  1.00 75.50           O  
ATOM   2693  CG  HIS B 110       7.207  13.141  -1.679  1.00 75.50           C  
ATOM   2694  CD2 HIS B 110       6.297  14.141  -1.790  1.00 75.50           C  
ATOM   2695  ND1 HIS B 110       7.680  12.906  -2.953  1.00 75.50           N  
ATOM   2696  CE1 HIS B 110       7.078  13.727  -3.797  1.00 75.50           C  
ATOM   2697  NE2 HIS B 110       6.238  14.484  -3.117  1.00 75.50           N  
ATOM   2698  N   ASN B 111       7.891   9.117   0.513  1.00 71.25           N  
ATOM   2699  CA  ASN B 111       8.477   8.125   1.405  1.00 71.25           C  
ATOM   2700  C   ASN B 111       9.547   7.297   0.699  1.00 71.25           C  
ATOM   2701  CB  ASN B 111       7.387   7.211   1.975  1.00 71.25           C  
ATOM   2702  O   ASN B 111       9.773   6.141   1.052  1.00 71.25           O  
ATOM   2703  CG  ASN B 111       6.617   6.477   0.895  1.00 71.25           C  
ATOM   2704  ND2 ASN B 111       5.602   5.719   1.300  1.00 71.25           N  
ATOM   2705  OD1 ASN B 111       6.930   6.586  -0.293  1.00 71.25           O  
ATOM   2706  N   MET B 112      10.234   7.680  -0.225  1.00 67.81           N  
ATOM   2707  CA  MET B 112      11.117   6.902  -1.089  1.00 67.81           C  
ATOM   2708  C   MET B 112      12.172   6.160  -0.266  1.00 67.81           C  
ATOM   2709  CB  MET B 112      11.805   7.805  -2.115  1.00 67.81           C  
ATOM   2710  O   MET B 112      12.219   4.930  -0.280  1.00 67.81           O  
ATOM   2711  CG  MET B 112      12.617   7.051  -3.154  1.00 67.81           C  
ATOM   2712  SD  MET B 112      13.461   8.172  -4.340  1.00 67.81           S  
ATOM   2713  CE  MET B 112      14.719   8.898  -3.250  1.00 67.81           C  
ATOM   2714  N   THR B 113      13.023   6.949   0.443  1.00 69.50           N  
ATOM   2715  CA  THR B 113      14.039   6.305   1.268  1.00 69.50           C  
ATOM   2716  C   THR B 113      13.539   6.117   2.697  1.00 69.50           C  
ATOM   2717  CB  THR B 113      15.344   7.125   1.281  1.00 69.50           C  
ATOM   2718  O   THR B 113      13.688   5.039   3.275  1.00 69.50           O  
ATOM   2719  CG2 THR B 113      15.992   7.148  -0.099  1.00 69.50           C  
ATOM   2720  OG1 THR B 113      15.055   8.469   1.684  1.00 69.50           O  
ATOM   2721  N   MET B 114      12.852   7.031   3.094  1.00 74.25           N  
ATOM   2722  CA  MET B 114      12.172   7.121   4.383  1.00 74.25           C  
ATOM   2723  C   MET B 114      11.023   8.117   4.320  1.00 74.25           C  
ATOM   2724  CB  MET B 114      13.156   7.523   5.484  1.00 74.25           C  
ATOM   2725  O   MET B 114      11.031   9.039   3.500  1.00 74.25           O  
ATOM   2726  CG  MET B 114      14.242   6.496   5.738  1.00 74.25           C  
ATOM   2727  SD  MET B 114      14.898   6.578   7.453  1.00 74.25           S  
ATOM   2728  CE  MET B 114      15.453   8.305   7.500  1.00 74.25           C  
ATOM   2729  N   PRO B 115      10.016   7.715   5.117  1.00 73.94           N  
ATOM   2730  CA  PRO B 115       8.992   8.766   5.164  1.00 73.94           C  
ATOM   2731  C   PRO B 115       9.578  10.148   5.445  1.00 73.94           C  
ATOM   2732  CB  PRO B 115       8.086   8.312   6.309  1.00 73.94           C  
ATOM   2733  O   PRO B 115      10.391  10.305   6.359  1.00 73.94           O  
ATOM   2734  CG  PRO B 115       8.305   6.840   6.418  1.00 73.94           C  
ATOM   2735  CD  PRO B 115       9.727   6.543   6.039  1.00 73.94           C  
ATOM   2736  N   ASN B 116       9.242  11.055   4.539  1.00 81.06           N  
ATOM   2737  CA  ASN B 116       9.711  12.422   4.719  1.00 81.06           C  
ATOM   2738  C   ASN B 116       8.953  13.133   5.840  1.00 81.06           C  
ATOM   2739  CB  ASN B 116       9.586  13.211   3.412  1.00 81.06           C  
ATOM   2740  O   ASN B 116       8.141  14.023   5.574  1.00 81.06           O  
ATOM   2741  CG  ASN B 116      10.547  12.727   2.348  1.00 81.06           C  
ATOM   2742  ND2 ASN B 116      10.523  13.375   1.188  1.00 81.06           N  
ATOM   2743  OD1 ASN B 116      11.312  11.781   2.566  1.00 81.06           O  
ATOM   2744  N   LYS B 117       9.195  12.711   6.984  1.00 84.56           N  
ATOM   2745  CA  LYS B 117       8.602  13.258   8.203  1.00 84.56           C  
ATOM   2746  C   LYS B 117       9.688  13.672   9.203  1.00 84.56           C  
ATOM   2747  CB  LYS B 117       7.660  12.242   8.844  1.00 84.56           C  
ATOM   2748  O   LYS B 117      10.672  12.953   9.391  1.00 84.56           O  
ATOM   2749  CG  LYS B 117       6.469  11.867   7.977  1.00 84.56           C  
ATOM   2750  CD  LYS B 117       5.609  10.797   8.633  1.00 84.56           C  
ATOM   2751  CE  LYS B 117       4.453  10.383   7.738  1.00 84.56           C  
ATOM   2752  NZ  LYS B 117       3.629   9.297   8.367  1.00 84.56           N  
ATOM   2753  N   LEU B 118       9.562  14.859   9.633  1.00 87.06           N  
ATOM   2754  CA  LEU B 118      10.461  15.414  10.641  1.00 87.06           C  
ATOM   2755  C   LEU B 118       9.727  15.664  11.953  1.00 87.06           C  
ATOM   2756  CB  LEU B 118      11.086  16.719  10.133  1.00 87.06           C  
ATOM   2757  O   LEU B 118       8.680  16.312  11.969  1.00 87.06           O  
ATOM   2758  CG  LEU B 118      11.867  17.547  11.156  1.00 87.06           C  
ATOM   2759  CD1 LEU B 118      13.234  17.922  10.602  1.00 87.06           C  
ATOM   2760  CD2 LEU B 118      11.078  18.781  11.562  1.00 87.06           C  
ATOM   2761  N   LEU B 119      10.289  15.078  12.992  1.00 90.81           N  
ATOM   2762  CA  LEU B 119       9.711  15.289  14.312  1.00 90.81           C  
ATOM   2763  C   LEU B 119      10.758  15.828  15.289  1.00 90.81           C  
ATOM   2764  CB  LEU B 119       9.109  13.992  14.852  1.00 90.81           C  
ATOM   2765  O   LEU B 119      11.828  15.234  15.445  1.00 90.81           O  
ATOM   2766  CG  LEU B 119       8.422  14.070  16.219  1.00 90.81           C  
ATOM   2767  CD1 LEU B 119       7.156  14.914  16.125  1.00 90.81           C  
ATOM   2768  CD2 LEU B 119       8.109  12.672  16.734  1.00 90.81           C  
ATOM   2769  N   ARG B 120      10.430  16.938  15.898  1.00 94.25           N  
ATOM   2770  CA  ARG B 120      11.266  17.531  16.938  1.00 94.25           C  
ATOM   2771  C   ARG B 120      10.461  17.781  18.203  1.00 94.25           C  
ATOM   2772  CB  ARG B 120      11.883  18.844  16.438  1.00 94.25           C  
ATOM   2773  O   ARG B 120       9.305  18.203  18.141  1.00 94.25           O  
ATOM   2774  CG  ARG B 120      12.805  18.672  15.250  1.00 94.25           C  
ATOM   2775  CD  ARG B 120      13.422  20.000  14.820  1.00 94.25           C  
ATOM   2776  NE  ARG B 120      14.289  19.844  13.656  1.00 94.25           N  
ATOM   2777  NH1 ARG B 120      14.797  22.094  13.469  1.00 94.25           N  
ATOM   2778  NH2 ARG B 120      15.680  20.594  11.984  1.00 94.25           N  
ATOM   2779  CZ  ARG B 120      14.914  20.844  13.039  1.00 94.25           C  
ATOM   2780  N   ILE B 121      11.078  17.453  19.281  1.00 94.75           N  
ATOM   2781  CA  ILE B 121      10.477  17.734  20.578  1.00 94.75           C  
ATOM   2782  C   ILE B 121      11.375  18.688  21.359  1.00 94.75           C  
ATOM   2783  CB  ILE B 121      10.242  16.438  21.375  1.00 94.75           C  
ATOM   2784  O   ILE B 121      12.539  18.391  21.609  1.00 94.75           O  
ATOM   2785  CG1 ILE B 121       9.484  15.414  20.531  1.00 94.75           C  
ATOM   2786  CG2 ILE B 121       9.484  16.734  22.672  1.00 94.75           C  
ATOM   2787  CD1 ILE B 121       9.250  14.078  21.234  1.00 94.75           C  
ATOM   2788  N   THR B 122      10.836  19.812  21.719  1.00 95.75           N  
ATOM   2789  CA  THR B 122      11.539  20.781  22.562  1.00 95.75           C  
ATOM   2790  C   THR B 122      11.297  20.484  24.031  1.00 95.75           C  
ATOM   2791  CB  THR B 122      11.109  22.219  22.234  1.00 95.75           C  
ATOM   2792  O   THR B 122      10.281  19.891  24.391  1.00 95.75           O  
ATOM   2793  CG2 THR B 122      12.008  23.234  22.938  1.00 95.75           C  
ATOM   2794  OG1 THR B 122      11.172  22.438  20.828  1.00 95.75           O  
ATOM   2795  N   GLU B 123      12.203  20.875  24.875  1.00 95.75           N  
ATOM   2796  CA  GLU B 123      12.180  20.547  26.297  1.00 95.75           C  
ATOM   2797  C   GLU B 123      10.875  21.000  26.953  1.00 95.75           C  
ATOM   2798  CB  GLU B 123      13.375  21.172  27.016  1.00 95.75           C  
ATOM   2799  O   GLU B 123      10.422  20.391  27.922  1.00 95.75           O  
ATOM   2800  CG  GLU B 123      13.336  22.688  27.078  1.00 95.75           C  
ATOM   2801  CD  GLU B 123      14.547  23.297  27.766  1.00 95.75           C  
ATOM   2802  OE1 GLU B 123      14.625  24.531  27.875  1.00 95.75           O  
ATOM   2803  OE2 GLU B 123      15.430  22.516  28.203  1.00 95.75           O  
ATOM   2804  N   ASP B 124      10.250  22.047  26.406  1.00 96.38           N  
ATOM   2805  CA  ASP B 124       9.023  22.562  27.000  1.00 96.38           C  
ATOM   2806  C   ASP B 124       7.801  21.812  26.484  1.00 96.38           C  
ATOM   2807  CB  ASP B 124       8.875  24.062  26.719  1.00 96.38           C  
ATOM   2808  O   ASP B 124       6.664  22.141  26.844  1.00 96.38           O  
ATOM   2809  CG  ASP B 124       8.617  24.359  25.250  1.00 96.38           C  
ATOM   2810  OD1 ASP B 124       8.812  23.469  24.406  1.00 96.38           O  
ATOM   2811  OD2 ASP B 124       8.219  25.500  24.953  1.00 96.38           O  
ATOM   2812  N   GLY B 125       7.957  20.812  25.656  1.00 96.56           N  
ATOM   2813  CA  GLY B 125       6.863  20.000  25.156  1.00 96.56           C  
ATOM   2814  C   GLY B 125       6.363  20.438  23.781  1.00 96.56           C  
ATOM   2815  O   GLY B 125       5.387  19.891  23.266  1.00 96.56           O  
ATOM   2816  N   THR B 126       7.051  21.438  23.234  1.00 97.12           N  
ATOM   2817  CA  THR B 126       6.664  21.891  21.906  1.00 97.12           C  
ATOM   2818  C   THR B 126       7.156  20.922  20.844  1.00 97.12           C  
ATOM   2819  CB  THR B 126       7.219  23.297  21.609  1.00 97.12           C  
ATOM   2820  O   THR B 126       8.320  20.500  20.859  1.00 97.12           O  
ATOM   2821  CG2 THR B 126       6.762  23.797  20.250  1.00 97.12           C  
ATOM   2822  OG1 THR B 126       6.762  24.219  22.625  1.00 97.12           O  
ATOM   2823  N   LEU B 127       6.223  20.547  20.000  1.00 96.12           N  
ATOM   2824  CA  LEU B 127       6.559  19.625  18.922  1.00 96.12           C  
ATOM   2825  C   LEU B 127       6.535  20.344  17.578  1.00 96.12           C  
ATOM   2826  CB  LEU B 127       5.586  18.453  18.906  1.00 96.12           C  
ATOM   2827  O   LEU B 127       5.715  21.234  17.359  1.00 96.12           O  
ATOM   2828  CG  LEU B 127       5.652  17.500  20.109  1.00 96.12           C  
ATOM   2829  CD1 LEU B 127       4.469  17.734  21.031  1.00 96.12           C  
ATOM   2830  CD2 LEU B 127       5.688  16.047  19.641  1.00 96.12           C  
ATOM   2831  N   LEU B 128       7.465  19.969  16.734  1.00 94.38           N  
ATOM   2832  CA  LEU B 128       7.473  20.344  15.320  1.00 94.38           C  
ATOM   2833  C   LEU B 128       7.383  19.125  14.422  1.00 94.38           C  
ATOM   2834  CB  LEU B 128       8.742  21.141  14.992  1.00 94.38           C  
ATOM   2835  O   LEU B 128       8.195  18.203  14.539  1.00 94.38           O  
ATOM   2836  CG  LEU B 128       8.922  21.547  13.531  1.00 94.38           C  
ATOM   2837  CD1 LEU B 128       7.848  22.562  13.133  1.00 94.38           C  
ATOM   2838  CD2 LEU B 128      10.312  22.125  13.305  1.00 94.38           C  
ATOM   2839  N   TYR B 129       6.402  19.125  13.680  1.00 93.19           N  
ATOM   2840  CA  TYR B 129       6.148  18.000  12.766  1.00 93.19           C  
ATOM   2841  C   TYR B 129       6.027  18.500  11.328  1.00 93.19           C  
ATOM   2842  CB  TYR B 129       4.871  17.266  13.172  1.00 93.19           C  
ATOM   2843  O   TYR B 129       5.148  19.297  11.016  1.00 93.19           O  
ATOM   2844  CG  TYR B 129       4.637  15.992  12.398  1.00 93.19           C  
ATOM   2845  CD1 TYR B 129       3.443  15.781  11.703  1.00 93.19           C  
ATOM   2846  CD2 TYR B 129       5.605  14.992  12.352  1.00 93.19           C  
ATOM   2847  CE1 TYR B 129       3.223  14.609  10.992  1.00 93.19           C  
ATOM   2848  CE2 TYR B 129       5.395  13.820  11.633  1.00 93.19           C  
ATOM   2849  OH  TYR B 129       3.988  12.477  10.250  1.00 93.19           O  
ATOM   2850  CZ  TYR B 129       4.203  13.641  10.961  1.00 93.19           C  
ATOM   2851  N   THR B 130       6.953  18.047  10.430  1.00 91.38           N  
ATOM   2852  CA  THR B 130       6.980  18.484   9.039  1.00 91.38           C  
ATOM   2853  C   THR B 130       6.848  17.297   8.094  1.00 91.38           C  
ATOM   2854  CB  THR B 130       8.273  19.266   8.727  1.00 91.38           C  
ATOM   2855  O   THR B 130       7.426  16.234   8.336  1.00 91.38           O  
ATOM   2856  CG2 THR B 130       8.008  20.422   7.770  1.00 91.38           C  
ATOM   2857  OG1 THR B 130       8.828  19.781   9.945  1.00 91.38           O  
ATOM   2858  N   MET B 131       6.094  17.516   7.047  1.00 91.31           N  
ATOM   2859  CA  MET B 131       5.910  16.516   6.008  1.00 91.31           C  
ATOM   2860  C   MET B 131       6.121  17.125   4.621  1.00 91.31           C  
ATOM   2861  CB  MET B 131       4.512  15.898   6.098  1.00 91.31           C  
ATOM   2862  O   MET B 131       5.797  18.281   4.395  1.00 91.31           O  
ATOM   2863  CG  MET B 131       4.203  15.281   7.453  1.00 91.31           C  
ATOM   2864  SD  MET B 131       2.498  14.602   7.543  1.00 91.31           S  
ATOM   2865  CE  MET B 131       2.648  13.211   6.391  1.00 91.31           C  
ATOM   2866  N   ARG B 132       6.664  16.344   3.754  1.00 90.75           N  
ATOM   2867  CA  ARG B 132       6.695  16.703   2.340  1.00 90.75           C  
ATOM   2868  C   ARG B 132       5.512  16.109   1.595  1.00 90.75           C  
ATOM   2869  CB  ARG B 132       8.008  16.250   1.698  1.00 90.75           C  
ATOM   2870  O   ARG B 132       5.316  14.891   1.604  1.00 90.75           O  
ATOM   2871  CG  ARG B 132       8.219  16.766   0.287  1.00 90.75           C  
ATOM   2872  CD  ARG B 132       9.484  16.203  -0.341  1.00 90.75           C  
ATOM   2873  NE  ARG B 132       9.648  16.656  -1.719  1.00 90.75           N  
ATOM   2874  NH1 ARG B 132      11.195  15.039  -2.281  1.00 90.75           N  
ATOM   2875  NH2 ARG B 132      10.539  16.594  -3.838  1.00 90.75           N  
ATOM   2876  CZ  ARG B 132      10.461  16.094  -2.609  1.00 90.75           C  
ATOM   2877  N   LEU B 133       4.734  16.969   0.940  1.00 91.75           N  
ATOM   2878  CA  LEU B 133       3.492  16.531   0.317  1.00 91.75           C  
ATOM   2879  C   LEU B 133       3.396  17.031  -1.121  1.00 91.75           C  
ATOM   2880  CB  LEU B 133       2.285  17.016   1.120  1.00 91.75           C  
ATOM   2881  O   LEU B 133       3.902  18.109  -1.444  1.00 91.75           O  
ATOM   2882  CG  LEU B 133       2.297  16.719   2.619  1.00 91.75           C  
ATOM   2883  CD1 LEU B 133       1.165  17.453   3.320  1.00 91.75           C  
ATOM   2884  CD2 LEU B 133       2.189  15.211   2.859  1.00 91.75           C  
ATOM   2885  N   THR B 134       2.869  16.219  -1.951  1.00 90.81           N  
ATOM   2886  CA  THR B 134       2.312  16.656  -3.227  1.00 90.81           C  
ATOM   2887  C   THR B 134       0.787  16.641  -3.180  1.00 90.81           C  
ATOM   2888  CB  THR B 134       2.795  15.750  -4.383  1.00 90.81           C  
ATOM   2889  O   THR B 134       0.170  15.602  -2.945  1.00 90.81           O  
ATOM   2890  CG2 THR B 134       2.188  16.188  -5.711  1.00 90.81           C  
ATOM   2891  OG1 THR B 134       4.223  15.828  -4.477  1.00 90.81           O  
ATOM   2892  N   VAL B 135       0.211  17.812  -3.365  1.00 92.88           N  
ATOM   2893  CA  VAL B 135      -1.236  17.953  -3.244  1.00 92.88           C  
ATOM   2894  C   VAL B 135      -1.835  18.344  -4.594  1.00 92.88           C  
ATOM   2895  CB  VAL B 135      -1.619  18.984  -2.166  1.00 92.88           C  
ATOM   2896  O   VAL B 135      -1.391  19.312  -5.215  1.00 92.88           O  
ATOM   2897  CG1 VAL B 135      -3.137  19.094  -2.037  1.00 92.88           C  
ATOM   2898  CG2 VAL B 135      -0.991  18.625  -0.823  1.00 92.88           C  
ATOM   2899  N   ARG B 136      -2.711  17.578  -5.109  1.00 93.44           N  
ATOM   2900  CA  ARG B 136      -3.580  17.969  -6.207  1.00 93.44           C  
ATOM   2901  C   ARG B 136      -4.891  18.562  -5.688  1.00 93.44           C  
ATOM   2902  CB  ARG B 136      -3.863  16.797  -7.133  1.00 93.44           C  
ATOM   2903  O   ARG B 136      -5.707  17.828  -5.113  1.00 93.44           O  
ATOM   2904  CG  ARG B 136      -3.203  16.906  -8.500  1.00 93.44           C  
ATOM   2905  CD  ARG B 136      -3.441  15.656  -9.344  1.00 93.44           C  
ATOM   2906  NE  ARG B 136      -4.652  15.781 -10.148  1.00 93.44           N  
ATOM   2907  NH1 ARG B 136      -4.516  13.656 -11.047  1.00 93.44           N  
ATOM   2908  NH2 ARG B 136      -6.246  15.047 -11.633  1.00 93.44           N  
ATOM   2909  CZ  ARG B 136      -5.133  14.828 -10.945  1.00 93.44           C  
ATOM   2910  N   ALA B 137      -5.020  19.812  -5.875  1.00 93.75           N  
ATOM   2911  CA  ALA B 137      -6.156  20.500  -5.277  1.00 93.75           C  
ATOM   2912  C   ALA B 137      -7.078  21.062  -6.352  1.00 93.75           C  
ATOM   2913  CB  ALA B 137      -5.676  21.609  -4.348  1.00 93.75           C  
ATOM   2914  O   ALA B 137      -6.629  21.391  -7.453  1.00 93.75           O  
ATOM   2915  N   GLU B 138      -8.328  21.203  -5.977  1.00 91.56           N  
ATOM   2916  CA  GLU B 138      -9.328  21.797  -6.859  1.00 91.56           C  
ATOM   2917  C   GLU B 138      -9.148  23.312  -6.945  1.00 91.56           C  
ATOM   2918  CB  GLU B 138     -10.742  21.453  -6.383  1.00 91.56           C  
ATOM   2919  O   GLU B 138      -8.891  23.969  -5.938  1.00 91.56           O  
ATOM   2920  CG  GLU B 138     -11.812  21.688  -7.434  1.00 91.56           C  
ATOM   2921  CD  GLU B 138     -13.211  21.328  -6.953  1.00 91.56           C  
ATOM   2922  OE1 GLU B 138     -14.188  21.516  -7.723  1.00 91.56           O  
ATOM   2923  OE2 GLU B 138     -13.336  20.859  -5.801  1.00 91.56           O  
ATOM   2924  N   CYS B 139      -9.188  23.812  -8.156  1.00 92.12           N  
ATOM   2925  CA  CYS B 139      -9.172  25.234  -8.414  1.00 92.12           C  
ATOM   2926  C   CYS B 139     -10.297  25.641  -9.359  1.00 92.12           C  
ATOM   2927  CB  CYS B 139      -7.824  25.656  -9.008  1.00 92.12           C  
ATOM   2928  O   CYS B 139     -10.195  25.438 -10.570  1.00 92.12           O  
ATOM   2929  SG  CYS B 139      -7.695  27.438  -9.320  1.00 92.12           S  
ATOM   2930  N   PRO B 140     -11.391  26.234  -8.781  1.00 86.00           N  
ATOM   2931  CA  PRO B 140     -12.469  26.719  -9.656  1.00 86.00           C  
ATOM   2932  C   PRO B 140     -12.031  27.875 -10.547  1.00 86.00           C  
ATOM   2933  CB  PRO B 140     -13.555  27.156  -8.672  1.00 86.00           C  
ATOM   2934  O   PRO B 140     -11.750  28.969 -10.055  1.00 86.00           O  
ATOM   2935  CG  PRO B 140     -12.828  27.406  -7.391  1.00 86.00           C  
ATOM   2936  CD  PRO B 140     -11.523  26.672  -7.422  1.00 86.00           C  
ATOM   2937  N   MET B 141     -11.844  27.562 -11.789  1.00 85.56           N  
ATOM   2938  CA  MET B 141     -11.391  28.594 -12.719  1.00 85.56           C  
ATOM   2939  C   MET B 141     -12.539  29.078 -13.602  1.00 85.56           C  
ATOM   2940  CB  MET B 141     -10.250  28.062 -13.594  1.00 85.56           C  
ATOM   2941  O   MET B 141     -13.352  28.266 -14.070  1.00 85.56           O  
ATOM   2942  CG  MET B 141      -8.977  27.750 -12.828  1.00 85.56           C  
ATOM   2943  SD  MET B 141      -7.625  27.172 -13.914  1.00 85.56           S  
ATOM   2944  CE  MET B 141      -7.988  25.391 -13.961  1.00 85.56           C  
ATOM   2945  N   HIS B 142     -12.750  30.375 -13.625  1.00 80.75           N  
ATOM   2946  CA  HIS B 142     -13.711  31.000 -14.523  1.00 80.75           C  
ATOM   2947  C   HIS B 142     -13.031  31.516 -15.789  1.00 80.75           C  
ATOM   2948  CB  HIS B 142     -14.438  32.156 -13.820  1.00 80.75           C  
ATOM   2949  O   HIS B 142     -12.320  32.531 -15.750  1.00 80.75           O  
ATOM   2950  CG  HIS B 142     -15.227  31.719 -12.625  1.00 80.75           C  
ATOM   2951  CD2 HIS B 142     -15.039  31.938 -11.305  1.00 80.75           C  
ATOM   2952  ND1 HIS B 142     -16.359  30.938 -12.727  1.00 80.75           N  
ATOM   2953  CE1 HIS B 142     -16.844  30.719 -11.516  1.00 80.75           C  
ATOM   2954  NE2 HIS B 142     -16.062  31.312 -10.633  1.00 80.75           N  
ATOM   2955  N   LEU B 143     -13.336  30.906 -16.906  1.00 80.31           N  
ATOM   2956  CA  LEU B 143     -12.586  31.188 -18.141  1.00 80.31           C  
ATOM   2957  C   LEU B 143     -13.328  32.188 -19.016  1.00 80.31           C  
ATOM   2958  CB  LEU B 143     -12.352  29.891 -18.922  1.00 80.31           C  
ATOM   2959  O   LEU B 143     -13.031  32.312 -20.203  1.00 80.31           O  
ATOM   2960  CG  LEU B 143     -11.523  28.812 -18.203  1.00 80.31           C  
ATOM   2961  CD1 LEU B 143     -11.508  27.531 -19.031  1.00 80.31           C  
ATOM   2962  CD2 LEU B 143     -10.109  29.312 -17.953  1.00 80.31           C  
ATOM   2963  N   GLU B 144     -14.227  32.969 -18.453  1.00 76.12           N  
ATOM   2964  CA  GLU B 144     -14.984  33.969 -19.234  1.00 76.12           C  
ATOM   2965  C   GLU B 144     -14.055  35.000 -19.844  1.00 76.12           C  
ATOM   2966  CB  GLU B 144     -16.047  34.625 -18.359  1.00 76.12           C  
ATOM   2967  O   GLU B 144     -14.273  35.469 -20.969  1.00 76.12           O  
ATOM   2968  CG  GLU B 144     -17.141  33.688 -17.875  1.00 76.12           C  
ATOM   2969  CD  GLU B 144     -18.047  34.312 -16.828  1.00 76.12           C  
ATOM   2970  OE1 GLU B 144     -18.938  33.594 -16.297  1.00 76.12           O  
ATOM   2971  OE2 GLU B 144     -17.859  35.500 -16.531  1.00 76.12           O  
ATOM   2972  N   ASP B 145     -13.039  35.438 -19.250  1.00 75.38           N  
ATOM   2973  CA  ASP B 145     -12.109  36.469 -19.719  1.00 75.38           C  
ATOM   2974  C   ASP B 145     -10.883  35.812 -20.359  1.00 75.38           C  
ATOM   2975  CB  ASP B 145     -11.688  37.375 -18.578  1.00 75.38           C  
ATOM   2976  O   ASP B 145      -9.797  36.406 -20.359  1.00 75.38           O  
ATOM   2977  CG  ASP B 145     -12.844  38.188 -18.000  1.00 75.38           C  
ATOM   2978  OD1 ASP B 145     -13.789  38.500 -18.750  1.00 75.38           O  
ATOM   2979  OD2 ASP B 145     -12.805  38.500 -16.797  1.00 75.38           O  
ATOM   2980  N   PHE B 146     -11.062  34.719 -20.781  1.00 75.38           N  
ATOM   2981  CA  PHE B 146      -9.945  34.094 -21.484  1.00 75.38           C  
ATOM   2982  C   PHE B 146      -9.523  34.938 -22.688  1.00 75.38           C  
ATOM   2983  CB  PHE B 146     -10.328  32.688 -21.938  1.00 75.38           C  
ATOM   2984  O   PHE B 146     -10.367  35.406 -23.438  1.00 75.38           O  
ATOM   2985  CG  PHE B 146      -9.219  31.953 -22.641  1.00 75.38           C  
ATOM   2986  CD1 PHE B 146      -9.086  32.000 -24.031  1.00 75.38           C  
ATOM   2987  CD2 PHE B 146      -8.297  31.203 -21.922  1.00 75.38           C  
ATOM   2988  CE1 PHE B 146      -8.062  31.344 -24.672  1.00 75.38           C  
ATOM   2989  CE2 PHE B 146      -7.266  30.516 -22.562  1.00 75.38           C  
ATOM   2990  CZ  PHE B 146      -7.152  30.594 -23.953  1.00 75.38           C  
ATOM   2991  N   PRO B 147      -8.227  35.250 -22.719  1.00 77.94           N  
ATOM   2992  CA  PRO B 147      -7.035  34.688 -22.047  1.00 77.94           C  
ATOM   2993  C   PRO B 147      -6.473  35.625 -20.984  1.00 77.94           C  
ATOM   2994  CB  PRO B 147      -6.043  34.500 -23.203  1.00 77.94           C  
ATOM   2995  O   PRO B 147      -5.312  35.500 -20.594  1.00 77.94           O  
ATOM   2996  CG  PRO B 147      -6.398  35.562 -24.188  1.00 77.94           C  
ATOM   2997  CD  PRO B 147      -7.871  35.844 -24.078  1.00 77.94           C  
ATOM   2998  N   MET B 148      -7.234  36.719 -20.672  1.00 81.38           N  
ATOM   2999  CA  MET B 148      -6.777  37.656 -19.672  1.00 81.38           C  
ATOM   3000  C   MET B 148      -7.324  37.312 -18.281  1.00 81.38           C  
ATOM   3001  CB  MET B 148      -7.199  39.094 -20.047  1.00 81.38           C  
ATOM   3002  O   MET B 148      -7.434  38.156 -17.422  1.00 81.38           O  
ATOM   3003  CG  MET B 148      -6.516  39.625 -21.297  1.00 81.38           C  
ATOM   3004  SD  MET B 148      -4.773  40.094 -20.984  1.00 81.38           S  
ATOM   3005  CE  MET B 148      -5.012  41.844 -20.516  1.00 81.38           C  
ATOM   3006  N   ASP B 149      -7.582  36.125 -18.078  1.00 83.69           N  
ATOM   3007  CA  ASP B 149      -8.266  35.656 -16.859  1.00 83.69           C  
ATOM   3008  C   ASP B 149      -7.281  35.531 -15.703  1.00 83.69           C  
ATOM   3009  CB  ASP B 149      -8.977  34.344 -17.109  1.00 83.69           C  
ATOM   3010  O   ASP B 149      -6.090  35.312 -15.906  1.00 83.69           O  
ATOM   3011  CG  ASP B 149      -8.070  33.281 -17.703  1.00 83.69           C  
ATOM   3012  OD1 ASP B 149      -7.352  33.562 -18.688  1.00 83.69           O  
ATOM   3013  OD2 ASP B 149      -8.086  32.125 -17.203  1.00 83.69           O  
ATOM   3014  N   ALA B 150      -7.738  35.906 -14.555  1.00 88.88           N  
ATOM   3015  CA  ALA B 150      -7.055  35.750 -13.281  1.00 88.88           C  
ATOM   3016  C   ALA B 150      -7.848  34.812 -12.359  1.00 88.88           C  
ATOM   3017  CB  ALA B 150      -6.828  37.094 -12.602  1.00 88.88           C  
ATOM   3018  O   ALA B 150      -9.078  34.844 -12.352  1.00 88.88           O  
ATOM   3019  N   HIS B 151      -7.117  34.000 -11.734  1.00 91.25           N  
ATOM   3020  CA  HIS B 151      -7.762  33.031 -10.875  1.00 91.25           C  
ATOM   3021  C   HIS B 151      -7.137  33.031  -9.484  1.00 91.25           C  
ATOM   3022  CB  HIS B 151      -7.676  31.625 -11.492  1.00 91.25           C  
ATOM   3023  O   HIS B 151      -5.957  33.344  -9.328  1.00 91.25           O  
ATOM   3024  CG  HIS B 151      -8.148  31.578 -12.914  1.00 91.25           C  
ATOM   3025  CD2 HIS B 151      -7.469  31.391 -14.070  1.00 91.25           C  
ATOM   3026  ND1 HIS B 151      -9.469  31.719 -13.258  1.00 91.25           N  
ATOM   3027  CE1 HIS B 151      -9.586  31.625 -14.570  1.00 91.25           C  
ATOM   3028  NE2 HIS B 151      -8.391  31.422 -15.086  1.00 91.25           N  
ATOM   3029  N   ALA B 152      -7.910  32.750  -8.500  1.00 93.62           N  
ATOM   3030  CA  ALA B 152      -7.449  32.500  -7.133  1.00 93.62           C  
ATOM   3031  C   ALA B 152      -7.680  31.047  -6.734  1.00 93.62           C  
ATOM   3032  CB  ALA B 152      -8.148  33.438  -6.152  1.00 93.62           C  
ATOM   3033  O   ALA B 152      -8.812  30.641  -6.465  1.00 93.62           O  
ATOM   3034  N   CYS B 153      -6.621  30.312  -6.715  1.00 94.44           N  
ATOM   3035  CA  CYS B 153      -6.727  28.906  -6.387  1.00 94.44           C  
ATOM   3036  C   CYS B 153      -6.539  28.672  -4.891  1.00 94.44           C  
ATOM   3037  CB  CYS B 153      -5.691  28.094  -7.168  1.00 94.44           C  
ATOM   3038  O   CYS B 153      -5.484  28.984  -4.340  1.00 94.44           O  
ATOM   3039  SG  CYS B 153      -5.984  28.062  -8.953  1.00 94.44           S  
ATOM   3040  N   PRO B 154      -7.469  28.094  -4.273  1.00 95.50           N  
ATOM   3041  CA  PRO B 154      -7.375  27.922  -2.820  1.00 95.50           C  
ATOM   3042  C   PRO B 154      -6.723  26.609  -2.426  1.00 95.50           C  
ATOM   3043  CB  PRO B 154      -8.836  27.969  -2.363  1.00 95.50           C  
ATOM   3044  O   PRO B 154      -6.812  25.625  -3.168  1.00 95.50           O  
ATOM   3045  CG  PRO B 154      -9.609  27.359  -3.486  1.00 95.50           C  
ATOM   3046  CD  PRO B 154      -8.938  27.734  -4.781  1.00 95.50           C  
ATOM   3047  N   LEU B 155      -6.035  26.578  -1.396  1.00 95.75           N  
ATOM   3048  CA  LEU B 155      -5.648  25.406  -0.634  1.00 95.75           C  
ATOM   3049  C   LEU B 155      -6.223  25.453   0.778  1.00 95.75           C  
ATOM   3050  CB  LEU B 155      -4.121  25.281  -0.571  1.00 95.75           C  
ATOM   3051  O   LEU B 155      -5.824  26.297   1.585  1.00 95.75           O  
ATOM   3052  CG  LEU B 155      -3.568  23.984   0.029  1.00 95.75           C  
ATOM   3053  CD1 LEU B 155      -3.918  22.797  -0.859  1.00 95.75           C  
ATOM   3054  CD2 LEU B 155      -2.059  24.094   0.223  1.00 95.75           C  
ATOM   3055  N   LYS B 156      -7.168  24.562   1.086  1.00 95.81           N  
ATOM   3056  CA  LYS B 156      -7.895  24.562   2.352  1.00 95.81           C  
ATOM   3057  C   LYS B 156      -7.520  23.359   3.203  1.00 95.81           C  
ATOM   3058  CB  LYS B 156      -9.406  24.578   2.102  1.00 95.81           C  
ATOM   3059  O   LYS B 156      -7.461  22.234   2.705  1.00 95.81           O  
ATOM   3060  CG  LYS B 156      -9.875  25.734   1.236  1.00 95.81           C  
ATOM   3061  CD  LYS B 156     -11.383  25.672   0.993  1.00 95.81           C  
ATOM   3062  CE  LYS B 156     -11.852  26.812   0.099  1.00 95.81           C  
ATOM   3063  NZ  LYS B 156     -13.320  26.750  -0.156  1.00 95.81           N  
ATOM   3064  N   PHE B 157      -7.230  23.609   4.430  1.00 95.12           N  
ATOM   3065  CA  PHE B 157      -6.930  22.484   5.312  1.00 95.12           C  
ATOM   3066  C   PHE B 157      -7.480  22.734   6.711  1.00 95.12           C  
ATOM   3067  CB  PHE B 157      -5.418  22.250   5.379  1.00 95.12           C  
ATOM   3068  O   PHE B 157      -7.793  23.875   7.066  1.00 95.12           O  
ATOM   3069  CG  PHE B 157      -4.645  23.375   5.988  1.00 95.12           C  
ATOM   3070  CD1 PHE B 157      -4.133  24.406   5.195  1.00 95.12           C  
ATOM   3071  CD2 PHE B 157      -4.430  23.438   7.359  1.00 95.12           C  
ATOM   3072  CE1 PHE B 157      -3.416  25.453   5.758  1.00 95.12           C  
ATOM   3073  CE2 PHE B 157      -3.717  24.484   7.930  1.00 95.12           C  
ATOM   3074  CZ  PHE B 157      -3.209  25.484   7.129  1.00 95.12           C  
ATOM   3075  N   GLY B 158      -7.668  21.703   7.465  1.00 95.38           N  
ATOM   3076  CA  GLY B 158      -8.180  21.719   8.828  1.00 95.38           C  
ATOM   3077  C   GLY B 158      -8.219  20.328   9.461  1.00 95.38           C  
ATOM   3078  O   GLY B 158      -7.691  19.375   8.898  1.00 95.38           O  
ATOM   3079  N   SER B 159      -8.766  20.312  10.625  1.00 95.19           N  
ATOM   3080  CA  SER B 159      -8.891  19.047  11.320  1.00 95.19           C  
ATOM   3081  C   SER B 159     -10.016  18.203  10.727  1.00 95.19           C  
ATOM   3082  CB  SER B 159      -9.141  19.266  12.812  1.00 95.19           C  
ATOM   3083  O   SER B 159     -11.078  18.719  10.391  1.00 95.19           O  
ATOM   3084  OG  SER B 159      -9.469  18.047  13.453  1.00 95.19           O  
ATOM   3085  N   TYR B 160      -9.789  17.016  10.664  1.00 93.06           N  
ATOM   3086  CA  TYR B 160     -10.820  16.125  10.141  1.00 93.06           C  
ATOM   3087  C   TYR B 160     -11.852  15.797  11.211  1.00 93.06           C  
ATOM   3088  CB  TYR B 160     -10.188  14.844   9.602  1.00 93.06           C  
ATOM   3089  O   TYR B 160     -13.055  15.812  10.945  1.00 93.06           O  
ATOM   3090  CG  TYR B 160     -11.172  13.930   8.906  1.00 93.06           C  
ATOM   3091  CD1 TYR B 160     -11.664  12.789   9.539  1.00 93.06           C  
ATOM   3092  CD2 TYR B 160     -11.609  14.203   7.617  1.00 93.06           C  
ATOM   3093  CE1 TYR B 160     -12.570  11.945   8.906  1.00 93.06           C  
ATOM   3094  CE2 TYR B 160     -12.508  13.367   6.969  1.00 93.06           C  
ATOM   3095  OH  TYR B 160     -13.875  11.406   6.984  1.00 93.06           O  
ATOM   3096  CZ  TYR B 160     -12.984  12.242   7.621  1.00 93.06           C  
ATOM   3097  N   ALA B 161     -11.398  15.555  12.344  1.00 93.50           N  
ATOM   3098  CA  ALA B 161     -12.305  15.000  13.344  1.00 93.50           C  
ATOM   3099  C   ALA B 161     -12.547  16.000  14.469  1.00 93.50           C  
ATOM   3100  CB  ALA B 161     -11.742  13.695  13.906  1.00 93.50           C  
ATOM   3101  O   ALA B 161     -13.633  16.031  15.055  1.00 93.50           O  
ATOM   3102  N   TYR B 162     -11.586  16.812  14.781  1.00 94.88           N  
ATOM   3103  CA  TYR B 162     -11.664  17.656  15.969  1.00 94.88           C  
ATOM   3104  C   TYR B 162     -12.336  18.984  15.648  1.00 94.88           C  
ATOM   3105  CB  TYR B 162     -10.266  17.891  16.547  1.00 94.88           C  
ATOM   3106  O   TYR B 162     -11.867  19.734  14.789  1.00 94.88           O  
ATOM   3107  CG  TYR B 162      -9.562  16.625  16.984  1.00 94.88           C  
ATOM   3108  CD1 TYR B 162      -9.906  16.000  18.188  1.00 94.88           C  
ATOM   3109  CD2 TYR B 162      -8.555  16.062  16.219  1.00 94.88           C  
ATOM   3110  CE1 TYR B 162      -9.266  14.844  18.594  1.00 94.88           C  
ATOM   3111  CE2 TYR B 162      -7.902  14.906  16.625  1.00 94.88           C  
ATOM   3112  OH  TYR B 162      -7.621  13.156  18.219  1.00 94.88           O  
ATOM   3113  CZ  TYR B 162      -8.266  14.305  17.812  1.00 94.88           C  
ATOM   3114  N   THR B 163     -13.336  19.297  16.391  1.00 94.81           N  
ATOM   3115  CA  THR B 163     -14.047  20.562  16.219  1.00 94.81           C  
ATOM   3116  C   THR B 163     -13.234  21.734  16.766  1.00 94.81           C  
ATOM   3117  CB  THR B 163     -15.422  20.531  16.906  1.00 94.81           C  
ATOM   3118  O   THR B 163     -12.188  21.516  17.391  1.00 94.81           O  
ATOM   3119  CG2 THR B 163     -16.250  19.328  16.438  1.00 94.81           C  
ATOM   3120  OG1 THR B 163     -15.242  20.438  18.328  1.00 94.81           O  
ATOM   3121  N   ARG B 164     -13.711  22.906  16.531  1.00 95.19           N  
ATOM   3122  CA  ARG B 164     -13.000  24.094  16.984  1.00 95.19           C  
ATOM   3123  C   ARG B 164     -12.922  24.141  18.516  1.00 95.19           C  
ATOM   3124  CB  ARG B 164     -13.672  25.359  16.453  1.00 95.19           C  
ATOM   3125  O   ARG B 164     -12.109  24.875  19.078  1.00 95.19           O  
ATOM   3126  CG  ARG B 164     -15.039  25.625  17.062  1.00 95.19           C  
ATOM   3127  CD  ARG B 164     -15.633  26.938  16.547  1.00 95.19           C  
ATOM   3128  NE  ARG B 164     -15.289  28.062  17.422  1.00 95.19           N  
ATOM   3129  NH1 ARG B 164     -16.438  29.625  16.172  1.00 95.19           N  
ATOM   3130  NH2 ARG B 164     -15.312  30.266  18.062  1.00 95.19           N  
ATOM   3131  CZ  ARG B 164     -15.688  29.312  17.219  1.00 95.19           C  
ATOM   3132  N   ALA B 165     -13.773  23.359  19.156  1.00 93.62           N  
ATOM   3133  CA  ALA B 165     -13.734  23.312  20.609  1.00 93.62           C  
ATOM   3134  C   ALA B 165     -12.578  22.438  21.094  1.00 93.62           C  
ATOM   3135  CB  ALA B 165     -15.055  22.781  21.172  1.00 93.62           C  
ATOM   3136  O   ALA B 165     -12.219  22.453  22.281  1.00 93.62           O  
ATOM   3137  N   GLU B 166     -11.984  21.688  20.219  1.00 94.81           N  
ATOM   3138  CA  GLU B 166     -10.930  20.750  20.594  1.00 94.81           C  
ATOM   3139  C   GLU B 166      -9.586  21.156  19.984  1.00 94.81           C  
ATOM   3140  CB  GLU B 166     -11.297  19.328  20.141  1.00 94.81           C  
ATOM   3141  O   GLU B 166      -8.570  21.172  20.672  1.00 94.81           O  
ATOM   3142  CG  GLU B 166     -12.508  18.750  20.859  1.00 94.81           C  
ATOM   3143  CD  GLU B 166     -12.859  17.344  20.406  1.00 94.81           C  
ATOM   3144  OE1 GLU B 166     -12.602  16.375  21.172  1.00 94.81           O  
ATOM   3145  OE2 GLU B 166     -13.398  17.203  19.297  1.00 94.81           O  
ATOM   3146  N   VAL B 167      -9.547  21.422  18.688  1.00 96.38           N  
ATOM   3147  CA  VAL B 167      -8.320  21.797  17.984  1.00 96.38           C  
ATOM   3148  C   VAL B 167      -8.555  23.031  17.141  1.00 96.38           C  
ATOM   3149  CB  VAL B 167      -7.805  20.625  17.109  1.00 96.38           C  
ATOM   3150  O   VAL B 167      -9.570  23.141  16.438  1.00 96.38           O  
ATOM   3151  CG1 VAL B 167      -6.625  21.094  16.250  1.00 96.38           C  
ATOM   3152  CG2 VAL B 167      -7.410  19.438  17.969  1.00 96.38           C  
ATOM   3153  N   VAL B 168      -7.691  23.953  17.219  1.00 96.94           N  
ATOM   3154  CA  VAL B 168      -7.734  25.141  16.375  1.00 96.94           C  
ATOM   3155  C   VAL B 168      -6.402  25.297  15.656  1.00 96.94           C  
ATOM   3156  CB  VAL B 168      -8.055  26.406  17.203  1.00 96.94           C  
ATOM   3157  O   VAL B 168      -5.355  24.891  16.156  1.00 96.94           O  
ATOM   3158  CG1 VAL B 168      -9.453  26.328  17.797  1.00 96.94           C  
ATOM   3159  CG2 VAL B 168      -7.012  26.609  18.297  1.00 96.94           C  
ATOM   3160  N   TYR B 169      -6.516  25.812  14.500  1.00 96.44           N  
ATOM   3161  CA  TYR B 169      -5.324  26.062  13.695  1.00 96.44           C  
ATOM   3162  C   TYR B 169      -5.016  27.562  13.625  1.00 96.44           C  
ATOM   3163  CB  TYR B 169      -5.504  25.500  12.281  1.00 96.44           C  
ATOM   3164  O   TYR B 169      -5.926  28.391  13.609  1.00 96.44           O  
ATOM   3165  CG  TYR B 169      -5.492  24.000  12.219  1.00 96.44           C  
ATOM   3166  CD1 TYR B 169      -4.344  23.297  11.844  1.00 96.44           C  
ATOM   3167  CD2 TYR B 169      -6.633  23.266  12.539  1.00 96.44           C  
ATOM   3168  CE1 TYR B 169      -4.332  21.906  11.789  1.00 96.44           C  
ATOM   3169  CE2 TYR B 169      -6.629  21.875  12.484  1.00 96.44           C  
ATOM   3170  OH  TYR B 169      -5.469  19.828  12.055  1.00 96.44           O  
ATOM   3171  CZ  TYR B 169      -5.477  21.203  12.109  1.00 96.44           C  
ATOM   3172  N   GLU B 170      -3.742  27.875  13.633  1.00 95.31           N  
ATOM   3173  CA  GLU B 170      -3.254  29.234  13.445  1.00 95.31           C  
ATOM   3174  C   GLU B 170      -2.020  29.266  12.547  1.00 95.31           C  
ATOM   3175  CB  GLU B 170      -2.934  29.891  14.789  1.00 95.31           C  
ATOM   3176  O   GLU B 170      -1.293  28.266  12.453  1.00 95.31           O  
ATOM   3177  CG  GLU B 170      -4.164  30.172  15.648  1.00 95.31           C  
ATOM   3178  CD  GLU B 170      -3.854  30.969  16.906  1.00 95.31           C  
ATOM   3179  OE1 GLU B 170      -4.789  31.281  17.672  1.00 95.31           O  
ATOM   3180  OE2 GLU B 170      -2.664  31.297  17.109  1.00 95.31           O  
ATOM   3181  N   TRP B 171      -1.868  30.312  11.805  1.00 94.94           N  
ATOM   3182  CA  TRP B 171      -0.638  30.500  11.047  1.00 94.94           C  
ATOM   3183  C   TRP B 171       0.540  30.781  11.969  1.00 94.94           C  
ATOM   3184  CB  TRP B 171      -0.793  31.625  10.031  1.00 94.94           C  
ATOM   3185  O   TRP B 171       0.409  31.531  12.938  1.00 94.94           O  
ATOM   3186  CG  TRP B 171      -1.819  31.359   8.969  1.00 94.94           C  
ATOM   3187  CD1 TRP B 171      -3.045  31.953   8.844  1.00 94.94           C  
ATOM   3188  CD2 TRP B 171      -1.710  30.438   7.891  1.00 94.94           C  
ATOM   3189  CE2 TRP B 171      -2.908  30.516   7.145  1.00 94.94           C  
ATOM   3190  CE3 TRP B 171      -0.715  29.547   7.480  1.00 94.94           C  
ATOM   3191  NE1 TRP B 171      -3.705  31.453   7.750  1.00 94.94           N  
ATOM   3192  CH2 TRP B 171      -2.146  28.875   5.629  1.00 94.94           C  
ATOM   3193  CZ2 TRP B 171      -3.137  29.734   6.012  1.00 94.94           C  
ATOM   3194  CZ3 TRP B 171      -0.944  28.766   6.348  1.00 94.94           C  
ATOM   3195  N   THR B 172       1.606  30.094  11.812  1.00 91.19           N  
ATOM   3196  CA  THR B 172       2.764  30.203  12.695  1.00 91.19           C  
ATOM   3197  C   THR B 172       3.262  31.641  12.766  1.00 91.19           C  
ATOM   3198  CB  THR B 172       3.908  29.281  12.227  1.00 91.19           C  
ATOM   3199  O   THR B 172       3.566  32.156  13.844  1.00 91.19           O  
ATOM   3200  CG2 THR B 172       5.098  29.359  13.180  1.00 91.19           C  
ATOM   3201  OG1 THR B 172       3.438  27.938  12.180  1.00 91.19           O  
ATOM   3202  N   ARG B 173       3.457  32.219  11.609  1.00 85.56           N  
ATOM   3203  CA  ARG B 173       3.912  33.594  11.539  1.00 85.56           C  
ATOM   3204  C   ARG B 173       2.814  34.500  11.000  1.00 85.56           C  
ATOM   3205  CB  ARG B 173       5.164  33.719  10.672  1.00 85.56           C  
ATOM   3206  O   ARG B 173       1.638  34.156  11.000  1.00 85.56           O  
ATOM   3207  CG  ARG B 173       6.348  32.906  11.188  1.00 85.56           C  
ATOM   3208  CD  ARG B 173       7.547  33.000  10.258  1.00 85.56           C  
ATOM   3209  NE  ARG B 173       8.242  31.734  10.133  1.00 85.56           N  
ATOM   3210  NH1 ARG B 173       9.969  32.562   8.836  1.00 85.56           N  
ATOM   3211  NH2 ARG B 173       9.930  30.344   9.414  1.00 85.56           N  
ATOM   3212  CZ  ARG B 173       9.375  31.547   9.461  1.00 85.56           C  
ATOM   3213  N   GLU B 174       3.242  35.688  10.633  1.00 81.38           N  
ATOM   3214  CA  GLU B 174       2.307  36.594   9.938  1.00 81.38           C  
ATOM   3215  C   GLU B 174       1.832  35.969   8.625  1.00 81.38           C  
ATOM   3216  CB  GLU B 174       2.951  37.938   9.664  1.00 81.38           C  
ATOM   3217  O   GLU B 174       2.570  35.219   7.988  1.00 81.38           O  
ATOM   3218  CG  GLU B 174       3.178  38.781  10.922  1.00 81.38           C  
ATOM   3219  CD  GLU B 174       3.428  40.250  10.625  1.00 81.38           C  
ATOM   3220  OE1 GLU B 174       3.514  41.062  11.578  1.00 81.38           O  
ATOM   3221  OE2 GLU B 174       3.539  40.594   9.430  1.00 81.38           O  
ATOM   3222  N   PRO B 175       0.566  36.156   8.367  1.00 73.44           N  
ATOM   3223  CA  PRO B 175      -0.048  35.531   7.199  1.00 73.44           C  
ATOM   3224  C   PRO B 175       0.854  35.562   5.969  1.00 73.44           C  
ATOM   3225  CB  PRO B 175      -1.314  36.344   6.977  1.00 73.44           C  
ATOM   3226  O   PRO B 175       0.985  34.562   5.262  1.00 73.44           O  
ATOM   3227  CG  PRO B 175      -1.665  36.875   8.328  1.00 73.44           C  
ATOM   3228  CD  PRO B 175      -0.396  37.094   9.102  1.00 73.44           C  
ATOM   3229  N   ALA B 176       1.513  36.625   5.805  1.00 72.19           N  
ATOM   3230  CA  ALA B 176       2.334  36.781   4.605  1.00 72.19           C  
ATOM   3231  C   ALA B 176       3.574  35.875   4.672  1.00 72.19           C  
ATOM   3232  CB  ALA B 176       2.734  38.219   4.418  1.00 72.19           C  
ATOM   3233  O   ALA B 176       4.168  35.562   3.643  1.00 72.19           O  
ATOM   3234  N   ARG B 177       3.889  35.406   5.840  1.00 83.38           N  
ATOM   3235  CA  ARG B 177       5.160  34.719   5.977  1.00 83.38           C  
ATOM   3236  C   ARG B 177       4.941  33.219   6.281  1.00 83.38           C  
ATOM   3237  CB  ARG B 177       6.016  35.344   7.070  1.00 83.38           C  
ATOM   3238  O   ARG B 177       5.895  32.438   6.309  1.00 83.38           O  
ATOM   3239  CG  ARG B 177       6.539  36.719   6.715  1.00 83.38           C  
ATOM   3240  CD  ARG B 177       7.512  37.250   7.762  1.00 83.38           C  
ATOM   3241  NE  ARG B 177       8.086  38.531   7.371  1.00 83.38           N  
ATOM   3242  NH1 ARG B 177       9.445  38.719   9.234  1.00 83.38           N  
ATOM   3243  NH2 ARG B 177       9.445  40.375   7.629  1.00 83.38           N  
ATOM   3244  CZ  ARG B 177       8.984  39.219   8.078  1.00 83.38           C  
ATOM   3245  N   SER B 178       3.730  32.875   6.469  1.00 90.19           N  
ATOM   3246  CA  SER B 178       3.459  31.500   6.828  1.00 90.19           C  
ATOM   3247  C   SER B 178       3.354  30.625   5.590  1.00 90.19           C  
ATOM   3248  CB  SER B 178       2.170  31.406   7.648  1.00 90.19           C  
ATOM   3249  O   SER B 178       3.424  29.391   5.688  1.00 90.19           O  
ATOM   3250  OG  SER B 178       2.338  32.000   8.922  1.00 90.19           O  
ATOM   3251  N   VAL B 179       3.164  31.297   4.465  1.00 92.31           N  
ATOM   3252  CA  VAL B 179       3.178  30.578   3.197  1.00 92.31           C  
ATOM   3253  C   VAL B 179       4.203  31.203   2.256  1.00 92.31           C  
ATOM   3254  CB  VAL B 179       1.780  30.562   2.537  1.00 92.31           C  
ATOM   3255  O   VAL B 179       4.066  32.375   1.867  1.00 92.31           O  
ATOM   3256  CG1 VAL B 179       1.807  29.781   1.230  1.00 92.31           C  
ATOM   3257  CG2 VAL B 179       0.741  29.984   3.496  1.00 92.31           C  
ATOM   3258  N   VAL B 180       5.227  30.484   1.987  1.00 90.50           N  
ATOM   3259  CA  VAL B 180       6.305  30.984   1.140  1.00 90.50           C  
ATOM   3260  C   VAL B 180       6.457  30.094  -0.086  1.00 90.50           C  
ATOM   3261  CB  VAL B 180       7.641  31.062   1.910  1.00 90.50           C  
ATOM   3262  O   VAL B 180       6.441  28.859   0.031  1.00 90.50           O  
ATOM   3263  CG1 VAL B 180       8.750  31.594   1.007  1.00 90.50           C  
ATOM   3264  CG2 VAL B 180       7.488  31.953   3.148  1.00 90.50           C  
ATOM   3265  N   VAL B 181       6.551  30.688  -1.229  1.00 89.56           N  
ATOM   3266  CA  VAL B 181       6.805  29.969  -2.469  1.00 89.56           C  
ATOM   3267  C   VAL B 181       8.266  30.141  -2.881  1.00 89.56           C  
ATOM   3268  CB  VAL B 181       5.871  30.438  -3.604  1.00 89.56           C  
ATOM   3269  O   VAL B 181       8.773  31.266  -2.926  1.00 89.56           O  
ATOM   3270  CG1 VAL B 181       6.145  29.656  -4.891  1.00 89.56           C  
ATOM   3271  CG2 VAL B 181       4.406  30.297  -3.188  1.00 89.56           C  
ATOM   3272  N   ALA B 182       8.859  29.047  -3.123  1.00 86.12           N  
ATOM   3273  CA  ALA B 182      10.258  29.094  -3.537  1.00 86.12           C  
ATOM   3274  C   ALA B 182      10.438  29.938  -4.793  1.00 86.12           C  
ATOM   3275  CB  ALA B 182      10.789  27.688  -3.771  1.00 86.12           C  
ATOM   3276  O   ALA B 182       9.562  29.953  -5.664  1.00 86.12           O  
ATOM   3277  N   GLU B 183      11.562  30.656  -4.930  1.00 78.00           N  
ATOM   3278  CA  GLU B 183      11.844  31.547  -6.047  1.00 78.00           C  
ATOM   3279  C   GLU B 183      11.812  30.797  -7.375  1.00 78.00           C  
ATOM   3280  CB  GLU B 183      13.195  32.250  -5.859  1.00 78.00           C  
ATOM   3281  O   GLU B 183      11.266  31.297  -8.359  1.00 78.00           O  
ATOM   3282  CG  GLU B 183      13.164  33.438  -4.914  1.00 78.00           C  
ATOM   3283  CD  GLU B 183      14.492  34.156  -4.805  1.00 78.00           C  
ATOM   3284  OE1 GLU B 183      14.570  35.188  -4.094  1.00 78.00           O  
ATOM   3285  OE2 GLU B 183      15.469  33.688  -5.434  1.00 78.00           O  
ATOM   3286  N   ASP B 184      12.320  29.594  -7.387  1.00 71.62           N  
ATOM   3287  CA  ASP B 184      12.352  28.812  -8.609  1.00 71.62           C  
ATOM   3288  C   ASP B 184      11.297  27.703  -8.570  1.00 71.62           C  
ATOM   3289  CB  ASP B 184      13.742  28.203  -8.828  1.00 71.62           C  
ATOM   3290  O   ASP B 184      11.398  26.719  -9.297  1.00 71.62           O  
ATOM   3291  CG  ASP B 184      14.828  29.250  -8.930  1.00 71.62           C  
ATOM   3292  OD1 ASP B 184      14.539  30.406  -9.312  1.00 71.62           O  
ATOM   3293  OD2 ASP B 184      16.000  28.922  -8.641  1.00 71.62           O  
ATOM   3294  N   GLY B 185      10.328  27.922  -7.840  1.00 69.31           N  
ATOM   3295  CA  GLY B 185       9.398  26.828  -7.602  1.00 69.31           C  
ATOM   3296  C   GLY B 185       8.188  26.859  -8.523  1.00 69.31           C  
ATOM   3297  O   GLY B 185       7.367  25.953  -8.508  1.00 69.31           O  
ATOM   3298  N   SER B 186       8.156  27.844  -9.273  1.00 67.69           N  
ATOM   3299  CA  SER B 186       6.961  27.938 -10.109  1.00 67.69           C  
ATOM   3300  C   SER B 186       7.160  27.250 -11.453  1.00 67.69           C  
ATOM   3301  CB  SER B 186       6.598  29.406 -10.336  1.00 67.69           C  
ATOM   3302  O   SER B 186       8.141  27.500 -12.148  1.00 67.69           O  
ATOM   3303  OG  SER B 186       5.500  29.531 -11.227  1.00 67.69           O  
ATOM   3304  N   ARG B 187       6.375  26.250 -11.594  1.00 66.75           N  
ATOM   3305  CA  ARG B 187       6.406  25.500 -12.844  1.00 66.75           C  
ATOM   3306  C   ARG B 187       5.145  25.750 -13.664  1.00 66.75           C  
ATOM   3307  CB  ARG B 187       6.555  24.000 -12.562  1.00 66.75           C  
ATOM   3308  O   ARG B 187       4.410  24.812 -13.992  1.00 66.75           O  
ATOM   3309  CG  ARG B 187       7.812  23.641 -11.789  1.00 66.75           C  
ATOM   3310  CD  ARG B 187       7.906  22.141 -11.523  1.00 66.75           C  
ATOM   3311  NE  ARG B 187       9.109  21.797 -10.773  1.00 66.75           N  
ATOM   3312  NH1 ARG B 187       8.656  19.547 -10.672  1.00 66.75           N  
ATOM   3313  NH2 ARG B 187      10.562  20.375  -9.711  1.00 66.75           N  
ATOM   3314  CZ  ARG B 187       9.438  20.578 -10.391  1.00 66.75           C  
ATOM   3315  N   LEU B 188       4.996  27.000 -13.891  1.00 74.12           N  
ATOM   3316  CA  LEU B 188       3.783  27.375 -14.609  1.00 74.12           C  
ATOM   3317  C   LEU B 188       4.086  27.656 -16.078  1.00 74.12           C  
ATOM   3318  CB  LEU B 188       3.137  28.594 -13.961  1.00 74.12           C  
ATOM   3319  O   LEU B 188       5.074  28.328 -16.391  1.00 74.12           O  
ATOM   3320  CG  LEU B 188       2.646  28.422 -12.523  1.00 74.12           C  
ATOM   3321  CD1 LEU B 188       2.332  29.781 -11.906  1.00 74.12           C  
ATOM   3322  CD2 LEU B 188       1.422  27.516 -12.484  1.00 74.12           C  
ATOM   3323  N   ASN B 189       3.500  26.938 -16.953  1.00 69.69           N  
ATOM   3324  CA  ASN B 189       3.684  27.188 -18.391  1.00 69.69           C  
ATOM   3325  C   ASN B 189       2.738  28.266 -18.891  1.00 69.69           C  
ATOM   3326  CB  ASN B 189       3.488  25.906 -19.188  1.00 69.69           C  
ATOM   3327  O   ASN B 189       3.119  29.094 -19.719  1.00 69.69           O  
ATOM   3328  CG  ASN B 189       4.598  24.891 -18.969  1.00 69.69           C  
ATOM   3329  ND2 ASN B 189       4.316  23.625 -19.234  1.00 69.69           N  
ATOM   3330  OD1 ASN B 189       5.699  25.250 -18.531  1.00 69.69           O  
ATOM   3331  N   GLN B 190       1.601  28.312 -18.328  1.00 77.56           N  
ATOM   3332  CA  GLN B 190       0.564  29.172 -18.891  1.00 77.56           C  
ATOM   3333  C   GLN B 190       0.195  30.297 -17.906  1.00 77.56           C  
ATOM   3334  CB  GLN B 190      -0.678  28.359 -19.250  1.00 77.56           C  
ATOM   3335  O   GLN B 190      -0.508  31.234 -18.281  1.00 77.56           O  
ATOM   3336  CG  GLN B 190      -0.441  27.328 -20.344  1.00 77.56           C  
ATOM   3337  CD  GLN B 190      -1.673  26.500 -20.641  1.00 77.56           C  
ATOM   3338  NE2 GLN B 190      -1.556  25.594 -21.594  1.00 77.56           N  
ATOM   3339  OE1 GLN B 190      -2.721  26.656 -20.000  1.00 77.56           O  
ATOM   3340  N   TYR B 191       0.724  30.234 -16.750  1.00 85.19           N  
ATOM   3341  CA  TYR B 191       0.297  31.172 -15.727  1.00 85.19           C  
ATOM   3342  C   TYR B 191       1.498  31.797 -15.023  1.00 85.19           C  
ATOM   3343  CB  TYR B 191      -0.610  30.484 -14.703  1.00 85.19           C  
ATOM   3344  O   TYR B 191       2.584  31.203 -15.000  1.00 85.19           O  
ATOM   3345  CG  TYR B 191      -1.947  30.062 -15.266  1.00 85.19           C  
ATOM   3346  CD1 TYR B 191      -3.004  30.969 -15.344  1.00 85.19           C  
ATOM   3347  CD2 TYR B 191      -2.156  28.766 -15.719  1.00 85.19           C  
ATOM   3348  CE1 TYR B 191      -4.238  30.578 -15.859  1.00 85.19           C  
ATOM   3349  CE2 TYR B 191      -3.387  28.375 -16.234  1.00 85.19           C  
ATOM   3350  OH  TYR B 191      -5.641  28.906 -16.812  1.00 85.19           O  
ATOM   3351  CZ  TYR B 191      -4.422  29.281 -16.297  1.00 85.19           C  
ATOM   3352  N   ASP B 192       1.231  33.000 -14.578  1.00 87.00           N  
ATOM   3353  CA  ASP B 192       2.145  33.625 -13.625  1.00 87.00           C  
ATOM   3354  C   ASP B 192       1.545  33.625 -12.219  1.00 87.00           C  
ATOM   3355  CB  ASP B 192       2.496  35.031 -14.062  1.00 87.00           C  
ATOM   3356  O   ASP B 192       0.350  33.875 -12.055  1.00 87.00           O  
ATOM   3357  CG  ASP B 192       3.398  35.062 -15.289  1.00 87.00           C  
ATOM   3358  OD1 ASP B 192       4.219  34.156 -15.469  1.00 87.00           O  
ATOM   3359  OD2 ASP B 192       3.291  36.031 -16.078  1.00 87.00           O  
ATOM   3360  N   LEU B 193       2.367  33.281 -11.328  1.00 90.81           N  
ATOM   3361  CA  LEU B 193       1.952  33.406  -9.930  1.00 90.81           C  
ATOM   3362  C   LEU B 193       2.186  34.812  -9.398  1.00 90.81           C  
ATOM   3363  CB  LEU B 193       2.707  32.375  -9.070  1.00 90.81           C  
ATOM   3364  O   LEU B 193       3.330  35.250  -9.266  1.00 90.81           O  
ATOM   3365  CG  LEU B 193       2.357  32.375  -7.578  1.00 90.81           C  
ATOM   3366  CD1 LEU B 193       0.909  31.938  -7.383  1.00 90.81           C  
ATOM   3367  CD2 LEU B 193       3.305  31.438  -6.816  1.00 90.81           C  
ATOM   3368  N   LEU B 194       1.163  35.500  -9.109  1.00 89.62           N  
ATOM   3369  CA  LEU B 194       1.248  36.906  -8.680  1.00 89.62           C  
ATOM   3370  C   LEU B 194       1.533  37.000  -7.188  1.00 89.62           C  
ATOM   3371  CB  LEU B 194      -0.050  37.656  -9.016  1.00 89.62           C  
ATOM   3372  O   LEU B 194       2.076  38.000  -6.719  1.00 89.62           O  
ATOM   3373  CG  LEU B 194      -0.405  37.750 -10.500  1.00 89.62           C  
ATOM   3374  CD1 LEU B 194      -1.782  38.406 -10.664  1.00 89.62           C  
ATOM   3375  CD2 LEU B 194       0.655  38.562 -11.242  1.00 89.62           C  
ATOM   3376  N   GLY B 195       1.109  35.969  -6.488  1.00 89.94           N  
ATOM   3377  CA  GLY B 195       1.258  35.969  -5.039  1.00 89.94           C  
ATOM   3378  C   GLY B 195       0.241  35.094  -4.344  1.00 89.94           C  
ATOM   3379  O   GLY B 195      -0.428  34.281  -4.984  1.00 89.94           O  
ATOM   3380  N   GLN B 196       0.316  35.094  -3.029  1.00 92.38           N  
ATOM   3381  CA  GLN B 196      -0.621  34.312  -2.244  1.00 92.38           C  
ATOM   3382  C   GLN B 196      -1.159  35.094  -1.059  1.00 92.38           C  
ATOM   3383  CB  GLN B 196       0.045  33.000  -1.753  1.00 92.38           C  
ATOM   3384  O   GLN B 196      -0.490  36.000  -0.558  1.00 92.38           O  
ATOM   3385  CG  GLN B 196       1.225  33.250  -0.819  1.00 92.38           C  
ATOM   3386  CD  GLN B 196       2.492  33.625  -1.560  1.00 92.38           C  
ATOM   3387  NE2 GLN B 196       3.580  33.812  -0.818  1.00 92.38           N  
ATOM   3388  OE1 GLN B 196       2.496  33.750  -2.789  1.00 92.38           O  
ATOM   3389  N   THR B 197      -2.338  34.906  -0.688  1.00 93.69           N  
ATOM   3390  CA  THR B 197      -2.971  35.438   0.509  1.00 93.69           C  
ATOM   3391  C   THR B 197      -3.490  34.312   1.402  1.00 93.69           C  
ATOM   3392  CB  THR B 197      -4.129  36.375   0.147  1.00 93.69           C  
ATOM   3393  O   THR B 197      -3.725  33.188   0.932  1.00 93.69           O  
ATOM   3394  CG2 THR B 197      -3.621  37.625  -0.589  1.00 93.69           C  
ATOM   3395  OG1 THR B 197      -5.062  35.688  -0.693  1.00 93.69           O  
ATOM   3396  N   VAL B 198      -3.508  34.562   2.670  1.00 94.38           N  
ATOM   3397  CA  VAL B 198      -3.949  33.531   3.605  1.00 94.38           C  
ATOM   3398  C   VAL B 198      -5.160  34.031   4.391  1.00 94.38           C  
ATOM   3399  CB  VAL B 198      -2.818  33.125   4.574  1.00 94.38           C  
ATOM   3400  O   VAL B 198      -5.320  35.250   4.594  1.00 94.38           O  
ATOM   3401  CG1 VAL B 198      -1.650  32.500   3.807  1.00 94.38           C  
ATOM   3402  CG2 VAL B 198      -2.350  34.344   5.387  1.00 94.38           C  
ATOM   3403  N   ASP B 199      -6.004  33.125   4.734  1.00 92.81           N  
ATOM   3404  CA  ASP B 199      -7.207  33.406   5.520  1.00 92.81           C  
ATOM   3405  C   ASP B 199      -7.551  32.219   6.418  1.00 92.81           C  
ATOM   3406  CB  ASP B 199      -8.391  33.719   4.598  1.00 92.81           C  
ATOM   3407  O   ASP B 199      -6.855  31.188   6.406  1.00 92.81           O  
ATOM   3408  CG  ASP B 199      -9.656  34.062   5.355  1.00 92.81           C  
ATOM   3409  OD1 ASP B 199      -9.594  34.250   6.590  1.00 92.81           O  
ATOM   3410  OD2 ASP B 199     -10.727  34.156   4.715  1.00 92.81           O  
ATOM   3411  N   SER B 200      -8.383  32.469   7.410  1.00 93.19           N  
ATOM   3412  CA  SER B 200      -8.938  31.422   8.258  1.00 93.19           C  
ATOM   3413  C   SER B 200     -10.445  31.609   8.430  1.00 93.19           C  
ATOM   3414  CB  SER B 200      -8.258  31.422   9.625  1.00 93.19           C  
ATOM   3415  O   SER B 200     -10.945  32.719   8.445  1.00 93.19           O  
ATOM   3416  OG  SER B 200      -8.617  32.562  10.367  1.00 93.19           O  
ATOM   3417  N   GLY B 201     -11.195  30.469   8.453  1.00 94.81           N  
ATOM   3418  CA  GLY B 201     -12.641  30.500   8.625  1.00 94.81           C  
ATOM   3419  C   GLY B 201     -13.172  29.312   9.383  1.00 94.81           C  
ATOM   3420  O   GLY B 201     -12.398  28.484   9.875  1.00 94.81           O  
ATOM   3421  N   ILE B 202     -14.453  29.422   9.648  1.00 96.00           N  
ATOM   3422  CA  ILE B 202     -15.148  28.344  10.344  1.00 96.00           C  
ATOM   3423  C   ILE B 202     -16.141  27.672   9.398  1.00 96.00           C  
ATOM   3424  CB  ILE B 202     -15.867  28.859  11.609  1.00 96.00           C  
ATOM   3425  O   ILE B 202     -16.906  28.359   8.695  1.00 96.00           O  
ATOM   3426  CG1 ILE B 202     -14.859  29.453  12.594  1.00 96.00           C  
ATOM   3427  CG2 ILE B 202     -16.672  27.734  12.266  1.00 96.00           C  
ATOM   3428  CD1 ILE B 202     -15.492  30.203  13.750  1.00 96.00           C  
ATOM   3429  N   VAL B 203     -16.078  26.422   9.320  1.00 92.62           N  
ATOM   3430  CA  VAL B 203     -17.031  25.656   8.531  1.00 92.62           C  
ATOM   3431  C   VAL B 203     -17.922  24.828   9.453  1.00 92.62           C  
ATOM   3432  CB  VAL B 203     -16.312  24.719   7.527  1.00 92.62           C  
ATOM   3433  O   VAL B 203     -17.453  24.219  10.414  1.00 92.62           O  
ATOM   3434  CG1 VAL B 203     -17.297  23.750   6.891  1.00 92.62           C  
ATOM   3435  CG2 VAL B 203     -15.594  25.531   6.453  1.00 92.62           C  
ATOM   3436  N   GLN B 204     -19.156  24.875   9.141  1.00 90.88           N  
ATOM   3437  CA  GLN B 204     -20.125  24.109   9.922  1.00 90.88           C  
ATOM   3438  C   GLN B 204     -20.547  22.844   9.188  1.00 90.88           C  
ATOM   3439  CB  GLN B 204     -21.359  24.969  10.227  1.00 90.88           C  
ATOM   3440  O   GLN B 204     -20.781  22.859   7.977  1.00 90.88           O  
ATOM   3441  CG  GLN B 204     -21.422  25.469  11.664  1.00 90.88           C  
ATOM   3442  CD  GLN B 204     -22.641  26.328  11.945  1.00 90.88           C  
ATOM   3443  NE2 GLN B 204     -22.844  26.672  13.211  1.00 90.88           N  
ATOM   3444  OE1 GLN B 204     -23.375  26.688  11.023  1.00 90.88           O  
ATOM   3445  N   SER B 205     -20.516  21.734   9.891  1.00 85.69           N  
ATOM   3446  CA  SER B 205     -20.969  20.453   9.375  1.00 85.69           C  
ATOM   3447  C   SER B 205     -21.891  19.750  10.375  1.00 85.69           C  
ATOM   3448  CB  SER B 205     -19.781  19.562   9.031  1.00 85.69           C  
ATOM   3449  O   SER B 205     -22.188  20.297  11.438  1.00 85.69           O  
ATOM   3450  OG  SER B 205     -19.266  18.938  10.195  1.00 85.69           O  
ATOM   3451  N   SER B 206     -22.344  18.578  10.000  1.00 81.31           N  
ATOM   3452  CA  SER B 206     -23.234  17.797  10.859  1.00 81.31           C  
ATOM   3453  C   SER B 206     -22.484  17.297  12.094  1.00 81.31           C  
ATOM   3454  CB  SER B 206     -23.812  16.609  10.094  1.00 81.31           C  
ATOM   3455  O   SER B 206     -23.109  16.953  13.102  1.00 81.31           O  
ATOM   3456  OG  SER B 206     -22.797  15.789   9.570  1.00 81.31           O  
ATOM   3457  N   THR B 207     -21.219  17.406  12.031  1.00 87.19           N  
ATOM   3458  CA  THR B 207     -20.453  16.844  13.141  1.00 87.19           C  
ATOM   3459  C   THR B 207     -19.891  17.969  14.023  1.00 87.19           C  
ATOM   3460  CB  THR B 207     -19.297  15.961  12.633  1.00 87.19           C  
ATOM   3461  O   THR B 207     -19.250  17.688  15.039  1.00 87.19           O  
ATOM   3462  CG2 THR B 207     -19.828  14.758  11.859  1.00 87.19           C  
ATOM   3463  OG1 THR B 207     -18.453  16.734  11.773  1.00 87.19           O  
ATOM   3464  N   GLY B 208     -20.062  19.172  13.625  1.00 90.31           N  
ATOM   3465  CA  GLY B 208     -19.578  20.297  14.414  1.00 90.31           C  
ATOM   3466  C   GLY B 208     -18.984  21.406  13.578  1.00 90.31           C  
ATOM   3467  O   GLY B 208     -19.266  21.500  12.375  1.00 90.31           O  
ATOM   3468  N   GLU B 209     -18.328  22.234  14.336  1.00 95.12           N  
ATOM   3469  CA  GLU B 209     -17.656  23.375  13.695  1.00 95.12           C  
ATOM   3470  C   GLU B 209     -16.156  23.172  13.641  1.00 95.12           C  
ATOM   3471  CB  GLU B 209     -18.000  24.672  14.438  1.00 95.12           C  
ATOM   3472  O   GLU B 209     -15.539  22.734  14.617  1.00 95.12           O  
ATOM   3473  CG  GLU B 209     -19.469  25.047  14.406  1.00 95.12           C  
ATOM   3474  CD  GLU B 209     -19.766  26.375  15.055  1.00 95.12           C  
ATOM   3475  OE1 GLU B 209     -20.781  27.031  14.680  1.00 95.12           O  
ATOM   3476  OE2 GLU B 209     -19.000  26.797  15.945  1.00 95.12           O  
ATOM   3477  N   TYR B 210     -15.633  23.500  12.508  1.00 95.75           N  
ATOM   3478  CA  TYR B 210     -14.203  23.266  12.289  1.00 95.75           C  
ATOM   3479  C   TYR B 210     -13.508  24.531  11.820  1.00 95.75           C  
ATOM   3480  CB  TYR B 210     -14.000  22.141  11.273  1.00 95.75           C  
ATOM   3481  O   TYR B 210     -14.070  25.312  11.055  1.00 95.75           O  
ATOM   3482  CG  TYR B 210     -14.578  20.812  11.703  1.00 95.75           C  
ATOM   3483  CD1 TYR B 210     -13.789  19.859  12.328  1.00 95.75           C  
ATOM   3484  CD2 TYR B 210     -15.922  20.516  11.484  1.00 95.75           C  
ATOM   3485  CE1 TYR B 210     -14.320  18.625  12.727  1.00 95.75           C  
ATOM   3486  CE2 TYR B 210     -16.469  19.297  11.875  1.00 95.75           C  
ATOM   3487  OH  TYR B 210     -16.188  17.156  12.883  1.00 95.75           O  
ATOM   3488  CZ  TYR B 210     -15.656  18.359  12.492  1.00 95.75           C  
ATOM   3489  N   VAL B 211     -12.328  24.734  12.289  1.00 96.81           N  
ATOM   3490  CA  VAL B 211     -11.484  25.797  11.766  1.00 96.81           C  
ATOM   3491  C   VAL B 211     -10.844  25.375  10.453  1.00 96.81           C  
ATOM   3492  CB  VAL B 211     -10.391  26.203  12.781  1.00 96.81           C  
ATOM   3493  O   VAL B 211     -10.281  24.281  10.359  1.00 96.81           O  
ATOM   3494  CG1 VAL B 211      -9.445  27.250  12.180  1.00 96.81           C  
ATOM   3495  CG2 VAL B 211     -11.023  26.734  14.070  1.00 96.81           C  
ATOM   3496  N   VAL B 212     -10.961  26.188   9.445  1.00 96.69           N  
ATOM   3497  CA  VAL B 212     -10.375  25.891   8.141  1.00 96.69           C  
ATOM   3498  C   VAL B 212      -9.406  27.000   7.742  1.00 96.69           C  
ATOM   3499  CB  VAL B 212     -11.469  25.719   7.059  1.00 96.69           C  
ATOM   3500  O   VAL B 212      -9.781  28.172   7.723  1.00 96.69           O  
ATOM   3501  CG1 VAL B 212     -10.836  25.547   5.676  1.00 96.69           C  
ATOM   3502  CG2 VAL B 212     -12.367  24.531   7.395  1.00 96.69           C  
ATOM   3503  N   MET B 213      -8.219  26.594   7.543  1.00 96.50           N  
ATOM   3504  CA  MET B 213      -7.191  27.500   7.035  1.00 96.50           C  
ATOM   3505  C   MET B 213      -7.168  27.500   5.512  1.00 96.50           C  
ATOM   3506  CB  MET B 213      -5.816  27.109   7.582  1.00 96.50           C  
ATOM   3507  O   MET B 213      -7.293  26.453   4.883  1.00 96.50           O  
ATOM   3508  CG  MET B 213      -5.789  26.891   9.086  1.00 96.50           C  
ATOM   3509  SD  MET B 213      -6.215  28.406  10.023  1.00 96.50           S  
ATOM   3510  CE  MET B 213      -4.688  29.359   9.797  1.00 96.50           C  
ATOM   3511  N   THR B 214      -7.043  28.688   4.902  1.00 96.31           N  
ATOM   3512  CA  THR B 214      -7.086  28.766   3.445  1.00 96.31           C  
ATOM   3513  C   THR B 214      -5.961  29.656   2.916  1.00 96.31           C  
ATOM   3514  CB  THR B 214      -8.445  29.312   2.953  1.00 96.31           C  
ATOM   3515  O   THR B 214      -5.730  30.750   3.428  1.00 96.31           O  
ATOM   3516  CG2 THR B 214      -8.516  29.297   1.431  1.00 96.31           C  
ATOM   3517  OG1 THR B 214      -9.500  28.500   3.480  1.00 96.31           O  
ATOM   3518  N   THR B 215      -5.250  29.188   2.025  1.00 96.06           N  
ATOM   3519  CA  THR B 215      -4.320  29.984   1.226  1.00 96.06           C  
ATOM   3520  C   THR B 215      -4.832  30.141  -0.203  1.00 96.06           C  
ATOM   3521  CB  THR B 215      -2.918  29.344   1.204  1.00 96.06           C  
ATOM   3522  O   THR B 215      -5.219  29.156  -0.840  1.00 96.06           O  
ATOM   3523  CG2 THR B 215      -1.990  30.094   0.250  1.00 96.06           C  
ATOM   3524  OG1 THR B 215      -2.361  29.391   2.523  1.00 96.06           O  
ATOM   3525  N   HIS B 216      -4.863  31.359  -0.699  1.00 95.50           N  
ATOM   3526  CA  HIS B 216      -5.238  31.625  -2.084  1.00 95.50           C  
ATOM   3527  C   HIS B 216      -4.016  31.953  -2.932  1.00 95.50           C  
ATOM   3528  CB  HIS B 216      -6.262  32.750  -2.156  1.00 95.50           C  
ATOM   3529  O   HIS B 216      -3.328  32.938  -2.666  1.00 95.50           O  
ATOM   3530  CG  HIS B 216      -7.574  32.438  -1.522  1.00 95.50           C  
ATOM   3531  CD2 HIS B 216      -8.047  32.656  -0.279  1.00 95.50           C  
ATOM   3532  ND1 HIS B 216      -8.570  31.750  -2.191  1.00 95.50           N  
ATOM   3533  CE1 HIS B 216      -9.609  31.594  -1.384  1.00 95.50           C  
ATOM   3534  NE2 HIS B 216      -9.312  32.156  -0.217  1.00 95.50           N  
ATOM   3535  N   PHE B 217      -3.754  31.141  -3.881  1.00 94.81           N  
ATOM   3536  CA  PHE B 217      -2.705  31.438  -4.852  1.00 94.81           C  
ATOM   3537  C   PHE B 217      -3.275  32.188  -6.059  1.00 94.81           C  
ATOM   3538  CB  PHE B 217      -2.014  30.141  -5.305  1.00 94.81           C  
ATOM   3539  O   PHE B 217      -4.148  31.656  -6.754  1.00 94.81           O  
ATOM   3540  CG  PHE B 217      -1.324  29.406  -4.191  1.00 94.81           C  
ATOM   3541  CD1 PHE B 217      -0.055  29.781  -3.768  1.00 94.81           C  
ATOM   3542  CD2 PHE B 217      -1.946  28.328  -3.564  1.00 94.81           C  
ATOM   3543  CE1 PHE B 217       0.586  29.094  -2.738  1.00 94.81           C  
ATOM   3544  CE2 PHE B 217      -1.312  27.641  -2.535  1.00 94.81           C  
ATOM   3545  CZ  PHE B 217      -0.045  28.031  -2.123  1.00 94.81           C  
ATOM   3546  N   HIS B 218      -2.766  33.344  -6.305  1.00 93.31           N  
ATOM   3547  CA  HIS B 218      -3.293  34.188  -7.375  1.00 93.31           C  
ATOM   3548  C   HIS B 218      -2.521  33.969  -8.672  1.00 93.31           C  
ATOM   3549  CB  HIS B 218      -3.242  35.656  -6.977  1.00 93.31           C  
ATOM   3550  O   HIS B 218      -1.318  34.219  -8.734  1.00 93.31           O  
ATOM   3551  CG  HIS B 218      -3.980  35.969  -5.711  1.00 93.31           C  
ATOM   3552  CD2 HIS B 218      -3.533  36.250  -4.465  1.00 93.31           C  
ATOM   3553  ND1 HIS B 218      -5.359  36.000  -5.641  1.00 93.31           N  
ATOM   3554  CE1 HIS B 218      -5.727  36.281  -4.406  1.00 93.31           C  
ATOM   3555  NE2 HIS B 218      -4.637  36.438  -3.672  1.00 93.31           N  
ATOM   3556  N   LEU B 219      -3.283  33.500  -9.633  1.00 92.31           N  
ATOM   3557  CA  LEU B 219      -2.695  33.188 -10.930  1.00 92.31           C  
ATOM   3558  C   LEU B 219      -3.219  34.156 -12.000  1.00 92.31           C  
ATOM   3559  CB  LEU B 219      -2.994  31.750 -11.336  1.00 92.31           C  
ATOM   3560  O   LEU B 219      -4.391  34.531 -11.977  1.00 92.31           O  
ATOM   3561  CG  LEU B 219      -2.566  30.672 -10.336  1.00 92.31           C  
ATOM   3562  CD1 LEU B 219      -3.102  29.312 -10.773  1.00 92.31           C  
ATOM   3563  CD2 LEU B 219      -1.048  30.625 -10.203  1.00 92.31           C  
ATOM   3564  N   LYS B 220      -2.277  34.531 -12.875  1.00 91.19           N  
ATOM   3565  CA  LYS B 220      -2.652  35.312 -14.055  1.00 91.19           C  
ATOM   3566  C   LYS B 220      -2.109  34.656 -15.328  1.00 91.19           C  
ATOM   3567  CB  LYS B 220      -2.146  36.750 -13.930  1.00 91.19           C  
ATOM   3568  O   LYS B 220      -0.945  34.250 -15.383  1.00 91.19           O  
ATOM   3569  CG  LYS B 220      -2.645  37.656 -15.031  1.00 91.19           C  
ATOM   3570  CD  LYS B 220      -2.189  39.094 -14.805  1.00 91.19           C  
ATOM   3571  CE  LYS B 220      -2.697  40.031 -15.898  1.00 91.19           C  
ATOM   3572  NZ  LYS B 220      -2.318  41.438 -15.641  1.00 91.19           N  
ATOM   3573  N   ARG B 221      -2.936  34.500 -16.266  1.00 88.75           N  
ATOM   3574  CA  ARG B 221      -2.510  33.906 -17.531  1.00 88.75           C  
ATOM   3575  C   ARG B 221      -1.582  34.844 -18.297  1.00 88.75           C  
ATOM   3576  CB  ARG B 221      -3.723  33.562 -18.391  1.00 88.75           C  
ATOM   3577  O   ARG B 221      -1.827  36.062 -18.359  1.00 88.75           O  
ATOM   3578  CG  ARG B 221      -3.396  32.656 -19.562  1.00 88.75           C  
ATOM   3579  CD  ARG B 221      -4.637  32.312 -20.375  1.00 88.75           C  
ATOM   3580  NE  ARG B 221      -5.633  31.594 -19.578  1.00 88.75           N  
ATOM   3581  NH1 ARG B 221      -4.871  29.484 -20.125  1.00 88.75           N  
ATOM   3582  NH2 ARG B 221      -6.660  29.734 -18.703  1.00 88.75           N  
ATOM   3583  CZ  ARG B 221      -5.719  30.281 -19.469  1.00 88.75           C  
TER    3584      ARG B 221                                                      
ATOM   3585  N   GLN C   1     -19.562  19.688  38.469  1.00 27.86           N  
ATOM   3586  CA  GLN C   1     -18.156  19.422  38.750  1.00 27.86           C  
ATOM   3587  C   GLN C   1     -17.297  19.641  37.500  1.00 27.86           C  
ATOM   3588  CB  GLN C   1     -17.984  18.000  39.250  1.00 27.86           C  
ATOM   3589  O   GLN C   1     -17.594  19.094  36.438  1.00 27.86           O  
ATOM   3590  CG  GLN C   1     -18.078  17.875  40.781  1.00 27.86           C  
ATOM   3591  CD  GLN C   1     -17.828  16.453  41.281  1.00 27.86           C  
ATOM   3592  NE2 GLN C   1     -17.625  16.312  42.562  1.00 27.86           N  
ATOM   3593  OE1 GLN C   1     -17.812  15.508  40.469  1.00 27.86           O  
ATOM   3594  N   SER C   2     -16.500  20.688  37.500  1.00 32.69           N  
ATOM   3595  CA  SER C   2     -15.781  21.359  36.406  1.00 32.69           C  
ATOM   3596  C   SER C   2     -14.797  20.422  35.719  1.00 32.69           C  
ATOM   3597  CB  SER C   2     -15.039  22.594  36.969  1.00 32.69           C  
ATOM   3598  O   SER C   2     -14.016  19.734  36.406  1.00 32.69           O  
ATOM   3599  OG  SER C   2     -13.797  22.203  37.531  1.00 32.69           O  
ATOM   3600  N   VAL C   3     -14.992  20.047  34.531  1.00 39.56           N  
ATOM   3601  CA  VAL C   3     -14.320  19.172  33.562  1.00 39.56           C  
ATOM   3602  C   VAL C   3     -12.852  19.562  33.469  1.00 39.56           C  
ATOM   3603  CB  VAL C   3     -14.992  19.234  32.188  1.00 39.56           C  
ATOM   3604  O   VAL C   3     -12.109  18.984  32.656  1.00 39.56           O  
ATOM   3605  CG1 VAL C   3     -14.453  18.125  31.281  1.00 39.56           C  
ATOM   3606  CG2 VAL C   3     -16.516  19.141  32.312  1.00 39.56           C  
ATOM   3607  N   ASN C   4     -12.414  20.672  34.156  1.00 37.66           N  
ATOM   3608  CA  ASN C   4     -11.156  21.375  33.906  1.00 37.66           C  
ATOM   3609  C   ASN C   4     -10.016  20.797  34.750  1.00 37.66           C  
ATOM   3610  CB  ASN C   4     -11.312  22.875  34.219  1.00 37.66           C  
ATOM   3611  O   ASN C   4      -9.031  21.484  35.031  1.00 37.66           O  
ATOM   3612  CG  ASN C   4     -11.922  23.641  33.062  1.00 37.66           C  
ATOM   3613  ND2 ASN C   4     -12.406  24.844  33.344  1.00 37.66           N  
ATOM   3614  OD1 ASN C   4     -11.953  23.156  31.922  1.00 37.66           O  
ATOM   3615  N   ASP C   5     -10.180  19.859  35.688  1.00 43.12           N  
ATOM   3616  CA  ASP C   5      -9.086  19.438  36.562  1.00 43.12           C  
ATOM   3617  C   ASP C   5      -8.055  18.609  35.812  1.00 43.12           C  
ATOM   3618  CB  ASP C   5      -9.633  18.656  37.750  1.00 43.12           C  
ATOM   3619  O   ASP C   5      -8.414  17.766  35.000  1.00 43.12           O  
ATOM   3620  CG  ASP C   5      -9.008  19.062  39.062  1.00 43.12           C  
ATOM   3621  OD1 ASP C   5      -7.996  19.797  39.062  1.00 43.12           O  
ATOM   3622  OD2 ASP C   5      -9.523  18.641  40.125  1.00 43.12           O  
ATOM   3623  N   PRO C   6      -6.727  19.016  35.688  1.00 49.94           N  
ATOM   3624  CA  PRO C   6      -5.609  18.219  35.188  1.00 49.94           C  
ATOM   3625  C   PRO C   6      -5.844  16.719  35.312  1.00 49.94           C  
ATOM   3626  CB  PRO C   6      -4.434  18.656  36.062  1.00 49.94           C  
ATOM   3627  O   PRO C   6      -5.207  15.930  34.594  1.00 49.94           O  
ATOM   3628  CG  PRO C   6      -5.035  19.594  37.062  1.00 49.94           C  
ATOM   3629  CD  PRO C   6      -6.504  19.719  36.781  1.00 49.94           C  
ATOM   3630  N   SER C   7      -6.797  16.312  36.219  1.00 57.59           N  
ATOM   3631  CA  SER C   7      -7.387  15.047  36.625  1.00 57.59           C  
ATOM   3632  C   SER C   7      -8.227  14.430  35.531  1.00 57.59           C  
ATOM   3633  CB  SER C   7      -8.242  15.250  37.875  1.00 57.59           C  
ATOM   3634  O   SER C   7      -8.398  13.211  35.469  1.00 57.59           O  
ATOM   3635  OG  SER C   7      -9.367  16.062  37.594  1.00 57.59           O  
ATOM   3636  N   ASN C   8      -8.336  15.352  34.438  1.00 72.62           N  
ATOM   3637  CA  ASN C   8      -9.297  14.898  33.438  1.00 72.62           C  
ATOM   3638  C   ASN C   8      -8.648  13.992  32.406  1.00 72.62           C  
ATOM   3639  CB  ASN C   8      -9.961  16.094  32.750  1.00 72.62           C  
ATOM   3640  O   ASN C   8      -9.211  12.961  32.031  1.00 72.62           O  
ATOM   3641  CG  ASN C   8     -11.461  16.156  33.000  1.00 72.62           C  
ATOM   3642  ND2 ASN C   8     -12.086  17.250  32.594  1.00 72.62           N  
ATOM   3643  OD1 ASN C   8     -12.047  15.211  33.531  1.00 72.62           O  
ATOM   3644  N   MET C   9      -7.312  14.297  32.188  1.00 82.00           N  
ATOM   3645  CA  MET C   9      -6.676  13.469  31.188  1.00 82.00           C  
ATOM   3646  C   MET C   9      -6.461  12.047  31.688  1.00 82.00           C  
ATOM   3647  CB  MET C   9      -5.336  14.078  30.750  1.00 82.00           C  
ATOM   3648  O   MET C   9      -6.645  11.086  30.953  1.00 82.00           O  
ATOM   3649  CG  MET C   9      -4.895  13.672  29.359  1.00 82.00           C  
ATOM   3650  SD  MET C   9      -3.529  14.719  28.719  1.00 82.00           S  
ATOM   3651  CE  MET C   9      -4.465  15.852  27.656  1.00 82.00           C  
ATOM   3652  N   SER C  10      -6.078  11.992  32.906  1.00 84.62           N  
ATOM   3653  CA  SER C  10      -5.871  10.672  33.500  1.00 84.62           C  
ATOM   3654  C   SER C  10      -7.176   9.891  33.562  1.00 84.62           C  
ATOM   3655  CB  SER C  10      -5.273  10.797  34.906  1.00 84.62           C  
ATOM   3656  O   SER C  10      -7.195   8.688  33.312  1.00 84.62           O  
ATOM   3657  OG  SER C  10      -6.207  11.367  35.812  1.00 84.62           O  
ATOM   3658  N   LEU C  11      -8.172  10.672  33.906  1.00 87.62           N  
ATOM   3659  CA  LEU C  11      -9.484  10.039  33.969  1.00 87.62           C  
ATOM   3660  C   LEU C  11      -9.938   9.570  32.594  1.00 87.62           C  
ATOM   3661  CB  LEU C  11     -10.516  11.000  34.562  1.00 87.62           C  
ATOM   3662  O   LEU C  11     -10.492   8.477  32.469  1.00 87.62           O  
ATOM   3663  CG  LEU C  11     -11.906  10.430  34.812  1.00 87.62           C  
ATOM   3664  CD1 LEU C  11     -11.836   9.336  35.875  1.00 87.62           C  
ATOM   3665  CD2 LEU C  11     -12.867  11.531  35.250  1.00 87.62           C  
ATOM   3666  N   VAL C  12      -9.664  10.398  31.656  1.00 89.56           N  
ATOM   3667  CA  VAL C  12     -10.055  10.055  30.297  1.00 89.56           C  
ATOM   3668  C   VAL C  12      -9.258   8.844  29.828  1.00 89.56           C  
ATOM   3669  CB  VAL C  12      -9.859  11.242  29.328  1.00 89.56           C  
ATOM   3670  O   VAL C  12      -9.812   7.918  29.234  1.00 89.56           O  
ATOM   3671  CG1 VAL C  12     -10.109  10.805  27.891  1.00 89.56           C  
ATOM   3672  CG2 VAL C  12     -10.781  12.398  29.719  1.00 89.56           C  
ATOM   3673  N   LYS C  13      -8.016   8.898  30.109  1.00 90.88           N  
ATOM   3674  CA  LYS C  13      -7.156   7.777  29.734  1.00 90.88           C  
ATOM   3675  C   LYS C  13      -7.645   6.473  30.359  1.00 90.88           C  
ATOM   3676  CB  LYS C  13      -5.707   8.047  30.141  1.00 90.88           C  
ATOM   3677  O   LYS C  13      -7.730   5.445  29.672  1.00 90.88           O  
ATOM   3678  CG  LYS C  13      -4.750   6.910  29.812  1.00 90.88           C  
ATOM   3679  CD  LYS C  13      -3.311   7.281  30.156  1.00 90.88           C  
ATOM   3680  CE  LYS C  13      -2.365   6.105  29.938  1.00 90.88           C  
ATOM   3681  NZ  LYS C  13      -3.107   4.844  29.641  1.00 90.88           N  
ATOM   3682  N   GLU C  14      -7.965   6.512  31.578  1.00 91.94           N  
ATOM   3683  CA  GLU C  14      -8.461   5.324  32.250  1.00 91.94           C  
ATOM   3684  C   GLU C  14      -9.766   4.832  31.656  1.00 91.94           C  
ATOM   3685  CB  GLU C  14      -8.648   5.617  33.750  1.00 91.94           C  
ATOM   3686  O   GLU C  14      -9.984   3.625  31.531  1.00 91.94           O  
ATOM   3687  CG  GLU C  14      -7.375   5.504  34.562  1.00 91.94           C  
ATOM   3688  CD  GLU C  14      -7.570   5.855  36.031  1.00 91.94           C  
ATOM   3689  OE1 GLU C  14      -6.570   5.875  36.812  1.00 91.94           O  
ATOM   3690  OE2 GLU C  14      -8.727   6.113  36.438  1.00 91.94           O  
ATOM   3691  N   THR C  15     -10.570   5.781  31.359  1.00 92.50           N  
ATOM   3692  CA  THR C  15     -11.852   5.430  30.750  1.00 92.50           C  
ATOM   3693  C   THR C  15     -11.633   4.699  29.438  1.00 92.50           C  
ATOM   3694  CB  THR C  15     -12.719   6.680  30.516  1.00 92.50           C  
ATOM   3695  O   THR C  15     -12.211   3.637  29.203  1.00 92.50           O  
ATOM   3696  CG2 THR C  15     -14.047   6.309  29.859  1.00 92.50           C  
ATOM   3697  OG1 THR C  15     -12.984   7.316  31.766  1.00 92.50           O  
ATOM   3698  N   VAL C  16     -10.758   5.242  28.609  1.00 93.12           N  
ATOM   3699  CA  VAL C  16     -10.492   4.637  27.312  1.00 93.12           C  
ATOM   3700  C   VAL C  16      -9.852   3.264  27.500  1.00 93.12           C  
ATOM   3701  CB  VAL C  16      -9.586   5.531  26.438  1.00 93.12           C  
ATOM   3702  O   VAL C  16     -10.211   2.303  26.812  1.00 93.12           O  
ATOM   3703  CG1 VAL C  16      -9.148   4.793  25.172  1.00 93.12           C  
ATOM   3704  CG2 VAL C  16     -10.305   6.832  26.078  1.00 93.12           C  
ATOM   3705  N   ASP C  17      -8.945   3.170  28.469  1.00 94.00           N  
ATOM   3706  CA  ASP C  17      -8.312   1.889  28.766  1.00 94.00           C  
ATOM   3707  C   ASP C  17      -9.352   0.844  29.172  1.00 94.00           C  
ATOM   3708  CB  ASP C  17      -7.270   2.051  29.875  1.00 94.00           C  
ATOM   3709  O   ASP C  17      -9.289  -0.304  28.734  1.00 94.00           O  
ATOM   3710  CG  ASP C  17      -5.992   2.719  29.391  1.00 94.00           C  
ATOM   3711  OD1 ASP C  17      -5.793   2.842  28.172  1.00 94.00           O  
ATOM   3712  OD2 ASP C  17      -5.176   3.123  30.250  1.00 94.00           O  
ATOM   3713  N   ARG C  18     -10.273   1.245  29.922  1.00 93.75           N  
ATOM   3714  CA  ARG C  18     -11.312   0.336  30.391  1.00 93.75           C  
ATOM   3715  C   ARG C  18     -12.211  -0.112  29.234  1.00 93.75           C  
ATOM   3716  CB  ARG C  18     -12.156   1.000  31.469  1.00 93.75           C  
ATOM   3717  O   ARG C  18     -12.586  -1.284  29.156  1.00 93.75           O  
ATOM   3718  CG  ARG C  18     -13.164   0.066  32.125  1.00 93.75           C  
ATOM   3719  CD  ARG C  18     -13.977   0.776  33.219  1.00 93.75           C  
ATOM   3720  NE  ARG C  18     -14.336   2.133  32.812  1.00 93.75           N  
ATOM   3721  NH1 ARG C  18     -16.609   1.756  32.812  1.00 93.75           N  
ATOM   3722  NH2 ARG C  18     -15.797   3.820  32.250  1.00 93.75           N  
ATOM   3723  CZ  ARG C  18     -15.578   2.566  32.625  1.00 93.75           C  
ATOM   3724  N   LEU C  19     -12.555   0.830  28.391  1.00 94.25           N  
ATOM   3725  CA  LEU C  19     -13.430   0.528  27.266  1.00 94.25           C  
ATOM   3726  C   LEU C  19     -12.781  -0.488  26.328  1.00 94.25           C  
ATOM   3727  CB  LEU C  19     -13.773   1.806  26.500  1.00 94.25           C  
ATOM   3728  O   LEU C  19     -13.461  -1.372  25.797  1.00 94.25           O  
ATOM   3729  CG  LEU C  19     -14.688   2.807  27.203  1.00 94.25           C  
ATOM   3730  CD1 LEU C  19     -14.828   4.078  26.375  1.00 94.25           C  
ATOM   3731  CD2 LEU C  19     -16.047   2.184  27.484  1.00 94.25           C  
ATOM   3732  N   LEU C  20     -11.477  -0.421  26.156  1.00 94.00           N  
ATOM   3733  CA  LEU C  20     -10.797  -1.249  25.156  1.00 94.00           C  
ATOM   3734  C   LEU C  20     -10.336  -2.564  25.781  1.00 94.00           C  
ATOM   3735  CB  LEU C  20      -9.602  -0.501  24.562  1.00 94.00           C  
ATOM   3736  O   LEU C  20     -10.047  -3.523  25.062  1.00 94.00           O  
ATOM   3737  CG  LEU C  20      -9.922   0.730  23.719  1.00 94.00           C  
ATOM   3738  CD1 LEU C  20      -8.641   1.356  23.188  1.00 94.00           C  
ATOM   3739  CD2 LEU C  20     -10.867   0.363  22.578  1.00 94.00           C  
ATOM   3740  N   LYS C  21     -10.289  -2.545  27.078  1.00 92.06           N  
ATOM   3741  CA  LYS C  21      -9.875  -3.779  27.750  1.00 92.06           C  
ATOM   3742  C   LYS C  21     -10.875  -4.898  27.500  1.00 92.06           C  
ATOM   3743  CB  LYS C  21      -9.695  -3.551  29.250  1.00 92.06           C  
ATOM   3744  O   LYS C  21     -12.031  -4.801  27.906  1.00 92.06           O  
ATOM   3745  CG  LYS C  21      -9.047  -4.715  29.984  1.00 92.06           C  
ATOM   3746  CD  LYS C  21      -8.828  -4.395  31.453  1.00 92.06           C  
ATOM   3747  CE  LYS C  21      -8.148  -5.551  32.188  1.00 92.06           C  
ATOM   3748  NZ  LYS C  21      -7.867  -5.219  33.594  1.00 92.06           N  
ATOM   3749  N   GLY C  22     -10.531  -5.918  26.750  1.00 87.25           N  
ATOM   3750  CA  GLY C  22     -11.383  -7.070  26.500  1.00 87.25           C  
ATOM   3751  C   GLY C  22     -12.352  -6.852  25.344  1.00 87.25           C  
ATOM   3752  O   GLY C  22     -13.195  -7.703  25.078  1.00 87.25           O  
ATOM   3753  N   TYR C  23     -12.328  -5.668  24.812  1.00 92.06           N  
ATOM   3754  CA  TYR C  23     -13.195  -5.391  23.672  1.00 92.06           C  
ATOM   3755  C   TYR C  23     -12.875  -6.316  22.516  1.00 92.06           C  
ATOM   3756  CB  TYR C  23     -13.062  -3.930  23.234  1.00 92.06           C  
ATOM   3757  O   TYR C  23     -11.727  -6.398  22.078  1.00 92.06           O  
ATOM   3758  CG  TYR C  23     -13.992  -3.541  22.125  1.00 92.06           C  
ATOM   3759  CD1 TYR C  23     -13.570  -3.564  20.797  1.00 92.06           C  
ATOM   3760  CD2 TYR C  23     -15.297  -3.146  22.391  1.00 92.06           C  
ATOM   3761  CE1 TYR C  23     -14.422  -3.205  19.750  1.00 92.06           C  
ATOM   3762  CE2 TYR C  23     -16.172  -2.785  21.359  1.00 92.06           C  
ATOM   3763  OH  TYR C  23     -16.578  -2.461  19.031  1.00 92.06           O  
ATOM   3764  CZ  TYR C  23     -15.719  -2.818  20.047  1.00 92.06           C  
ATOM   3765  N   ASP C  24     -13.820  -7.098  22.016  1.00 91.88           N  
ATOM   3766  CA  ASP C  24     -13.617  -8.062  20.938  1.00 91.88           C  
ATOM   3767  C   ASP C  24     -14.078  -7.488  19.594  1.00 91.88           C  
ATOM   3768  CB  ASP C  24     -14.352  -9.367  21.219  1.00 91.88           C  
ATOM   3769  O   ASP C  24     -15.273  -7.496  19.281  1.00 91.88           O  
ATOM   3770  CG  ASP C  24     -13.859 -10.531  20.375  1.00 91.88           C  
ATOM   3771  OD1 ASP C  24     -13.219 -10.289  19.328  1.00 91.88           O  
ATOM   3772  OD2 ASP C  24     -14.133 -11.688  20.750  1.00 91.88           O  
ATOM   3773  N   ILE C  25     -13.188  -7.105  18.828  1.00 90.62           N  
ATOM   3774  CA  ILE C  25     -13.445  -6.430  17.562  1.00 90.62           C  
ATOM   3775  C   ILE C  25     -14.039  -7.422  16.562  1.00 90.62           C  
ATOM   3776  CB  ILE C  25     -12.164  -5.793  17.000  1.00 90.62           C  
ATOM   3777  O   ILE C  25     -14.641  -7.020  15.570  1.00 90.62           O  
ATOM   3778  CG1 ILE C  25     -12.484  -5.008  15.719  1.00 90.62           C  
ATOM   3779  CG2 ILE C  25     -11.102  -6.863  16.734  1.00 90.62           C  
ATOM   3780  CD1 ILE C  25     -11.297  -4.238  15.148  1.00 90.62           C  
ATOM   3781  N   ARG C  26     -13.992  -8.797  16.828  1.00 90.56           N  
ATOM   3782  CA  ARG C  26     -14.422  -9.836  15.898  1.00 90.56           C  
ATOM   3783  C   ARG C  26     -15.945  -9.938  15.852  1.00 90.56           C  
ATOM   3784  CB  ARG C  26     -13.812 -11.188  16.281  1.00 90.56           C  
ATOM   3785  O   ARG C  26     -16.500 -10.461  14.883  1.00 90.56           O  
ATOM   3786  CG  ARG C  26     -12.297 -11.195  16.312  1.00 90.56           C  
ATOM   3787  CD  ARG C  26     -11.750 -12.461  16.953  1.00 90.56           C  
ATOM   3788  NE  ARG C  26     -12.102 -12.547  18.359  1.00 90.56           N  
ATOM   3789  NH1 ARG C  26     -11.031 -14.562  18.719  1.00 90.56           N  
ATOM   3790  NH2 ARG C  26     -12.125 -13.523  20.438  1.00 90.56           N  
ATOM   3791  CZ  ARG C  26     -11.750 -13.547  19.172  1.00 90.56           C  
ATOM   3792  N   LEU C  27     -16.516  -9.367  16.859  1.00 91.31           N  
ATOM   3793  CA  LEU C  27     -17.953  -9.547  17.031  1.00 91.31           C  
ATOM   3794  C   LEU C  27     -18.688  -8.219  16.891  1.00 91.31           C  
ATOM   3795  CB  LEU C  27     -18.266 -10.180  18.375  1.00 91.31           C  
ATOM   3796  O   LEU C  27     -18.297  -7.227  17.516  1.00 91.31           O  
ATOM   3797  CG  LEU C  27     -17.594 -11.523  18.672  1.00 91.31           C  
ATOM   3798  CD1 LEU C  27     -17.875 -11.961  20.109  1.00 91.31           C  
ATOM   3799  CD2 LEU C  27     -18.062 -12.586  17.688  1.00 91.31           C  
ATOM   3800  N   ARG C  28     -19.703  -8.258  16.062  1.00 92.19           N  
ATOM   3801  CA  ARG C  28     -20.547  -7.074  15.984  1.00 92.19           C  
ATOM   3802  C   ARG C  28     -21.234  -6.789  17.312  1.00 92.19           C  
ATOM   3803  CB  ARG C  28     -21.594  -7.234  14.883  1.00 92.19           C  
ATOM   3804  O   ARG C  28     -21.344  -7.680  18.156  1.00 92.19           O  
ATOM   3805  CG  ARG C  28     -22.625  -8.328  15.156  1.00 92.19           C  
ATOM   3806  CD  ARG C  28     -23.875  -8.148  14.328  1.00 92.19           C  
ATOM   3807  NE  ARG C  28     -24.953  -9.039  14.773  1.00 92.19           N  
ATOM   3808  NH1 ARG C  28     -26.234  -7.359  15.703  1.00 92.19           N  
ATOM   3809  NH2 ARG C  28     -26.953  -9.531  15.781  1.00 92.19           N  
ATOM   3810  CZ  ARG C  28     -26.047  -8.641  15.422  1.00 92.19           C  
ATOM   3811  N   PRO C  29     -21.688  -5.527  17.484  1.00 92.75           N  
ATOM   3812  CA  PRO C  29     -22.422  -5.215  18.703  1.00 92.75           C  
ATOM   3813  C   PRO C  29     -23.672  -6.082  18.875  1.00 92.75           C  
ATOM   3814  CB  PRO C  29     -22.812  -3.744  18.516  1.00 92.75           C  
ATOM   3815  O   PRO C  29     -24.375  -6.371  17.891  1.00 92.75           O  
ATOM   3816  CG  PRO C  29     -21.797  -3.205  17.562  1.00 92.75           C  
ATOM   3817  CD  PRO C  29     -21.422  -4.297  16.594  1.00 92.75           C  
ATOM   3818  N   ASP C  30     -23.875  -6.602  20.094  1.00 88.69           N  
ATOM   3819  CA  ASP C  30     -25.047  -7.391  20.469  1.00 88.69           C  
ATOM   3820  C   ASP C  30     -25.141  -8.656  19.609  1.00 88.69           C  
ATOM   3821  CB  ASP C  30     -26.328  -6.559  20.328  1.00 88.69           C  
ATOM   3822  O   ASP C  30     -26.219  -8.984  19.109  1.00 88.69           O  
ATOM   3823  CG  ASP C  30     -26.891  -6.137  21.672  1.00 88.69           C  
ATOM   3824  OD1 ASP C  30     -26.312  -6.488  22.719  1.00 88.69           O  
ATOM   3825  OD2 ASP C  30     -27.938  -5.449  21.688  1.00 88.69           O  
ATOM   3826  N   PHE C  31     -24.062  -9.203  19.438  1.00 87.81           N  
ATOM   3827  CA  PHE C  31     -24.047 -10.414  18.625  1.00 87.81           C  
ATOM   3828  C   PHE C  31     -25.031 -11.445  19.172  1.00 87.81           C  
ATOM   3829  CB  PHE C  31     -22.641 -11.008  18.562  1.00 87.81           C  
ATOM   3830  O   PHE C  31     -25.047 -11.703  20.391  1.00 87.81           O  
ATOM   3831  CG  PHE C  31     -22.500 -12.117  17.547  1.00 87.81           C  
ATOM   3832  CD1 PHE C  31     -22.844 -13.422  17.875  1.00 87.81           C  
ATOM   3833  CD2 PHE C  31     -22.016 -11.852  16.281  1.00 87.81           C  
ATOM   3834  CE1 PHE C  31     -22.703 -14.445  16.938  1.00 87.81           C  
ATOM   3835  CE2 PHE C  31     -21.875 -12.875  15.336  1.00 87.81           C  
ATOM   3836  CZ  PHE C  31     -22.219 -14.172  15.680  1.00 87.81           C  
ATOM   3837  N   GLY C  32     -25.812 -12.062  18.312  1.00 79.31           N  
ATOM   3838  CA  GLY C  32     -26.828 -13.008  18.734  1.00 79.31           C  
ATOM   3839  C   GLY C  32     -28.141 -12.352  19.094  1.00 79.31           C  
ATOM   3840  O   GLY C  32     -29.141 -13.039  19.312  1.00 79.31           O  
ATOM   3841  N   GLY C  33     -28.125 -11.008  19.188  1.00 86.44           N  
ATOM   3842  CA  GLY C  33     -29.312 -10.219  19.453  1.00 86.44           C  
ATOM   3843  C   GLY C  33     -29.875  -9.547  18.203  1.00 86.44           C  
ATOM   3844  O   GLY C  33     -29.750 -10.078  17.109  1.00 86.44           O  
ATOM   3845  N   PRO C  34     -30.578  -8.531  18.484  1.00 90.94           N  
ATOM   3846  CA  PRO C  34     -31.125  -7.801  17.328  1.00 90.94           C  
ATOM   3847  C   PRO C  34     -30.031  -7.223  16.438  1.00 90.94           C  
ATOM   3848  CB  PRO C  34     -31.953  -6.684  17.984  1.00 90.94           C  
ATOM   3849  O   PRO C  34     -28.906  -7.039  16.875  1.00 90.94           O  
ATOM   3850  CG  PRO C  34     -31.469  -6.633  19.391  1.00 90.94           C  
ATOM   3851  CD  PRO C  34     -30.875  -7.969  19.750  1.00 90.94           C  
ATOM   3852  N   PRO C  35     -30.359  -7.062  15.195  1.00 95.00           N  
ATOM   3853  CA  PRO C  35     -29.391  -6.465  14.289  1.00 95.00           C  
ATOM   3854  C   PRO C  35     -28.938  -5.074  14.734  1.00 95.00           C  
ATOM   3855  CB  PRO C  35     -30.141  -6.391  12.953  1.00 95.00           C  
ATOM   3856  O   PRO C  35     -29.703  -4.348  15.367  1.00 95.00           O  
ATOM   3857  CG  PRO C  35     -31.578  -6.379  13.336  1.00 95.00           C  
ATOM   3858  CD  PRO C  35     -31.750  -7.156  14.609  1.00 95.00           C  
ATOM   3859  N   VAL C  36     -27.734  -4.809  14.500  1.00 96.38           N  
ATOM   3860  CA  VAL C  36     -27.188  -3.482  14.781  1.00 96.38           C  
ATOM   3861  C   VAL C  36     -27.719  -2.480  13.758  1.00 96.38           C  
ATOM   3862  CB  VAL C  36     -25.656  -3.484  14.773  1.00 96.38           C  
ATOM   3863  O   VAL C  36     -27.641  -2.713  12.547  1.00 96.38           O  
ATOM   3864  CG1 VAL C  36     -25.109  -2.219  14.109  1.00 96.38           C  
ATOM   3865  CG2 VAL C  36     -25.109  -3.619  16.203  1.00 96.38           C  
ATOM   3866  N   ALA C  37     -28.297  -1.407  14.227  1.00 97.62           N  
ATOM   3867  CA  ALA C  37     -28.766  -0.346  13.344  1.00 97.62           C  
ATOM   3868  C   ALA C  37     -27.656   0.655  13.039  1.00 97.62           C  
ATOM   3869  CB  ALA C  37     -29.969   0.366  13.961  1.00 97.62           C  
ATOM   3870  O   ALA C  37     -27.125   1.292  13.953  1.00 97.62           O  
ATOM   3871  N   VAL C  38     -27.281   0.750  11.805  1.00 97.94           N  
ATOM   3872  CA  VAL C  38     -26.250   1.690  11.391  1.00 97.94           C  
ATOM   3873  C   VAL C  38     -26.875   2.838  10.602  1.00 97.94           C  
ATOM   3874  CB  VAL C  38     -25.156   0.996  10.547  1.00 97.94           C  
ATOM   3875  O   VAL C  38     -27.469   2.619   9.539  1.00 97.94           O  
ATOM   3876  CG1 VAL C  38     -24.078   1.994  10.141  1.00 97.94           C  
ATOM   3877  CG2 VAL C  38     -24.547  -0.169  11.328  1.00 97.94           C  
ATOM   3878  N   GLY C  39     -26.781   4.086  11.156  1.00 97.81           N  
ATOM   3879  CA  GLY C  39     -27.250   5.285  10.477  1.00 97.81           C  
ATOM   3880  C   GLY C  39     -26.188   5.910   9.586  1.00 97.81           C  
ATOM   3881  O   GLY C  39     -25.031   6.039   9.984  1.00 97.81           O  
ATOM   3882  N   MET C  40     -26.656   6.258   8.406  1.00 96.38           N  
ATOM   3883  CA  MET C  40     -25.688   6.777   7.449  1.00 96.38           C  
ATOM   3884  C   MET C  40     -26.016   8.219   7.070  1.00 96.38           C  
ATOM   3885  CB  MET C  40     -25.656   5.902   6.195  1.00 96.38           C  
ATOM   3886  O   MET C  40     -27.188   8.570   6.926  1.00 96.38           O  
ATOM   3887  CG  MET C  40     -25.281   4.453   6.469  1.00 96.38           C  
ATOM   3888  SD  MET C  40     -23.984   3.828   5.332  1.00 96.38           S  
ATOM   3889  CE  MET C  40     -23.734   2.170   6.020  1.00 96.38           C  
ATOM   3890  N   ASN C  41     -24.953   9.070   7.008  1.00 95.44           N  
ATOM   3891  CA  ASN C  41     -24.969  10.422   6.461  1.00 95.44           C  
ATOM   3892  C   ASN C  41     -23.891  10.609   5.395  1.00 95.44           C  
ATOM   3893  CB  ASN C  41     -24.797  11.453   7.578  1.00 95.44           C  
ATOM   3894  O   ASN C  41     -22.781  10.094   5.527  1.00 95.44           O  
ATOM   3895  CG  ASN C  41     -25.953  11.438   8.562  1.00 95.44           C  
ATOM   3896  ND2 ASN C  41     -26.984  12.219   8.281  1.00 95.44           N  
ATOM   3897  OD1 ASN C  41     -25.906  10.727   9.570  1.00 95.44           O  
ATOM   3898  N   ILE C  42     -24.281  11.320   4.316  1.00 95.81           N  
ATOM   3899  CA  ILE C  42     -23.312  11.602   3.266  1.00 95.81           C  
ATOM   3900  C   ILE C  42     -23.281  13.109   2.994  1.00 95.81           C  
ATOM   3901  CB  ILE C  42     -23.641  10.828   1.969  1.00 95.81           C  
ATOM   3902  O   ILE C  42     -24.312  13.734   2.799  1.00 95.81           O  
ATOM   3903  CG1 ILE C  42     -23.547   9.320   2.209  1.00 95.81           C  
ATOM   3904  CG2 ILE C  42     -22.703  11.266   0.834  1.00 95.81           C  
ATOM   3905  CD1 ILE C  42     -23.938   8.477   1.004  1.00 95.81           C  
ATOM   3906  N   ASP C  43     -22.125  13.656   3.129  1.00 94.25           N  
ATOM   3907  CA  ASP C  43     -21.891  15.016   2.641  1.00 94.25           C  
ATOM   3908  C   ASP C  43     -21.094  14.992   1.339  1.00 94.25           C  
ATOM   3909  CB  ASP C  43     -21.156  15.844   3.695  1.00 94.25           C  
ATOM   3910  O   ASP C  43     -19.922  14.602   1.329  1.00 94.25           O  
ATOM   3911  CG  ASP C  43     -20.984  17.297   3.291  1.00 94.25           C  
ATOM   3912  OD1 ASP C  43     -22.000  18.000   3.119  1.00 94.25           O  
ATOM   3913  OD2 ASP C  43     -19.828  17.734   3.141  1.00 94.25           O  
ATOM   3914  N   ILE C  44     -21.719  15.391   0.293  1.00 93.75           N  
ATOM   3915  CA  ILE C  44     -21.062  15.352  -1.011  1.00 93.75           C  
ATOM   3916  C   ILE C  44     -20.156  16.562  -1.169  1.00 93.75           C  
ATOM   3917  CB  ILE C  44     -22.094  15.305  -2.158  1.00 93.75           C  
ATOM   3918  O   ILE C  44     -20.625  17.703  -1.174  1.00 93.75           O  
ATOM   3919  CG1 ILE C  44     -23.094  14.156  -1.938  1.00 93.75           C  
ATOM   3920  CG2 ILE C  44     -21.391  15.172  -3.512  1.00 93.75           C  
ATOM   3921  CD1 ILE C  44     -22.469  12.766  -2.092  1.00 93.75           C  
ATOM   3922  N   ALA C  45     -18.906  16.297  -1.280  1.00 90.88           N  
ATOM   3923  CA  ALA C  45     -17.938  17.375  -1.449  1.00 90.88           C  
ATOM   3924  C   ALA C  45     -17.844  17.797  -2.910  1.00 90.88           C  
ATOM   3925  CB  ALA C  45     -16.562  16.938  -0.940  1.00 90.88           C  
ATOM   3926  O   ALA C  45     -17.766  19.000  -3.207  1.00 90.88           O  
ATOM   3927  N   SER C  46     -17.844  16.828  -3.795  1.00 88.88           N  
ATOM   3928  CA  SER C  46     -17.750  17.156  -5.215  1.00 88.88           C  
ATOM   3929  C   SER C  46     -18.141  15.969  -6.082  1.00 88.88           C  
ATOM   3930  CB  SER C  46     -16.328  17.609  -5.566  1.00 88.88           C  
ATOM   3931  O   SER C  46     -18.094  14.820  -5.637  1.00 88.88           O  
ATOM   3932  OG  SER C  46     -15.430  16.516  -5.559  1.00 88.88           O  
ATOM   3933  N   ILE C  47     -18.641  16.250  -7.238  1.00 88.25           N  
ATOM   3934  CA  ILE C  47     -18.781  15.297  -8.336  1.00 88.25           C  
ATOM   3935  C   ILE C  47     -17.891  15.734  -9.500  1.00 88.25           C  
ATOM   3936  CB  ILE C  47     -20.250  15.164  -8.805  1.00 88.25           C  
ATOM   3937  O   ILE C  47     -18.156  16.750 -10.141  1.00 88.25           O  
ATOM   3938  CG1 ILE C  47     -21.125  14.633  -7.660  1.00 88.25           C  
ATOM   3939  CG2 ILE C  47     -20.344  14.266 -10.031  1.00 88.25           C  
ATOM   3940  CD1 ILE C  47     -22.594  14.523  -8.016  1.00 88.25           C  
ATOM   3941  N   ASP C  48     -16.828  15.070  -9.742  1.00 78.38           N  
ATOM   3942  CA  ASP C  48     -15.734  15.555 -10.578  1.00 78.38           C  
ATOM   3943  C   ASP C  48     -15.945  15.164 -12.039  1.00 78.38           C  
ATOM   3944  CB  ASP C  48     -14.391  15.016 -10.078  1.00 78.38           C  
ATOM   3945  O   ASP C  48     -15.602  15.922 -12.953  1.00 78.38           O  
ATOM   3946  CG  ASP C  48     -14.016  15.539  -8.703  1.00 78.38           C  
ATOM   3947  OD1 ASP C  48     -14.312  16.719  -8.398  1.00 78.38           O  
ATOM   3948  OD2 ASP C  48     -13.414  14.773  -7.922  1.00 78.38           O  
ATOM   3949  N   MET C  49     -16.266  13.945 -12.266  1.00 83.38           N  
ATOM   3950  CA  MET C  49     -16.281  13.477 -13.648  1.00 83.38           C  
ATOM   3951  C   MET C  49     -17.453  12.539 -13.891  1.00 83.38           C  
ATOM   3952  CB  MET C  49     -14.969  12.766 -13.984  1.00 83.38           C  
ATOM   3953  O   MET C  49     -17.797  11.719 -13.039  1.00 83.38           O  
ATOM   3954  CG  MET C  49     -14.719  12.609 -15.477  1.00 83.38           C  
ATOM   3955  SD  MET C  49     -13.234  11.602 -15.844  1.00 83.38           S  
ATOM   3956  CE  MET C  49     -12.094  12.242 -14.586  1.00 83.38           C  
ATOM   3957  N   VAL C  50     -18.141  12.906 -14.969  1.00 88.25           N  
ATOM   3958  CA  VAL C  50     -19.125  11.969 -15.523  1.00 88.25           C  
ATOM   3959  C   VAL C  50     -18.656  11.492 -16.891  1.00 88.25           C  
ATOM   3960  CB  VAL C  50     -20.516  12.609 -15.633  1.00 88.25           C  
ATOM   3961  O   VAL C  50     -18.578  12.281 -17.844  1.00 88.25           O  
ATOM   3962  CG1 VAL C  50     -21.531  11.609 -16.203  1.00 88.25           C  
ATOM   3963  CG2 VAL C  50     -20.984  13.117 -14.266  1.00 88.25           C  
ATOM   3964  N   SER C  51     -18.328  10.273 -16.969  1.00 88.69           N  
ATOM   3965  CA  SER C  51     -17.766   9.734 -18.203  1.00 88.69           C  
ATOM   3966  C   SER C  51     -18.797   8.898 -18.969  1.00 88.69           C  
ATOM   3967  CB  SER C  51     -16.531   8.883 -17.891  1.00 88.69           C  
ATOM   3968  O   SER C  51     -19.172   7.816 -18.531  1.00 88.69           O  
ATOM   3969  OG  SER C  51     -16.078   8.219 -19.062  1.00 88.69           O  
ATOM   3970  N   GLU C  52     -19.094   9.375 -20.125  1.00 86.31           N  
ATOM   3971  CA  GLU C  52     -20.016   8.625 -20.984  1.00 86.31           C  
ATOM   3972  C   GLU C  52     -19.328   7.398 -21.594  1.00 86.31           C  
ATOM   3973  CB  GLU C  52     -20.562   9.523 -22.094  1.00 86.31           C  
ATOM   3974  O   GLU C  52     -19.984   6.383 -21.844  1.00 86.31           O  
ATOM   3975  CG  GLU C  52     -21.391  10.688 -21.594  1.00 86.31           C  
ATOM   3976  CD  GLU C  52     -21.812  11.648 -22.688  1.00 86.31           C  
ATOM   3977  OE1 GLU C  52     -22.422  12.703 -22.375  1.00 86.31           O  
ATOM   3978  OE2 GLU C  52     -21.531  11.352 -23.875  1.00 86.31           O  
ATOM   3979  N   VAL C  53     -18.062   7.551 -21.766  1.00 80.56           N  
ATOM   3980  CA  VAL C  53     -17.297   6.477 -22.391  1.00 80.56           C  
ATOM   3981  C   VAL C  53     -17.172   5.301 -21.438  1.00 80.56           C  
ATOM   3982  CB  VAL C  53     -15.906   6.957 -22.844  1.00 80.56           C  
ATOM   3983  O   VAL C  53     -17.406   4.148 -21.812  1.00 80.56           O  
ATOM   3984  CG1 VAL C  53     -15.086   5.789 -23.391  1.00 80.56           C  
ATOM   3985  CG2 VAL C  53     -16.031   8.062 -23.891  1.00 80.56           C  
ATOM   3986  N   ASN C  54     -16.938   5.645 -20.234  1.00 82.38           N  
ATOM   3987  CA  ASN C  54     -16.688   4.594 -19.250  1.00 82.38           C  
ATOM   3988  C   ASN C  54     -17.953   4.238 -18.469  1.00 82.38           C  
ATOM   3989  CB  ASN C  54     -15.578   5.016 -18.281  1.00 82.38           C  
ATOM   3990  O   ASN C  54     -17.969   3.248 -17.734  1.00 82.38           O  
ATOM   3991  CG  ASN C  54     -14.234   5.172 -18.969  1.00 82.38           C  
ATOM   3992  ND2 ASN C  54     -13.453   6.148 -18.531  1.00 82.38           N  
ATOM   3993  OD1 ASN C  54     -13.898   4.422 -19.891  1.00 82.38           O  
ATOM   3994  N   MET C  55     -19.000   4.980 -18.656  1.00 87.38           N  
ATOM   3995  CA  MET C  55     -20.266   4.781 -17.969  1.00 87.38           C  
ATOM   3996  C   MET C  55     -20.078   4.793 -16.453  1.00 87.38           C  
ATOM   3997  CB  MET C  55     -20.922   3.467 -18.406  1.00 87.38           C  
ATOM   3998  O   MET C  55     -20.516   3.873 -15.766  1.00 87.38           O  
ATOM   3999  CG  MET C  55     -21.359   3.457 -19.859  1.00 87.38           C  
ATOM   4000  SD  MET C  55     -23.078   4.055 -20.078  1.00 87.38           S  
ATOM   4001  CE  MET C  55     -23.391   3.537 -21.781  1.00 87.38           C  
ATOM   4002  N   ASP C  56     -19.469   5.812 -16.047  1.00 91.50           N  
ATOM   4003  CA  ASP C  56     -19.234   5.953 -14.609  1.00 91.50           C  
ATOM   4004  C   ASP C  56     -19.172   7.426 -14.211  1.00 91.50           C  
ATOM   4005  CB  ASP C  56     -17.938   5.242 -14.203  1.00 91.50           C  
ATOM   4006  O   ASP C  56     -19.266   8.312 -15.062  1.00 91.50           O  
ATOM   4007  CG  ASP C  56     -16.719   5.762 -14.938  1.00 91.50           C  
ATOM   4008  OD1 ASP C  56     -16.688   6.957 -15.297  1.00 91.50           O  
ATOM   4009  OD2 ASP C  56     -15.781   4.973 -15.148  1.00 91.50           O  
ATOM   4010  N   TYR C  57     -19.188   7.727 -12.969  1.00 93.25           N  
ATOM   4011  CA  TYR C  57     -19.016   9.062 -12.414  1.00 93.25           C  
ATOM   4012  C   TYR C  57     -18.234   9.016 -11.117  1.00 93.25           C  
ATOM   4013  CB  TYR C  57     -20.391   9.719 -12.172  1.00 93.25           C  
ATOM   4014  O   TYR C  57     -18.250   8.008 -10.398  1.00 93.25           O  
ATOM   4015  CG  TYR C  57     -21.078   9.234 -10.930  1.00 93.25           C  
ATOM   4016  CD1 TYR C  57     -21.531   7.914 -10.828  1.00 93.25           C  
ATOM   4017  CD2 TYR C  57     -21.297  10.086  -9.852  1.00 93.25           C  
ATOM   4018  CE1 TYR C  57     -22.172   7.461  -9.680  1.00 93.25           C  
ATOM   4019  CE2 TYR C  57     -21.938   9.641  -8.695  1.00 93.25           C  
ATOM   4020  OH  TYR C  57     -23.016   7.883  -7.488  1.00 93.25           O  
ATOM   4021  CZ  TYR C  57     -22.375   8.328  -8.625  1.00 93.25           C  
ATOM   4022  N   THR C  58     -17.469  10.000 -10.867  1.00 93.31           N  
ATOM   4023  CA  THR C  58     -16.594  10.062  -9.695  1.00 93.31           C  
ATOM   4024  C   THR C  58     -17.094  11.125  -8.719  1.00 93.31           C  
ATOM   4025  CB  THR C  58     -15.141  10.352 -10.102  1.00 93.31           C  
ATOM   4026  O   THR C  58     -17.344  12.266  -9.102  1.00 93.31           O  
ATOM   4027  CG2 THR C  58     -14.234  10.391  -8.875  1.00 93.31           C  
ATOM   4028  OG1 THR C  58     -14.688   9.336 -10.992  1.00 93.31           O  
ATOM   4029  N   LEU C  59     -17.281  10.773  -7.480  1.00 93.38           N  
ATOM   4030  CA  LEU C  59     -17.672  11.742  -6.469  1.00 93.38           C  
ATOM   4031  C   LEU C  59     -16.797  11.625  -5.230  1.00 93.38           C  
ATOM   4032  CB  LEU C  59     -19.141  11.555  -6.086  1.00 93.38           C  
ATOM   4033  O   LEU C  59     -16.312  10.539  -4.906  1.00 93.38           O  
ATOM   4034  CG  LEU C  59     -19.453  10.375  -5.168  1.00 93.38           C  
ATOM   4035  CD1 LEU C  59     -20.641  10.711  -4.262  1.00 93.38           C  
ATOM   4036  CD2 LEU C  59     -19.750   9.125  -5.988  1.00 93.38           C  
ATOM   4037  N   THR C  60     -16.484  12.664  -4.566  1.00 92.62           N  
ATOM   4038  CA  THR C  60     -15.836  12.750  -3.262  1.00 92.62           C  
ATOM   4039  C   THR C  60     -16.844  13.086  -2.174  1.00 92.62           C  
ATOM   4040  CB  THR C  60     -14.711  13.797  -3.264  1.00 92.62           C  
ATOM   4041  O   THR C  60     -17.688  13.977  -2.352  1.00 92.62           O  
ATOM   4042  CG2 THR C  60     -14.016  13.867  -1.904  1.00 92.62           C  
ATOM   4043  OG1 THR C  60     -13.742  13.445  -4.262  1.00 92.62           O  
ATOM   4044  N   MET C  61     -16.844  12.312  -1.113  1.00 93.69           N  
ATOM   4045  CA  MET C  61     -17.859  12.508  -0.090  1.00 93.69           C  
ATOM   4046  C   MET C  61     -17.281  12.312   1.307  1.00 93.69           C  
ATOM   4047  CB  MET C  61     -19.031  11.555  -0.306  1.00 93.69           C  
ATOM   4048  O   MET C  61     -16.234  11.688   1.465  1.00 93.69           O  
ATOM   4049  CG  MET C  61     -18.672  10.086  -0.098  1.00 93.69           C  
ATOM   4050  SD  MET C  61     -20.062   8.961  -0.519  1.00 93.69           S  
ATOM   4051  CE  MET C  61     -19.812   8.805  -2.311  1.00 93.69           C  
ATOM   4052  N   TYR C  62     -17.891  12.938   2.270  1.00 93.94           N  
ATOM   4053  CA  TYR C  62     -17.750  12.594   3.680  1.00 93.94           C  
ATOM   4054  C   TYR C  62     -18.812  11.594   4.113  1.00 93.94           C  
ATOM   4055  CB  TYR C  62     -17.828  13.852   4.551  1.00 93.94           C  
ATOM   4056  O   TYR C  62     -20.000  11.945   4.219  1.00 93.94           O  
ATOM   4057  CG  TYR C  62     -16.750  14.867   4.242  1.00 93.94           C  
ATOM   4058  CD1 TYR C  62     -15.508  14.797   4.848  1.00 93.94           C  
ATOM   4059  CD2 TYR C  62     -17.000  15.906   3.350  1.00 93.94           C  
ATOM   4060  CE1 TYR C  62     -14.516  15.734   4.570  1.00 93.94           C  
ATOM   4061  CE2 TYR C  62     -16.016  16.844   3.062  1.00 93.94           C  
ATOM   4062  OH  TYR C  62     -13.797  17.688   3.398  1.00 93.94           O  
ATOM   4063  CZ  TYR C  62     -14.773  16.750   3.678  1.00 93.94           C  
ATOM   4064  N   PHE C  63     -18.406  10.383   4.312  1.00 95.69           N  
ATOM   4065  CA  PHE C  63     -19.297   9.266   4.629  1.00 95.69           C  
ATOM   4066  C   PHE C  63     -19.297   8.992   6.129  1.00 95.69           C  
ATOM   4067  CB  PHE C  63     -18.875   8.008   3.867  1.00 95.69           C  
ATOM   4068  O   PHE C  63     -18.281   8.594   6.699  1.00 95.69           O  
ATOM   4069  CG  PHE C  63     -19.797   6.840   4.078  1.00 95.69           C  
ATOM   4070  CD1 PHE C  63     -19.312   5.625   4.543  1.00 95.69           C  
ATOM   4071  CD2 PHE C  63     -21.156   6.953   3.805  1.00 95.69           C  
ATOM   4072  CE1 PHE C  63     -20.156   4.539   4.738  1.00 95.69           C  
ATOM   4073  CE2 PHE C  63     -22.016   5.875   3.996  1.00 95.69           C  
ATOM   4074  CZ  PHE C  63     -21.516   4.668   4.461  1.00 95.69           C  
ATOM   4075  N   GLN C  64     -20.453   9.195   6.750  1.00 95.69           N  
ATOM   4076  CA  GLN C  64     -20.562   9.031   8.195  1.00 95.69           C  
ATOM   4077  C   GLN C  64     -21.469   7.848   8.539  1.00 95.69           C  
ATOM   4078  CB  GLN C  64     -21.109  10.305   8.844  1.00 95.69           C  
ATOM   4079  O   GLN C  64     -22.531   7.672   7.926  1.00 95.69           O  
ATOM   4080  CG  GLN C  64     -20.141  11.477   8.781  1.00 95.69           C  
ATOM   4081  CD  GLN C  64     -20.672  12.719   9.469  1.00 95.69           C  
ATOM   4082  NE2 GLN C  64     -19.906  13.805   9.414  1.00 95.69           N  
ATOM   4083  OE1 GLN C  64     -21.766  12.703  10.039  1.00 95.69           O  
ATOM   4084  N   GLN C  65     -21.062   7.082   9.438  1.00 96.75           N  
ATOM   4085  CA  GLN C  65     -21.812   5.961   9.977  1.00 96.75           C  
ATOM   4086  C   GLN C  65     -21.953   6.070  11.492  1.00 96.75           C  
ATOM   4087  CB  GLN C  65     -21.156   4.633   9.602  1.00 96.75           C  
ATOM   4088  O   GLN C  65     -21.000   6.461  12.180  1.00 96.75           O  
ATOM   4089  CG  GLN C  65     -20.984   4.441   8.102  1.00 96.75           C  
ATOM   4090  CD  GLN C  65     -20.156   3.219   7.762  1.00 96.75           C  
ATOM   4091  NE2 GLN C  65     -18.828   3.389   7.719  1.00 96.75           N  
ATOM   4092  OE1 GLN C  65     -20.688   2.129   7.539  1.00 96.75           O  
ATOM   4093  N   ALA C  66     -23.125   5.828  12.008  1.00 97.75           N  
ATOM   4094  CA  ALA C  66     -23.391   5.867  13.445  1.00 97.75           C  
ATOM   4095  C   ALA C  66     -24.094   4.598  13.914  1.00 97.75           C  
ATOM   4096  CB  ALA C  66     -24.219   7.098  13.805  1.00 97.75           C  
ATOM   4097  O   ALA C  66     -25.047   4.141  13.281  1.00 97.75           O  
ATOM   4098  N   TRP C  67     -23.594   4.035  14.930  1.00 97.94           N  
ATOM   4099  CA  TRP C  67     -24.234   2.875  15.539  1.00 97.94           C  
ATOM   4100  C   TRP C  67     -24.031   2.865  17.047  1.00 97.94           C  
ATOM   4101  CB  TRP C  67     -23.703   1.580  14.922  1.00 97.94           C  
ATOM   4102  O   TRP C  67     -23.250   3.662  17.578  1.00 97.94           O  
ATOM   4103  CG  TRP C  67     -22.281   1.277  15.289  1.00 97.94           C  
ATOM   4104  CD1 TRP C  67     -21.844   0.484  16.312  1.00 97.94           C  
ATOM   4105  CD2 TRP C  67     -21.109   1.767  14.641  1.00 97.94           C  
ATOM   4106  CE2 TRP C  67     -19.984   1.229  15.320  1.00 97.94           C  
ATOM   4107  CE3 TRP C  67     -20.891   2.607  13.539  1.00 97.94           C  
ATOM   4108  NE1 TRP C  67     -20.469   0.451  16.344  1.00 97.94           N  
ATOM   4109  CH2 TRP C  67     -18.484   2.332  13.867  1.00 97.94           C  
ATOM   4110  CZ2 TRP C  67     -18.672   1.507  14.945  1.00 97.94           C  
ATOM   4111  CZ3 TRP C  67     -19.578   2.883  13.164  1.00 97.94           C  
ATOM   4112  N   ARG C  68     -24.766   2.014  17.719  1.00 97.81           N  
ATOM   4113  CA  ARG C  68     -24.625   1.899  19.172  1.00 97.81           C  
ATOM   4114  C   ARG C  68     -23.953   0.587  19.547  1.00 97.81           C  
ATOM   4115  CB  ARG C  68     -26.000   2.002  19.844  1.00 97.81           C  
ATOM   4116  O   ARG C  68     -24.375  -0.484  19.094  1.00 97.81           O  
ATOM   4117  CG  ARG C  68     -25.938   2.074  21.359  1.00 97.81           C  
ATOM   4118  CD  ARG C  68     -27.297   2.416  21.953  1.00 97.81           C  
ATOM   4119  NE  ARG C  68     -27.250   2.420  23.422  1.00 97.81           N  
ATOM   4120  NH1 ARG C  68     -29.250   3.543  23.688  1.00 97.81           N  
ATOM   4121  NH2 ARG C  68     -28.047   2.906  25.516  1.00 97.81           N  
ATOM   4122  CZ  ARG C  68     -28.188   2.957  24.203  1.00 97.81           C  
ATOM   4123  N   ASP C  69     -22.953   0.646  20.312  1.00 96.75           N  
ATOM   4124  CA  ASP C  69     -22.250  -0.490  20.906  1.00 96.75           C  
ATOM   4125  C   ASP C  69     -22.188  -0.363  22.422  1.00 96.75           C  
ATOM   4126  CB  ASP C  69     -20.844  -0.614  20.328  1.00 96.75           C  
ATOM   4127  O   ASP C  69     -21.359   0.376  22.953  1.00 96.75           O  
ATOM   4128  CG  ASP C  69     -20.188  -1.946  20.641  1.00 96.75           C  
ATOM   4129  OD1 ASP C  69     -20.531  -2.568  21.672  1.00 96.75           O  
ATOM   4130  OD2 ASP C  69     -19.297  -2.375  19.859  1.00 96.75           O  
ATOM   4131  N   LYS C  70     -22.969  -1.090  23.094  1.00 94.44           N  
ATOM   4132  CA  LYS C  70     -23.094  -0.989  24.547  1.00 94.44           C  
ATOM   4133  C   LYS C  70     -21.766  -1.263  25.234  1.00 94.44           C  
ATOM   4134  CB  LYS C  70     -24.172  -1.959  25.062  1.00 94.44           C  
ATOM   4135  O   LYS C  70     -21.531  -0.805  26.359  1.00 94.44           O  
ATOM   4136  CG  LYS C  70     -25.578  -1.620  24.609  1.00 94.44           C  
ATOM   4137  CD  LYS C  70     -26.594  -2.643  25.125  1.00 94.44           C  
ATOM   4138  CE  LYS C  70     -27.984  -2.371  24.578  1.00 94.44           C  
ATOM   4139  NZ  LYS C  70     -28.938  -3.477  24.922  1.00 94.44           N  
ATOM   4140  N   ARG C  71     -20.891  -2.025  24.594  1.00 93.62           N  
ATOM   4141  CA  ARG C  71     -19.578  -2.330  25.172  1.00 93.62           C  
ATOM   4142  C   ARG C  71     -18.734  -1.069  25.312  1.00 93.62           C  
ATOM   4143  CB  ARG C  71     -18.844  -3.367  24.328  1.00 93.62           C  
ATOM   4144  O   ARG C  71     -17.781  -1.041  26.094  1.00 93.62           O  
ATOM   4145  CG  ARG C  71     -19.594  -4.676  24.156  1.00 93.62           C  
ATOM   4146  CD  ARG C  71     -18.922  -5.586  23.141  1.00 93.62           C  
ATOM   4147  NE  ARG C  71     -18.984  -5.023  21.781  1.00 93.62           N  
ATOM   4148  NH1 ARG C  71     -17.859  -6.773  20.781  1.00 93.62           N  
ATOM   4149  NH2 ARG C  71     -18.594  -5.004  19.531  1.00 93.62           N  
ATOM   4150  CZ  ARG C  71     -18.469  -5.602  20.703  1.00 93.62           C  
ATOM   4151  N   LEU C  72     -19.094   0.013  24.594  1.00 96.75           N  
ATOM   4152  CA  LEU C  72     -18.297   1.237  24.578  1.00 96.75           C  
ATOM   4153  C   LEU C  72     -19.000   2.355  25.344  1.00 96.75           C  
ATOM   4154  CB  LEU C  72     -18.047   1.678  23.125  1.00 96.75           C  
ATOM   4155  O   LEU C  72     -18.688   3.531  25.156  1.00 96.75           O  
ATOM   4156  CG  LEU C  72     -17.250   0.717  22.250  1.00 96.75           C  
ATOM   4157  CD1 LEU C  72     -17.203   1.213  20.812  1.00 96.75           C  
ATOM   4158  CD2 LEU C  72     -15.828   0.553  22.812  1.00 96.75           C  
ATOM   4159  N   SER C  73     -19.953   2.014  26.141  1.00 96.19           N  
ATOM   4160  CA  SER C  73     -20.625   2.998  26.984  1.00 96.19           C  
ATOM   4161  C   SER C  73     -19.781   3.354  28.203  1.00 96.19           C  
ATOM   4162  CB  SER C  73     -21.984   2.473  27.438  1.00 96.19           C  
ATOM   4163  O   SER C  73     -19.016   2.521  28.703  1.00 96.19           O  
ATOM   4164  OG  SER C  73     -21.844   1.405  28.359  1.00 96.19           O  
ATOM   4165  N   TYR C  74     -19.859   4.574  28.562  1.00 94.69           N  
ATOM   4166  CA  TYR C  74     -19.141   5.031  29.750  1.00 94.69           C  
ATOM   4167  C   TYR C  74     -19.922   6.133  30.469  1.00 94.69           C  
ATOM   4168  CB  TYR C  74     -17.750   5.539  29.391  1.00 94.69           C  
ATOM   4169  O   TYR C  74     -20.719   6.848  29.844  1.00 94.69           O  
ATOM   4170  CG  TYR C  74     -17.750   6.645  28.359  1.00 94.69           C  
ATOM   4171  CD1 TYR C  74     -17.797   6.359  27.000  1.00 94.69           C  
ATOM   4172  CD2 TYR C  74     -17.719   7.980  28.750  1.00 94.69           C  
ATOM   4173  CE1 TYR C  74     -17.797   7.375  26.047  1.00 94.69           C  
ATOM   4174  CE2 TYR C  74     -17.719   9.008  27.797  1.00 94.69           C  
ATOM   4175  OH  TYR C  74     -17.766   9.703  25.516  1.00 94.69           O  
ATOM   4176  CZ  TYR C  74     -17.766   8.695  26.453  1.00 94.69           C  
ATOM   4177  N   ASN C  75     -19.750   6.305  31.781  1.00 91.44           N  
ATOM   4178  CA  ASN C  75     -20.500   7.297  32.562  1.00 91.44           C  
ATOM   4179  C   ASN C  75     -19.578   8.102  33.469  1.00 91.44           C  
ATOM   4180  CB  ASN C  75     -21.609   6.621  33.375  1.00 91.44           C  
ATOM   4181  O   ASN C  75     -20.031   9.008  34.156  1.00 91.44           O  
ATOM   4182  CG  ASN C  75     -21.078   5.547  34.281  1.00 91.44           C  
ATOM   4183  ND2 ASN C  75     -21.969   4.926  35.062  1.00 91.44           N  
ATOM   4184  OD1 ASN C  75     -19.875   5.277  34.344  1.00 91.44           O  
ATOM   4185  N   VAL C  76     -18.359   7.848  33.438  1.00 87.12           N  
ATOM   4186  CA  VAL C  76     -17.422   8.500  34.344  1.00 87.12           C  
ATOM   4187  C   VAL C  76     -17.172   9.930  33.875  1.00 87.12           C  
ATOM   4188  CB  VAL C  76     -16.094   7.727  34.438  1.00 87.12           C  
ATOM   4189  O   VAL C  76     -16.953  10.828  34.688  1.00 87.12           O  
ATOM   4190  CG1 VAL C  76     -15.188   8.336  35.500  1.00 87.12           C  
ATOM   4191  CG2 VAL C  76     -16.359   6.250  34.719  1.00 87.12           C  
ATOM   4192  N   ILE C  77     -17.141  10.102  32.562  1.00 85.62           N  
ATOM   4193  CA  ILE C  77     -16.906  11.422  31.969  1.00 85.62           C  
ATOM   4194  C   ILE C  77     -18.109  11.836  31.125  1.00 85.62           C  
ATOM   4195  CB  ILE C  77     -15.617  11.453  31.125  1.00 85.62           C  
ATOM   4196  O   ILE C  77     -18.641  11.031  30.359  1.00 85.62           O  
ATOM   4197  CG1 ILE C  77     -14.945  10.078  31.141  1.00 85.62           C  
ATOM   4198  CG2 ILE C  77     -14.664  12.539  31.641  1.00 85.62           C  
ATOM   4199  CD1 ILE C  77     -13.812   9.938  30.125  1.00 85.62           C  
ATOM   4200  N   PRO C  78     -18.578  13.062  31.312  1.00 82.50           N  
ATOM   4201  CA  PRO C  78     -19.766  13.508  30.578  1.00 82.50           C  
ATOM   4202  C   PRO C  78     -19.406  14.094  29.203  1.00 82.50           C  
ATOM   4203  CB  PRO C  78     -20.359  14.578  31.484  1.00 82.50           C  
ATOM   4204  O   PRO C  78     -20.031  15.062  28.766  1.00 82.50           O  
ATOM   4205  CG  PRO C  78     -19.203  15.180  32.188  1.00 82.50           C  
ATOM   4206  CD  PRO C  78     -18.125  14.141  32.312  1.00 82.50           C  
ATOM   4207  N   LEU C  79     -18.375  13.750  28.594  1.00 85.81           N  
ATOM   4208  CA  LEU C  79     -17.938  14.320  27.328  1.00 85.81           C  
ATOM   4209  C   LEU C  79     -17.875  13.242  26.234  1.00 85.81           C  
ATOM   4210  CB  LEU C  79     -16.578  14.992  27.469  1.00 85.81           C  
ATOM   4211  O   LEU C  79     -17.625  12.078  26.531  1.00 85.81           O  
ATOM   4212  CG  LEU C  79     -16.516  16.219  28.375  1.00 85.81           C  
ATOM   4213  CD1 LEU C  79     -15.156  16.312  29.062  1.00 85.81           C  
ATOM   4214  CD2 LEU C  79     -16.812  17.484  27.578  1.00 85.81           C  
ATOM   4215  N   ASN C  80     -18.219  13.781  25.031  1.00 91.12           N  
ATOM   4216  CA  ASN C  80     -17.906  12.938  23.891  1.00 91.12           C  
ATOM   4217  C   ASN C  80     -16.391  12.789  23.703  1.00 91.12           C  
ATOM   4218  CB  ASN C  80     -18.547  13.500  22.625  1.00 91.12           C  
ATOM   4219  O   ASN C  80     -15.648  13.750  23.875  1.00 91.12           O  
ATOM   4220  CG  ASN C  80     -20.062  13.570  22.719  1.00 91.12           C  
ATOM   4221  ND2 ASN C  80     -20.656  14.500  21.984  1.00 91.12           N  
ATOM   4222  OD1 ASN C  80     -20.688  12.797  23.453  1.00 91.12           O  
ATOM   4223  N   LEU C  81     -16.016  11.664  23.375  1.00 92.31           N  
ATOM   4224  CA  LEU C  81     -14.586  11.398  23.203  1.00 92.31           C  
ATOM   4225  C   LEU C  81     -14.227  11.289  21.719  1.00 92.31           C  
ATOM   4226  CB  LEU C  81     -14.195  10.109  23.922  1.00 92.31           C  
ATOM   4227  O   LEU C  81     -14.562  10.305  21.062  1.00 92.31           O  
ATOM   4228  CG  LEU C  81     -14.336  10.109  25.453  1.00 92.31           C  
ATOM   4229  CD1 LEU C  81     -14.039   8.727  26.016  1.00 92.31           C  
ATOM   4230  CD2 LEU C  81     -13.422  11.164  26.078  1.00 92.31           C  
ATOM   4231  N   THR C  82     -13.633  12.359  21.188  1.00 94.25           N  
ATOM   4232  CA  THR C  82     -13.000  12.258  19.875  1.00 94.25           C  
ATOM   4233  C   THR C  82     -11.586  11.680  20.000  1.00 94.25           C  
ATOM   4234  CB  THR C  82     -12.938  13.625  19.172  1.00 94.25           C  
ATOM   4235  O   THR C  82     -10.727  12.273  20.672  1.00 94.25           O  
ATOM   4236  CG2 THR C  82     -12.438  13.484  17.750  1.00 94.25           C  
ATOM   4237  OG1 THR C  82     -14.250  14.203  19.156  1.00 94.25           O  
ATOM   4238  N   LEU C  83     -11.359  10.531  19.375  1.00 93.38           N  
ATOM   4239  CA  LEU C  83     -10.094   9.828  19.547  1.00 93.38           C  
ATOM   4240  C   LEU C  83      -9.266   9.891  18.250  1.00 93.38           C  
ATOM   4241  CB  LEU C  83     -10.336   8.367  19.922  1.00 93.38           C  
ATOM   4242  O   LEU C  83      -9.781  10.273  17.203  1.00 93.38           O  
ATOM   4243  CG  LEU C  83     -11.164   8.133  21.188  1.00 93.38           C  
ATOM   4244  CD1 LEU C  83     -11.492   6.648  21.344  1.00 93.38           C  
ATOM   4245  CD2 LEU C  83     -10.422   8.648  22.422  1.00 93.38           C  
ATOM   4246  N   ASP C  84      -8.000   9.578  18.406  1.00 92.50           N  
ATOM   4247  CA  ASP C  84      -7.109   9.469  17.266  1.00 92.50           C  
ATOM   4248  C   ASP C  84      -7.633   8.445  16.250  1.00 92.50           C  
ATOM   4249  CB  ASP C  84      -5.699   9.086  17.719  1.00 92.50           C  
ATOM   4250  O   ASP C  84      -8.227   7.434  16.641  1.00 92.50           O  
ATOM   4251  CG  ASP C  84      -4.672   9.164  16.594  1.00 92.50           C  
ATOM   4252  OD1 ASP C  84      -4.492   8.164  15.867  1.00 92.50           O  
ATOM   4253  OD2 ASP C  84      -4.039  10.234  16.453  1.00 92.50           O  
ATOM   4254  N   ASN C  85      -7.363   8.734  15.008  1.00 89.94           N  
ATOM   4255  CA  ASN C  85      -7.910   7.910  13.938  1.00 89.94           C  
ATOM   4256  C   ASN C  85      -7.438   6.461  14.047  1.00 89.94           C  
ATOM   4257  CB  ASN C  85      -7.535   8.492  12.570  1.00 89.94           C  
ATOM   4258  O   ASN C  85      -8.109   5.551  13.562  1.00 89.94           O  
ATOM   4259  CG  ASN C  85      -6.043   8.453  12.312  1.00 89.94           C  
ATOM   4260  ND2 ASN C  85      -5.453   9.617  12.070  1.00 89.94           N  
ATOM   4261  OD1 ASN C  85      -5.426   7.387  12.320  1.00 89.94           O  
ATOM   4262  N   ARG C  86      -6.352   6.156  14.742  1.00 88.19           N  
ATOM   4263  CA  ARG C  86      -5.781   4.816  14.844  1.00 88.19           C  
ATOM   4264  C   ARG C  86      -6.652   3.912  15.711  1.00 88.19           C  
ATOM   4265  CB  ARG C  86      -4.363   4.875  15.414  1.00 88.19           C  
ATOM   4266  O   ARG C  86      -6.574   2.686  15.617  1.00 88.19           O  
ATOM   4267  CG  ARG C  86      -3.332   5.418  14.430  1.00 88.19           C  
ATOM   4268  CD  ARG C  86      -1.987   5.656  15.109  1.00 88.19           C  
ATOM   4269  NE  ARG C  86      -2.029   6.816  15.992  1.00 88.19           N  
ATOM   4270  NH1 ARG C  86       0.246   6.852  16.391  1.00 88.19           N  
ATOM   4271  NH2 ARG C  86      -1.118   8.414  17.375  1.00 88.19           N  
ATOM   4272  CZ  ARG C  86      -0.967   7.359  16.578  1.00 88.19           C  
ATOM   4273  N   VAL C  87      -7.445   4.516  16.453  1.00 92.12           N  
ATOM   4274  CA  VAL C  87      -8.297   3.756  17.359  1.00 92.12           C  
ATOM   4275  C   VAL C  87      -9.352   2.994  16.562  1.00 92.12           C  
ATOM   4276  CB  VAL C  87      -8.969   4.676  18.406  1.00 92.12           C  
ATOM   4277  O   VAL C  87      -9.891   1.988  17.031  1.00 92.12           O  
ATOM   4278  CG1 VAL C  87      -9.977   3.889  19.250  1.00 92.12           C  
ATOM   4279  CG2 VAL C  87      -7.918   5.332  19.297  1.00 92.12           C  
ATOM   4280  N   ALA C  88      -9.609   3.510  15.375  1.00 90.81           N  
ATOM   4281  CA  ALA C  88     -10.594   2.848  14.523  1.00 90.81           C  
ATOM   4282  C   ALA C  88     -10.211   1.394  14.266  1.00 90.81           C  
ATOM   4283  CB  ALA C  88     -10.750   3.596  13.203  1.00 90.81           C  
ATOM   4284  O   ALA C  88     -11.078   0.530  14.133  1.00 90.81           O  
ATOM   4285  N   ASP C  89      -8.938   1.128  14.344  1.00 90.25           N  
ATOM   4286  CA  ASP C  89      -8.461  -0.222  14.062  1.00 90.25           C  
ATOM   4287  C   ASP C  89      -8.695  -1.146  15.258  1.00 90.25           C  
ATOM   4288  CB  ASP C  89      -6.969  -0.200  13.703  1.00 90.25           C  
ATOM   4289  O   ASP C  89      -8.547  -2.365  15.141  1.00 90.25           O  
ATOM   4290  CG  ASP C  89      -6.691   0.500  12.391  1.00 90.25           C  
ATOM   4291  OD1 ASP C  89      -7.574   0.515  11.508  1.00 90.25           O  
ATOM   4292  OD2 ASP C  89      -5.574   1.038  12.227  1.00 90.25           O  
ATOM   4293  N   GLN C  90      -9.117  -0.600  16.375  1.00 93.06           N  
ATOM   4294  CA  GLN C  90      -9.305  -1.387  17.594  1.00 93.06           C  
ATOM   4295  C   GLN C  90     -10.789  -1.559  17.906  1.00 93.06           C  
ATOM   4296  CB  GLN C  90      -8.578  -0.734  18.766  1.00 93.06           C  
ATOM   4297  O   GLN C  90     -11.141  -2.104  18.969  1.00 93.06           O  
ATOM   4298  CG  GLN C  90      -7.078  -0.607  18.578  1.00 93.06           C  
ATOM   4299  CD  GLN C  90      -6.391   0.094  19.734  1.00 93.06           C  
ATOM   4300  NE2 GLN C  90      -5.117   0.430  19.547  1.00 93.06           N  
ATOM   4301  OE1 GLN C  90      -7.000   0.331  20.781  1.00 93.06           O  
ATOM   4302  N   LEU C  91     -11.609  -1.073  16.969  1.00 94.88           N  
ATOM   4303  CA  LEU C  91     -13.055  -1.154  17.188  1.00 94.88           C  
ATOM   4304  C   LEU C  91     -13.727  -1.898  16.031  1.00 94.88           C  
ATOM   4305  CB  LEU C  91     -13.656   0.246  17.328  1.00 94.88           C  
ATOM   4306  O   LEU C  91     -13.195  -1.957  14.930  1.00 94.88           O  
ATOM   4307  CG  LEU C  91     -13.117   1.103  18.469  1.00 94.88           C  
ATOM   4308  CD1 LEU C  91     -13.742   2.492  18.438  1.00 94.88           C  
ATOM   4309  CD2 LEU C  91     -13.375   0.428  19.812  1.00 94.88           C  
ATOM   4310  N   TRP C  92     -14.844  -2.480  16.359  1.00 93.75           N  
ATOM   4311  CA  TRP C  92     -15.695  -3.010  15.305  1.00 93.75           C  
ATOM   4312  C   TRP C  92     -16.297  -1.881  14.477  1.00 93.75           C  
ATOM   4313  CB  TRP C  92     -16.812  -3.881  15.891  1.00 93.75           C  
ATOM   4314  O   TRP C  92     -16.781  -0.892  15.023  1.00 93.75           O  
ATOM   4315  CG  TRP C  92     -17.719  -4.484  14.867  1.00 93.75           C  
ATOM   4316  CD1 TRP C  92     -17.547  -5.680  14.219  1.00 93.75           C  
ATOM   4317  CD2 TRP C  92     -18.938  -3.924  14.367  1.00 93.75           C  
ATOM   4318  CE2 TRP C  92     -19.453  -4.832  13.414  1.00 93.75           C  
ATOM   4319  CE3 TRP C  92     -19.641  -2.740  14.625  1.00 93.75           C  
ATOM   4320  NE1 TRP C  92     -18.594  -5.891  13.344  1.00 93.75           N  
ATOM   4321  CH2 TRP C  92     -21.312  -3.424  13.000  1.00 93.75           C  
ATOM   4322  CZ2 TRP C  92     -20.641  -4.590  12.727  1.00 93.75           C  
ATOM   4323  CZ3 TRP C  92     -20.828  -2.502  13.938  1.00 93.75           C  
ATOM   4324  N   VAL C  93     -16.156  -1.903  13.234  1.00 93.94           N  
ATOM   4325  CA  VAL C  93     -16.797  -0.966  12.312  1.00 93.94           C  
ATOM   4326  C   VAL C  93     -17.656  -1.731  11.305  1.00 93.94           C  
ATOM   4327  CB  VAL C  93     -15.758  -0.094  11.578  1.00 93.94           C  
ATOM   4328  O   VAL C  93     -17.359  -2.885  10.984  1.00 93.94           O  
ATOM   4329  CG1 VAL C  93     -15.008   0.802  12.562  1.00 93.94           C  
ATOM   4330  CG2 VAL C  93     -14.773  -0.974  10.805  1.00 93.94           C  
ATOM   4331  N   PRO C  94     -18.719  -1.149  10.844  1.00 93.50           N  
ATOM   4332  CA  PRO C  94     -19.531  -1.827   9.828  1.00 93.50           C  
ATOM   4333  C   PRO C  94     -18.734  -2.170   8.570  1.00 93.50           C  
ATOM   4334  CB  PRO C  94     -20.625  -0.809   9.516  1.00 93.50           C  
ATOM   4335  O   PRO C  94     -17.812  -1.433   8.195  1.00 93.50           O  
ATOM   4336  CG  PRO C  94     -20.656   0.102  10.695  1.00 93.50           C  
ATOM   4337  CD  PRO C  94     -19.266   0.177  11.273  1.00 93.50           C  
ATOM   4338  N   ASP C  95     -19.047  -3.232   7.938  1.00 91.44           N  
ATOM   4339  CA  ASP C  95     -18.359  -3.656   6.723  1.00 91.44           C  
ATOM   4340  C   ASP C  95     -19.031  -3.086   5.477  1.00 91.44           C  
ATOM   4341  CB  ASP C  95     -18.297  -5.184   6.641  1.00 91.44           C  
ATOM   4342  O   ASP C  95     -19.203  -3.789   4.480  1.00 91.44           O  
ATOM   4343  CG  ASP C  95     -19.672  -5.816   6.496  1.00 91.44           C  
ATOM   4344  OD1 ASP C  95     -20.688  -5.152   6.805  1.00 91.44           O  
ATOM   4345  OD2 ASP C  95     -19.750  -6.988   6.066  1.00 91.44           O  
ATOM   4346  N   THR C  96     -19.406  -1.879   5.547  1.00 93.12           N  
ATOM   4347  CA  THR C  96     -20.109  -1.198   4.465  1.00 93.12           C  
ATOM   4348  C   THR C  96     -19.219  -1.103   3.227  1.00 93.12           C  
ATOM   4349  CB  THR C  96     -20.547   0.213   4.887  1.00 93.12           C  
ATOM   4350  O   THR C  96     -18.016  -0.860   3.334  1.00 93.12           O  
ATOM   4351  CG2 THR C  96     -21.531   0.807   3.877  1.00 93.12           C  
ATOM   4352  OG1 THR C  96     -21.188   0.140   6.168  1.00 93.12           O  
ATOM   4353  N   TYR C  97     -19.828  -1.310   2.059  1.00 91.12           N  
ATOM   4354  CA  TYR C  97     -19.125  -1.118   0.793  1.00 91.12           C  
ATOM   4355  C   TYR C  97     -20.047  -0.519  -0.257  1.00 91.12           C  
ATOM   4356  CB  TYR C  97     -18.562  -2.445   0.289  1.00 91.12           C  
ATOM   4357  O   TYR C  97     -21.266  -0.428  -0.045  1.00 91.12           O  
ATOM   4358  CG  TYR C  97     -19.562  -3.305  -0.435  1.00 91.12           C  
ATOM   4359  CD1 TYR C  97     -20.703  -3.770   0.214  1.00 91.12           C  
ATOM   4360  CD2 TYR C  97     -19.375  -3.656  -1.768  1.00 91.12           C  
ATOM   4361  CE1 TYR C  97     -21.641  -4.562  -0.448  1.00 91.12           C  
ATOM   4362  CE2 TYR C  97     -20.297  -4.449  -2.439  1.00 91.12           C  
ATOM   4363  OH  TYR C  97     -22.344  -5.684  -2.432  1.00 91.12           O  
ATOM   4364  CZ  TYR C  97     -21.422  -4.898  -1.772  1.00 91.12           C  
ATOM   4365  N   PHE C  98     -19.484  -0.023  -1.316  1.00 92.69           N  
ATOM   4366  CA  PHE C  98     -20.234   0.507  -2.451  1.00 92.69           C  
ATOM   4367  C   PHE C  98     -20.328  -0.527  -3.566  1.00 92.69           C  
ATOM   4368  CB  PHE C  98     -19.578   1.788  -2.977  1.00 92.69           C  
ATOM   4369  O   PHE C  98     -19.328  -0.831  -4.227  1.00 92.69           O  
ATOM   4370  CG  PHE C  98     -19.391   2.854  -1.930  1.00 92.69           C  
ATOM   4371  CD1 PHE C  98     -20.500   3.482  -1.363  1.00 92.69           C  
ATOM   4372  CD2 PHE C  98     -18.125   3.227  -1.510  1.00 92.69           C  
ATOM   4373  CE1 PHE C  98     -20.328   4.469  -0.393  1.00 92.69           C  
ATOM   4374  CE2 PHE C  98     -17.953   4.211  -0.541  1.00 92.69           C  
ATOM   4375  CZ  PHE C  98     -19.062   4.832   0.015  1.00 92.69           C  
ATOM   4376  N   LEU C  99     -21.516  -0.955  -3.805  1.00 90.56           N  
ATOM   4377  CA  LEU C  99     -21.766  -2.076  -4.707  1.00 90.56           C  
ATOM   4378  C   LEU C  99     -21.328  -1.738  -6.125  1.00 90.56           C  
ATOM   4379  CB  LEU C  99     -23.250  -2.457  -4.695  1.00 90.56           C  
ATOM   4380  O   LEU C  99     -20.750  -2.582  -6.820  1.00 90.56           O  
ATOM   4381  CG  LEU C  99     -23.641  -3.674  -5.535  1.00 90.56           C  
ATOM   4382  CD1 LEU C  99     -23.344  -4.961  -4.770  1.00 90.56           C  
ATOM   4383  CD2 LEU C  99     -25.109  -3.600  -5.926  1.00 90.56           C  
ATOM   4384  N   ASN C 100     -21.609  -0.556  -6.562  1.00 90.25           N  
ATOM   4385  CA  ASN C 100     -21.312  -0.203  -7.945  1.00 90.25           C  
ATOM   4386  C   ASN C 100     -20.000   0.590  -8.055  1.00 90.25           C  
ATOM   4387  CB  ASN C 100     -22.469   0.586  -8.562  1.00 90.25           C  
ATOM   4388  O   ASN C 100     -19.812   1.346  -9.008  1.00 90.25           O  
ATOM   4389  CG  ASN C 100     -22.844   1.795  -7.734  1.00 90.25           C  
ATOM   4390  ND2 ASN C 100     -23.344   2.832  -8.398  1.00 90.25           N  
ATOM   4391  OD1 ASN C 100     -22.703   1.797  -6.508  1.00 90.25           O  
ATOM   4392  N   ASP C 101     -19.219   0.412  -7.117  1.00 91.12           N  
ATOM   4393  CA  ASP C 101     -17.922   1.071  -7.141  1.00 91.12           C  
ATOM   4394  C   ASP C 101     -16.969   0.374  -8.109  1.00 91.12           C  
ATOM   4395  CB  ASP C 101     -17.312   1.103  -5.734  1.00 91.12           C  
ATOM   4396  O   ASP C 101     -16.844  -0.852  -8.086  1.00 91.12           O  
ATOM   4397  CG  ASP C 101     -15.797   1.062  -5.746  1.00 91.12           C  
ATOM   4398  OD1 ASP C 101     -15.164   1.894  -6.434  1.00 91.12           O  
ATOM   4399  OD2 ASP C 101     -15.219   0.186  -5.059  1.00 91.12           O  
ATOM   4400  N   LYS C 102     -16.359   1.113  -8.977  1.00 86.06           N  
ATOM   4401  CA  LYS C 102     -15.305   0.611  -9.844  1.00 86.06           C  
ATOM   4402  C   LYS C 102     -13.922   0.807  -9.219  1.00 86.06           C  
ATOM   4403  CB  LYS C 102     -15.359   1.304 -11.211  1.00 86.06           C  
ATOM   4404  O   LYS C 102     -13.086  -0.092  -9.258  1.00 86.06           O  
ATOM   4405  CG  LYS C 102     -16.578   0.933 -12.047  1.00 86.06           C  
ATOM   4406  CD  LYS C 102     -16.484   1.518 -13.445  1.00 86.06           C  
ATOM   4407  CE  LYS C 102     -17.578   0.966 -14.352  1.00 86.06           C  
ATOM   4408  NZ  LYS C 102     -17.500   1.529 -15.734  1.00 86.06           N  
ATOM   4409  N   LYS C 103     -13.727   1.935  -8.711  1.00 87.31           N  
ATOM   4410  CA  LYS C 103     -12.484   2.326  -8.062  1.00 87.31           C  
ATOM   4411  C   LYS C 103     -12.734   3.365  -6.973  1.00 87.31           C  
ATOM   4412  CB  LYS C 103     -11.484   2.873  -9.086  1.00 87.31           C  
ATOM   4413  O   LYS C 103     -13.477   4.324  -7.184  1.00 87.31           O  
ATOM   4414  CG  LYS C 103     -10.070   3.029  -8.555  1.00 87.31           C  
ATOM   4415  CD  LYS C 103      -9.125   3.561  -9.617  1.00 87.31           C  
ATOM   4416  CE  LYS C 103      -7.715   3.750  -9.078  1.00 87.31           C  
ATOM   4417  NZ  LYS C 103      -6.789   4.297 -10.117  1.00 87.31           N  
ATOM   4418  N   SER C 104     -12.188   3.064  -5.777  1.00 89.62           N  
ATOM   4419  CA  SER C 104     -12.359   4.004  -4.672  1.00 89.62           C  
ATOM   4420  C   SER C 104     -11.109   4.066  -3.801  1.00 89.62           C  
ATOM   4421  CB  SER C 104     -13.570   3.621  -3.820  1.00 89.62           C  
ATOM   4422  O   SER C 104     -10.273   3.162  -3.842  1.00 89.62           O  
ATOM   4423  OG  SER C 104     -14.742   3.588  -4.605  1.00 89.62           O  
ATOM   4424  N   PHE C 105     -10.938   5.176  -3.107  1.00 84.81           N  
ATOM   4425  CA  PHE C 105      -9.867   5.270  -2.123  1.00 84.81           C  
ATOM   4426  C   PHE C 105     -10.258   6.199  -0.981  1.00 84.81           C  
ATOM   4427  CB  PHE C 105      -8.570   5.758  -2.779  1.00 84.81           C  
ATOM   4428  O   PHE C 105     -11.078   7.102  -1.163  1.00 84.81           O  
ATOM   4429  CG  PHE C 105      -8.648   7.172  -3.291  1.00 84.81           C  
ATOM   4430  CD1 PHE C 105      -9.109   7.434  -4.574  1.00 84.81           C  
ATOM   4431  CD2 PHE C 105      -8.258   8.234  -2.488  1.00 84.81           C  
ATOM   4432  CE1 PHE C 105      -9.180   8.742  -5.051  1.00 84.81           C  
ATOM   4433  CE2 PHE C 105      -8.320   9.539  -2.957  1.00 84.81           C  
ATOM   4434  CZ  PHE C 105      -8.789   9.797  -4.238  1.00 84.81           C  
ATOM   4435  N   VAL C 106      -9.703   5.875   0.182  1.00 86.75           N  
ATOM   4436  CA  VAL C 106      -9.805   6.750   1.347  1.00 86.75           C  
ATOM   4437  C   VAL C 106      -8.648   7.754   1.337  1.00 86.75           C  
ATOM   4438  CB  VAL C 106      -9.789   5.941   2.664  1.00 86.75           C  
ATOM   4439  O   VAL C 106      -7.500   7.387   1.091  1.00 86.75           O  
ATOM   4440  CG1 VAL C 106      -9.836   6.875   3.871  1.00 86.75           C  
ATOM   4441  CG2 VAL C 106     -10.969   4.965   2.697  1.00 86.75           C  
ATOM   4442  N   HIS C 107      -9.000   8.891   1.564  1.00 85.44           N  
ATOM   4443  CA  HIS C 107      -7.961   9.906   1.617  1.00 85.44           C  
ATOM   4444  C   HIS C 107      -7.078   9.727   2.848  1.00 85.44           C  
ATOM   4445  CB  HIS C 107      -8.578  11.305   1.611  1.00 85.44           C  
ATOM   4446  O   HIS C 107      -7.570   9.414   3.932  1.00 85.44           O  
ATOM   4447  CG  HIS C 107      -9.211  11.680   0.308  1.00 85.44           C  
ATOM   4448  CD2 HIS C 107     -10.391  11.320  -0.240  1.00 85.44           C  
ATOM   4449  ND1 HIS C 107      -8.602  12.523  -0.600  1.00 85.44           N  
ATOM   4450  CE1 HIS C 107      -9.391  12.664  -1.652  1.00 85.44           C  
ATOM   4451  NE2 HIS C 107     -10.484  11.945  -1.459  1.00 85.44           N  
ATOM   4452  N   GLY C 108      -5.812   9.820   2.672  1.00 78.56           N  
ATOM   4453  CA  GLY C 108      -4.922   9.531   3.783  1.00 78.56           C  
ATOM   4454  C   GLY C 108      -3.652  10.359   3.768  1.00 78.56           C  
ATOM   4455  O   GLY C 108      -2.613   9.930   4.270  1.00 78.56           O  
ATOM   4456  N   VAL C 109      -3.695  11.516   3.102  1.00 75.12           N  
ATOM   4457  CA  VAL C 109      -2.506  12.359   3.119  1.00 75.12           C  
ATOM   4458  C   VAL C 109      -2.400  13.078   4.465  1.00 75.12           C  
ATOM   4459  CB  VAL C 109      -2.521  13.391   1.968  1.00 75.12           C  
ATOM   4460  O   VAL C 109      -3.389  13.617   4.965  1.00 75.12           O  
ATOM   4461  CG1 VAL C 109      -1.281  14.281   2.023  1.00 75.12           C  
ATOM   4462  CG2 VAL C 109      -2.611  12.680   0.619  1.00 75.12           C  
ATOM   4463  N   THR C 110      -1.308  13.008   5.105  1.00 76.19           N  
ATOM   4464  CA  THR C 110      -0.927  13.391   6.461  1.00 76.19           C  
ATOM   4465  C   THR C 110      -1.366  12.320   7.465  1.00 76.19           C  
ATOM   4466  CB  THR C 110      -1.533  14.750   6.855  1.00 76.19           C  
ATOM   4467  O   THR C 110      -0.551  11.812   8.234  1.00 76.19           O  
ATOM   4468  CG2 THR C 110      -1.006  15.867   5.961  1.00 76.19           C  
ATOM   4469  OG1 THR C 110      -2.959  14.680   6.727  1.00 76.19           O  
ATOM   4470  N   VAL C 111      -2.693  12.047   7.422  1.00 80.88           N  
ATOM   4471  CA  VAL C 111      -3.279  10.969   8.211  1.00 80.88           C  
ATOM   4472  C   VAL C 111      -4.523  10.430   7.512  1.00 80.88           C  
ATOM   4473  CB  VAL C 111      -3.639  11.445   9.641  1.00 80.88           C  
ATOM   4474  O   VAL C 111      -5.129  11.117   6.688  1.00 80.88           O  
ATOM   4475  CG1 VAL C 111      -2.379  11.828  10.414  1.00 80.88           C  
ATOM   4476  CG2 VAL C 111      -4.609  12.625   9.578  1.00 80.88           C  
ATOM   4477  N   LYS C 112      -4.797   9.156   7.801  1.00 82.50           N  
ATOM   4478  CA  LYS C 112      -6.066   8.656   7.289  1.00 82.50           C  
ATOM   4479  C   LYS C 112      -7.234   9.516   7.762  1.00 82.50           C  
ATOM   4480  CB  LYS C 112      -6.281   7.203   7.719  1.00 82.50           C  
ATOM   4481  O   LYS C 112      -7.305   9.883   8.938  1.00 82.50           O  
ATOM   4482  CG  LYS C 112      -5.332   6.215   7.062  1.00 82.50           C  
ATOM   4483  CD  LYS C 112      -5.637   4.781   7.480  1.00 82.50           C  
ATOM   4484  CE  LYS C 112      -4.664   3.795   6.848  1.00 82.50           C  
ATOM   4485  NZ  LYS C 112      -4.941   2.393   7.281  1.00 82.50           N  
ATOM   4486  N   ASN C 113      -8.008   9.906   6.781  1.00 88.00           N  
ATOM   4487  CA  ASN C 113      -9.180  10.711   7.117  1.00 88.00           C  
ATOM   4488  C   ASN C 113     -10.289   9.867   7.715  1.00 88.00           C  
ATOM   4489  CB  ASN C 113      -9.680  11.461   5.883  1.00 88.00           C  
ATOM   4490  O   ASN C 113     -11.312   9.617   7.066  1.00 88.00           O  
ATOM   4491  CG  ASN C 113      -8.719  12.531   5.410  1.00 88.00           C  
ATOM   4492  ND2 ASN C 113      -9.109  13.273   4.383  1.00 88.00           N  
ATOM   4493  OD1 ASN C 113      -7.625  12.688   5.961  1.00 88.00           O  
ATOM   4494  N   ARG C 114     -10.070   9.508   8.906  1.00 91.31           N  
ATOM   4495  CA  ARG C 114     -11.016   8.734   9.703  1.00 91.31           C  
ATOM   4496  C   ARG C 114     -11.336   9.430  11.016  1.00 91.31           C  
ATOM   4497  CB  ARG C 114     -10.469   7.332   9.977  1.00 91.31           C  
ATOM   4498  O   ARG C 114     -10.438   9.961  11.680  1.00 91.31           O  
ATOM   4499  CG  ARG C 114     -10.188   6.523   8.719  1.00 91.31           C  
ATOM   4500  CD  ARG C 114      -9.641   5.141   9.047  1.00 91.31           C  
ATOM   4501  NE  ARG C 114      -9.312   4.387   7.836  1.00 91.31           N  
ATOM   4502  NH1 ARG C 114      -8.602   2.498   8.953  1.00 91.31           N  
ATOM   4503  NH2 ARG C 114      -8.570   2.561   6.660  1.00 91.31           N  
ATOM   4504  CZ  ARG C 114      -8.828   3.150   7.820  1.00 91.31           C  
ATOM   4505  N   MET C 115     -12.539   9.516  11.281  1.00 93.62           N  
ATOM   4506  CA  MET C 115     -12.969  10.094  12.547  1.00 93.62           C  
ATOM   4507  C   MET C 115     -13.711   9.062  13.391  1.00 93.62           C  
ATOM   4508  CB  MET C 115     -13.859  11.312  12.305  1.00 93.62           C  
ATOM   4509  O   MET C 115     -14.602   8.375  12.891  1.00 93.62           O  
ATOM   4510  CG  MET C 115     -14.484  11.875  13.570  1.00 93.62           C  
ATOM   4511  SD  MET C 115     -15.695  13.211  13.227  1.00 93.62           S  
ATOM   4512  CE  MET C 115     -17.078  12.219  12.594  1.00 93.62           C  
ATOM   4513  N   ILE C 116     -13.320   8.945  14.609  1.00 94.94           N  
ATOM   4514  CA  ILE C 116     -14.023   8.109  15.578  1.00 94.94           C  
ATOM   4515  C   ILE C 116     -14.398   8.938  16.797  1.00 94.94           C  
ATOM   4516  CB  ILE C 116     -13.172   6.887  15.992  1.00 94.94           C  
ATOM   4517  O   ILE C 116     -13.531   9.539  17.438  1.00 94.94           O  
ATOM   4518  CG1 ILE C 116     -13.609   5.641  15.211  1.00 94.94           C  
ATOM   4519  CG2 ILE C 116     -13.273   6.648  17.500  1.00 94.94           C  
ATOM   4520  CD1 ILE C 116     -13.570   4.355  16.031  1.00 94.94           C  
ATOM   4521  N   ARG C 117     -15.648   8.969  17.078  1.00 96.12           N  
ATOM   4522  CA  ARG C 117     -16.156   9.672  18.234  1.00 96.12           C  
ATOM   4523  C   ARG C 117     -17.094   8.773  19.062  1.00 96.12           C  
ATOM   4524  CB  ARG C 117     -16.906  10.945  17.812  1.00 96.12           C  
ATOM   4525  O   ARG C 117     -18.031   8.188  18.516  1.00 96.12           O  
ATOM   4526  CG  ARG C 117     -17.250  11.867  18.969  1.00 96.12           C  
ATOM   4527  CD  ARG C 117     -17.844  13.180  18.484  1.00 96.12           C  
ATOM   4528  NE  ARG C 117     -16.859  13.992  17.781  1.00 96.12           N  
ATOM   4529  NH1 ARG C 117     -18.406  15.367  16.750  1.00 96.12           N  
ATOM   4530  NH2 ARG C 117     -16.172  15.688  16.391  1.00 96.12           N  
ATOM   4531  CZ  ARG C 117     -17.141  15.016  16.969  1.00 96.12           C  
ATOM   4532  N   LEU C 118     -16.781   8.664  20.312  1.00 96.19           N  
ATOM   4533  CA  LEU C 118     -17.578   7.863  21.234  1.00 96.19           C  
ATOM   4534  C   LEU C 118     -18.469   8.758  22.109  1.00 96.19           C  
ATOM   4535  CB  LEU C 118     -16.688   6.996  22.125  1.00 96.19           C  
ATOM   4536  O   LEU C 118     -18.000   9.773  22.625  1.00 96.19           O  
ATOM   4537  CG  LEU C 118     -15.664   6.117  21.406  1.00 96.19           C  
ATOM   4538  CD1 LEU C 118     -14.844   5.324  22.406  1.00 96.19           C  
ATOM   4539  CD2 LEU C 118     -16.359   5.180  20.422  1.00 96.19           C  
ATOM   4540  N   HIS C 119     -19.703   8.391  22.219  1.00 95.81           N  
ATOM   4541  CA  HIS C 119     -20.625   9.062  23.125  1.00 95.81           C  
ATOM   4542  C   HIS C 119     -20.859   8.250  24.391  1.00 95.81           C  
ATOM   4543  CB  HIS C 119     -21.953   9.320  22.422  1.00 95.81           C  
ATOM   4544  O   HIS C 119     -20.703   7.023  24.391  1.00 95.81           O  
ATOM   4545  CG  HIS C 119     -21.859  10.266  21.266  1.00 95.81           C  
ATOM   4546  CD2 HIS C 119     -22.172  11.578  21.156  1.00 95.81           C  
ATOM   4547  ND1 HIS C 119     -21.375   9.883  20.031  1.00 95.81           N  
ATOM   4548  CE1 HIS C 119     -21.391  10.930  19.219  1.00 95.81           C  
ATOM   4549  NE2 HIS C 119     -21.875  11.969  19.875  1.00 95.81           N  
ATOM   4550  N   PRO C 120     -21.188   8.875  25.438  1.00 95.38           N  
ATOM   4551  CA  PRO C 120     -21.359   8.188  26.719  1.00 95.38           C  
ATOM   4552  C   PRO C 120     -22.359   7.039  26.641  1.00 95.38           C  
ATOM   4553  CB  PRO C 120     -21.859   9.289  27.656  1.00 95.38           C  
ATOM   4554  O   PRO C 120     -22.219   6.035  27.344  1.00 95.38           O  
ATOM   4555  CG  PRO C 120     -21.219  10.539  27.141  1.00 95.38           C  
ATOM   4556  CD  PRO C 120     -21.156  10.461  25.641  1.00 95.38           C  
ATOM   4557  N   ASP C 121     -23.344   7.117  25.766  1.00 95.88           N  
ATOM   4558  CA  ASP C 121     -24.375   6.094  25.688  1.00 95.88           C  
ATOM   4559  C   ASP C 121     -23.922   4.918  24.828  1.00 95.88           C  
ATOM   4560  CB  ASP C 121     -25.672   6.684  25.141  1.00 95.88           C  
ATOM   4561  O   ASP C 121     -24.688   3.977  24.609  1.00 95.88           O  
ATOM   4562  CG  ASP C 121     -25.547   7.133  23.688  1.00 95.88           C  
ATOM   4563  OD1 ASP C 121     -24.406   7.180  23.172  1.00 95.88           O  
ATOM   4564  OD2 ASP C 121     -26.578   7.445  23.078  1.00 95.88           O  
ATOM   4565  N   GLY C 122     -22.719   4.941  24.281  1.00 96.75           N  
ATOM   4566  CA  GLY C 122     -22.188   3.855  23.469  1.00 96.75           C  
ATOM   4567  C   GLY C 122     -22.312   4.109  21.984  1.00 96.75           C  
ATOM   4568  O   GLY C 122     -21.891   3.281  21.172  1.00 96.75           O  
ATOM   4569  N   THR C 123     -22.859   5.289  21.688  1.00 97.31           N  
ATOM   4570  CA  THR C 123     -22.953   5.637  20.266  1.00 97.31           C  
ATOM   4571  C   THR C 123     -21.562   5.922  19.703  1.00 97.31           C  
ATOM   4572  CB  THR C 123     -23.859   6.859  20.047  1.00 97.31           C  
ATOM   4573  O   THR C 123     -20.750   6.613  20.328  1.00 97.31           O  
ATOM   4574  CG2 THR C 123     -23.953   7.211  18.578  1.00 97.31           C  
ATOM   4575  OG1 THR C 123     -25.172   6.566  20.562  1.00 97.31           O  
ATOM   4576  N   VAL C 124     -21.312   5.270  18.594  1.00 97.44           N  
ATOM   4577  CA  VAL C 124     -20.062   5.477  17.891  1.00 97.44           C  
ATOM   4578  C   VAL C 124     -20.328   6.215  16.578  1.00 97.44           C  
ATOM   4579  CB  VAL C 124     -19.328   4.141  17.609  1.00 97.44           C  
ATOM   4580  O   VAL C 124     -21.219   5.836  15.812  1.00 97.44           O  
ATOM   4581  CG1 VAL C 124     -18.000   4.387  16.922  1.00 97.44           C  
ATOM   4582  CG2 VAL C 124     -19.141   3.361  18.906  1.00 97.44           C  
ATOM   4583  N   LEU C 125     -19.656   7.293  16.375  1.00 96.88           N  
ATOM   4584  CA  LEU C 125     -19.656   8.008  15.102  1.00 96.88           C  
ATOM   4585  C   LEU C 125     -18.359   7.766  14.336  1.00 96.88           C  
ATOM   4586  CB  LEU C 125     -19.859   9.508  15.336  1.00 96.88           C  
ATOM   4587  O   LEU C 125     -17.281   8.047  14.844  1.00 96.88           O  
ATOM   4588  CG  LEU C 125     -20.016  10.367  14.078  1.00 96.88           C  
ATOM   4589  CD1 LEU C 125     -21.312  10.016  13.352  1.00 96.88           C  
ATOM   4590  CD2 LEU C 125     -20.000  11.852  14.438  1.00 96.88           C  
ATOM   4591  N   TYR C 126     -18.547   7.207  13.203  1.00 95.88           N  
ATOM   4592  CA  TYR C 126     -17.422   6.844  12.359  1.00 95.88           C  
ATOM   4593  C   TYR C 126     -17.500   7.535  11.008  1.00 95.88           C  
ATOM   4594  CB  TYR C 126     -17.359   5.324  12.164  1.00 95.88           C  
ATOM   4595  O   TYR C 126     -18.453   7.324  10.250  1.00 95.88           O  
ATOM   4596  CG  TYR C 126     -16.172   4.867  11.336  1.00 95.88           C  
ATOM   4597  CD1 TYR C 126     -16.359   4.039  10.234  1.00 95.88           C  
ATOM   4598  CD2 TYR C 126     -14.883   5.258  11.656  1.00 95.88           C  
ATOM   4599  CE1 TYR C 126     -15.281   3.611   9.469  1.00 95.88           C  
ATOM   4600  CE2 TYR C 126     -13.797   4.836  10.898  1.00 95.88           C  
ATOM   4601  OH  TYR C 126     -12.930   3.596   9.047  1.00 95.88           O  
ATOM   4602  CZ  TYR C 126     -14.008   4.016   9.805  1.00 95.88           C  
ATOM   4603  N   GLY C 127     -16.500   8.422  10.688  1.00 94.31           N  
ATOM   4604  CA  GLY C 127     -16.500   9.188   9.453  1.00 94.31           C  
ATOM   4605  C   GLY C 127     -15.281   8.914   8.586  1.00 94.31           C  
ATOM   4606  O   GLY C 127     -14.172   8.750   9.102  1.00 94.31           O  
ATOM   4607  N   LEU C 128     -15.578   8.891   7.266  1.00 93.94           N  
ATOM   4608  CA  LEU C 128     -14.531   8.703   6.270  1.00 93.94           C  
ATOM   4609  C   LEU C 128     -14.648   9.734   5.152  1.00 93.94           C  
ATOM   4610  CB  LEU C 128     -14.602   7.289   5.680  1.00 93.94           C  
ATOM   4611  O   LEU C 128     -15.758  10.180   4.824  1.00 93.94           O  
ATOM   4612  CG  LEU C 128     -14.469   6.137   6.676  1.00 93.94           C  
ATOM   4613  CD1 LEU C 128     -14.961   4.836   6.047  1.00 93.94           C  
ATOM   4614  CD2 LEU C 128     -13.031   5.996   7.148  1.00 93.94           C  
ATOM   4615  N   ARG C 129     -13.531  10.164   4.660  1.00 93.25           N  
ATOM   4616  CA  ARG C 129     -13.508  10.898   3.398  1.00 93.25           C  
ATOM   4617  C   ARG C 129     -13.125   9.984   2.238  1.00 93.25           C  
ATOM   4618  CB  ARG C 129     -12.539  12.078   3.479  1.00 93.25           C  
ATOM   4619  O   ARG C 129     -12.016   9.453   2.201  1.00 93.25           O  
ATOM   4620  CG  ARG C 129     -12.586  13.000   2.268  1.00 93.25           C  
ATOM   4621  CD  ARG C 129     -11.570  14.125   2.375  1.00 93.25           C  
ATOM   4622  NE  ARG C 129     -11.625  15.008   1.216  1.00 93.25           N  
ATOM   4623  NH1 ARG C 129      -9.344  15.352   1.117  1.00 93.25           N  
ATOM   4624  NH2 ARG C 129     -10.727  16.359  -0.407  1.00 93.25           N  
ATOM   4625  CZ  ARG C 129     -10.562  15.570   0.645  1.00 93.25           C  
ATOM   4626  N   ILE C 130     -14.055   9.820   1.287  1.00 93.25           N  
ATOM   4627  CA  ILE C 130     -13.891   8.812   0.241  1.00 93.25           C  
ATOM   4628  C   ILE C 130     -14.086   9.461  -1.129  1.00 93.25           C  
ATOM   4629  CB  ILE C 130     -14.875   7.641   0.428  1.00 93.25           C  
ATOM   4630  O   ILE C 130     -14.969  10.305  -1.304  1.00 93.25           O  
ATOM   4631  CG1 ILE C 130     -14.625   6.941   1.771  1.00 93.25           C  
ATOM   4632  CG2 ILE C 130     -14.766   6.648  -0.734  1.00 93.25           C  
ATOM   4633  CD1 ILE C 130     -15.719   5.953   2.166  1.00 93.25           C  
ATOM   4634  N   THR C 131     -13.219   9.148  -2.010  1.00 92.75           N  
ATOM   4635  CA  THR C 131     -13.484   9.367  -3.428  1.00 92.75           C  
ATOM   4636  C   THR C 131     -13.812   8.047  -4.121  1.00 92.75           C  
ATOM   4637  CB  THR C 131     -12.289  10.031  -4.129  1.00 92.75           C  
ATOM   4638  O   THR C 131     -13.062   7.070  -3.996  1.00 92.75           O  
ATOM   4639  CG2 THR C 131     -12.531  10.164  -5.625  1.00 92.75           C  
ATOM   4640  OG1 THR C 131     -12.086  11.336  -3.568  1.00 92.75           O  
ATOM   4641  N   THR C 132     -14.945   7.957  -4.781  1.00 93.62           N  
ATOM   4642  CA  THR C 132     -15.383   6.723  -5.430  1.00 93.62           C  
ATOM   4643  C   THR C 132     -15.797   6.988  -6.875  1.00 93.62           C  
ATOM   4644  CB  THR C 132     -16.562   6.082  -4.668  1.00 93.62           C  
ATOM   4645  O   THR C 132     -16.438   8.000  -7.168  1.00 93.62           O  
ATOM   4646  CG2 THR C 132     -17.891   6.371  -5.359  1.00 93.62           C  
ATOM   4647  OG1 THR C 132     -16.359   4.664  -4.605  1.00 93.62           O  
ATOM   4648  N   THR C 133     -15.289   6.199  -7.777  1.00 93.81           N  
ATOM   4649  CA  THR C 133     -15.812   6.113  -9.141  1.00 93.81           C  
ATOM   4650  C   THR C 133     -16.828   4.980  -9.258  1.00 93.81           C  
ATOM   4651  CB  THR C 133     -14.680   5.895 -10.156  1.00 93.81           C  
ATOM   4652  O   THR C 133     -16.469   3.803  -9.219  1.00 93.81           O  
ATOM   4653  CG2 THR C 133     -15.211   5.918 -11.586  1.00 93.81           C  
ATOM   4654  OG1 THR C 133     -13.703   6.938 -10.008  1.00 93.81           O  
ATOM   4655  N   ALA C 134     -18.047   5.383  -9.367  1.00 93.88           N  
ATOM   4656  CA  ALA C 134     -19.125   4.414  -9.391  1.00 93.88           C  
ATOM   4657  C   ALA C 134     -19.672   4.230 -10.805  1.00 93.88           C  
ATOM   4658  CB  ALA C 134     -20.250   4.848  -8.438  1.00 93.88           C  
ATOM   4659  O   ALA C 134     -19.703   5.176 -11.594  1.00 93.88           O  
ATOM   4660  N   ALA C 135     -20.141   3.027 -11.078  1.00 90.75           N  
ATOM   4661  CA  ALA C 135     -20.750   2.734 -12.367  1.00 90.75           C  
ATOM   4662  C   ALA C 135     -22.078   3.477 -12.531  1.00 90.75           C  
ATOM   4663  CB  ALA C 135     -20.969   1.230 -12.531  1.00 90.75           C  
ATOM   4664  O   ALA C 135     -22.859   3.568 -11.586  1.00 90.75           O  
ATOM   4665  N   CYS C 136     -22.234   4.094 -13.625  1.00 91.56           N  
ATOM   4666  CA  CYS C 136     -23.469   4.770 -14.016  1.00 91.56           C  
ATOM   4667  C   CYS C 136     -23.812   4.465 -15.469  1.00 91.56           C  
ATOM   4668  CB  CYS C 136     -23.344   6.281 -13.820  1.00 91.56           C  
ATOM   4669  O   CYS C 136     -23.234   5.043 -16.391  1.00 91.56           O  
ATOM   4670  SG  CYS C 136     -24.812   7.207 -14.297  1.00 91.56           S  
ATOM   4671  N   MET C 137     -24.875   3.594 -15.648  1.00 85.12           N  
ATOM   4672  CA  MET C 137     -25.281   3.240 -17.000  1.00 85.12           C  
ATOM   4673  C   MET C 137     -26.109   4.359 -17.641  1.00 85.12           C  
ATOM   4674  CB  MET C 137     -26.078   1.938 -17.000  1.00 85.12           C  
ATOM   4675  O   MET C 137     -27.297   4.500 -17.344  1.00 85.12           O  
ATOM   4676  CG  MET C 137     -25.297   0.732 -16.516  1.00 85.12           C  
ATOM   4677  SD  MET C 137     -23.828   0.380 -17.578  1.00 85.12           S  
ATOM   4678  CE  MET C 137     -24.641  -0.366 -19.016  1.00 85.12           C  
ATOM   4679  N   MET C 138     -25.469   5.105 -18.469  1.00 87.06           N  
ATOM   4680  CA  MET C 138     -26.109   6.270 -19.078  1.00 87.06           C  
ATOM   4681  C   MET C 138     -26.812   5.891 -20.375  1.00 87.06           C  
ATOM   4682  CB  MET C 138     -25.078   7.375 -19.328  1.00 87.06           C  
ATOM   4683  O   MET C 138     -26.297   5.098 -21.156  1.00 87.06           O  
ATOM   4684  CG  MET C 138     -24.562   8.031 -18.078  1.00 87.06           C  
ATOM   4685  SD  MET C 138     -23.312   9.336 -18.422  1.00 87.06           S  
ATOM   4686  CE  MET C 138     -21.781   8.383 -18.266  1.00 87.06           C  
ATOM   4687  N   ASP C 139     -28.000   6.363 -20.516  1.00 84.75           N  
ATOM   4688  CA  ASP C 139     -28.766   6.219 -21.734  1.00 84.75           C  
ATOM   4689  C   ASP C 139     -28.594   7.430 -22.656  1.00 84.75           C  
ATOM   4690  CB  ASP C 139     -30.250   6.027 -21.406  1.00 84.75           C  
ATOM   4691  O   ASP C 139     -29.172   8.492 -22.406  1.00 84.75           O  
ATOM   4692  CG  ASP C 139     -31.078   5.648 -22.625  1.00 84.75           C  
ATOM   4693  OD1 ASP C 139     -30.547   5.621 -23.750  1.00 84.75           O  
ATOM   4694  OD2 ASP C 139     -32.281   5.375 -22.453  1.00 84.75           O  
ATOM   4695  N   LEU C 140     -27.875   7.152 -23.766  1.00 83.75           N  
ATOM   4696  CA  LEU C 140     -27.500   8.281 -24.609  1.00 83.75           C  
ATOM   4697  C   LEU C 140     -28.422   8.367 -25.828  1.00 83.75           C  
ATOM   4698  CB  LEU C 140     -26.047   8.172 -25.047  1.00 83.75           C  
ATOM   4699  O   LEU C 140     -28.156   9.148 -26.750  1.00 83.75           O  
ATOM   4700  CG  LEU C 140     -25.000   8.172 -23.938  1.00 83.75           C  
ATOM   4701  CD1 LEU C 140     -23.609   7.906 -24.516  1.00 83.75           C  
ATOM   4702  CD2 LEU C 140     -25.016   9.492 -23.188  1.00 83.75           C  
ATOM   4703  N   ARG C 141     -29.578   7.848 -25.922  1.00 80.50           N  
ATOM   4704  CA  ARG C 141     -30.484   7.832 -27.062  1.00 80.50           C  
ATOM   4705  C   ARG C 141     -31.031   9.227 -27.344  1.00 80.50           C  
ATOM   4706  CB  ARG C 141     -31.625   6.848 -26.828  1.00 80.50           C  
ATOM   4707  O   ARG C 141     -31.234   9.594 -28.500  1.00 80.50           O  
ATOM   4708  CG  ARG C 141     -31.203   5.387 -26.859  1.00 80.50           C  
ATOM   4709  CD  ARG C 141     -32.375   4.457 -26.547  1.00 80.50           C  
ATOM   4710  NE  ARG C 141     -32.781   4.535 -25.141  1.00 80.50           N  
ATOM   4711  NH1 ARG C 141     -34.406   2.912 -25.312  1.00 80.50           N  
ATOM   4712  NH2 ARG C 141     -34.000   3.947 -23.297  1.00 80.50           N  
ATOM   4713  CZ  ARG C 141     -33.719   3.797 -24.594  1.00 80.50           C  
ATOM   4714  N   ARG C 142     -31.203   9.938 -26.344  1.00 80.94           N  
ATOM   4715  CA  ARG C 142     -31.750  11.281 -26.516  1.00 80.94           C  
ATOM   4716  C   ARG C 142     -30.672  12.344 -26.422  1.00 80.94           C  
ATOM   4717  CB  ARG C 142     -32.844  11.539 -25.453  1.00 80.94           C  
ATOM   4718  O   ARG C 142     -30.922  13.461 -25.969  1.00 80.94           O  
ATOM   4719  CG  ARG C 142     -34.062  10.656 -25.578  1.00 80.94           C  
ATOM   4720  CD  ARG C 142     -35.125  11.031 -24.578  1.00 80.94           C  
ATOM   4721  NE  ARG C 142     -36.344  10.242 -24.781  1.00 80.94           N  
ATOM   4722  NH1 ARG C 142     -37.562  11.336 -23.141  1.00 80.94           N  
ATOM   4723  NH2 ARG C 142     -38.531   9.641 -24.344  1.00 80.94           N  
ATOM   4724  CZ  ARG C 142     -37.469  10.406 -24.094  1.00 80.94           C  
ATOM   4725  N   TYR C 143     -29.578  11.953 -26.688  1.00 81.00           N  
ATOM   4726  CA  TYR C 143     -28.484  12.930 -26.703  1.00 81.00           C  
ATOM   4727  C   TYR C 143     -28.797  14.070 -27.672  1.00 81.00           C  
ATOM   4728  CB  TYR C 143     -27.172  12.258 -27.109  1.00 81.00           C  
ATOM   4729  O   TYR C 143     -29.266  13.828 -28.797  1.00 81.00           O  
ATOM   4730  CG  TYR C 143     -26.000  13.195 -27.141  1.00 81.00           C  
ATOM   4731  CD1 TYR C 143     -25.656  13.891 -28.297  1.00 81.00           C  
ATOM   4732  CD2 TYR C 143     -25.219  13.398 -26.000  1.00 81.00           C  
ATOM   4733  CE1 TYR C 143     -24.578  14.758 -28.328  1.00 81.00           C  
ATOM   4734  CE2 TYR C 143     -24.125  14.258 -26.016  1.00 81.00           C  
ATOM   4735  OH  TYR C 143     -22.734  15.797 -27.219  1.00 81.00           O  
ATOM   4736  CZ  TYR C 143     -23.812  14.938 -27.188  1.00 81.00           C  
ATOM   4737  N   PRO C 144     -28.656  15.297 -27.219  1.00 81.81           N  
ATOM   4738  CA  PRO C 144     -28.047  15.805 -26.000  1.00 81.81           C  
ATOM   4739  C   PRO C 144     -29.062  16.203 -24.938  1.00 81.81           C  
ATOM   4740  CB  PRO C 144     -27.250  17.031 -26.469  1.00 81.81           C  
ATOM   4741  O   PRO C 144     -28.750  16.938 -24.000  1.00 81.81           O  
ATOM   4742  CG  PRO C 144     -28.047  17.562 -27.625  1.00 81.81           C  
ATOM   4743  CD  PRO C 144     -28.719  16.406 -28.312  1.00 81.81           C  
ATOM   4744  N   LEU C 145     -30.328  15.828 -25.188  1.00 82.62           N  
ATOM   4745  CA  LEU C 145     -31.391  16.141 -24.234  1.00 82.62           C  
ATOM   4746  C   LEU C 145     -31.609  14.992 -23.250  1.00 82.62           C  
ATOM   4747  CB  LEU C 145     -32.688  16.453 -24.969  1.00 82.62           C  
ATOM   4748  O   LEU C 145     -32.688  14.836 -22.703  1.00 82.62           O  
ATOM   4749  CG  LEU C 145     -32.719  17.688 -25.859  1.00 82.62           C  
ATOM   4750  CD1 LEU C 145     -33.875  17.641 -26.844  1.00 82.62           C  
ATOM   4751  CD2 LEU C 145     -32.781  18.953 -25.000  1.00 82.62           C  
ATOM   4752  N   ASP C 146     -30.625  14.273 -22.984  1.00 85.06           N  
ATOM   4753  CA  ASP C 146     -30.750  13.055 -22.188  1.00 85.06           C  
ATOM   4754  C   ASP C 146     -30.672  13.375 -20.688  1.00 85.06           C  
ATOM   4755  CB  ASP C 146     -29.641  12.055 -22.562  1.00 85.06           C  
ATOM   4756  O   ASP C 146     -30.125  14.398 -20.297  1.00 85.06           O  
ATOM   4757  CG  ASP C 146     -28.250  12.648 -22.484  1.00 85.06           C  
ATOM   4758  OD1 ASP C 146     -28.016  13.734 -23.047  1.00 85.06           O  
ATOM   4759  OD2 ASP C 146     -27.375  12.016 -21.844  1.00 85.06           O  
ATOM   4760  N   GLU C 147     -31.406  12.609 -20.000  1.00 89.56           N  
ATOM   4761  CA  GLU C 147     -31.344  12.562 -18.547  1.00 89.56           C  
ATOM   4762  C   GLU C 147     -30.750  11.242 -18.062  1.00 89.56           C  
ATOM   4763  CB  GLU C 147     -32.719  12.766 -17.938  1.00 89.56           C  
ATOM   4764  O   GLU C 147     -31.016  10.188 -18.641  1.00 89.56           O  
ATOM   4765  CG  GLU C 147     -33.344  14.125 -18.250  1.00 89.56           C  
ATOM   4766  CD  GLU C 147     -34.719  14.328 -17.609  1.00 89.56           C  
ATOM   4767  OE1 GLU C 147     -35.281  15.422 -17.766  1.00 89.56           O  
ATOM   4768  OE2 GLU C 147     -35.188  13.375 -16.969  1.00 89.56           O  
ATOM   4769  N   GLN C 148     -29.906  11.406 -17.141  1.00 91.75           N  
ATOM   4770  CA  GLN C 148     -29.250  10.219 -16.609  1.00 91.75           C  
ATOM   4771  C   GLN C 148     -29.562  10.023 -15.133  1.00 91.75           C  
ATOM   4772  CB  GLN C 148     -27.734  10.312 -16.812  1.00 91.75           C  
ATOM   4773  O   GLN C 148     -29.828  10.992 -14.414  1.00 91.75           O  
ATOM   4774  CG  GLN C 148     -27.312  10.664 -18.234  1.00 91.75           C  
ATOM   4775  CD  GLN C 148     -27.750   9.609 -19.234  1.00 91.75           C  
ATOM   4776  NE2 GLN C 148     -27.844  10.008 -20.500  1.00 91.75           N  
ATOM   4777  OE1 GLN C 148     -28.000   8.461 -18.891  1.00 91.75           O  
ATOM   4778  N   ASN C 149     -29.641   8.836 -14.727  1.00 93.12           N  
ATOM   4779  CA  ASN C 149     -29.797   8.469 -13.320  1.00 93.12           C  
ATOM   4780  C   ASN C 149     -28.578   7.707 -12.805  1.00 93.12           C  
ATOM   4781  CB  ASN C 149     -31.062   7.637 -13.117  1.00 93.12           C  
ATOM   4782  O   ASN C 149     -28.359   6.543 -13.156  1.00 93.12           O  
ATOM   4783  CG  ASN C 149     -31.594   7.711 -11.703  1.00 93.12           C  
ATOM   4784  ND2 ASN C 149     -32.625   6.938 -11.414  1.00 93.12           N  
ATOM   4785  OD1 ASN C 149     -31.078   8.461 -10.875  1.00 93.12           O  
ATOM   4786  N   CYS C 150     -27.812   8.383 -12.008  1.00 94.38           N  
ATOM   4787  CA  CYS C 150     -26.625   7.762 -11.430  1.00 94.38           C  
ATOM   4788  C   CYS C 150     -26.828   7.469  -9.945  1.00 94.38           C  
ATOM   4789  CB  CYS C 150     -25.406   8.656 -11.625  1.00 94.38           C  
ATOM   4790  O   CYS C 150     -27.266   8.336  -9.195  1.00 94.38           O  
ATOM   4791  SG  CYS C 150     -24.922   8.867 -13.352  1.00 94.38           S  
ATOM   4792  N   THR C 151     -26.469   6.270  -9.578  1.00 95.44           N  
ATOM   4793  CA  THR C 151     -26.750   5.863  -8.203  1.00 95.44           C  
ATOM   4794  C   THR C 151     -25.469   5.539  -7.457  1.00 95.44           C  
ATOM   4795  CB  THR C 151     -27.688   4.641  -8.172  1.00 95.44           C  
ATOM   4796  O   THR C 151     -24.422   5.297  -8.070  1.00 95.44           O  
ATOM   4797  CG2 THR C 151     -29.000   4.938  -8.891  1.00 95.44           C  
ATOM   4798  OG1 THR C 151     -27.047   3.533  -8.812  1.00 95.44           O  
ATOM   4799  N   LEU C 152     -25.469   5.695  -6.207  1.00 95.81           N  
ATOM   4800  CA  LEU C 152     -24.516   5.137  -5.258  1.00 95.81           C  
ATOM   4801  C   LEU C 152     -25.188   4.105  -4.359  1.00 95.81           C  
ATOM   4802  CB  LEU C 152     -23.891   6.246  -4.410  1.00 95.81           C  
ATOM   4803  O   LEU C 152     -26.109   4.434  -3.602  1.00 95.81           O  
ATOM   4804  CG  LEU C 152     -22.766   5.824  -3.475  1.00 95.81           C  
ATOM   4805  CD1 LEU C 152     -21.531   5.438  -4.281  1.00 95.81           C  
ATOM   4806  CD2 LEU C 152     -22.438   6.945  -2.494  1.00 95.81           C  
ATOM   4807  N   GLU C 153     -24.719   2.854  -4.477  1.00 95.75           N  
ATOM   4808  CA  GLU C 153     -25.328   1.747  -3.750  1.00 95.75           C  
ATOM   4809  C   GLU C 153     -24.484   1.332  -2.553  1.00 95.75           C  
ATOM   4810  CB  GLU C 153     -25.547   0.550  -4.680  1.00 95.75           C  
ATOM   4811  O   GLU C 153     -23.328   0.954  -2.713  1.00 95.75           O  
ATOM   4812  CG  GLU C 153     -26.297   0.896  -5.965  1.00 95.75           C  
ATOM   4813  CD  GLU C 153     -27.766   1.229  -5.742  1.00 95.75           C  
ATOM   4814  OE1 GLU C 153     -28.328   2.002  -6.543  1.00 95.75           O  
ATOM   4815  OE2 GLU C 153     -28.344   0.713  -4.762  1.00 95.75           O  
ATOM   4816  N   ILE C 154     -25.047   1.397  -1.370  1.00 95.56           N  
ATOM   4817  CA  ILE C 154     -24.359   1.076  -0.123  1.00 95.56           C  
ATOM   4818  C   ILE C 154     -24.953  -0.204   0.471  1.00 95.56           C  
ATOM   4819  CB  ILE C 154     -24.469   2.234   0.894  1.00 95.56           C  
ATOM   4820  O   ILE C 154     -26.172  -0.321   0.638  1.00 95.56           O  
ATOM   4821  CG1 ILE C 154     -24.047   3.557   0.241  1.00 95.56           C  
ATOM   4822  CG2 ILE C 154     -23.625   1.942   2.133  1.00 95.56           C  
ATOM   4823  CD1 ILE C 154     -24.422   4.793   1.054  1.00 95.56           C  
ATOM   4824  N   GLU C 155     -24.078  -1.116   0.785  1.00 94.94           N  
ATOM   4825  CA  GLU C 155     -24.531  -2.404   1.301  1.00 94.94           C  
ATOM   4826  C   GLU C 155     -23.531  -2.979   2.303  1.00 94.94           C  
ATOM   4827  CB  GLU C 155     -24.750  -3.395   0.154  1.00 94.94           C  
ATOM   4828  O   GLU C 155     -22.391  -2.516   2.387  1.00 94.94           O  
ATOM   4829  CG  GLU C 155     -25.531  -4.641   0.559  1.00 94.94           C  
ATOM   4830  CD  GLU C 155     -25.859  -5.551  -0.614  1.00 94.94           C  
ATOM   4831  OE1 GLU C 155     -25.094  -6.504  -0.872  1.00 94.94           O  
ATOM   4832  OE2 GLU C 155     -26.891  -5.305  -1.280  1.00 94.94           O  
ATOM   4833  N   SER C 156     -23.984  -3.865   3.162  1.00 92.81           N  
ATOM   4834  CA  SER C 156     -23.078  -4.648   3.998  1.00 92.81           C  
ATOM   4835  C   SER C 156     -22.469  -5.816   3.221  1.00 92.81           C  
ATOM   4836  CB  SER C 156     -23.812  -5.172   5.234  1.00 92.81           C  
ATOM   4837  O   SER C 156     -23.172  -6.473   2.441  1.00 92.81           O  
ATOM   4838  OG  SER C 156     -23.016  -6.117   5.930  1.00 92.81           O  
ATOM   4839  N   TYR C 157     -21.344  -6.066   3.438  1.00 89.31           N  
ATOM   4840  CA  TYR C 157     -20.688  -7.102   2.652  1.00 89.31           C  
ATOM   4841  C   TYR C 157     -20.938  -8.484   3.248  1.00 89.31           C  
ATOM   4842  CB  TYR C 157     -19.172  -6.836   2.568  1.00 89.31           C  
ATOM   4843  O   TYR C 157     -21.250  -9.430   2.523  1.00 89.31           O  
ATOM   4844  CG  TYR C 157     -18.453  -7.758   1.618  1.00 89.31           C  
ATOM   4845  CD1 TYR C 157     -17.688  -8.820   2.096  1.00 89.31           C  
ATOM   4846  CD2 TYR C 157     -18.531  -7.570   0.243  1.00 89.31           C  
ATOM   4847  CE1 TYR C 157     -17.016  -9.672   1.226  1.00 89.31           C  
ATOM   4848  CE2 TYR C 157     -17.859  -8.414  -0.637  1.00 89.31           C  
ATOM   4849  OH  TYR C 157     -16.438 -10.297  -1.004  1.00 89.31           O  
ATOM   4850  CZ  TYR C 157     -17.109  -9.461  -0.137  1.00 89.31           C  
ATOM   4851  N   GLY C 158     -20.812  -8.547   4.480  1.00 87.44           N  
ATOM   4852  CA  GLY C 158     -20.844  -9.867   5.090  1.00 87.44           C  
ATOM   4853  C   GLY C 158     -22.062 -10.094   5.957  1.00 87.44           C  
ATOM   4854  O   GLY C 158     -22.516 -11.227   6.117  1.00 87.44           O  
ATOM   4855  N   TYR C 159     -22.594  -9.078   6.500  1.00 90.50           N  
ATOM   4856  CA  TYR C 159     -23.688  -9.203   7.453  1.00 90.50           C  
ATOM   4857  C   TYR C 159     -25.047  -9.141   6.750  1.00 90.50           C  
ATOM   4858  CB  TYR C 159     -23.609  -8.102   8.516  1.00 90.50           C  
ATOM   4859  O   TYR C 159     -25.297  -8.227   5.957  1.00 90.50           O  
ATOM   4860  CG  TYR C 159     -22.359  -8.172   9.367  1.00 90.50           C  
ATOM   4861  CD1 TYR C 159     -22.188  -9.195  10.297  1.00 90.50           C  
ATOM   4862  CD2 TYR C 159     -21.359  -7.223   9.242  1.00 90.50           C  
ATOM   4863  CE1 TYR C 159     -21.047  -9.266  11.086  1.00 90.50           C  
ATOM   4864  CE2 TYR C 159     -20.203  -7.285  10.023  1.00 90.50           C  
ATOM   4865  OH  TYR C 159     -18.922  -8.375  11.719  1.00 90.50           O  
ATOM   4866  CZ  TYR C 159     -20.062  -8.305  10.945  1.00 90.50           C  
ATOM   4867  N   THR C 160     -25.891 -10.062   7.059  1.00 92.06           N  
ATOM   4868  CA  THR C 160     -27.250 -10.062   6.527  1.00 92.06           C  
ATOM   4869  C   THR C 160     -28.172  -9.180   7.375  1.00 92.06           C  
ATOM   4870  CB  THR C 160     -27.828 -11.484   6.461  1.00 92.06           C  
ATOM   4871  O   THR C 160     -27.734  -8.617   8.383  1.00 92.06           O  
ATOM   4872  CG2 THR C 160     -26.891 -12.422   5.715  1.00 92.06           C  
ATOM   4873  OG1 THR C 160     -28.016 -11.984   7.793  1.00 92.06           O  
ATOM   4874  N   THR C 161     -29.375  -9.102   6.996  1.00 94.56           N  
ATOM   4875  CA  THR C 161     -30.344  -8.273   7.703  1.00 94.56           C  
ATOM   4876  C   THR C 161     -30.609  -8.836   9.102  1.00 94.56           C  
ATOM   4877  CB  THR C 161     -31.672  -8.180   6.926  1.00 94.56           C  
ATOM   4878  O   THR C 161     -31.172  -8.141   9.953  1.00 94.56           O  
ATOM   4879  CG2 THR C 161     -31.484  -7.395   5.629  1.00 94.56           C  
ATOM   4880  OG1 THR C 161     -32.125  -9.500   6.609  1.00 94.56           O  
ATOM   4881  N   ASP C 162     -30.156 -10.031   9.336  1.00 90.19           N  
ATOM   4882  CA  ASP C 162     -30.266 -10.594  10.680  1.00 90.19           C  
ATOM   4883  C   ASP C 162     -29.203 -10.008  11.602  1.00 90.19           C  
ATOM   4884  CB  ASP C 162     -30.141 -12.117  10.633  1.00 90.19           C  
ATOM   4885  O   ASP C 162     -29.328 -10.094  12.828  1.00 90.19           O  
ATOM   4886  CG  ASP C 162     -31.281 -12.781   9.867  1.00 90.19           C  
ATOM   4887  OD1 ASP C 162     -32.375 -12.203   9.797  1.00 90.19           O  
ATOM   4888  OD2 ASP C 162     -31.062 -13.891   9.328  1.00 90.19           O  
ATOM   4889  N   ASP C 163     -28.203  -9.438  11.047  1.00 92.69           N  
ATOM   4890  CA  ASP C 163     -27.062  -8.969  11.828  1.00 92.69           C  
ATOM   4891  C   ASP C 163     -26.984  -7.441  11.812  1.00 92.69           C  
ATOM   4892  CB  ASP C 163     -25.766  -9.570  11.297  1.00 92.69           C  
ATOM   4893  O   ASP C 163     -26.469  -6.832  12.750  1.00 92.69           O  
ATOM   4894  CG  ASP C 163     -25.625 -11.055  11.602  1.00 92.69           C  
ATOM   4895  OD1 ASP C 163     -25.812 -11.445  12.773  1.00 92.69           O  
ATOM   4896  OD2 ASP C 163     -25.344 -11.828  10.672  1.00 92.69           O  
ATOM   4897  N   ILE C 164     -27.391  -6.828  10.688  1.00 95.38           N  
ATOM   4898  CA  ILE C 164     -27.172  -5.395  10.531  1.00 95.38           C  
ATOM   4899  C   ILE C 164     -28.328  -4.781   9.742  1.00 95.38           C  
ATOM   4900  CB  ILE C 164     -25.828  -5.105   9.836  1.00 95.38           C  
ATOM   4901  O   ILE C 164     -28.938  -5.445   8.898  1.00 95.38           O  
ATOM   4902  CG1 ILE C 164     -25.406  -3.654  10.086  1.00 95.38           C  
ATOM   4903  CG2 ILE C 164     -25.922  -5.398   8.336  1.00 95.38           C  
ATOM   4904  CD1 ILE C 164     -23.953  -3.359   9.703  1.00 95.38           C  
ATOM   4905  N   GLU C 165     -28.688  -3.607  10.070  1.00 96.94           N  
ATOM   4906  CA  GLU C 165     -29.656  -2.803   9.336  1.00 96.94           C  
ATOM   4907  C   GLU C 165     -29.109  -1.408   9.047  1.00 96.94           C  
ATOM   4908  CB  GLU C 165     -30.969  -2.699  10.117  1.00 96.94           C  
ATOM   4909  O   GLU C 165     -28.406  -0.824   9.875  1.00 96.94           O  
ATOM   4910  CG  GLU C 165     -31.828  -3.951  10.039  1.00 96.94           C  
ATOM   4911  CD  GLU C 165     -33.219  -3.768  10.648  1.00 96.94           C  
ATOM   4912  OE1 GLU C 165     -34.031  -4.707  10.578  1.00 96.94           O  
ATOM   4913  OE2 GLU C 165     -33.469  -2.676  11.195  1.00 96.94           O  
ATOM   4914  N   PHE C 166     -29.453  -0.974   7.859  1.00 97.75           N  
ATOM   4915  CA  PHE C 166     -29.016   0.360   7.461  1.00 97.75           C  
ATOM   4916  C   PHE C 166     -30.203   1.313   7.387  1.00 97.75           C  
ATOM   4917  CB  PHE C 166     -28.297   0.311   6.105  1.00 97.75           C  
ATOM   4918  O   PHE C 166     -31.328   0.901   7.070  1.00 97.75           O  
ATOM   4919  CG  PHE C 166     -26.969  -0.380   6.152  1.00 97.75           C  
ATOM   4920  CD1 PHE C 166     -26.312  -0.591   7.363  1.00 97.75           C  
ATOM   4921  CD2 PHE C 166     -26.359  -0.817   4.984  1.00 97.75           C  
ATOM   4922  CE1 PHE C 166     -25.078  -1.229   7.410  1.00 97.75           C  
ATOM   4923  CE2 PHE C 166     -25.125  -1.456   5.023  1.00 97.75           C  
ATOM   4924  CZ  PHE C 166     -24.484  -1.660   6.234  1.00 97.75           C  
ATOM   4925  N   TYR C 167     -29.984   2.533   7.707  1.00 97.62           N  
ATOM   4926  CA  TYR C 167     -31.000   3.564   7.500  1.00 97.62           C  
ATOM   4927  C   TYR C 167     -30.359   4.922   7.262  1.00 97.62           C  
ATOM   4928  CB  TYR C 167     -31.953   3.641   8.695  1.00 97.62           C  
ATOM   4929  O   TYR C 167     -29.188   5.129   7.602  1.00 97.62           O  
ATOM   4930  CG  TYR C 167     -31.297   4.129   9.961  1.00 97.62           C  
ATOM   4931  CD1 TYR C 167     -30.562   3.262  10.781  1.00 97.62           C  
ATOM   4932  CD2 TYR C 167     -31.391   5.465  10.352  1.00 97.62           C  
ATOM   4933  CE1 TYR C 167     -29.953   3.709  11.945  1.00 97.62           C  
ATOM   4934  CE2 TYR C 167     -30.781   5.922  11.516  1.00 97.62           C  
ATOM   4935  OH  TYR C 167     -29.469   5.488  13.461  1.00 97.62           O  
ATOM   4936  CZ  TYR C 167     -30.078   5.039  12.305  1.00 97.62           C  
ATOM   4937  N   TRP C 168     -31.078   5.770   6.605  1.00 97.50           N
[truncated: 334,045 more chars]
