# Supplementary material for: Modular Structure and Polymerization Status of GABAA Receptors Illustrated with EM Analysis and AlphaFold2 Prediction
Source: Int J Mol Sci. 2024 Sep 21;25(18):10142. doi: 10.3390/ijms251810142 (PMC11432007; doi:10.3390/ijms251810142)
Supplement: Supplementary file 1 [file ijms-25-10142-s001.zip › AlphaFold2 PDB files/Heteropentamer PDB/Heteropentamer_rank_005_alphafold2_multimer_v3.pdb]

MODEL     1                                                                     
ATOM      1  N   GLN A   1      18.641 -49.375   8.195  1.00 33.47           N  
ATOM      2  CA  GLN A   1      18.812 -48.250   7.262  1.00 33.47           C  
ATOM      3  C   GLN A   1      17.812 -47.125   7.543  1.00 33.47           C  
ATOM      4  CB  GLN A   1      18.656 -48.750   5.820  1.00 33.47           C  
ATOM      5  O   GLN A   1      16.594 -47.375   7.559  1.00 33.47           O  
ATOM      6  CG  GLN A   1      19.953 -49.250   5.199  1.00 33.47           C  
ATOM      7  CD  GLN A   1      19.812 -49.531   3.719  1.00 33.47           C  
ATOM      8  NE2 GLN A   1      20.953 -49.688   3.037  1.00 33.47           N  
ATOM      9  OE1 GLN A   1      18.703 -49.656   3.188  1.00 33.47           O  
ATOM     10  N   PRO A   2      18.109 -46.125   8.344  1.00 43.47           N  
ATOM     11  CA  PRO A   2      17.109 -45.156   8.789  1.00 43.47           C  
ATOM     12  C   PRO A   2      16.219 -44.656   7.652  1.00 43.47           C  
ATOM     13  CB  PRO A   2      17.938 -44.031   9.391  1.00 43.47           C  
ATOM     14  O   PRO A   2      16.672 -44.562   6.508  1.00 43.47           O  
ATOM     15  CG  PRO A   2      19.344 -44.312   8.984  1.00 43.47           C  
ATOM     16  CD  PRO A   2      19.359 -45.656   8.289  1.00 43.47           C  
ATOM     17  N   SER A   3      14.945 -44.781   7.691  1.00 43.47           N  
ATOM     18  CA  SER A   3      13.961 -44.500   6.648  1.00 43.47           C  
ATOM     19  C   SER A   3      14.148 -43.125   6.031  1.00 43.47           C  
ATOM     20  CB  SER A   3      12.539 -44.625   7.203  1.00 43.47           C  
ATOM     21  O   SER A   3      14.734 -42.250   6.660  1.00 43.47           O  
ATOM     22  OG  SER A   3      12.289 -43.625   8.172  1.00 43.47           O  
ATOM     23  N   LEU A   4      14.156 -43.000   4.617  1.00 45.44           N  
ATOM     24  CA  LEU A   4      14.195 -41.781   3.807  1.00 45.44           C  
ATOM     25  C   LEU A   4      13.445 -40.656   4.488  1.00 45.44           C  
ATOM     26  CB  LEU A   4      13.602 -42.062   2.422  1.00 45.44           C  
ATOM     27  O   LEU A   4      13.844 -39.500   4.398  1.00 45.44           O  
ATOM     28  CG  LEU A   4      14.594 -42.094   1.256  1.00 45.44           C  
ATOM     29  CD1 LEU A   4      14.547 -43.469   0.578  1.00 45.44           C  
ATOM     30  CD2 LEU A   4      14.289 -41.000   0.254  1.00 45.44           C  
ATOM     31  N   GLN A   5      12.320 -41.000   5.160  1.00 48.69           N  
ATOM     32  CA  GLN A   5      11.516 -40.000   5.863  1.00 48.69           C  
ATOM     33  C   GLN A   5      12.305 -39.375   7.000  1.00 48.69           C  
ATOM     34  CB  GLN A   5      10.227 -40.625   6.402  1.00 48.69           C  
ATOM     35  O   GLN A   5      12.195 -38.156   7.234  1.00 48.69           O  
ATOM     36  CG  GLN A   5       9.016 -40.438   5.508  1.00 48.69           C  
ATOM     37  CD  GLN A   5       7.750 -41.031   6.082  1.00 48.69           C  
ATOM     38  NE2 GLN A   5       6.613 -40.719   5.473  1.00 48.69           N  
ATOM     39  OE1 GLN A   5       7.797 -41.781   7.059  1.00 48.69           O  
ATOM     40  N   ASP A   6      13.086 -40.125   7.820  1.00 51.75           N  
ATOM     41  CA  ASP A   6      13.883 -39.656   8.945  1.00 51.75           C  
ATOM     42  C   ASP A   6      15.031 -38.781   8.461  1.00 51.75           C  
ATOM     43  CB  ASP A   6      14.422 -40.812   9.766  1.00 51.75           C  
ATOM     44  O   ASP A   6      15.375 -37.781   9.109  1.00 51.75           O  
ATOM     45  CG  ASP A   6      13.398 -41.375  10.742  1.00 51.75           C  
ATOM     46  OD1 ASP A   6      12.422 -40.688  11.070  1.00 51.75           O  
ATOM     47  OD2 ASP A   6      13.586 -42.531  11.195  1.00 51.75           O  
ATOM     48  N   GLU A   7      15.617 -39.062   7.297  1.00 50.19           N  
ATOM     49  CA  GLU A   7      16.734 -38.281   6.750  1.00 50.19           C  
ATOM     50  C   GLU A   7      16.266 -36.938   6.242  1.00 50.19           C  
ATOM     51  CB  GLU A   7      17.422 -39.062   5.621  1.00 50.19           C  
ATOM     52  O   GLU A   7      16.969 -35.938   6.414  1.00 50.19           O  
ATOM     53  CG  GLU A   7      18.609 -39.906   6.082  1.00 50.19           C  
ATOM     54  CD  GLU A   7      19.359 -40.562   4.938  1.00 50.19           C  
ATOM     55  OE1 GLU A   7      20.406 -41.188   5.180  1.00 50.19           O  
ATOM     56  OE2 GLU A   7      18.875 -40.469   3.783  1.00 50.19           O  
ATOM     57  N   LEU A   8      15.039 -36.875   5.578  1.00 52.12           N  
ATOM     58  CA  LEU A   8      14.484 -35.656   5.016  1.00 52.12           C  
ATOM     59  C   LEU A   8      14.086 -34.688   6.121  1.00 52.12           C  
ATOM     60  CB  LEU A   8      13.273 -35.969   4.133  1.00 52.12           C  
ATOM     61  O   LEU A   8      14.312 -33.469   6.008  1.00 52.12           O  
ATOM     62  CG  LEU A   8      13.555 -36.156   2.639  1.00 52.12           C  
ATOM     63  CD1 LEU A   8      12.625 -37.188   2.045  1.00 52.12           C  
ATOM     64  CD2 LEU A   8      13.406 -34.812   1.908  1.00 52.12           C  
ATOM     65  N   LYS A   9      13.305 -35.188   7.141  1.00 55.84           N  
ATOM     66  CA  LYS A   9      13.039 -34.344   8.320  1.00 55.84           C  
ATOM     67  C   LYS A   9      14.336 -33.875   8.961  1.00 55.84           C  
ATOM     68  CB  LYS A   9      12.211 -35.125   9.336  1.00 55.84           C  
ATOM     69  O   LYS A   9      14.406 -32.750   9.453  1.00 55.84           O  
ATOM     70  CG  LYS A   9      10.719 -34.844   9.273  1.00 55.84           C  
ATOM     71  CD  LYS A   9       9.961 -35.562  10.391  1.00 55.84           C  
ATOM     72  CE  LYS A   9       8.461 -35.281  10.320  1.00 55.84           C  
ATOM     73  NZ  LYS A   9       7.719 -35.969  11.422  1.00 55.84           N  
ATOM     74  N   ASP A  10      15.430 -34.719   8.672  1.00 60.97           N  
ATOM     75  CA  ASP A  10      16.734 -34.406   9.266  1.00 60.97           C  
ATOM     76  C   ASP A  10      17.453 -33.312   8.484  1.00 60.97           C  
ATOM     77  CB  ASP A  10      17.594 -35.688   9.320  1.00 60.97           C  
ATOM     78  O   ASP A  10      18.062 -32.438   9.070  1.00 60.97           O  
ATOM     79  CG  ASP A  10      18.500 -35.719  10.539  1.00 60.97           C  
ATOM     80  OD1 ASP A  10      18.562 -34.719  11.289  1.00 60.97           O  
ATOM     81  OD2 ASP A  10      19.172 -36.750  10.742  1.00 60.97           O  
ATOM     82  N   ASN A  11      17.141 -33.188   7.105  1.00 66.00           N  
ATOM     83  CA  ASN A  11      17.844 -32.188   6.324  1.00 66.00           C  
ATOM     84  C   ASN A  11      17.266 -30.797   6.562  1.00 66.00           C  
ATOM     85  CB  ASN A  11      17.797 -32.531   4.836  1.00 66.00           C  
ATOM     86  O   ASN A  11      18.016 -29.828   6.711  1.00 66.00           O  
ATOM     87  CG  ASN A  11      19.031 -33.281   4.371  1.00 66.00           C  
ATOM     88  ND2 ASN A  11      18.969 -33.844   3.178  1.00 66.00           N  
ATOM     89  OD1 ASN A  11      20.047 -33.312   5.078  1.00 66.00           O  
ATOM     90  N   THR A  12      15.992 -30.766   6.719  1.00 73.81           N  
ATOM     91  CA  THR A  12      15.383 -29.469   6.957  1.00 73.81           C  
ATOM     92  C   THR A  12      15.797 -28.922   8.312  1.00 73.81           C  
ATOM     93  CB  THR A  12      13.844 -29.562   6.887  1.00 73.81           C  
ATOM     94  O   THR A  12      16.047 -27.719   8.453  1.00 73.81           O  
ATOM     95  CG2 THR A  12      13.211 -28.172   6.957  1.00 73.81           C  
ATOM     96  OG1 THR A  12      13.461 -30.188   5.656  1.00 73.81           O  
ATOM     97  N   THR A  13      16.000 -29.828   9.148  1.00 79.00           N  
ATOM     98  CA  THR A  13      16.391 -29.391  10.484  1.00 79.00           C  
ATOM     99  C   THR A  13      17.828 -28.859  10.484  1.00 79.00           C  
ATOM    100  CB  THR A  13      16.250 -30.531  11.508  1.00 79.00           C  
ATOM    101  O   THR A  13      18.125 -27.891  11.164  1.00 79.00           O  
ATOM    102  CG2 THR A  13      14.805 -30.719  11.930  1.00 79.00           C  
ATOM    103  OG1 THR A  13      16.734 -31.750  10.914  1.00 79.00           O  
ATOM    104  N   VAL A  14      18.594 -29.594   9.578  1.00 82.38           N  
ATOM    105  CA  VAL A  14      20.000 -29.172   9.508  1.00 82.38           C  
ATOM    106  C   VAL A  14      20.078 -27.750   8.922  1.00 82.38           C  
ATOM    107  CB  VAL A  14      20.844 -30.141   8.664  1.00 82.38           C  
ATOM    108  O   VAL A  14      20.797 -26.906   9.445  1.00 82.38           O  
ATOM    109  CG1 VAL A  14      22.234 -29.562   8.398  1.00 82.38           C  
ATOM    110  CG2 VAL A  14      20.953 -31.500   9.375  1.00 82.38           C  
ATOM    111  N   PHE A  15      19.297 -27.594   7.961  1.00 84.44           N  
ATOM    112  CA  PHE A  15      19.375 -26.281   7.309  1.00 84.44           C  
ATOM    113  C   PHE A  15      18.719 -25.219   8.172  1.00 84.44           C  
ATOM    114  CB  PHE A  15      18.688 -26.344   5.938  1.00 84.44           C  
ATOM    115  O   PHE A  15      19.172 -24.062   8.180  1.00 84.44           O  
ATOM    116  CG  PHE A  15      19.484 -27.047   4.883  1.00 84.44           C  
ATOM    117  CD1 PHE A  15      20.625 -26.453   4.336  1.00 84.44           C  
ATOM    118  CD2 PHE A  15      19.109 -28.312   4.438  1.00 84.44           C  
ATOM    119  CE1 PHE A  15      21.359 -27.109   3.359  1.00 84.44           C  
ATOM    120  CE2 PHE A  15      19.844 -28.969   3.463  1.00 84.44           C  
ATOM    121  CZ  PHE A  15      20.984 -28.375   2.926  1.00 84.44           C  
ATOM    122  N   THR A  16      17.734 -25.594   8.898  1.00 86.38           N  
ATOM    123  CA  THR A  16      17.141 -24.656   9.844  1.00 86.38           C  
ATOM    124  C   THR A  16      18.156 -24.219  10.898  1.00 86.38           C  
ATOM    125  CB  THR A  16      15.906 -25.266  10.539  1.00 86.38           C  
ATOM    126  O   THR A  16      18.266 -23.047  11.227  1.00 86.38           O  
ATOM    127  CG2 THR A  16      15.336 -24.312  11.586  1.00 86.38           C  
ATOM    128  OG1 THR A  16      14.898 -25.547   9.555  1.00 86.38           O  
ATOM    129  N   ARG A  17      18.891 -25.109  11.320  1.00 87.00           N  
ATOM    130  CA  ARG A  17      19.891 -24.797  12.320  1.00 87.00           C  
ATOM    131  C   ARG A  17      20.969 -23.875  11.750  1.00 87.00           C  
ATOM    132  CB  ARG A  17      20.531 -26.078  12.867  1.00 87.00           C  
ATOM    133  O   ARG A  17      21.438 -22.953  12.422  1.00 87.00           O  
ATOM    134  CG  ARG A  17      19.641 -26.828  13.852  1.00 87.00           C  
ATOM    135  CD  ARG A  17      20.375 -28.016  14.453  1.00 87.00           C  
ATOM    136  NE  ARG A  17      20.484 -29.125  13.508  1.00 87.00           N  
ATOM    137  NH1 ARG A  17      21.656 -30.516  14.938  1.00 87.00           N  
ATOM    138  NH2 ARG A  17      21.141 -31.219  12.812  1.00 87.00           N  
ATOM    139  CZ  ARG A  17      21.094 -30.281  13.750  1.00 87.00           C  
ATOM    140  N   ILE A  18      21.328 -24.219  10.508  1.00 88.56           N  
ATOM    141  CA  ILE A  18      22.328 -23.391   9.859  1.00 88.56           C  
ATOM    142  C   ILE A  18      21.828 -21.953   9.742  1.00 88.56           C  
ATOM    143  CB  ILE A  18      22.703 -23.938   8.461  1.00 88.56           C  
ATOM    144  O   ILE A  18      22.547 -21.016  10.086  1.00 88.56           O  
ATOM    145  CG1 ILE A  18      23.484 -25.250   8.594  1.00 88.56           C  
ATOM    146  CG2 ILE A  18      23.500 -22.906   7.664  1.00 88.56           C  
ATOM    147  CD1 ILE A  18      23.688 -25.984   7.277  1.00 88.56           C  
ATOM    148  N   LEU A  19      20.625 -21.844   9.312  1.00 86.94           N  
ATOM    149  CA  LEU A  19      20.062 -20.500   9.141  1.00 86.94           C  
ATOM    150  C   LEU A  19      19.922 -19.797  10.477  1.00 86.94           C  
ATOM    151  CB  LEU A  19      18.703 -20.578   8.438  1.00 86.94           C  
ATOM    152  O   LEU A  19      20.219 -18.594  10.586  1.00 86.94           O  
ATOM    153  CG  LEU A  19      18.719 -20.969   6.965  1.00 86.94           C  
ATOM    154  CD1 LEU A  19      17.297 -21.016   6.410  1.00 86.94           C  
ATOM    155  CD2 LEU A  19      19.594 -20.016   6.160  1.00 86.94           C  
ATOM    156  N   ASP A  20      19.531 -20.531  11.469  1.00 88.25           N  
ATOM    157  CA  ASP A  20      19.406 -19.938  12.797  1.00 88.25           C  
ATOM    158  C   ASP A  20      20.750 -19.469  13.320  1.00 88.25           C  
ATOM    159  CB  ASP A  20      18.781 -20.938  13.766  1.00 88.25           C  
ATOM    160  O   ASP A  20      20.859 -18.391  13.922  1.00 88.25           O  
ATOM    161  CG  ASP A  20      17.297 -21.188  13.508  1.00 88.25           C  
ATOM    162  OD1 ASP A  20      16.672 -20.391  12.773  1.00 88.25           O  
ATOM    163  OD2 ASP A  20      16.750 -22.172  14.039  1.00 88.25           O  
ATOM    164  N   ARG A  21      21.719 -20.219  13.062  1.00 89.94           N  
ATOM    165  CA  ARG A  21      23.062 -19.844  13.500  1.00 89.94           C  
ATOM    166  C   ARG A  21      23.562 -18.625  12.750  1.00 89.94           C  
ATOM    167  CB  ARG A  21      24.031 -21.016  13.297  1.00 89.94           C  
ATOM    168  O   ARG A  21      24.203 -17.750  13.344  1.00 89.94           O  
ATOM    169  CG  ARG A  21      23.922 -22.094  14.367  1.00 89.94           C  
ATOM    170  CD  ARG A  21      24.969 -23.188  14.172  1.00 89.94           C  
ATOM    171  NE  ARG A  21      24.719 -24.328  15.055  1.00 89.94           N  
ATOM    172  NH1 ARG A  21      26.375 -25.656  14.133  1.00 89.94           N  
ATOM    173  NH2 ARG A  21      25.094 -26.453  15.859  1.00 89.94           N  
ATOM    174  CZ  ARG A  21      25.391 -25.469  15.008  1.00 89.94           C  
ATOM    175  N   LEU A  22      23.250 -18.609  11.477  1.00 90.25           N  
ATOM    176  CA  LEU A  22      23.688 -17.484  10.672  1.00 90.25           C  
ATOM    177  C   LEU A  22      23.047 -16.188  11.164  1.00 90.25           C  
ATOM    178  CB  LEU A  22      23.328 -17.703   9.195  1.00 90.25           C  
ATOM    179  O   LEU A  22      23.703 -15.133  11.164  1.00 90.25           O  
ATOM    180  CG  LEU A  22      24.188 -18.719   8.445  1.00 90.25           C  
ATOM    181  CD1 LEU A  22      23.641 -18.938   7.031  1.00 90.25           C  
ATOM    182  CD2 LEU A  22      25.641 -18.281   8.398  1.00 90.25           C  
ATOM    183  N   LEU A  23      21.828 -16.281  11.648  1.00 90.00           N  
ATOM    184  CA  LEU A  23      21.094 -15.070  12.000  1.00 90.00           C  
ATOM    185  C   LEU A  23      21.281 -14.742  13.477  1.00 90.00           C  
ATOM    186  CB  LEU A  23      19.609 -15.219  11.672  1.00 90.00           C  
ATOM    187  O   LEU A  23      20.938 -13.641  13.914  1.00 90.00           O  
ATOM    188  CG  LEU A  23      19.250 -15.273  10.188  1.00 90.00           C  
ATOM    189  CD1 LEU A  23      17.750 -15.484  10.016  1.00 90.00           C  
ATOM    190  CD2 LEU A  23      19.688 -14.000   9.477  1.00 90.00           C  
ATOM    191  N   ASP A  24      21.844 -15.711  14.141  1.00 89.31           N  
ATOM    192  CA  ASP A  24      22.047 -15.477  15.562  1.00 89.31           C  
ATOM    193  C   ASP A  24      23.094 -14.383  15.789  1.00 89.31           C  
ATOM    194  CB  ASP A  24      22.469 -16.766  16.266  1.00 89.31           C  
ATOM    195  O   ASP A  24      24.266 -14.570  15.477  1.00 89.31           O  
ATOM    196  CG  ASP A  24      22.453 -16.641  17.781  1.00 89.31           C  
ATOM    197  OD1 ASP A  24      21.875 -15.672  18.312  1.00 89.31           O  
ATOM    198  OD2 ASP A  24      23.016 -17.531  18.453  1.00 89.31           O  
ATOM    199  N   GLY A  25      22.656 -13.211  16.219  1.00 84.88           N  
ATOM    200  CA  GLY A  25      23.531 -12.086  16.500  1.00 84.88           C  
ATOM    201  C   GLY A  25      23.859 -11.258  15.273  1.00 84.88           C  
ATOM    202  O   GLY A  25      24.641 -10.312  15.352  1.00 84.88           O  
ATOM    203  N   TYR A  26      23.344 -11.719  14.180  1.00 90.19           N  
ATOM    204  CA  TYR A  26      23.578 -10.969  12.953  1.00 90.19           C  
ATOM    205  C   TYR A  26      22.875  -9.617  13.000  1.00 90.19           C  
ATOM    206  CB  TYR A  26      23.094 -11.766  11.734  1.00 90.19           C  
ATOM    207  O   TYR A  26      21.672  -9.539  13.250  1.00 90.19           O  
ATOM    208  CG  TYR A  26      23.344 -11.062  10.414  1.00 90.19           C  
ATOM    209  CD1 TYR A  26      22.328 -10.336   9.789  1.00 90.19           C  
ATOM    210  CD2 TYR A  26      24.578 -11.133   9.797  1.00 90.19           C  
ATOM    211  CE1 TYR A  26      22.547  -9.695   8.578  1.00 90.19           C  
ATOM    212  CE2 TYR A  26      24.812 -10.492   8.586  1.00 90.19           C  
ATOM    213  OH  TYR A  26      24.031  -9.148   6.781  1.00 90.19           O  
ATOM    214  CZ  TYR A  26      23.797  -9.781   7.980  1.00 90.19           C  
ATOM    215  N   ASP A  27      23.609  -8.531  12.875  1.00 86.75           N  
ATOM    216  CA  ASP A  27      23.078  -7.180  12.891  1.00 86.75           C  
ATOM    217  C   ASP A  27      23.000  -6.598  11.484  1.00 86.75           C  
ATOM    218  CB  ASP A  27      23.922  -6.273  13.789  1.00 86.75           C  
ATOM    219  O   ASP A  27      24.000  -6.160  10.930  1.00 86.75           O  
ATOM    220  CG  ASP A  27      23.234  -4.965  14.133  1.00 86.75           C  
ATOM    221  OD1 ASP A  27      22.250  -4.594  13.453  1.00 86.75           O  
ATOM    222  OD2 ASP A  27      23.672  -4.301  15.094  1.00 86.75           O  
ATOM    223  N   ASN A  28      21.812  -6.668  10.969  1.00 88.12           N  
ATOM    224  CA  ASN A  28      21.641  -6.227   9.586  1.00 88.12           C  
ATOM    225  C   ASN A  28      21.625  -4.703   9.484  1.00 88.12           C  
ATOM    226  CB  ASN A  28      20.375  -6.816   8.992  1.00 88.12           C  
ATOM    227  O   ASN A  28      21.500  -4.156   8.391  1.00 88.12           O  
ATOM    228  CG  ASN A  28      19.125  -6.387   9.734  1.00 88.12           C  
ATOM    229  ND2 ASN A  28      17.969  -6.914   9.328  1.00 88.12           N  
ATOM    230  OD1 ASN A  28      19.188  -5.586  10.672  1.00 88.12           O  
ATOM    231  N   ARG A  29      21.875  -4.008  10.594  1.00 83.19           N  
ATOM    232  CA  ARG A  29      21.938  -2.551  10.570  1.00 83.19           C  
ATOM    233  C   ARG A  29      23.328  -2.080  10.148  1.00 83.19           C  
ATOM    234  CB  ARG A  29      21.594  -1.975  11.945  1.00 83.19           C  
ATOM    235  O   ARG A  29      23.516  -0.924   9.766  1.00 83.19           O  
ATOM    236  CG  ARG A  29      20.188  -2.344  12.422  1.00 83.19           C  
ATOM    237  CD  ARG A  29      19.984  -1.971  13.883  1.00 83.19           C  
ATOM    238  NE  ARG A  29      20.844  -2.754  14.773  1.00 83.19           N  
ATOM    239  NH1 ARG A  29      20.188  -1.663  16.703  1.00 83.19           N  
ATOM    240  NH2 ARG A  29      21.734  -3.355  16.797  1.00 83.19           N  
ATOM    241  CZ  ARG A  29      20.922  -2.590  16.094  1.00 83.19           C  
ATOM    242  N   LEU A  30      24.234  -2.990  10.188  1.00 85.94           N  
ATOM    243  CA  LEU A  30      25.625  -2.650   9.906  1.00 85.94           C  
ATOM    244  C   LEU A  30      26.078  -3.297   8.602  1.00 85.94           C  
ATOM    245  CB  LEU A  30      26.531  -3.090  11.055  1.00 85.94           C  
ATOM    246  O   LEU A  30      25.766  -4.457   8.336  1.00 85.94           O  
ATOM    247  CG  LEU A  30      26.141  -2.594  12.453  1.00 85.94           C  
ATOM    248  CD1 LEU A  30      27.047  -3.223  13.508  1.00 85.94           C  
ATOM    249  CD2 LEU A  30      26.219  -1.072  12.516  1.00 85.94           C  
ATOM    250  N   ARG A  31      26.844  -2.473   7.879  1.00 88.94           N  
ATOM    251  CA  ARG A  31      27.391  -3.021   6.641  1.00 88.94           C  
ATOM    252  C   ARG A  31      28.516  -4.008   6.926  1.00 88.94           C  
ATOM    253  CB  ARG A  31      27.891  -1.898   5.730  1.00 88.94           C  
ATOM    254  O   ARG A  31      29.172  -3.924   7.965  1.00 88.94           O  
ATOM    255  CG  ARG A  31      29.094  -1.147   6.285  1.00 88.94           C  
ATOM    256  CD  ARG A  31      29.719  -0.239   5.242  1.00 88.94           C  
ATOM    257  NE  ARG A  31      31.000   0.292   5.691  1.00 88.94           N  
ATOM    258  NH1 ARG A  31      32.281  -1.353   4.684  1.00 88.94           N  
ATOM    259  NH2 ARG A  31      33.281   0.318   5.879  1.00 88.94           N  
ATOM    260  CZ  ARG A  31      32.188  -0.249   5.418  1.00 88.94           C  
ATOM    261  N   PRO A  32      28.703  -4.887   5.941  1.00 91.44           N  
ATOM    262  CA  PRO A  32      29.828  -5.820   6.117  1.00 91.44           C  
ATOM    263  C   PRO A  32      31.172  -5.125   6.102  1.00 91.44           C  
ATOM    264  CB  PRO A  32      29.688  -6.770   4.922  1.00 91.44           C  
ATOM    265  O   PRO A  32      31.391  -4.180   5.336  1.00 91.44           O  
ATOM    266  CG  PRO A  32      28.281  -6.551   4.426  1.00 91.44           C  
ATOM    267  CD  PRO A  32      27.859  -5.168   4.812  1.00 91.44           C  
ATOM    268  N   GLY A  33      32.000  -5.559   7.043  1.00 87.12           N  
ATOM    269  CA  GLY A  33      33.375  -5.062   7.074  1.00 87.12           C  
ATOM    270  C   GLY A  33      33.500  -3.676   7.680  1.00 87.12           C  
ATOM    271  O   GLY A  33      34.469  -2.969   7.438  1.00 87.12           O  
ATOM    272  N   LEU A  34      32.531  -3.340   8.359  1.00 83.88           N  
ATOM    273  CA  LEU A  34      32.531  -2.010   8.961  1.00 83.88           C  
ATOM    274  C   LEU A  34      33.781  -1.791   9.789  1.00 83.88           C  
ATOM    275  CB  LEU A  34      31.281  -1.816   9.828  1.00 83.88           C  
ATOM    276  O   LEU A  34      34.125  -2.625  10.625  1.00 83.88           O  
ATOM    277  CG  LEU A  34      31.125  -0.448  10.492  1.00 83.88           C  
ATOM    278  CD1 LEU A  34      30.812   0.616   9.453  1.00 83.88           C  
ATOM    279  CD2 LEU A  34      30.047  -0.492  11.570  1.00 83.88           C  
ATOM    280  N   GLY A  35      34.469  -0.688   9.516  1.00 75.12           N  
ATOM    281  CA  GLY A  35      35.688  -0.328  10.242  1.00 75.12           C  
ATOM    282  C   GLY A  35      36.906  -1.032   9.727  1.00 75.12           C  
ATOM    283  O   GLY A  35      38.031  -0.708  10.133  1.00 75.12           O  
ATOM    284  N   GLU A  36      36.844  -2.021   8.891  1.00 80.81           N  
ATOM    285  CA  GLU A  36      37.969  -2.814   8.422  1.00 80.81           C  
ATOM    286  C   GLU A  36      38.219  -2.602   6.930  1.00 80.81           C  
ATOM    287  CB  GLU A  36      37.719  -4.301   8.711  1.00 80.81           C  
ATOM    288  O   GLU A  36      39.344  -2.377   6.508  1.00 80.81           O  
ATOM    289  CG  GLU A  36      37.688  -4.641  10.195  1.00 80.81           C  
ATOM    290  CD  GLU A  36      37.500  -6.125  10.461  1.00 80.81           C  
ATOM    291  OE1 GLU A  36      37.469  -6.527  11.648  1.00 80.81           O  
ATOM    292  OE2 GLU A  36      37.375  -6.895   9.484  1.00 80.81           O  
ATOM    293  N   ARG A  37      37.188  -2.711   6.203  1.00 88.31           N  
ATOM    294  CA  ARG A  37      37.344  -2.619   4.754  1.00 88.31           C  
ATOM    295  C   ARG A  37      36.094  -2.023   4.113  1.00 88.31           C  
ATOM    296  CB  ARG A  37      37.625  -3.998   4.152  1.00 88.31           C  
ATOM    297  O   ARG A  37      35.062  -1.877   4.770  1.00 88.31           O  
ATOM    298  CG  ARG A  37      36.500  -5.000   4.344  1.00 88.31           C  
ATOM    299  CD  ARG A  37      36.844  -6.352   3.730  1.00 88.31           C  
ATOM    300  NE  ARG A  37      35.781  -7.324   3.949  1.00 88.31           N  
ATOM    301  NH1 ARG A  37      34.875  -7.137   1.824  1.00 88.31           N  
ATOM    302  NH2 ARG A  37      33.938  -8.570   3.344  1.00 88.31           N  
ATOM    303  CZ  ARG A  37      34.875  -7.676   3.037  1.00 88.31           C  
ATOM    304  N   VAL A  38      36.312  -1.662   2.900  1.00 93.50           N  
ATOM    305  CA  VAL A  38      35.188  -1.170   2.098  1.00 93.50           C  
ATOM    306  C   VAL A  38      34.406  -2.348   1.555  1.00 93.50           C  
ATOM    307  CB  VAL A  38      35.688  -0.279   0.934  1.00 93.50           C  
ATOM    308  O   VAL A  38      34.969  -3.398   1.236  1.00 93.50           O  
ATOM    309  CG1 VAL A  38      34.531   0.129   0.038  1.00 93.50           C  
ATOM    310  CG2 VAL A  38      36.406   0.956   1.474  1.00 93.50           C  
ATOM    311  N   THR A  39      33.125  -2.244   1.614  1.00 95.12           N  
ATOM    312  CA  THR A  39      32.281  -3.275   1.028  1.00 95.12           C  
ATOM    313  C   THR A  39      32.156  -3.098  -0.484  1.00 95.12           C  
ATOM    314  CB  THR A  39      30.859  -3.258   1.646  1.00 95.12           C  
ATOM    315  O   THR A  39      31.703  -2.061  -0.962  1.00 95.12           O  
ATOM    316  CG2 THR A  39      30.000  -4.398   1.099  1.00 95.12           C  
ATOM    317  OG1 THR A  39      30.969  -3.396   3.068  1.00 95.12           O  
ATOM    318  N   GLU A  40      32.594  -4.070  -1.201  1.00 96.56           N  
ATOM    319  CA  GLU A  40      32.531  -4.043  -2.658  1.00 96.56           C  
ATOM    320  C   GLU A  40      31.250  -4.711  -3.166  1.00 96.56           C  
ATOM    321  CB  GLU A  40      33.750  -4.727  -3.266  1.00 96.56           C  
ATOM    322  O   GLU A  40      31.000  -5.887  -2.887  1.00 96.56           O  
ATOM    323  CG  GLU A  40      35.062  -4.043  -2.928  1.00 96.56           C  
ATOM    324  CD  GLU A  40      36.281  -4.789  -3.451  1.00 96.56           C  
ATOM    325  OE1 GLU A  40      37.438  -4.352  -3.182  1.00 96.56           O  
ATOM    326  OE2 GLU A  40      36.094  -5.816  -4.137  1.00 96.56           O  
ATOM    327  N   VAL A  41      30.469  -3.922  -3.863  1.00 96.50           N  
ATOM    328  CA  VAL A  41      29.234  -4.449  -4.441  1.00 96.50           C  
ATOM    329  C   VAL A  41      29.391  -4.594  -5.953  1.00 96.50           C  
ATOM    330  CB  VAL A  41      28.016  -3.547  -4.117  1.00 96.50           C  
ATOM    331  O   VAL A  41      29.531  -3.598  -6.668  1.00 96.50           O  
ATOM    332  CG1 VAL A  41      26.734  -4.125  -4.711  1.00 96.50           C  
ATOM    333  CG2 VAL A  41      27.875  -3.367  -2.605  1.00 96.50           C  
ATOM    334  N   LYS A  42      29.359  -5.824  -6.414  1.00 95.94           N  
ATOM    335  CA  LYS A  42      29.406  -6.094  -7.848  1.00 95.94           C  
ATOM    336  C   LYS A  42      28.000  -6.129  -8.445  1.00 95.94           C  
ATOM    337  CB  LYS A  42      30.125  -7.414  -8.125  1.00 95.94           C  
ATOM    338  O   LYS A  42      27.094  -6.734  -7.879  1.00 95.94           O  
ATOM    339  CG  LYS A  42      31.594  -7.426  -7.695  1.00 95.94           C  
ATOM    340  CD  LYS A  42      32.281  -8.727  -8.078  1.00 95.94           C  
ATOM    341  CE  LYS A  42      33.750  -8.734  -7.676  1.00 95.94           C  
ATOM    342  NZ  LYS A  42      34.438  -9.977  -8.117  1.00 95.94           N  
ATOM    343  N   THR A  43      27.891  -5.426  -9.539  1.00 94.44           N  
ATOM    344  CA  THR A  43      26.562  -5.289 -10.109  1.00 94.44           C  
ATOM    345  C   THR A  43      26.547  -5.684 -11.578  1.00 94.44           C  
ATOM    346  CB  THR A  43      26.031  -3.848  -9.953  1.00 94.44           C  
ATOM    347  O   THR A  43      27.531  -5.449 -12.297  1.00 94.44           O  
ATOM    348  CG2 THR A  43      25.891  -3.467  -8.484  1.00 94.44           C  
ATOM    349  OG1 THR A  43      26.938  -2.943 -10.586  1.00 94.44           O  
ATOM    350  N   ASP A  44      25.531  -6.367 -12.047  1.00 91.31           N  
ATOM    351  CA  ASP A  44      25.234  -6.551 -13.461  1.00 91.31           C  
ATOM    352  C   ASP A  44      23.750  -6.352 -13.734  1.00 91.31           C  
ATOM    353  CB  ASP A  44      25.672  -7.938 -13.930  1.00 91.31           C  
ATOM    354  O   ASP A  44      22.922  -6.484 -12.828  1.00 91.31           O  
ATOM    355  CG  ASP A  44      24.859  -9.062 -13.305  1.00 91.31           C  
ATOM    356  OD1 ASP A  44      23.797  -9.422 -13.852  1.00 91.31           O  
ATOM    357  OD2 ASP A  44      25.297  -9.586 -12.258  1.00 91.31           O  
ATOM    358  N   ILE A  45      23.406  -5.938 -14.969  1.00 92.94           N  
ATOM    359  CA  ILE A  45      22.047  -5.594 -15.352  1.00 92.94           C  
ATOM    360  C   ILE A  45      21.641  -6.398 -16.578  1.00 92.94           C  
ATOM    361  CB  ILE A  45      21.906  -4.078 -15.633  1.00 92.94           C  
ATOM    362  O   ILE A  45      22.375  -6.457 -17.562  1.00 92.94           O  
ATOM    363  CG1 ILE A  45      22.281  -3.271 -14.383  1.00 92.94           C  
ATOM    364  CG2 ILE A  45      20.484  -3.748 -16.094  1.00 92.94           C  
ATOM    365  CD1 ILE A  45      22.312  -1.766 -14.609  1.00 92.94           C  
ATOM    366  N   PHE A  46      20.547  -7.098 -16.469  1.00 89.94           N  
ATOM    367  CA  PHE A  46      19.938  -7.734 -17.625  1.00 89.94           C  
ATOM    368  C   PHE A  46      18.641  -7.031 -18.000  1.00 89.94           C  
ATOM    369  CB  PHE A  46      19.672  -9.219 -17.344  1.00 89.94           C  
ATOM    370  O   PHE A  46      17.656  -7.086 -17.250  1.00 89.94           O  
ATOM    371  CG  PHE A  46      19.125  -9.969 -18.531  1.00 89.94           C  
ATOM    372  CD1 PHE A  46      17.766 -10.289 -18.609  1.00 89.94           C  
ATOM    373  CD2 PHE A  46      19.969 -10.352 -19.562  1.00 89.94           C  
ATOM    374  CE1 PHE A  46      17.266 -10.984 -19.703  1.00 89.94           C  
ATOM    375  CE2 PHE A  46      19.469 -11.047 -20.672  1.00 89.94           C  
ATOM    376  CZ  PHE A  46      18.109 -11.367 -20.734  1.00 89.94           C  
ATOM    377  N   VAL A  47      18.656  -6.391 -19.141  1.00 91.44           N  
ATOM    378  CA  VAL A  47      17.516  -5.605 -19.594  1.00 91.44           C  
ATOM    379  C   VAL A  47      16.531  -6.504 -20.344  1.00 91.44           C  
ATOM    380  CB  VAL A  47      17.953  -4.430 -20.500  1.00 91.44           C  
ATOM    381  O   VAL A  47      16.844  -7.035 -21.406  1.00 91.44           O  
ATOM    382  CG1 VAL A  47      16.734  -3.609 -20.938  1.00 91.44           C  
ATOM    383  CG2 VAL A  47      18.953  -3.547 -19.766  1.00 91.44           C  
ATOM    384  N   THR A  48      15.391  -6.617 -19.766  1.00 85.25           N  
ATOM    385  CA  THR A  48      14.375  -7.449 -20.406  1.00 85.25           C  
ATOM    386  C   THR A  48      13.547  -6.633 -21.406  1.00 85.25           C  
ATOM    387  CB  THR A  48      13.438  -8.086 -19.359  1.00 85.25           C  
ATOM    388  O   THR A  48      13.055  -7.172 -22.391  1.00 85.25           O  
ATOM    389  CG2 THR A  48      14.195  -9.062 -18.469  1.00 85.25           C  
ATOM    390  OG1 THR A  48      12.867  -7.051 -18.547  1.00 85.25           O  
ATOM    391  N   SER A  49      13.391  -5.352 -21.094  1.00 85.19           N  
ATOM    392  CA  SER A  49      12.625  -4.480 -21.969  1.00 85.19           C  
ATOM    393  C   SER A  49      13.133  -3.043 -21.906  1.00 85.19           C  
ATOM    394  CB  SER A  49      11.141  -4.523 -21.609  1.00 85.19           C  
ATOM    395  O   SER A  49      13.359  -2.510 -20.812  1.00 85.19           O  
ATOM    396  OG  SER A  49      10.406  -3.584 -22.375  1.00 85.19           O  
ATOM    397  N   PHE A  50      13.352  -2.561 -23.109  1.00 89.06           N  
ATOM    398  CA  PHE A  50      13.750  -1.162 -23.219  1.00 89.06           C  
ATOM    399  C   PHE A  50      12.688  -0.347 -23.938  1.00 89.06           C  
ATOM    400  CB  PHE A  50      15.094  -1.033 -23.938  1.00 89.06           C  
ATOM    401  O   PHE A  50      12.344  -0.648 -25.094  1.00 89.06           O  
ATOM    402  CG  PHE A  50      15.688   0.349 -23.875  1.00 89.06           C  
ATOM    403  CD1 PHE A  50      15.328   1.316 -24.812  1.00 89.06           C  
ATOM    404  CD2 PHE A  50      16.609   0.682 -22.891  1.00 89.06           C  
ATOM    405  CE1 PHE A  50      15.875   2.596 -24.750  1.00 89.06           C  
ATOM    406  CE2 PHE A  50      17.156   1.959 -22.828  1.00 89.06           C  
ATOM    407  CZ  PHE A  50      16.797   2.914 -23.766  1.00 89.06           C  
ATOM    408  N   GLY A  51      12.266   0.677 -23.250  1.00 85.25           N  
ATOM    409  CA  GLY A  51      11.211   1.518 -23.797  1.00 85.25           C  
ATOM    410  C   GLY A  51       9.898   1.382 -23.047  1.00 85.25           C  
ATOM    411  O   GLY A  51       9.734   0.466 -22.234  1.00 85.25           O  
ATOM    412  N   PRO A  52       8.977   2.258 -23.312  1.00 85.31           N  
ATOM    413  CA  PRO A  52       9.000   3.311 -24.328  1.00 85.31           C  
ATOM    414  C   PRO A  52       9.906   4.480 -23.953  1.00 85.31           C  
ATOM    415  CB  PRO A  52       7.535   3.754 -24.406  1.00 85.31           C  
ATOM    416  O   PRO A  52      10.320   4.594 -22.797  1.00 85.31           O  
ATOM    417  CG  PRO A  52       6.996   3.525 -23.031  1.00 85.31           C  
ATOM    418  CD  PRO A  52       7.648   2.301 -22.453  1.00 85.31           C  
ATOM    419  N   VAL A  53      10.195   5.270 -25.094  1.00 88.75           N  
ATOM    420  CA  VAL A  53      10.953   6.504 -24.938  1.00 88.75           C  
ATOM    421  C   VAL A  53      10.062   7.699 -25.281  1.00 88.75           C  
ATOM    422  CB  VAL A  53      12.219   6.508 -25.812  1.00 88.75           C  
ATOM    423  O   VAL A  53       9.414   7.719 -26.328  1.00 88.75           O  
ATOM    424  CG1 VAL A  53      12.984   7.816 -25.656  1.00 88.75           C  
ATOM    425  CG2 VAL A  53      13.109   5.312 -25.484  1.00 88.75           C  
ATOM    426  N   SER A  54      10.047   8.680 -24.359  1.00 86.25           N  
ATOM    427  CA  SER A  54       9.227   9.875 -24.562  1.00 86.25           C  
ATOM    428  C   SER A  54      10.086  11.102 -24.797  1.00 86.25           C  
ATOM    429  CB  SER A  54       8.320  10.102 -23.344  1.00 86.25           C  
ATOM    430  O   SER A  54      10.789  11.570 -23.906  1.00 86.25           O  
ATOM    431  OG  SER A  54       7.613  11.328 -23.469  1.00 86.25           O  
ATOM    432  N   ASP A  55       9.844  11.672 -26.016  1.00 83.00           N  
ATOM    433  CA  ASP A  55      10.570  12.898 -26.344  1.00 83.00           C  
ATOM    434  C   ASP A  55      10.000  14.086 -25.562  1.00 83.00           C  
ATOM    435  CB  ASP A  55      10.516  13.180 -27.844  1.00 83.00           C  
ATOM    436  O   ASP A  55      10.742  14.992 -25.188  1.00 83.00           O  
ATOM    437  CG  ASP A  55      11.195  12.109 -28.672  1.00 83.00           C  
ATOM    438  OD1 ASP A  55      11.938  11.273 -28.109  1.00 83.00           O  
ATOM    439  OD2 ASP A  55      10.992  12.094 -29.906  1.00 83.00           O  
ATOM    440  N   HIS A  56       8.781  13.969 -25.344  1.00 77.25           N  
ATOM    441  CA  HIS A  56       8.102  15.070 -24.672  1.00 77.25           C  
ATOM    442  C   HIS A  56       8.516  15.172 -23.219  1.00 77.25           C  
ATOM    443  CB  HIS A  56       6.582  14.898 -24.781  1.00 77.25           C  
ATOM    444  O   HIS A  56       8.852  16.250 -22.734  1.00 77.25           O  
ATOM    445  CG  HIS A  56       5.809  16.031 -24.188  1.00 77.25           C  
ATOM    446  CD2 HIS A  56       5.285  17.141 -24.734  1.00 77.25           C  
ATOM    447  ND1 HIS A  56       5.496  16.094 -22.844  1.00 77.25           N  
ATOM    448  CE1 HIS A  56       4.812  17.188 -22.594  1.00 77.25           C  
ATOM    449  NE2 HIS A  56       4.672  17.859 -23.734  1.00 77.25           N  
ATOM    450  N   ASP A  57       8.648  14.078 -22.656  1.00 77.62           N  
ATOM    451  CA  ASP A  57       8.953  14.078 -21.219  1.00 77.62           C  
ATOM    452  C   ASP A  57      10.453  13.875 -20.984  1.00 77.62           C  
ATOM    453  CB  ASP A  57       8.156  12.984 -20.500  1.00 77.62           C  
ATOM    454  O   ASP A  57      10.938  14.039 -19.875  1.00 77.62           O  
ATOM    455  CG  ASP A  57       6.660  13.242 -20.516  1.00 77.62           C  
ATOM    456  OD1 ASP A  57       6.238  14.414 -20.422  1.00 77.62           O  
ATOM    457  OD2 ASP A  57       5.895  12.258 -20.625  1.00 77.62           O  
ATOM    458  N   MET A  58      11.203  13.602 -21.953  1.00 85.31           N  
ATOM    459  CA  MET A  58      12.633  13.305 -21.875  1.00 85.31           C  
ATOM    460  C   MET A  58      12.891  12.195 -20.844  1.00 85.31           C  
ATOM    461  CB  MET A  58      13.422  14.555 -21.500  1.00 85.31           C  
ATOM    462  O   MET A  58      13.734  12.352 -19.969  1.00 85.31           O  
ATOM    463  CG  MET A  58      13.344  15.664 -22.531  1.00 85.31           C  
ATOM    464  SD  MET A  58      14.297  15.266 -24.047  1.00 85.31           S  
ATOM    465  CE  MET A  58      14.695  16.938 -24.625  1.00 85.31           C  
ATOM    466  N   GLU A  59      12.180  11.203 -21.016  1.00 88.50           N  
ATOM    467  CA  GLU A  59      12.273  10.039 -20.141  1.00 88.50           C  
ATOM    468  C   GLU A  59      12.172   8.742 -20.938  1.00 88.50           C  
ATOM    469  CB  GLU A  59      11.188  10.094 -19.078  1.00 88.50           C  
ATOM    470  O   GLU A  59      11.727   8.742 -22.078  1.00 88.50           O  
ATOM    471  CG  GLU A  59      11.273  11.305 -18.156  1.00 88.50           C  
ATOM    472  CD  GLU A  59      10.078  11.445 -17.234  1.00 88.50           C  
ATOM    473  OE1 GLU A  59       9.953  12.492 -16.547  1.00 88.50           O  
ATOM    474  OE2 GLU A  59       9.266  10.500 -17.172  1.00 88.50           O  
ATOM    475  N   TYR A  60      12.688   7.691 -20.375  1.00 90.69           N  
ATOM    476  CA  TYR A  60      12.523   6.359 -20.938  1.00 90.69           C  
ATOM    477  C   TYR A  60      12.234   5.336 -19.844  1.00 90.69           C  
ATOM    478  CB  TYR A  60      13.773   5.945 -21.734  1.00 90.69           C  
ATOM    479  O   TYR A  60      12.539   5.570 -18.672  1.00 90.69           O  
ATOM    480  CG  TYR A  60      14.969   5.648 -20.859  1.00 90.69           C  
ATOM    481  CD1 TYR A  60      15.719   6.680 -20.297  1.00 90.69           C  
ATOM    482  CD2 TYR A  60      15.344   4.336 -20.594  1.00 90.69           C  
ATOM    483  CE1 TYR A  60      16.812   6.410 -19.484  1.00 90.69           C  
ATOM    484  CE2 TYR A  60      16.453   4.055 -19.781  1.00 90.69           C  
ATOM    485  OH  TYR A  60      18.266   4.824 -18.453  1.00 90.69           O  
ATOM    486  CZ  TYR A  60      17.172   5.098 -19.234  1.00 90.69           C  
ATOM    487  N   THR A  61      11.586   4.277 -20.203  1.00 90.25           N  
ATOM    488  CA  THR A  61      11.266   3.193 -19.266  1.00 90.25           C  
ATOM    489  C   THR A  61      12.086   1.946 -19.594  1.00 90.25           C  
ATOM    490  CB  THR A  61       9.766   2.854 -19.297  1.00 90.25           C  
ATOM    491  O   THR A  61      12.242   1.594 -20.766  1.00 90.25           O  
ATOM    492  CG2 THR A  61       9.430   1.766 -18.297  1.00 90.25           C  
ATOM    493  OG1 THR A  61       9.008   4.031 -19.000  1.00 90.25           O  
ATOM    494  N   ILE A  62      12.656   1.331 -18.547  1.00 91.38           N  
ATOM    495  CA  ILE A  62      13.461   0.131 -18.750  1.00 91.38           C  
ATOM    496  C   ILE A  62      13.086  -0.924 -17.719  1.00 91.38           C  
ATOM    497  CB  ILE A  62      14.969   0.445 -18.688  1.00 91.38           C  
ATOM    498  O   ILE A  62      12.906  -0.609 -16.531  1.00 91.38           O  
ATOM    499  CG1 ILE A  62      15.789  -0.787 -19.078  1.00 91.38           C  
ATOM    500  CG2 ILE A  62      15.352   0.926 -17.281  1.00 91.38           C  
ATOM    501  CD1 ILE A  62      17.281  -0.507 -19.266  1.00 91.38           C  
ATOM    502  N   ASP A  63      12.867  -2.148 -18.141  1.00 87.44           N  
ATOM    503  CA  ASP A  63      12.688  -3.295 -17.250  1.00 87.44           C  
ATOM    504  C   ASP A  63      13.984  -4.105 -17.141  1.00 87.44           C  
ATOM    505  CB  ASP A  63      11.555  -4.188 -17.750  1.00 87.44           C  
ATOM    506  O   ASP A  63      14.539  -4.531 -18.156  1.00 87.44           O  
ATOM    507  CG  ASP A  63      10.203  -3.494 -17.734  1.00 87.44           C  
ATOM    508  OD1 ASP A  63       9.984  -2.615 -16.859  1.00 87.44           O  
ATOM    509  OD2 ASP A  63       9.352  -3.832 -18.578  1.00 87.44           O  
ATOM    510  N   VAL A  64      14.383  -4.332 -15.875  1.00 90.50           N  
ATOM    511  CA  VAL A  64      15.695  -4.957 -15.742  1.00 90.50           C  
ATOM    512  C   VAL A  64      15.664  -5.984 -14.609  1.00 90.50           C  
ATOM    513  CB  VAL A  64      16.797  -3.908 -15.484  1.00 90.50           C  
ATOM    514  O   VAL A  64      14.875  -5.859 -13.672  1.00 90.50           O  
ATOM    515  CG1 VAL A  64      16.875  -2.904 -16.625  1.00 90.50           C  
ATOM    516  CG2 VAL A  64      16.547  -3.191 -14.156  1.00 90.50           C  
ATOM    517  N   PHE A  65      16.531  -7.023 -14.789  1.00 88.62           N  
ATOM    518  CA  PHE A  65      17.031  -7.785 -13.648  1.00 88.62           C  
ATOM    519  C   PHE A  65      18.312  -7.172 -13.102  1.00 88.62           C  
ATOM    520  CB  PHE A  65      17.266  -9.242 -14.039  1.00 88.62           C  
ATOM    521  O   PHE A  65      19.344  -7.191 -13.766  1.00 88.62           O  
ATOM    522  CG  PHE A  65      16.000 -10.039 -14.250  1.00 88.62           C  
ATOM    523  CD1 PHE A  65      15.219 -10.414 -13.164  1.00 88.62           C  
ATOM    524  CD2 PHE A  65      15.602 -10.406 -15.523  1.00 88.62           C  
ATOM    525  CE1 PHE A  65      14.055 -11.148 -13.352  1.00 88.62           C  
ATOM    526  CE2 PHE A  65      14.438 -11.141 -15.719  1.00 88.62           C  
ATOM    527  CZ  PHE A  65      13.664 -11.508 -14.633  1.00 88.62           C  
ATOM    528  N   PHE A  66      18.172  -6.594 -11.938  1.00 92.25           N  
ATOM    529  CA  PHE A  66      19.297  -5.918 -11.289  1.00 92.25           C  
ATOM    530  C   PHE A  66      19.969  -6.840 -10.273  1.00 92.25           C  
ATOM    531  CB  PHE A  66      18.812  -4.637 -10.594  1.00 92.25           C  
ATOM    532  O   PHE A  66      19.359  -7.195  -9.258  1.00 92.25           O  
ATOM    533  CG  PHE A  66      19.938  -3.775 -10.078  1.00 92.25           C  
ATOM    534  CD1 PHE A  66      20.125  -3.604  -8.711  1.00 92.25           C  
ATOM    535  CD2 PHE A  66      20.797  -3.135 -10.961  1.00 92.25           C  
ATOM    536  CE1 PHE A  66      21.172  -2.807  -8.234  1.00 92.25           C  
ATOM    537  CE2 PHE A  66      21.828  -2.336 -10.492  1.00 92.25           C  
ATOM    538  CZ  PHE A  66      22.016  -2.172  -9.125  1.00 92.25           C  
ATOM    539  N   ARG A  67      21.203  -7.164 -10.547  1.00 91.69           N  
ATOM    540  CA  ARG A  67      21.891  -8.148  -9.727  1.00 91.69           C  
ATOM    541  C   ARG A  67      23.047  -7.508  -8.961  1.00 91.69           C  
ATOM    542  CB  ARG A  67      22.422  -9.297 -10.602  1.00 91.69           C  
ATOM    543  O   ARG A  67      23.859  -6.785  -9.539  1.00 91.69           O  
ATOM    544  CG  ARG A  67      21.344 -10.016 -11.391  1.00 91.69           C  
ATOM    545  CD  ARG A  67      21.922 -11.109 -12.273  1.00 91.69           C  
ATOM    546  NE  ARG A  67      20.891 -11.789 -13.039  1.00 91.69           N  
ATOM    547  NH1 ARG A  67      22.250 -12.281 -14.844  1.00 91.69           N  
ATOM    548  NH2 ARG A  67      20.047 -12.930 -14.852  1.00 91.69           N  
ATOM    549  CZ  ARG A  67      21.062 -12.336 -14.242  1.00 91.69           C  
ATOM    550  N   GLN A  68      23.078  -7.766  -7.711  1.00 93.88           N  
ATOM    551  CA  GLN A  68      24.125  -7.273  -6.828  1.00 93.88           C  
ATOM    552  C   GLN A  68      24.750  -8.414  -6.031  1.00 93.88           C  
ATOM    553  CB  GLN A  68      23.578  -6.211  -5.875  1.00 93.88           C  
ATOM    554  O   GLN A  68      24.047  -9.305  -5.559  1.00 93.88           O  
ATOM    555  CG  GLN A  68      22.953  -5.012  -6.578  1.00 93.88           C  
ATOM    556  CD  GLN A  68      22.312  -4.035  -5.617  1.00 93.88           C  
ATOM    557  NE2 GLN A  68      21.078  -4.332  -5.211  1.00 93.88           N  
ATOM    558  OE1 GLN A  68      22.906  -3.020  -5.242  1.00 93.88           O  
ATOM    559  N   SER A  69      26.078  -8.383  -6.008  1.00 95.56           N  
ATOM    560  CA  SER A  69      26.828  -9.383  -5.242  1.00 95.56           C  
ATOM    561  C   SER A  69      27.828  -8.719  -4.316  1.00 95.56           C  
ATOM    562  CB  SER A  69      27.531 -10.352  -6.184  1.00 95.56           C  
ATOM    563  O   SER A  69      28.516  -7.766  -4.703  1.00 95.56           O  
ATOM    564  OG  SER A  69      28.281 -11.312  -5.445  1.00 95.56           O  
ATOM    565  N   TRP A  70      27.891  -9.164  -3.094  1.00 96.50           N  
ATOM    566  CA  TRP A  70      28.875  -8.680  -2.129  1.00 96.50           C  
ATOM    567  C   TRP A  70      29.250  -9.773  -1.132  1.00 96.50           C  
ATOM    568  CB  TRP A  70      28.344  -7.453  -1.384  1.00 96.50           C  
ATOM    569  O   TRP A  70      28.594 -10.820  -1.085  1.00 96.50           O  
ATOM    570  CG  TRP A  70      27.203  -7.750  -0.460  1.00 96.50           C  
ATOM    571  CD1 TRP A  70      27.266  -7.961   0.890  1.00 96.50           C  
ATOM    572  CD2 TRP A  70      25.828  -7.879  -0.820  1.00 96.50           C  
ATOM    573  CE2 TRP A  70      25.109  -8.164   0.363  1.00 96.50           C  
ATOM    574  CE3 TRP A  70      25.125  -7.777  -2.029  1.00 96.50           C  
ATOM    575  NE1 TRP A  70      26.016  -8.211   1.391  1.00 96.50           N  
ATOM    576  CH2 TRP A  70      23.062  -8.250  -0.825  1.00 96.50           C  
ATOM    577  CZ2 TRP A  70      23.719  -8.352   0.372  1.00 96.50           C  
ATOM    578  CZ3 TRP A  70      23.750  -7.965  -2.020  1.00 96.50           C  
ATOM    579  N   LYS A  71      30.312  -9.539  -0.429  1.00 96.56           N  
ATOM    580  CA  LYS A  71      30.781 -10.516   0.547  1.00 96.56           C  
ATOM    581  C   LYS A  71      30.516 -10.039   1.973  1.00 96.56           C  
ATOM    582  CB  LYS A  71      32.250 -10.805   0.351  1.00 96.56           C  
ATOM    583  O   LYS A  71      30.844  -8.906   2.320  1.00 96.56           O  
ATOM    584  CG  LYS A  71      32.781 -11.961   1.188  1.00 96.56           C  
ATOM    585  CD  LYS A  71      34.219 -12.312   0.821  1.00 96.56           C  
ATOM    586  CE  LYS A  71      34.750 -13.477   1.651  1.00 96.56           C  
ATOM    587  NZ  LYS A  71      36.156 -13.828   1.290  1.00 96.56           N  
ATOM    588  N   ASP A  72      29.859 -10.859   2.756  1.00 95.50           N  
ATOM    589  CA  ASP A  72      29.641 -10.641   4.180  1.00 95.50           C  
ATOM    590  C   ASP A  72      30.172 -11.805   5.008  1.00 95.50           C  
ATOM    591  CB  ASP A  72      28.156 -10.438   4.461  1.00 95.50           C  
ATOM    592  O   ASP A  72      29.547 -12.852   5.098  1.00 95.50           O  
ATOM    593  CG  ASP A  72      27.875  -9.859   5.840  1.00 95.50           C  
ATOM    594  OD1 ASP A  72      28.703 -10.047   6.754  1.00 95.50           O  
ATOM    595  OD2 ASP A  72      26.828  -9.211   6.012  1.00 95.50           O  
ATOM    596  N   GLU A  73      31.266 -11.625   5.641  1.00 93.06           N  
ATOM    597  CA  GLU A  73      31.969 -12.688   6.352  1.00 93.06           C  
ATOM    598  C   GLU A  73      31.141 -13.211   7.520  1.00 93.06           C  
ATOM    599  CB  GLU A  73      33.344 -12.195   6.859  1.00 93.06           C  
ATOM    600  O   GLU A  73      31.359 -14.328   7.996  1.00 93.06           O  
ATOM    601  CG  GLU A  73      34.281 -11.773   5.750  1.00 93.06           C  
ATOM    602  CD  GLU A  73      34.750 -12.938   4.883  1.00 93.06           C  
ATOM    603  OE1 GLU A  73      35.219 -12.695   3.754  1.00 93.06           O  
ATOM    604  OE2 GLU A  73      34.625 -14.102   5.332  1.00 93.06           O  
ATOM    605  N   ARG A  74      30.188 -12.453   8.031  1.00 92.62           N  
ATOM    606  CA  ARG A  74      29.359 -12.883   9.148  1.00 92.62           C  
ATOM    607  C   ARG A  74      28.391 -13.984   8.727  1.00 92.62           C  
ATOM    608  CB  ARG A  74      28.578 -11.695   9.727  1.00 92.62           C  
ATOM    609  O   ARG A  74      27.828 -14.680   9.570  1.00 92.62           O  
ATOM    610  CG  ARG A  74      29.453 -10.570  10.242  1.00 92.62           C  
ATOM    611  CD  ARG A  74      28.656  -9.336  10.602  1.00 92.62           C  
ATOM    612  NE  ARG A  74      28.062  -8.711   9.422  1.00 92.62           N  
ATOM    613  NH1 ARG A  74      26.812  -7.164  10.594  1.00 92.62           N  
ATOM    614  NH2 ARG A  74      26.734  -7.203   8.305  1.00 92.62           N  
ATOM    615  CZ  ARG A  74      27.203  -7.695   9.445  1.00 92.62           C  
ATOM    616  N   LEU A  75      28.250 -14.141   7.371  1.00 95.06           N  
ATOM    617  CA  LEU A  75      27.297 -15.117   6.871  1.00 95.06           C  
ATOM    618  C   LEU A  75      28.000 -16.312   6.258  1.00 95.06           C  
ATOM    619  CB  LEU A  75      26.359 -14.469   5.836  1.00 95.06           C  
ATOM    620  O   LEU A  75      27.438 -17.016   5.418  1.00 95.06           O  
ATOM    621  CG  LEU A  75      25.438 -13.367   6.348  1.00 95.06           C  
ATOM    622  CD1 LEU A  75      24.672 -12.734   5.188  1.00 95.06           C  
ATOM    623  CD2 LEU A  75      24.484 -13.914   7.395  1.00 95.06           C  
ATOM    624  N   LYS A  76      29.219 -16.469   6.613  1.00 94.88           N  
ATOM    625  CA  LYS A  76      29.922 -17.703   6.258  1.00 94.88           C  
ATOM    626  C   LYS A  76      29.328 -18.906   6.973  1.00 94.88           C  
ATOM    627  CB  LYS A  76      31.422 -17.578   6.590  1.00 94.88           C  
ATOM    628  O   LYS A  76      28.953 -18.812   8.141  1.00 94.88           O  
ATOM    629  CG  LYS A  76      32.188 -16.641   5.660  1.00 94.88           C  
ATOM    630  CD  LYS A  76      33.656 -16.594   6.016  1.00 94.88           C  
ATOM    631  CE  LYS A  76      34.438 -15.648   5.105  1.00 94.88           C  
ATOM    632  NZ  LYS A  76      35.875 -15.562   5.477  1.00 94.88           N  
ATOM    633  N   PHE A  77      29.234 -20.047   6.258  1.00 92.50           N  
ATOM    634  CA  PHE A  77      28.688 -21.250   6.887  1.00 92.50           C  
ATOM    635  C   PHE A  77      29.312 -22.500   6.293  1.00 92.50           C  
ATOM    636  CB  PHE A  77      27.156 -21.297   6.727  1.00 92.50           C  
ATOM    637  O   PHE A  77      30.016 -22.438   5.285  1.00 92.50           O  
ATOM    638  CG  PHE A  77      26.703 -21.531   5.312  1.00 92.50           C  
ATOM    639  CD1 PHE A  77      26.578 -20.469   4.426  1.00 92.50           C  
ATOM    640  CD2 PHE A  77      26.406 -22.812   4.871  1.00 92.50           C  
ATOM    641  CE1 PHE A  77      26.156 -20.688   3.115  1.00 92.50           C  
ATOM    642  CE2 PHE A  77      25.984 -23.031   3.562  1.00 92.50           C  
ATOM    643  CZ  PHE A  77      25.859 -21.969   2.688  1.00 92.50           C  
ATOM    644  N   LYS A  78      29.156 -23.531   7.047  1.00 90.25           N  
ATOM    645  CA  LYS A  78      29.547 -24.859   6.582  1.00 90.25           C  
ATOM    646  C   LYS A  78      28.359 -25.828   6.617  1.00 90.25           C  
ATOM    647  CB  LYS A  78      30.688 -25.422   7.430  1.00 90.25           C  
ATOM    648  O   LYS A  78      27.672 -25.938   7.637  1.00 90.25           O  
ATOM    649  CG  LYS A  78      32.031 -24.703   7.219  1.00 90.25           C  
ATOM    650  CD  LYS A  78      33.156 -25.359   8.008  1.00 90.25           C  
ATOM    651  CE  LYS A  78      34.469 -24.625   7.832  1.00 90.25           C  
ATOM    652  NZ  LYS A  78      35.562 -25.250   8.625  1.00 90.25           N  
ATOM    653  N   GLY A  79      28.000 -26.359   5.465  1.00 81.69           N  
ATOM    654  CA  GLY A  79      26.875 -27.266   5.379  1.00 81.69           C  
ATOM    655  C   GLY A  79      26.922 -28.172   4.152  1.00 81.69           C  
ATOM    656  O   GLY A  79      27.922 -28.172   3.420  1.00 81.69           O  
ATOM    657  N   PRO A  80      25.922 -29.016   4.051  1.00 82.00           N  
ATOM    658  CA  PRO A  80      25.875 -30.000   2.967  1.00 82.00           C  
ATOM    659  C   PRO A  80      25.766 -29.344   1.589  1.00 82.00           C  
ATOM    660  CB  PRO A  80      24.641 -30.828   3.287  1.00 82.00           C  
ATOM    661  O   PRO A  80      26.031 -30.000   0.574  1.00 82.00           O  
ATOM    662  CG  PRO A  80      23.797 -29.953   4.156  1.00 82.00           C  
ATOM    663  CD  PRO A  80      24.703 -29.016   4.902  1.00 82.00           C  
ATOM    664  N   MET A  81      25.344 -28.078   1.589  1.00 85.75           N  
ATOM    665  CA  MET A  81      25.234 -27.359   0.322  1.00 85.75           C  
ATOM    666  C   MET A  81      26.156 -26.141   0.307  1.00 85.75           C  
ATOM    667  CB  MET A  81      23.797 -26.938   0.067  1.00 85.75           C  
ATOM    668  O   MET A  81      26.297 -25.453   1.318  1.00 85.75           O  
ATOM    669  CG  MET A  81      22.844 -28.094  -0.181  1.00 85.75           C  
ATOM    670  SD  MET A  81      21.141 -27.531  -0.560  1.00 85.75           S  
ATOM    671  CE  MET A  81      21.172 -27.594  -2.373  1.00 85.75           C  
ATOM    672  N   THR A  82      26.641 -25.891  -0.892  1.00 88.50           N  
ATOM    673  CA  THR A  82      27.562 -24.766  -1.010  1.00 88.50           C  
ATOM    674  C   THR A  82      26.812 -23.453  -1.166  1.00 88.50           C  
ATOM    675  CB  THR A  82      28.516 -24.953  -2.203  1.00 88.50           C  
ATOM    676  O   THR A  82      27.312 -22.391  -0.805  1.00 88.50           O  
ATOM    677  CG2 THR A  82      29.422 -26.172  -1.998  1.00 88.50           C  
ATOM    678  OG1 THR A  82      27.750 -25.141  -3.398  1.00 88.50           O  
ATOM    679  N   VAL A  83      25.656 -23.578  -1.746  1.00 88.69           N  
ATOM    680  CA  VAL A  83      24.859 -22.375  -1.966  1.00 88.69           C  
ATOM    681  C   VAL A  83      23.453 -22.562  -1.387  1.00 88.69           C  
ATOM    682  CB  VAL A  83      24.766 -22.016  -3.467  1.00 88.69           C  
ATOM    683  O   VAL A  83      22.781 -23.547  -1.682  1.00 88.69           O  
ATOM    684  CG1 VAL A  83      23.969 -20.734  -3.674  1.00 88.69           C  
ATOM    685  CG2 VAL A  83      26.172 -21.875  -4.062  1.00 88.69           C  
ATOM    686  N   LEU A  84      23.109 -21.625  -0.546  1.00 87.38           N  
ATOM    687  CA  LEU A  84      21.766 -21.609  -0.008  1.00 87.38           C  
ATOM    688  C   LEU A  84      20.859 -20.672  -0.812  1.00 87.38           C  
ATOM    689  CB  LEU A  84      21.766 -21.188   1.463  1.00 87.38           C  
ATOM    690  O   LEU A  84      21.094 -19.469  -0.844  1.00 87.38           O  
ATOM    691  CG  LEU A  84      22.594 -22.062   2.414  1.00 87.38           C  
ATOM    692  CD1 LEU A  84      22.641 -21.438   3.805  1.00 87.38           C  
ATOM    693  CD2 LEU A  84      22.031 -23.469   2.471  1.00 87.38           C  
ATOM    694  N   ARG A  85      19.922 -21.266  -1.479  1.00 85.62           N  
ATOM    695  CA  ARG A  85      18.922 -20.453  -2.182  1.00 85.62           C  
ATOM    696  C   ARG A  85      17.703 -20.219  -1.305  1.00 85.62           C  
ATOM    697  CB  ARG A  85      18.516 -21.141  -3.486  1.00 85.62           C  
ATOM    698  O   ARG A  85      16.953 -21.156  -1.014  1.00 85.62           O  
ATOM    699  CG  ARG A  85      19.656 -21.344  -4.465  1.00 85.62           C  
ATOM    700  CD  ARG A  85      19.203 -22.078  -5.723  1.00 85.62           C  
ATOM    701  NE  ARG A  85      20.328 -22.406  -6.594  1.00 85.62           N  
ATOM    702  NH1 ARG A  85      19.172 -22.062  -8.562  1.00 85.62           N  
ATOM    703  NH2 ARG A  85      21.375 -22.719  -8.617  1.00 85.62           N  
ATOM    704  CZ  ARG A  85      20.297 -22.391  -7.922  1.00 85.62           C  
ATOM    705  N   LEU A  86      17.562 -19.000  -0.889  1.00 81.31           N  
ATOM    706  CA  LEU A  86      16.578 -18.688   0.145  1.00 81.31           C  
ATOM    707  C   LEU A  86      15.469 -17.797  -0.407  1.00 81.31           C  
ATOM    708  CB  LEU A  86      17.250 -18.000   1.336  1.00 81.31           C  
ATOM    709  O   LEU A  86      15.641 -17.156  -1.451  1.00 81.31           O  
ATOM    710  CG  LEU A  86      18.406 -18.750   1.986  1.00 81.31           C  
ATOM    711  CD1 LEU A  86      19.141 -17.859   2.984  1.00 81.31           C  
ATOM    712  CD2 LEU A  86      17.906 -20.016   2.668  1.00 81.31           C  
ATOM    713  N   ASN A  87      14.391 -17.875   0.263  1.00 76.69           N  
ATOM    714  CA  ASN A  87      13.250 -17.078  -0.183  1.00 76.69           C  
ATOM    715  C   ASN A  87      13.383 -15.617   0.245  1.00 76.69           C  
ATOM    716  CB  ASN A  87      11.938 -17.672   0.347  1.00 76.69           C  
ATOM    717  O   ASN A  87      14.344 -15.250   0.925  1.00 76.69           O  
ATOM    718  CG  ASN A  87      11.836 -17.594   1.857  1.00 76.69           C  
ATOM    719  ND2 ASN A  87      10.773 -18.172   2.406  1.00 76.69           N  
ATOM    720  OD1 ASN A  87      12.711 -17.031   2.525  1.00 76.69           O  
ATOM    721  N   ASN A  88      12.445 -14.797  -0.081  1.00 74.38           N  
ATOM    722  CA  ASN A  88      12.492 -13.344   0.058  1.00 74.38           C  
ATOM    723  C   ASN A  88      12.391 -12.922   1.521  1.00 74.38           C  
ATOM    724  CB  ASN A  88      11.375 -12.688  -0.759  1.00 74.38           C  
ATOM    725  O   ASN A  88      12.797 -11.812   1.877  1.00 74.38           O  
ATOM    726  CG  ASN A  88       9.992 -13.125  -0.308  1.00 74.38           C  
ATOM    727  ND2 ASN A  88       8.961 -12.484  -0.855  1.00 74.38           N  
ATOM    728  OD1 ASN A  88       9.844 -14.023   0.525  1.00 74.38           O  
ATOM    729  N   LEU A  89      11.977 -13.789   2.354  1.00 76.00           N  
ATOM    730  CA  LEU A  89      11.836 -13.422   3.758  1.00 76.00           C  
ATOM    731  C   LEU A  89      13.203 -13.195   4.402  1.00 76.00           C  
ATOM    732  CB  LEU A  89      11.078 -14.508   4.523  1.00 76.00           C  
ATOM    733  O   LEU A  89      13.328 -12.398   5.336  1.00 76.00           O  
ATOM    734  CG  LEU A  89       9.594 -14.664   4.176  1.00 76.00           C  
ATOM    735  CD1 LEU A  89       9.047 -15.961   4.773  1.00 76.00           C  
ATOM    736  CD2 LEU A  89       8.797 -13.461   4.664  1.00 76.00           C  
ATOM    737  N   MET A  90      14.188 -13.820   3.855  1.00 81.56           N  
ATOM    738  CA  MET A  90      15.539 -13.688   4.406  1.00 81.56           C  
ATOM    739  C   MET A  90      16.156 -12.344   4.020  1.00 81.56           C  
ATOM    740  CB  MET A  90      16.438 -14.828   3.920  1.00 81.56           C  
ATOM    741  O   MET A  90      17.016 -11.820   4.734  1.00 81.56           O  
ATOM    742  CG  MET A  90      17.734 -14.961   4.691  1.00 81.56           C  
ATOM    743  SD  MET A  90      17.469 -15.383   6.457  1.00 81.56           S  
ATOM    744  CE  MET A  90      19.141 -15.133   7.102  1.00 81.56           C  
ATOM    745  N   ALA A  91      15.625 -11.805   3.014  1.00 80.25           N  
ATOM    746  CA  ALA A  91      16.203 -10.555   2.527  1.00 80.25           C  
ATOM    747  C   ALA A  91      16.016  -9.430   3.545  1.00 80.25           C  
ATOM    748  CB  ALA A  91      15.586 -10.164   1.188  1.00 80.25           C  
ATOM    749  O   ALA A  91      16.875  -8.547   3.666  1.00 80.25           O  
ATOM    750  N   SER A  92      15.023  -9.516   4.340  1.00 78.44           N  
ATOM    751  CA  SER A  92      14.766  -8.461   5.312  1.00 78.44           C  
ATOM    752  C   SER A  92      15.625  -8.648   6.562  1.00 78.44           C  
ATOM    753  CB  SER A  92      13.289  -8.430   5.699  1.00 78.44           C  
ATOM    754  O   SER A  92      15.750  -7.727   7.375  1.00 78.44           O  
ATOM    755  OG  SER A  92      12.914  -9.633   6.344  1.00 78.44           O  
ATOM    756  N   LYS A  93      16.250  -9.773   6.641  1.00 86.94           N  
ATOM    757  CA  LYS A  93      17.016 -10.070   7.852  1.00 86.94           C  
ATOM    758  C   LYS A  93      18.516  -9.875   7.621  1.00 86.94           C  
ATOM    759  CB  LYS A  93      16.734 -11.492   8.328  1.00 86.94           C  
ATOM    760  O   LYS A  93      19.312  -9.984   8.555  1.00 86.94           O  
ATOM    761  CG  LYS A  93      15.297 -11.727   8.773  1.00 86.94           C  
ATOM    762  CD  LYS A  93      15.117 -13.117   9.375  1.00 86.94           C  
ATOM    763  CE  LYS A  93      13.688 -13.336   9.859  1.00 86.94           C  
ATOM    764  NZ  LYS A  93      13.516 -14.688  10.469  1.00 86.94           N  
ATOM    765  N   ILE A  94      18.828  -9.578   6.367  1.00 89.44           N  
ATOM    766  CA  ILE A  94      20.250  -9.414   6.062  1.00 89.44           C  
ATOM    767  C   ILE A  94      20.500  -8.000   5.531  1.00 89.44           C  
ATOM    768  CB  ILE A  94      20.734 -10.469   5.043  1.00 89.44           C  
ATOM    769  O   ILE A  94      19.594  -7.352   5.027  1.00 89.44           O  
ATOM    770  CG1 ILE A  94      19.953 -10.336   3.729  1.00 89.44           C  
ATOM    771  CG2 ILE A  94      20.609 -11.875   5.621  1.00 89.44           C  
ATOM    772  CD1 ILE A  94      20.547 -11.141   2.578  1.00 89.44           C  
ATOM    773  N   TRP A  95      21.750  -7.543   5.664  1.00 89.00           N  
ATOM    774  CA  TRP A  95      22.125  -6.250   5.117  1.00 89.00           C  
ATOM    775  C   TRP A  95      22.156  -6.289   3.592  1.00 89.00           C  
ATOM    776  CB  TRP A  95      23.500  -5.832   5.645  1.00 89.00           C  
ATOM    777  O   TRP A  95      22.688  -7.227   2.994  1.00 89.00           O  
ATOM    778  CG  TRP A  95      23.984  -4.520   5.109  1.00 89.00           C  
ATOM    779  CD1 TRP A  95      23.766  -3.279   5.645  1.00 89.00           C  
ATOM    780  CD2 TRP A  95      24.781  -4.312   3.930  1.00 89.00           C  
ATOM    781  CE2 TRP A  95      25.000  -2.924   3.809  1.00 89.00           C  
ATOM    782  CE3 TRP A  95      25.312  -5.172   2.961  1.00 89.00           C  
ATOM    783  NE1 TRP A  95      24.375  -2.314   4.867  1.00 89.00           N  
ATOM    784  CH2 TRP A  95      26.250  -3.232   1.825  1.00 89.00           C  
ATOM    785  CZ2 TRP A  95      25.734  -2.371   2.758  1.00 89.00           C  
ATOM    786  CZ3 TRP A  95      26.047  -4.621   1.916  1.00 89.00           C  
ATOM    787  N   THR A  96      21.500  -5.402   3.008  1.00 89.62           N  
ATOM    788  CA  THR A  96      21.547  -5.242   1.559  1.00 89.62           C  
ATOM    789  C   THR A  96      22.031  -3.842   1.188  1.00 89.62           C  
ATOM    790  CB  THR A  96      20.172  -5.508   0.918  1.00 89.62           C  
ATOM    791  O   THR A  96      21.781  -2.881   1.920  1.00 89.62           O  
ATOM    792  CG2 THR A  96      19.734  -6.949   1.132  1.00 89.62           C  
ATOM    793  OG1 THR A  96      19.203  -4.633   1.506  1.00 89.62           O  
ATOM    794  N   PRO A  97      22.703  -3.744   0.078  1.00 89.69           N  
ATOM    795  CA  PRO A  97      23.141  -2.410  -0.341  1.00 89.69           C  
ATOM    796  C   PRO A  97      21.984  -1.439  -0.526  1.00 89.69           C  
ATOM    797  CB  PRO A  97      23.844  -2.674  -1.673  1.00 89.69           C  
ATOM    798  O   PRO A  97      20.891  -1.850  -0.924  1.00 89.69           O  
ATOM    799  CG  PRO A  97      24.219  -4.121  -1.632  1.00 89.69           C  
ATOM    800  CD  PRO A  97      23.172  -4.852  -0.834  1.00 89.69           C  
ATOM    801  N   ASP A  98      22.234  -0.193  -0.275  1.00 87.06           N  
ATOM    802  CA  ASP A  98      21.203   0.834  -0.412  1.00 87.06           C  
ATOM    803  C   ASP A  98      21.266   1.493  -1.788  1.00 87.06           C  
ATOM    804  CB  ASP A  98      21.344   1.891   0.685  1.00 87.06           C  
ATOM    805  O   ASP A  98      21.250   2.721  -1.896  1.00 87.06           O  
ATOM    806  CG  ASP A  98      22.672   2.629   0.622  1.00 87.06           C  
ATOM    807  OD1 ASP A  98      23.625   2.125  -0.019  1.00 87.06           O  
ATOM    808  OD2 ASP A  98      22.781   3.721   1.223  1.00 87.06           O  
ATOM    809  N   THR A  99      21.219   0.731  -2.787  1.00 90.69           N  
ATOM    810  CA  THR A  99      21.359   1.199  -4.160  1.00 90.69           C  
ATOM    811  C   THR A  99      20.141   2.008  -4.590  1.00 90.69           C  
ATOM    812  CB  THR A  99      21.562   0.022  -5.133  1.00 90.69           C  
ATOM    813  O   THR A  99      19.000   1.625  -4.305  1.00 90.69           O  
ATOM    814  CG2 THR A  99      21.906   0.520  -6.531  1.00 90.69           C  
ATOM    815  OG1 THR A  99      22.625  -0.804  -4.652  1.00 90.69           O  
ATOM    816  N   PHE A 100      20.406   3.135  -5.238  1.00 89.75           N  
ATOM    817  CA  PHE A 100      19.328   3.910  -5.836  1.00 89.75           C  
ATOM    818  C   PHE A 100      19.734   4.418  -7.219  1.00 89.75           C  
ATOM    819  CB  PHE A 100      18.938   5.086  -4.934  1.00 89.75           C  
ATOM    820  O   PHE A 100      20.906   4.418  -7.566  1.00 89.75           O  
ATOM    821  CG  PHE A 100      19.875   6.266  -5.047  1.00 89.75           C  
ATOM    822  CD1 PHE A 100      21.125   6.238  -4.457  1.00 89.75           C  
ATOM    823  CD2 PHE A 100      19.484   7.406  -5.746  1.00 89.75           C  
ATOM    824  CE1 PHE A 100      21.984   7.332  -4.562  1.00 89.75           C  
ATOM    825  CE2 PHE A 100      20.344   8.500  -5.855  1.00 89.75           C  
ATOM    826  CZ  PHE A 100      21.594   8.461  -5.262  1.00 89.75           C  
ATOM    827  N   PHE A 101      18.734   4.734  -7.980  1.00 89.25           N  
ATOM    828  CA  PHE A 101      18.953   5.262  -9.328  1.00 89.25           C  
ATOM    829  C   PHE A 101      18.875   6.785  -9.328  1.00 89.25           C  
ATOM    830  CB  PHE A 101      17.906   4.688 -10.297  1.00 89.25           C  
ATOM    831  O   PHE A 101      17.812   7.359  -9.117  1.00 89.25           O  
ATOM    832  CG  PHE A 101      18.031   3.199 -10.500  1.00 89.25           C  
ATOM    833  CD1 PHE A 101      18.922   2.678 -11.422  1.00 89.25           C  
ATOM    834  CD2 PHE A 101      17.234   2.324  -9.766  1.00 89.25           C  
ATOM    835  CE1 PHE A 101      19.031   1.302 -11.609  1.00 89.25           C  
ATOM    836  CE2 PHE A 101      17.344   0.948  -9.953  1.00 89.25           C  
ATOM    837  CZ  PHE A 101      18.250   0.439 -10.875  1.00 89.25           C  
ATOM    838  N   HIS A 102      19.984   7.441  -9.633  1.00 87.56           N  
ATOM    839  CA  HIS A 102      20.141   8.883  -9.531  1.00 87.56           C  
ATOM    840  C   HIS A 102      19.172   9.617 -10.445  1.00 87.56           C  
ATOM    841  CB  HIS A 102      21.578   9.289  -9.867  1.00 87.56           C  
ATOM    842  O   HIS A 102      18.641  10.664 -10.078  1.00 87.56           O  
ATOM    843  CG  HIS A 102      22.547   9.039  -8.758  1.00 87.56           C  
ATOM    844  CD2 HIS A 102      23.062   7.879  -8.273  1.00 87.56           C  
ATOM    845  ND1 HIS A 102      23.094  10.047  -7.996  1.00 87.56           N  
ATOM    846  CE1 HIS A 102      23.906   9.523  -7.098  1.00 87.56           C  
ATOM    847  NE2 HIS A 102      23.906   8.211  -7.246  1.00 87.56           N  
ATOM    848  N   ASN A 103      19.000   9.086 -11.609  1.00 87.06           N  
ATOM    849  CA  ASN A 103      18.109   9.773 -12.547  1.00 87.06           C  
ATOM    850  C   ASN A 103      16.797   9.031 -12.719  1.00 87.06           C  
ATOM    851  CB  ASN A 103      18.812   9.945 -13.898  1.00 87.06           C  
ATOM    852  O   ASN A 103      16.141   9.148 -13.766  1.00 87.06           O  
ATOM    853  CG  ASN A 103      19.297   8.633 -14.484  1.00 87.06           C  
ATOM    854  ND2 ASN A 103      19.219   8.500 -15.797  1.00 87.06           N  
ATOM    855  OD1 ASN A 103      19.734   7.742 -13.750  1.00 87.06           O  
ATOM    856  N   GLY A 104      16.516   8.195 -11.781  1.00 86.38           N  
ATOM    857  CA  GLY A 104      15.211   7.543 -11.797  1.00 86.38           C  
ATOM    858  C   GLY A 104      14.094   8.445 -11.297  1.00 86.38           C  
ATOM    859  O   GLY A 104      14.219   9.070 -10.242  1.00 86.38           O  
ATOM    860  N   LYS A 105      13.070   8.586 -12.078  1.00 76.88           N  
ATOM    861  CA  LYS A 105      11.898   9.352 -11.664  1.00 76.88           C  
ATOM    862  C   LYS A 105      10.898   8.469 -10.922  1.00 76.88           C  
ATOM    863  CB  LYS A 105      11.227  10.000 -12.875  1.00 76.88           C  
ATOM    864  O   LYS A 105      10.266   8.914  -9.953  1.00 76.88           O  
ATOM    865  CG  LYS A 105      12.047  11.102 -13.523  1.00 76.88           C  
ATOM    866  CD  LYS A 105      11.195  11.961 -14.453  1.00 76.88           C  
ATOM    867  CE  LYS A 105      12.000  13.117 -15.031  1.00 76.88           C  
ATOM    868  NZ  LYS A 105      11.180  13.945 -15.969  1.00 76.88           N  
ATOM    869  N   LYS A 106      10.688   7.391 -11.445  1.00 75.81           N  
ATOM    870  CA  LYS A 106       9.828   6.391 -10.820  1.00 75.81           C  
ATOM    871  C   LYS A 106      10.359   4.980 -11.062  1.00 75.81           C  
ATOM    872  CB  LYS A 106       8.398   6.512 -11.344  1.00 75.81           C  
ATOM    873  O   LYS A 106      10.828   4.672 -12.164  1.00 75.81           O  
ATOM    874  CG  LYS A 106       7.383   5.684 -10.570  1.00 75.81           C  
ATOM    875  CD  LYS A 106       5.961   5.949 -11.047  1.00 75.81           C  
ATOM    876  CE  LYS A 106       4.941   5.145 -10.258  1.00 75.81           C  
ATOM    877  NZ  LYS A 106       3.543   5.438 -10.688  1.00 75.81           N  
ATOM    878  N   SER A 107      10.500   4.238  -9.984  1.00 69.94           N  
ATOM    879  CA  SER A 107      10.891   2.840 -10.125  1.00 69.94           C  
ATOM    880  C   SER A 107       9.961   1.925  -9.328  1.00 69.94           C  
ATOM    881  CB  SER A 107      12.336   2.639  -9.664  1.00 69.94           C  
ATOM    882  O   SER A 107       9.516   2.285  -8.234  1.00 69.94           O  
ATOM    883  OG  SER A 107      13.203   3.535 -10.336  1.00 69.94           O  
ATOM    884  N   VAL A 108       9.617   0.878  -9.945  1.00 69.88           N  
ATOM    885  CA  VAL A 108       8.711  -0.060  -9.289  1.00 69.88           C  
ATOM    886  C   VAL A 108       9.328  -1.456  -9.289  1.00 69.88           C  
ATOM    887  CB  VAL A 108       7.332  -0.091  -9.984  1.00 69.88           C  
ATOM    888  O   VAL A 108       9.930  -1.881 -10.273  1.00 69.88           O  
ATOM    889  CG1 VAL A 108       6.391  -1.055  -9.266  1.00 69.88           C  
ATOM    890  CG2 VAL A 108       6.730   1.312 -10.039  1.00 69.88           C  
ATOM    891  N   ALA A 109       9.305  -2.049  -8.031  1.00 70.31           N  
ATOM    892  CA  ALA A 109       9.648  -3.465  -7.945  1.00 70.31           C  
ATOM    893  C   ALA A 109       8.430  -4.344  -8.195  1.00 70.31           C  
ATOM    894  CB  ALA A 109      10.266  -3.787  -6.586  1.00 70.31           C  
ATOM    895  O   ALA A 109       7.324  -4.027  -7.738  1.00 70.31           O  
ATOM    896  N   HIS A 110       8.609  -5.336  -8.859  1.00 67.81           N  
ATOM    897  CA  HIS A 110       7.512  -6.234  -9.211  1.00 67.81           C  
ATOM    898  C   HIS A 110       7.242  -7.230  -8.086  1.00 67.81           C  
ATOM    899  CB  HIS A 110       7.812  -6.977 -10.508  1.00 67.81           C  
ATOM    900  O   HIS A 110       8.172  -7.848  -7.562  1.00 67.81           O  
ATOM    901  CG  HIS A 110       7.809  -6.094 -11.719  1.00 67.81           C  
ATOM    902  CD2 HIS A 110       8.773  -5.297 -12.242  1.00 67.81           C  
ATOM    903  ND1 HIS A 110       6.707  -5.961 -12.539  1.00 67.81           N  
ATOM    904  CE1 HIS A 110       6.996  -5.121 -13.516  1.00 67.81           C  
ATOM    905  NE2 HIS A 110       8.242  -4.703 -13.359  1.00 67.81           N  
ATOM    906  N   ASN A 111       5.977  -7.258  -7.488  1.00 63.19           N  
ATOM    907  CA  ASN A 111       5.594  -8.109  -6.367  1.00 63.19           C  
ATOM    908  C   ASN A 111       4.273  -8.828  -6.637  1.00 63.19           C  
ATOM    909  CB  ASN A 111       5.496  -7.289  -5.078  1.00 63.19           C  
ATOM    910  O   ASN A 111       3.283  -8.602  -5.938  1.00 63.19           O  
ATOM    911  CG  ASN A 111       6.801  -6.602  -4.727  1.00 63.19           C  
ATOM    912  ND2 ASN A 111       6.715  -5.523  -3.955  1.00 63.19           N  
ATOM    913  OD1 ASN A 111       7.879  -7.035  -5.145  1.00 63.19           O  
ATOM    914  N   MET A 112       4.020  -9.570  -7.617  1.00 59.84           N  
ATOM    915  CA  MET A 112       2.711 -10.133  -7.922  1.00 59.84           C  
ATOM    916  C   MET A 112       2.369 -11.266  -6.957  1.00 59.84           C  
ATOM    917  CB  MET A 112       2.666 -10.648  -9.359  1.00 59.84           C  
ATOM    918  O   MET A 112       1.764 -11.031  -5.910  1.00 59.84           O  
ATOM    919  CG  MET A 112       1.270 -10.672  -9.961  1.00 59.84           C  
ATOM    920  SD  MET A 112       1.280 -11.086 -11.750  1.00 59.84           S  
ATOM    921  CE  MET A 112       1.772 -12.828 -11.680  1.00 59.84           C  
ATOM    922  N   THR A 113       3.088 -12.391  -7.168  1.00 61.56           N  
ATOM    923  CA  THR A 113       2.824 -13.531  -6.293  1.00 61.56           C  
ATOM    924  C   THR A 113       3.693 -13.461  -5.043  1.00 61.56           C  
ATOM    925  CB  THR A 113       3.070 -14.859  -7.023  1.00 61.56           C  
ATOM    926  O   THR A 113       3.207 -13.672  -3.930  1.00 61.56           O  
ATOM    927  CG2 THR A 113       2.117 -15.031  -8.203  1.00 61.56           C  
ATOM    928  OG1 THR A 113       4.418 -14.891  -7.508  1.00 61.56           O  
ATOM    929  N   MET A 114       4.867 -13.008  -5.211  1.00 64.38           N  
ATOM    930  CA  MET A 114       5.895 -12.758  -4.199  1.00 64.38           C  
ATOM    931  C   MET A 114       6.871 -11.688  -4.672  1.00 64.38           C  
ATOM    932  CB  MET A 114       6.648 -14.047  -3.873  1.00 64.38           C  
ATOM    933  O   MET A 114       7.020 -11.461  -5.871  1.00 64.38           O  
ATOM    934  CG  MET A 114       5.816 -15.078  -3.131  1.00 64.38           C  
ATOM    935  SD  MET A 114       6.785 -16.562  -2.658  1.00 64.38           S  
ATOM    936  CE  MET A 114       5.938 -17.016  -1.120  1.00 64.38           C  
ATOM    937  N   PRO A 115       7.379 -10.961  -3.617  1.00 66.69           N  
ATOM    938  CA  PRO A 115       8.422 -10.031  -4.066  1.00 66.69           C  
ATOM    939  C   PRO A 115       9.516 -10.719  -4.883  1.00 66.69           C  
ATOM    940  CB  PRO A 115       8.984  -9.469  -2.760  1.00 66.69           C  
ATOM    941  O   PRO A 115      10.016 -11.773  -4.484  1.00 66.69           O  
ATOM    942  CG  PRO A 115       7.898  -9.680  -1.754  1.00 66.69           C  
ATOM    943  CD  PRO A 115       7.133 -10.914  -2.135  1.00 66.69           C  
ATOM    944  N   ASN A 116       9.766 -10.188  -6.105  1.00 73.31           N  
ATOM    945  CA  ASN A 116      10.773 -10.758  -6.992  1.00 73.31           C  
ATOM    946  C   ASN A 116      12.188 -10.422  -6.527  1.00 73.31           C  
ATOM    947  CB  ASN A 116      10.555 -10.281  -8.430  1.00 73.31           C  
ATOM    948  O   ASN A 116      12.875  -9.609  -7.152  1.00 73.31           O  
ATOM    949  CG  ASN A 116       9.281 -10.828  -9.039  1.00 73.31           C  
ATOM    950  ND2 ASN A 116       8.938 -10.344 -10.227  1.00 73.31           N  
ATOM    951  OD1 ASN A 116       8.609 -11.672  -8.445  1.00 73.31           O  
ATOM    952  N   LYS A 117      12.469 -10.984  -5.371  1.00 74.56           N  
ATOM    953  CA  LYS A 117      13.805 -10.867  -4.785  1.00 74.56           C  
ATOM    954  C   LYS A 117      14.438 -12.242  -4.598  1.00 74.56           C  
ATOM    955  CB  LYS A 117      13.742 -10.133  -3.449  1.00 74.56           C  
ATOM    956  O   LYS A 117      13.773 -13.188  -4.164  1.00 74.56           O  
ATOM    957  CG  LYS A 117      13.234  -8.703  -3.553  1.00 74.56           C  
ATOM    958  CD  LYS A 117      13.156  -8.039  -2.186  1.00 74.56           C  
ATOM    959  CE  LYS A 117      12.609  -6.617  -2.283  1.00 74.56           C  
ATOM    960  NZ  LYS A 117      12.492  -5.977  -0.940  1.00 74.56           N  
ATOM    961  N   LEU A 118      15.594 -12.336  -5.184  1.00 78.94           N  
ATOM    962  CA  LEU A 118      16.375 -13.570  -5.062  1.00 78.94           C  
ATOM    963  C   LEU A 118      17.594 -13.352  -4.188  1.00 78.94           C  
ATOM    964  CB  LEU A 118      16.797 -14.070  -6.445  1.00 78.94           C  
ATOM    965  O   LEU A 118      18.375 -12.414  -4.406  1.00 78.94           O  
ATOM    966  CG  LEU A 118      17.719 -15.281  -6.473  1.00 78.94           C  
ATOM    967  CD1 LEU A 118      17.516 -16.094  -7.750  1.00 78.94           C  
ATOM    968  CD2 LEU A 118      19.172 -14.852  -6.344  1.00 78.94           C  
ATOM    969  N   LEU A 119      17.656 -14.188  -3.154  1.00 85.19           N  
ATOM    970  CA  LEU A 119      18.812 -14.125  -2.283  1.00 85.19           C  
ATOM    971  C   LEU A 119      19.516 -15.477  -2.219  1.00 85.19           C  
ATOM    972  CB  LEU A 119      18.406 -13.680  -0.875  1.00 85.19           C  
ATOM    973  O   LEU A 119      18.891 -16.500  -1.941  1.00 85.19           O  
ATOM    974  CG  LEU A 119      19.547 -13.523   0.139  1.00 85.19           C  
ATOM    975  CD1 LEU A 119      20.453 -12.359  -0.247  1.00 85.19           C  
ATOM    976  CD2 LEU A 119      18.984 -13.336   1.544  1.00 85.19           C  
ATOM    977  N   ARG A 120      20.766 -15.453  -2.551  1.00 91.69           N  
ATOM    978  CA  ARG A 120      21.625 -16.641  -2.430  1.00 91.69           C  
ATOM    979  C   ARG A 120      22.828 -16.344  -1.546  1.00 91.69           C  
ATOM    980  CB  ARG A 120      22.078 -17.109  -3.809  1.00 91.69           C  
ATOM    981  O   ARG A 120      23.438 -15.273  -1.643  1.00 91.69           O  
ATOM    982  CG  ARG A 120      20.953 -17.531  -4.727  1.00 91.69           C  
ATOM    983  CD  ARG A 120      21.469 -18.078  -6.051  1.00 91.69           C  
ATOM    984  NE  ARG A 120      20.375 -18.453  -6.941  1.00 91.69           N  
ATOM    985  NH1 ARG A 120      21.734 -19.094  -8.688  1.00 91.69           N  
ATOM    986  NH2 ARG A 120      19.469 -19.250  -8.898  1.00 91.69           N  
ATOM    987  CZ  ARG A 120      20.531 -18.938  -8.172  1.00 91.69           C  
ATOM    988  N   ILE A 121      23.094 -17.266  -0.679  1.00 92.38           N  
ATOM    989  CA  ILE A 121      24.266 -17.172   0.172  1.00 92.38           C  
ATOM    990  C   ILE A 121      25.219 -18.328  -0.115  1.00 92.38           C  
ATOM    991  CB  ILE A 121      23.891 -17.141   1.669  1.00 92.38           C  
ATOM    992  O   ILE A 121      24.812 -19.500  -0.013  1.00 92.38           O  
ATOM    993  CG1 ILE A 121      22.828 -16.078   1.929  1.00 92.38           C  
ATOM    994  CG2 ILE A 121      25.125 -16.906   2.537  1.00 92.38           C  
ATOM    995  CD1 ILE A 121      22.344 -16.016   3.373  1.00 92.38           C  
ATOM    996  N   THR A 122      26.438 -18.031  -0.525  1.00 94.12           N  
ATOM    997  CA  THR A 122      27.469 -19.031  -0.744  1.00 94.12           C  
ATOM    998  C   THR A 122      28.250 -19.297   0.542  1.00 94.12           C  
ATOM    999  CB  THR A 122      28.438 -18.609  -1.858  1.00 94.12           C  
ATOM   1000  O   THR A 122      28.266 -18.453   1.439  1.00 94.12           O  
ATOM   1001  CG2 THR A 122      29.391 -19.734  -2.225  1.00 94.12           C  
ATOM   1002  OG1 THR A 122      27.688 -18.234  -3.021  1.00 94.12           O  
ATOM   1003  N   GLU A 123      28.844 -20.438   0.676  1.00 94.12           N  
ATOM   1004  CA  GLU A 123      29.500 -20.891   1.901  1.00 94.12           C  
ATOM   1005  C   GLU A 123      30.562 -19.906   2.352  1.00 94.12           C  
ATOM   1006  CB  GLU A 123      30.109 -22.281   1.703  1.00 94.12           C  
ATOM   1007  O   GLU A 123      30.828 -19.766   3.549  1.00 94.12           O  
ATOM   1008  CG  GLU A 123      31.266 -22.312   0.712  1.00 94.12           C  
ATOM   1009  CD  GLU A 123      31.828 -23.703   0.486  1.00 94.12           C  
ATOM   1010  OE1 GLU A 123      32.812 -23.844  -0.271  1.00 94.12           O  
ATOM   1011  OE2 GLU A 123      31.281 -24.656   1.070  1.00 94.12           O  
ATOM   1012  N   ASP A 124      31.172 -19.141   1.403  1.00 95.25           N  
ATOM   1013  CA  ASP A 124      32.219 -18.219   1.772  1.00 95.25           C  
ATOM   1014  C   ASP A 124      31.656 -16.859   2.195  1.00 95.25           C  
ATOM   1015  CB  ASP A 124      33.219 -18.031   0.611  1.00 95.25           C  
ATOM   1016  O   ASP A 124      32.406 -15.930   2.502  1.00 95.25           O  
ATOM   1017  CG  ASP A 124      32.594 -17.297  -0.570  1.00 95.25           C  
ATOM   1018  OD1 ASP A 124      31.359 -17.109  -0.594  1.00 95.25           O  
ATOM   1019  OD2 ASP A 124      33.344 -16.906  -1.486  1.00 95.25           O  
ATOM   1020  N   GLY A 125      30.375 -16.734   2.232  1.00 95.69           N  
ATOM   1021  CA  GLY A 125      29.734 -15.508   2.684  1.00 95.69           C  
ATOM   1022  C   GLY A 125      29.359 -14.578   1.547  1.00 95.69           C  
ATOM   1023  O   GLY A 125      28.875 -13.461   1.781  1.00 95.69           O  
ATOM   1024  N   THR A 126      29.578 -15.078   0.344  1.00 96.31           N  
ATOM   1025  CA  THR A 126      29.203 -14.266  -0.807  1.00 96.31           C  
ATOM   1026  C   THR A 126      27.688 -14.320  -1.024  1.00 96.31           C  
ATOM   1027  CB  THR A 126      29.922 -14.742  -2.084  1.00 96.31           C  
ATOM   1028  O   THR A 126      27.094 -15.391  -1.001  1.00 96.31           O  
ATOM   1029  CG2 THR A 126      29.578 -13.844  -3.271  1.00 96.31           C  
ATOM   1030  OG1 THR A 126      31.344 -14.695  -1.869  1.00 96.31           O  
ATOM   1031  N   LEU A 127      27.156 -13.102  -1.151  1.00 95.31           N  
ATOM   1032  CA  LEU A 127      25.719 -13.000  -1.364  1.00 95.31           C  
ATOM   1033  C   LEU A 127      25.406 -12.539  -2.783  1.00 95.31           C  
ATOM   1034  CB  LEU A 127      25.094 -12.047  -0.350  1.00 95.31           C  
ATOM   1035  O   LEU A 127      26.141 -11.711  -3.344  1.00 95.31           O  
ATOM   1036  CG  LEU A 127      25.141 -12.477   1.115  1.00 95.31           C  
ATOM   1037  CD1 LEU A 127      25.500 -11.297   2.006  1.00 95.31           C  
ATOM   1038  CD2 LEU A 127      23.812 -13.086   1.540  1.00 95.31           C  
ATOM   1039  N   LEU A 128      24.359 -13.117  -3.348  1.00 93.00           N  
ATOM   1040  CA  LEU A 128      23.781 -12.648  -4.598  1.00 93.00           C  
ATOM   1041  C   LEU A 128      22.328 -12.211  -4.387  1.00 93.00           C  
ATOM   1042  CB  LEU A 128      23.844 -13.742  -5.664  1.00 93.00           C  
ATOM   1043  O   LEU A 128      21.500 -13.000  -3.936  1.00 93.00           O  
ATOM   1044  CG  LEU A 128      23.203 -13.414  -7.020  1.00 93.00           C  
ATOM   1045  CD1 LEU A 128      23.984 -12.289  -7.703  1.00 93.00           C  
ATOM   1046  CD2 LEU A 128      23.156 -14.648  -7.902  1.00 93.00           C  
ATOM   1047  N   TYR A 129      22.172 -11.000  -4.672  1.00 92.00           N  
ATOM   1048  CA  TYR A 129      20.859 -10.391  -4.492  1.00 92.00           C  
ATOM   1049  C   TYR A 129      20.344  -9.812  -5.809  1.00 92.00           C  
ATOM   1050  CB  TYR A 129      20.906  -9.289  -3.430  1.00 92.00           C  
ATOM   1051  O   TYR A 129      20.953  -8.906  -6.375  1.00 92.00           O  
ATOM   1052  CG  TYR A 129      19.562  -8.719  -3.076  1.00 92.00           C  
ATOM   1053  CD1 TYR A 129      19.312  -7.348  -3.172  1.00 92.00           C  
ATOM   1054  CD2 TYR A 129      18.531  -9.539  -2.646  1.00 92.00           C  
ATOM   1055  CE1 TYR A 129      18.078  -6.812  -2.844  1.00 92.00           C  
ATOM   1056  CE2 TYR A 129      17.281  -9.016  -2.316  1.00 92.00           C  
ATOM   1057  OH  TYR A 129      15.836  -7.133  -2.094  1.00 92.00           O  
ATOM   1058  CZ  TYR A 129      17.062  -7.656  -2.418  1.00 92.00           C  
ATOM   1059  N   THR A 130      19.172 -10.367  -6.305  1.00 88.38           N  
ATOM   1060  CA  THR A 130      18.625  -9.945  -7.586  1.00 88.38           C  
ATOM   1061  C   THR A 130      17.203  -9.414  -7.410  1.00 88.38           C  
ATOM   1062  CB  THR A 130      18.625 -11.102  -8.602  1.00 88.38           C  
ATOM   1063  O   THR A 130      16.422  -9.961  -6.637  1.00 88.38           O  
ATOM   1064  CG2 THR A 130      18.188 -10.625  -9.984  1.00 88.38           C  
ATOM   1065  OG1 THR A 130      19.938 -11.656  -8.695  1.00 88.38           O  
ATOM   1066  N   MET A 131      16.953  -8.320  -8.148  1.00 87.25           N  
ATOM   1067  CA  MET A 131      15.609  -7.734  -8.164  1.00 87.25           C  
ATOM   1068  C   MET A 131      15.156  -7.457  -9.586  1.00 87.25           C  
ATOM   1069  CB  MET A 131      15.586  -6.445  -7.340  1.00 87.25           C  
ATOM   1070  O   MET A 131      15.953  -7.055 -10.430  1.00 87.25           O  
ATOM   1071  CG  MET A 131      15.930  -6.645  -5.871  1.00 87.25           C  
ATOM   1072  SD  MET A 131      15.969  -5.062  -4.938  1.00 87.25           S  
ATOM   1073  CE  MET A 131      14.242  -4.535  -5.129  1.00 87.25           C  
ATOM   1074  N   ARG A 132      13.914  -7.699  -9.844  1.00 87.12           N  
ATOM   1075  CA  ARG A 132      13.305  -7.238 -11.086  1.00 87.12           C  
ATOM   1076  C   ARG A 132      12.719  -5.840 -10.930  1.00 87.12           C  
ATOM   1077  CB  ARG A 132      12.219  -8.211 -11.547  1.00 87.12           C  
ATOM   1078  O   ARG A 132      11.836  -5.625 -10.094  1.00 87.12           O  
ATOM   1079  CG  ARG A 132      11.672  -7.914 -12.938  1.00 87.12           C  
ATOM   1080  CD  ARG A 132      10.531  -8.844 -13.305  1.00 87.12           C  
ATOM   1081  NE  ARG A 132       9.922  -8.477 -14.578  1.00 87.12           N  
ATOM   1082  NH1 ARG A 132       8.047  -9.805 -14.305  1.00 87.12           N  
ATOM   1083  NH2 ARG A 132       8.297  -8.539 -16.203  1.00 87.12           N  
ATOM   1084  CZ  ARG A 132       8.758  -8.938 -15.023  1.00 87.12           C  
ATOM   1085  N   LEU A 133      13.180  -4.879 -11.781  1.00 88.00           N  
ATOM   1086  CA  LEU A 133      12.781  -3.482 -11.633  1.00 88.00           C  
ATOM   1087  C   LEU A 133      12.273  -2.916 -12.953  1.00 88.00           C  
ATOM   1088  CB  LEU A 133      13.961  -2.646 -11.117  1.00 88.00           C  
ATOM   1089  O   LEU A 133      12.758  -3.295 -14.023  1.00 88.00           O  
ATOM   1090  CG  LEU A 133      14.641  -3.139  -9.844  1.00 88.00           C  
ATOM   1091  CD1 LEU A 133      15.914  -2.344  -9.578  1.00 88.00           C  
ATOM   1092  CD2 LEU A 133      13.680  -3.039  -8.656  1.00 88.00           C  
ATOM   1093  N   THR A 134      11.266  -2.105 -12.836  1.00 87.44           N  
ATOM   1094  CA  THR A 134      10.938  -1.158 -13.891  1.00 87.44           C  
ATOM   1095  C   THR A 134      11.336   0.259 -13.492  1.00 87.44           C  
ATOM   1096  CB  THR A 134       9.430  -1.193 -14.219  1.00 87.44           C  
ATOM   1097  O   THR A 134      10.883   0.779 -12.477  1.00 87.44           O  
ATOM   1098  CG2 THR A 134       9.086  -0.176 -15.305  1.00 87.44           C  
ATOM   1099  OG1 THR A 134       9.078  -2.504 -14.680  1.00 87.44           O  
ATOM   1100  N   VAL A 135      12.219   0.821 -14.289  1.00 90.12           N  
ATOM   1101  CA  VAL A 135      12.750   2.137 -13.953  1.00 90.12           C  
ATOM   1102  C   VAL A 135      12.359   3.145 -15.031  1.00 90.12           C  
ATOM   1103  CB  VAL A 135      14.289   2.104 -13.789  1.00 90.12           C  
ATOM   1104  O   VAL A 135      12.570   2.900 -16.219  1.00 90.12           O  
ATOM   1105  CG1 VAL A 135      14.820   3.479 -13.383  1.00 90.12           C  
ATOM   1106  CG2 VAL A 135      14.688   1.049 -12.758  1.00 90.12           C  
ATOM   1107  N   ARG A 136      11.711   4.203 -14.641  1.00 90.44           N  
ATOM   1108  CA  ARG A 136      11.555   5.379 -15.484  1.00 90.44           C  
ATOM   1109  C   ARG A 136      12.648   6.406 -15.211  1.00 90.44           C  
ATOM   1110  CB  ARG A 136      10.172   6.012 -15.273  1.00 90.44           C  
ATOM   1111  O   ARG A 136      12.680   7.008 -14.133  1.00 90.44           O  
ATOM   1112  CG  ARG A 136       9.805   7.043 -16.328  1.00 90.44           C  
ATOM   1113  CD  ARG A 136       8.375   7.539 -16.156  1.00 90.44           C  
ATOM   1114  NE  ARG A 136       8.078   8.656 -17.047  1.00 90.44           N  
ATOM   1115  NH1 ARG A 136       6.027   9.133 -16.094  1.00 90.44           N  
ATOM   1116  NH2 ARG A 136       6.805  10.391 -17.859  1.00 90.44           N  
ATOM   1117  CZ  ARG A 136       6.969   9.391 -17.000  1.00 90.44           C  
ATOM   1118  N   ALA A 137      13.461   6.516 -16.172  1.00 91.31           N  
ATOM   1119  CA  ALA A 137      14.648   7.344 -15.961  1.00 91.31           C  
ATOM   1120  C   ALA A 137      14.648   8.547 -16.906  1.00 91.31           C  
ATOM   1121  CB  ALA A 137      15.914   6.516 -16.156  1.00 91.31           C  
ATOM   1122  O   ALA A 137      14.070   8.492 -17.984  1.00 91.31           O  
ATOM   1123  N   GLU A 138      15.312   9.617 -16.438  1.00 87.38           N  
ATOM   1124  CA  GLU A 138      15.469  10.820 -17.250  1.00 87.38           C  
ATOM   1125  C   GLU A 138      16.500  10.609 -18.359  1.00 87.38           C  
ATOM   1126  CB  GLU A 138      15.875  12.008 -16.375  1.00 87.38           C  
ATOM   1127  O   GLU A 138      17.562  10.016 -18.125  1.00 87.38           O  
ATOM   1128  CG  GLU A 138      14.789  12.453 -15.406  1.00 87.38           C  
ATOM   1129  CD  GLU A 138      15.219  13.609 -14.516  1.00 87.38           C  
ATOM   1130  OE1 GLU A 138      14.398  14.078 -13.695  1.00 87.38           O  
ATOM   1131  OE2 GLU A 138      16.375  14.062 -14.648  1.00 87.38           O  
ATOM   1132  N   CYS A 139      16.125  11.047 -19.547  1.00 89.94           N  
ATOM   1133  CA  CYS A 139      17.016  11.039 -20.688  1.00 89.94           C  
ATOM   1134  C   CYS A 139      17.031  12.391 -21.391  1.00 89.94           C  
ATOM   1135  CB  CYS A 139      16.625   9.945 -21.688  1.00 89.94           C  
ATOM   1136  O   CYS A 139      16.094  12.727 -22.109  1.00 89.94           O  
ATOM   1137  SG  CYS A 139      17.719   9.828 -23.109  1.00 89.94           S  
ATOM   1138  N   PRO A 140      18.141  13.172 -21.156  1.00 84.25           N  
ATOM   1139  CA  PRO A 140      18.234  14.453 -21.875  1.00 84.25           C  
ATOM   1140  C   PRO A 140      18.453  14.281 -23.375  1.00 84.25           C  
ATOM   1141  CB  PRO A 140      19.453  15.125 -21.219  1.00 84.25           C  
ATOM   1142  O   PRO A 140      19.500  13.789 -23.797  1.00 84.25           O  
ATOM   1143  CG  PRO A 140      20.281  13.992 -20.688  1.00 84.25           C  
ATOM   1144  CD  PRO A 140      19.375  12.820 -20.453  1.00 84.25           C  
ATOM   1145  N   MET A 141      17.391  14.539 -24.109  1.00 84.31           N  
ATOM   1146  CA  MET A 141      17.453  14.367 -25.562  1.00 84.31           C  
ATOM   1147  C   MET A 141      17.578  15.719 -26.266  1.00 84.31           C  
ATOM   1148  CB  MET A 141      16.234  13.625 -26.078  1.00 84.31           C  
ATOM   1149  O   MET A 141      16.938  16.688 -25.859  1.00 84.31           O  
ATOM   1150  CG  MET A 141      16.125  12.188 -25.594  1.00 84.31           C  
ATOM   1151  SD  MET A 141      14.664  11.312 -26.266  1.00 84.31           S  
ATOM   1152  CE  MET A 141      13.406  11.812 -25.062  1.00 84.31           C  
ATOM   1153  N   HIS A 142      18.547  15.828 -27.141  1.00 79.00           N  
ATOM   1154  CA  HIS A 142      18.719  17.000 -27.984  1.00 79.00           C  
ATOM   1155  C   HIS A 142      18.078  16.797 -29.344  1.00 79.00           C  
ATOM   1156  CB  HIS A 142      20.219  17.312 -28.156  1.00 79.00           C  
ATOM   1157  O   HIS A 142      18.594  16.047 -30.188  1.00 79.00           O  
ATOM   1158  CG  HIS A 142      20.938  17.531 -26.875  1.00 79.00           C  
ATOM   1159  CD2 HIS A 142      21.844  16.781 -26.203  1.00 79.00           C  
ATOM   1160  ND1 HIS A 142      20.750  18.672 -26.109  1.00 79.00           N  
ATOM   1161  CE1 HIS A 142      21.516  18.594 -25.031  1.00 79.00           C  
ATOM   1162  NE2 HIS A 142      22.188  17.453 -25.062  1.00 79.00           N  
ATOM   1163  N   LEU A 143      16.984  17.531 -29.609  1.00 80.12           N  
ATOM   1164  CA  LEU A 143      16.156  17.266 -30.781  1.00 80.12           C  
ATOM   1165  C   LEU A 143      16.516  18.219 -31.922  1.00 80.12           C  
ATOM   1166  CB  LEU A 143      14.680  17.391 -30.438  1.00 80.12           C  
ATOM   1167  O   LEU A 143      15.750  18.359 -32.875  1.00 80.12           O  
ATOM   1168  CG  LEU A 143      14.148  16.438 -29.375  1.00 80.12           C  
ATOM   1169  CD1 LEU A 143      12.695  16.766 -29.031  1.00 80.12           C  
ATOM   1170  CD2 LEU A 143      14.266  14.984 -29.844  1.00 80.12           C  
ATOM   1171  N   GLU A 144      17.703  18.906 -31.891  1.00 79.12           N  
ATOM   1172  CA  GLU A 144      18.094  19.859 -32.938  1.00 79.12           C  
ATOM   1173  C   GLU A 144      18.250  19.172 -34.281  1.00 79.12           C  
ATOM   1174  CB  GLU A 144      19.406  20.562 -32.531  1.00 79.12           C  
ATOM   1175  O   GLU A 144      17.953  19.750 -35.312  1.00 79.12           O  
ATOM   1176  CG  GLU A 144      19.281  21.438 -31.297  1.00 79.12           C  
ATOM   1177  CD  GLU A 144      20.625  21.688 -30.609  1.00 79.12           C  
ATOM   1178  OE1 GLU A 144      20.641  22.312 -29.531  1.00 79.12           O  
ATOM   1179  OE2 GLU A 144      21.656  21.250 -31.172  1.00 79.12           O  
ATOM   1180  N   ASP A 145      18.672  17.953 -34.344  1.00 79.38           N  
ATOM   1181  CA  ASP A 145      18.891  17.234 -35.594  1.00 79.38           C  
ATOM   1182  C   ASP A 145      17.719  16.297 -35.906  1.00 79.38           C  
ATOM   1183  CB  ASP A 145      20.203  16.438 -35.531  1.00 79.38           C  
ATOM   1184  O   ASP A 145      17.906  15.266 -36.562  1.00 79.38           O  
ATOM   1185  CG  ASP A 145      21.422  17.312 -35.406  1.00 79.38           C  
ATOM   1186  OD1 ASP A 145      21.422  18.453 -35.906  1.00 79.38           O  
ATOM   1187  OD2 ASP A 145      22.422  16.859 -34.781  1.00 79.38           O  
ATOM   1188  N   PHE A 146      16.641  16.656 -35.406  1.00 78.81           N  
ATOM   1189  CA  PHE A 146      15.469  15.859 -35.750  1.00 78.81           C  
ATOM   1190  C   PHE A 146      15.219  15.859 -37.250  1.00 78.81           C  
ATOM   1191  CB  PHE A 146      14.227  16.391 -35.000  1.00 78.81           C  
ATOM   1192  O   PHE A 146      15.289  16.906 -37.875  1.00 78.81           O  
ATOM   1193  CG  PHE A 146      12.969  15.609 -35.312  1.00 78.81           C  
ATOM   1194  CD1 PHE A 146      12.117  16.016 -36.312  1.00 78.81           C  
ATOM   1195  CD2 PHE A 146      12.648  14.477 -34.562  1.00 78.81           C  
ATOM   1196  CE1 PHE A 146      10.953  15.297 -36.594  1.00 78.81           C  
ATOM   1197  CE2 PHE A 146      11.484  13.758 -34.844  1.00 78.81           C  
ATOM   1198  CZ  PHE A 146      10.641  14.172 -35.844  1.00 78.81           C  
ATOM   1199  N   PRO A 147      15.117  14.602 -37.906  1.00 81.94           N  
ATOM   1200  CA  PRO A 147      14.844  13.289 -37.312  1.00 81.94           C  
ATOM   1201  C   PRO A 147      16.078  12.383 -37.312  1.00 81.94           C  
ATOM   1202  CB  PRO A 147      13.750  12.719 -38.219  1.00 81.94           C  
ATOM   1203  O   PRO A 147      15.945  11.164 -37.188  1.00 81.94           O  
ATOM   1204  CG  PRO A 147      14.008  13.320 -39.562  1.00 81.94           C  
ATOM   1205  CD  PRO A 147      14.609  14.680 -39.375  1.00 81.94           C  
ATOM   1206  N   MET A 148      17.312  13.000 -37.656  1.00 86.12           N  
ATOM   1207  CA  MET A 148      18.547  12.227 -37.688  1.00 86.12           C  
ATOM   1208  C   MET A 148      19.234  12.273 -36.312  1.00 86.12           C  
ATOM   1209  CB  MET A 148      19.484  12.734 -38.750  1.00 86.12           C  
ATOM   1210  O   MET A 148      20.453  12.102 -36.219  1.00 86.12           O  
ATOM   1211  CG  MET A 148      18.953  12.562 -40.188  1.00 86.12           C  
ATOM   1212  SD  MET A 148      18.750  10.797 -40.625  1.00 86.12           S  
ATOM   1213  CE  MET A 148      20.484  10.359 -40.969  1.00 86.12           C  
ATOM   1214  N   ASP A 149      18.516  12.477 -35.344  1.00 86.12           N  
ATOM   1215  CA  ASP A 149      19.078  12.680 -34.000  1.00 86.12           C  
ATOM   1216  C   ASP A 149      19.438  11.344 -33.344  1.00 86.12           C  
ATOM   1217  CB  ASP A 149      18.094  13.453 -33.125  1.00 86.12           C  
ATOM   1218  O   ASP A 149      18.812  10.320 -33.656  1.00 86.12           O  
ATOM   1219  CG  ASP A 149      16.703  12.828 -33.094  1.00 86.12           C  
ATOM   1220  OD1 ASP A 149      16.141  12.547 -34.156  1.00 86.12           O  
ATOM   1221  OD2 ASP A 149      16.172  12.625 -31.969  1.00 86.12           O  
ATOM   1222  N   ALA A 150      20.531  11.336 -32.656  1.00 90.19           N  
ATOM   1223  CA  ALA A 150      21.000  10.234 -31.797  1.00 90.19           C  
ATOM   1224  C   ALA A 150      21.125  10.688 -30.344  1.00 90.19           C  
ATOM   1225  CB  ALA A 150      22.328   9.695 -32.312  1.00 90.19           C  
ATOM   1226  O   ALA A 150      21.516  11.828 -30.078  1.00 90.19           O  
ATOM   1227  N   HIS A 151      20.734   9.773 -29.547  1.00 91.19           N  
ATOM   1228  CA  HIS A 151      20.734  10.125 -28.125  1.00 91.19           C  
ATOM   1229  C   HIS A 151      21.422   9.055 -27.297  1.00 91.19           C  
ATOM   1230  CB  HIS A 151      19.297  10.336 -27.625  1.00 91.19           C  
ATOM   1231  O   HIS A 151      21.469   7.887 -27.688  1.00 91.19           O  
ATOM   1232  CG  HIS A 151      18.500  11.258 -28.484  1.00 91.19           C  
ATOM   1233  CD2 HIS A 151      17.453  11.016 -29.312  1.00 91.19           C  
ATOM   1234  ND1 HIS A 151      18.734  12.617 -28.547  1.00 91.19           N  
ATOM   1235  CE1 HIS A 151      17.875  13.164 -29.391  1.00 91.19           C  
ATOM   1236  NE2 HIS A 151      17.078  12.219 -29.859  1.00 91.19           N  
ATOM   1237  N   ALA A 152      22.047   9.445 -26.234  1.00 93.31           N  
ATOM   1238  CA  ALA A 152      22.594   8.547 -25.219  1.00 93.31           C  
ATOM   1239  C   ALA A 152      21.844   8.695 -23.891  1.00 93.31           C  
ATOM   1240  CB  ALA A 152      24.078   8.805 -25.016  1.00 93.31           C  
ATOM   1241  O   ALA A 152      22.047   9.672 -23.172  1.00 93.31           O  
ATOM   1242  N   CYS A 153      21.016   7.730 -23.625  1.00 93.38           N  
ATOM   1243  CA  CYS A 153      20.219   7.777 -22.406  1.00 93.38           C  
ATOM   1244  C   CYS A 153      20.953   7.090 -21.266  1.00 93.38           C  
ATOM   1245  CB  CYS A 153      18.859   7.113 -22.625  1.00 93.38           C  
ATOM   1246  O   CYS A 153      21.219   5.891 -21.312  1.00 93.38           O  
ATOM   1247  SG  CYS A 153      17.812   7.992 -23.812  1.00 93.38           S  
ATOM   1248  N   PRO A 154      21.172   7.789 -20.219  1.00 94.25           N  
ATOM   1249  CA  PRO A 154      21.953   7.203 -19.109  1.00 94.25           C  
ATOM   1250  C   PRO A 154      21.078   6.523 -18.062  1.00 94.25           C  
ATOM   1251  CB  PRO A 154      22.688   8.406 -18.516  1.00 94.25           C  
ATOM   1252  O   PRO A 154      19.938   6.922 -17.859  1.00 94.25           O  
ATOM   1253  CG  PRO A 154      21.750   9.555 -18.703  1.00 94.25           C  
ATOM   1254  CD  PRO A 154      21.016   9.375 -20.000  1.00 94.25           C  
ATOM   1255  N   LEU A 155      21.547   5.477 -17.500  1.00 95.00           N  
ATOM   1256  CA  LEU A 155      21.062   4.898 -16.250  1.00 95.00           C  
ATOM   1257  C   LEU A 155      22.141   4.934 -15.180  1.00 95.00           C  
ATOM   1258  CB  LEU A 155      20.594   3.459 -16.484  1.00 95.00           C  
ATOM   1259  O   LEU A 155      23.141   4.211 -15.273  1.00 95.00           O  
ATOM   1260  CG  LEU A 155      19.859   2.795 -15.305  1.00 95.00           C  
ATOM   1261  CD1 LEU A 155      18.547   3.510 -15.023  1.00 95.00           C  
ATOM   1262  CD2 LEU A 155      19.625   1.316 -15.594  1.00 95.00           C  
ATOM   1263  N   LYS A 156      21.891   5.777 -14.133  1.00 94.44           N  
ATOM   1264  CA  LYS A 156      22.906   6.023 -13.102  1.00 94.44           C  
ATOM   1265  C   LYS A 156      22.453   5.457 -11.758  1.00 94.44           C  
ATOM   1266  CB  LYS A 156      23.188   7.520 -12.977  1.00 94.44           C  
ATOM   1267  O   LYS A 156      21.328   5.695 -11.320  1.00 94.44           O  
ATOM   1268  CG  LYS A 156      23.594   8.188 -14.281  1.00 94.44           C  
ATOM   1269  CD  LYS A 156      23.812   9.680 -14.094  1.00 94.44           C  
ATOM   1270  CE  LYS A 156      24.156  10.359 -15.414  1.00 94.44           C  
ATOM   1271  NZ  LYS A 156      24.328  11.836 -15.250  1.00 94.44           N  
ATOM   1272  N   PHE A 157      23.344   4.688 -11.164  1.00 93.56           N  
ATOM   1273  CA  PHE A 157      23.000   4.180  -9.836  1.00 93.56           C  
ATOM   1274  C   PHE A 157      24.219   4.195  -8.922  1.00 93.56           C  
ATOM   1275  CB  PHE A 157      22.438   2.758  -9.938  1.00 93.56           C  
ATOM   1276  O   PHE A 157      25.359   4.285  -9.391  1.00 93.56           O  
ATOM   1277  CG  PHE A 157      23.438   1.742 -10.430  1.00 93.56           C  
ATOM   1278  CD1 PHE A 157      23.562   1.488 -11.789  1.00 93.56           C  
ATOM   1279  CD2 PHE A 157      24.234   1.042  -9.539  1.00 93.56           C  
ATOM   1280  CE1 PHE A 157      24.484   0.548 -12.250  1.00 93.56           C  
ATOM   1281  CE2 PHE A 157      25.156   0.101  -9.992  1.00 93.56           C  
ATOM   1282  CZ  PHE A 157      25.281  -0.145 -11.352  1.00 93.56           C  
ATOM   1283  N   GLY A 158      23.953   4.203  -7.637  1.00 92.44           N  
ATOM   1284  CA  GLY A 158      24.969   4.203  -6.602  1.00 92.44           C  
ATOM   1285  C   GLY A 158      24.391   4.102  -5.199  1.00 92.44           C  
ATOM   1286  O   GLY A 158      23.188   3.912  -5.031  1.00 92.44           O  
ATOM   1287  N   SER A 159      25.297   4.184  -4.309  1.00 90.19           N  
ATOM   1288  CA  SER A 159      24.844   4.125  -2.920  1.00 90.19           C  
ATOM   1289  C   SER A 159      24.172   5.422  -2.502  1.00 90.19           C  
ATOM   1290  CB  SER A 159      26.016   3.830  -1.988  1.00 90.19           C  
ATOM   1291  O   SER A 159      24.609   6.512  -2.883  1.00 90.19           O  
ATOM   1292  OG  SER A 159      25.625   3.908  -0.631  1.00 90.19           O  
ATOM   1293  N   TYR A 160      23.250   5.328  -1.732  1.00 87.31           N  
ATOM   1294  CA  TYR A 160      22.547   6.516  -1.258  1.00 87.31           C  
ATOM   1295  C   TYR A 160      23.234   7.109  -0.040  1.00 87.31           C  
ATOM   1296  CB  TYR A 160      21.094   6.180  -0.915  1.00 87.31           C  
ATOM   1297  O   TYR A 160      23.422   8.328   0.045  1.00 87.31           O  
ATOM   1298  CG  TYR A 160      20.266   7.379  -0.510  1.00 87.31           C  
ATOM   1299  CD1 TYR A 160      19.969   7.625   0.828  1.00 87.31           C  
ATOM   1300  CD2 TYR A 160      19.797   8.273  -1.465  1.00 87.31           C  
ATOM   1301  CE1 TYR A 160      19.203   8.727   1.204  1.00 87.31           C  
ATOM   1302  CE2 TYR A 160      19.031   9.383  -1.100  1.00 87.31           C  
ATOM   1303  OH  TYR A 160      18.000  10.695   0.603  1.00 87.31           O  
ATOM   1304  CZ  TYR A 160      18.750   9.602   0.235  1.00 87.31           C  
ATOM   1305  N   ALA A 161      23.656   6.195   0.793  1.00 85.38           N  
ATOM   1306  CA  ALA A 161      24.078   6.723   2.086  1.00 85.38           C  
ATOM   1307  C   ALA A 161      25.578   6.473   2.307  1.00 85.38           C  
ATOM   1308  CB  ALA A 161      23.266   6.094   3.215  1.00 85.38           C  
ATOM   1309  O   ALA A 161      26.219   7.188   3.076  1.00 85.38           O  
ATOM   1310  N   TYR A 162      26.094   5.484   1.669  1.00 87.50           N  
ATOM   1311  CA  TYR A 162      27.469   5.109   1.952  1.00 87.50           C  
ATOM   1312  C   TYR A 162      28.438   5.770   0.965  1.00 87.50           C  
ATOM   1313  CB  TYR A 162      27.641   3.590   1.905  1.00 87.50           C  
ATOM   1314  O   TYR A 162      28.312   5.566  -0.247  1.00 87.50           O  
ATOM   1315  CG  TYR A 162      26.828   2.857   2.941  1.00 87.50           C  
ATOM   1316  CD1 TYR A 162      27.188   2.873   4.285  1.00 87.50           C  
ATOM   1317  CD2 TYR A 162      25.688   2.148   2.576  1.00 87.50           C  
ATOM   1318  CE1 TYR A 162      26.438   2.199   5.242  1.00 87.50           C  
ATOM   1319  CE2 TYR A 162      24.922   1.471   3.525  1.00 87.50           C  
ATOM   1320  OH  TYR A 162      24.562   0.833   5.797  1.00 87.50           O  
ATOM   1321  CZ  TYR A 162      25.312   1.502   4.852  1.00 87.50           C  
ATOM   1322  N   THR A 163      29.375   6.465   1.457  1.00 89.75           N  
ATOM   1323  CA  THR A 163      30.375   7.102   0.610  1.00 89.75           C  
ATOM   1324  C   THR A 163      31.344   6.066   0.048  1.00 89.75           C  
ATOM   1325  CB  THR A 163      31.156   8.172   1.385  1.00 89.75           C  
ATOM   1326  O   THR A 163      31.312   4.895   0.438  1.00 89.75           O  
ATOM   1327  CG2 THR A 163      30.219   9.180   2.045  1.00 89.75           C  
ATOM   1328  OG1 THR A 163      31.953   7.543   2.398  1.00 89.75           O  
ATOM   1329  N   ARG A 164      32.188   6.527  -0.850  1.00 93.19           N  
ATOM   1330  CA  ARG A 164      33.125   5.613  -1.490  1.00 93.19           C  
ATOM   1331  C   ARG A 164      34.094   5.020  -0.471  1.00 93.19           C  
ATOM   1332  CB  ARG A 164      33.906   6.332  -2.594  1.00 93.19           C  
ATOM   1333  O   ARG A 164      34.750   4.012  -0.746  1.00 93.19           O  
ATOM   1334  CG  ARG A 164      34.875   7.383  -2.076  1.00 93.19           C  
ATOM   1335  CD  ARG A 164      35.656   8.016  -3.207  1.00 93.19           C  
ATOM   1336  NE  ARG A 164      37.094   8.062  -2.900  1.00 93.19           N  
ATOM   1337  NH1 ARG A 164      37.719   8.930  -4.945  1.00 93.19           N  
ATOM   1338  NH2 ARG A 164      39.312   8.484  -3.354  1.00 93.19           N  
ATOM   1339  CZ  ARG A 164      38.031   8.492  -3.734  1.00 93.19           C  
ATOM   1340  N   ALA A 165      34.125   5.664   0.702  1.00 89.56           N  
ATOM   1341  CA  ALA A 165      35.000   5.129   1.747  1.00 89.56           C  
ATOM   1342  C   ALA A 165      34.375   3.918   2.426  1.00 89.56           C  
ATOM   1343  CB  ALA A 165      35.312   6.207   2.779  1.00 89.56           C  
ATOM   1344  O   ALA A 165      35.031   3.168   3.133  1.00 89.56           O  
ATOM   1345  N   GLU A 166      33.125   3.686   2.229  1.00 90.31           N  
ATOM   1346  CA  GLU A 166      32.438   2.604   2.906  1.00 90.31           C  
ATOM   1347  C   GLU A 166      31.953   1.544   1.912  1.00 90.31           C  
ATOM   1348  CB  GLU A 166      31.234   3.154   3.689  1.00 90.31           C  
ATOM   1349  O   GLU A 166      32.125   0.346   2.154  1.00 90.31           O  
ATOM   1350  CG  GLU A 166      31.625   4.035   4.867  1.00 90.31           C  
ATOM   1351  CD  GLU A 166      30.438   4.457   5.719  1.00 90.31           C  
ATOM   1352  OE1 GLU A 166      30.266   3.916   6.836  1.00 90.31           O  
ATOM   1353  OE2 GLU A 166      29.672   5.336   5.266  1.00 90.31           O  
ATOM   1354  N   VAL A 167      31.344   1.991   0.820  1.00 93.38           N  
ATOM   1355  CA  VAL A 167      30.812   1.066  -0.181  1.00 93.38           C  
ATOM   1356  C   VAL A 167      31.219   1.529  -1.576  1.00 93.38           C  
ATOM   1357  CB  VAL A 167      29.281   0.943  -0.090  1.00 93.38           C  
ATOM   1358  O   VAL A 167      31.094   2.711  -1.907  1.00 93.38           O  
ATOM   1359  CG1 VAL A 167      28.734   0.087  -1.234  1.00 93.38           C  
ATOM   1360  CG2 VAL A 167      28.875   0.357   1.260  1.00 93.38           C  
ATOM   1361  N   VAL A 168      31.719   0.634  -2.334  1.00 96.06           N  
ATOM   1362  CA  VAL A 168      32.062   0.914  -3.723  1.00 96.06           C  
ATOM   1363  C   VAL A 168      31.375  -0.088  -4.645  1.00 96.06           C  
ATOM   1364  CB  VAL A 168      33.594   0.869  -3.943  1.00 96.06           C  
ATOM   1365  O   VAL A 168      31.234  -1.264  -4.297  1.00 96.06           O  
ATOM   1366  CG1 VAL A 168      34.281   1.987  -3.166  1.00 96.06           C  
ATOM   1367  CG2 VAL A 168      34.156  -0.494  -3.533  1.00 96.06           C  
ATOM   1368  N   TYR A 169      30.969   0.428  -5.742  1.00 96.06           N  
ATOM   1369  CA  TYR A 169      30.312  -0.412  -6.746  1.00 96.06           C  
ATOM   1370  C   TYR A 169      31.281  -0.732  -7.887  1.00 96.06           C  
ATOM   1371  CB  TYR A 169      29.062   0.273  -7.297  1.00 96.06           C  
ATOM   1372  O   TYR A 169      32.094   0.111  -8.281  1.00 96.06           O  
ATOM   1373  CG  TYR A 169      27.906   0.287  -6.328  1.00 96.06           C  
ATOM   1374  CD1 TYR A 169      26.875  -0.647  -6.430  1.00 96.06           C  
ATOM   1375  CD2 TYR A 169      27.844   1.234  -5.312  1.00 96.06           C  
ATOM   1376  CE1 TYR A 169      25.812  -0.637  -5.543  1.00 96.06           C  
ATOM   1377  CE2 TYR A 169      26.766   1.254  -4.422  1.00 96.06           C  
ATOM   1378  OH  TYR A 169      24.703   0.330  -3.660  1.00 96.06           O  
ATOM   1379  CZ  TYR A 169      25.766   0.315  -4.543  1.00 96.06           C  
ATOM   1380  N   GLU A 170      31.172  -1.965  -8.383  1.00 95.19           N  
ATOM   1381  CA  GLU A 170      31.922  -2.410  -9.547  1.00 95.19           C  
ATOM   1382  C   GLU A 170      31.078  -3.281 -10.461  1.00 95.19           C  
ATOM   1383  CB  GLU A 170      33.188  -3.178  -9.109  1.00 95.19           C  
ATOM   1384  O   GLU A 170      30.141  -3.939 -10.008  1.00 95.19           O  
ATOM   1385  CG  GLU A 170      34.188  -2.330  -8.344  1.00 95.19           C  
ATOM   1386  CD  GLU A 170      35.469  -3.082  -7.984  1.00 95.19           C  
ATOM   1387  OE1 GLU A 170      36.375  -2.467  -7.414  1.00 95.19           O  
ATOM   1388  OE2 GLU A 170      35.531  -4.293  -8.281  1.00 95.19           O  
ATOM   1389  N   TRP A 171      31.359  -3.174 -11.734  1.00 94.69           N  
ATOM   1390  CA  TRP A 171      30.688  -4.070 -12.664  1.00 94.69           C  
ATOM   1391  C   TRP A 171      31.156  -5.504 -12.492  1.00 94.69           C  
ATOM   1392  CB  TRP A 171      30.922  -3.613 -14.109  1.00 94.69           C  
ATOM   1393  O   TRP A 171      32.344  -5.746 -12.305  1.00 94.69           O  
ATOM   1394  CG  TRP A 171      30.328  -2.271 -14.430  1.00 94.69           C  
ATOM   1395  CD1 TRP A 171      31.016  -1.110 -14.664  1.00 94.69           C  
ATOM   1396  CD2 TRP A 171      28.938  -1.951 -14.539  1.00 94.69           C  
ATOM   1397  CE2 TRP A 171      28.844  -0.575 -14.844  1.00 94.69           C  
ATOM   1398  CE3 TRP A 171      27.750  -2.695 -14.406  1.00 94.69           C  
ATOM   1399  NE1 TRP A 171      30.125  -0.086 -14.914  1.00 94.69           N  
ATOM   1400  CH2 TRP A 171      26.484  -0.678 -14.883  1.00 94.69           C  
ATOM   1401  CZ2 TRP A 171      27.625   0.072 -15.023  1.00 94.69           C  
ATOM   1402  CZ3 TRP A 171      26.531  -2.049 -14.578  1.00 94.69           C  
ATOM   1403  N   THR A 172      30.281  -6.445 -12.383  1.00 90.19           N  
ATOM   1404  CA  THR A 172      30.609  -7.844 -12.117  1.00 90.19           C  
ATOM   1405  C   THR A 172      31.547  -8.398 -13.188  1.00 90.19           C  
ATOM   1406  CB  THR A 172      29.328  -8.703 -12.062  1.00 90.19           C  
ATOM   1407  O   THR A 172      32.500  -9.102 -12.875  1.00 90.19           O  
ATOM   1408  CG2 THR A 172      29.656 -10.164 -11.766  1.00 90.19           C  
ATOM   1409  OG1 THR A 172      28.469  -8.211 -11.023  1.00 90.19           O  
ATOM   1410  N   ARG A 173      31.156  -8.141 -14.406  1.00 84.06           N  
ATOM   1411  CA  ARG A 173      31.969  -8.625 -15.516  1.00 84.06           C  
ATOM   1412  C   ARG A 173      32.594  -7.465 -16.281  1.00 84.06           C  
ATOM   1413  CB  ARG A 173      31.125  -9.484 -16.469  1.00 84.06           C  
ATOM   1414  O   ARG A 173      32.562  -6.324 -15.812  1.00 84.06           O  
ATOM   1415  CG  ARG A 173      30.562 -10.734 -15.820  1.00 84.06           C  
ATOM   1416  CD  ARG A 173      29.750 -11.562 -16.812  1.00 84.06           C  
ATOM   1417  NE  ARG A 173      28.406 -11.008 -17.000  1.00 84.06           N  
ATOM   1418  NH1 ARG A 173      27.672 -12.734 -18.359  1.00 84.06           N  
ATOM   1419  NH2 ARG A 173      26.266 -10.992 -17.828  1.00 84.06           N  
ATOM   1420  CZ  ARG A 173      27.453 -11.578 -17.719  1.00 84.06           C  
ATOM   1421  N   GLU A 174      33.250  -7.836 -17.375  1.00 81.25           N  
ATOM   1422  CA  GLU A 174      33.750  -6.781 -18.250  1.00 81.25           C  
ATOM   1423  C   GLU A 174      32.625  -5.844 -18.688  1.00 81.25           C  
ATOM   1424  CB  GLU A 174      34.438  -7.379 -19.484  1.00 81.25           C  
ATOM   1425  O   GLU A 174      31.469  -6.273 -18.844  1.00 81.25           O  
ATOM   1426  CG  GLU A 174      35.719  -8.148 -19.156  1.00 81.25           C  
ATOM   1427  CD  GLU A 174      36.469  -8.625 -20.391  1.00 81.25           C  
ATOM   1428  OE1 GLU A 174      37.562  -9.180 -20.234  1.00 81.25           O  
ATOM   1429  OE2 GLU A 174      35.938  -8.445 -21.500  1.00 81.25           O  
ATOM   1430  N   PRO A 175      32.969  -4.582 -18.719  1.00 74.00           N  
ATOM   1431  CA  PRO A 175      31.953  -3.562 -19.016  1.00 74.00           C  
ATOM   1432  C   PRO A 175      31.000  -3.977 -20.125  1.00 74.00           C  
ATOM   1433  CB  PRO A 175      32.781  -2.348 -19.422  1.00 74.00           C  
ATOM   1434  O   PRO A 175      29.781  -3.773 -20.016  1.00 74.00           O  
ATOM   1435  CG  PRO A 175      34.094  -2.504 -18.703  1.00 74.00           C  
ATOM   1436  CD  PRO A 175      34.375  -3.971 -18.547  1.00 74.00           C  
ATOM   1437  N   ALA A 176      31.531  -4.656 -21.109  1.00 72.38           N  
ATOM   1438  CA  ALA A 176      30.703  -5.008 -22.266  1.00 72.38           C  
ATOM   1439  C   ALA A 176      29.703  -6.098 -21.906  1.00 72.38           C  
ATOM   1440  CB  ALA A 176      31.578  -5.461 -23.438  1.00 72.38           C  
ATOM   1441  O   ALA A 176      28.672  -6.242 -22.562  1.00 72.38           O  
ATOM   1442  N   ARG A 177      29.938  -6.785 -20.797  1.00 80.81           N  
ATOM   1443  CA  ARG A 177      29.094  -7.941 -20.516  1.00 80.81           C  
ATOM   1444  C   ARG A 177      28.281  -7.727 -19.234  1.00 80.81           C  
ATOM   1445  CB  ARG A 177      29.938  -9.211 -20.391  1.00 80.81           C  
ATOM   1446  O   ARG A 177      27.484  -8.586 -18.859  1.00 80.81           O  
ATOM   1447  CG  ARG A 177      30.562  -9.664 -21.703  1.00 80.81           C  
ATOM   1448  CD  ARG A 177      31.266 -11.008 -21.562  1.00 80.81           C  
ATOM   1449  NE  ARG A 177      31.812 -11.469 -22.828  1.00 80.81           N  
ATOM   1450  NH1 ARG A 177      32.594 -13.484 -22.000  1.00 80.81           N  
ATOM   1451  NH2 ARG A 177      32.875 -12.961 -24.219  1.00 80.81           N  
ATOM   1452  CZ  ARG A 177      32.406 -12.633 -23.016  1.00 80.81           C  
ATOM   1453  N   SER A 178      28.484  -6.590 -18.641  1.00 87.25           N  
ATOM   1454  CA  SER A 178      27.797  -6.371 -17.375  1.00 87.25           C  
ATOM   1455  C   SER A 178      26.375  -5.883 -17.594  1.00 87.25           C  
ATOM   1456  CB  SER A 178      28.562  -5.367 -16.516  1.00 87.25           C  
ATOM   1457  O   SER A 178      25.531  -5.965 -16.688  1.00 87.25           O  
ATOM   1458  OG  SER A 178      29.812  -5.902 -16.109  1.00 87.25           O  
ATOM   1459  N   VAL A 179      26.141  -5.363 -18.766  1.00 91.44           N  
ATOM   1460  CA  VAL A 179      24.797  -4.961 -19.141  1.00 91.44           C  
ATOM   1461  C   VAL A 179      24.391  -5.625 -20.453  1.00 91.44           C  
ATOM   1462  CB  VAL A 179      24.672  -3.424 -19.250  1.00 91.44           C  
ATOM   1463  O   VAL A 179      25.031  -5.402 -21.484  1.00 91.44           O  
ATOM   1464  CG1 VAL A 179      23.234  -3.021 -19.594  1.00 91.44           C  
ATOM   1465  CG2 VAL A 179      25.125  -2.750 -17.969  1.00 91.44           C  
ATOM   1466  N   VAL A 180      23.422  -6.500 -20.344  1.00 89.25           N  
ATOM   1467  CA  VAL A 180      22.969  -7.230 -21.516  1.00 89.25           C  
ATOM   1468  C   VAL A 180      21.500  -6.926 -21.781  1.00 89.25           C  
ATOM   1469  CB  VAL A 180      23.188  -8.750 -21.344  1.00 89.25           C  
ATOM   1470  O   VAL A 180      20.688  -6.906 -20.844  1.00 89.25           O  
ATOM   1471  CG1 VAL A 180      22.688  -9.500 -22.594  1.00 89.25           C  
ATOM   1472  CG2 VAL A 180      24.656  -9.062 -21.078  1.00 89.25           C  
ATOM   1473  N   VAL A 181      21.203  -6.617 -23.016  1.00 89.25           N  
ATOM   1474  CA  VAL A 181      19.828  -6.387 -23.422  1.00 89.25           C  
ATOM   1475  C   VAL A 181      19.281  -7.617 -24.156  1.00 89.25           C  
ATOM   1476  CB  VAL A 181      19.703  -5.137 -24.328  1.00 89.25           C  
ATOM   1477  O   VAL A 181      19.938  -8.141 -25.062  1.00 89.25           O  
ATOM   1478  CG1 VAL A 181      18.250  -4.902 -24.719  1.00 89.25           C  
ATOM   1479  CG2 VAL A 181      20.266  -3.908 -23.625  1.00 89.25           C  
ATOM   1480  N   ALA A 182      18.172  -8.031 -23.656  1.00 84.75           N  
ATOM   1481  CA  ALA A 182      17.562  -9.203 -24.281  1.00 84.75           C  
ATOM   1482  C   ALA A 182      17.344  -8.984 -25.781  1.00 84.75           C  
ATOM   1483  CB  ALA A 182      16.234  -9.531 -23.594  1.00 84.75           C  
ATOM   1484  O   ALA A 182      17.062  -7.871 -26.219  1.00 84.75           O  
ATOM   1485  N   GLU A 183      17.500 -10.000 -26.641  1.00 75.88           N  
ATOM   1486  CA  GLU A 183      17.375  -9.922 -28.094  1.00 75.88           C  
ATOM   1487  C   GLU A 183      16.016  -9.375 -28.516  1.00 75.88           C  
ATOM   1488  CB  GLU A 183      17.609 -11.297 -28.734  1.00 75.88           C  
ATOM   1489  O   GLU A 183      15.922  -8.531 -29.406  1.00 75.88           O  
ATOM   1490  CG  GLU A 183      19.078 -11.703 -28.828  1.00 75.88           C  
ATOM   1491  CD  GLU A 183      19.281 -13.023 -29.531  1.00 75.88           C  
ATOM   1492  OE1 GLU A 183      20.453 -13.430 -29.719  1.00 75.88           O  
ATOM   1493  OE2 GLU A 183      18.281 -13.664 -29.922  1.00 75.88           O  
ATOM   1494  N   ASP A 184      15.016  -9.766 -27.828  1.00 70.44           N  
ATOM   1495  CA  ASP A 184      13.672  -9.289 -28.156  1.00 70.44           C  
ATOM   1496  C   ASP A 184      13.188  -8.250 -27.156  1.00 70.44           C  
ATOM   1497  CB  ASP A 184      12.688 -10.461 -28.234  1.00 70.44           C  
ATOM   1498  O   ASP A 184      11.984  -8.008 -27.031  1.00 70.44           O  
ATOM   1499  CG  ASP A 184      13.055 -11.484 -29.281  1.00 70.44           C  
ATOM   1500  OD1 ASP A 184      13.680 -11.117 -30.297  1.00 70.44           O  
ATOM   1501  OD2 ASP A 184      12.711 -12.672 -29.109  1.00 70.44           O  
ATOM   1502  N   GLY A 185      14.109  -7.555 -26.500  1.00 68.19           N  
ATOM   1503  CA  GLY A 185      13.719  -6.715 -25.391  1.00 68.19           C  
ATOM   1504  C   GLY A 185      13.500  -5.266 -25.781  1.00 68.19           C  
ATOM   1505  O   GLY A 185      13.086  -4.449 -24.953  1.00 68.19           O  
ATOM   1506  N   SER A 186      13.711  -4.957 -27.047  1.00 70.00           N  
ATOM   1507  CA  SER A 186      13.547  -3.559 -27.438  1.00 70.00           C  
ATOM   1508  C   SER A 186      12.109  -3.270 -27.859  1.00 70.00           C  
ATOM   1509  CB  SER A 186      14.500  -3.199 -28.578  1.00 70.00           C  
ATOM   1510  O   SER A 186      11.570  -3.938 -28.750  1.00 70.00           O  
ATOM   1511  OG  SER A 186      14.250  -1.889 -29.047  1.00 70.00           O  
ATOM   1512  N   ARG A 187      11.453  -2.453 -27.125  1.00 67.62           N  
ATOM   1513  CA  ARG A 187      10.094  -2.020 -27.438  1.00 67.62           C  
ATOM   1514  C   ARG A 187      10.078  -0.583 -27.938  1.00 67.62           C  
ATOM   1515  CB  ARG A 187       9.195  -2.146 -26.203  1.00 67.62           C  
ATOM   1516  O   ARG A 187       9.297   0.242 -27.469  1.00 67.62           O  
ATOM   1517  CG  ARG A 187       9.078  -3.566 -25.672  1.00 67.62           C  
ATOM   1518  CD  ARG A 187       8.156  -3.639 -24.453  1.00 67.62           C  
ATOM   1519  NE  ARG A 187       8.078  -4.992 -23.922  1.00 67.62           N  
ATOM   1520  NH1 ARG A 187       6.676  -4.441 -22.172  1.00 67.62           N  
ATOM   1521  NH2 ARG A 187       7.379  -6.605 -22.438  1.00 67.62           N  
ATOM   1522  CZ  ARG A 187       7.379  -5.344 -22.844  1.00 67.62           C  
ATOM   1523  N   LEU A 188      10.992  -0.397 -28.859  1.00 75.69           N  
ATOM   1524  CA  LEU A 188      11.117   0.964 -29.375  1.00 75.69           C  
ATOM   1525  C   LEU A 188      10.352   1.124 -30.688  1.00 75.69           C  
ATOM   1526  CB  LEU A 188      12.586   1.326 -29.578  1.00 75.69           C  
ATOM   1527  O   LEU A 188      10.422   0.255 -31.562  1.00 75.69           O  
ATOM   1528  CG  LEU A 188      13.461   1.346 -28.312  1.00 75.69           C  
ATOM   1529  CD1 LEU A 188      14.938   1.443 -28.703  1.00 75.69           C  
ATOM   1530  CD2 LEU A 188      13.062   2.500 -27.406  1.00 75.69           C  
ATOM   1531  N   ASN A 189       9.438   2.020 -30.750  1.00 71.00           N  
ATOM   1532  CA  ASN A 189       8.711   2.293 -31.984  1.00 71.00           C  
ATOM   1533  C   ASN A 189       9.438   3.328 -32.844  1.00 71.00           C  
ATOM   1534  CB  ASN A 189       7.289   2.762 -31.688  1.00 71.00           C  
ATOM   1535  O   ASN A 189       9.477   3.211 -34.062  1.00 71.00           O  
ATOM   1536  CG  ASN A 189       6.430   1.666 -31.094  1.00 71.00           C  
ATOM   1537  ND2 ASN A 189       5.359   2.059 -30.406  1.00 71.00           N  
ATOM   1538  OD1 ASN A 189       6.727   0.478 -31.234  1.00 71.00           O  
ATOM   1539  N   GLN A 190      10.062   4.262 -32.219  1.00 78.44           N  
ATOM   1540  CA  GLN A 190      10.625   5.395 -32.938  1.00 78.44           C  
ATOM   1541  C   GLN A 190      12.148   5.340 -32.938  1.00 78.44           C  
ATOM   1542  CB  GLN A 190      10.148   6.715 -32.344  1.00 78.44           C  
ATOM   1543  O   GLN A 190      12.805   6.082 -33.688  1.00 78.44           O  
ATOM   1544  CG  GLN A 190       8.648   6.926 -32.438  1.00 78.44           C  
ATOM   1545  CD  GLN A 190       8.195   8.211 -31.750  1.00 78.44           C  
ATOM   1546  NE2 GLN A 190       6.898   8.492 -31.828  1.00 78.44           N  
ATOM   1547  OE1 GLN A 190       9.000   8.938 -31.172  1.00 78.44           O  
ATOM   1548  N   TYR A 191      12.703   4.453 -32.219  1.00 86.00           N  
ATOM   1549  CA  TYR A 191      14.156   4.438 -32.094  1.00 86.00           C  
ATOM   1550  C   TYR A 191      14.711   3.031 -32.281  1.00 86.00           C  
ATOM   1551  CB  TYR A 191      14.578   4.965 -30.703  1.00 86.00           C  
ATOM   1552  O   TYR A 191      13.992   2.045 -32.125  1.00 86.00           O  
ATOM   1553  CG  TYR A 191      14.281   6.434 -30.516  1.00 86.00           C  
ATOM   1554  CD1 TYR A 191      15.148   7.406 -31.000  1.00 86.00           C  
ATOM   1555  CD2 TYR A 191      13.148   6.848 -29.828  1.00 86.00           C  
ATOM   1556  CE1 TYR A 191      14.883   8.758 -30.812  1.00 86.00           C  
ATOM   1557  CE2 TYR A 191      12.875   8.195 -29.641  1.00 86.00           C  
ATOM   1558  OH  TYR A 191      13.484  10.484 -29.953  1.00 86.00           O  
ATOM   1559  CZ  TYR A 191      13.742   9.148 -30.141  1.00 86.00           C  
ATOM   1560  N   ASP A 192      15.992   3.043 -32.750  1.00 87.38           N  
ATOM   1561  CA  ASP A 192      16.797   1.821 -32.719  1.00 87.38           C  
ATOM   1562  C   ASP A 192      17.828   1.886 -31.594  1.00 87.38           C  
ATOM   1563  CB  ASP A 192      17.469   1.577 -34.062  1.00 87.38           C  
ATOM   1564  O   ASP A 192      18.453   2.928 -31.375  1.00 87.38           O  
ATOM   1565  CG  ASP A 192      16.500   1.242 -35.156  1.00 87.38           C  
ATOM   1566  OD1 ASP A 192      15.445   0.627 -34.875  1.00 87.38           O  
ATOM   1567  OD2 ASP A 192      16.781   1.593 -36.344  1.00 87.38           O  
ATOM   1568  N   LEU A 193      17.875   0.795 -30.906  1.00 91.25           N  
ATOM   1569  CA  LEU A 193      18.922   0.691 -29.891  1.00 91.25           C  
ATOM   1570  C   LEU A 193      20.234   0.197 -30.516  1.00 91.25           C  
ATOM   1571  CB  LEU A 193      18.484  -0.250 -28.766  1.00 91.25           C  
ATOM   1572  O   LEU A 193      20.312  -0.954 -30.938  1.00 91.25           O  
ATOM   1573  CG  LEU A 193      19.469  -0.414 -27.609  1.00 91.25           C  
ATOM   1574  CD1 LEU A 193      19.656   0.915 -26.875  1.00 91.25           C  
ATOM   1575  CD2 LEU A 193      18.969  -1.489 -26.641  1.00 91.25           C  
ATOM   1576  N   LEU A 194      21.219   1.027 -30.562  1.00 90.25           N  
ATOM   1577  CA  LEU A 194      22.484   0.727 -31.234  1.00 90.25           C  
ATOM   1578  C   LEU A 194      23.406  -0.056 -30.328  1.00 90.25           C  
ATOM   1579  CB  LEU A 194      23.156   2.018 -31.703  1.00 90.25           C  
ATOM   1580  O   LEU A 194      24.297  -0.770 -30.797  1.00 90.25           O  
ATOM   1581  CG  LEU A 194      22.375   2.893 -32.688  1.00 90.25           C  
ATOM   1582  CD1 LEU A 194      23.172   4.141 -33.031  1.00 90.25           C  
ATOM   1583  CD2 LEU A 194      22.000   2.104 -33.938  1.00 90.25           C  
ATOM   1584  N   GLY A 195      23.219   0.111 -29.047  1.00 90.25           N  
ATOM   1585  CA  GLY A 195      24.078  -0.532 -28.062  1.00 90.25           C  
ATOM   1586  C   GLY A 195      24.156   0.230 -26.750  1.00 90.25           C  
ATOM   1587  O   GLY A 195      23.406   1.171 -26.531  1.00 90.25           O  
ATOM   1588  N   GLN A 196      24.953  -0.300 -25.891  1.00 92.38           N  
ATOM   1589  CA  GLN A 196      25.109   0.345 -24.594  1.00 92.38           C  
ATOM   1590  C   GLN A 196      26.578   0.379 -24.172  1.00 92.38           C  
ATOM   1591  CB  GLN A 196      24.281  -0.371 -23.516  1.00 92.38           C  
ATOM   1592  O   GLN A 196      27.359  -0.496 -24.562  1.00 92.38           O  
ATOM   1593  CG  GLN A 196      24.734  -1.801 -23.250  1.00 92.38           C  
ATOM   1594  CD  GLN A 196      24.188  -2.789 -24.266  1.00 92.38           C  
ATOM   1595  NE2 GLN A 196      24.406  -4.074 -24.016  1.00 92.38           N  
ATOM   1596  OE1 GLN A 196      23.594  -2.398 -25.266  1.00 92.38           O  
ATOM   1597  N   THR A 197      27.000   1.367 -23.531  1.00 93.88           N  
ATOM   1598  CA  THR A 197      28.328   1.507 -22.938  1.00 93.88           C  
ATOM   1599  C   THR A 197      28.219   1.748 -21.438  1.00 93.88           C  
ATOM   1600  CB  THR A 197      29.109   2.658 -23.578  1.00 93.88           C  
ATOM   1601  O   THR A 197      27.203   2.268 -20.953  1.00 93.88           O  
ATOM   1602  CG2 THR A 197      29.375   2.377 -25.062  1.00 93.88           C  
ATOM   1603  OG1 THR A 197      28.359   3.871 -23.469  1.00 93.88           O  
ATOM   1604  N   VAL A 198      29.188   1.221 -20.703  1.00 94.38           N  
ATOM   1605  CA  VAL A 198      29.141   1.370 -19.250  1.00 94.38           C  
ATOM   1606  C   VAL A 198      30.344   2.189 -18.781  1.00 94.38           C  
ATOM   1607  CB  VAL A 198      29.125  -0.002 -18.547  1.00 94.38           C  
ATOM   1608  O   VAL A 198      31.391   2.184 -19.422  1.00 94.38           O  
ATOM   1609  CG1 VAL A 198      27.875  -0.794 -18.938  1.00 94.38           C  
ATOM   1610  CG2 VAL A 198      30.391  -0.792 -18.875  1.00 94.38           C  
ATOM   1611  N   ASP A 199      30.109   2.916 -17.719  1.00 92.44           N  
ATOM   1612  CA  ASP A 199      31.125   3.746 -17.094  1.00 92.44           C  
ATOM   1613  C   ASP A 199      30.906   3.842 -15.594  1.00 92.44           C  
ATOM   1614  CB  ASP A 199      31.141   5.145 -17.719  1.00 92.44           C  
ATOM   1615  O   ASP A 199      29.922   3.342 -15.070  1.00 92.44           O  
ATOM   1616  CG  ASP A 199      32.344   5.977 -17.297  1.00 92.44           C  
ATOM   1617  OD1 ASP A 199      33.312   5.410 -16.734  1.00 92.44           O  
ATOM   1618  OD2 ASP A 199      32.312   7.207 -17.516  1.00 92.44           O  
ATOM   1619  N   SER A 200      32.000   4.195 -14.906  1.00 92.94           N  
ATOM   1620  CA  SER A 200      31.922   4.480 -13.477  1.00 92.94           C  
ATOM   1621  C   SER A 200      32.625   5.797 -13.133  1.00 92.94           C  
ATOM   1622  CB  SER A 200      32.562   3.344 -12.664  1.00 92.94           C  
ATOM   1623  O   SER A 200      33.625   6.164 -13.758  1.00 92.94           O  
ATOM   1624  OG  SER A 200      33.938   3.285 -12.875  1.00 92.94           O  
ATOM   1625  N   GLY A 201      31.984   6.590 -12.195  1.00 93.44           N  
ATOM   1626  CA  GLY A 201      32.562   7.859 -11.773  1.00 93.44           C  
ATOM   1627  C   GLY A 201      32.281   8.180 -10.320  1.00 93.44           C  
ATOM   1628  O   GLY A 201      31.656   7.387  -9.609  1.00 93.44           O  
ATOM   1629  N   ILE A 202      32.938   9.273  -9.945  1.00 94.50           N  
ATOM   1630  CA  ILE A 202      32.781   9.742  -8.578  1.00 94.50           C  
ATOM   1631  C   ILE A 202      31.984  11.055  -8.570  1.00 94.50           C  
ATOM   1632  CB  ILE A 202      34.125   9.930  -7.867  1.00 94.50           C  
ATOM   1633  O   ILE A 202      32.281  11.961  -9.352  1.00 94.50           O  
ATOM   1634  CG1 ILE A 202      34.875   8.602  -7.789  1.00 94.50           C  
ATOM   1635  CG2 ILE A 202      33.938  10.531  -6.469  1.00 94.50           C  
ATOM   1636  CD1 ILE A 202      36.344   8.727  -7.344  1.00 94.50           C  
ATOM   1637  N   VAL A 203      30.969  11.086  -7.793  1.00 88.00           N  
ATOM   1638  CA  VAL A 203      30.188  12.305  -7.625  1.00 88.00           C  
ATOM   1639  C   VAL A 203      30.406  12.867  -6.223  1.00 88.00           C  
ATOM   1640  CB  VAL A 203      28.688  12.047  -7.871  1.00 88.00           C  
ATOM   1641  O   VAL A 203      30.359  12.133  -5.234  1.00 88.00           O  
ATOM   1642  CG1 VAL A 203      27.859  13.281  -7.496  1.00 88.00           C  
ATOM   1643  CG2 VAL A 203      28.438  11.664  -9.328  1.00 88.00           C  
ATOM   1644  N   GLN A 204      30.656  14.148  -6.238  1.00 87.88           N  
ATOM   1645  CA  GLN A 204      30.859  14.828  -4.965  1.00 87.88           C  
ATOM   1646  C   GLN A 204      29.594  15.547  -4.516  1.00 87.88           C  
ATOM   1647  CB  GLN A 204      32.000  15.820  -5.066  1.00 87.88           C  
ATOM   1648  O   GLN A 204      28.938  16.219  -5.312  1.00 87.88           O  
ATOM   1649  CG  GLN A 204      32.500  16.359  -3.721  1.00 87.88           C  
ATOM   1650  CD  GLN A 204      33.750  17.188  -3.832  1.00 87.88           C  
ATOM   1651  NE2 GLN A 204      34.188  17.750  -2.711  1.00 87.88           N  
ATOM   1652  OE1 GLN A 204      34.312  17.328  -4.914  1.00 87.88           O  
ATOM   1653  N   SER A 205      29.172  15.234  -3.293  1.00 79.19           N  
ATOM   1654  CA  SER A 205      28.031  15.914  -2.688  1.00 79.19           C  
ATOM   1655  C   SER A 205      28.391  16.484  -1.321  1.00 79.19           C  
ATOM   1656  CB  SER A 205      26.844  14.961  -2.553  1.00 79.19           C  
ATOM   1657  O   SER A 205      29.531  16.359  -0.868  1.00 79.19           O  
ATOM   1658  OG  SER A 205      27.031  14.086  -1.456  1.00 79.19           O  
ATOM   1659  N   SER A 206      27.453  17.172  -0.693  1.00 75.19           N  
ATOM   1660  CA  SER A 206      27.672  17.766   0.620  1.00 75.19           C  
ATOM   1661  C   SER A 206      27.875  16.688   1.686  1.00 75.19           C  
ATOM   1662  CB  SER A 206      26.500  18.656   1.008  1.00 75.19           C  
ATOM   1663  O   SER A 206      28.453  16.953   2.740  1.00 75.19           O  
ATOM   1664  OG  SER A 206      25.297  17.922   1.037  1.00 75.19           O  
ATOM   1665  N   THR A 207      27.547  15.484   1.313  1.00 78.62           N  
ATOM   1666  CA  THR A 207      27.641  14.438   2.324  1.00 78.62           C  
ATOM   1667  C   THR A 207      28.828  13.516   2.047  1.00 78.62           C  
ATOM   1668  CB  THR A 207      26.344  13.602   2.383  1.00 78.62           C  
ATOM   1669  O   THR A 207      29.078  12.570   2.795  1.00 78.62           O  
ATOM   1670  CG2 THR A 207      25.156  14.461   2.797  1.00 78.62           C  
ATOM   1671  OG1 THR A 207      26.094  13.039   1.090  1.00 78.62           O  
ATOM   1672  N   GLY A 208      29.484  13.750   0.981  1.00 83.19           N  
ATOM   1673  CA  GLY A 208      30.672  12.961   0.668  1.00 83.19           C  
ATOM   1674  C   GLY A 208      30.781  12.602  -0.801  1.00 83.19           C  
ATOM   1675  O   GLY A 208      30.125  13.211  -1.646  1.00 83.19           O  
ATOM   1676  N   GLU A 209      31.688  11.672  -0.966  1.00 92.50           N  
ATOM   1677  CA  GLU A 209      31.922  11.203  -2.326  1.00 92.50           C  
ATOM   1678  C   GLU A 209      31.312   9.820  -2.547  1.00 92.50           C  
ATOM   1679  CB  GLU A 209      33.406  11.172  -2.633  1.00 92.50           C  
ATOM   1680  O   GLU A 209      31.453   8.938  -1.700  1.00 92.50           O  
ATOM   1681  CG  GLU A 209      34.062  12.547  -2.617  1.00 92.50           C  
ATOM   1682  CD  GLU A 209      35.531  12.508  -3.014  1.00 92.50           C  
ATOM   1683  OE1 GLU A 209      36.094  13.555  -3.451  1.00 92.50           O  
ATOM   1684  OE2 GLU A 209      36.156  11.430  -2.883  1.00 92.50           O  
ATOM   1685  N   TYR A 210      30.672   9.727  -3.654  1.00 91.75           N  
ATOM   1686  CA  TYR A 210      29.969   8.469  -3.947  1.00 91.75           C  
ATOM   1687  C   TYR A 210      30.406   7.918  -5.301  1.00 91.75           C  
ATOM   1688  CB  TYR A 210      28.453   8.672  -3.922  1.00 91.75           C  
ATOM   1689  O   TYR A 210      30.641   8.680  -6.246  1.00 91.75           O  
ATOM   1690  CG  TYR A 210      27.922   9.125  -2.582  1.00 91.75           C  
ATOM   1691  CD1 TYR A 210      27.469   8.203  -1.647  1.00 91.75           C  
ATOM   1692  CD2 TYR A 210      27.891  10.477  -2.250  1.00 91.75           C  
ATOM   1693  CE1 TYR A 210      26.969   8.617  -0.413  1.00 91.75           C  
ATOM   1694  CE2 TYR A 210      27.406  10.898  -1.019  1.00 91.75           C  
ATOM   1695  OH  TYR A 210      26.453  10.383   1.112  1.00 91.75           O  
ATOM   1696  CZ  TYR A 210      26.953   9.969  -0.108  1.00 91.75           C  
ATOM   1697  N   VAL A 211      30.531   6.629  -5.359  1.00 95.25           N  
ATOM   1698  CA  VAL A 211      30.766   5.969  -6.641  1.00 95.25           C  
ATOM   1699  C   VAL A 211      29.453   5.828  -7.395  1.00 95.25           C  
ATOM   1700  CB  VAL A 211      31.422   4.586  -6.457  1.00 95.25           C  
ATOM   1701  O   VAL A 211      28.469   5.312  -6.852  1.00 95.25           O  
ATOM   1702  CG1 VAL A 211      31.594   3.887  -7.801  1.00 95.25           C  
ATOM   1703  CG2 VAL A 211      32.781   4.730  -5.750  1.00 95.25           C  
ATOM   1704  N   VAL A 212      29.406   6.328  -8.586  1.00 95.44           N  
ATOM   1705  CA  VAL A 212      28.219   6.242  -9.406  1.00 95.44           C  
ATOM   1706  C   VAL A 212      28.516   5.426 -10.664  1.00 95.44           C  
ATOM   1707  CB  VAL A 212      27.688   7.645  -9.797  1.00 95.44           C  
ATOM   1708  O   VAL A 212      29.453   5.730 -11.406  1.00 95.44           O  
ATOM   1709  CG1 VAL A 212      26.500   7.531 -10.742  1.00 95.44           C  
ATOM   1710  CG2 VAL A 212      27.312   8.438  -8.547  1.00 95.44           C  
ATOM   1711  N   MET A 213      27.703   4.402 -10.789  1.00 95.94           N  
ATOM   1712  CA  MET A 213      27.797   3.568 -11.984  1.00 95.94           C  
ATOM   1713  C   MET A 213      26.828   4.055 -13.055  1.00 95.94           C  
ATOM   1714  CB  MET A 213      27.500   2.105 -11.641  1.00 95.94           C  
ATOM   1715  O   MET A 213      25.688   4.398 -12.750  1.00 95.94           O  
ATOM   1716  CG  MET A 213      28.281   1.593 -10.438  1.00 95.94           C  
ATOM   1717  SD  MET A 213      30.094   1.643 -10.695  1.00 95.94           S  
ATOM   1718  CE  MET A 213      30.281   0.299 -11.898  1.00 95.94           C  
ATOM   1719  N   THR A 214      27.297   4.129 -14.320  1.00 95.81           N  
ATOM   1720  CA  THR A 214      26.453   4.664 -15.375  1.00 95.81           C  
ATOM   1721  C   THR A 214      26.453   3.746 -16.594  1.00 95.81           C  
ATOM   1722  CB  THR A 214      26.906   6.078 -15.789  1.00 95.81           C  
ATOM   1723  O   THR A 214      27.516   3.275 -17.016  1.00 95.81           O  
ATOM   1724  CG2 THR A 214      25.984   6.660 -16.859  1.00 95.81           C  
ATOM   1725  OG1 THR A 214      26.891   6.934 -14.641  1.00 95.81           O  
ATOM   1726  N   THR A 215      25.344   3.441 -17.062  1.00 95.88           N  
ATOM   1727  CA  THR A 215      25.172   2.809 -18.375  1.00 95.88           C  
ATOM   1728  C   THR A 215      24.516   3.771 -19.359  1.00 95.88           C  
ATOM   1729  CB  THR A 215      24.328   1.526 -18.266  1.00 95.88           C  
ATOM   1730  O   THR A 215      23.500   4.387 -19.047  1.00 95.88           O  
ATOM   1731  CG2 THR A 215      24.203   0.834 -19.625  1.00 95.88           C  
ATOM   1732  OG1 THR A 215      24.938   0.628 -17.344  1.00 95.88           O  
ATOM   1733  N   HIS A 216      25.141   3.947 -20.531  1.00 95.44           N  
ATOM   1734  CA  HIS A 216      24.562   4.762 -21.594  1.00 95.44           C  
ATOM   1735  C   HIS A 216      23.953   3.887 -22.688  1.00 95.44           C  
ATOM   1736  CB  HIS A 216      25.625   5.691 -22.203  1.00 95.44           C  
ATOM   1737  O   HIS A 216      24.656   3.080 -23.312  1.00 95.44           O  
ATOM   1738  CG  HIS A 216      26.125   6.723 -21.234  1.00 95.44           C  
ATOM   1739  CD2 HIS A 216      27.219   6.730 -20.438  1.00 95.44           C  
ATOM   1740  ND1 HIS A 216      25.484   7.922 -21.031  1.00 95.44           N  
ATOM   1741  CE1 HIS A 216      26.156   8.625 -20.141  1.00 95.44           C  
ATOM   1742  NE2 HIS A 216      27.203   7.926 -19.750  1.00 95.44           N  
ATOM   1743  N   PHE A 217      22.688   4.020 -22.859  1.00 94.81           N  
ATOM   1744  CA  PHE A 217      22.016   3.348 -23.969  1.00 94.81           C  
ATOM   1745  C   PHE A 217      21.953   4.258 -25.188  1.00 94.81           C  
ATOM   1746  CB  PHE A 217      20.609   2.910 -23.562  1.00 94.81           C  
ATOM   1747  O   PHE A 217      21.344   5.336 -25.141  1.00 94.81           O  
ATOM   1748  CG  PHE A 217      20.578   1.913 -22.438  1.00 94.81           C  
ATOM   1749  CD1 PHE A 217      20.750   0.557 -22.688  1.00 94.81           C  
ATOM   1750  CD2 PHE A 217      20.375   2.332 -21.125  1.00 94.81           C  
ATOM   1751  CE1 PHE A 217      20.719  -0.369 -21.656  1.00 94.81           C  
ATOM   1752  CE2 PHE A 217      20.359   1.413 -20.078  1.00 94.81           C  
ATOM   1753  CZ  PHE A 217      20.531   0.063 -20.344  1.00 94.81           C  
ATOM   1754  N   HIS A 218      22.516   3.842 -26.281  1.00 94.12           N  
ATOM   1755  CA  HIS A 218      22.594   4.664 -27.484  1.00 94.12           C  
ATOM   1756  C   HIS A 218      21.422   4.398 -28.406  1.00 94.12           C  
ATOM   1757  CB  HIS A 218      23.922   4.406 -28.203  1.00 94.12           C  
ATOM   1758  O   HIS A 218      21.250   3.275 -28.891  1.00 94.12           O  
ATOM   1759  CG  HIS A 218      25.125   4.660 -27.375  1.00 94.12           C  
ATOM   1760  CD2 HIS A 218      26.016   3.805 -26.797  1.00 94.12           C  
ATOM   1761  ND1 HIS A 218      25.547   5.926 -27.031  1.00 94.12           N  
ATOM   1762  CE1 HIS A 218      26.641   5.840 -26.281  1.00 94.12           C  
ATOM   1763  NE2 HIS A 218      26.938   4.562 -26.141  1.00 94.12           N  
ATOM   1764  N   LEU A 219      20.688   5.473 -28.578  1.00 92.75           N  
ATOM   1765  CA  LEU A 219      19.500   5.387 -29.422  1.00 92.75           C  
ATOM   1766  C   LEU A 219      19.656   6.211 -30.688  1.00 92.75           C  
ATOM   1767  CB  LEU A 219      18.266   5.863 -28.641  1.00 92.75           C  
ATOM   1768  O   LEU A 219      20.250   7.293 -30.672  1.00 92.75           O  
ATOM   1769  CG  LEU A 219      18.016   5.211 -27.281  1.00 92.75           C  
ATOM   1770  CD1 LEU A 219      16.844   5.875 -26.578  1.00 92.75           C  
ATOM   1771  CD2 LEU A 219      17.781   3.713 -27.438  1.00 92.75           C  
ATOM   1772  N   LYS A 220      19.125   5.625 -31.781  1.00 91.69           N  
ATOM   1773  CA  LYS A 220      19.047   6.363 -33.031  1.00 91.69           C  
ATOM   1774  C   LYS A 220      17.641   6.328 -33.625  1.00 91.69           C  
ATOM   1775  CB  LYS A 220      20.047   5.793 -34.062  1.00 91.69           C  
ATOM   1776  O   LYS A 220      17.000   5.273 -33.656  1.00 91.69           O  
ATOM   1777  CG  LYS A 220      20.172   6.625 -35.344  1.00 91.69           C  
ATOM   1778  CD  LYS A 220      21.219   6.051 -36.281  1.00 91.69           C  
ATOM   1779  CE  LYS A 220      21.359   6.887 -37.531  1.00 91.69           C  
ATOM   1780  NZ  LYS A 220      22.422   6.355 -38.438  1.00 91.69           N  
ATOM   1781  N   ARG A 221      17.125   7.469 -33.969  1.00 89.19           N  
ATOM   1782  CA  ARG A 221      15.766   7.539 -34.500  1.00 89.19           C  
ATOM   1783  C   ARG A 221      15.680   6.863 -35.875  1.00 89.19           C  
ATOM   1784  CB  ARG A 221      15.297   8.992 -34.594  1.00 89.19           C  
ATOM   1785  O   ARG A 221      16.578   7.012 -36.688  1.00 89.19           O  
ATOM   1786  CG  ARG A 221      13.805   9.148 -34.812  1.00 89.19           C  
ATOM   1787  CD  ARG A 221      13.383  10.609 -34.812  1.00 89.19           C  
ATOM   1788  NE  ARG A 221      13.664  11.250 -33.531  1.00 89.19           N  
ATOM   1789  NH1 ARG A 221      11.609  10.750 -32.594  1.00 89.19           N  
ATOM   1790  NH2 ARG A 221      13.172  11.914 -31.391  1.00 89.19           N  
ATOM   1791  CZ  ARG A 221      12.812  11.305 -32.500  1.00 89.19           C  
TER    1792      ARG A 221                                                      
ATOM   1793  N   GLN B   1      24.875  21.016  41.969  1.00 36.09           N  
ATOM   1794  CA  GLN B   1      23.891  21.406  40.969  1.00 36.09           C  
ATOM   1795  C   GLN B   1      23.766  20.375  39.844  1.00 36.09           C  
ATOM   1796  CB  GLN B   1      24.234  22.781  40.375  1.00 36.09           C  
ATOM   1797  O   GLN B   1      24.750  20.047  39.188  1.00 36.09           O  
ATOM   1798  CG  GLN B   1      23.688  23.953  41.188  1.00 36.09           C  
ATOM   1799  CD  GLN B   1      23.906  25.281  40.469  1.00 36.09           C  
ATOM   1800  NE2 GLN B   1      23.219  26.312  40.938  1.00 36.09           N  
ATOM   1801  OE1 GLN B   1      24.672  25.375  39.500  1.00 36.09           O  
ATOM   1802  N   PRO B   2      22.859  19.391  39.938  1.00 47.31           N  
ATOM   1803  CA  PRO B   2      22.859  18.281  39.000  1.00 47.31           C  
ATOM   1804  C   PRO B   2      23.000  18.734  37.531  1.00 47.31           C  
ATOM   1805  CB  PRO B   2      21.500  17.609  39.219  1.00 47.31           C  
ATOM   1806  O   PRO B   2      22.547  19.844  37.188  1.00 47.31           O  
ATOM   1807  CG  PRO B   2      20.750  18.562  40.094  1.00 47.31           C  
ATOM   1808  CD  PRO B   2      21.688  19.688  40.500  1.00 47.31           C  
ATOM   1809  N   SER B   3      23.969  18.297  36.812  1.00 50.41           N  
ATOM   1810  CA  SER B   3      24.328  18.734  35.469  1.00 50.41           C  
ATOM   1811  C   SER B   3      23.094  18.734  34.531  1.00 50.41           C  
ATOM   1812  CB  SER B   3      25.391  17.812  34.875  1.00 50.41           C  
ATOM   1813  O   SER B   3      22.109  18.062  34.812  1.00 50.41           O  
ATOM   1814  OG  SER B   3      24.906  16.500  34.688  1.00 50.41           O  
ATOM   1815  N   LEU B   4      22.906  19.906  33.781  1.00 51.66           N  
ATOM   1816  CA  LEU B   4      21.891  20.062  32.719  1.00 51.66           C  
ATOM   1817  C   LEU B   4      21.625  18.734  32.031  1.00 51.66           C  
ATOM   1818  CB  LEU B   4      22.328  21.109  31.719  1.00 51.66           C  
ATOM   1819  O   LEU B   4      20.469  18.438  31.672  1.00 51.66           O  
ATOM   1820  CG  LEU B   4      21.438  22.359  31.609  1.00 51.66           C  
ATOM   1821  CD1 LEU B   4      22.188  23.594  32.094  1.00 51.66           C  
ATOM   1822  CD2 LEU B   4      20.984  22.562  30.172  1.00 51.66           C  
ATOM   1823  N   GLN B   5      22.688  17.953  31.891  1.00 55.16           N  
ATOM   1824  CA  GLN B   5      22.547  16.641  31.250  1.00 55.16           C  
ATOM   1825  C   GLN B   5      21.688  15.711  32.094  1.00 55.16           C  
ATOM   1826  CB  GLN B   5      23.922  16.016  31.016  1.00 55.16           C  
ATOM   1827  O   GLN B   5      20.875  14.961  31.547  1.00 55.16           O  
ATOM   1828  CG  GLN B   5      24.422  16.141  29.594  1.00 55.16           C  
ATOM   1829  CD  GLN B   5      25.812  15.531  29.391  1.00 55.16           C  
ATOM   1830  NE2 GLN B   5      26.250  15.461  28.141  1.00 55.16           N  
ATOM   1831  OE1 GLN B   5      26.469  15.133  30.359  1.00 55.16           O  
ATOM   1832  N   ASP B   6      21.844  15.719  33.438  1.00 56.72           N  
ATOM   1833  CA  ASP B   6      21.078  14.867  34.344  1.00 56.72           C  
ATOM   1834  C   ASP B   6      19.609  15.281  34.375  1.00 56.72           C  
ATOM   1835  CB  ASP B   6      21.672  14.898  35.750  1.00 56.72           C  
ATOM   1836  O   ASP B   6      18.719  14.438  34.438  1.00 56.72           O  
ATOM   1837  CG  ASP B   6      22.891  14.000  35.906  1.00 56.72           C  
ATOM   1838  OD1 ASP B   6      23.078  13.078  35.062  1.00 56.72           O  
ATOM   1839  OD2 ASP B   6      23.656  14.203  36.844  1.00 56.72           O  
ATOM   1840  N   GLU B   7      19.359  16.578  34.312  1.00 54.84           N  
ATOM   1841  CA  GLU B   7      17.984  17.078  34.312  1.00 54.84           C  
ATOM   1842  C   GLU B   7      17.250  16.734  33.031  1.00 54.84           C  
ATOM   1843  CB  GLU B   7      17.984  18.609  34.531  1.00 54.84           C  
ATOM   1844  O   GLU B   7      16.062  16.391  33.062  1.00 54.84           O  
ATOM   1845  CG  GLU B   7      17.859  19.016  35.969  1.00 54.84           C  
ATOM   1846  CD  GLU B   7      17.750  20.531  36.156  1.00 54.84           C  
ATOM   1847  OE1 GLU B   7      17.562  20.984  37.312  1.00 54.84           O  
ATOM   1848  OE2 GLU B   7      17.844  21.250  35.156  1.00 54.84           O  
ATOM   1849  N   LEU B   8      17.969  16.781  31.891  1.00 56.81           N  
ATOM   1850  CA  LEU B   8      17.391  16.500  30.578  1.00 56.81           C  
ATOM   1851  C   LEU B   8      17.062  15.023  30.422  1.00 56.81           C  
ATOM   1852  CB  LEU B   8      18.328  16.953  29.453  1.00 56.81           C  
ATOM   1853  O   LEU B   8      16.016  14.656  29.906  1.00 56.81           O  
ATOM   1854  CG  LEU B   8      18.125  18.375  28.922  1.00 56.81           C  
ATOM   1855  CD1 LEU B   8      19.469  19.031  28.641  1.00 56.81           C  
ATOM   1856  CD2 LEU B   8      17.250  18.359  27.672  1.00 56.81           C  
ATOM   1857  N   LYS B   9      18.031  14.172  30.766  1.00 57.88           N  
ATOM   1858  CA  LYS B   9      17.750  12.734  30.797  1.00 57.88           C  
ATOM   1859  C   LYS B   9      16.594  12.430  31.750  1.00 57.88           C  
ATOM   1860  CB  LYS B   9      19.000  11.953  31.219  1.00 57.88           C  
ATOM   1861  O   LYS B   9      15.766  11.562  31.453  1.00 57.88           O  
ATOM   1862  CG  LYS B   9      19.797  11.383  30.047  1.00 57.88           C  
ATOM   1863  CD  LYS B   9      20.953  10.516  30.531  1.00 57.88           C  
ATOM   1864  CE  LYS B   9      21.766   9.969  29.359  1.00 57.88           C  
ATOM   1865  NZ  LYS B   9      22.891   9.102  29.828  1.00 57.88           N  
ATOM   1866  N   ASP B  10      16.531  13.375  32.781  1.00 63.22           N  
ATOM   1867  CA  ASP B  10      15.492  13.180  33.781  1.00 63.22           C  
ATOM   1868  C   ASP B  10      14.125  13.578  33.219  1.00 63.22           C  
ATOM   1869  CB  ASP B  10      15.797  13.984  35.062  1.00 63.22           C  
ATOM   1870  O   ASP B  10      13.125  12.891  33.469  1.00 63.22           O  
ATOM   1871  CG  ASP B  10      15.297  13.305  36.312  1.00 63.22           C  
ATOM   1872  OD1 ASP B  10      14.648  12.242  36.219  1.00 63.22           O  
ATOM   1873  OD2 ASP B  10      15.562  13.844  37.406  1.00 63.22           O  
ATOM   1874  N   ASN B  11      14.117  14.562  32.219  1.00 69.75           N  
ATOM   1875  CA  ASN B  11      12.828  15.008  31.688  1.00 69.75           C  
ATOM   1876  C   ASN B  11      12.250  14.008  30.688  1.00 69.75           C  
ATOM   1877  CB  ASN B  11      12.961  16.391  31.047  1.00 69.75           C  
ATOM   1878  O   ASN B  11      11.062  13.703  30.734  1.00 69.75           O  
ATOM   1879  CG  ASN B  11      12.578  17.516  31.984  1.00 69.75           C  
ATOM   1880  ND2 ASN B  11      12.867  18.750  31.578  1.00 69.75           N  
ATOM   1881  OD1 ASN B  11      12.023  17.281  33.062  1.00 69.75           O  
ATOM   1882  N   THR B  12      13.094  13.453  29.906  1.00 76.25           N  
ATOM   1883  CA  THR B  12      12.602  12.477  28.938  1.00 76.25           C  
ATOM   1884  C   THR B  12      12.109  11.219  29.656  1.00 76.25           C  
ATOM   1885  CB  THR B  12      13.695  12.094  27.922  1.00 76.25           C  
ATOM   1886  O   THR B  12      11.102  10.633  29.250  1.00 76.25           O  
ATOM   1887  CG2 THR B  12      13.141  11.195  26.828  1.00 76.25           C  
ATOM   1888  OG1 THR B  12      14.234  13.281  27.328  1.00 76.25           O  
ATOM   1889  N   THR B  13      12.742  11.000  30.688  1.00 79.50           N  
ATOM   1890  CA  THR B  13      12.344   9.812  31.438  1.00 79.50           C  
ATOM   1891  C   THR B  13      10.984  10.016  32.094  1.00 79.50           C  
ATOM   1892  CB  THR B  13      13.391   9.453  32.500  1.00 79.50           C  
ATOM   1893  O   THR B  13      10.164   9.094  32.125  1.00 79.50           O  
ATOM   1894  CG2 THR B  13      13.047   8.141  33.188  1.00 79.50           C  
ATOM   1895  OG1 THR B  13      14.680   9.344  31.891  1.00 79.50           O  
ATOM   1896  N   VAL B  14      10.836  11.344  32.500  1.00 83.69           N  
ATOM   1897  CA  VAL B  14       9.555  11.648  33.125  1.00 83.69           C  
ATOM   1898  C   VAL B  14       8.430  11.500  32.094  1.00 83.69           C  
ATOM   1899  CB  VAL B  14       9.547  13.062  33.719  1.00 83.69           C  
ATOM   1900  O   VAL B  14       7.395  10.898  32.406  1.00 83.69           O  
ATOM   1901  CG1 VAL B  14       8.133  13.453  34.188  1.00 83.69           C  
ATOM   1902  CG2 VAL B  14      10.516  13.148  34.906  1.00 83.69           C  
ATOM   1903  N   PHE B  15       8.719  11.977  30.969  1.00 85.25           N  
ATOM   1904  CA  PHE B  15       7.680  11.922  29.953  1.00 85.25           C  
ATOM   1905  C   PHE B  15       7.484  10.484  29.469  1.00 85.25           C  
ATOM   1906  CB  PHE B  15       8.031  12.828  28.766  1.00 85.25           C  
ATOM   1907  O   PHE B  15       6.359  10.078  29.156  1.00 85.25           O  
ATOM   1908  CG  PHE B  15       7.855  14.297  29.062  1.00 85.25           C  
ATOM   1909  CD1 PHE B  15       6.586  14.859  29.109  1.00 85.25           C  
ATOM   1910  CD2 PHE B  15       8.953  15.109  29.281  1.00 85.25           C  
ATOM   1911  CE1 PHE B  15       6.414  16.219  29.391  1.00 85.25           C  
ATOM   1912  CE2 PHE B  15       8.797  16.469  29.547  1.00 85.25           C  
ATOM   1913  CZ  PHE B  15       7.523  17.016  29.594  1.00 85.25           C  
ATOM   1914  N   THR B  16       8.523   9.742  29.406  1.00 86.50           N  
ATOM   1915  CA  THR B  16       8.406   8.336  29.031  1.00 86.50           C  
ATOM   1916  C   THR B  16       7.559   7.578  30.047  1.00 86.50           C  
ATOM   1917  CB  THR B  16       9.797   7.672  28.922  1.00 86.50           C  
ATOM   1918  O   THR B  16       6.703   6.773  29.672  1.00 86.50           O  
ATOM   1919  CG2 THR B  16       9.672   6.180  28.625  1.00 86.50           C  
ATOM   1920  OG1 THR B  16      10.539   8.305  27.875  1.00 86.50           O  
ATOM   1921  N   ARG B  17       7.766   7.859  31.250  1.00 87.44           N  
ATOM   1922  CA  ARG B  17       6.988   7.207  32.281  1.00 87.44           C  
ATOM   1923  C   ARG B  17       5.516   7.578  32.188  1.00 87.44           C  
ATOM   1924  CB  ARG B  17       7.531   7.570  33.688  1.00 87.44           C  
ATOM   1925  O   ARG B  17       4.641   6.730  32.375  1.00 87.44           O  
ATOM   1926  CG  ARG B  17       8.820   6.855  34.031  1.00 87.44           C  
ATOM   1927  CD  ARG B  17       9.242   7.148  35.469  1.00 87.44           C  
ATOM   1928  NE  ARG B  17       9.656   8.539  35.656  1.00 87.44           N  
ATOM   1929  NH1 ARG B  17      10.102   8.344  37.906  1.00 87.44           N  
ATOM   1930  NH2 ARG B  17      10.414  10.352  36.844  1.00 87.44           N  
ATOM   1931  CZ  ARG B  17      10.055   9.070  36.781  1.00 87.44           C  
ATOM   1932  N   ILE B  18       5.324   8.836  31.922  1.00 88.81           N  
ATOM   1933  CA  ILE B  18       3.943   9.281  31.781  1.00 88.81           C  
ATOM   1934  C   ILE B  18       3.277   8.531  30.625  1.00 88.81           C  
ATOM   1935  CB  ILE B  18       3.863  10.812  31.547  1.00 88.81           C  
ATOM   1936  O   ILE B  18       2.166   8.023  30.766  1.00 88.81           O  
ATOM   1937  CG1 ILE B  18       4.258  11.570  32.812  1.00 88.81           C  
ATOM   1938  CG2 ILE B  18       2.461  11.211  31.078  1.00 88.81           C  
ATOM   1939  CD1 ILE B  18       4.434  13.070  32.625  1.00 88.81           C  
ATOM   1940  N   LEU B  19       3.969   8.438  29.531  1.00 86.50           N  
ATOM   1941  CA  LEU B  19       3.404   7.766  28.359  1.00 86.50           C  
ATOM   1942  C   LEU B  19       3.186   6.281  28.641  1.00 86.50           C  
ATOM   1943  CB  LEU B  19       4.316   7.938  27.141  1.00 86.50           C  
ATOM   1944  O   LEU B  19       2.156   5.719  28.266  1.00 86.50           O  
ATOM   1945  CG  LEU B  19       4.375   9.336  26.531  1.00 86.50           C  
ATOM   1946  CD1 LEU B  19       5.320   9.352  25.328  1.00 86.50           C  
ATOM   1947  CD2 LEU B  19       2.979   9.797  26.125  1.00 86.50           C  
ATOM   1948  N   ASP B  20       4.129   5.707  29.312  1.00 87.06           N  
ATOM   1949  CA  ASP B  20       3.996   4.289  29.641  1.00 87.06           C  
ATOM   1950  C   ASP B  20       2.787   4.051  30.547  1.00 87.06           C  
ATOM   1951  CB  ASP B  20       5.266   3.771  30.312  1.00 87.06           C  
ATOM   1952  O   ASP B  20       2.049   3.080  30.359  1.00 87.06           O  
ATOM   1953  CG  ASP B  20       6.434   3.635  29.359  1.00 87.06           C  
ATOM   1954  OD1 ASP B  20       6.215   3.641  28.125  1.00 87.06           O  
ATOM   1955  OD2 ASP B  20       7.582   3.516  29.828  1.00 87.06           O  
ATOM   1956  N   ARG B  21       2.619   4.906  31.422  1.00 89.81           N  
ATOM   1957  CA  ARG B  21       1.483   4.785  32.344  1.00 89.81           C  
ATOM   1958  C   ARG B  21       0.165   4.965  31.594  1.00 89.81           C  
ATOM   1959  CB  ARG B  21       1.588   5.805  33.469  1.00 89.81           C  
ATOM   1960  O   ARG B  21      -0.808   4.258  31.859  1.00 89.81           O  
ATOM   1961  CG  ARG B  21       2.582   5.422  34.562  1.00 89.81           C  
ATOM   1962  CD  ARG B  21       2.578   6.422  35.688  1.00 89.81           C  
ATOM   1963  NE  ARG B  21       3.664   6.168  36.656  1.00 89.81           N  
ATOM   1964  NH1 ARG B  21       3.291   8.062  37.906  1.00 89.81           N  
ATOM   1965  NH2 ARG B  21       4.988   6.625  38.469  1.00 89.81           N  
ATOM   1966  CZ  ARG B  21       3.979   6.953  37.656  1.00 89.81           C  
ATOM   1967  N   LEU B  22       0.189   5.910  30.703  1.00 90.25           N  
ATOM   1968  CA  LEU B  22      -1.023   6.168  29.922  1.00 90.25           C  
ATOM   1969  C   LEU B  22      -1.400   4.957  29.078  1.00 90.25           C  
ATOM   1970  CB  LEU B  22      -0.838   7.395  29.031  1.00 90.25           C  
ATOM   1971  O   LEU B  22      -2.584   4.648  28.922  1.00 90.25           O  
ATOM   1972  CG  LEU B  22      -0.825   8.758  29.734  1.00 90.25           C  
ATOM   1973  CD1 LEU B  22      -0.525   9.867  28.719  1.00 90.25           C  
ATOM   1974  CD2 LEU B  22      -2.154   9.008  30.438  1.00 90.25           C  
ATOM   1975  N   LEU B  23      -0.408   4.219  28.594  1.00 90.00           N  
ATOM   1976  CA  LEU B  23      -0.685   3.129  27.656  1.00 90.00           C  
ATOM   1977  C   LEU B  23      -0.836   1.806  28.406  1.00 90.00           C  
ATOM   1978  CB  LEU B  23       0.431   3.018  26.609  1.00 90.00           C  
ATOM   1979  O   LEU B  23      -1.325   0.825  27.844  1.00 90.00           O  
ATOM   1980  CG  LEU B  23       0.527   4.160  25.609  1.00 90.00           C  
ATOM   1981  CD1 LEU B  23       1.723   3.949  24.688  1.00 90.00           C  
ATOM   1982  CD2 LEU B  23      -0.763   4.270  24.797  1.00 90.00           C  
ATOM   1983  N   ASP B  24      -0.434   1.885  29.625  1.00 89.31           N  
ATOM   1984  CA  ASP B  24      -0.553   0.655  30.406  1.00 89.31           C  
ATOM   1985  C   ASP B  24      -2.018   0.285  30.625  1.00 89.31           C  
ATOM   1986  CB  ASP B  24       0.163   0.798  31.750  1.00 89.31           C  
ATOM   1987  O   ASP B  24      -2.748   1.003  31.312  1.00 89.31           O  
ATOM   1988  CG  ASP B  24       0.295  -0.520  32.500  1.00 89.31           C  
ATOM   1989  OD1 ASP B  24       0.080  -1.589  31.891  1.00 89.31           O  
ATOM   1990  OD2 ASP B  24       0.614  -0.487  33.719  1.00 89.31           O  
ATOM   1991  N   GLY B  25      -2.469  -0.769  29.938  1.00 86.06           N  
ATOM   1992  CA  GLY B  25      -3.832  -1.263  30.062  1.00 86.06           C  
ATOM   1993  C   GLY B  25      -4.812  -0.530  29.172  1.00 86.06           C  
ATOM   1994  O   GLY B  25      -6.016  -0.808  29.203  1.00 86.06           O  
ATOM   1995  N   TYR B  26      -4.312   0.438  28.516  1.00 91.00           N  
ATOM   1996  CA  TYR B  26      -5.184   1.174  27.609  1.00 91.00           C  
ATOM   1997  C   TYR B  26      -5.656   0.283  26.469  1.00 91.00           C  
ATOM   1998  CB  TYR B  26      -4.457   2.400  27.047  1.00 91.00           C  
ATOM   1999  O   TYR B  26      -4.848  -0.398  25.828  1.00 91.00           O  
ATOM   2000  CG  TYR B  26      -5.309   3.248  26.125  1.00 91.00           C  
ATOM   2001  CD1 TYR B  26      -5.227   3.121  24.750  1.00 91.00           C  
ATOM   2002  CD2 TYR B  26      -6.203   4.180  26.656  1.00 91.00           C  
ATOM   2003  CE1 TYR B  26      -6.012   3.902  23.906  1.00 91.00           C  
ATOM   2004  CE2 TYR B  26      -6.992   4.965  25.828  1.00 91.00           C  
ATOM   2005  OH  TYR B  26      -7.668   5.594  23.625  1.00 91.00           O  
ATOM   2006  CZ  TYR B  26      -6.891   4.820  24.453  1.00 91.00           C  
ATOM   2007  N   ASP B  27      -6.957   0.149  26.234  1.00 89.69           N  
ATOM   2008  CA  ASP B  27      -7.539  -0.683  25.172  1.00 89.69           C  
ATOM   2009  C   ASP B  27      -8.109   0.173  24.047  1.00 89.69           C  
ATOM   2010  CB  ASP B  27      -8.633  -1.585  25.750  1.00 89.69           C  
ATOM   2011  O   ASP B  27      -9.188   0.753  24.188  1.00 89.69           O  
ATOM   2012  CG  ASP B  27      -9.023  -2.721  24.828  1.00 89.69           C  
ATOM   2013  OD1 ASP B  27      -8.695  -2.656  23.625  1.00 89.69           O  
ATOM   2014  OD2 ASP B  27      -9.656  -3.684  25.297  1.00 89.69           O  
ATOM   2015  N   ASN B  28      -7.344   0.240  23.031  1.00 90.81           N  
ATOM   2016  CA  ASN B  28      -7.746   1.109  21.938  1.00 90.81           C  
ATOM   2017  C   ASN B  28      -8.828   0.463  21.078  1.00 90.81           C  
ATOM   2018  CB  ASN B  28      -6.539   1.479  21.078  1.00 90.81           C  
ATOM   2019  O   ASN B  28      -9.305   1.063  20.109  1.00 90.81           O  
ATOM   2020  CG  ASN B  28      -5.855   0.267  20.469  1.00 90.81           C  
ATOM   2021  ND2 ASN B  28      -4.730   0.490  19.797  1.00 90.81           N  
ATOM   2022  OD1 ASN B  28      -6.340  -0.861  20.609  1.00 90.81           O  
ATOM   2023  N   ARG B  29      -9.383  -0.717  21.469  1.00 90.62           N  
ATOM   2024  CA  ARG B  29     -10.492  -1.359  20.766  1.00 90.62           C  
ATOM   2025  C   ARG B  29     -11.828  -0.750  21.172  1.00 90.62           C  
ATOM   2026  CB  ARG B  29     -10.492  -2.865  21.031  1.00 90.62           C  
ATOM   2027  O   ARG B  29     -12.820  -0.889  20.469  1.00 90.62           O  
ATOM   2028  CG  ARG B  29      -9.227  -3.574  20.609  1.00 90.62           C  
ATOM   2029  CD  ARG B  29      -9.172  -5.008  21.109  1.00 90.62           C  
ATOM   2030  NE  ARG B  29      -9.086  -5.066  22.562  1.00 90.62           N  
ATOM   2031  NH1 ARG B  29      -9.109  -7.371  22.688  1.00 90.62           N  
ATOM   2032  NH2 ARG B  29      -8.977  -6.121  24.594  1.00 90.62           N  
ATOM   2033  CZ  ARG B  29      -9.062  -6.188  23.281  1.00 90.62           C  
ATOM   2034  N   LEU B  30     -11.758  -0.084  22.281  1.00 90.69           N  
ATOM   2035  CA  LEU B  30     -12.992   0.425  22.859  1.00 90.69           C  
ATOM   2036  C   LEU B  30     -13.031   1.949  22.812  1.00 90.69           C  
ATOM   2037  CB  LEU B  30     -13.133  -0.056  24.312  1.00 90.69           C  
ATOM   2038  O   LEU B  30     -12.031   2.607  23.125  1.00 90.69           O  
ATOM   2039  CG  LEU B  30     -12.977  -1.560  24.547  1.00 90.69           C  
ATOM   2040  CD1 LEU B  30     -13.008  -1.871  26.031  1.00 90.69           C  
ATOM   2041  CD2 LEU B  30     -14.070  -2.328  23.812  1.00 90.69           C  
ATOM   2042  N   ARG B  31     -14.234   2.420  22.453  1.00 91.19           N  
ATOM   2043  CA  ARG B  31     -14.391   3.871  22.422  1.00 91.19           C  
ATOM   2044  C   ARG B  31     -14.445   4.438  23.844  1.00 91.19           C  
ATOM   2045  CB  ARG B  31     -15.648   4.266  21.656  1.00 91.19           C  
ATOM   2046  O   ARG B  31     -14.828   3.736  24.781  1.00 91.19           O  
ATOM   2047  CG  ARG B  31     -16.938   3.832  22.312  1.00 91.19           C  
ATOM   2048  CD  ARG B  31     -18.156   4.480  21.672  1.00 91.19           C  
ATOM   2049  NE  ARG B  31     -19.375   4.258  22.453  1.00 91.19           N  
ATOM   2050  NH1 ARG B  31     -19.234   6.246  23.609  1.00 91.19           N  
ATOM   2051  NH2 ARG B  31     -20.969   4.797  24.000  1.00 91.19           N  
ATOM   2052  CZ  ARG B  31     -19.859   5.102  23.359  1.00 91.19           C  
ATOM   2053  N   PRO B  32     -14.078   5.723  23.891  1.00 92.12           N  
ATOM   2054  CA  PRO B  32     -14.188   6.359  25.203  1.00 92.12           C  
ATOM   2055  C   PRO B  32     -15.633   6.449  25.688  1.00 92.12           C  
ATOM   2056  CB  PRO B  32     -13.602   7.754  24.969  1.00 92.12           C  
ATOM   2057  O   PRO B  32     -16.547   6.727  24.906  1.00 92.12           O  
ATOM   2058  CG  PRO B  32     -12.820   7.637  23.703  1.00 92.12           C  
ATOM   2059  CD  PRO B  32     -13.422   6.535  22.875  1.00 92.12           C  
ATOM   2060  N   GLY B  33     -15.797   6.109  26.938  1.00 86.62           N  
ATOM   2061  CA  GLY B  33     -17.094   6.262  27.562  1.00 86.62           C  
ATOM   2062  C   GLY B  33     -18.062   5.137  27.234  1.00 86.62           C  
ATOM   2063  O   GLY B  33     -19.266   5.262  27.438  1.00 86.62           O  
ATOM   2064  N   LEU B  34     -17.531   4.141  26.672  1.00 84.62           N  
ATOM   2065  CA  LEU B  34     -18.391   3.018  26.297  1.00 84.62           C  
ATOM   2066  C   LEU B  34     -19.219   2.541  27.469  1.00 84.62           C  
ATOM   2067  CB  LEU B  34     -17.531   1.862  25.750  1.00 84.62           C  
ATOM   2068  O   LEU B  34     -18.688   2.291  28.562  1.00 84.62           O  
ATOM   2069  CG  LEU B  34     -18.297   0.620  25.281  1.00 84.62           C  
ATOM   2070  CD1 LEU B  34     -19.078   0.919  24.016  1.00 84.62           C  
ATOM   2071  CD2 LEU B  34     -17.344  -0.547  25.078  1.00 84.62           C  
ATOM   2072  N   GLY B  35     -20.531   2.455  27.250  1.00 74.38           N  
ATOM   2073  CA  GLY B  35     -21.469   2.010  28.266  1.00 74.38           C  
ATOM   2074  C   GLY B  35     -21.922   3.127  29.188  1.00 74.38           C  
ATOM   2075  O   GLY B  35     -22.828   2.941  30.000  1.00 74.38           O  
ATOM   2076  N   GLU B  36     -21.297   4.309  29.172  1.00 79.56           N  
ATOM   2077  CA  GLU B  36     -21.594   5.402  30.094  1.00 79.56           C  
ATOM   2078  C   GLU B  36     -22.156   6.613  29.344  1.00 79.56           C  
ATOM   2079  CB  GLU B  36     -20.344   5.801  30.875  1.00 79.56           C  
ATOM   2080  O   GLU B  36     -23.156   7.195  29.766  1.00 79.56           O  
ATOM   2081  CG  GLU B  36     -19.844   4.715  31.812  1.00 79.56           C  
ATOM   2082  CD  GLU B  36     -18.609   5.129  32.594  1.00 79.56           C  
ATOM   2083  OE1 GLU B  36     -18.109   4.320  33.406  1.00 79.56           O  
ATOM   2084  OE2 GLU B  36     -18.141   6.270  32.406  1.00 79.56           O  
ATOM   2085  N   ARG B  37     -21.484   6.973  28.359  1.00 87.38           N  
ATOM   2086  CA  ARG B  37     -21.875   8.180  27.641  1.00 87.38           C  
ATOM   2087  C   ARG B  37     -21.516   8.086  26.156  1.00 87.38           C  
ATOM   2088  CB  ARG B  37     -21.219   9.414  28.266  1.00 87.38           C  
ATOM   2089  O   ARG B  37     -20.797   7.172  25.750  1.00 87.38           O  
ATOM   2090  CG  ARG B  37     -19.703   9.398  28.188  1.00 87.38           C  
ATOM   2091  CD  ARG B  37     -19.094  10.656  28.797  1.00 87.38           C  
ATOM   2092  NE  ARG B  37     -17.625  10.625  28.750  1.00 87.38           N  
ATOM   2093  NH1 ARG B  37     -17.453  11.766  26.750  1.00 87.38           N  
ATOM   2094  NH2 ARG B  37     -15.562  11.062  27.844  1.00 87.38           N  
ATOM   2095  CZ  ARG B  37     -16.891  11.148  27.781  1.00 87.38           C  
ATOM   2096  N   VAL B  38     -22.109   8.992  25.500  1.00 93.38           N  
ATOM   2097  CA  VAL B  38     -21.797   9.125  24.078  1.00 93.38           C  
ATOM   2098  C   VAL B  38     -20.484   9.875  23.906  1.00 93.38           C  
ATOM   2099  CB  VAL B  38     -22.922   9.852  23.312  1.00 93.38           C  
ATOM   2100  O   VAL B  38     -20.172  10.789  24.672  1.00 93.38           O  
ATOM   2101  CG1 VAL B  38     -22.531  10.078  21.859  1.00 93.38           C  
ATOM   2102  CG2 VAL B  38     -24.219   9.047  23.391  1.00 93.38           C  
ATOM   2103  N   THR B  39     -19.641   9.406  23.047  1.00 95.31           N  
ATOM   2104  CA  THR B  39     -18.406  10.117  22.750  1.00 95.31           C  
ATOM   2105  C   THR B  39     -18.672  11.281  21.797  1.00 95.31           C  
ATOM   2106  CB  THR B  39     -17.359   9.180  22.125  1.00 95.31           C  
ATOM   2107  O   THR B  39     -19.156  11.078  20.672  1.00 95.31           O  
ATOM   2108  CG2 THR B  39     -16.031   9.906  21.922  1.00 95.31           C  
ATOM   2109  OG1 THR B  39     -17.141   8.070  23.016  1.00 95.31           O  
ATOM   2110  N   GLU B  40     -18.375  12.438  22.219  1.00 96.62           N  
ATOM   2111  CA  GLU B  40     -18.547  13.633  21.406  1.00 96.62           C  
ATOM   2112  C   GLU B  40     -17.266  13.984  20.656  1.00 96.62           C  
ATOM   2113  CB  GLU B  40     -19.000  14.812  22.266  1.00 96.62           C  
ATOM   2114  O   GLU B  40     -16.219  14.203  21.266  1.00 96.62           O  
ATOM   2115  CG  GLU B  40     -20.344  14.602  22.938  1.00 96.62           C  
ATOM   2116  CD  GLU B  40     -20.734  15.734  23.875  1.00 96.62           C  
ATOM   2117  OE1 GLU B  40     -21.781  15.641  24.547  1.00 96.62           O  
ATOM   2118  OE2 GLU B  40     -19.969  16.734  23.938  1.00 96.62           O  
ATOM   2119  N   VAL B  41     -17.375  13.977  19.344  1.00 96.81           N  
ATOM   2120  CA  VAL B  41     -16.234  14.352  18.516  1.00 96.81           C  
ATOM   2121  C   VAL B  41     -16.453  15.727  17.906  1.00 96.81           C  
ATOM   2122  CB  VAL B  41     -15.977  13.305  17.406  1.00 96.81           C  
ATOM   2123  O   VAL B  41     -17.359  15.914  17.094  1.00 96.81           O  
ATOM   2124  CG1 VAL B  41     -14.758  13.703  16.562  1.00 96.81           C  
ATOM   2125  CG2 VAL B  41     -15.789  11.914  18.016  1.00 96.81           C  
ATOM   2126  N   LYS B  42     -15.625  16.672  18.312  1.00 95.88           N  
ATOM   2127  CA  LYS B  42     -15.680  18.016  17.734  1.00 95.88           C  
ATOM   2128  C   LYS B  42     -14.766  18.125  16.516  1.00 95.88           C  
ATOM   2129  CB  LYS B  42     -15.281  19.062  18.766  1.00 95.88           C  
ATOM   2130  O   LYS B  42     -13.633  17.641  16.531  1.00 95.88           O  
ATOM   2131  CG  LYS B  42     -16.234  19.141  19.969  1.00 95.88           C  
ATOM   2132  CD  LYS B  42     -15.836  20.266  20.922  1.00 95.88           C  
ATOM   2133  CE  LYS B  42     -16.797  20.359  22.094  1.00 95.88           C  
ATOM   2134  NZ  LYS B  42     -16.453  21.500  23.000  1.00 95.88           N  
ATOM   2135  N   THR B  43     -15.336  18.688  15.484  1.00 94.25           N  
ATOM   2136  CA  THR B  43     -14.586  18.703  14.234  1.00 94.25           C  
ATOM   2137  C   THR B  43     -14.516  20.125  13.664  1.00 94.25           C  
ATOM   2138  CB  THR B  43     -15.219  17.766  13.188  1.00 94.25           C  
ATOM   2139  O   THR B  43     -15.453  20.906  13.820  1.00 94.25           O  
ATOM   2140  CG2 THR B  43     -15.211  16.328  13.664  1.00 94.25           C  
ATOM   2141  OG1 THR B  43     -16.578  18.172  12.953  1.00 94.25           O  
ATOM   2142  N   ASP B  44     -13.391  20.531  13.133  1.00 90.88           N  
ATOM   2143  CA  ASP B  44     -13.250  21.719  12.289  1.00 90.88           C  
ATOM   2144  C   ASP B  44     -12.398  21.422  11.055  1.00 90.88           C  
ATOM   2145  CB  ASP B  44     -12.633  22.875  13.078  1.00 90.88           C  
ATOM   2146  O   ASP B  44     -11.602  20.484  11.062  1.00 90.88           O  
ATOM   2147  CG  ASP B  44     -11.195  22.609  13.500  1.00 90.88           C  
ATOM   2148  OD1 ASP B  44     -10.266  22.953  12.750  1.00 90.88           O  
ATOM   2149  OD2 ASP B  44     -11.000  22.031  14.602  1.00 90.88           O  
ATOM   2150  N   ILE B  45     -12.648  22.172   9.953  1.00 92.75           N  
ATOM   2151  CA  ILE B  45     -12.008  21.922   8.664  1.00 92.75           C  
ATOM   2152  C   ILE B  45     -11.328  23.203   8.180  1.00 92.75           C  
ATOM   2153  CB  ILE B  45     -13.023  21.422   7.613  1.00 92.75           C  
ATOM   2154  O   ILE B  45     -11.938  24.281   8.188  1.00 92.75           O  
ATOM   2155  CG1 ILE B  45     -13.672  20.125   8.078  1.00 92.75           C  
ATOM   2156  CG2 ILE B  45     -12.344  21.234   6.254  1.00 92.75           C  
ATOM   2157  CD1 ILE B  45     -14.797  19.641   7.180  1.00 92.75           C  
ATOM   2158  N   PHE B  46     -10.047  23.109   7.895  1.00 89.69           N  
ATOM   2159  CA  PHE B  46      -9.336  24.188   7.219  1.00 89.69           C  
ATOM   2160  C   PHE B  46      -8.992  23.797   5.785  1.00 89.69           C  
ATOM   2161  CB  PHE B  46      -8.062  24.562   7.984  1.00 89.69           C  
ATOM   2162  O   PHE B  46      -8.164  22.906   5.562  1.00 89.69           O  
ATOM   2163  CG  PHE B  46      -7.324  25.734   7.398  1.00 89.69           C  
ATOM   2164  CD1 PHE B  46      -6.164  25.547   6.652  1.00 89.69           C  
ATOM   2165  CD2 PHE B  46      -7.785  27.031   7.594  1.00 89.69           C  
ATOM   2166  CE1 PHE B  46      -5.480  26.625   6.109  1.00 89.69           C  
ATOM   2167  CE2 PHE B  46      -7.105  28.125   7.055  1.00 89.69           C  
ATOM   2168  CZ  PHE B  46      -5.953  27.922   6.312  1.00 89.69           C  
ATOM   2169  N   VAL B  47      -9.609  24.469   4.840  1.00 91.25           N  
ATOM   2170  CA  VAL B  47      -9.445  24.156   3.428  1.00 91.25           C  
ATOM   2171  C   VAL B  47      -8.234  24.891   2.867  1.00 91.25           C  
ATOM   2172  CB  VAL B  47     -10.703  24.500   2.611  1.00 91.25           C  
ATOM   2173  O   VAL B  47      -8.219  26.125   2.809  1.00 91.25           O  
ATOM   2174  CG1 VAL B  47     -10.523  24.141   1.141  1.00 91.25           C  
ATOM   2175  CG2 VAL B  47     -11.930  23.797   3.191  1.00 91.25           C  
ATOM   2176  N   THR B  48      -7.273  24.125   2.445  1.00 86.38           N  
ATOM   2177  CA  THR B  48      -6.070  24.734   1.887  1.00 86.38           C  
ATOM   2178  C   THR B  48      -6.219  24.938   0.384  1.00 86.38           C  
ATOM   2179  CB  THR B  48      -4.828  23.859   2.162  1.00 86.38           C  
ATOM   2180  O   THR B  48      -5.652  25.891  -0.174  1.00 86.38           O  
ATOM   2181  CG2 THR B  48      -4.527  23.781   3.656  1.00 86.38           C  
ATOM   2182  OG1 THR B  48      -5.055  22.531   1.666  1.00 86.38           O  
ATOM   2183  N   SER B  49      -6.949  24.031  -0.232  1.00 86.38           N  
ATOM   2184  CA  SER B  49      -7.156  24.141  -1.673  1.00 86.38           C  
ATOM   2185  C   SER B  49      -8.516  23.578  -2.078  1.00 86.38           C  
ATOM   2186  CB  SER B  49      -6.051  23.391  -2.432  1.00 86.38           C  
ATOM   2187  O   SER B  49      -8.906  22.484  -1.653  1.00 86.38           O  
ATOM   2188  OG  SER B  49      -6.297  23.422  -3.826  1.00 86.38           O  
ATOM   2189  N   PHE B  50      -9.211  24.469  -2.768  1.00 89.69           N  
ATOM   2190  CA  PHE B  50     -10.500  24.047  -3.311  1.00 89.69           C  
ATOM   2191  C   PHE B  50     -10.445  23.969  -4.832  1.00 89.69           C  
ATOM   2192  CB  PHE B  50     -11.609  25.000  -2.871  1.00 89.69           C  
ATOM   2193  O   PHE B  50     -10.164  24.953  -5.500  1.00 89.69           O  
ATOM   2194  CG  PHE B  50     -13.000  24.500  -3.191  1.00 89.69           C  
ATOM   2195  CD1 PHE B  50     -13.555  24.719  -4.445  1.00 89.69           C  
ATOM   2196  CD2 PHE B  50     -13.734  23.812  -2.238  1.00 89.69           C  
ATOM   2197  CE1 PHE B  50     -14.836  24.266  -4.742  1.00 89.69           C  
ATOM   2198  CE2 PHE B  50     -15.016  23.344  -2.531  1.00 89.69           C  
ATOM   2199  CZ  PHE B  50     -15.570  23.578  -3.783  1.00 89.69           C  
ATOM   2200  N   GLY B  51     -10.758  22.781  -5.312  1.00 85.56           N  
ATOM   2201  CA  GLY B  51     -10.695  22.547  -6.746  1.00 85.56           C  
ATOM   2202  C   GLY B  51      -9.609  21.578  -7.145  1.00 85.56           C  
ATOM   2203  O   GLY B  51      -8.734  21.250  -6.336  1.00 85.56           O  
ATOM   2204  N   PRO B  52      -9.625  21.125  -8.320  1.00 86.00           N  
ATOM   2205  CA  PRO B  52     -10.523  21.516  -9.398  1.00 86.00           C  
ATOM   2206  C   PRO B  52     -11.930  20.938  -9.234  1.00 86.00           C  
ATOM   2207  CB  PRO B  52      -9.844  20.953 -10.648  1.00 86.00           C  
ATOM   2208  O   PRO B  52     -12.141  20.047  -8.422  1.00 86.00           O  
ATOM   2209  CG  PRO B  52      -9.125  19.734 -10.172  1.00 86.00           C  
ATOM   2210  CD  PRO B  52      -8.617  19.984  -8.781  1.00 86.00           C  
ATOM   2211  N   VAL B  53     -12.852  21.641 -10.055  1.00 89.25           N  
ATOM   2212  CA  VAL B  53     -14.234  21.188 -10.141  1.00 89.25           C  
ATOM   2213  C   VAL B  53     -14.523  20.672 -11.555  1.00 89.25           C  
ATOM   2214  CB  VAL B  53     -15.234  22.312  -9.773  1.00 89.25           C  
ATOM   2215  O   VAL B  53     -14.234  21.344 -12.539  1.00 89.25           O  
ATOM   2216  CG1 VAL B  53     -16.672  21.812  -9.883  1.00 89.25           C  
ATOM   2217  CG2 VAL B  53     -14.953  22.828  -8.367  1.00 89.25           C  
ATOM   2218  N   SER B  54     -15.047  19.438 -11.609  1.00 87.56           N  
ATOM   2219  CA  SER B  54     -15.359  18.828 -12.898  1.00 87.56           C  
ATOM   2220  C   SER B  54     -16.859  18.734 -13.117  1.00 87.56           C  
ATOM   2221  CB  SER B  54     -14.734  17.438 -12.984  1.00 87.56           C  
ATOM   2222  O   SER B  54     -17.547  17.969 -12.445  1.00 87.56           O  
ATOM   2223  OG  SER B  54     -15.133  16.781 -14.180  1.00 87.56           O  
ATOM   2224  N   ASP B  55     -17.297  19.438 -14.203  1.00 85.62           N  
ATOM   2225  CA  ASP B  55     -18.703  19.375 -14.555  1.00 85.62           C  
ATOM   2226  C   ASP B  55     -19.062  18.016 -15.156  1.00 85.62           C  
ATOM   2227  CB  ASP B  55     -19.078  20.500 -15.523  1.00 85.62           C  
ATOM   2228  O   ASP B  55     -20.172  17.516 -14.969  1.00 85.62           O  
ATOM   2229  CG  ASP B  55     -18.891  21.875 -14.930  1.00 85.62           C  
ATOM   2230  OD1 ASP B  55     -18.719  22.000 -13.695  1.00 85.62           O  
ATOM   2231  OD2 ASP B  55     -18.922  22.859 -15.695  1.00 85.62           O  
ATOM   2232  N   HIS B  56     -18.109  17.547 -15.797  1.00 79.25           N  
ATOM   2233  CA  HIS B  56     -18.328  16.281 -16.500  1.00 79.25           C  
ATOM   2234  C   HIS B  56     -18.500  15.125 -15.523  1.00 79.25           C  
ATOM   2235  CB  HIS B  56     -17.188  15.992 -17.469  1.00 79.25           C  
ATOM   2236  O   HIS B  56     -19.453  14.352 -15.625  1.00 79.25           O  
ATOM   2237  CG  HIS B  56     -17.391  14.758 -18.281  1.00 79.25           C  
ATOM   2238  CD2 HIS B  56     -17.906  14.578 -19.531  1.00 79.25           C  
ATOM   2239  ND1 HIS B  56     -17.047  13.500 -17.828  1.00 79.25           N  
ATOM   2240  CE1 HIS B  56     -17.344  12.609 -18.750  1.00 79.25           C  
ATOM   2241  NE2 HIS B  56     -17.859  13.234 -19.797  1.00 79.25           N  
ATOM   2242  N   ASP B  57     -17.719  15.148 -14.578  1.00 80.12           N  
ATOM   2243  CA  ASP B  57     -17.750  14.039 -13.633  1.00 80.12           C  
ATOM   2244  C   ASP B  57     -18.594  14.367 -12.414  1.00 80.12           C  
ATOM   2245  CB  ASP B  57     -16.328  13.664 -13.195  1.00 80.12           C  
ATOM   2246  O   ASP B  57     -18.891  13.492 -11.602  1.00 80.12           O  
ATOM   2247  CG  ASP B  57     -15.469  13.141 -14.336  1.00 80.12           C  
ATOM   2248  OD1 ASP B  57     -16.000  12.422 -15.211  1.00 80.12           O  
ATOM   2249  OD2 ASP B  57     -14.258  13.445 -14.352  1.00 80.12           O  
ATOM   2250  N   MET B  58     -19.047  15.547 -12.266  1.00 87.88           N  
ATOM   2251  CA  MET B  58     -19.797  16.031 -11.117  1.00 87.88           C  
ATOM   2252  C   MET B  58     -19.062  15.758  -9.812  1.00 87.88           C  
ATOM   2253  CB  MET B  58     -21.188  15.375 -11.078  1.00 87.88           C  
ATOM   2254  O   MET B  58     -19.625  15.195  -8.875  1.00 87.88           O  
ATOM   2255  CG  MET B  58     -22.062  15.734 -12.266  1.00 87.88           C  
ATOM   2256  SD  MET B  58     -22.656  17.469 -12.195  1.00 87.88           S  
ATOM   2257  CE  MET B  58     -24.234  17.312 -13.078  1.00 87.88           C  
ATOM   2258  N   GLU B  59     -17.875  16.141  -9.859  1.00 90.56           N  
ATOM   2259  CA  GLU B  59     -16.984  15.961  -8.711  1.00 90.56           C  
ATOM   2260  C   GLU B  59     -16.109  17.188  -8.492  1.00 90.56           C  
ATOM   2261  CB  GLU B  59     -16.125  14.711  -8.891  1.00 90.56           C  
ATOM   2262  O   GLU B  59     -15.953  18.016  -9.391  1.00 90.56           O  
ATOM   2263  CG  GLU B  59     -16.922  13.422  -9.008  1.00 90.56           C  
ATOM   2264  CD  GLU B  59     -16.078  12.211  -9.367  1.00 90.56           C  
ATOM   2265  OE1 GLU B  59     -16.641  11.133  -9.656  1.00 90.56           O  
ATOM   2266  OE2 GLU B  59     -14.828  12.352  -9.359  1.00 90.56           O  
ATOM   2267  N   TYR B  60     -15.625  17.344  -7.281  1.00 92.00           N  
ATOM   2268  CA  TYR B  60     -14.641  18.375  -6.965  1.00 92.00           C  
ATOM   2269  C   TYR B  60     -13.570  17.844  -6.020  1.00 92.00           C  
ATOM   2270  CB  TYR B  60     -15.320  19.594  -6.340  1.00 92.00           C  
ATOM   2271  O   TYR B  60     -13.789  16.844  -5.328  1.00 92.00           O  
ATOM   2272  CG  TYR B  60     -15.828  19.359  -4.938  1.00 92.00           C  
ATOM   2273  CD1 TYR B  60     -17.000  18.656  -4.711  1.00 92.00           C  
ATOM   2274  CD2 TYR B  60     -15.133  19.859  -3.838  1.00 92.00           C  
ATOM   2275  CE1 TYR B  60     -17.469  18.438  -3.422  1.00 92.00           C  
ATOM   2276  CE2 TYR B  60     -15.594  19.641  -2.543  1.00 92.00           C  
ATOM   2277  OH  TYR B  60     -17.219  18.719  -1.065  1.00 92.00           O  
ATOM   2278  CZ  TYR B  60     -16.766  18.922  -2.344  1.00 92.00           C  
ATOM   2279  N   THR B  61     -12.414  18.391  -6.062  1.00 91.44           N  
ATOM   2280  CA  THR B  61     -11.305  18.016  -5.199  1.00 91.44           C  
ATOM   2281  C   THR B  61     -11.023  19.094  -4.164  1.00 91.44           C  
ATOM   2282  CB  THR B  61     -10.031  17.734  -6.016  1.00 91.44           C  
ATOM   2283  O   THR B  61     -11.047  20.297  -4.484  1.00 91.44           O  
ATOM   2284  CG2 THR B  61      -8.883  17.281  -5.117  1.00 91.44           C  
ATOM   2285  OG1 THR B  61     -10.297  16.719  -6.988  1.00 91.44           O  
ATOM   2286  N   ILE B  62     -10.812  18.688  -2.916  1.00 92.06           N  
ATOM   2287  CA  ILE B  62     -10.547  19.641  -1.848  1.00 92.06           C  
ATOM   2288  C   ILE B  62      -9.391  19.125  -0.981  1.00 92.06           C  
ATOM   2289  CB  ILE B  62     -11.797  19.891  -0.981  1.00 92.06           C  
ATOM   2290  O   ILE B  62      -9.336  17.953  -0.649  1.00 92.06           O  
ATOM   2291  CG1 ILE B  62     -11.539  21.031   0.012  1.00 92.06           C  
ATOM   2292  CG2 ILE B  62     -12.211  18.609  -0.250  1.00 92.06           C  
ATOM   2293  CD1 ILE B  62     -12.789  21.500   0.739  1.00 92.06           C  
ATOM   2294  N   ASP B  63      -8.445  19.953  -0.694  1.00 88.50           N  
ATOM   2295  CA  ASP B  63      -7.391  19.688   0.273  1.00 88.50           C  
ATOM   2296  C   ASP B  63      -7.688  20.344   1.616  1.00 88.50           C  
ATOM   2297  CB  ASP B  63      -6.039  20.172  -0.260  1.00 88.50           C  
ATOM   2298  O   ASP B  63      -7.906  21.562   1.682  1.00 88.50           O  
ATOM   2299  CG  ASP B  63      -5.590  19.422  -1.502  1.00 88.50           C  
ATOM   2300  OD1 ASP B  63      -5.934  18.219  -1.651  1.00 88.50           O  
ATOM   2301  OD2 ASP B  63      -4.883  20.016  -2.338  1.00 88.50           O  
ATOM   2302  N   VAL B  64      -7.621  19.531   2.670  1.00 90.56           N  
ATOM   2303  CA  VAL B  64      -8.070  20.109   3.939  1.00 90.56           C  
ATOM   2304  C   VAL B  64      -7.160  19.625   5.070  1.00 90.56           C  
ATOM   2305  CB  VAL B  64      -9.539  19.734   4.242  1.00 90.56           C  
ATOM   2306  O   VAL B  64      -6.559  18.547   4.973  1.00 90.56           O  
ATOM   2307  CG1 VAL B  64     -10.461  20.250   3.139  1.00 90.56           C  
ATOM   2308  CG2 VAL B  64      -9.688  18.234   4.406  1.00 90.56           C  
ATOM   2309  N   PHE B  65      -7.051  20.469   6.094  1.00 87.62           N  
ATOM   2310  CA  PHE B  65      -6.691  20.016   7.430  1.00 87.62           C  
ATOM   2311  C   PHE B  65      -7.938  19.656   8.234  1.00 87.62           C  
ATOM   2312  CB  PHE B  65      -5.879  21.094   8.164  1.00 87.62           C  
ATOM   2313  O   PHE B  65      -8.734  20.531   8.570  1.00 87.62           O  
ATOM   2314  CG  PHE B  65      -4.477  21.250   7.645  1.00 87.62           C  
ATOM   2315  CD1 PHE B  65      -3.490  20.328   7.961  1.00 87.62           C  
ATOM   2316  CD2 PHE B  65      -4.148  22.328   6.840  1.00 87.62           C  
ATOM   2317  CE1 PHE B  65      -2.191  20.484   7.480  1.00 87.62           C  
ATOM   2318  CE2 PHE B  65      -2.854  22.500   6.355  1.00 87.62           C  
ATOM   2319  CZ  PHE B  65      -1.876  21.562   6.676  1.00 87.62           C  
ATOM   2320  N   PHE B  66      -8.102  18.391   8.461  1.00 92.56           N  
ATOM   2321  CA  PHE B  66      -9.266  17.875   9.172  1.00 92.56           C  
ATOM   2322  C   PHE B  66      -8.938  17.641  10.641  1.00 92.56           C  
ATOM   2323  CB  PHE B  66      -9.750  16.578   8.531  1.00 92.56           C  
ATOM   2324  O   PHE B  66      -8.109  16.797  10.977  1.00 92.56           O  
ATOM   2325  CG  PHE B  66     -11.055  16.078   9.086  1.00 92.56           C  
ATOM   2326  CD1 PHE B  66     -11.117  14.906   9.836  1.00 92.56           C  
ATOM   2327  CD2 PHE B  66     -12.234  16.781   8.859  1.00 92.56           C  
ATOM   2328  CE1 PHE B  66     -12.320  14.445  10.352  1.00 92.56           C  
ATOM   2329  CE2 PHE B  66     -13.445  16.328   9.367  1.00 92.56           C  
ATOM   2330  CZ  PHE B  66     -13.492  15.156  10.109  1.00 92.56           C  
ATOM   2331  N   ARG B  67      -9.586  18.391  11.492  1.00 91.56           N  
ATOM   2332  CA  ARG B  67      -9.266  18.359  12.914  1.00 91.56           C  
ATOM   2333  C   ARG B  67     -10.414  17.750  13.727  1.00 91.56           C  
ATOM   2334  CB  ARG B  67      -8.961  19.766  13.422  1.00 91.56           C  
ATOM   2335  O   ARG B  67     -11.570  18.125  13.555  1.00 91.56           O  
ATOM   2336  CG  ARG B  67      -7.805  20.438  12.703  1.00 91.56           C  
ATOM   2337  CD  ARG B  67      -7.531  21.828  13.250  1.00 91.56           C  
ATOM   2338  NE  ARG B  67      -6.484  22.516  12.492  1.00 91.56           N  
ATOM   2339  NH1 ARG B  67      -7.547  24.562  12.477  1.00 91.56           N  
ATOM   2340  NH2 ARG B  67      -5.512  24.312  11.461  1.00 91.56           N  
ATOM   2341  CZ  ARG B  67      -6.516  23.797  12.148  1.00 91.56           C  
ATOM   2342  N   GLN B  68     -10.062  16.812  14.531  1.00 94.12           N  
ATOM   2343  CA  GLN B  68     -11.016  16.156  15.422  1.00 94.12           C  
ATOM   2344  C   GLN B  68     -10.539  16.203  16.875  1.00 94.12           C  
ATOM   2345  CB  GLN B  68     -11.234  14.695  15.000  1.00 94.12           C  
ATOM   2346  O   GLN B  68      -9.352  16.016  17.141  1.00 94.12           O  
ATOM   2347  CG  GLN B  68     -11.719  14.547  13.562  1.00 94.12           C  
ATOM   2348  CD  GLN B  68     -11.812  13.094  13.125  1.00 94.12           C  
ATOM   2349  NE2 GLN B  68     -10.680  12.531  12.727  1.00 94.12           N  
ATOM   2350  OE1 GLN B  68     -12.891  12.492  13.141  1.00 94.12           O  
ATOM   2351  N   SER B  69     -11.469  16.547  17.734  1.00 95.19           N  
ATOM   2352  CA  SER B  69     -11.172  16.594  19.172  1.00 95.19           C  
ATOM   2353  C   SER B  69     -12.211  15.805  19.969  1.00 95.19           C  
ATOM   2354  CB  SER B  69     -11.125  18.031  19.672  1.00 95.19           C  
ATOM   2355  O   SER B  69     -13.406  15.898  19.703  1.00 95.19           O  
ATOM   2356  OG  SER B  69     -10.867  18.078  21.062  1.00 95.19           O  
ATOM   2357  N   TRP B  70     -11.758  15.008  20.891  1.00 96.25           N  
ATOM   2358  CA  TRP B  70     -12.648  14.266  21.781  1.00 96.25           C  
ATOM   2359  C   TRP B  70     -11.984  14.047  23.141  1.00 96.25           C  
ATOM   2360  CB  TRP B  70     -13.031  12.922  21.156  1.00 96.25           C  
ATOM   2361  O   TRP B  70     -10.789  14.289  23.297  1.00 96.25           O  
ATOM   2362  CG  TRP B  70     -11.891  11.953  21.062  1.00 96.25           C  
ATOM   2363  CD1 TRP B  70     -11.594  10.938  21.922  1.00 96.25           C  
ATOM   2364  CD2 TRP B  70     -10.898  11.906  20.031  1.00 96.25           C  
ATOM   2365  CE2 TRP B  70     -10.031  10.836  20.328  1.00 96.25           C  
ATOM   2366  CE3 TRP B  70     -10.656  12.672  18.875  1.00 96.25           C  
ATOM   2367  NE1 TRP B  70     -10.477  10.266  21.484  1.00 96.25           N  
ATOM   2368  CH2 TRP B  70      -8.727  11.273  18.406  1.00 96.25           C  
ATOM   2369  CZ2 TRP B  70      -8.938  10.516  19.531  1.00 96.25           C  
ATOM   2370  CZ3 TRP B  70      -9.570  12.344  18.078  1.00 96.25           C  
ATOM   2371  N   LYS B  71     -12.797  13.664  24.078  1.00 96.50           N  
ATOM   2372  CA  LYS B  71     -12.297  13.438  25.422  1.00 96.50           C  
ATOM   2373  C   LYS B  71     -12.250  11.953  25.750  1.00 96.50           C  
ATOM   2374  CB  LYS B  71     -13.156  14.180  26.453  1.00 96.50           C  
ATOM   2375  O   LYS B  71     -13.234  11.234  25.547  1.00 96.50           O  
ATOM   2376  CG  LYS B  71     -12.594  14.164  27.859  1.00 96.50           C  
ATOM   2377  CD  LYS B  71     -13.398  15.055  28.797  1.00 96.50           C  
ATOM   2378  CE  LYS B  71     -12.820  15.047  30.203  1.00 96.50           C  
ATOM   2379  NZ  LYS B  71     -13.609  15.930  31.125  1.00 96.50           N  
ATOM   2380  N   ASP B  72     -11.117  11.492  26.188  1.00 95.19           N  
ATOM   2381  CA  ASP B  72     -10.914  10.133  26.672  1.00 95.19           C  
ATOM   2382  C   ASP B  72     -10.352  10.148  28.094  1.00 95.19           C  
ATOM   2383  CB  ASP B  72      -9.977   9.359  25.750  1.00 95.19           C  
ATOM   2384  O   ASP B  72      -9.164  10.383  28.297  1.00 95.19           O  
ATOM   2385  CG  ASP B  72     -10.016   7.855  25.984  1.00 95.19           C  
ATOM   2386  OD1 ASP B  72     -10.344   7.426  27.109  1.00 95.19           O  
ATOM   2387  OD2 ASP B  72      -9.711   7.098  25.047  1.00 95.19           O  
ATOM   2388  N   GLU B  73     -11.172   9.844  29.047  1.00 92.06           N  
ATOM   2389  CA  GLU B  73     -10.805   9.938  30.453  1.00 92.06           C  
ATOM   2390  C   GLU B  73      -9.672   8.977  30.797  1.00 92.06           C  
ATOM   2391  CB  GLU B  73     -12.023   9.664  31.344  1.00 92.06           C  
ATOM   2392  O   GLU B  73      -8.977   9.164  31.797  1.00 92.06           O  
ATOM   2393  CG  GLU B  73     -13.164  10.656  31.156  1.00 92.06           C  
ATOM   2394  CD  GLU B  73     -12.820  12.055  31.625  1.00 92.06           C  
ATOM   2395  OE1 GLU B  73     -13.500  13.023  31.219  1.00 92.06           O  
ATOM   2396  OE2 GLU B  73     -11.867  12.195  32.438  1.00 92.06           O  
ATOM   2397  N   ARG B  74      -9.477   7.902  30.031  1.00 92.25           N  
ATOM   2398  CA  ARG B  74      -8.430   6.922  30.312  1.00 92.25           C  
ATOM   2399  C   ARG B  74      -7.047   7.512  30.047  1.00 92.25           C  
ATOM   2400  CB  ARG B  74      -8.633   5.668  29.453  1.00 92.25           C  
ATOM   2401  O   ARG B  74      -6.039   6.965  30.484  1.00 92.25           O  
ATOM   2402  CG  ARG B  74      -9.969   4.973  29.703  1.00 92.25           C  
ATOM   2403  CD  ARG B  74     -10.219   3.867  28.688  1.00 92.25           C  
ATOM   2404  NE  ARG B  74     -10.422   4.406  27.344  1.00 92.25           N  
ATOM   2405  NH1 ARG B  74     -10.500   2.346  26.297  1.00 92.25           N  
ATOM   2406  NH2 ARG B  74     -10.727   4.266  25.062  1.00 92.25           N  
ATOM   2407  CZ  ARG B  74     -10.547   3.672  26.234  1.00 92.25           C  
ATOM   2408  N   LEU B  75      -7.031   8.719  29.359  1.00 95.12           N  
ATOM   2409  CA  LEU B  75      -5.754   9.312  28.969  1.00 95.12           C  
ATOM   2410  C   LEU B  75      -5.496  10.594  29.766  1.00 95.12           C  
ATOM   2411  CB  LEU B  75      -5.719   9.602  27.469  1.00 95.12           C  
ATOM   2412  O   LEU B  75      -4.754  11.469  29.297  1.00 95.12           O  
ATOM   2413  CG  LEU B  75      -5.777   8.391  26.547  1.00 95.12           C  
ATOM   2414  CD1 LEU B  75      -5.863   8.836  25.094  1.00 95.12           C  
ATOM   2415  CD2 LEU B  75      -4.566   7.488  26.766  1.00 95.12           C  
ATOM   2416  N   LYS B  76      -6.156  10.734  30.828  1.00 94.81           N  
ATOM   2417  CA  LYS B  76      -5.844  11.812  31.766  1.00 94.81           C  
ATOM   2418  C   LYS B  76      -4.473  11.609  32.406  1.00 94.81           C  
ATOM   2419  CB  LYS B  76      -6.914  11.906  32.844  1.00 94.81           C  
ATOM   2420  O   LYS B  76      -4.090  10.484  32.719  1.00 94.81           O  
ATOM   2421  CG  LYS B  76      -8.250  12.453  32.375  1.00 94.81           C  
ATOM   2422  CD  LYS B  76      -9.258  12.562  33.500  1.00 94.81           C  
ATOM   2423  CE  LYS B  76     -10.602  13.078  33.000  1.00 94.81           C  
ATOM   2424  NZ  LYS B  76     -11.609  13.148  34.094  1.00 94.81           N  
ATOM   2425  N   PHE B  77      -3.707  12.734  32.531  1.00 92.81           N  
ATOM   2426  CA  PHE B  77      -2.393  12.617  33.156  1.00 92.81           C  
ATOM   2427  C   PHE B  77      -2.025  13.898  33.906  1.00 92.81           C  
ATOM   2428  CB  PHE B  77      -1.328  12.297  32.094  1.00 92.81           C  
ATOM   2429  O   PHE B  77      -2.709  14.914  33.750  1.00 92.81           O  
ATOM   2430  CG  PHE B  77      -1.052  13.430  31.156  1.00 92.81           C  
ATOM   2431  CD1 PHE B  77      -1.836  13.617  30.016  1.00 92.81           C  
ATOM   2432  CD2 PHE B  77      -0.006  14.312  31.391  1.00 92.81           C  
ATOM   2433  CE1 PHE B  77      -1.581  14.664  29.141  1.00 92.81           C  
ATOM   2434  CE2 PHE B  77       0.255  15.359  30.516  1.00 92.81           C  
ATOM   2435  CZ  PHE B  77      -0.534  15.531  29.391  1.00 92.81           C  
ATOM   2436  N   LYS B  78      -1.075  13.750  34.781  1.00 90.94           N  
ATOM   2437  CA  LYS B  78      -0.465  14.883  35.469  1.00 90.94           C  
ATOM   2438  C   LYS B  78       1.041  14.930  35.219  1.00 90.94           C  
ATOM   2439  CB  LYS B  78      -0.752  14.828  36.969  1.00 90.94           C  
ATOM   2440  O   LYS B  78       1.736  13.930  35.406  1.00 90.94           O  
ATOM   2441  CG  LYS B  78      -2.207  15.094  37.312  1.00 90.94           C  
ATOM   2442  CD  LYS B  78      -2.408  15.125  38.812  1.00 90.94           C  
ATOM   2443  CE  LYS B  78      -3.871  15.344  39.188  1.00 90.94           C  
ATOM   2444  NZ  LYS B  78      -4.078  15.352  40.656  1.00 90.94           N  
ATOM   2445  N   GLY B  79       1.513  16.016  34.625  1.00 84.19           N  
ATOM   2446  CA  GLY B  79       2.928  16.141  34.312  1.00 84.19           C  
ATOM   2447  C   GLY B  79       3.369  17.594  34.156  1.00 84.19           C  
ATOM   2448  O   GLY B  79       2.596  18.516  34.438  1.00 84.19           O  
ATOM   2449  N   PRO B  80       4.676  17.734  33.906  1.00 84.00           N  
ATOM   2450  CA  PRO B  80       5.262  19.078  33.812  1.00 84.00           C  
ATOM   2451  C   PRO B  80       4.672  19.891  32.656  1.00 84.00           C  
ATOM   2452  CB  PRO B  80       6.746  18.797  33.562  1.00 84.00           C  
ATOM   2453  O   PRO B  80       4.781  21.125  32.656  1.00 84.00           O  
ATOM   2454  CG  PRO B  80       6.793  17.406  33.000  1.00 84.00           C  
ATOM   2455  CD  PRO B  80       5.613  16.641  33.531  1.00 84.00           C  
ATOM   2456  N   MET B  81       4.062  19.172  31.703  1.00 87.19           N  
ATOM   2457  CA  MET B  81       3.424  19.875  30.594  1.00 87.19           C  
ATOM   2458  C   MET B  81       1.927  19.578  30.562  1.00 87.19           C  
ATOM   2459  CB  MET B  81       4.066  19.469  29.266  1.00 87.19           C  
ATOM   2460  O   MET B  81       1.506  18.453  30.797  1.00 87.19           O  
ATOM   2461  CG  MET B  81       5.504  19.938  29.109  1.00 87.19           C  
ATOM   2462  SD  MET B  81       6.234  19.453  27.500  1.00 87.19           S  
ATOM   2463  CE  MET B  81       5.402  20.641  26.406  1.00 87.19           C  
ATOM   2464  N   THR B  82       1.222  20.594  30.156  1.00 89.56           N  
ATOM   2465  CA  THR B  82      -0.228  20.438  30.125  1.00 89.56           C  
ATOM   2466  C   THR B  82      -0.668  19.734  28.844  1.00 89.56           C  
ATOM   2467  CB  THR B  82      -0.936  21.797  30.234  1.00 89.56           C  
ATOM   2468  O   THR B  82      -1.722  19.094  28.812  1.00 89.56           O  
ATOM   2469  CG2 THR B  82      -0.653  22.469  31.578  1.00 89.56           C  
ATOM   2470  OG1 THR B  82      -0.471  22.656  29.172  1.00 89.56           O  
ATOM   2471  N   VAL B  83       0.114  19.906  27.828  1.00 89.31           N  
ATOM   2472  CA  VAL B  83      -0.219  19.281  26.547  1.00 89.31           C  
ATOM   2473  C   VAL B  83       0.966  18.453  26.047  1.00 89.31           C  
ATOM   2474  CB  VAL B  83      -0.618  20.328  25.484  1.00 89.31           C  
ATOM   2475  O   VAL B  83       2.088  18.969  25.953  1.00 89.31           O  
ATOM   2476  CG1 VAL B  83      -0.980  19.656  24.172  1.00 89.31           C  
ATOM   2477  CG2 VAL B  83      -1.780  21.188  25.984  1.00 89.31           C  
ATOM   2478  N   LEU B  84       0.676  17.219  25.797  1.00 87.94           N  
ATOM   2479  CA  LEU B  84       1.685  16.359  25.203  1.00 87.94           C  
ATOM   2480  C   LEU B  84       1.511  16.281  23.688  1.00 87.94           C  
ATOM   2481  CB  LEU B  84       1.607  14.945  25.797  1.00 87.94           C  
ATOM   2482  O   LEU B  84       0.458  15.867  23.203  1.00 87.94           O  
ATOM   2483  CG  LEU B  84       1.879  14.828  27.297  1.00 87.94           C  
ATOM   2484  CD1 LEU B  84       1.632  13.406  27.781  1.00 87.94           C  
ATOM   2485  CD2 LEU B  84       3.305  15.266  27.625  1.00 87.94           C  
ATOM   2486  N   ARG B  85       2.498  16.750  23.016  1.00 85.88           N  
ATOM   2487  CA  ARG B  85       2.508  16.672  21.562  1.00 85.88           C  
ATOM   2488  C   ARG B  85       3.312  15.469  21.094  1.00 85.88           C  
ATOM   2489  CB  ARG B  85       3.078  17.953  20.953  1.00 85.88           C  
ATOM   2490  O   ARG B  85       4.535  15.430  21.250  1.00 85.88           O  
ATOM   2491  CG  ARG B  85       2.318  19.219  21.344  1.00 85.88           C  
ATOM   2492  CD  ARG B  85       2.988  20.469  20.812  1.00 85.88           C  
ATOM   2493  NE  ARG B  85       2.316  21.672  21.266  1.00 85.88           N  
ATOM   2494  NH1 ARG B  85       1.837  22.469  19.156  1.00 85.88           N  
ATOM   2495  NH2 ARG B  85       1.197  23.672  21.000  1.00 85.88           N  
ATOM   2496  CZ  ARG B  85       1.785  22.609  20.469  1.00 85.88           C  
ATOM   2497  N   LEU B  86       2.607  14.500  20.547  1.00 82.06           N  
ATOM   2498  CA  LEU B  86       3.203  13.195  20.266  1.00 82.06           C  
ATOM   2499  C   LEU B  86       3.266  12.922  18.766  1.00 82.06           C  
ATOM   2500  CB  LEU B  86       2.404  12.086  20.969  1.00 82.06           C  
ATOM   2501  O   LEU B  86       2.564  13.570  17.984  1.00 82.06           O  
ATOM   2502  CG  LEU B  86       2.213  12.234  22.484  1.00 82.06           C  
ATOM   2503  CD1 LEU B  86       1.178  11.234  22.984  1.00 82.06           C  
ATOM   2504  CD2 LEU B  86       3.541  12.055  23.203  1.00 82.06           C  
ATOM   2505  N   ASN B  87       4.156  12.109  18.484  1.00 77.25           N  
ATOM   2506  CA  ASN B  87       4.316  11.789  17.062  1.00 77.25           C  
ATOM   2507  C   ASN B  87       3.285  10.766  16.594  1.00 77.25           C  
ATOM   2508  CB  ASN B  87       5.730  11.289  16.781  1.00 77.25           C  
ATOM   2509  O   ASN B  87       2.453  10.312  17.391  1.00 77.25           O  
ATOM   2510  CG  ASN B  87       6.031   9.969  17.469  1.00 77.25           C  
ATOM   2511  ND2 ASN B  87       7.289   9.547  17.422  1.00 77.25           N  
ATOM   2512  OD1 ASN B  87       5.137   9.328  18.031  1.00 77.25           O  
ATOM   2513  N   ASN B  88       3.371  10.383  15.359  1.00 74.44           N  
ATOM   2514  CA  ASN B  88       2.354   9.578  14.695  1.00 74.44           C  
ATOM   2515  C   ASN B  88       2.369   8.133  15.203  1.00 74.44           C  
ATOM   2516  CB  ASN B  88       2.541   9.602  13.180  1.00 74.44           C  
ATOM   2517  O   ASN B  88       1.378   7.414  15.070  1.00 74.44           O  
ATOM   2518  CG  ASN B  88       3.883   9.047  12.742  1.00 74.44           C  
ATOM   2519  ND2 ASN B  88       4.055   8.859  11.445  1.00 74.44           N  
ATOM   2520  OD1 ASN B  88       4.758   8.781  13.578  1.00 74.44           O  
ATOM   2521  N   LEU B  89       3.389   7.746  15.828  1.00 76.25           N  
ATOM   2522  CA  LEU B  89       3.459   6.383  16.328  1.00 76.25           C  
ATOM   2523  C   LEU B  89       2.453   6.168  17.453  1.00 76.25           C  
ATOM   2524  CB  LEU B  89       4.871   6.066  16.828  1.00 76.25           C  
ATOM   2525  O   LEU B  89       1.947   5.059  17.641  1.00 76.25           O  
ATOM   2526  CG  LEU B  89       5.973   6.023  15.766  1.00 76.25           C  
ATOM   2527  CD1 LEU B  89       7.344   5.945  16.422  1.00 76.25           C  
ATOM   2528  CD2 LEU B  89       5.758   4.844  14.820  1.00 76.25           C  
ATOM   2529  N   MET B  90       2.121   7.195  18.125  1.00 81.06           N  
ATOM   2530  CA  MET B  90       1.176   7.102  19.234  1.00 81.06           C  
ATOM   2531  C   MET B  90      -0.255   6.977  18.719  1.00 81.06           C  
ATOM   2532  CB  MET B  90       1.299   8.320  20.156  1.00 81.06           C  
ATOM   2533  O   MET B  90      -1.102   6.363  19.375  1.00 81.06           O  
ATOM   2534  CG  MET B  90       0.564   8.164  21.484  1.00 81.06           C  
ATOM   2535  SD  MET B  90       1.259   6.820  22.516  1.00 81.06           S  
ATOM   2536  CE  MET B  90       0.029   6.777  23.859  1.00 81.06           C  
ATOM   2537  N   ALA B  91      -0.431   7.449  17.547  1.00 80.88           N  
ATOM   2538  CA  ALA B  91      -1.788   7.441  17.000  1.00 80.88           C  
ATOM   2539  C   ALA B  91      -2.291   6.016  16.797  1.00 80.88           C  
ATOM   2540  CB  ALA B  91      -1.840   8.219  15.688  1.00 80.88           C  
ATOM   2541  O   ALA B  91      -3.482   5.742  16.953  1.00 80.88           O  
ATOM   2542  N   SER B  92      -1.379   5.137  16.562  1.00 81.25           N  
ATOM   2543  CA  SER B  92      -1.790   3.756  16.328  1.00 81.25           C  
ATOM   2544  C   SER B  92      -2.104   3.041  17.625  1.00 81.25           C  
ATOM   2545  CB  SER B  92      -0.701   2.994  15.562  1.00 81.25           C  
ATOM   2546  O   SER B  92      -2.725   1.977  17.625  1.00 81.25           O  
ATOM   2547  OG  SER B  92       0.478   2.895  16.344  1.00 81.25           O  
ATOM   2548  N   LYS B  93      -1.774   3.660  18.703  1.00 87.88           N  
ATOM   2549  CA  LYS B  93      -1.937   2.982  19.984  1.00 87.88           C  
ATOM   2550  C   LYS B  93      -3.162   3.504  20.734  1.00 87.88           C  
ATOM   2551  CB  LYS B  93      -0.686   3.158  20.859  1.00 87.88           C  
ATOM   2552  O   LYS B  93      -3.529   2.973  21.781  1.00 87.88           O  
ATOM   2553  CG  LYS B  93       0.560   2.498  20.281  1.00 87.88           C  
ATOM   2554  CD  LYS B  93       1.734   2.588  21.250  1.00 87.88           C  
ATOM   2555  CE  LYS B  93       2.965   1.878  20.688  1.00 87.88           C  
ATOM   2556  NZ  LYS B  93       4.105   1.921  21.656  1.00 87.88           N  
ATOM   2557  N   ILE B  94      -3.805   4.512  20.188  1.00 90.56           N  
ATOM   2558  CA  ILE B  94      -4.957   5.074  20.875  1.00 90.56           C  
ATOM   2559  C   ILE B  94      -6.199   4.953  19.984  1.00 90.56           C  
ATOM   2560  CB  ILE B  94      -4.719   6.551  21.266  1.00 90.56           C  
ATOM   2561  O   ILE B  94      -6.090   4.781  18.766  1.00 90.56           O  
ATOM   2562  CG1 ILE B  94      -4.461   7.398  20.016  1.00 90.56           C  
ATOM   2563  CG2 ILE B  94      -3.557   6.664  22.250  1.00 90.56           C  
ATOM   2564  CD1 ILE B  94      -4.508   8.898  20.266  1.00 90.56           C  
ATOM   2565  N   TRP B  95      -7.359   5.043  20.578  1.00 91.62           N  
ATOM   2566  CA  TRP B  95      -8.625   5.039  19.859  1.00 91.62           C  
ATOM   2567  C   TRP B  95      -8.820   6.348  19.094  1.00 91.62           C  
ATOM   2568  CB  TRP B  95      -9.797   4.797  20.812  1.00 91.62           C  
ATOM   2569  O   TRP B  95      -8.578   7.430  19.641  1.00 91.62           O  
ATOM   2570  CG  TRP B  95     -11.133   4.789  20.141  1.00 91.62           C  
ATOM   2571  CD1 TRP B  95     -11.773   3.709  19.594  1.00 91.62           C  
ATOM   2572  CD2 TRP B  95     -12.000   5.910  19.938  1.00 91.62           C  
ATOM   2573  CE2 TRP B  95     -13.148   5.438  19.250  1.00 91.62           C  
ATOM   2574  CE3 TRP B  95     -11.914   7.270  20.266  1.00 91.62           C  
ATOM   2575  NE1 TRP B  95     -12.984   4.094  19.062  1.00 91.62           N  
ATOM   2576  CH2 TRP B  95     -14.094   7.605  19.234  1.00 91.62           C  
ATOM   2577  CZ2 TRP B  95     -14.203   6.281  18.906  1.00 91.62           C  
ATOM   2578  CZ3 TRP B  95     -12.969   8.109  19.906  1.00 91.62           C  
ATOM   2579  N   THR B  96      -9.102   6.262  17.891  1.00 91.44           N  
ATOM   2580  CA  THR B  96      -9.461   7.430  17.094  1.00 91.44           C  
ATOM   2581  C   THR B  96     -10.836   7.250  16.453  1.00 91.44           C  
ATOM   2582  CB  THR B  96      -8.414   7.691  15.992  1.00 91.44           C  
ATOM   2583  O   THR B  96     -11.242   6.129  16.141  1.00 91.44           O  
ATOM   2584  CG2 THR B  96      -7.055   8.031  16.594  1.00 91.44           C  
ATOM   2585  OG1 THR B  96      -8.281   6.523  15.172  1.00 91.44           O  
ATOM   2586  N   PRO B  97     -11.539   8.297  16.234  1.00 92.06           N  
ATOM   2587  CA  PRO B  97     -12.844   8.180  15.578  1.00 92.06           C  
ATOM   2588  C   PRO B  97     -12.742   7.555  14.188  1.00 92.06           C  
ATOM   2589  CB  PRO B  97     -13.328   9.633  15.492  1.00 92.06           C  
ATOM   2590  O   PRO B  97     -11.742   7.750  13.492  1.00 92.06           O  
ATOM   2591  CG  PRO B  97     -12.547  10.359  16.531  1.00 92.06           C  
ATOM   2592  CD  PRO B  97     -11.195   9.703  16.672  1.00 92.06           C  
ATOM   2593  N   ASP B  98     -13.758   6.852  13.789  1.00 90.94           N  
ATOM   2594  CA  ASP B  98     -13.773   6.203  12.484  1.00 90.94           C  
ATOM   2595  C   ASP B  98     -14.477   7.078  11.445  1.00 90.94           C  
ATOM   2596  CB  ASP B  98     -14.461   4.840  12.570  1.00 90.94           C  
ATOM   2597  O   ASP B  98     -15.305   6.594  10.672  1.00 90.94           O  
ATOM   2598  CG  ASP B  98     -15.930   4.938  12.953  1.00 90.94           C  
ATOM   2599  OD1 ASP B  98     -16.344   5.977  13.508  1.00 90.94           O  
ATOM   2600  OD2 ASP B  98     -16.672   3.961  12.711  1.00 90.94           O  
ATOM   2601  N   THR B  99     -14.062   8.250  11.359  1.00 92.75           N  
ATOM   2602  CA  THR B  99     -14.672   9.242  10.469  1.00 92.75           C  
ATOM   2603  C   THR B  99     -14.438   8.875   9.008  1.00 92.75           C  
ATOM   2604  CB  THR B  99     -14.125  10.648  10.750  1.00 92.75           C  
ATOM   2605  O   THR B  99     -13.336   8.469   8.633  1.00 92.75           O  
ATOM   2606  CG2 THR B  99     -14.906  11.703   9.969  1.00 92.75           C  
ATOM   2607  OG1 THR B  99     -14.227  10.938  12.148  1.00 92.75           O  
ATOM   2608  N   PHE B 100     -15.492   8.992   8.195  1.00 92.19           N  
ATOM   2609  CA  PHE B 100     -15.359   8.852   6.750  1.00 92.19           C  
ATOM   2610  C   PHE B 100     -16.203   9.883   6.023  1.00 92.19           C  
ATOM   2611  CB  PHE B 100     -15.766   7.438   6.309  1.00 92.19           C  
ATOM   2612  O   PHE B 100     -17.062  10.539   6.633  1.00 92.19           O  
ATOM   2613  CG  PHE B 100     -17.250   7.246   6.176  1.00 92.19           C  
ATOM   2614  CD1 PHE B 100     -18.062   7.156   7.305  1.00 92.19           C  
ATOM   2615  CD2 PHE B 100     -17.844   7.152   4.922  1.00 92.19           C  
ATOM   2616  CE1 PHE B 100     -19.438   6.980   7.184  1.00 92.19           C  
ATOM   2617  CE2 PHE B 100     -19.219   6.977   4.797  1.00 92.19           C  
ATOM   2618  CZ  PHE B 100     -20.016   6.887   5.926  1.00 92.19           C  
ATOM   2619  N   PHE B 101     -15.875  10.117   4.789  1.00 91.50           N  
ATOM   2620  CA  PHE B 101     -16.594  11.070   3.959  1.00 91.50           C  
ATOM   2621  C   PHE B 101     -17.625  10.367   3.090  1.00 91.50           C  
ATOM   2622  CB  PHE B 101     -15.625  11.859   3.078  1.00 91.50           C  
ATOM   2623  O   PHE B 101     -17.281   9.633   2.164  1.00 91.50           O  
ATOM   2624  CG  PHE B 101     -14.664  12.727   3.854  1.00 91.50           C  
ATOM   2625  CD1 PHE B 101     -15.031  14.008   4.258  1.00 91.50           C  
ATOM   2626  CD2 PHE B 101     -13.398  12.258   4.180  1.00 91.50           C  
ATOM   2627  CE1 PHE B 101     -14.148  14.805   4.973  1.00 91.50           C  
ATOM   2628  CE2 PHE B 101     -12.516  13.055   4.898  1.00 91.50           C  
ATOM   2629  CZ  PHE B 101     -12.891  14.328   5.293  1.00 91.50           C  
ATOM   2630  N   HIS B 102     -18.906  10.641   3.344  1.00 89.75           N  
ATOM   2631  CA  HIS B 102     -20.031   9.953   2.725  1.00 89.75           C  
ATOM   2632  C   HIS B 102     -20.000  10.102   1.207  1.00 89.75           C  
ATOM   2633  CB  HIS B 102     -21.359  10.484   3.277  1.00 89.75           C  
ATOM   2634  O   HIS B 102     -20.312   9.148   0.482  1.00 89.75           O  
ATOM   2635  CG  HIS B 102     -21.703   9.953   4.629  1.00 89.75           C  
ATOM   2636  CD2 HIS B 102     -21.172  10.203   5.852  1.00 89.75           C  
ATOM   2637  ND1 HIS B 102     -22.703   9.031   4.832  1.00 89.75           N  
ATOM   2638  CE1 HIS B 102     -22.781   8.742   6.121  1.00 89.75           C  
ATOM   2639  NE2 HIS B 102     -21.859   9.438   6.762  1.00 89.75           N  
ATOM   2640  N   ASN B 103     -19.703  11.273   0.766  1.00 89.12           N  
ATOM   2641  CA  ASN B 103     -19.719  11.484  -0.678  1.00 89.12           C  
ATOM   2642  C   ASN B 103     -18.312  11.562  -1.251  1.00 89.12           C  
ATOM   2643  CB  ASN B 103     -20.500  12.750  -1.024  1.00 89.12           C  
ATOM   2644  O   ASN B 103     -18.078  12.203  -2.279  1.00 89.12           O  
ATOM   2645  CG  ASN B 103     -19.984  13.977  -0.306  1.00 89.12           C  
ATOM   2646  ND2 ASN B 103     -20.031  15.125  -0.977  1.00 89.12           N  
ATOM   2647  OD1 ASN B 103     -19.531  13.898   0.841  1.00 89.12           O  
ATOM   2648  N   GLY B 104     -17.406  11.023  -0.495  1.00 88.94           N  
ATOM   2649  CA  GLY B 104     -16.047  10.938  -1.015  1.00 88.94           C  
ATOM   2650  C   GLY B 104     -15.859   9.789  -1.994  1.00 88.94           C  
ATOM   2651  O   GLY B 104     -16.172   8.641  -1.681  1.00 88.94           O  
ATOM   2652  N   LYS B 105     -15.383  10.086  -3.162  1.00 83.62           N  
ATOM   2653  CA  LYS B 105     -15.070   9.062  -4.152  1.00 83.62           C  
ATOM   2654  C   LYS B 105     -13.656   8.516  -3.959  1.00 83.62           C  
ATOM   2655  CB  LYS B 105     -15.227   9.617  -5.570  1.00 83.62           C  
ATOM   2656  O   LYS B 105     -13.422   7.320  -4.113  1.00 83.62           O  
ATOM   2657  CG  LYS B 105     -16.672   9.945  -5.949  1.00 83.62           C  
ATOM   2658  CD  LYS B 105     -16.812  10.172  -7.449  1.00 83.62           C  
ATOM   2659  CE  LYS B 105     -18.266  10.391  -7.844  1.00 83.62           C  
ATOM   2660  NZ  LYS B 105     -18.406  10.609  -9.312  1.00 83.62           N  
ATOM   2661  N   LYS B 106     -12.797   9.359  -3.756  1.00 82.25           N  
ATOM   2662  CA  LYS B 106     -11.406   9.016  -3.453  1.00 82.25           C  
ATOM   2663  C   LYS B 106     -10.797  10.016  -2.473  1.00 82.25           C  
ATOM   2664  CB  LYS B 106     -10.578   8.969  -4.734  1.00 82.25           C  
ATOM   2665  O   LYS B 106     -11.031  11.219  -2.578  1.00 82.25           O  
ATOM   2666  CG  LYS B 106      -9.195   8.359  -4.555  1.00 82.25           C  
ATOM   2667  CD  LYS B 106      -8.469   8.211  -5.883  1.00 82.25           C  
ATOM   2668  CE  LYS B 106      -7.086   7.594  -5.703  1.00 82.25           C  
ATOM   2669  NZ  LYS B 106      -6.375   7.434  -7.008  1.00 82.25           N  
ATOM   2670  N   SER B 107     -10.242   9.477  -1.409  1.00 76.88           N  
ATOM   2671  CA  SER B 107      -9.539  10.328  -0.454  1.00 76.88           C  
ATOM   2672  C   SER B 107      -8.148   9.781  -0.156  1.00 76.88           C  
ATOM   2673  CB  SER B 107     -10.336  10.445   0.845  1.00 76.88           C  
ATOM   2674  O   SER B 107      -7.938   8.570  -0.144  1.00 76.88           O  
ATOM   2675  OG  SER B 107     -11.656  10.891   0.585  1.00 76.88           O  
ATOM   2676  N   VAL B 108      -7.242  10.672  -0.060  1.00 73.12           N  
ATOM   2677  CA  VAL B 108      -5.867  10.281   0.225  1.00 73.12           C  
ATOM   2678  C   VAL B 108      -5.328  11.094   1.399  1.00 73.12           C  
ATOM   2679  CB  VAL B 108      -4.957  10.461  -1.011  1.00 73.12           C  
ATOM   2680  O   VAL B 108      -5.605  12.289   1.511  1.00 73.12           O  
ATOM   2681  CG1 VAL B 108      -3.523  10.039  -0.691  1.00 73.12           C  
ATOM   2682  CG2 VAL B 108      -5.500   9.656  -2.193  1.00 73.12           C  
ATOM   2683  N   ALA B 109      -4.703  10.344   2.369  1.00 70.69           N  
ATOM   2684  CA  ALA B 109      -3.939  11.023   3.410  1.00 70.69           C  
ATOM   2685  C   ALA B 109      -2.498  11.266   2.969  1.00 70.69           C  
ATOM   2686  CB  ALA B 109      -3.971  10.219   4.707  1.00 70.69           C  
ATOM   2687  O   ALA B 109      -1.880  10.391   2.352  1.00 70.69           O  
ATOM   2688  N   HIS B 110      -2.035  12.344   3.260  1.00 67.88           N  
ATOM   2689  CA  HIS B 110      -0.689  12.711   2.834  1.00 67.88           C  
ATOM   2690  C   HIS B 110       0.365  12.117   3.762  1.00 67.88           C  
ATOM   2691  CB  HIS B 110      -0.544  14.234   2.777  1.00 67.88           C  
ATOM   2692  O   HIS B 110       0.208  12.148   4.984  1.00 67.88           O  
ATOM   2693  CG  HIS B 110      -1.306  14.867   1.657  1.00 67.88           C  
ATOM   2694  CD2 HIS B 110      -2.613  15.203   1.547  1.00 67.88           C  
ATOM   2695  ND1 HIS B 110      -0.712  15.234   0.468  1.00 67.88           N  
ATOM   2696  CE1 HIS B 110      -1.626  15.766  -0.327  1.00 67.88           C  
ATOM   2697  NE2 HIS B 110      -2.787  15.758   0.303  1.00 67.88           N  
ATOM   2698  N   ASN B 111       1.474  11.344   3.246  1.00 63.50           N  
ATOM   2699  CA  ASN B 111       2.516  10.680   4.016  1.00 63.50           C  
ATOM   2700  C   ASN B 111       3.898  10.922   3.418  1.00 63.50           C  
ATOM   2701  CB  ASN B 111       2.232   9.180   4.109  1.00 63.50           C  
ATOM   2702  O   ASN B 111       4.812  10.117   3.611  1.00 63.50           O  
ATOM   2703  CG  ASN B 111       0.913   8.875   4.789  1.00 63.50           C  
ATOM   2704  ND2 ASN B 111       0.383   7.680   4.551  1.00 63.50           N  
ATOM   2705  OD1 ASN B 111       0.373   9.703   5.527  1.00 63.50           O  
ATOM   2706  N   MET B 112       4.371  12.000   3.078  1.00 58.75           N  
ATOM   2707  CA  MET B 112       5.625  12.227   2.359  1.00 58.75           C  
ATOM   2708  C   MET B 112       6.816  11.773   3.191  1.00 58.75           C  
ATOM   2709  CB  MET B 112       5.773  13.703   1.989  1.00 58.75           C  
ATOM   2710  O   MET B 112       7.312  10.656   3.021  1.00 58.75           O  
ATOM   2711  CG  MET B 112       4.879  14.148   0.843  1.00 58.75           C  
ATOM   2712  SD  MET B 112       5.137  15.898   0.382  1.00 58.75           S  
ATOM   2713  CE  MET B 112       6.684  15.766  -0.554  1.00 58.75           C  
ATOM   2714  N   THR B 113       7.031  12.508   4.270  1.00 58.66           N  
ATOM   2715  CA  THR B 113       8.141  12.180   5.156  1.00 58.66           C  
ATOM   2716  C   THR B 113       7.656  11.344   6.336  1.00 58.66           C  
ATOM   2717  CB  THR B 113       8.844  13.445   5.676  1.00 58.66           C  
ATOM   2718  O   THR B 113       8.281  10.336   6.688  1.00 58.66           O  
ATOM   2719  CG2 THR B 113       9.438  14.258   4.527  1.00 58.66           C  
ATOM   2720  OG1 THR B 113       7.887  14.258   6.371  1.00 58.66           O  
ATOM   2721  N   MET B 114       6.543  11.633   6.754  1.00 65.94           N  
ATOM   2722  CA  MET B 114       5.785  10.984   7.824  1.00 65.94           C  
ATOM   2723  C   MET B 114       4.289  11.211   7.641  1.00 65.94           C  
ATOM   2724  CB  MET B 114       6.230  11.508   9.188  1.00 65.94           C  
ATOM   2725  O   MET B 114       3.877  12.172   6.984  1.00 65.94           O  
ATOM   2726  CG  MET B 114       7.664  11.141   9.547  1.00 65.94           C  
ATOM   2727  SD  MET B 114       8.125  11.703  11.234  1.00 65.94           S  
ATOM   2728  CE  MET B 114       7.855  10.172  12.172  1.00 65.94           C  
ATOM   2729  N   PRO B 115       3.574  10.164   8.133  1.00 67.75           N  
ATOM   2730  CA  PRO B 115       2.141  10.461   8.086  1.00 67.75           C  
ATOM   2731  C   PRO B 115       1.792  11.797   8.734  1.00 67.75           C  
ATOM   2732  CB  PRO B 115       1.518   9.297   8.875  1.00 67.75           C  
ATOM   2733  O   PRO B 115       2.264  12.102   9.828  1.00 67.75           O  
ATOM   2734  CG  PRO B 115       2.533   8.203   8.805  1.00 67.75           C  
ATOM   2735  CD  PRO B 115       3.900   8.828   8.750  1.00 67.75           C  
ATOM   2736  N   ASN B 116       1.064  12.641   7.910  1.00 71.62           N  
ATOM   2737  CA  ASN B 116       0.671  13.953   8.398  1.00 71.62           C  
ATOM   2738  C   ASN B 116      -0.473  13.859   9.406  1.00 71.62           C  
ATOM   2739  CB  ASN B 116       0.279  14.867   7.238  1.00 71.62           C  
ATOM   2740  O   ASN B 116      -1.603  14.250   9.109  1.00 71.62           O  
ATOM   2741  CG  ASN B 116       1.459  15.234   6.359  1.00 71.62           C  
ATOM   2742  ND2 ASN B 116       1.195  15.977   5.293  1.00 71.62           N  
ATOM   2743  OD1 ASN B 116       2.598  14.852   6.641  1.00 71.62           O  
ATOM   2744  N   LYS B 117      -0.119  13.242  10.500  1.00 74.50           N  
ATOM   2745  CA  LYS B 117      -1.035  13.102  11.625  1.00 74.50           C  
ATOM   2746  C   LYS B 117      -0.471  13.766  12.883  1.00 74.50           C  
ATOM   2747  CB  LYS B 117      -1.325  11.625  11.898  1.00 74.50           C  
ATOM   2748  O   LYS B 117       0.724  13.648  13.164  1.00 74.50           O  
ATOM   2749  CG  LYS B 117      -2.008  10.906  10.742  1.00 74.50           C  
ATOM   2750  CD  LYS B 117      -2.223   9.430  11.055  1.00 74.50           C  
ATOM   2751  CE  LYS B 117      -2.861   8.695   9.883  1.00 74.50           C  
ATOM   2752  NZ  LYS B 117      -3.039   7.242  10.164  1.00 74.50           N  
ATOM   2753  N   LEU B 118      -1.294  14.625  13.422  1.00 79.00           N  
ATOM   2754  CA  LEU B 118      -0.941  15.312  14.656  1.00 79.00           C  
ATOM   2755  C   LEU B 118      -1.819  14.836  15.812  1.00 79.00           C  
ATOM   2756  CB  LEU B 118      -1.076  16.828  14.492  1.00 79.00           C  
ATOM   2757  O   LEU B 118      -3.047  14.836  15.703  1.00 79.00           O  
ATOM   2758  CG  LEU B 118      -0.886  17.672  15.750  1.00 79.00           C  
ATOM   2759  CD1 LEU B 118      -0.351  19.047  15.391  1.00 79.00           C  
ATOM   2760  CD2 LEU B 118      -2.197  17.781  16.516  1.00 79.00           C  
ATOM   2761  N   LEU B 119      -1.128  14.344  16.844  1.00 85.75           N  
ATOM   2762  CA  LEU B 119      -1.856  13.922  18.047  1.00 85.75           C  
ATOM   2763  C   LEU B 119      -1.380  14.695  19.266  1.00 85.75           C  
ATOM   2764  CB  LEU B 119      -1.688  12.422  18.266  1.00 85.75           C  
ATOM   2765  O   LEU B 119      -0.185  14.711  19.578  1.00 85.75           O  
ATOM   2766  CG  LEU B 119      -2.439  11.828  19.469  1.00 85.75           C  
ATOM   2767  CD1 LEU B 119      -3.943  11.891  19.219  1.00 85.75           C  
ATOM   2768  CD2 LEU B 119      -1.991  10.391  19.719  1.00 85.75           C  
ATOM   2769  N   ARG B 120      -2.322  15.367  19.891  1.00 91.62           N  
ATOM   2770  CA  ARG B 120      -2.070  16.062  21.156  1.00 91.62           C  
ATOM   2771  C   ARG B 120      -2.984  15.539  22.250  1.00 91.62           C  
ATOM   2772  CB  ARG B 120      -2.260  17.562  20.984  1.00 91.62           C  
ATOM   2773  O   ARG B 120      -4.172  15.305  22.031  1.00 91.62           O  
ATOM   2774  CG  ARG B 120      -1.282  18.203  20.000  1.00 91.62           C  
ATOM   2775  CD  ARG B 120      -1.498  19.703  19.891  1.00 91.62           C  
ATOM   2776  NE  ARG B 120      -0.576  20.312  18.938  1.00 91.62           N  
ATOM   2777  NH1 ARG B 120      -1.404  22.453  19.172  1.00 91.62           N  
ATOM   2778  NH2 ARG B 120       0.330  22.047  17.734  1.00 91.62           N  
ATOM   2779  CZ  ARG B 120      -0.552  21.609  18.609  1.00 91.62           C  
ATOM   2780  N   ILE B 121      -2.381  15.305  23.375  1.00 92.56           N  
ATOM   2781  CA  ILE B 121      -3.150  14.906  24.547  1.00 92.56           C  
ATOM   2782  C   ILE B 121      -3.021  15.969  25.641  1.00 92.56           C  
ATOM   2783  CB  ILE B 121      -2.691  13.531  25.094  1.00 92.56           C  
ATOM   2784  O   ILE B 121      -1.912  16.312  26.062  1.00 92.56           O  
ATOM   2785  CG1 ILE B 121      -2.672  12.500  23.953  1.00 92.56           C  
ATOM   2786  CG2 ILE B 121      -3.594  13.070  26.234  1.00 92.56           C  
ATOM   2787  CD1 ILE B 121      -2.172  11.125  24.375  1.00 92.56           C  
ATOM   2788  N   THR B 122      -4.145  16.547  26.031  1.00 94.06           N  
ATOM   2789  CA  THR B 122      -4.184  17.500  27.125  1.00 94.06           C  
ATOM   2790  C   THR B 122      -4.352  16.797  28.469  1.00 94.06           C  
ATOM   2791  CB  THR B 122      -5.320  18.531  26.953  1.00 94.06           C  
ATOM   2792  O   THR B 122      -4.836  15.656  28.516  1.00 94.06           O  
ATOM   2793  CG2 THR B 122      -5.230  19.641  27.969  1.00 94.06           C  
ATOM   2794  OG1 THR B 122      -5.238  19.094  25.625  1.00 94.06           O  
ATOM   2795  N   GLU B 123      -3.928  17.406  29.531  1.00 94.19           N  
ATOM   2796  CA  GLU B 123      -3.887  16.797  30.859  1.00 94.19           C  
ATOM   2797  C   GLU B 123      -5.266  16.297  31.266  1.00 94.19           C  
ATOM   2798  CB  GLU B 123      -3.365  17.797  31.891  1.00 94.19           C  
ATOM   2799  O   GLU B 123      -5.371  15.305  32.000  1.00 94.19           O  
ATOM   2800  CG  GLU B 123      -4.297  18.984  32.125  1.00 94.19           C  
ATOM   2801  CD  GLU B 123      -3.738  19.984  33.125  1.00 94.19           C  
ATOM   2802  OE1 GLU B 123      -4.438  20.984  33.438  1.00 94.19           O  
ATOM   2803  OE2 GLU B 123      -2.596  19.781  33.594  1.00 94.19           O  
ATOM   2804  N   ASP B 124      -6.324  16.891  30.750  1.00 95.19           N  
ATOM   2805  CA  ASP B 124      -7.668  16.469  31.141  1.00 95.19           C  
ATOM   2806  C   ASP B 124      -8.164  15.320  30.266  1.00 95.19           C  
ATOM   2807  CB  ASP B 124      -8.641  17.641  31.062  1.00 95.19           C  
ATOM   2808  O   ASP B 124      -9.297  14.859  30.422  1.00 95.19           O  
ATOM   2809  CG  ASP B 124      -8.906  18.109  29.641  1.00 95.19           C  
ATOM   2810  OD1 ASP B 124      -8.188  17.672  28.719  1.00 95.19           O  
ATOM   2811  OD2 ASP B 124      -9.828  18.922  29.438  1.00 95.19           O  
ATOM   2812  N   GLY B 125      -7.398  14.828  29.375  1.00 95.62           N  
ATOM   2813  CA  GLY B 125      -7.738  13.688  28.547  1.00 95.62           C  
ATOM   2814  C   GLY B 125      -8.297  14.086  27.188  1.00 95.62           C  
ATOM   2815  O   GLY B 125      -8.727  13.234  26.406  1.00 95.62           O  
ATOM   2816  N   THR B 126      -8.273  15.375  26.969  1.00 96.06           N  
ATOM   2817  CA  THR B 126      -8.750  15.844  25.672  1.00 96.06           C  
ATOM   2818  C   THR B 126      -7.699  15.602  24.594  1.00 96.06           C  
ATOM   2819  CB  THR B 126      -9.109  17.344  25.719  1.00 96.06           C  
ATOM   2820  O   THR B 126      -6.520  15.914  24.781  1.00 96.06           O  
ATOM   2821  CG2 THR B 126      -9.672  17.812  24.375  1.00 96.06           C  
ATOM   2822  OG1 THR B 126     -10.086  17.562  26.734  1.00 96.06           O  
ATOM   2823  N   LEU B 127      -8.188  14.984  23.516  1.00 95.00           N  
ATOM   2824  CA  LEU B 127      -7.289  14.695  22.406  1.00 95.00           C  
ATOM   2825  C   LEU B 127      -7.605  15.578  21.203  1.00 95.00           C  
ATOM   2826  CB  LEU B 127      -7.387  13.219  22.016  1.00 95.00           C  
ATOM   2827  O   LEU B 127      -8.773  15.875  20.938  1.00 95.00           O  
ATOM   2828  CG  LEU B 127      -6.910  12.203  23.047  1.00 95.00           C  
ATOM   2829  CD1 LEU B 127      -7.875  11.031  23.125  1.00 95.00           C  
ATOM   2830  CD2 LEU B 127      -5.500  11.727  22.719  1.00 95.00           C  
ATOM   2831  N   LEU B 128      -6.547  16.016  20.562  1.00 92.25           N  
ATOM   2832  CA  LEU B 128      -6.648  16.672  19.266  1.00 92.25           C  
ATOM   2833  C   LEU B 128      -5.930  15.867  18.188  1.00 92.25           C  
ATOM   2834  CB  LEU B 128      -6.062  18.078  19.344  1.00 92.25           C  
ATOM   2835  O   LEU B 128      -4.730  15.594  18.312  1.00 92.25           O  
ATOM   2836  CG  LEU B 128      -6.059  18.891  18.031  1.00 92.25           C  
ATOM   2837  CD1 LEU B 128      -7.488  19.188  17.594  1.00 92.25           C  
ATOM   2838  CD2 LEU B 128      -5.266  20.172  18.203  1.00 92.25           C  
ATOM   2839  N   TYR B 129      -6.695  15.492  17.281  1.00 91.94           N  
ATOM   2840  CA  TYR B 129      -6.191  14.672  16.188  1.00 91.94           C  
ATOM   2841  C   TYR B 129      -6.426  15.359  14.844  1.00 91.94           C  
ATOM   2842  CB  TYR B 129      -6.859  13.297  16.188  1.00 91.94           C  
ATOM   2843  O   TYR B 129      -7.574  15.570  14.438  1.00 91.94           O  
ATOM   2844  CG  TYR B 129      -6.238  12.320  15.219  1.00 91.94           C  
ATOM   2845  CD1 TYR B 129      -7.020  11.633  14.289  1.00 91.94           C  
ATOM   2846  CD2 TYR B 129      -4.871  12.070  15.234  1.00 91.94           C  
ATOM   2847  CE1 TYR B 129      -6.453  10.727  13.398  1.00 91.94           C  
ATOM   2848  CE2 TYR B 129      -4.293  11.172  14.352  1.00 91.94           C  
ATOM   2849  OH  TYR B 129      -4.523   9.609  12.562  1.00 91.94           O  
ATOM   2850  CZ  TYR B 129      -5.090  10.500  13.438  1.00 91.94           C  
ATOM   2851  N   THR B 130      -5.309  15.719  14.117  1.00 87.81           N  
ATOM   2852  CA  THR B 130      -5.402  16.438  12.852  1.00 87.81           C  
ATOM   2853  C   THR B 130      -4.762  15.641  11.727  1.00 87.81           C  
ATOM   2854  CB  THR B 130      -4.727  17.828  12.945  1.00 87.81           C  
ATOM   2855  O   THR B 130      -3.711  15.023  11.914  1.00 87.81           O  
ATOM   2856  CG2 THR B 130      -4.957  18.641  11.680  1.00 87.81           C  
ATOM   2857  OG1 THR B 130      -5.273  18.547  14.062  1.00 87.81           O  
ATOM   2858  N   MET B 131      -5.441  15.648  10.570  1.00 88.19           N  
ATOM   2859  CA  MET B 131      -4.930  15.000   9.367  1.00 88.19           C  
ATOM   2860  C   MET B 131      -5.012  15.930   8.164  1.00 88.19           C  
ATOM   2861  CB  MET B 131      -5.703  13.711   9.086  1.00 88.19           C  
ATOM   2862  O   MET B 131      -5.973  16.688   8.023  1.00 88.19           O  
ATOM   2863  CG  MET B 131      -5.625  12.688  10.211  1.00 88.19           C  
ATOM   2864  SD  MET B 131      -6.656  11.203   9.891  1.00 88.19           S  
ATOM   2865  CE  MET B 131      -5.738  10.469   8.508  1.00 88.19           C  
ATOM   2866  N   ARG B 132      -4.008  15.867   7.344  1.00 87.25           N  
ATOM   2867  CA  ARG B 132      -4.094  16.516   6.039  1.00 87.25           C  
ATOM   2868  C   ARG B 132      -4.652  15.562   4.988  1.00 87.25           C  
ATOM   2869  CB  ARG B 132      -2.719  17.031   5.605  1.00 87.25           C  
ATOM   2870  O   ARG B 132      -4.070  14.508   4.727  1.00 87.25           O  
ATOM   2871  CG  ARG B 132      -2.752  17.891   4.348  1.00 87.25           C  
ATOM   2872  CD  ARG B 132      -1.353  18.297   3.906  1.00 87.25           C  
ATOM   2873  NE  ARG B 132      -1.379  19.031   2.650  1.00 87.25           N  
ATOM   2874  NH1 ARG B 132       0.908  18.984   2.328  1.00 87.25           N  
ATOM   2875  NH2 ARG B 132      -0.444  20.031   0.801  1.00 87.25           N  
ATOM   2876  CZ  ARG B 132      -0.305  19.344   1.930  1.00 87.25           C  
ATOM   2877  N   LEU B 133      -5.797  15.961   4.332  1.00 89.06           N  
ATOM   2878  CA  LEU B 133      -6.500  15.078   3.412  1.00 89.06           C  
ATOM   2879  C   LEU B 133      -6.750  15.766   2.076  1.00 89.06           C  
ATOM   2880  CB  LEU B 133      -7.828  14.617   4.020  1.00 89.06           C  
ATOM   2881  O   LEU B 133      -6.949  16.984   2.027  1.00 89.06           O  
ATOM   2882  CG  LEU B 133      -7.762  14.016   5.422  1.00 89.06           C  
ATOM   2883  CD1 LEU B 133      -9.164  13.781   5.969  1.00 89.06           C  
ATOM   2884  CD2 LEU B 133      -6.969  12.711   5.410  1.00 89.06           C  
ATOM   2885  N   THR B 134      -6.609  14.984   1.041  1.00 89.06           N  
ATOM   2886  CA  THR B 134      -7.207  15.336  -0.242  1.00 89.06           C  
ATOM   2887  C   THR B 134      -8.445  14.484  -0.519  1.00 89.06           C  
ATOM   2888  CB  THR B 134      -6.199  15.172  -1.393  1.00 89.06           C  
ATOM   2889  O   THR B 134      -8.359  13.258  -0.531  1.00 89.06           O  
ATOM   2890  CG2 THR B 134      -6.836  15.508  -2.736  1.00 89.06           C  
ATOM   2891  OG1 THR B 134      -5.086  16.047  -1.174  1.00 89.06           O  
ATOM   2892  N   VAL B 135      -9.570  15.172  -0.678  1.00 92.19           N  
ATOM   2893  CA  VAL B 135     -10.820  14.453  -0.867  1.00 92.19           C  
ATOM   2894  C   VAL B 135     -11.414  14.789  -2.232  1.00 92.19           C  
ATOM   2895  CB  VAL B 135     -11.836  14.781   0.250  1.00 92.19           C  
ATOM   2896  O   VAL B 135     -11.562  15.969  -2.576  1.00 92.19           O  
ATOM   2897  CG1 VAL B 135     -13.125  13.977   0.063  1.00 92.19           C  
ATOM   2898  CG2 VAL B 135     -11.227  14.508   1.623  1.00 92.19           C  
ATOM   2899  N   ARG B 136     -11.633  13.797  -3.041  1.00 93.06           N  
ATOM   2900  CA  ARG B 136     -12.469  13.938  -4.230  1.00 93.06           C  
ATOM   2901  C   ARG B 136     -13.914  13.555  -3.924  1.00 93.06           C  
ATOM   2902  CB  ARG B 136     -11.930  13.070  -5.371  1.00 93.06           C  
ATOM   2903  O   ARG B 136     -14.219  12.383  -3.680  1.00 93.06           O  
ATOM   2904  CG  ARG B 136     -12.555  13.375  -6.723  1.00 93.06           C  
ATOM   2905  CD  ARG B 136     -11.859  12.617  -7.844  1.00 93.06           C  
ATOM   2906  NE  ARG B 136     -12.172  11.188  -7.797  1.00 93.06           N  
ATOM   2907  NH1 ARG B 136     -10.766  10.617  -9.539  1.00 93.06           N  
ATOM   2908  NH2 ARG B 136     -11.992   9.000  -8.477  1.00 93.06           N  
ATOM   2909  CZ  ARG B 136     -11.641  10.273  -8.602  1.00 93.06           C  
ATOM   2910  N   ALA B 137     -14.719  14.586  -3.943  1.00 93.38           N  
ATOM   2911  CA  ALA B 137     -16.094  14.375  -3.502  1.00 93.38           C  
ATOM   2912  C   ALA B 137     -17.078  14.633  -4.641  1.00 93.38           C  
ATOM   2913  CB  ALA B 137     -16.422  15.281  -2.314  1.00 93.38           C  
ATOM   2914  O   ALA B 137     -16.797  15.406  -5.559  1.00 93.38           O  
ATOM   2915  N   GLU B 138     -18.234  13.945  -4.531  1.00 90.38           N  
ATOM   2916  CA  GLU B 138     -19.312  14.133  -5.500  1.00 90.38           C  
ATOM   2917  C   GLU B 138     -20.031  15.461  -5.285  1.00 90.38           C  
ATOM   2918  CB  GLU B 138     -20.312  12.977  -5.414  1.00 90.38           C  
ATOM   2919  O   GLU B 138     -20.297  15.852  -4.145  1.00 90.38           O  
ATOM   2920  CG  GLU B 138     -19.750  11.641  -5.879  1.00 90.38           C  
ATOM   2921  CD  GLU B 138     -20.750  10.500  -5.754  1.00 90.38           C  
ATOM   2922  OE1 GLU B 138     -20.406   9.352  -6.133  1.00 90.38           O  
ATOM   2923  OE2 GLU B 138     -21.875  10.750  -5.270  1.00 90.38           O  
ATOM   2924  N   CYS B 139     -20.250  16.156  -6.375  1.00 91.56           N  
ATOM   2925  CA  CYS B 139     -21.031  17.391  -6.367  1.00 91.56           C  
ATOM   2926  C   CYS B 139     -22.078  17.375  -7.477  1.00 91.56           C  
ATOM   2927  CB  CYS B 139     -20.109  18.594  -6.531  1.00 91.56           C  
ATOM   2928  O   CYS B 139     -21.750  17.625  -8.641  1.00 91.56           O  
ATOM   2929  SG  CYS B 139     -20.969  20.188  -6.484  1.00 91.56           S  
ATOM   2930  N   PRO B 140     -23.375  17.141  -7.070  1.00 86.12           N  
ATOM   2931  CA  PRO B 140     -24.438  17.203  -8.078  1.00 86.12           C  
ATOM   2932  C   PRO B 140     -24.656  18.609  -8.609  1.00 86.12           C  
ATOM   2933  CB  PRO B 140     -25.672  16.688  -7.336  1.00 86.12           C  
ATOM   2934  O   PRO B 140     -25.047  19.500  -7.848  1.00 86.12           O  
ATOM   2935  CG  PRO B 140     -25.375  16.953  -5.891  1.00 86.12           C  
ATOM   2936  CD  PRO B 140     -23.891  17.016  -5.711  1.00 86.12           C  
ATOM   2937  N   MET B 141     -24.281  18.828  -9.859  1.00 86.62           N  
ATOM   2938  CA  MET B 141     -24.422  20.156 -10.453  1.00 86.62           C  
ATOM   2939  C   MET B 141     -25.547  20.188 -11.469  1.00 86.62           C  
ATOM   2940  CB  MET B 141     -23.109  20.578 -11.109  1.00 86.62           C  
ATOM   2941  O   MET B 141     -25.703  19.250 -12.266  1.00 86.62           O  
ATOM   2942  CG  MET B 141     -21.969  20.797 -10.125  1.00 86.62           C  
ATOM   2943  SD  MET B 141     -20.422  21.344 -10.945  1.00 86.62           S  
ATOM   2944  CE  MET B 141     -19.766  19.734 -11.477  1.00 86.62           C  
ATOM   2945  N   HIS B 142     -26.406  21.125 -11.312  1.00 82.56           N  
ATOM   2946  CA  HIS B 142     -27.484  21.375 -12.273  1.00 82.56           C  
ATOM   2947  C   HIS B 142     -27.078  22.438 -13.289  1.00 82.56           C  
ATOM   2948  CB  HIS B 142     -28.766  21.812 -11.547  1.00 82.56           C  
ATOM   2949  O   HIS B 142     -27.016  23.625 -12.953  1.00 82.56           O  
ATOM   2950  CG  HIS B 142     -29.250  20.797 -10.547  1.00 82.56           C  
ATOM   2951  CD2 HIS B 142     -29.266  20.828  -9.195  1.00 82.56           C  
ATOM   2952  ND1 HIS B 142     -29.797  19.594 -10.914  1.00 82.56           N  
ATOM   2953  CE1 HIS B 142     -30.125  18.922  -9.828  1.00 82.56           C  
ATOM   2954  NE2 HIS B 142     -29.828  19.656  -8.766  1.00 82.56           N  
ATOM   2955  N   LEU B 143     -26.938  22.016 -14.547  1.00 82.88           N  
ATOM   2956  CA  LEU B 143     -26.344  22.891 -15.547  1.00 82.88           C  
ATOM   2957  C   LEU B 143     -27.422  23.531 -16.422  1.00 82.88           C  
ATOM   2958  CB  LEU B 143     -25.359  22.125 -16.422  1.00 82.88           C  
ATOM   2959  O   LEU B 143     -27.125  24.047 -17.500  1.00 82.88           O  
ATOM   2960  CG  LEU B 143     -24.156  21.500 -15.711  1.00 82.88           C  
ATOM   2961  CD1 LEU B 143     -23.344  20.641 -16.688  1.00 82.88           C  
ATOM   2962  CD2 LEU B 143     -23.281  22.578 -15.086  1.00 82.88           C  
ATOM   2963  N   GLU B 144     -28.703  23.562 -15.953  1.00 81.38           N  
ATOM   2964  CA  GLU B 144     -29.797  24.125 -16.750  1.00 81.38           C  
ATOM   2965  C   GLU B 144     -29.594  25.625 -16.984  1.00 81.38           C  
ATOM   2966  CB  GLU B 144     -31.141  23.875 -16.047  1.00 81.38           C  
ATOM   2967  O   GLU B 144     -29.938  26.141 -18.031  1.00 81.38           O  
ATOM   2968  CG  GLU B 144     -31.500  22.406 -15.922  1.00 81.38           C  
ATOM   2969  CD  GLU B 144     -32.594  22.141 -14.898  1.00 81.38           C  
ATOM   2970  OE1 GLU B 144     -32.938  20.969 -14.648  1.00 81.38           O  
ATOM   2971  OE2 GLU B 144     -33.125  23.125 -14.336  1.00 81.38           O  
ATOM   2972  N   ASP B 145     -29.016  26.344 -16.094  1.00 81.75           N  
ATOM   2973  CA  ASP B 145     -28.828  27.797 -16.219  1.00 81.75           C  
ATOM   2974  C   ASP B 145     -27.406  28.125 -16.656  1.00 81.75           C  
ATOM   2975  CB  ASP B 145     -29.141  28.484 -14.891  1.00 81.75           C  
ATOM   2976  O   ASP B 145     -26.891  29.188 -16.344  1.00 81.75           O  
ATOM   2977  CG  ASP B 145     -30.594  28.344 -14.469  1.00 81.75           C  
ATOM   2978  OD1 ASP B 145     -31.484  28.250 -15.344  1.00 81.75           O  
ATOM   2979  OD2 ASP B 145     -30.859  28.312 -13.242  1.00 81.75           O  
ATOM   2980  N   PHE B 146     -26.859  27.203 -17.312  1.00 80.50           N  
ATOM   2981  CA  PHE B 146     -25.531  27.500 -17.844  1.00 80.50           C  
ATOM   2982  C   PHE B 146     -25.578  28.688 -18.797  1.00 80.50           C  
ATOM   2983  CB  PHE B 146     -24.969  26.266 -18.562  1.00 80.50           C  
ATOM   2984  O   PHE B 146     -26.469  28.781 -19.641  1.00 80.50           O  
ATOM   2985  CG  PHE B 146     -23.594  26.500 -19.141  1.00 80.50           C  
ATOM   2986  CD1 PHE B 146     -23.438  26.906 -20.453  1.00 80.50           C  
ATOM   2987  CD2 PHE B 146     -22.453  26.281 -18.359  1.00 80.50           C  
ATOM   2988  CE1 PHE B 146     -22.172  27.125 -20.984  1.00 80.50           C  
ATOM   2989  CE2 PHE B 146     -21.188  26.484 -18.891  1.00 80.50           C  
ATOM   2990  CZ  PHE B 146     -21.047  26.906 -20.203  1.00 80.50           C  
ATOM   2991  N   PRO B 147     -24.688  29.734 -18.547  1.00 82.88           N  
ATOM   2992  CA  PRO B 147     -23.484  29.766 -17.719  1.00 82.88           C  
ATOM   2993  C   PRO B 147     -23.688  30.547 -16.406  1.00 82.88           C  
ATOM   2994  CB  PRO B 147     -22.453  30.453 -18.609  1.00 82.88           C  
ATOM   2995  O   PRO B 147     -22.703  30.953 -15.781  1.00 82.88           O  
ATOM   2996  CG  PRO B 147     -23.234  31.391 -19.453  1.00 82.88           C  
ATOM   2997  CD  PRO B 147     -24.594  30.797 -19.688  1.00 82.88           C  
ATOM   2998  N   MET B 148     -25.016  30.906 -16.109  1.00 86.81           N  
ATOM   2999  CA  MET B 148     -25.312  31.641 -14.891  1.00 86.81           C  
ATOM   3000  C   MET B 148     -25.625  30.688 -13.750  1.00 86.81           C  
ATOM   3001  CB  MET B 148     -26.484  32.594 -15.109  1.00 86.81           C  
ATOM   3002  O   MET B 148     -26.328  31.047 -12.805  1.00 86.81           O  
ATOM   3003  CG  MET B 148     -26.188  33.719 -16.109  1.00 86.81           C  
ATOM   3004  SD  MET B 148     -24.859  34.844 -15.547  1.00 86.81           S  
ATOM   3005  CE  MET B 148     -25.781  35.812 -14.320  1.00 86.81           C  
ATOM   3006  N   ASP B 149     -25.156  29.547 -13.805  1.00 86.81           N  
ATOM   3007  CA  ASP B 149     -25.484  28.500 -12.852  1.00 86.81           C  
ATOM   3008  C   ASP B 149     -24.703  28.656 -11.555  1.00 86.81           C  
ATOM   3009  CB  ASP B 149     -25.234  27.109 -13.461  1.00 86.81           C  
ATOM   3010  O   ASP B 149     -23.578  29.172 -11.562  1.00 86.81           O  
ATOM   3011  CG  ASP B 149     -23.828  26.969 -14.023  1.00 86.81           C  
ATOM   3012  OD1 ASP B 149     -23.391  27.844 -14.812  1.00 86.81           O  
ATOM   3013  OD2 ASP B 149     -23.141  25.984 -13.680  1.00 86.81           O  
ATOM   3014  N   ALA B 150     -25.359  28.391 -10.461  1.00 90.88           N  
ATOM   3015  CA  ALA B 150     -24.781  28.312  -9.125  1.00 90.88           C  
ATOM   3016  C   ALA B 150     -24.984  26.922  -8.523  1.00 90.88           C  
ATOM   3017  CB  ALA B 150     -25.391  29.375  -8.219  1.00 90.88           C  
ATOM   3018  O   ALA B 150     -26.031  26.297  -8.742  1.00 90.88           O  
ATOM   3019  N   HIS B 151     -23.953  26.531  -7.859  1.00 92.25           N  
ATOM   3020  CA  HIS B 151     -24.016  25.188  -7.309  1.00 92.25           C  
ATOM   3021  C   HIS B 151     -23.625  25.172  -5.836  1.00 92.25           C  
ATOM   3022  CB  HIS B 151     -23.109  24.250  -8.102  1.00 92.25           C  
ATOM   3023  O   HIS B 151     -22.891  26.062  -5.379  1.00 92.25           O  
ATOM   3024  CG  HIS B 151     -23.312  24.312  -9.586  1.00 92.25           C  
ATOM   3025  CD2 HIS B 151     -22.547  24.828 -10.570  1.00 92.25           C  
ATOM   3026  ND1 HIS B 151     -24.453  23.828 -10.195  1.00 92.25           N  
ATOM   3027  CE1 HIS B 151     -24.359  24.016 -11.500  1.00 92.25           C  
ATOM   3028  NE2 HIS B 151     -23.219  24.625 -11.750  1.00 92.25           N  
ATOM   3029  N   ALA B 152     -24.141  24.266  -5.102  1.00 94.19           N  
ATOM   3030  CA  ALA B 152     -23.750  23.984  -3.725  1.00 94.19           C  
ATOM   3031  C   ALA B 152     -23.156  22.578  -3.604  1.00 94.19           C  
ATOM   3032  CB  ALA B 152     -24.938  24.141  -2.781  1.00 94.19           C  
ATOM   3033  O   ALA B 152     -23.891  21.578  -3.619  1.00 94.19           O  
ATOM   3034  N   CYS B 153     -21.844  22.547  -3.488  1.00 94.50           N  
ATOM   3035  CA  CYS B 153     -21.156  21.266  -3.396  1.00 94.50           C  
ATOM   3036  C   CYS B 153     -21.031  20.828  -1.945  1.00 94.50           C  
ATOM   3037  CB  CYS B 153     -19.781  21.344  -4.051  1.00 94.50           C  
ATOM   3038  O   CYS B 153     -20.375  21.500  -1.146  1.00 94.50           O  
ATOM   3039  SG  CYS B 153     -19.844  21.609  -5.836  1.00 94.50           S  
ATOM   3040  N   PRO B 154     -21.516  19.688  -1.631  1.00 95.31           N  
ATOM   3041  CA  PRO B 154     -21.484  19.266  -0.229  1.00 95.31           C  
ATOM   3042  C   PRO B 154     -20.250  18.438   0.113  1.00 95.31           C  
ATOM   3043  CB  PRO B 154     -22.766  18.422  -0.091  1.00 95.31           C  
ATOM   3044  O   PRO B 154     -19.703  17.750  -0.754  1.00 95.31           O  
ATOM   3045  CG  PRO B 154     -22.938  17.781  -1.425  1.00 95.31           C  
ATOM   3046  CD  PRO B 154     -22.484  18.734  -2.486  1.00 95.31           C  
ATOM   3047  N   LEU B 155     -19.766  18.594   1.268  1.00 95.75           N  
ATOM   3048  CA  LEU B 155     -18.844  17.656   1.914  1.00 95.75           C  
ATOM   3049  C   LEU B 155     -19.453  17.062   3.172  1.00 95.75           C  
ATOM   3050  CB  LEU B 155     -17.531  18.359   2.266  1.00 95.75           C  
ATOM   3051  O   LEU B 155     -19.656  17.766   4.168  1.00 95.75           O  
ATOM   3052  CG  LEU B 155     -16.391  17.469   2.762  1.00 95.75           C  
ATOM   3053  CD1 LEU B 155     -15.938  16.516   1.657  1.00 95.75           C  
ATOM   3054  CD2 LEU B 155     -15.219  18.312   3.256  1.00 95.75           C  
ATOM   3055  N   LYS B 156     -19.734  15.719   3.121  1.00 95.06           N  
ATOM   3056  CA  LYS B 156     -20.453  15.039   4.195  1.00 95.06           C  
ATOM   3057  C   LYS B 156     -19.547  14.039   4.910  1.00 95.06           C  
ATOM   3058  CB  LYS B 156     -21.688  14.320   3.648  1.00 95.06           C  
ATOM   3059  O   LYS B 156     -18.859  13.234   4.270  1.00 95.06           O  
ATOM   3060  CG  LYS B 156     -22.625  15.227   2.871  1.00 95.06           C  
ATOM   3061  CD  LYS B 156     -23.812  14.453   2.312  1.00 95.06           C  
ATOM   3062  CE  LYS B 156     -24.719  15.344   1.476  1.00 95.06           C  
ATOM   3063  NZ  LYS B 156     -25.859  14.578   0.877  1.00 95.06           N  
ATOM   3064  N   PHE B 157     -19.516  14.148   6.223  1.00 94.50           N  
ATOM   3065  CA  PHE B 157     -18.734  13.172   6.965  1.00 94.50           C  
ATOM   3066  C   PHE B 157     -19.453  12.758   8.242  1.00 94.50           C  
ATOM   3067  CB  PHE B 157     -17.344  13.742   7.309  1.00 94.50           C  
ATOM   3068  O   PHE B 157     -20.375  13.438   8.688  1.00 94.50           O  
ATOM   3069  CG  PHE B 157     -17.391  14.914   8.258  1.00 94.50           C  
ATOM   3070  CD1 PHE B 157     -17.500  16.219   7.770  1.00 94.50           C  
ATOM   3071  CD2 PHE B 157     -17.328  14.719   9.625  1.00 94.50           C  
ATOM   3072  CE1 PHE B 157     -17.547  17.297   8.641  1.00 94.50           C  
ATOM   3073  CE2 PHE B 157     -17.375  15.797  10.508  1.00 94.50           C  
ATOM   3074  CZ  PHE B 157     -17.484  17.094  10.008  1.00 94.50           C  
ATOM   3075  N   GLY B 158     -19.078  11.578   8.727  1.00 93.50           N  
ATOM   3076  CA  GLY B 158     -19.641  11.000   9.945  1.00 93.50           C  
ATOM   3077  C   GLY B 158     -18.969   9.695  10.344  1.00 93.50           C  
ATOM   3078  O   GLY B 158     -17.969   9.297   9.742  1.00 93.50           O  
ATOM   3079  N   SER B 159     -19.516   9.148  11.359  1.00 92.44           N  
ATOM   3080  CA  SER B 159     -18.984   7.871  11.812  1.00 92.44           C  
ATOM   3081  C   SER B 159     -19.375   6.738  10.867  1.00 92.44           C  
ATOM   3082  CB  SER B 159     -19.453   7.559  13.227  1.00 92.44           C  
ATOM   3083  O   SER B 159     -20.500   6.703  10.367  1.00 92.44           O  
ATOM   3084  OG  SER B 159     -19.078   6.246  13.609  1.00 92.44           O  
ATOM   3085  N   TYR B 160     -18.562   5.867  10.711  1.00 90.94           N  
ATOM   3086  CA  TYR B 160     -18.844   4.734   9.836  1.00 90.94           C  
ATOM   3087  C   TYR B 160     -19.594   3.643  10.594  1.00 90.94           C  
ATOM   3088  CB  TYR B 160     -17.562   4.168   9.242  1.00 90.94           C  
ATOM   3089  O   TYR B 160     -20.578   3.090  10.086  1.00 90.94           O  
ATOM   3090  CG  TYR B 160     -17.781   3.035   8.273  1.00 90.94           C  
ATOM   3091  CD1 TYR B 160     -17.453   1.725   8.617  1.00 90.94           C  
ATOM   3092  CD2 TYR B 160     -18.312   3.270   7.012  1.00 90.94           C  
ATOM   3093  CE1 TYR B 160     -17.656   0.675   7.730  1.00 90.94           C  
ATOM   3094  CE2 TYR B 160     -18.516   2.229   6.113  1.00 90.94           C  
ATOM   3095  OH  TYR B 160     -18.391  -0.099   5.594  1.00 90.94           O  
ATOM   3096  CZ  TYR B 160     -18.188   0.936   6.480  1.00 90.94           C  
ATOM   3097  N   ALA B 161     -19.125   3.416  11.766  1.00 89.69           N  
ATOM   3098  CA  ALA B 161     -19.656   2.238  12.445  1.00 89.69           C  
ATOM   3099  C   ALA B 161     -20.500   2.639  13.648  1.00 89.69           C  
ATOM   3100  CB  ALA B 161     -18.516   1.311  12.867  1.00 89.69           C  
ATOM   3101  O   ALA B 161     -21.453   1.947  14.008  1.00 89.69           O  
ATOM   3102  N   TYR B 162     -20.156   3.729  14.289  1.00 91.50           N  
ATOM   3103  CA  TYR B 162     -20.797   4.078  15.555  1.00 91.50           C  
ATOM   3104  C   TYR B 162     -22.078   4.879  15.312  1.00 91.50           C  
ATOM   3105  CB  TYR B 162     -19.844   4.879  16.438  1.00 91.50           C  
ATOM   3106  O   TYR B 162     -22.031   5.953  14.703  1.00 91.50           O  
ATOM   3107  CG  TYR B 162     -18.578   4.125  16.812  1.00 91.50           C  
ATOM   3108  CD1 TYR B 162     -18.609   3.148  17.797  1.00 91.50           C  
ATOM   3109  CD2 TYR B 162     -17.375   4.387  16.172  1.00 91.50           C  
ATOM   3110  CE1 TYR B 162     -17.453   2.451  18.156  1.00 91.50           C  
ATOM   3111  CE2 TYR B 162     -16.219   3.697  16.516  1.00 91.50           C  
ATOM   3112  OH  TYR B 162     -15.125   2.047  17.844  1.00 91.50           O  
ATOM   3113  CZ  TYR B 162     -16.266   2.732  17.500  1.00 91.50           C  
ATOM   3114  N   THR B 163     -23.141   4.457  15.859  1.00 92.06           N  
ATOM   3115  CA  THR B 163     -24.422   5.152  15.727  1.00 92.06           C  
ATOM   3116  C   THR B 163     -24.453   6.395  16.609  1.00 92.06           C  
ATOM   3117  CB  THR B 163     -25.594   4.230  16.094  1.00 92.06           C  
ATOM   3118  O   THR B 163     -23.531   6.617  17.406  1.00 92.06           O  
ATOM   3119  CG2 THR B 163     -25.547   2.936  15.289  1.00 92.06           C  
ATOM   3120  OG1 THR B 163     -25.531   3.918  17.484  1.00 92.06           O  
ATOM   3121  N   ARG B 164     -25.500   7.152  16.422  1.00 93.75           N  
ATOM   3122  CA  ARG B 164     -25.609   8.383  17.188  1.00 93.75           C  
ATOM   3123  C   ARG B 164     -25.719   8.094  18.688  1.00 93.75           C  
ATOM   3124  CB  ARG B 164     -26.828   9.195  16.734  1.00 93.75           C  
ATOM   3125  O   ARG B 164     -25.500   8.984  19.516  1.00 93.75           O  
ATOM   3126  CG  ARG B 164     -28.172   8.555  17.094  1.00 93.75           C  
ATOM   3127  CD  ARG B 164     -29.344   9.430  16.672  1.00 93.75           C  
ATOM   3128  NE  ARG B 164     -30.391   9.445  17.688  1.00 93.75           N  
ATOM   3129  NH1 ARG B 164     -31.750  10.930  16.562  1.00 93.75           N  
ATOM   3130  NH2 ARG B 164     -32.406  10.094  18.594  1.00 93.75           N  
ATOM   3131  CZ  ARG B 164     -31.500  10.156  17.609  1.00 93.75           C  
ATOM   3132  N   ALA B 165     -26.047   6.844  19.000  1.00 91.31           N  
ATOM   3133  CA  ALA B 165     -26.109   6.477  20.406  1.00 91.31           C  
ATOM   3134  C   ALA B 165     -24.719   6.254  20.984  1.00 91.31           C  
ATOM   3135  CB  ALA B 165     -26.969   5.223  20.594  1.00 91.31           C  
ATOM   3136  O   ALA B 165     -24.547   6.188  22.203  1.00 91.31           O  
ATOM   3137  N   GLU B 166     -23.734   6.160  20.156  1.00 92.38           N  
ATOM   3138  CA  GLU B 166     -22.375   5.863  20.609  1.00 92.38           C  
ATOM   3139  C   GLU B 166     -21.438   7.043  20.375  1.00 92.38           C  
ATOM   3140  CB  GLU B 166     -21.844   4.609  19.922  1.00 92.38           C  
ATOM   3141  O   GLU B 166     -20.688   7.434  21.266  1.00 92.38           O  
ATOM   3142  CG  GLU B 166     -22.594   3.336  20.281  1.00 92.38           C  
ATOM   3143  CD  GLU B 166     -22.016   2.094  19.625  1.00 92.38           C  
ATOM   3144  OE1 GLU B 166     -21.312   1.312  20.312  1.00 92.38           O  
ATOM   3145  OE2 GLU B 166     -22.250   1.898  18.406  1.00 92.38           O  
ATOM   3146  N   VAL B 167     -21.469   7.594  19.172  1.00 94.31           N  
ATOM   3147  CA  VAL B 167     -20.609   8.711  18.812  1.00 94.31           C  
ATOM   3148  C   VAL B 167     -21.422   9.797  18.109  1.00 94.31           C  
ATOM   3149  CB  VAL B 167     -19.438   8.250  17.906  1.00 94.31           C  
ATOM   3150  O   VAL B 167     -22.203   9.500  17.203  1.00 94.31           O  
ATOM   3151  CG1 VAL B 167     -18.625   9.453  17.422  1.00 94.31           C  
ATOM   3152  CG2 VAL B 167     -18.531   7.273  18.672  1.00 94.31           C  
ATOM   3153  N   VAL B 168     -21.234  10.984  18.531  1.00 96.25           N  
ATOM   3154  CA  VAL B 168     -21.875  12.125  17.875  1.00 96.25           C  
ATOM   3155  C   VAL B 168     -20.812  13.156  17.469  1.00 96.25           C  
ATOM   3156  CB  VAL B 168     -22.938  12.781  18.797  1.00 96.25           C  
ATOM   3157  O   VAL B 168     -19.828  13.344  18.188  1.00 96.25           O  
ATOM   3158  CG1 VAL B 168     -24.094  11.812  19.062  1.00 96.25           C  
ATOM   3159  CG2 VAL B 168     -22.297  13.234  20.109  1.00 96.25           C  
ATOM   3160  N   TYR B 169     -21.047  13.734  16.359  1.00 96.12           N  
ATOM   3161  CA  TYR B 169     -20.156  14.773  15.867  1.00 96.12           C  
ATOM   3162  C   TYR B 169     -20.750  16.156  16.078  1.00 96.12           C  
ATOM   3163  CB  TYR B 169     -19.844  14.555  14.383  1.00 96.12           C  
ATOM   3164  O   TYR B 169     -21.969  16.344  15.945  1.00 96.12           O  
ATOM   3165  CG  TYR B 169     -18.906  13.398  14.117  1.00 96.12           C  
ATOM   3166  CD1 TYR B 169     -17.562  13.609  13.891  1.00 96.12           C  
ATOM   3167  CD2 TYR B 169     -19.391  12.094  14.094  1.00 96.12           C  
ATOM   3168  CE1 TYR B 169     -16.688  12.539  13.641  1.00 96.12           C  
ATOM   3169  CE2 TYR B 169     -18.531  11.016  13.852  1.00 96.12           C  
ATOM   3170  OH  TYR B 169     -16.344  10.195  13.383  1.00 96.12           O  
ATOM   3171  CZ  TYR B 169     -17.188  11.250  13.625  1.00 96.12           C  
ATOM   3172  N   GLU B 170     -19.875  17.109  16.406  1.00 95.25           N  
ATOM   3173  CA  GLU B 170     -20.250  18.516  16.531  1.00 95.25           C  
ATOM   3174  C   GLU B 170     -19.172  19.422  15.961  1.00 95.25           C  
ATOM   3175  CB  GLU B 170     -20.500  18.859  18.000  1.00 95.25           C  
ATOM   3176  O   GLU B 170     -17.984  19.062  15.930  1.00 95.25           O  
ATOM   3177  CG  GLU B 170     -21.688  18.125  18.625  1.00 95.25           C  
ATOM   3178  CD  GLU B 170     -21.969  18.547  20.047  1.00 95.25           C  
ATOM   3179  OE1 GLU B 170     -22.953  18.047  20.641  1.00 95.25           O  
ATOM   3180  OE2 GLU B 170     -21.219  19.391  20.578  1.00 95.25           O  
ATOM   3181  N   TRP B 171     -19.609  20.531  15.406  1.00 94.75           N  
ATOM   3182  CA  TRP B 171     -18.641  21.531  14.961  1.00 94.75           C  
ATOM   3183  C   TRP B 171     -17.938  22.172  16.141  1.00 94.75           C  
ATOM   3184  CB  TRP B 171     -19.344  22.609  14.117  1.00 94.75           C  
ATOM   3185  O   TRP B 171     -18.562  22.484  17.156  1.00 94.75           O  
ATOM   3186  CG  TRP B 171     -19.938  22.094  12.844  1.00 94.75           C  
ATOM   3187  CD1 TRP B 171     -21.266  21.953  12.562  1.00 94.75           C  
ATOM   3188  CD2 TRP B 171     -19.234  21.641  11.688  1.00 94.75           C  
ATOM   3189  CE2 TRP B 171     -20.203  21.250  10.734  1.00 94.75           C  
ATOM   3190  CE3 TRP B 171     -17.875  21.531  11.359  1.00 94.75           C  
ATOM   3191  NE1 TRP B 171     -21.438  21.453  11.297  1.00 94.75           N  
ATOM   3192  CH2 TRP B 171     -18.516  20.656   9.180  1.00 94.75           C  
ATOM   3193  CZ2 TRP B 171     -19.859  20.750   9.477  1.00 94.75           C  
ATOM   3194  CZ3 TRP B 171     -17.531  21.031  10.102  1.00 94.75           C  
ATOM   3195  N   THR B 172     -16.641  22.234  16.125  1.00 90.06           N  
ATOM   3196  CA  THR B 172     -15.836  22.750  17.219  1.00 90.06           C  
ATOM   3197  C   THR B 172     -16.250  24.172  17.578  1.00 90.06           C  
ATOM   3198  CB  THR B 172     -14.336  22.719  16.875  1.00 90.06           C  
ATOM   3199  O   THR B 172     -16.359  24.516  18.750  1.00 90.06           O  
ATOM   3200  CG2 THR B 172     -13.492  23.234  18.031  1.00 90.06           C  
ATOM   3201  OG1 THR B 172     -13.953  21.359  16.578  1.00 90.06           O  
ATOM   3202  N   ARG B 173     -16.344  24.984  16.562  1.00 84.06           N  
ATOM   3203  CA  ARG B 173     -16.719  26.375  16.781  1.00 84.06           C  
ATOM   3204  C   ARG B 173     -18.094  26.672  16.172  1.00 84.06           C  
ATOM   3205  CB  ARG B 173     -15.672  27.312  16.188  1.00 84.06           C  
ATOM   3206  O   ARG B 173     -18.812  25.750  15.766  1.00 84.06           O  
ATOM   3207  CG  ARG B 173     -14.289  27.172  16.812  1.00 84.06           C  
ATOM   3208  CD  ARG B 173     -13.281  28.125  16.188  1.00 84.06           C  
ATOM   3209  NE  ARG B 173     -12.852  27.672  14.875  1.00 84.06           N  
ATOM   3210  NH1 ARG B 173     -11.273  29.328  14.586  1.00 84.06           N  
ATOM   3211  NH2 ARG B 173     -11.586  27.750  12.953  1.00 84.06           N  
ATOM   3212  CZ  ARG B 173     -11.906  28.250  14.141  1.00 84.06           C  
ATOM   3213  N   GLU B 174     -18.422  27.953  16.203  1.00 81.25           N  
ATOM   3214  CA  GLU B 174     -19.641  28.344  15.516  1.00 81.25           C  
ATOM   3215  C   GLU B 174     -19.578  27.969  14.039  1.00 81.25           C  
ATOM   3216  CB  GLU B 174     -19.875  29.859  15.656  1.00 81.25           C  
ATOM   3217  O   GLU B 174     -18.516  27.953  13.430  1.00 81.25           O  
ATOM   3218  CG  GLU B 174     -20.172  30.297  17.078  1.00 81.25           C  
ATOM   3219  CD  GLU B 174     -20.516  31.781  17.188  1.00 81.25           C  
ATOM   3220  OE1 GLU B 174     -20.859  32.250  18.297  1.00 81.25           O  
ATOM   3221  OE2 GLU B 174     -20.438  32.469  16.156  1.00 81.25           O  
ATOM   3222  N   PRO B 175     -20.734  27.500  13.547  1.00 73.69           N  
ATOM   3223  CA  PRO B 175     -20.797  26.984  12.180  1.00 73.69           C  
ATOM   3224  C   PRO B 175     -19.984  27.828  11.188  1.00 73.69           C  
ATOM   3225  CB  PRO B 175     -22.281  27.016  11.852  1.00 73.69           C  
ATOM   3226  O   PRO B 175     -19.266  27.281  10.352  1.00 73.69           O  
ATOM   3227  CG  PRO B 175     -22.969  26.875  13.164  1.00 73.69           C  
ATOM   3228  CD  PRO B 175     -22.125  27.500  14.227  1.00 73.69           C  
ATOM   3229  N   ALA B 176     -20.000  29.141  11.383  1.00 72.25           N  
ATOM   3230  CA  ALA B 176     -19.344  30.016  10.430  1.00 72.25           C  
ATOM   3231  C   ALA B 176     -17.828  29.906  10.547  1.00 72.25           C  
ATOM   3232  CB  ALA B 176     -19.781  31.453  10.633  1.00 72.25           C  
ATOM   3233  O   ALA B 176     -17.094  30.203   9.602  1.00 72.25           O  
ATOM   3234  N   ARG B 177     -17.359  29.359  11.664  1.00 80.75           N  
ATOM   3235  CA  ARG B 177     -15.914  29.391  11.891  1.00 80.75           C  
ATOM   3236  C   ARG B 177     -15.328  27.984  11.906  1.00 80.75           C  
ATOM   3237  CB  ARG B 177     -15.594  30.109  13.203  1.00 80.75           C  
ATOM   3238  O   ARG B 177     -14.117  27.797  12.047  1.00 80.75           O  
ATOM   3239  CG  ARG B 177     -15.875  31.594  13.172  1.00 80.75           C  
ATOM   3240  CD  ARG B 177     -15.391  32.281  14.445  1.00 80.75           C  
ATOM   3241  NE  ARG B 177     -15.617  33.719  14.391  1.00 80.75           N  
ATOM   3242  NH1 ARG B 177     -14.617  34.156  16.438  1.00 80.75           N  
ATOM   3243  NH2 ARG B 177     -15.492  35.875  15.188  1.00 80.75           N  
ATOM   3244  CZ  ARG B 177     -15.242  34.594  15.336  1.00 80.75           C  
ATOM   3245  N   SER B 178     -16.203  27.031  11.711  1.00 87.00           N  
ATOM   3246  CA  SER B 178     -15.703  25.656  11.805  1.00 87.00           C  
ATOM   3247  C   SER B 178     -15.102  25.188  10.484  1.00 87.00           C  
ATOM   3248  CB  SER B 178     -16.828  24.703  12.234  1.00 87.00           C  
ATOM   3249  O   SER B 178     -14.352  24.219  10.445  1.00 87.00           O  
ATOM   3250  OG  SER B 178     -17.234  24.984  13.555  1.00 87.00           O  
ATOM   3251  N   VAL B 179     -15.492  25.891   9.453  1.00 91.44           N  
ATOM   3252  CA  VAL B 179     -14.898  25.609   8.148  1.00 91.44           C  
ATOM   3253  C   VAL B 179     -14.336  26.906   7.559  1.00 91.44           C  
ATOM   3254  CB  VAL B 179     -15.930  24.984   7.184  1.00 91.44           C  
ATOM   3255  O   VAL B 179     -15.078  27.859   7.309  1.00 91.44           O  
ATOM   3256  CG1 VAL B 179     -15.273  24.656   5.840  1.00 91.44           C  
ATOM   3257  CG2 VAL B 179     -16.547  23.734   7.797  1.00 91.44           C  
ATOM   3258  N   VAL B 180     -13.023  26.938   7.449  1.00 89.44           N  
ATOM   3259  CA  VAL B 180     -12.359  28.125   6.930  1.00 89.44           C  
ATOM   3260  C   VAL B 180     -11.586  27.766   5.660  1.00 89.44           C  
ATOM   3261  CB  VAL B 180     -11.406  28.750   7.977  1.00 89.44           C  
ATOM   3262  O   VAL B 180     -10.906  26.750   5.602  1.00 89.44           O  
ATOM   3263  CG1 VAL B 180     -10.703  29.969   7.406  1.00 89.44           C  
ATOM   3264  CG2 VAL B 180     -12.172  29.109   9.250  1.00 89.44           C  
ATOM   3265  N   VAL B 181     -11.781  28.594   4.648  1.00 89.25           N  
ATOM   3266  CA  VAL B 181     -11.047  28.406   3.398  1.00 89.25           C  
ATOM   3267  C   VAL B 181      -9.898  29.422   3.324  1.00 89.25           C  
ATOM   3268  CB  VAL B 181     -11.969  28.562   2.170  1.00 89.25           C  
ATOM   3269  O   VAL B 181     -10.102  30.609   3.561  1.00 89.25           O  
ATOM   3270  CG1 VAL B 181     -11.188  28.344   0.876  1.00 89.25           C  
ATOM   3271  CG2 VAL B 181     -13.133  27.578   2.258  1.00 89.25           C  
ATOM   3272  N   ALA B 182      -8.781  28.875   3.039  1.00 84.88           N  
ATOM   3273  CA  ALA B 182      -7.613  29.750   2.932  1.00 84.88           C  
ATOM   3274  C   ALA B 182      -7.840  30.844   1.897  1.00 84.88           C  
ATOM   3275  CB  ALA B 182      -6.371  28.938   2.576  1.00 84.88           C  
ATOM   3276  O   ALA B 182      -8.500  30.625   0.881  1.00 84.88           O  
ATOM   3277  N   GLU B 183      -7.336  32.062   2.096  1.00 76.81           N  
ATOM   3278  CA  GLU B 183      -7.523  33.219   1.222  1.00 76.81           C  
ATOM   3279  C   GLU B 183      -7.055  32.938  -0.198  1.00 76.81           C  
ATOM   3280  CB  GLU B 183      -6.785  34.438   1.773  1.00 76.81           C  
ATOM   3281  O   GLU B 183      -7.730  33.281  -1.169  1.00 76.81           O  
ATOM   3282  CG  GLU B 183      -7.504  35.125   2.924  1.00 76.81           C  
ATOM   3283  CD  GLU B 183      -6.812  36.406   3.393  1.00 76.81           C  
ATOM   3284  OE1 GLU B 183      -7.352  37.094   4.285  1.00 76.81           O  
ATOM   3285  OE2 GLU B 183      -5.719  36.719   2.863  1.00 76.81           O  
ATOM   3286  N   ASP B 184      -5.980  32.219  -0.313  1.00 71.12           N  
ATOM   3287  CA  ASP B 184      -5.473  31.875  -1.640  1.00 71.12           C  
ATOM   3288  C   ASP B 184      -5.742  30.406  -1.979  1.00 71.12           C  
ATOM   3289  CB  ASP B 184      -3.973  32.156  -1.728  1.00 71.12           C  
ATOM   3290  O   ASP B 184      -5.070  29.828  -2.832  1.00 71.12           O  
ATOM   3291  CG  ASP B 184      -3.637  33.625  -1.489  1.00 71.12           C  
ATOM   3292  OD1 ASP B 184      -4.484  34.500  -1.777  1.00 71.12           O  
ATOM   3293  OD2 ASP B 184      -2.516  33.906  -1.013  1.00 71.12           O  
ATOM   3294  N   GLY B 185      -6.766  29.828  -1.388  1.00 68.38           N  
ATOM   3295  CA  GLY B 185      -6.945  28.391  -1.491  1.00 68.38           C  
ATOM   3296  C   GLY B 185      -7.879  27.984  -2.617  1.00 68.38           C  
ATOM   3297  O   GLY B 185      -8.086  26.797  -2.861  1.00 68.38           O  
ATOM   3298  N   SER B 186      -8.414  28.984  -3.301  1.00 70.12           N  
ATOM   3299  CA  SER B 186      -9.352  28.609  -4.359  1.00 70.12           C  
ATOM   3300  C   SER B 186      -8.633  28.453  -5.695  1.00 70.12           C  
ATOM   3301  CB  SER B 186     -10.453  29.672  -4.488  1.00 70.12           C  
ATOM   3302  O   SER B 186      -7.922  29.344  -6.141  1.00 70.12           O  
ATOM   3303  OG  SER B 186     -11.281  29.391  -5.602  1.00 70.12           O  
ATOM   3304  N   ARG B 187      -8.641  27.266  -6.191  1.00 68.38           N  
ATOM   3305  CA  ARG B 187      -8.062  26.953  -7.492  1.00 68.38           C  
ATOM   3306  C   ARG B 187      -9.148  26.719  -8.531  1.00 68.38           C  
ATOM   3307  CB  ARG B 187      -7.148  25.734  -7.391  1.00 68.38           C  
ATOM   3308  O   ARG B 187      -9.141  25.688  -9.219  1.00 68.38           O  
ATOM   3309  CG  ARG B 187      -5.984  25.906  -6.430  1.00 68.38           C  
ATOM   3310  CD  ARG B 187      -5.098  24.672  -6.383  1.00 68.38           C  
ATOM   3311  NE  ARG B 187      -4.000  24.828  -5.434  1.00 68.38           N  
ATOM   3312  NH1 ARG B 187      -3.137  22.703  -5.766  1.00 68.38           N  
ATOM   3313  NH2 ARG B 187      -2.139  24.141  -4.281  1.00 68.38           N  
ATOM   3314  CZ  ARG B 187      -3.096  23.891  -5.160  1.00 68.38           C  
ATOM   3315  N   LEU B 188     -10.000  27.672  -8.508  1.00 75.81           N  
ATOM   3316  CA  LEU B 188     -11.133  27.516  -9.422  1.00 75.81           C  
ATOM   3317  C   LEU B 188     -10.914  28.312 -10.703  1.00 75.81           C  
ATOM   3318  CB  LEU B 188     -12.430  27.953  -8.742  1.00 75.81           C  
ATOM   3319  O   LEU B 188     -10.477  29.469 -10.648  1.00 75.81           O  
ATOM   3320  CG  LEU B 188     -12.859  27.156  -7.512  1.00 75.81           C  
ATOM   3321  CD1 LEU B 188     -13.992  27.875  -6.785  1.00 75.81           C  
ATOM   3322  CD2 LEU B 188     -13.273  25.750  -7.902  1.00 75.81           C  
ATOM   3323  N   ASN B 189     -10.852  27.688 -11.820  1.00 71.19           N  
ATOM   3324  CA  ASN B 189     -10.727  28.391 -13.094  1.00 71.19           C  
ATOM   3325  C   ASN B 189     -12.086  28.844 -13.633  1.00 71.19           C  
ATOM   3326  CB  ASN B 189     -10.016  27.516 -14.125  1.00 71.19           C  
ATOM   3327  O   ASN B 189     -12.203  29.922 -14.211  1.00 71.19           O  
ATOM   3328  CG  ASN B 189      -8.555  27.266 -13.773  1.00 71.19           C  
ATOM   3329  ND2 ASN B 189      -7.984  26.203 -14.328  1.00 71.19           N  
ATOM   3330  OD1 ASN B 189      -7.953  28.016 -13.008  1.00 71.19           O  
ATOM   3331  N   GLN B 190     -13.070  28.078 -13.367  1.00 78.31           N  
ATOM   3332  CA  GLN B 190     -14.367  28.328 -13.984  1.00 78.31           C  
ATOM   3333  C   GLN B 190     -15.383  28.797 -12.953  1.00 78.31           C  
ATOM   3334  CB  GLN B 190     -14.875  27.078 -14.688  1.00 78.31           C  
ATOM   3335  O   GLN B 190     -16.469  29.266 -13.312  1.00 78.31           O  
ATOM   3336  CG  GLN B 190     -13.992  26.609 -15.844  1.00 78.31           C  
ATOM   3337  CD  GLN B 190     -14.484  25.328 -16.469  1.00 78.31           C  
ATOM   3338  NE2 GLN B 190     -13.789  24.875 -17.516  1.00 78.31           N  
ATOM   3339  OE1 GLN B 190     -15.469  24.734 -16.031  1.00 78.31           O  
ATOM   3340  N   TYR B 191     -15.016  28.766 -11.711  1.00 86.00           N  
ATOM   3341  CA  TYR B 191     -15.984  29.094 -10.672  1.00 86.00           C  
ATOM   3342  C   TYR B 191     -15.398  30.062  -9.656  1.00 86.00           C  
ATOM   3343  CB  TYR B 191     -16.453  27.812  -9.953  1.00 86.00           C  
ATOM   3344  O   TYR B 191     -14.172  30.172  -9.516  1.00 86.00           O  
ATOM   3345  CG  TYR B 191     -17.266  26.906 -10.828  1.00 86.00           C  
ATOM   3346  CD1 TYR B 191     -18.625  27.125 -11.031  1.00 86.00           C  
ATOM   3347  CD2 TYR B 191     -16.688  25.797 -11.453  1.00 86.00           C  
ATOM   3348  CE1 TYR B 191     -19.391  26.281 -11.828  1.00 86.00           C  
ATOM   3349  CE2 TYR B 191     -17.438  24.953 -12.258  1.00 86.00           C  
ATOM   3350  OH  TYR B 191     -19.531  24.359 -13.234  1.00 86.00           O  
ATOM   3351  CZ  TYR B 191     -18.781  25.188 -12.438  1.00 86.00           C  
ATOM   3352  N   ASP B 192     -16.359  30.844  -9.070  1.00 87.88           N  
ATOM   3353  CA  ASP B 192     -16.031  31.594  -7.863  1.00 87.88           C  
ATOM   3354  C   ASP B 192     -16.641  30.953  -6.625  1.00 87.88           C  
ATOM   3355  CB  ASP B 192     -16.516  33.031  -7.992  1.00 87.88           C  
ATOM   3356  O   ASP B 192     -17.781  30.484  -6.660  1.00 87.88           O  
ATOM   3357  CG  ASP B 192     -15.758  33.844  -9.039  1.00 87.88           C  
ATOM   3358  OD1 ASP B 192     -14.562  33.562  -9.266  1.00 87.88           O  
ATOM   3359  OD2 ASP B 192     -16.359  34.750  -9.648  1.00 87.88           O  
ATOM   3360  N   LEU B 193     -15.812  30.891  -5.645  1.00 91.50           N  
ATOM   3361  CA  LEU B 193     -16.328  30.391  -4.367  1.00 91.50           C  
ATOM   3362  C   LEU B 193     -16.969  31.516  -3.564  1.00 91.50           C  
ATOM   3363  CB  LEU B 193     -15.195  29.750  -3.555  1.00 91.50           C  
ATOM   3364  O   LEU B 193     -16.266  32.438  -3.113  1.00 91.50           O  
ATOM   3365  CG  LEU B 193     -15.594  29.125  -2.215  1.00 91.50           C  
ATOM   3366  CD1 LEU B 193     -16.547  27.969  -2.432  1.00 91.50           C  
ATOM   3367  CD2 LEU B 193     -14.352  28.672  -1.450  1.00 91.50           C  
ATOM   3368  N   LEU B 194     -18.250  31.469  -3.385  1.00 90.38           N  
ATOM   3369  CA  LEU B 194     -19.000  32.562  -2.748  1.00 90.38           C  
ATOM   3370  C   LEU B 194     -18.969  32.406  -1.229  1.00 90.38           C  
ATOM   3371  CB  LEU B 194     -20.453  32.562  -3.232  1.00 90.38           C  
ATOM   3372  O   LEU B 194     -19.141  33.406  -0.510  1.00 90.38           O  
ATOM   3373  CG  LEU B 194     -20.672  32.750  -4.734  1.00 90.38           C  
ATOM   3374  CD1 LEU B 194     -22.156  32.719  -5.070  1.00 90.38           C  
ATOM   3375  CD2 LEU B 194     -20.031  34.062  -5.207  1.00 90.38           C  
ATOM   3376  N   GLY B 195     -18.766  31.219  -0.782  1.00 90.25           N  
ATOM   3377  CA  GLY B 195     -18.766  30.938   0.645  1.00 90.25           C  
ATOM   3378  C   GLY B 195     -19.172  29.531   0.976  1.00 90.25           C  
ATOM   3379  O   GLY B 195     -19.297  28.688   0.084  1.00 90.25           O  
ATOM   3380  N   GLN B 196     -19.234  29.250   2.258  1.00 92.31           N  
ATOM   3381  CA  GLN B 196     -19.625  27.922   2.695  1.00 92.31           C  
ATOM   3382  C   GLN B 196     -20.609  27.984   3.861  1.00 92.31           C  
ATOM   3383  CB  GLN B 196     -18.391  27.094   3.096  1.00 92.31           C  
ATOM   3384  O   GLN B 196     -20.578  28.938   4.645  1.00 92.31           O  
ATOM   3385  CG  GLN B 196     -17.656  27.641   4.312  1.00 92.31           C  
ATOM   3386  CD  GLN B 196     -16.734  28.797   3.967  1.00 92.31           C  
ATOM   3387  NE2 GLN B 196     -15.938  29.234   4.941  1.00 92.31           N  
ATOM   3388  OE1 GLN B 196     -16.719  29.281   2.834  1.00 92.31           O  
ATOM   3389  N   THR B 197     -21.516  27.109   3.934  1.00 93.81           N  
ATOM   3390  CA  THR B 197     -22.438  26.922   5.047  1.00 93.81           C  
ATOM   3391  C   THR B 197     -22.328  25.516   5.625  1.00 93.81           C  
ATOM   3392  CB  THR B 197     -23.891  27.188   4.609  1.00 93.81           C  
ATOM   3393  O   THR B 197     -21.922  24.594   4.926  1.00 93.81           O  
ATOM   3394  CG2 THR B 197     -24.094  28.625   4.164  1.00 93.81           C  
ATOM   3395  OG1 THR B 197     -24.219  26.312   3.520  1.00 93.81           O  
ATOM   3396  N   VAL B 198     -22.531  25.438   6.934  1.00 94.25           N  
ATOM   3397  CA  VAL B 198     -22.391  24.141   7.582  1.00 94.25           C  
ATOM   3398  C   VAL B 198     -23.734  23.719   8.180  1.00 94.25           C  
ATOM   3399  CB  VAL B 198     -21.312  24.156   8.680  1.00 94.25           C  
ATOM   3400  O   VAL B 198     -24.547  24.578   8.547  1.00 94.25           O  
ATOM   3401  CG1 VAL B 198     -19.938  24.484   8.070  1.00 94.25           C  
ATOM   3402  CG2 VAL B 198     -21.672  25.156   9.766  1.00 94.25           C  
ATOM   3403  N   ASP B 199     -23.953  22.406   8.180  1.00 92.38           N  
ATOM   3404  CA  ASP B 199     -25.156  21.797   8.750  1.00 92.38           C  
ATOM   3405  C   ASP B 199     -24.859  20.422   9.336  1.00 92.38           C  
ATOM   3406  CB  ASP B 199     -26.250  21.703   7.688  1.00 92.38           C  
ATOM   3407  O   ASP B 199     -23.734  19.922   9.211  1.00 92.38           O  
ATOM   3408  CG  ASP B 199     -27.609  21.328   8.266  1.00 92.38           C  
ATOM   3409  OD1 ASP B 199     -27.781  21.391   9.500  1.00 92.38           O  
ATOM   3410  OD2 ASP B 199     -28.500  20.953   7.480  1.00 92.38           O  
ATOM   3411  N   SER B 200     -25.766  20.000  10.227  1.00 93.19           N  
ATOM   3412  CA  SER B 200     -25.703  18.641  10.758  1.00 93.19           C  
ATOM   3413  C   SER B 200     -27.062  17.953  10.664  1.00 93.19           C  
ATOM   3414  CB  SER B 200     -25.219  18.656  12.203  1.00 93.19           C  
ATOM   3415  O   SER B 200     -28.094  18.609  10.789  1.00 93.19           O  
ATOM   3416  OG  SER B 200     -26.188  19.266  13.047  1.00 93.19           O  
ATOM   3417  N   GLY B 201     -27.047  16.609  10.344  1.00 94.00           N  
ATOM   3418  CA  GLY B 201     -28.281  15.828  10.250  1.00 94.00           C  
ATOM   3419  C   GLY B 201     -28.109  14.383  10.656  1.00 94.00           C  
ATOM   3420  O   GLY B 201     -27.016  13.977  11.070  1.00 94.00           O  
ATOM   3421  N   ILE B 202     -29.281  13.758  10.688  1.00 95.31           N  
ATOM   3422  CA  ILE B 202     -29.281  12.344  11.031  1.00 95.31           C  
ATOM   3423  C   ILE B 202     -29.656  11.516   9.812  1.00 95.31           C  
ATOM   3424  CB  ILE B 202     -30.266  12.055  12.195  1.00 95.31           C  
ATOM   3425  O   ILE B 202     -30.609  11.836   9.094  1.00 95.31           O  
ATOM   3426  CG1 ILE B 202     -29.844  12.820  13.453  1.00 95.31           C  
ATOM   3427  CG2 ILE B 202     -30.359  10.555  12.469  1.00 95.31           C  
ATOM   3428  CD1 ILE B 202     -30.891  12.812  14.562  1.00 95.31           C  
ATOM   3429  N   VAL B 203     -28.875  10.531   9.562  1.00 90.38           N  
ATOM   3430  CA  VAL B 203     -29.172   9.602   8.469  1.00 90.38           C  
ATOM   3431  C   VAL B 203     -29.500   8.227   9.039  1.00 90.38           C  
ATOM   3432  CB  VAL B 203     -27.984   9.500   7.484  1.00 90.38           C  
ATOM   3433  O   VAL B 203     -28.812   7.734   9.938  1.00 90.38           O  
ATOM   3434  CG1 VAL B 203     -28.219   8.375   6.477  1.00 90.38           C  
ATOM   3435  CG2 VAL B 203     -27.781  10.828   6.762  1.00 90.38           C  
ATOM   3436  N   GLN B 204     -30.531   7.703   8.484  1.00 89.31           N  
ATOM   3437  CA  GLN B 204     -30.953   6.375   8.914  1.00 89.31           C  
ATOM   3438  C   GLN B 204     -30.500   5.305   7.930  1.00 89.31           C  
ATOM   3439  CB  GLN B 204     -32.469   6.320   9.078  1.00 89.31           C  
ATOM   3440  O   GLN B 204     -30.625   5.473   6.715  1.00 89.31           O  
ATOM   3441  CG  GLN B 204     -32.969   5.074   9.805  1.00 89.31           C  
ATOM   3442  CD  GLN B 204     -34.438   5.133  10.125  1.00 89.31           C  
ATOM   3443  NE2 GLN B 204     -34.969   4.051  10.680  1.00 89.31           N  
ATOM   3444  OE1 GLN B 204     -35.125   6.145   9.875  1.00 89.31           O  
ATOM   3445  N   SER B 205     -29.828   4.305   8.469  1.00 81.81           N  
ATOM   3446  CA  SER B 205     -29.422   3.156   7.668  1.00 81.81           C  
ATOM   3447  C   SER B 205     -29.875   1.847   8.305  1.00 81.81           C  
ATOM   3448  CB  SER B 205     -27.891   3.143   7.488  1.00 81.81           C  
ATOM   3449  O   SER B 205     -30.531   1.853   9.352  1.00 81.81           O  
ATOM   3450  OG  SER B 205     -27.250   2.674   8.664  1.00 81.81           O  
ATOM   3451  N   SER B 206     -29.562   0.773   7.656  1.00 77.94           N  
ATOM   3452  CA  SER B 206     -29.953  -0.541   8.164  1.00 77.94           C  
ATOM   3453  C   SER B 206     -29.203  -0.879   9.445  1.00 77.94           C  
ATOM   3454  CB  SER B 206     -29.688  -1.619   7.109  1.00 77.94           C  
ATOM   3455  O   SER B 206     -29.656  -1.726  10.227  1.00 77.94           O  
ATOM   3456  OG  SER B 206     -28.312  -1.643   6.750  1.00 77.94           O  
ATOM   3457  N   THR B 207     -28.188  -0.119   9.695  1.00 81.50           N  
ATOM   3458  CA  THR B 207     -27.375  -0.456  10.867  1.00 81.50           C  
ATOM   3459  C   THR B 207     -27.625   0.542  11.992  1.00 81.50           C  
ATOM   3460  CB  THR B 207     -25.875  -0.491  10.516  1.00 81.50           C  
ATOM   3461  O   THR B 207     -27.047   0.417  13.070  1.00 81.50           O  
ATOM   3462  CG2 THR B 207     -25.578  -1.573   9.484  1.00 81.50           C  
ATOM   3463  OG1 THR B 207     -25.484   0.781   9.984  1.00 81.50           O  
ATOM   3464  N   GLY B 208     -28.391   1.528  11.734  1.00 86.12           N  
ATOM   3465  CA  GLY B 208     -28.719   2.496  12.773  1.00 86.12           C  
ATOM   3466  C   GLY B 208     -28.750   3.926  12.258  1.00 86.12           C  
ATOM   3467  O   GLY B 208     -28.844   4.156  11.055  1.00 86.12           O  
ATOM   3468  N   GLU B 209     -28.766   4.746  13.266  1.00 93.12           N  
ATOM   3469  CA  GLU B 209     -28.812   6.172  12.961  1.00 93.12           C  
ATOM   3470  C   GLU B 209     -27.453   6.824  13.195  1.00 93.12           C  
ATOM   3471  CB  GLU B 209     -29.875   6.875  13.797  1.00 93.12           C  
ATOM   3472  O   GLU B 209     -26.797   6.555  14.203  1.00 93.12           O  
ATOM   3473  CG  GLU B 209     -31.297   6.398  13.508  1.00 93.12           C  
ATOM   3474  CD  GLU B 209     -32.344   7.168  14.273  1.00 93.12           C  
ATOM   3475  OE1 GLU B 209     -33.531   7.207  13.820  1.00 93.12           O  
ATOM   3476  OE2 GLU B 209     -32.031   7.742  15.336  1.00 93.12           O  
ATOM   3477  N   TYR B 210     -27.094   7.609  12.234  1.00 93.25           N  
ATOM   3478  CA  TYR B 210     -25.766   8.227  12.305  1.00 93.25           C  
ATOM   3479  C   TYR B 210     -25.875   9.742  12.180  1.00 93.25           C  
ATOM   3480  CB  TYR B 210     -24.859   7.676  11.211  1.00 93.25           C  
ATOM   3481  O   TYR B 210     -26.703  10.258  11.422  1.00 93.25           O  
ATOM   3482  CG  TYR B 210     -24.625   6.188  11.312  1.00 93.25           C  
ATOM   3483  CD1 TYR B 210     -23.516   5.684  11.984  1.00 93.25           C  
ATOM   3484  CD2 TYR B 210     -25.500   5.285  10.734  1.00 93.25           C  
ATOM   3485  CE1 TYR B 210     -23.281   4.316  12.078  1.00 93.25           C  
ATOM   3486  CE2 TYR B 210     -25.297   3.912  10.820  1.00 93.25           C  
ATOM   3487  OH  TYR B 210     -23.969   2.082  11.586  1.00 93.25           O  
ATOM   3488  CZ  TYR B 210     -24.188   3.439  11.492  1.00 93.25           C  
ATOM   3489  N   VAL B 211     -25.062  10.430  12.922  1.00 95.50           N  
ATOM   3490  CA  VAL B 211     -24.953  11.875  12.766  1.00 95.50           C  
ATOM   3491  C   VAL B 211     -24.047  12.203  11.578  1.00 95.50           C  
ATOM   3492  CB  VAL B 211     -24.406  12.547  14.047  1.00 95.50           C  
ATOM   3493  O   VAL B 211     -22.922  11.688  11.492  1.00 95.50           O  
ATOM   3494  CG1 VAL B 211     -24.234  14.047  13.844  1.00 95.50           C  
ATOM   3495  CG2 VAL B 211     -25.344  12.273  15.227  1.00 95.50           C  
ATOM   3496  N   VAL B 212     -24.547  12.977  10.672  1.00 95.81           N  
ATOM   3497  CA  VAL B 212     -23.781  13.359   9.492  1.00 95.81           C  
ATOM   3498  C   VAL B 212     -23.594  14.875   9.469  1.00 95.81           C  
ATOM   3499  CB  VAL B 212     -24.469  12.891   8.188  1.00 95.81           C  
ATOM   3500  O   VAL B 212     -24.562  15.633   9.539  1.00 95.81           O  
ATOM   3501  CG1 VAL B 212     -23.703  13.383   6.965  1.00 95.81           C  
ATOM   3502  CG2 VAL B 212     -24.594  11.367   8.172  1.00 95.81           C  
ATOM   3503  N   MET B 213     -22.312  15.227   9.453  1.00 96.12           N  
ATOM   3504  CA  MET B 213     -21.969  16.641   9.328  1.00 96.12           C  
ATOM   3505  C   MET B 213     -21.797  17.031   7.863  1.00 96.12           C  
ATOM   3506  CB  MET B 213     -20.688  16.938  10.102  1.00 96.12           C  
ATOM   3507  O   MET B 213     -21.188  16.281   7.086  1.00 96.12           O  
ATOM   3508  CG  MET B 213     -20.672  16.375  11.516  1.00 96.12           C  
ATOM   3509  SD  MET B 213     -22.000  17.094  12.562  1.00 96.12           S  
ATOM   3510  CE  MET B 213     -21.344  18.781  12.789  1.00 96.12           C  
ATOM   3511  N   THR B 214     -22.359  18.203   7.461  1.00 95.94           N  
ATOM   3512  CA  THR B 214     -22.297  18.594   6.059  1.00 95.94           C  
ATOM   3513  C   THR B 214     -21.828  20.031   5.914  1.00 95.94           C  
ATOM   3514  CB  THR B 214     -23.672  18.422   5.379  1.00 95.94           C  
ATOM   3515  O   THR B 214     -22.297  20.922   6.645  1.00 95.94           O  
ATOM   3516  CG2 THR B 214     -23.594  18.781   3.896  1.00 95.94           C  
ATOM   3517  OG1 THR B 214     -24.109  17.062   5.508  1.00 95.94           O  
ATOM   3518  N   THR B 215     -20.906  20.266   5.094  1.00 95.88           N  
ATOM   3519  CA  THR B 215     -20.516  21.594   4.645  1.00 95.88           C  
ATOM   3520  C   THR B 215     -20.891  21.797   3.176  1.00 95.88           C  
ATOM   3521  CB  THR B 215     -19.016  21.844   4.832  1.00 95.88           C  
ATOM   3522  O   THR B 215     -20.578  20.953   2.330  1.00 95.88           O  
ATOM   3523  CG2 THR B 215     -18.641  23.266   4.434  1.00 95.88           C  
ATOM   3524  OG1 THR B 215     -18.672  21.641   6.211  1.00 95.88           O  
ATOM   3525  N   HIS B 216     -21.609  22.875   2.879  1.00 95.69           N  
ATOM   3526  CA  HIS B 216     -21.938  23.234   1.502  1.00 95.69           C  
ATOM   3527  C   HIS B 216     -21.062  24.359   0.997  1.00 95.69           C  
ATOM   3528  CB  HIS B 216     -23.422  23.609   1.385  1.00 95.69           C  
ATOM   3529  O   HIS B 216     -21.062  25.453   1.569  1.00 95.69           O  
ATOM   3530  CG  HIS B 216     -24.359  22.484   1.668  1.00 95.69           C  
ATOM   3531  CD2 HIS B 216     -25.000  22.125   2.807  1.00 95.69           C  
ATOM   3532  ND1 HIS B 216     -24.734  21.578   0.707  1.00 95.69           N  
ATOM   3533  CE1 HIS B 216     -25.562  20.703   1.244  1.00 95.69           C  
ATOM   3534  NE2 HIS B 216     -25.734  21.016   2.518  1.00 95.69           N  
ATOM   3535  N   PHE B 217     -20.297  24.062   0.001  1.00 94.94           N  
ATOM   3536  CA  PHE B 217     -19.516  25.109  -0.657  1.00 94.94           C  
ATOM   3537  C   PHE B 217     -20.281  25.703  -1.832  1.00 94.94           C  
ATOM   3538  CB  PHE B 217     -18.172  24.547  -1.137  1.00 94.94           C  
ATOM   3539  O   PHE B 217     -20.625  24.984  -2.781  1.00 94.94           O  
ATOM   3540  CG  PHE B 217     -17.281  24.062  -0.023  1.00 94.94           C  
ATOM   3541  CD1 PHE B 217     -16.484  24.938   0.688  1.00 94.94           C  
ATOM   3542  CD2 PHE B 217     -17.266  22.703   0.311  1.00 94.94           C  
ATOM   3543  CE1 PHE B 217     -15.656  24.484   1.719  1.00 94.94           C  
ATOM   3544  CE2 PHE B 217     -16.438  22.250   1.340  1.00 94.94           C  
ATOM   3545  CZ  PHE B 217     -15.648  23.125   2.041  1.00 94.94           C  
ATOM   3546  N   HIS B 218     -20.531  26.984  -1.796  1.00 94.19           N  
ATOM   3547  CA  HIS B 218     -21.328  27.641  -2.814  1.00 94.19           C  
ATOM   3548  C   HIS B 218     -20.469  28.203  -3.936  1.00 94.19           C  
ATOM   3549  CB  HIS B 218     -22.172  28.766  -2.193  1.00 94.19           C  
ATOM   3550  O   HIS B 218     -19.609  29.062  -3.695  1.00 94.19           O  
ATOM   3551  CG  HIS B 218     -23.078  28.297  -1.093  1.00 94.19           C  
ATOM   3552  CD2 HIS B 218     -23.000  28.484   0.247  1.00 94.19           C  
ATOM   3553  ND1 HIS B 218     -24.203  27.562  -1.325  1.00 94.19           N  
ATOM   3554  CE1 HIS B 218     -24.797  27.297  -0.171  1.00 94.19           C  
ATOM   3555  NE2 HIS B 218     -24.094  27.844   0.798  1.00 94.19           N  
ATOM   3556  N   LEU B 219     -20.750  27.641  -5.109  1.00 92.81           N  
ATOM   3557  CA  LEU B 219     -19.984  28.031  -6.285  1.00 92.81           C  
ATOM   3558  C   LEU B 219     -20.859  28.781  -7.289  1.00 92.81           C  
ATOM   3559  CB  LEU B 219     -19.359  26.812  -6.949  1.00 92.81           C  
ATOM   3560  O   LEU B 219     -22.031  28.438  -7.465  1.00 92.81           O  
ATOM   3561  CG  LEU B 219     -18.547  25.891  -6.039  1.00 92.81           C  
ATOM   3562  CD1 LEU B 219     -18.109  24.641  -6.797  1.00 92.81           C  
ATOM   3563  CD2 LEU B 219     -17.328  26.625  -5.492  1.00 92.81           C  
ATOM   3564  N   LYS B 220     -20.234  29.812  -7.891  1.00 91.81           N  
ATOM   3565  CA  LYS B 220     -20.875  30.500  -9.000  1.00 91.81           C  
ATOM   3566  C   LYS B 220     -19.953  30.578 -10.211  1.00 91.81           C  
ATOM   3567  CB  LYS B 220     -21.297  31.906  -8.578  1.00 91.81           C  
ATOM   3568  O   LYS B 220     -18.766  30.906 -10.078  1.00 91.81           O  
ATOM   3569  CG  LYS B 220     -22.141  32.625  -9.617  1.00 91.81           C  
ATOM   3570  CD  LYS B 220     -22.594  34.000  -9.109  1.00 91.81           C  
ATOM   3571  CE  LYS B 220     -23.453  34.719 -10.133  1.00 91.81           C  
ATOM   3572  NZ  LYS B 220     -23.953  36.031  -9.617  1.00 91.81           N  
ATOM   3573  N   ARG B 221     -20.469  30.219 -11.383  1.00 89.19           N  
ATOM   3574  CA  ARG B 221     -19.641  30.234 -12.586  1.00 89.19           C  
ATOM   3575  C   ARG B 221     -19.281  31.656 -12.984  1.00 89.19           C  
ATOM   3576  CB  ARG B 221     -20.375  29.531 -13.742  1.00 89.19           C  
ATOM   3577  O   ARG B 221     -20.109  32.562 -12.891  1.00 89.19           O  
ATOM   3578  CG  ARG B 221     -19.469  29.188 -14.914  1.00 89.19           C  
ATOM   3579  CD  ARG B 221     -20.219  28.406 -15.992  1.00 89.19           C  
ATOM   3580  NE  ARG B 221     -20.703  27.125 -15.484  1.00 89.19           N  
ATOM   3581  NH1 ARG B 221     -18.812  25.938 -16.078  1.00 89.19           N  
ATOM   3582  NH2 ARG B 221     -20.562  24.875 -15.047  1.00 89.19           N  
ATOM   3583  CZ  ARG B 221     -20.031  25.984 -15.539  1.00 89.19           C  
TER    3584      ARG B 221                                                      
ATOM   3585  N   GLN C   1     -30.438  -3.441  35.844  1.00 27.59           N  
ATOM   3586  CA  GLN C   1     -29.188  -2.936  36.406  1.00 27.59           C  
ATOM   3587  C   GLN C   1     -28.500  -1.978  35.438  1.00 27.59           C  
ATOM   3588  CB  GLN C   1     -28.250  -4.090  36.750  1.00 27.59           C  
ATOM   3589  O   GLN C   1     -28.422  -2.250  34.219  1.00 27.59           O  
ATOM   3590  CG  GLN C   1     -28.484  -4.664  38.156  1.00 27.59           C  
ATOM   3591  CD  GLN C   1     -27.484  -5.750  38.500  1.00 27.59           C  
ATOM   3592  NE2 GLN C   1     -27.484  -6.164  39.750  1.00 27.59           N  
ATOM   3593  OE1 GLN C   1     -26.719  -6.211  37.656  1.00 27.59           O  
ATOM   3594  N   SER C   2     -28.406  -0.660  35.750  1.00 33.25           N  
ATOM   3595  CA  SER C   2     -28.188   0.573  35.000  1.00 33.25           C  
ATOM   3596  C   SER C   2     -26.828   0.550  34.281  1.00 33.25           C  
ATOM   3597  CB  SER C   2     -28.266   1.784  35.938  1.00 33.25           C  
ATOM   3598  O   SER C   2     -25.812   0.161  34.875  1.00 33.25           O  
ATOM   3599  OG  SER C   2     -27.031   1.976  36.594  1.00 33.25           O  
ATOM   3600  N   VAL C   3     -26.734   0.433  32.969  1.00 40.00           N  
ATOM   3601  CA  VAL C   3     -25.672   0.318  31.984  1.00 40.00           C  
ATOM   3602  C   VAL C   3     -24.609   1.376  32.250  1.00 40.00           C  
ATOM   3603  CB  VAL C   3     -26.234   0.458  30.547  1.00 40.00           C  
ATOM   3604  O   VAL C   3     -23.562   1.384  31.578  1.00 40.00           O  
ATOM   3605  CG1 VAL C   3     -25.109   0.389  29.516  1.00 40.00           C  
ATOM   3606  CG2 VAL C   3     -27.281  -0.624  30.281  1.00 40.00           C  
ATOM   3607  N   ASN C   4     -24.875   2.432  33.125  1.00 38.44           N  
ATOM   3608  CA  ASN C   4     -24.094   3.656  33.250  1.00 38.44           C  
ATOM   3609  C   ASN C   4     -22.969   3.496  34.281  1.00 38.44           C  
ATOM   3610  CB  ASN C   4     -25.000   4.832  33.656  1.00 38.44           C  
ATOM   3611  O   ASN C   4     -22.594   4.453  34.969  1.00 38.44           O  
ATOM   3612  CG  ASN C   4     -25.781   5.375  32.469  1.00 38.44           C  
ATOM   3613  ND2 ASN C   4     -26.828   6.137  32.750  1.00 38.44           N  
ATOM   3614  OD1 ASN C   4     -25.453   5.113  31.312  1.00 38.44           O  
ATOM   3615  N   ASP C   5     -22.656   2.332  35.000  1.00 44.47           N  
ATOM   3616  CA  ASP C   5     -21.641   2.287  36.031  1.00 44.47           C  
ATOM   3617  C   ASP C   5     -20.234   2.312  35.438  1.00 44.47           C  
ATOM   3618  CB  ASP C   5     -21.812   1.042  36.906  1.00 44.47           C  
ATOM   3619  O   ASP C   5     -19.984   1.691  34.375  1.00 44.47           O  
ATOM   3620  CG  ASP C   5     -21.562   1.309  38.375  1.00 44.47           C  
ATOM   3621  OD1 ASP C   5     -20.984   2.363  38.719  1.00 44.47           O  
ATOM   3622  OD2 ASP C   5     -21.938   0.454  39.219  1.00 44.47           O  
ATOM   3623  N   PRO C   6     -19.344   3.309  35.812  1.00 48.91           N  
ATOM   3624  CA  PRO C   6     -17.922   3.320  35.500  1.00 48.91           C  
ATOM   3625  C   PRO C   6     -17.344   1.918  35.312  1.00 48.91           C  
ATOM   3626  CB  PRO C   6     -17.297   4.027  36.688  1.00 48.91           C  
ATOM   3627  O   PRO C   6     -16.281   1.753  34.719  1.00 48.91           O  
ATOM   3628  CG  PRO C   6     -18.422   4.266  37.625  1.00 48.91           C  
ATOM   3629  CD  PRO C   6     -19.688   3.736  37.000  1.00 48.91           C  
ATOM   3630  N   SER C   7     -18.000   0.793  36.000  1.00 56.75           N  
ATOM   3631  CA  SER C   7     -17.750  -0.643  36.062  1.00 56.75           C  
ATOM   3632  C   SER C   7     -17.984  -1.300  34.688  1.00 56.75           C  
ATOM   3633  CB  SER C   7     -18.641  -1.304  37.094  1.00 56.75           C  
ATOM   3634  O   SER C   7     -17.516  -2.420  34.469  1.00 56.75           O  
ATOM   3635  OG  SER C   7     -20.000  -1.121  36.781  1.00 56.75           O  
ATOM   3636  N   ASN C   8     -18.516  -0.385  33.688  1.00 70.31           N  
ATOM   3637  CA  ASN C   8     -18.938  -1.025  32.438  1.00 70.31           C  
ATOM   3638  C   ASN C   8     -17.797  -1.165  31.453  1.00 70.31           C  
ATOM   3639  CB  ASN C   8     -20.094  -0.245  31.812  1.00 70.31           C  
ATOM   3640  O   ASN C   8     -17.641  -2.213  30.828  1.00 70.31           O  
ATOM   3641  CG  ASN C   8     -21.422  -0.990  31.891  1.00 70.31           C  
ATOM   3642  ND2 ASN C   8     -22.500  -0.310  31.547  1.00 70.31           N  
ATOM   3643  OD1 ASN C   8     -21.453  -2.168  32.250  1.00 70.31           O  
ATOM   3644  N   MET C   9     -16.797  -0.183  31.609  1.00 78.75           N  
ATOM   3645  CA  MET C   9     -15.711  -0.278  30.641  1.00 78.75           C  
ATOM   3646  C   MET C   9     -14.789  -1.446  30.984  1.00 78.75           C  
ATOM   3647  CB  MET C   9     -14.914   1.025  30.609  1.00 78.75           C  
ATOM   3648  O   MET C   9     -14.328  -2.148  30.078  1.00 78.75           O  
ATOM   3649  CG  MET C   9     -14.125   1.222  29.328  1.00 78.75           C  
ATOM   3650  SD  MET C   9     -13.586   2.961  29.094  1.00 78.75           S  
ATOM   3651  CE  MET C   9     -14.273   3.287  27.438  1.00 78.75           C  
ATOM   3652  N   SER C  10     -14.539  -1.607  32.250  1.00 82.00           N  
ATOM   3653  CA  SER C  10     -13.680  -2.715  32.656  1.00 82.00           C  
ATOM   3654  C   SER C  10     -14.305  -4.059  32.312  1.00 82.00           C  
ATOM   3655  CB  SER C  10     -13.383  -2.648  34.156  1.00 82.00           C  
ATOM   3656  O   SER C  10     -13.617  -4.977  31.875  1.00 82.00           O  
ATOM   3657  OG  SER C  10     -14.578  -2.814  34.906  1.00 82.00           O  
ATOM   3658  N   LEU C  11     -15.609  -4.035  32.562  1.00 85.38           N  
ATOM   3659  CA  LEU C  11     -16.312  -5.270  32.219  1.00 85.38           C  
ATOM   3660  C   LEU C  11     -16.297  -5.543  30.734  1.00 85.38           C  
ATOM   3661  CB  LEU C  11     -17.766  -5.195  32.719  1.00 85.38           C  
ATOM   3662  O   LEU C  11     -16.125  -6.688  30.312  1.00 85.38           O  
ATOM   3663  CG  LEU C  11     -18.594  -6.480  32.625  1.00 85.38           C  
ATOM   3664  CD1 LEU C  11     -18.016  -7.562  33.531  1.00 85.38           C  
ATOM   3665  CD2 LEU C  11     -20.047  -6.215  32.969  1.00 85.38           C  
ATOM   3666  N   VAL C  12     -16.438  -4.508  30.031  1.00 86.25           N  
ATOM   3667  CA  VAL C  12     -16.438  -4.664  28.578  1.00 86.25           C  
ATOM   3668  C   VAL C  12     -15.047  -5.094  28.109  1.00 86.25           C  
ATOM   3669  CB  VAL C  12     -16.859  -3.357  27.875  1.00 86.25           C  
ATOM   3670  O   VAL C  12     -14.922  -5.988  27.266  1.00 86.25           O  
ATOM   3671  CG1 VAL C  12     -16.688  -3.484  26.359  1.00 86.25           C  
ATOM   3672  CG2 VAL C  12     -18.312  -3.012  28.219  1.00 86.25           C  
ATOM   3673  N   LYS C  13     -14.062  -4.469  28.672  1.00 88.00           N  
ATOM   3674  CA  LYS C  13     -12.695  -4.824  28.312  1.00 88.00           C  
ATOM   3675  C   LYS C  13     -12.406  -6.289  28.625  1.00 88.00           C  
ATOM   3676  CB  LYS C  13     -11.695  -3.928  29.047  1.00 88.00           C  
ATOM   3677  O   LYS C  13     -11.836  -7.008  27.812  1.00 88.00           O  
ATOM   3678  CG  LYS C  13     -10.234  -4.246  28.750  1.00 88.00           C  
ATOM   3679  CD  LYS C  13      -9.297  -3.256  29.422  1.00 88.00           C  
ATOM   3680  CE  LYS C  13      -7.840  -3.637  29.219  1.00 88.00           C  
ATOM   3681  NZ  LYS C  13      -7.695  -4.801  28.297  1.00 88.00           N  
ATOM   3682  N   GLU C  14     -12.797  -6.730  29.734  1.00 89.56           N  
ATOM   3683  CA  GLU C  14     -12.586  -8.125  30.109  1.00 89.56           C  
ATOM   3684  C   GLU C  14     -13.328  -9.070  29.172  1.00 89.56           C  
ATOM   3685  CB  GLU C  14     -13.039  -8.352  31.562  1.00 89.56           C  
ATOM   3686  O   GLU C  14     -12.812 -10.133  28.828  1.00 89.56           O  
ATOM   3687  CG  GLU C  14     -12.070  -7.805  32.594  1.00 89.56           C  
ATOM   3688  CD  GLU C  14     -12.547  -8.008  34.031  1.00 89.56           C  
ATOM   3689  OE1 GLU C  14     -11.867  -7.539  34.969  1.00 89.56           O  
ATOM   3690  OE2 GLU C  14     -13.609  -8.648  34.219  1.00 89.56           O  
ATOM   3691  N   THR C  15     -14.516  -8.656  28.859  1.00 90.25           N  
ATOM   3692  CA  THR C  15     -15.305  -9.484  27.953  1.00 90.25           C  
ATOM   3693  C   THR C  15     -14.602  -9.625  26.609  1.00 90.25           C  
ATOM   3694  CB  THR C  15     -16.719  -8.891  27.734  1.00 90.25           C  
ATOM   3695  O   THR C  15     -14.461 -10.734  26.078  1.00 90.25           O  
ATOM   3696  CG2 THR C  15     -17.531  -9.742  26.766  1.00 90.25           C  
ATOM   3697  OG1 THR C  15     -17.391  -8.836  29.000  1.00 90.25           O  
ATOM   3698  N   VAL C  16     -14.102  -8.547  26.125  1.00 90.88           N  
ATOM   3699  CA  VAL C  16     -13.438  -8.578  24.828  1.00 90.88           C  
ATOM   3700  C   VAL C  16     -12.148  -9.391  24.922  1.00 90.88           C  
ATOM   3701  CB  VAL C  16     -13.141  -7.156  24.312  1.00 90.88           C  
ATOM   3702  O   VAL C  16     -11.836 -10.180  24.047  1.00 90.88           O  
ATOM   3703  CG1 VAL C  16     -12.281  -7.215  23.047  1.00 90.88           C  
ATOM   3704  CG2 VAL C  16     -14.438  -6.406  24.031  1.00 90.88           C  
ATOM   3705  N   ASP C  17     -11.445  -9.219  26.031  1.00 92.19           N  
ATOM   3706  CA  ASP C  17     -10.227  -9.984  26.234  1.00 92.19           C  
ATOM   3707  C   ASP C  17     -10.516 -11.484  26.250  1.00 92.19           C  
ATOM   3708  CB  ASP C  17      -9.539  -9.562  27.531  1.00 92.19           C  
ATOM   3709  O   ASP C  17      -9.773 -12.273  25.656  1.00 92.19           O  
ATOM   3710  CG  ASP C  17      -8.820  -8.227  27.422  1.00 92.19           C  
ATOM   3711  OD1 ASP C  17      -8.625  -7.738  26.281  1.00 92.19           O  
ATOM   3712  OD2 ASP C  17      -8.453  -7.664  28.469  1.00 92.19           O  
ATOM   3713  N   ARG C  18     -11.547 -11.805  26.828  1.00 92.56           N  
ATOM   3714  CA  ARG C  18     -11.914 -13.211  26.938  1.00 92.56           C  
ATOM   3715  C   ARG C  18     -12.305 -13.773  25.578  1.00 92.56           C  
ATOM   3716  CB  ARG C  18     -13.062 -13.391  27.938  1.00 92.56           C  
ATOM   3717  O   ARG C  18     -11.945 -14.906  25.234  1.00 92.56           O  
ATOM   3718  CG  ARG C  18     -13.375 -14.844  28.250  1.00 92.56           C  
ATOM   3719  CD  ARG C  18     -14.531 -14.969  29.234  1.00 92.56           C  
ATOM   3720  NE  ARG C  18     -15.578 -13.992  28.953  1.00 92.56           N  
ATOM   3721  NH1 ARG C  18     -17.281 -15.555  28.766  1.00 92.56           N  
ATOM   3722  NH2 ARG C  18     -17.734 -13.320  28.516  1.00 92.56           N  
ATOM   3723  CZ  ARG C  18     -16.859 -14.289  28.750  1.00 92.56           C  
ATOM   3724  N   LEU C  19     -13.055 -13.000  24.828  1.00 92.94           N  
ATOM   3725  CA  LEU C  19     -13.516 -13.461  23.531  1.00 92.94           C  
ATOM   3726  C   LEU C  19     -12.336 -13.695  22.594  1.00 92.94           C  
ATOM   3727  CB  LEU C  19     -14.477 -12.438  22.906  1.00 92.94           C  
ATOM   3728  O   LEU C  19     -12.344 -14.641  21.797  1.00 92.94           O  
ATOM   3729  CG  LEU C  19     -15.844 -12.297  23.578  1.00 92.94           C  
ATOM   3730  CD1 LEU C  19     -16.625 -11.156  22.953  1.00 92.94           C  
ATOM   3731  CD2 LEU C  19     -16.625 -13.609  23.484  1.00 92.94           C  
ATOM   3732  N   LEU C  20     -11.281 -12.883  22.703  1.00 92.81           N  
ATOM   3733  CA  LEU C  20     -10.180 -12.945  21.750  1.00 92.81           C  
ATOM   3734  C   LEU C  20      -9.086 -13.883  22.234  1.00 92.81           C  
ATOM   3735  CB  LEU C  20      -9.602 -11.547  21.500  1.00 92.81           C  
ATOM   3736  O   LEU C  20      -8.242 -14.320  21.453  1.00 92.81           O  
ATOM   3737  CG  LEU C  20     -10.523 -10.547  20.797  1.00 92.81           C  
ATOM   3738  CD1 LEU C  20      -9.812  -9.211  20.609  1.00 92.81           C  
ATOM   3739  CD2 LEU C  20     -11.000 -11.102  19.453  1.00 92.81           C  
ATOM   3740  N   LYS C  21      -9.172 -14.125  23.469  1.00 90.38           N  
ATOM   3741  CA  LYS C  21      -8.164 -15.031  24.000  1.00 90.38           C  
ATOM   3742  C   LYS C  21      -8.328 -16.438  23.422  1.00 90.38           C  
ATOM   3743  CB  LYS C  21      -8.234 -15.094  25.531  1.00 90.38           C  
ATOM   3744  O   LYS C  21      -9.352 -17.094  23.641  1.00 90.38           O  
ATOM   3745  CG  LYS C  21      -7.078 -15.836  26.172  1.00 90.38           C  
ATOM   3746  CD  LYS C  21      -7.145 -15.766  27.688  1.00 90.38           C  
ATOM   3747  CE  LYS C  21      -5.969 -16.484  28.344  1.00 90.38           C  
ATOM   3748  NZ  LYS C  21      -6.004 -16.375  29.828  1.00 90.38           N  
ATOM   3749  N   GLY C  22      -7.406 -16.875  22.578  1.00 82.25           N  
ATOM   3750  CA  GLY C  22      -7.410 -18.203  21.984  1.00 82.25           C  
ATOM   3751  C   GLY C  22      -8.250 -18.297  20.734  1.00 82.25           C  
ATOM   3752  O   GLY C  22      -8.430 -19.391  20.172  1.00 82.25           O  
ATOM   3753  N   TYR C  23      -8.859 -17.234  20.406  1.00 89.88           N  
ATOM   3754  CA  TYR C  23      -9.648 -17.219  19.172  1.00 89.88           C  
ATOM   3755  C   TYR C  23      -8.766 -17.500  17.953  1.00 89.88           C  
ATOM   3756  CB  TYR C  23     -10.352 -15.867  19.000  1.00 89.88           C  
ATOM   3757  O   TYR C  23      -7.773 -16.797  17.734  1.00 89.88           O  
ATOM   3758  CG  TYR C  23     -11.266 -15.805  17.797  1.00 89.88           C  
ATOM   3759  CD1 TYR C  23     -10.836 -15.227  16.609  1.00 89.88           C  
ATOM   3760  CD2 TYR C  23     -12.555 -16.328  17.859  1.00 89.88           C  
ATOM   3761  CE1 TYR C  23     -11.672 -15.164  15.500  1.00 89.88           C  
ATOM   3762  CE2 TYR C  23     -13.398 -16.266  16.750  1.00 89.88           C  
ATOM   3763  OH  TYR C  23     -13.781 -15.625  14.484  1.00 89.88           O  
ATOM   3764  CZ  TYR C  23     -12.945 -15.688  15.578  1.00 89.88           C  
ATOM   3765  N   ASP C  24      -9.031 -18.562  17.203  1.00 86.56           N  
ATOM   3766  CA  ASP C  24      -8.227 -18.984  16.047  1.00 86.56           C  
ATOM   3767  C   ASP C  24      -8.836 -18.469  14.750  1.00 86.56           C  
ATOM   3768  CB  ASP C  24      -8.086 -20.500  16.016  1.00 86.56           C  
ATOM   3769  O   ASP C  24      -9.812 -19.031  14.250  1.00 86.56           O  
ATOM   3770  CG  ASP C  24      -6.965 -20.969  15.102  1.00 86.56           C  
ATOM   3771  OD1 ASP C  24      -6.500 -20.172  14.250  1.00 86.56           O  
ATOM   3772  OD2 ASP C  24      -6.543 -22.141  15.227  1.00 86.56           O  
ATOM   3773  N   ILE C  25      -8.219 -17.516  14.250  1.00 87.38           N  
ATOM   3774  CA  ILE C  25      -8.719 -16.812  13.070  1.00 87.38           C  
ATOM   3775  C   ILE C  25      -8.555 -17.703  11.844  1.00 87.38           C  
ATOM   3776  CB  ILE C  25      -8.000 -15.469  12.859  1.00 87.38           C  
ATOM   3777  O   ILE C  25      -9.172 -17.453  10.805  1.00 87.38           O  
ATOM   3778  CG1 ILE C  25      -6.547 -15.703  12.430  1.00 87.38           C  
ATOM   3779  CG2 ILE C  25      -8.070 -14.617  14.133  1.00 87.38           C  
ATOM   3780  CD1 ILE C  25      -5.828 -14.438  11.977  1.00 87.38           C  
ATOM   3781  N   ARG C  26      -7.801 -18.781  11.930  1.00 85.75           N  
ATOM   3782  CA  ARG C  26      -7.477 -19.609  10.773  1.00 85.75           C  
ATOM   3783  C   ARG C  26      -8.656 -20.500  10.383  1.00 85.75           C  
ATOM   3784  CB  ARG C  26      -6.246 -20.469  11.055  1.00 85.75           C  
ATOM   3785  O   ARG C  26      -8.742 -20.969   9.250  1.00 85.75           O  
ATOM   3786  CG  ARG C  26      -4.992 -19.672  11.375  1.00 85.75           C  
ATOM   3787  CD  ARG C  26      -3.867 -20.562  11.883  1.00 85.75           C  
ATOM   3788  NE  ARG C  26      -4.188 -21.156  13.180  1.00 85.75           N  
ATOM   3789  NH1 ARG C  26      -2.195 -22.312  13.375  1.00 85.75           N  
ATOM   3790  NH2 ARG C  26      -3.775 -22.438  15.031  1.00 85.75           N  
ATOM   3791  CZ  ARG C  26      -3.385 -21.969  13.859  1.00 85.75           C  
ATOM   3792  N   LEU C  27      -9.547 -20.656  11.305  1.00 86.69           N  
ATOM   3793  CA  LEU C  27     -10.641 -21.594  11.117  1.00 86.69           C  
ATOM   3794  C   LEU C  27     -11.984 -20.875  11.055  1.00 86.69           C  
ATOM   3795  CB  LEU C  27     -10.656 -22.641  12.242  1.00 86.69           C  
ATOM   3796  O   LEU C  27     -12.273 -20.031  11.898  1.00 86.69           O  
ATOM   3797  CG  LEU C  27      -9.375 -23.453  12.438  1.00 86.69           C  
ATOM   3798  CD1 LEU C  27      -9.477 -24.312  13.688  1.00 86.69           C  
ATOM   3799  CD2 LEU C  27      -9.094 -24.297  11.203  1.00 86.69           C  
ATOM   3800  N   ARG C  28     -12.734 -21.266  10.039  1.00 87.69           N  
ATOM   3801  CA  ARG C  28     -14.078 -20.734   9.961  1.00 87.69           C  
ATOM   3802  C   ARG C  28     -14.930 -21.203  11.141  1.00 87.69           C  
ATOM   3803  CB  ARG C  28     -14.750 -21.125   8.648  1.00 87.69           C  
ATOM   3804  O   ARG C  28     -14.609 -22.203  11.789  1.00 87.69           O  
ATOM   3805  CG  ARG C  28     -14.984 -22.625   8.500  1.00 87.69           C  
ATOM   3806  CD  ARG C  28     -16.141 -22.922   7.547  1.00 87.69           C  
ATOM   3807  NE  ARG C  28     -16.641 -24.281   7.719  1.00 87.69           N  
ATOM   3808  NH1 ARG C  28     -18.875 -23.703   7.551  1.00 87.69           N  
ATOM   3809  NH2 ARG C  28     -18.266 -25.891   7.875  1.00 87.69           N  
ATOM   3810  CZ  ARG C  28     -17.922 -24.625   7.715  1.00 87.69           C  
ATOM   3811  N   PRO C  29     -16.031 -20.422  11.398  1.00 89.38           N  
ATOM   3812  CA  PRO C  29     -16.906 -20.859  12.492  1.00 89.38           C  
ATOM   3813  C   PRO C  29     -17.469 -22.266  12.297  1.00 89.38           C  
ATOM   3814  CB  PRO C  29     -18.031 -19.812  12.469  1.00 89.38           C  
ATOM   3815  O   PRO C  29     -17.812 -22.641  11.172  1.00 89.38           O  
ATOM   3816  CG  PRO C  29     -17.422 -18.625  11.805  1.00 89.38           C  
ATOM   3817  CD  PRO C  29     -16.438 -19.094  10.789  1.00 89.38           C  
ATOM   3818  N   ASP C  30     -17.406 -23.047  13.359  1.00 84.25           N  
ATOM   3819  CA  ASP C  30     -17.953 -24.391  13.391  1.00 84.25           C  
ATOM   3820  C   ASP C  30     -17.312 -25.266  12.320  1.00 84.25           C  
ATOM   3821  CB  ASP C  30     -19.484 -24.359  13.203  1.00 84.25           C  
ATOM   3822  O   ASP C  30     -18.016 -25.969  11.578  1.00 84.25           O  
ATOM   3823  CG  ASP C  30     -20.172 -25.562  13.812  1.00 84.25           C  
ATOM   3824  OD1 ASP C  30     -19.562 -26.281  14.617  1.00 84.25           O  
ATOM   3825  OD2 ASP C  30     -21.359 -25.797  13.477  1.00 84.25           O  
ATOM   3826  N   PHE C  31     -16.094 -25.141  12.273  1.00 81.31           N  
ATOM   3827  CA  PHE C  31     -15.383 -25.938  11.281  1.00 81.31           C  
ATOM   3828  C   PHE C  31     -15.672 -27.422  11.469  1.00 81.31           C  
ATOM   3829  CB  PHE C  31     -13.875 -25.672  11.367  1.00 81.31           C  
ATOM   3830  O   PHE C  31     -15.641 -27.922  12.594  1.00 81.31           O  
ATOM   3831  CG  PHE C  31     -13.086 -26.312  10.250  1.00 81.31           C  
ATOM   3832  CD1 PHE C  31     -12.609 -27.609  10.367  1.00 81.31           C  
ATOM   3833  CD2 PHE C  31     -12.820 -25.594   9.094  1.00 81.31           C  
ATOM   3834  CE1 PHE C  31     -11.883 -28.188   9.336  1.00 81.31           C  
ATOM   3835  CE2 PHE C  31     -12.086 -26.172   8.055  1.00 81.31           C  
ATOM   3836  CZ  PHE C  31     -11.617 -27.469   8.180  1.00 81.31           C  
ATOM   3837  N   GLY C  32     -15.867 -28.078  10.414  1.00 72.12           N  
ATOM   3838  CA  GLY C  32     -16.234 -29.484  10.461  1.00 72.12           C  
ATOM   3839  C   GLY C  32     -17.734 -29.719  10.602  1.00 72.12           C  
ATOM   3840  O   GLY C  32     -18.203 -30.844  10.453  1.00 72.12           O  
ATOM   3841  N   GLY C  33     -18.484 -28.641  10.898  1.00 78.62           N  
ATOM   3842  CA  GLY C  33     -19.938 -28.688  10.977  1.00 78.62           C  
ATOM   3843  C   GLY C  33     -20.609 -28.125   9.734  1.00 78.62           C  
ATOM   3844  O   GLY C  33     -20.062 -28.203   8.633  1.00 78.62           O  
ATOM   3845  N   PRO C  34     -21.859 -27.797   9.977  1.00 86.69           N  
ATOM   3846  CA  PRO C  34     -22.578 -27.219   8.836  1.00 86.69           C  
ATOM   3847  C   PRO C  34     -21.922 -25.938   8.312  1.00 86.69           C  
ATOM   3848  CB  PRO C  34     -23.969 -26.938   9.398  1.00 86.69           C  
ATOM   3849  O   PRO C  34     -21.156 -25.297   9.023  1.00 86.69           O  
ATOM   3850  CG  PRO C  34     -23.766 -26.859  10.875  1.00 86.69           C  
ATOM   3851  CD  PRO C  34     -22.594 -27.703  11.250  1.00 86.69           C  
ATOM   3852  N   PRO C  35     -22.156 -25.719   7.090  1.00 92.06           N  
ATOM   3853  CA  PRO C  35     -21.609 -24.484   6.527  1.00 92.06           C  
ATOM   3854  C   PRO C  35     -22.094 -23.234   7.262  1.00 92.06           C  
ATOM   3855  CB  PRO C  35     -22.109 -24.500   5.082  1.00 92.06           C  
ATOM   3856  O   PRO C  35     -23.203 -23.219   7.793  1.00 92.06           O  
ATOM   3857  CG  PRO C  35     -23.344 -25.359   5.117  1.00 92.06           C  
ATOM   3858  CD  PRO C  35     -23.172 -26.391   6.188  1.00 92.06           C  
ATOM   3859  N   VAL C  36     -21.250 -22.312   7.383  1.00 94.75           N  
ATOM   3860  CA  VAL C  36     -21.594 -21.031   7.988  1.00 94.75           C  
ATOM   3861  C   VAL C  36     -22.453 -20.219   7.023  1.00 94.75           C  
ATOM   3862  CB  VAL C  36     -20.328 -20.219   8.383  1.00 94.75           C  
ATOM   3863  O   VAL C  36     -22.078 -20.016   5.863  1.00 94.75           O  
ATOM   3864  CG1 VAL C  36     -20.719 -18.859   8.969  1.00 94.75           C  
ATOM   3865  CG2 VAL C  36     -19.484 -21.016   9.383  1.00 94.75           C  
ATOM   3866  N   ALA C  37     -23.578 -19.766   7.480  1.00 96.81           N  
ATOM   3867  CA  ALA C  37     -24.469 -18.938   6.668  1.00 96.81           C  
ATOM   3868  C   ALA C  37     -24.078 -17.453   6.777  1.00 96.81           C  
ATOM   3869  CB  ALA C  37     -25.922 -19.125   7.086  1.00 96.81           C  
ATOM   3870  O   ALA C  37     -24.109 -16.891   7.871  1.00 96.81           O  
ATOM   3871  N   VAL C  38     -23.703 -16.891   5.688  1.00 97.31           N  
ATOM   3872  CA  VAL C  38     -23.328 -15.484   5.656  1.00 97.31           C  
ATOM   3873  C   VAL C  38     -24.406 -14.680   4.926  1.00 97.31           C  
ATOM   3874  CB  VAL C  38     -21.953 -15.273   4.980  1.00 97.31           C  
ATOM   3875  O   VAL C  38     -24.641 -14.891   3.734  1.00 97.31           O  
ATOM   3876  CG1 VAL C  38     -21.578 -13.797   4.980  1.00 97.31           C  
ATOM   3877  CG2 VAL C  38     -20.891 -16.109   5.680  1.00 97.31           C  
ATOM   3878  N   GLY C  39     -25.078 -13.734   5.680  1.00 97.19           N  
ATOM   3879  CA  GLY C  39     -26.078 -12.852   5.102  1.00 97.19           C  
ATOM   3880  C   GLY C  39     -25.484 -11.562   4.562  1.00 97.19           C  
ATOM   3881  O   GLY C  39     -24.656 -10.930   5.215  1.00 97.19           O  
ATOM   3882  N   MET C  40     -25.969 -11.266   3.395  1.00 96.00           N  
ATOM   3883  CA  MET C  40     -25.406 -10.086   2.744  1.00 96.00           C  
ATOM   3884  C   MET C  40     -26.469  -9.000   2.570  1.00 96.00           C  
ATOM   3885  CB  MET C  40     -24.812 -10.453   1.384  1.00 96.00           C  
ATOM   3886  O   MET C  40     -27.609  -9.289   2.240  1.00 96.00           O  
ATOM   3887  CG  MET C  40     -23.766 -11.555   1.452  1.00 96.00           C  
ATOM   3888  SD  MET C  40     -22.172 -10.977   2.143  1.00 96.00           S  
ATOM   3889  CE  MET C  40     -21.203 -12.508   2.053  1.00 96.00           C  
ATOM   3890  N   ASN C  41     -26.016  -7.715   2.889  1.00 95.06           N  
ATOM   3891  CA  ASN C  41     -26.766  -6.496   2.582  1.00 95.06           C  
ATOM   3892  C   ASN C  41     -25.906  -5.496   1.816  1.00 95.06           C  
ATOM   3893  CB  ASN C  41     -27.297  -5.859   3.865  1.00 95.06           C  
ATOM   3894  O   ASN C  41     -24.719  -5.336   2.109  1.00 95.06           O  
ATOM   3895  CG  ASN C  41     -28.312  -6.746   4.578  1.00 95.06           C  
ATOM   3896  ND2 ASN C  41     -29.547  -6.734   4.098  1.00 95.06           N  
ATOM   3897  OD1 ASN C  41     -27.969  -7.430   5.547  1.00 95.06           O  
ATOM   3898  N   ILE C  42     -26.531  -4.902   0.771  1.00 95.00           N  
ATOM   3899  CA  ILE C  42     -25.812  -3.896   0.000  1.00 95.00           C  
ATOM   3900  C   ILE C  42     -26.594  -2.592  -0.023  1.00 95.00           C  
ATOM   3901  CB  ILE C  42     -25.531  -4.379  -1.440  1.00 95.00           C  
ATOM   3902  O   ILE C  42     -27.797  -2.590  -0.337  1.00 95.00           O  
ATOM   3903  CG1 ILE C  42     -24.641  -5.637  -1.421  1.00 95.00           C  
ATOM   3904  CG2 ILE C  42     -24.875  -3.268  -2.268  1.00 95.00           C  
ATOM   3905  CD1 ILE C  42     -24.375  -6.227  -2.799  1.00 95.00           C  
ATOM   3906  N   ASP C  43     -25.969  -1.546   0.426  1.00 92.38           N  
ATOM   3907  CA  ASP C  43     -26.500  -0.203   0.219  1.00 92.38           C  
ATOM   3908  C   ASP C  43     -25.703   0.538  -0.861  1.00 92.38           C  
ATOM   3909  CB  ASP C  43     -26.469   0.592   1.525  1.00 92.38           C  
ATOM   3910  O   ASP C  43     -24.531   0.853  -0.675  1.00 92.38           O  
ATOM   3911  CG  ASP C  43     -27.109   1.962   1.397  1.00 92.38           C  
ATOM   3912  OD1 ASP C  43     -26.406   2.982   1.562  1.00 92.38           O  
ATOM   3913  OD2 ASP C  43     -28.328   2.021   1.134  1.00 92.38           O  
ATOM   3914  N   ILE C  44     -26.375   0.738  -1.969  1.00 92.25           N  
ATOM   3915  CA  ILE C  44     -25.688   1.363  -3.096  1.00 92.25           C  
ATOM   3916  C   ILE C  44     -25.594   2.871  -2.875  1.00 92.25           C  
ATOM   3917  CB  ILE C  44     -26.406   1.058  -4.430  1.00 92.25           C  
ATOM   3918  O   ILE C  44     -26.625   3.555  -2.801  1.00 92.25           O  
ATOM   3919  CG1 ILE C  44     -26.594  -0.454  -4.605  1.00 92.25           C  
ATOM   3920  CG2 ILE C  44     -25.625   1.651  -5.609  1.00 92.25           C  
ATOM   3921  CD1 ILE C  44     -25.281  -1.216  -4.832  1.00 92.25           C  
ATOM   3922  N   ALA C  45     -24.359   3.332  -2.750  1.00 87.81           N  
ATOM   3923  CA  ALA C  45     -24.156   4.766  -2.553  1.00 87.81           C  
ATOM   3924  C   ALA C  45     -24.203   5.512  -3.883  1.00 87.81           C  
ATOM   3925  CB  ALA C  45     -22.812   5.012  -1.852  1.00 87.81           C  
ATOM   3926  O   ALA C  45     -24.797   6.586  -3.977  1.00 87.81           O  
ATOM   3927  N   SER C  46     -23.578   4.945  -4.918  1.00 87.25           N  
ATOM   3928  CA  SER C  46     -23.578   5.598  -6.223  1.00 87.25           C  
ATOM   3929  C   SER C  46     -23.125   4.645  -7.316  1.00 87.25           C  
ATOM   3930  CB  SER C  46     -22.688   6.840  -6.203  1.00 87.25           C  
ATOM   3931  O   SER C  46     -22.438   3.658  -7.039  1.00 87.25           O  
ATOM   3932  OG  SER C  46     -21.344   6.484  -6.020  1.00 87.25           O  
ATOM   3933  N   ILE C  47     -23.609   4.875  -8.531  1.00 87.12           N  
ATOM   3934  CA  ILE C  47     -23.078   4.301  -9.758  1.00 87.12           C  
ATOM   3935  C   ILE C  47     -22.453   5.402 -10.609  1.00 87.12           C  
ATOM   3936  CB  ILE C  47     -24.156   3.551 -10.555  1.00 87.12           C  
ATOM   3937  O   ILE C  47     -23.156   6.227 -11.188  1.00 87.12           O  
ATOM   3938  CG1 ILE C  47     -24.719   2.389  -9.734  1.00 87.12           C  
ATOM   3939  CG2 ILE C  47     -23.594   3.055 -11.891  1.00 87.12           C  
ATOM   3940  CD1 ILE C  47     -25.859   1.630 -10.422  1.00 87.12           C  
ATOM   3941  N   ASP C  48     -21.172   5.484 -10.641  1.00 77.38           N  
ATOM   3942  CA  ASP C  48     -20.438   6.652 -11.125  1.00 77.38           C  
ATOM   3943  C   ASP C  48     -20.266   6.605 -12.641  1.00 77.38           C  
ATOM   3944  CB  ASP C  48     -19.078   6.750 -10.445  1.00 77.38           C  
ATOM   3945  O   ASP C  48     -20.297   7.645 -13.305  1.00 77.38           O  
ATOM   3946  CG  ASP C  48     -19.172   6.980  -8.945  1.00 77.38           C  
ATOM   3947  OD1 ASP C  48     -20.125   7.652  -8.492  1.00 77.38           O  
ATOM   3948  OD2 ASP C  48     -18.281   6.488  -8.211  1.00 77.38           O  
ATOM   3949  N   MET C  49     -19.938   5.488 -13.117  1.00 82.75           N  
ATOM   3950  CA  MET C  49     -19.594   5.465 -14.539  1.00 82.75           C  
ATOM   3951  C   MET C  49     -19.984   4.137 -15.172  1.00 82.75           C  
ATOM   3952  CB  MET C  49     -18.094   5.703 -14.734  1.00 82.75           C  
ATOM   3953  O   MET C  49     -19.844   3.080 -14.555  1.00 82.75           O  
ATOM   3954  CG  MET C  49     -17.703   6.023 -16.172  1.00 82.75           C  
ATOM   3955  SD  MET C  49     -15.891   6.262 -16.375  1.00 82.75           S  
ATOM   3956  CE  MET C  49     -15.617   7.637 -15.227  1.00 82.75           C  
ATOM   3957  N   VAL C  50     -20.719   4.363 -16.344  1.00 88.19           N  
ATOM   3958  CA  VAL C  50     -20.938   3.230 -17.219  1.00 88.19           C  
ATOM   3959  C   VAL C  50     -20.172   3.438 -18.531  1.00 88.19           C  
ATOM   3960  CB  VAL C  50     -22.438   3.023 -17.531  1.00 88.19           C  
ATOM   3961  O   VAL C  50     -20.484   4.348 -19.297  1.00 88.19           O  
ATOM   3962  CG1 VAL C  50     -22.656   1.800 -18.422  1.00 88.19           C  
ATOM   3963  CG2 VAL C  50     -23.234   2.881 -16.219  1.00 88.19           C  
ATOM   3964  N   SER C  51     -19.203   2.621 -18.703  1.00 88.31           N  
ATOM   3965  CA  SER C  51     -18.328   2.807 -19.844  1.00 88.31           C  
ATOM   3966  C   SER C  51     -18.609   1.775 -20.938  1.00 88.31           C  
ATOM   3967  CB  SER C  51     -16.859   2.723 -19.406  1.00 88.31           C  
ATOM   3968  O   SER C  51     -18.312   0.590 -20.766  1.00 88.31           O  
ATOM   3969  OG  SER C  51     -16.000   2.797 -20.531  1.00 88.31           O  
ATOM   3970  N   GLU C  52     -19.062   2.297 -22.078  1.00 86.94           N  
ATOM   3971  CA  GLU C  52     -19.328   1.412 -23.203  1.00 86.94           C  
ATOM   3972  C   GLU C  52     -18.016   0.951 -23.859  1.00 86.94           C  
ATOM   3973  CB  GLU C  52     -20.219   2.107 -24.234  1.00 86.94           C  
ATOM   3974  O   GLU C  52     -17.969  -0.127 -24.453  1.00 86.94           O  
ATOM   3975  CG  GLU C  52     -21.594   2.459 -23.719  1.00 86.94           C  
ATOM   3976  CD  GLU C  52     -22.391   3.338 -24.672  1.00 86.94           C  
ATOM   3977  OE1 GLU C  52     -23.484   3.811 -24.297  1.00 86.94           O  
ATOM   3978  OE2 GLU C  52     -21.922   3.553 -25.812  1.00 86.94           O  
ATOM   3979  N   VAL C  53     -17.062   1.788 -23.703  1.00 80.12           N  
ATOM   3980  CA  VAL C  53     -15.789   1.486 -24.344  1.00 80.12           C  
ATOM   3981  C   VAL C  53     -15.086   0.363 -23.578  1.00 80.12           C  
ATOM   3982  CB  VAL C  53     -14.883   2.734 -24.406  1.00 80.12           C  
ATOM   3983  O   VAL C  53     -14.602  -0.597 -24.188  1.00 80.12           O  
ATOM   3984  CG1 VAL C  53     -13.508   2.373 -24.984  1.00 80.12           C  
ATOM   3985  CG2 VAL C  53     -15.539   3.828 -25.250  1.00 80.12           C  
ATOM   3986  N   ASN C  54     -15.172   0.468 -22.281  1.00 80.62           N  
ATOM   3987  CA  ASN C  54     -14.453  -0.509 -21.469  1.00 80.62           C  
ATOM   3988  C   ASN C  54     -15.352  -1.670 -21.047  1.00 80.62           C  
ATOM   3989  CB  ASN C  54     -13.844   0.161 -20.234  1.00 80.62           C  
ATOM   3990  O   ASN C  54     -14.867  -2.668 -20.516  1.00 80.62           O  
ATOM   3991  CG  ASN C  54     -12.750   1.154 -20.578  1.00 80.62           C  
ATOM   3992  ND2 ASN C  54     -12.672   2.240 -19.828  1.00 80.62           N  
ATOM   3993  OD1 ASN C  54     -11.984   0.947 -21.531  1.00 80.62           O  
ATOM   3994  N   MET C  55     -16.609  -1.588 -21.359  1.00 87.19           N  
ATOM   3995  CA  MET C  55     -17.594  -2.598 -21.016  1.00 87.19           C  
ATOM   3996  C   MET C  55     -17.578  -2.887 -19.516  1.00 87.19           C  
ATOM   3997  CB  MET C  55     -17.344  -3.889 -21.797  1.00 87.19           C  
ATOM   3998  O   MET C  55     -17.484  -4.043 -19.109  1.00 87.19           O  
ATOM   3999  CG  MET C  55     -17.578  -3.750 -23.297  1.00 87.19           C  
ATOM   4000  SD  MET C  55     -19.344  -3.479 -23.719  1.00 87.19           S  
ATOM   4001  CE  MET C  55     -19.312  -3.859 -25.484  1.00 87.19           C  
ATOM   4002  N   ASP C  56     -17.672  -1.814 -18.812  1.00 90.81           N  
ATOM   4003  CA  ASP C  56     -17.688  -1.940 -17.359  1.00 90.81           C  
ATOM   4004  C   ASP C  56     -18.484  -0.811 -16.719  1.00 90.81           C  
ATOM   4005  CB  ASP C  56     -16.266  -1.952 -16.812  1.00 90.81           C  
ATOM   4006  O   ASP C  56     -18.984   0.079 -17.422  1.00 90.81           O  
ATOM   4007  CG  ASP C  56     -15.477  -0.702 -17.172  1.00 90.81           C  
ATOM   4008  OD1 ASP C  56     -16.094   0.371 -17.359  1.00 90.81           O  
ATOM   4009  OD2 ASP C  56     -14.234  -0.792 -17.281  1.00 90.81           O  
ATOM   4010  N   TYR C  57     -18.812  -0.924 -15.477  1.00 93.00           N  
ATOM   4011  CA  TYR C  57     -19.469   0.115 -14.695  1.00 93.00           C  
ATOM   4012  C   TYR C  57     -18.891   0.181 -13.281  1.00 93.00           C  
ATOM   4013  CB  TYR C  57     -20.984  -0.135 -14.633  1.00 93.00           C  
ATOM   4014  O   TYR C  57     -18.453  -0.831 -12.734  1.00 93.00           O  
ATOM   4015  CG  TYR C  57     -21.375  -1.209 -13.648  1.00 93.00           C  
ATOM   4016  CD1 TYR C  57     -21.078  -2.549 -13.898  1.00 93.00           C  
ATOM   4017  CD2 TYR C  57     -22.047  -0.887 -12.477  1.00 93.00           C  
ATOM   4018  CE1 TYR C  57     -21.453  -3.543 -13.000  1.00 93.00           C  
ATOM   4019  CE2 TYR C  57     -22.422  -1.872 -11.570  1.00 93.00           C  
ATOM   4020  OH  TYR C  57     -22.484  -4.172 -10.938  1.00 93.00           O  
ATOM   4021  CZ  TYR C  57     -22.125  -3.195 -11.836  1.00 93.00           C  
ATOM   4022  N   THR C  58     -18.812   1.340 -12.734  1.00 92.88           N  
ATOM   4023  CA  THR C  58     -18.234   1.561 -11.414  1.00 92.88           C  
ATOM   4024  C   THR C  58     -19.312   1.921 -10.398  1.00 92.88           C  
ATOM   4025  CB  THR C  58     -17.172   2.674 -11.453  1.00 92.88           C  
ATOM   4026  O   THR C  58     -20.125   2.809 -10.648  1.00 92.88           O  
ATOM   4027  CG2 THR C  58     -16.531   2.879 -10.086  1.00 92.88           C  
ATOM   4028  OG1 THR C  58     -16.141   2.314 -12.391  1.00 92.88           O  
ATOM   4029  N   LEU C  59     -19.344   1.170  -9.305  1.00 92.88           N  
ATOM   4030  CA  LEU C  59     -20.328   1.472  -8.258  1.00 92.88           C  
ATOM   4031  C   LEU C  59     -19.656   1.570  -6.895  1.00 92.88           C  
ATOM   4032  CB  LEU C  59     -21.422   0.401  -8.227  1.00 92.88           C  
ATOM   4033  O   LEU C  59     -18.688   0.848  -6.617  1.00 92.88           O  
ATOM   4034  CG  LEU C  59     -21.047  -0.932  -7.578  1.00 92.88           C  
ATOM   4035  CD1 LEU C  59     -22.141  -1.382  -6.621  1.00 92.88           C  
ATOM   4036  CD2 LEU C  59     -20.781  -1.992  -8.641  1.00 92.88           C  
ATOM   4037  N   THR C  60     -20.047   2.441  -6.047  1.00 91.25           N  
ATOM   4038  CA  THR C  60     -19.672   2.557  -4.641  1.00 91.25           C  
ATOM   4039  C   THR C  60     -20.812   2.061  -3.744  1.00 91.25           C  
ATOM   4040  CB  THR C  60     -19.328   4.008  -4.270  1.00 91.25           C  
ATOM   4041  O   THR C  60     -21.969   2.422  -3.943  1.00 91.25           O  
ATOM   4042  CG2 THR C  60     -18.922   4.121  -2.803  1.00 91.25           C  
ATOM   4043  OG1 THR C  60     -18.234   4.453  -5.090  1.00 91.25           O  
ATOM   4044  N   MET C  61     -20.469   1.170  -2.807  1.00 92.31           N  
ATOM   4045  CA  MET C  61     -21.531   0.561  -2.002  1.00 92.31           C  
ATOM   4046  C   MET C  61     -21.062   0.353  -0.564  1.00 92.31           C  
ATOM   4047  CB  MET C  61     -21.969  -0.774  -2.607  1.00 92.31           C  
ATOM   4048  O   MET C  61     -19.859   0.319  -0.294  1.00 92.31           O  
ATOM   4049  CG  MET C  61     -20.875  -1.839  -2.594  1.00 92.31           C  
ATOM   4050  SD  MET C  61     -21.375  -3.354  -3.506  1.00 92.31           S  
ATOM   4051  CE  MET C  61     -20.688  -2.971  -5.145  1.00 92.31           C  
ATOM   4052  N   TYR C  62     -22.016   0.333   0.338  1.00 91.94           N  
ATOM   4053  CA  TYR C  62     -21.828  -0.210   1.678  1.00 91.94           C  
ATOM   4054  C   TYR C  62     -22.188  -1.691   1.722  1.00 91.94           C  
ATOM   4055  CB  TYR C  62     -22.672   0.560   2.695  1.00 91.94           C  
ATOM   4056  O   TYR C  62     -23.359  -2.059   1.627  1.00 91.94           O  
ATOM   4057  CG  TYR C  62     -22.344   2.031   2.773  1.00 91.94           C  
ATOM   4058  CD1 TYR C  62     -21.312   2.490   3.590  1.00 91.94           C  
ATOM   4059  CD2 TYR C  62     -23.062   2.963   2.031  1.00 91.94           C  
ATOM   4060  CE1 TYR C  62     -21.000   3.846   3.664  1.00 91.94           C  
ATOM   4061  CE2 TYR C  62     -22.766   4.320   2.100  1.00 91.94           C  
ATOM   4062  OH  TYR C  62     -21.438   6.094   2.988  1.00 91.94           O  
ATOM   4063  CZ  TYR C  62     -21.734   4.750   2.916  1.00 91.94           C  
ATOM   4064  N   PHE C  63     -21.172  -2.508   1.811  1.00 94.62           N  
ATOM   4065  CA  PHE C  63     -21.312  -3.959   1.752  1.00 94.62           C  
ATOM   4066  C   PHE C  63     -21.266  -4.562   3.150  1.00 94.62           C  
ATOM   4067  CB  PHE C  63     -20.203  -4.566   0.886  1.00 94.62           C  
ATOM   4068  O   PHE C  63     -20.250  -4.488   3.836  1.00 94.62           O  
ATOM   4069  CG  PHE C  63     -20.328  -6.051   0.675  1.00 94.62           C  
ATOM   4070  CD1 PHE C  63     -19.344  -6.922   1.100  1.00 94.62           C  
ATOM   4071  CD2 PHE C  63     -21.453  -6.574   0.052  1.00 94.62           C  
ATOM   4072  CE1 PHE C  63     -19.469  -8.297   0.905  1.00 94.62           C  
ATOM   4073  CE2 PHE C  63     -21.594  -7.945  -0.145  1.00 94.62           C  
ATOM   4074  CZ  PHE C  63     -20.594  -8.805   0.281  1.00 94.62           C  
ATOM   4075  N   GLN C  64     -22.375  -5.156   3.568  1.00 94.19           N  
ATOM   4076  CA  GLN C  64     -22.484  -5.715   4.910  1.00 94.19           C  
ATOM   4077  C   GLN C  64     -22.594  -7.238   4.863  1.00 94.19           C  
ATOM   4078  CB  GLN C  64     -23.688  -5.125   5.648  1.00 94.19           C  
ATOM   4079  O   GLN C  64     -23.344  -7.785   4.055  1.00 94.19           O  
ATOM   4080  CG  GLN C  64     -23.578  -3.625   5.891  1.00 94.19           C  
ATOM   4081  CD  GLN C  64     -24.812  -3.055   6.578  1.00 94.19           C  
ATOM   4082  NE2 GLN C  64     -24.859  -1.734   6.711  1.00 94.19           N  
ATOM   4083  OE1 GLN C  64     -25.703  -3.797   6.980  1.00 94.19           O  
ATOM   4084  N   GLN C  65     -21.875  -7.863   5.695  1.00 96.00           N  
ATOM   4085  CA  GLN C  65     -21.922  -9.305   5.883  1.00 96.00           C  
ATOM   4086  C   GLN C  65     -22.219  -9.656   7.340  1.00 96.00           C  
ATOM   4087  CB  GLN C  65     -20.625  -9.961   5.441  1.00 96.00           C  
ATOM   4088  O   GLN C  65     -21.688  -9.031   8.258  1.00 96.00           O  
ATOM   4089  CG  GLN C  65     -20.234  -9.648   3.998  1.00 96.00           C  
ATOM   4090  CD  GLN C  65     -18.875 -10.203   3.623  1.00 96.00           C  
ATOM   4091  NE2 GLN C  65     -17.828  -9.430   3.895  1.00 96.00           N  
ATOM   4092  OE1 GLN C  65     -18.750 -11.312   3.094  1.00 96.00           O  
ATOM   4093  N   ALA C  66     -23.125 -10.602   7.527  1.00 96.94           N  
ATOM   4094  CA  ALA C  66     -23.484 -11.062   8.867  1.00 96.94           C  
ATOM   4095  C   ALA C  66     -23.375 -12.578   8.977  1.00 96.94           C  
ATOM   4096  CB  ALA C  66     -24.891 -10.594   9.234  1.00 96.94           C  
ATOM   4097  O   ALA C  66     -23.875 -13.305   8.109  1.00 96.94           O  
ATOM   4098  N   TRP C  67     -22.734 -13.047   9.977  1.00 97.12           N  
ATOM   4099  CA  TRP C  67     -22.672 -14.477  10.258  1.00 97.12           C  
ATOM   4100  C   TRP C  67     -22.625 -14.734  11.758  1.00 97.12           C  
ATOM   4101  CB  TRP C  67     -21.453 -15.102   9.570  1.00 97.12           C  
ATOM   4102  O   TRP C  67     -22.422 -13.805  12.547  1.00 97.12           O  
ATOM   4103  CG  TRP C  67     -20.141 -14.695  10.164  1.00 97.12           C  
ATOM   4104  CD1 TRP C  67     -19.406 -15.375  11.094  1.00 97.12           C  
ATOM   4105  CD2 TRP C  67     -19.406 -13.500   9.875  1.00 97.12           C  
ATOM   4106  CE2 TRP C  67     -18.234 -13.523  10.664  1.00 97.12           C  
ATOM   4107  CE3 TRP C  67     -19.641 -12.406   9.023  1.00 97.12           C  
ATOM   4108  NE1 TRP C  67     -18.266 -14.680  11.398  1.00 97.12           N  
ATOM   4109  CH2 TRP C  67     -17.531 -11.445   9.781  1.00 97.12           C  
ATOM   4110  CZ2 TRP C  67     -17.297 -12.500  10.625  1.00 97.12           C  
ATOM   4111  CZ3 TRP C  67     -18.688 -11.391   8.984  1.00 97.12           C  
ATOM   4112  N   ARG C  68     -22.812 -15.953  12.109  1.00 97.00           N  
ATOM   4113  CA  ARG C  68     -22.781 -16.328  13.523  1.00 97.00           C  
ATOM   4114  C   ARG C  68     -21.531 -17.141  13.852  1.00 97.00           C  
ATOM   4115  CB  ARG C  68     -24.047 -17.125  13.898  1.00 97.00           C  
ATOM   4116  O   ARG C  68     -21.250 -18.125  13.180  1.00 97.00           O  
ATOM   4117  CG  ARG C  68     -24.188 -17.375  15.391  1.00 97.00           C  
ATOM   4118  CD  ARG C  68     -25.562 -17.953  15.727  1.00 97.00           C  
ATOM   4119  NE  ARG C  68     -25.703 -18.172  17.156  1.00 97.00           N  
ATOM   4120  NH1 ARG C  68     -27.828 -19.078  17.016  1.00 97.00           N  
ATOM   4121  NH2 ARG C  68     -26.812 -18.844  19.062  1.00 97.00           N  
ATOM   4122  CZ  ARG C  68     -26.781 -18.688  17.734  1.00 97.00           C  
ATOM   4123  N   ASP C  69     -20.781 -16.719  14.812  1.00 95.12           N  
ATOM   4124  CA  ASP C  69     -19.625 -17.422  15.367  1.00 95.12           C  
ATOM   4125  C   ASP C  69     -19.781 -17.625  16.875  1.00 95.12           C  
ATOM   4126  CB  ASP C  69     -18.344 -16.641  15.070  1.00 95.12           C  
ATOM   4127  O   ASP C  69     -19.578 -16.703  17.656  1.00 95.12           O  
ATOM   4128  CG  ASP C  69     -17.078 -17.453  15.297  1.00 95.12           C  
ATOM   4129  OD1 ASP C  69     -17.109 -18.391  16.125  1.00 95.12           O  
ATOM   4130  OD2 ASP C  69     -16.062 -17.156  14.648  1.00 95.12           O  
ATOM   4131  N   LYS C  70     -20.031 -18.812  17.219  1.00 93.12           N  
ATOM   4132  CA  LYS C  70     -20.328 -19.125  18.625  1.00 93.12           C  
ATOM   4133  C   LYS C  70     -19.125 -18.812  19.516  1.00 93.12           C  
ATOM   4134  CB  LYS C  70     -20.703 -20.609  18.766  1.00 93.12           C  
ATOM   4135  O   LYS C  70     -19.297 -18.594  20.719  1.00 93.12           O  
ATOM   4136  CG  LYS C  70     -22.031 -20.969  18.109  1.00 93.12           C  
ATOM   4137  CD  LYS C  70     -22.328 -22.453  18.281  1.00 93.12           C  
ATOM   4138  CE  LYS C  70     -23.625 -22.844  17.578  1.00 93.12           C  
ATOM   4139  NZ  LYS C  70     -23.859 -24.312  17.594  1.00 93.12           N  
ATOM   4140  N   ARG C  71     -17.922 -18.766  19.031  1.00 92.50           N  
ATOM   4141  CA  ARG C  71     -16.734 -18.453  19.812  1.00 92.50           C  
ATOM   4142  C   ARG C  71     -16.766 -17.016  20.312  1.00 92.50           C  
ATOM   4143  CB  ARG C  71     -15.469 -18.703  19.000  1.00 92.50           C  
ATOM   4144  O   ARG C  71     -16.078 -16.656  21.266  1.00 92.50           O  
ATOM   4145  CG  ARG C  71     -15.312 -20.141  18.531  1.00 92.50           C  
ATOM   4146  CD  ARG C  71     -14.141 -20.297  17.562  1.00 92.50           C  
ATOM   4147  NE  ARG C  71     -14.383 -19.594  16.297  1.00 92.50           N  
ATOM   4148  NH1 ARG C  71     -12.320 -20.109  15.391  1.00 92.50           N  
ATOM   4149  NH2 ARG C  71     -13.836 -18.875  14.195  1.00 92.50           N  
ATOM   4150  CZ  ARG C  71     -13.508 -19.531  15.297  1.00 92.50           C  
ATOM   4151  N   LEU C  72     -17.641 -16.203  19.656  1.00 95.69           N  
ATOM   4152  CA  LEU C  72     -17.688 -14.789  19.984  1.00 95.69           C  
ATOM   4153  C   LEU C  72     -18.969 -14.438  20.734  1.00 95.69           C  
ATOM   4154  CB  LEU C  72     -17.578 -13.945  18.719  1.00 95.69           C  
ATOM   4155  O   LEU C  72     -19.391 -13.281  20.750  1.00 95.69           O  
ATOM   4156  CG  LEU C  72     -16.281 -14.086  17.906  1.00 95.69           C  
ATOM   4157  CD1 LEU C  72     -16.375 -13.289  16.609  1.00 95.69           C  
ATOM   4158  CD2 LEU C  72     -15.086 -13.641  18.750  1.00 95.69           C  
ATOM   4159  N   SER C  73     -19.641 -15.414  21.250  1.00 95.56           N  
ATOM   4160  CA  SER C  73     -20.828 -15.172  22.062  1.00 95.56           C  
ATOM   4161  C   SER C  73     -20.469 -14.734  23.469  1.00 95.56           C  
ATOM   4162  CB  SER C  73     -21.703 -16.438  22.125  1.00 95.56           C  
ATOM   4163  O   SER C  73     -19.422 -15.125  24.000  1.00 95.56           O  
ATOM   4164  OG  SER C  73     -21.062 -17.438  22.891  1.00 95.56           O  
ATOM   4165  N   TYR C  74     -21.250 -13.852  23.984  1.00 93.69           N  
ATOM   4166  CA  TYR C  74     -21.047 -13.391  25.359  1.00 93.69           C  
ATOM   4167  C   TYR C  74     -22.391 -13.094  26.031  1.00 93.69           C  
ATOM   4168  CB  TYR C  74     -20.156 -12.148  25.391  1.00 93.69           C  
ATOM   4169  O   TYR C  74     -23.375 -12.773  25.359  1.00 93.69           O  
ATOM   4170  CG  TYR C  74     -20.688 -11.008  24.547  1.00 93.69           C  
ATOM   4171  CD1 TYR C  74     -20.422 -10.938  23.188  1.00 93.69           C  
ATOM   4172  CD2 TYR C  74     -21.438  -9.992  25.125  1.00 93.69           C  
ATOM   4173  CE1 TYR C  74     -20.891  -9.891  22.406  1.00 93.69           C  
ATOM   4174  CE2 TYR C  74     -21.922  -8.938  24.359  1.00 93.69           C  
ATOM   4175  OH  TYR C  74     -22.125  -7.852  22.234  1.00 93.69           O  
ATOM   4176  CZ  TYR C  74     -21.641  -8.898  23.000  1.00 93.69           C  
ATOM   4177  N   ASN C  75     -22.484 -13.219  27.344  1.00 90.62           N  
ATOM   4178  CA  ASN C  75     -23.719 -13.008  28.078  1.00 90.62           C  
ATOM   4179  C   ASN C  75     -23.516 -12.078  29.266  1.00 90.62           C  
ATOM   4180  CB  ASN C  75     -24.297 -14.344  28.547  1.00 90.62           C  
ATOM   4181  O   ASN C  75     -24.484 -11.695  29.938  1.00 90.62           O  
ATOM   4182  CG  ASN C  75     -23.328 -15.141  29.391  1.00 90.62           C  
ATOM   4183  ND2 ASN C  75     -23.766 -16.312  29.844  1.00 90.62           N  
ATOM   4184  OD1 ASN C  75     -22.219 -14.695  29.656  1.00 90.62           O  
ATOM   4185  N   VAL C  76     -22.328 -11.609  29.516  1.00 85.56           N  
ATOM   4186  CA  VAL C  76     -22.031 -10.789  30.688  1.00 85.56           C  
ATOM   4187  C   VAL C  76     -22.578  -9.383  30.484  1.00 85.56           C  
ATOM   4188  CB  VAL C  76     -20.500 -10.727  30.953  1.00 85.56           C  
ATOM   4189  O   VAL C  76     -23.031  -8.742  31.453  1.00 85.56           O  
ATOM   4190  CG1 VAL C  76     -20.219  -9.930  32.219  1.00 85.56           C  
ATOM   4191  CG2 VAL C  76     -19.922 -12.133  31.062  1.00 85.56           C  
ATOM   4192  N   ILE C  77     -22.531  -8.852  29.250  1.00 82.31           N  
ATOM   4193  CA  ILE C  77     -23.031  -7.520  28.922  1.00 82.31           C  
ATOM   4194  C   ILE C  77     -24.156  -7.625  27.906  1.00 82.31           C  
ATOM   4195  CB  ILE C  77     -21.906  -6.605  28.391  1.00 82.31           C  
ATOM   4196  O   ILE C  77     -24.031  -8.320  26.906  1.00 82.31           O  
ATOM   4197  CG1 ILE C  77     -20.656  -6.738  29.266  1.00 82.31           C  
ATOM   4198  CG2 ILE C  77     -22.375  -5.152  28.328  1.00 82.31           C  
ATOM   4199  CD1 ILE C  77     -19.391  -6.184  28.609  1.00 82.31           C  
ATOM   4200  N   PRO C  78     -25.297  -7.016  28.234  1.00 79.88           N  
ATOM   4201  CA  PRO C  78     -26.438  -7.109  27.312  1.00 79.88           C  
ATOM   4202  C   PRO C  78     -26.359  -6.086  26.172  1.00 79.88           C  
ATOM   4203  CB  PRO C  78     -27.641  -6.848  28.203  1.00 79.88           C  
ATOM   4204  O   PRO C  78     -27.344  -5.367  25.938  1.00 79.88           O  
ATOM   4205  CG  PRO C  78     -27.141  -5.898  29.250  1.00 79.88           C  
ATOM   4206  CD  PRO C  78     -25.688  -6.180  29.500  1.00 79.88           C  
ATOM   4207  N   LEU C  79     -25.250  -5.711  25.703  1.00 83.31           N  
ATOM   4208  CA  LEU C  79     -25.125  -4.715  24.656  1.00 83.31           C  
ATOM   4209  C   LEU C  79     -24.312  -5.258  23.484  1.00 83.31           C  
ATOM   4210  CB  LEU C  79     -24.469  -3.439  25.188  1.00 83.31           C  
ATOM   4211  O   LEU C  79     -23.469  -6.137  23.656  1.00 83.31           O  
ATOM   4212  CG  LEU C  79     -25.203  -2.725  26.328  1.00 83.31           C  
ATOM   4213  CD1 LEU C  79     -24.234  -1.823  27.094  1.00 83.31           C  
ATOM   4214  CD2 LEU C  79     -26.375  -1.922  25.781  1.00 83.31           C  
ATOM   4215  N   ASN C  80     -24.750  -4.715  22.312  1.00 88.56           N  
ATOM   4216  CA  ASN C  80     -23.906  -4.953  21.156  1.00 88.56           C  
ATOM   4217  C   ASN C  80     -22.578  -4.215  21.281  1.00 88.56           C  
ATOM   4218  CB  ASN C  80     -24.625  -4.547  19.875  1.00 88.56           C  
ATOM   4219  O   ASN C  80     -22.531  -3.080  21.766  1.00 88.56           O  
ATOM   4220  CG  ASN C  80     -25.906  -5.316  19.656  1.00 88.56           C  
ATOM   4221  ND2 ASN C  80     -26.859  -4.699  18.953  1.00 88.56           N  
ATOM   4222  OD1 ASN C  80     -26.047  -6.453  20.109  1.00 88.56           O  
ATOM   4223  N   LEU C  81     -21.578  -4.863  20.875  1.00 89.19           N  
ATOM   4224  CA  LEU C  81     -20.250  -4.273  20.984  1.00 89.19           C  
ATOM   4225  C   LEU C  81     -19.750  -3.828  19.609  1.00 89.19           C  
ATOM   4226  CB  LEU C  81     -19.266  -5.273  21.609  1.00 89.19           C  
ATOM   4227  O   LEU C  81     -19.453  -4.664  18.750  1.00 89.19           O  
ATOM   4228  CG  LEU C  81     -19.547  -5.684  23.047  1.00 89.19           C  
ATOM   4229  CD1 LEU C  81     -18.594  -6.797  23.469  1.00 89.19           C  
ATOM   4230  CD2 LEU C  81     -19.422  -4.480  23.984  1.00 89.19           C  
ATOM   4231  N   THR C  82     -19.734  -2.523  19.406  1.00 91.75           N  
ATOM   4232  CA  THR C  82     -19.047  -1.976  18.234  1.00 91.75           C  
ATOM   4233  C   THR C  82     -17.578  -1.714  18.562  1.00 91.75           C  
ATOM   4234  CB  THR C  82     -19.719  -0.672  17.766  1.00 91.75           C  
ATOM   4235  O   THR C  82     -17.266  -0.923  19.453  1.00 91.75           O  
ATOM   4236  CG2 THR C  82     -19.109  -0.195  16.453  1.00 91.75           C  
ATOM   4237  OG1 THR C  82     -21.125  -0.900  17.562  1.00 91.75           O  
ATOM   4238  N   LEU C  83     -16.688  -2.391  17.812  1.00 90.31           N  
ATOM   4239  CA  LEU C  83     -15.266  -2.336  18.109  1.00 90.31           C  
ATOM   4240  C   LEU C  83     -14.516  -1.540  17.062  1.00 90.31           C  
ATOM   4241  CB  LEU C  83     -14.688  -3.748  18.219  1.00 90.31           C  
ATOM   4242  O   LEU C  83     -15.055  -1.244  15.992  1.00 90.31           O  
ATOM   4243  CG  LEU C  83     -15.352  -4.680  19.234  1.00 90.31           C  
ATOM   4244  CD1 LEU C  83     -14.773  -6.086  19.125  1.00 90.31           C  
ATOM   4245  CD2 LEU C  83     -15.172  -4.141  20.656  1.00 90.31           C  
ATOM   4246  N   ASP C  84     -13.312  -1.182  17.438  1.00 89.81           N  
ATOM   4247  CA  ASP C  84     -12.414  -0.500  16.516  1.00 89.81           C  
ATOM   4248  C   ASP C  84     -12.172  -1.343  15.266  1.00 89.81           C  
ATOM   4249  CB  ASP C  84     -11.086  -0.178  17.203  1.00 89.81           C  
ATOM   4250  O   ASP C  84     -12.117  -2.572  15.336  1.00 89.81           O  
ATOM   4251  CG  ASP C  84     -10.188   0.723  16.359  1.00 89.81           C  
ATOM   4252  OD1 ASP C  84      -9.367   0.206  15.586  1.00 89.81           O  
ATOM   4253  OD2 ASP C  84     -10.312   1.960  16.500  1.00 89.81           O  
ATOM   4254  N   ASN C  85     -11.969  -0.640  14.148  1.00 87.81           N  
ATOM   4255  CA  ASN C  85     -11.844  -1.308  12.852  1.00 87.81           C  
ATOM   4256  C   ASN C  85     -10.648  -2.258  12.828  1.00 87.81           C  
ATOM   4257  CB  ASN C  85     -11.727  -0.279  11.727  1.00 87.81           C  
ATOM   4258  O   ASN C  85     -10.641  -3.236  12.078  1.00 87.81           O  
ATOM   4259  CG  ASN C  85     -10.453   0.539  11.812  1.00 87.81           C  
ATOM   4260  ND2 ASN C  85     -10.539   1.710  12.430  1.00 87.81           N  
ATOM   4261  OD1 ASN C  85      -9.398   0.123  11.320  1.00 87.81           O  
ATOM   4262  N   ARG C  86      -9.633  -2.086  13.703  1.00 86.88           N  
ATOM   4263  CA  ARG C  86      -8.422  -2.900  13.719  1.00 86.88           C  
ATOM   4264  C   ARG C  86      -8.711  -4.305  14.242  1.00 86.88           C  
ATOM   4265  CB  ARG C  86      -7.340  -2.236  14.570  1.00 86.88           C  
ATOM   4266  O   ARG C  86      -7.945  -5.234  13.992  1.00 86.88           O  
ATOM   4267  CG  ARG C  86      -6.711  -1.012  13.930  1.00 86.88           C  
ATOM   4268  CD  ARG C  86      -5.828  -0.249  14.906  1.00 86.88           C  
ATOM   4269  NE  ARG C  86      -6.625   0.500  15.875  1.00 86.88           N  
ATOM   4270  NH1 ARG C  86      -4.832   1.671  16.750  1.00 86.88           N  
ATOM   4271  NH2 ARG C  86      -6.945   2.020  17.562  1.00 86.88           N  
ATOM   4272  CZ  ARG C  86      -6.133   1.396  16.734  1.00 86.88           C  
ATOM   4273  N   VAL C  87      -9.797  -4.406  14.852  1.00 90.94           N  
ATOM   4274  CA  VAL C  87     -10.141  -5.703  15.430  1.00 90.94           C  
ATOM   4275  C   VAL C  87     -10.500  -6.684  14.312  1.00 90.94           C  
ATOM   4276  CB  VAL C  87     -11.305  -5.586  16.438  1.00 90.94           C  
ATOM   4277  O   VAL C  87     -10.445  -7.898  14.508  1.00 90.94           O  
ATOM   4278  CG1 VAL C  87     -11.727  -6.965  16.938  1.00 90.94           C  
ATOM   4279  CG2 VAL C  87     -10.906  -4.691  17.609  1.00 90.94           C  
ATOM   4280  N   ALA C  88     -10.852  -6.125  13.188  1.00 89.44           N  
ATOM   4281  CA  ALA C  88     -11.203  -6.980  12.062  1.00 89.44           C  
ATOM   4282  C   ALA C  88     -10.055  -7.910  11.695  1.00 89.44           C  
ATOM   4283  CB  ALA C  88     -11.602  -6.133  10.852  1.00 89.44           C  
ATOM   4284  O   ALA C  88     -10.273  -9.047  11.258  1.00 89.44           O  
ATOM   4285  N   ASP C  89      -8.836  -7.484  12.008  1.00 88.81           N  
ATOM   4286  CA  ASP C  89      -7.668  -8.273  11.648  1.00 88.81           C  
ATOM   4287  C   ASP C  89      -7.469  -9.438  12.625  1.00 88.81           C  
ATOM   4288  CB  ASP C  89      -6.414  -7.398  11.617  1.00 88.81           C  
ATOM   4289  O   ASP C  89      -6.664 -10.336  12.375  1.00 88.81           O  
ATOM   4290  CG  ASP C  89      -6.422  -6.398  10.469  1.00 88.81           C  
ATOM   4291  OD1 ASP C  89      -7.062  -6.668   9.430  1.00 88.81           O  
ATOM   4292  OD2 ASP C  89      -5.785  -5.336  10.609  1.00 88.81           O  
ATOM   4293  N   GLN C  90      -8.281  -9.445  13.664  1.00 91.38           N  
ATOM   4294  CA  GLN C  90      -8.125 -10.484  14.672  1.00 91.38           C  
ATOM   4295  C   GLN C  90      -9.305 -11.453  14.641  1.00 91.38           C  
ATOM   4296  CB  GLN C  90      -7.992  -9.867  16.062  1.00 91.38           C  
ATOM   4297  O   GLN C  90      -9.406 -12.344  15.492  1.00 91.38           O  
ATOM   4298  CG  GLN C  90      -6.777  -8.961  16.219  1.00 91.38           C  
ATOM   4299  CD  GLN C  90      -6.691  -8.328  17.594  1.00 91.38           C  
ATOM   4300  NE2 GLN C  90      -5.609  -7.594  17.844  1.00 91.38           N  
ATOM   4301  OE1 GLN C  90      -7.586  -8.500  18.438  1.00 91.38           O  
ATOM   4302  N   LEU C  91     -10.219 -11.281  13.641  1.00 93.38           N  
ATOM   4303  CA  LEU C  91     -11.391 -12.148  13.539  1.00 93.38           C  
ATOM   4304  C   LEU C  91     -11.422 -12.859  12.188  1.00 93.38           C  
ATOM   4305  CB  LEU C  91     -12.672 -11.336  13.727  1.00 93.38           C  
ATOM   4306  O   LEU C  91     -10.844 -12.375  11.211  1.00 93.38           O  
ATOM   4307  CG  LEU C  91     -12.828 -10.617  15.070  1.00 93.38           C  
ATOM   4308  CD1 LEU C  91     -14.109  -9.797  15.086  1.00 93.38           C  
ATOM   4309  CD2 LEU C  91     -12.820 -11.625  16.219  1.00 93.38           C  
ATOM   4310  N   TRP C  92     -12.047 -14.008  12.195  1.00 91.19           N  
ATOM   4311  CA  TRP C  92     -12.352 -14.648  10.922  1.00 91.19           C  
ATOM   4312  C   TRP C  92     -13.414 -13.859  10.156  1.00 91.19           C  
ATOM   4313  CB  TRP C  92     -12.836 -16.094  11.141  1.00 91.19           C  
ATOM   4314  O   TRP C  92     -14.414 -13.430  10.727  1.00 91.19           O  
ATOM   4315  CG  TRP C  92     -13.188 -16.812   9.883  1.00 91.19           C  
ATOM   4316  CD1 TRP C  92     -12.344 -17.547   9.086  1.00 91.19           C  
ATOM   4317  CD2 TRP C  92     -14.477 -16.891   9.266  1.00 91.19           C  
ATOM   4318  CE2 TRP C  92     -14.344 -17.672   8.102  1.00 91.19           C  
ATOM   4319  CE3 TRP C  92     -15.734 -16.359   9.594  1.00 91.19           C  
ATOM   4320  NE1 TRP C  92     -13.039 -18.062   8.016  1.00 91.19           N  
ATOM   4321  CH2 TRP C  92     -16.641 -17.422   7.598  1.00 91.19           C  
ATOM   4322  CZ2 TRP C  92     -15.422 -17.938   7.258  1.00 91.19           C  
ATOM   4323  CZ3 TRP C  92     -16.812 -16.625   8.750  1.00 91.19           C  
ATOM   4324  N   VAL C  93     -13.141 -13.547   8.992  1.00 92.75           N  
ATOM   4325  CA  VAL C  93     -14.109 -12.906   8.109  1.00 92.75           C  
ATOM   4326  C   VAL C  93     -14.281 -13.734   6.840  1.00 92.75           C  
ATOM   4327  CB  VAL C  93     -13.695 -11.469   7.754  1.00 92.75           C  
ATOM   4328  O   VAL C  93     -13.336 -14.398   6.395  1.00 92.75           O  
ATOM   4329  CG1 VAL C  93     -13.672 -10.586   9.000  1.00 92.75           C  
ATOM   4330  CG2 VAL C  93     -12.328 -11.461   7.070  1.00 92.75           C  
ATOM   4331  N   PRO C  94     -15.453 -13.695   6.258  1.00 91.19           N  
ATOM   4332  CA  PRO C  94     -15.648 -14.445   5.016  1.00 91.19           C  
ATOM   4333  C   PRO C  94     -14.711 -14.000   3.898  1.00 91.19           C  
ATOM   4334  CB  PRO C  94     -17.109 -14.156   4.652  1.00 91.19           C  
ATOM   4335  O   PRO C  94     -14.328 -12.820   3.842  1.00 91.19           O  
ATOM   4336  CG  PRO C  94     -17.734 -13.703   5.930  1.00 91.19           C  
ATOM   4337  CD  PRO C  94     -16.688 -13.016   6.762  1.00 91.19           C  
ATOM   4338  N   ASP C  95     -14.344 -14.906   3.035  1.00 88.62           N  
ATOM   4339  CA  ASP C  95     -13.445 -14.594   1.931  1.00 88.62           C  
ATOM   4340  C   ASP C  95     -14.227 -14.211   0.676  1.00 88.62           C  
ATOM   4341  CB  ASP C  95     -12.523 -15.781   1.635  1.00 88.62           C  
ATOM   4342  O   ASP C  95     -13.898 -14.656  -0.426  1.00 88.62           O  
ATOM   4343  CG  ASP C  95     -13.281 -17.016   1.188  1.00 88.62           C  
ATOM   4344  OD1 ASP C  95     -14.508 -17.094   1.404  1.00 88.62           O  
ATOM   4345  OD2 ASP C  95     -12.641 -17.922   0.616  1.00 88.62           O  
ATOM   4346  N   THR C  96     -15.156 -13.352   0.856  1.00 92.31           N  
ATOM   4347  CA  THR C  96     -16.031 -12.906  -0.225  1.00 92.31           C  
ATOM   4348  C   THR C  96     -15.250 -12.086  -1.246  1.00 92.31           C  
ATOM   4349  CB  THR C  96     -17.203 -12.078   0.315  1.00 92.31           C  
ATOM   4350  O   THR C  96     -14.391 -11.281  -0.877  1.00 92.31           O  
ATOM   4351  CG2 THR C  96     -18.219 -11.781  -0.784  1.00 92.31           C  
ATOM   4352  OG1 THR C  96     -17.859 -12.805   1.368  1.00 92.31           O  
ATOM   4353  N   TYR C  97     -15.555 -12.336  -2.537  1.00 91.50           N  
ATOM   4354  CA  TYR C  97     -14.992 -11.508  -3.594  1.00 91.50           C  
ATOM   4355  C   TYR C  97     -16.016 -11.242  -4.691  1.00 91.50           C  
ATOM   4356  CB  TYR C  97     -13.742 -12.172  -4.191  1.00 91.50           C  
ATOM   4357  O   TYR C  97     -17.078 -11.852  -4.707  1.00 91.50           O  
ATOM   4358  CG  TYR C  97     -14.062 -13.250  -5.199  1.00 91.50           C  
ATOM   4359  CD1 TYR C  97     -14.711 -14.422  -4.816  1.00 91.50           C  
ATOM   4360  CD2 TYR C  97     -13.711 -13.102  -6.535  1.00 91.50           C  
ATOM   4361  CE1 TYR C  97     -15.000 -15.422  -5.742  1.00 91.50           C  
ATOM   4362  CE2 TYR C  97     -14.000 -14.094  -7.469  1.00 91.50           C  
ATOM   4363  OH  TYR C  97     -14.930 -16.234  -7.984  1.00 91.50           O  
ATOM   4364  CZ  TYR C  97     -14.641 -15.242  -7.062  1.00 91.50           C  
ATOM   4365  N   PHE C  98     -15.719 -10.234  -5.512  1.00 91.75           N  
ATOM   4366  CA  PHE C  98     -16.547  -9.922  -6.664  1.00 91.75           C  
ATOM   4367  C   PHE C  98     -15.953 -10.508  -7.938  1.00 91.75           C  
ATOM   4368  CB  PHE C  98     -16.703  -8.398  -6.816  1.00 91.75           C  
ATOM   4369  O   PHE C  98     -14.898 -10.070  -8.406  1.00 91.75           O  
ATOM   4370  CG  PHE C  98     -17.234  -7.723  -5.582  1.00 91.75           C  
ATOM   4371  CD1 PHE C  98     -18.531  -7.953  -5.156  1.00 91.75           C  
ATOM   4372  CD2 PHE C  98     -16.438  -6.852  -4.855  1.00 91.75           C  
ATOM   4373  CE1 PHE C  98     -19.031  -7.324  -4.016  1.00 91.75           C  
ATOM   4374  CE2 PHE C  98     -16.938  -6.219  -3.715  1.00 91.75           C  
ATOM   4375  CZ  PHE C  98     -18.234  -6.457  -3.299  1.00 91.75           C  
ATOM   4376  N   LEU C  99     -16.719 -11.422  -8.508  1.00 88.44           N  
ATOM   4377  CA  LEU C  99     -16.219 -12.234  -9.609  1.00 88.44           C  
ATOM   4378  C   LEU C  99     -15.898 -11.375 -10.820  1.00 88.44           C  
ATOM   4379  CB  LEU C  99     -17.250 -13.312  -9.984  1.00 88.44           C  
ATOM   4380  O   LEU C  99     -14.883 -11.578 -11.484  1.00 88.44           O  
ATOM   4381  CG  LEU C  99     -16.828 -14.281 -11.094  1.00 88.44           C  
ATOM   4382  CD1 LEU C  99     -15.977 -15.406 -10.523  1.00 88.44           C  
ATOM   4383  CD2 LEU C  99     -18.062 -14.844 -11.797  1.00 88.44           C  
ATOM   4384  N   ASN C 100     -16.750 -10.492 -11.133  1.00 88.50           N  
ATOM   4385  CA  ASN C 100     -16.547  -9.703 -12.344  1.00 88.50           C  
ATOM   4386  C   ASN C 100     -15.906  -8.352 -12.039  1.00 88.50           C  
ATOM   4387  CB  ASN C 100     -17.875  -9.508 -13.086  1.00 88.50           C  
ATOM   4388  O   ASN C 100     -16.094  -7.391 -12.789  1.00 88.50           O  
ATOM   4389  CG  ASN C 100     -18.953  -8.922 -12.195  1.00 88.50           C  
ATOM   4390  ND2 ASN C 100     -19.875  -8.188 -12.797  1.00 88.50           N  
ATOM   4391  OD1 ASN C 100     -18.953  -9.133 -10.984  1.00 88.50           O  
ATOM   4392  N   ASP C 101     -15.203  -8.273 -10.984  1.00 90.69           N  
ATOM   4393  CA  ASP C 101     -14.500  -7.051 -10.602  1.00 90.69           C  
ATOM   4394  C   ASP C 101     -13.234  -6.863 -11.430  1.00 90.69           C  
ATOM   4395  CB  ASP C 101     -14.156  -7.070  -9.109  1.00 90.69           C  
ATOM   4396  O   ASP C 101     -12.430  -7.785 -11.555  1.00 90.69           O  
ATOM   4397  CG  ASP C 101     -13.250  -5.926  -8.695  1.00 90.69           C  
ATOM   4398  OD1 ASP C 101     -12.109  -6.176  -8.250  1.00 90.69           O  
ATOM   4399  OD2 ASP C 101     -13.680  -4.758  -8.812  1.00 90.69           O  
ATOM   4400  N   LYS C 102     -13.117  -5.781 -12.070  1.00 84.88           N  
ATOM   4401  CA  LYS C 102     -11.883  -5.406 -12.750  1.00 84.88           C  
ATOM   4402  C   LYS C 102     -10.930  -4.684 -11.805  1.00 84.88           C  
ATOM   4403  CB  LYS C 102     -12.188  -4.527 -13.969  1.00 84.88           C  
ATOM   4404  O   LYS C 102      -9.719  -4.930 -11.828  1.00 84.88           O  
ATOM   4405  CG  LYS C 102     -12.922  -5.246 -15.086  1.00 84.88           C  
ATOM   4406  CD  LYS C 102     -13.055  -4.367 -16.328  1.00 84.88           C  
ATOM   4407  CE  LYS C 102     -13.594  -5.152 -17.516  1.00 84.88           C  
ATOM   4408  NZ  LYS C 102     -13.734  -4.297 -18.719  1.00 84.88           N  
ATOM   4409  N   LYS C 103     -11.438  -3.814 -11.047  1.00 86.75           N  
ATOM   4410  CA  LYS C 103     -10.688  -3.037 -10.062  1.00 86.75           C  
ATOM   4411  C   LYS C 103     -11.586  -2.615  -8.898  1.00 86.75           C  
ATOM   4412  CB  LYS C 103     -10.062  -1.803 -10.711  1.00 86.75           C  
ATOM   4413  O   LYS C 103     -12.719  -2.184  -9.109  1.00 86.75           O  
ATOM   4414  CG  LYS C 103      -9.078  -1.062  -9.820  1.00 86.75           C  
ATOM   4415  CD  LYS C 103      -8.469   0.135 -10.539  1.00 86.75           C  
ATOM   4416  CE  LYS C 103      -7.484   0.878  -9.641  1.00 86.75           C  
ATOM   4417  NZ  LYS C 103      -6.883   2.057 -10.336  1.00 86.75           N  
ATOM   4418  N   SER C 104     -11.078  -2.863  -7.684  1.00 89.56           N  
ATOM   4419  CA  SER C 104     -11.844  -2.465  -6.504  1.00 89.56           C  
ATOM   4420  C   SER C 104     -10.922  -1.986  -5.387  1.00 89.56           C  
ATOM   4421  CB  SER C 104     -12.703  -3.627  -6.004  1.00 89.56           C  
ATOM   4422  O   SER C 104      -9.727  -2.305  -5.375  1.00 89.56           O  
ATOM   4423  OG  SER C 104     -11.898  -4.742  -5.664  1.00 89.56           O  
ATOM   4424  N   PHE C 105     -11.445  -1.138  -4.523  1.00 85.88           N  
ATOM   4425  CA  PHE C 105     -10.695  -0.744  -3.332  1.00 85.88           C  
ATOM   4426  C   PHE C 105     -11.641  -0.474  -2.166  1.00 85.88           C  
ATOM   4427  CB  PHE C 105      -9.844   0.497  -3.615  1.00 85.88           C  
ATOM   4428  O   PHE C 105     -12.812  -0.153  -2.373  1.00 85.88           O  
ATOM   4429  CG  PHE C 105     -10.648   1.737  -3.891  1.00 85.88           C  
ATOM   4430  CD1 PHE C 105     -11.055   2.047  -5.184  1.00 85.88           C  
ATOM   4431  CD2 PHE C 105     -11.008   2.594  -2.855  1.00 85.88           C  
ATOM   4432  CE1 PHE C 105     -11.805   3.193  -5.441  1.00 85.88           C  
ATOM   4433  CE2 PHE C 105     -11.750   3.742  -3.105  1.00 85.88           C  
ATOM   4434  CZ  PHE C 105     -12.148   4.043  -4.398  1.00 85.88           C  
ATOM   4435  N   VAL C 106     -11.086  -0.707  -0.939  1.00 83.62           N  
ATOM   4436  CA  VAL C 106     -11.781  -0.331   0.290  1.00 83.62           C  
ATOM   4437  C   VAL C 106     -11.391   1.091   0.687  1.00 83.62           C  
ATOM   4438  CB  VAL C 106     -11.461  -1.312   1.441  1.00 83.62           C  
ATOM   4439  O   VAL C 106     -10.203   1.443   0.673  1.00 83.62           O  
ATOM   4440  CG1 VAL C 106     -12.180  -0.890   2.723  1.00 83.62           C  
ATOM   4441  CG2 VAL C 106     -11.852  -2.736   1.051  1.00 83.62           C  
ATOM   4442  N   HIS C 107     -12.375   1.790   0.979  1.00 81.31           N  
ATOM   4443  CA  HIS C 107     -12.086   3.156   1.402  1.00 81.31           C  
ATOM   4444  C   HIS C 107     -11.375   3.178   2.750  1.00 81.31           C  
ATOM   4445  CB  HIS C 107     -13.375   3.977   1.477  1.00 81.31           C  
ATOM   4446  O   HIS C 107     -11.688   2.377   3.637  1.00 81.31           O  
ATOM   4447  CG  HIS C 107     -13.969   4.277   0.139  1.00 81.31           C  
ATOM   4448  CD2 HIS C 107     -14.664   3.496  -0.724  1.00 81.31           C  
ATOM   4449  ND1 HIS C 107     -13.883   5.520  -0.452  1.00 81.31           N  
ATOM   4450  CE1 HIS C 107     -14.492   5.488  -1.623  1.00 81.31           C  
ATOM   4451  NE2 HIS C 107     -14.977   4.273  -1.812  1.00 81.31           N  
ATOM   4452  N   GLY C 108     -10.359   3.980   2.906  1.00 74.56           N  
ATOM   4453  CA  GLY C 108      -9.516   3.902   4.094  1.00 74.56           C  
ATOM   4454  C   GLY C 108      -9.117   5.262   4.633  1.00 74.56           C  
ATOM   4455  O   GLY C 108      -8.094   5.391   5.309  1.00 74.56           O  
ATOM   4456  N   VAL C 109      -9.555   6.410   4.344  1.00 70.75           N  
ATOM   4457  CA  VAL C 109      -9.336   7.727   4.934  1.00 70.75           C  
ATOM   4458  C   VAL C 109     -10.617   8.219   5.594  1.00 70.75           C  
ATOM   4459  CB  VAL C 109      -8.852   8.742   3.879  1.00 70.75           C  
ATOM   4460  O   VAL C 109     -11.695   8.164   4.992  1.00 70.75           O  
ATOM   4461  CG1 VAL C 109      -8.641  10.117   4.512  1.00 70.75           C  
ATOM   4462  CG2 VAL C 109      -7.559   8.258   3.223  1.00 70.75           C  
ATOM   4463  N   THR C 110     -10.406   8.359   6.816  1.00 74.94           N  
ATOM   4464  CA  THR C 110      -9.312   8.586   7.754  1.00 74.94           C  
ATOM   4465  C   THR C 110      -8.844   7.266   8.352  1.00 74.94           C  
ATOM   4466  CB  THR C 110      -9.727   9.547   8.883  1.00 74.94           C  
ATOM   4467  O   THR C 110      -7.684   7.141   8.766  1.00 74.94           O  
ATOM   4468  CG2 THR C 110     -10.164  10.898   8.320  1.00 74.94           C  
ATOM   4469  OG1 THR C 110     -10.820   8.977   9.609  1.00 74.94           O  
ATOM   4470  N   VAL C 111      -9.703   6.301   8.500  1.00 76.94           N  
ATOM   4471  CA  VAL C 111      -9.445   4.926   8.906  1.00 76.94           C  
ATOM   4472  C   VAL C 111     -10.086   3.963   7.906  1.00 76.94           C  
ATOM   4473  CB  VAL C 111      -9.977   4.641  10.328  1.00 76.94           C  
ATOM   4474  O   VAL C 111     -10.961   4.355   7.137  1.00 76.94           O  
ATOM   4475  CG1 VAL C 111      -9.312   5.566  11.352  1.00 76.94           C  
ATOM   4476  CG2 VAL C 111     -11.500   4.801  10.375  1.00 76.94           C  
ATOM   4477  N   LYS C 112      -9.516   2.756   7.973  1.00 78.19           N  
ATOM   4478  CA  LYS C 112     -10.195   1.788   7.117  1.00 78.19           C  
ATOM   4479  C   LYS C 112     -11.680   1.703   7.457  1.00 78.19           C  
ATOM   4480  CB  LYS C 112      -9.547   0.409   7.246  1.00 78.19           C  
ATOM   4481  O   LYS C 112     -12.055   1.671   8.633  1.00 78.19           O  
ATOM   4482  CG  LYS C 112      -8.148   0.325   6.664  1.00 78.19           C  
ATOM   4483  CD  LYS C 112      -7.586  -1.088   6.754  1.00 78.19           C  
ATOM   4484  CE  LYS C 112      -6.180  -1.171   6.176  1.00 78.19           C  
ATOM   4485  NZ  LYS C 112      -5.605  -2.543   6.309  1.00 78.19           N  
ATOM   4486  N   ASN C 113     -12.484   1.838   6.371  1.00 82.62           N  
ATOM   4487  CA  ASN C 113     -13.930   1.785   6.578  1.00 82.62           C  
ATOM   4488  C   ASN C 113     -14.414   0.350   6.762  1.00 82.62           C  
ATOM   4489  CB  ASN C 113     -14.664   2.453   5.414  1.00 82.62           C  
ATOM   4490  O   ASN C 113     -15.039  -0.215   5.863  1.00 82.62           O  
ATOM   4491  CG  ASN C 113     -14.414   3.947   5.348  1.00 82.62           C  
ATOM   4492  ND2 ASN C 113     -14.977   4.598   4.336  1.00 82.62           N  
ATOM   4493  OD1 ASN C 113     -13.711   4.512   6.195  1.00 82.62           O  
ATOM   4494  N   ARG C 114     -14.047  -0.126   7.926  1.00 87.69           N  
ATOM   4495  CA  ARG C 114     -14.461  -1.456   8.367  1.00 87.69           C  
ATOM   4496  C   ARG C 114     -15.234  -1.388   9.672  1.00 87.69           C  
ATOM   4497  CB  ARG C 114     -13.242  -2.367   8.531  1.00 87.69           C  
ATOM   4498  O   ARG C 114     -14.773  -0.787  10.648  1.00 87.69           O  
ATOM   4499  CG  ARG C 114     -12.398  -2.500   7.270  1.00 87.69           C  
ATOM   4500  CD  ARG C 114     -11.203  -3.416   7.484  1.00 87.69           C  
ATOM   4501  NE  ARG C 114     -10.469  -3.654   6.242  1.00 87.69           N  
ATOM   4502  NH1 ARG C 114      -8.852  -4.996   7.207  1.00 87.69           N  
ATOM   4503  NH2 ARG C 114      -8.789  -4.547   4.957  1.00 87.69           N  
ATOM   4504  CZ  ARG C 114      -9.375  -4.398   6.141  1.00 87.69           C  
ATOM   4505  N   MET C 115     -16.391  -1.903   9.633  1.00 87.94           N  
ATOM   4506  CA  MET C 115     -17.219  -1.942  10.836  1.00 87.94           C  
ATOM   4507  C   MET C 115     -17.328  -3.365  11.367  1.00 87.94           C  
ATOM   4508  CB  MET C 115     -18.609  -1.377  10.547  1.00 87.94           C  
ATOM   4509  O   MET C 115     -17.672  -4.289  10.625  1.00 87.94           O  
ATOM   4510  CG  MET C 115     -19.562  -1.474  11.727  1.00 87.94           C  
ATOM   4511  SD  MET C 115     -21.266  -0.947  11.305  1.00 87.94           S  
ATOM   4512  CE  MET C 115     -21.859  -2.438  10.453  1.00 87.94           C  
ATOM   4513  N   ILE C 116     -17.016  -3.537  12.609  1.00 93.00           N  
ATOM   4514  CA  ILE C 116     -17.203  -4.809  13.297  1.00 93.00           C  
ATOM   4515  C   ILE C 116     -18.109  -4.609  14.508  1.00 93.00           C  
ATOM   4516  CB  ILE C 116     -15.844  -5.406  13.742  1.00 93.00           C  
ATOM   4517  O   ILE C 116     -17.812  -3.818  15.406  1.00 93.00           O  
ATOM   4518  CG1 ILE C 116     -14.977  -5.723  12.523  1.00 93.00           C  
ATOM   4519  CG2 ILE C 116     -16.062  -6.660  14.594  1.00 93.00           C  
ATOM   4520  CD1 ILE C 116     -15.484  -6.887  11.680  1.00 93.00           C  
ATOM   4521  N   ARG C 117     -19.203  -5.305  14.477  1.00 93.56           N  
ATOM   4522  CA  ARG C 117     -20.141  -5.293  15.594  1.00 93.56           C  
ATOM   4523  C   ARG C 117     -20.469  -6.711  16.047  1.00 93.56           C  
ATOM   4524  CB  ARG C 117     -21.406  -4.539  15.219  1.00 93.56           C  
ATOM   4525  O   ARG C 117     -20.906  -7.535  15.234  1.00 93.56           O  
ATOM   4526  CG  ARG C 117     -22.375  -4.328  16.375  1.00 93.56           C  
ATOM   4527  CD  ARG C 117     -23.500  -3.381  16.016  1.00 93.56           C  
ATOM   4528  NE  ARG C 117     -23.016  -2.023  15.773  1.00 93.56           N  
ATOM   4529  NH1 ARG C 117     -24.938  -1.293  14.727  1.00 93.56           N  
ATOM   4530  NH2 ARG C 117     -23.172   0.136  15.008  1.00 93.56           N  
ATOM   4531  CZ  ARG C 117     -23.703  -1.063  15.172  1.00 93.56           C  
ATOM   4532  N   LEU C 118     -20.234  -6.949  17.328  1.00 94.25           N  
ATOM   4533  CA  LEU C 118     -20.547  -8.250  17.906  1.00 94.25           C  
ATOM   4534  C   LEU C 118     -21.844  -8.211  18.703  1.00 94.25           C  
ATOM   4535  CB  LEU C 118     -19.391  -8.711  18.812  1.00 94.25           C  
ATOM   4536  O   LEU C 118     -22.078  -7.281  19.469  1.00 94.25           O  
ATOM   4537  CG  LEU C 118     -18.000  -8.711  18.188  1.00 94.25           C  
ATOM   4538  CD1 LEU C 118     -16.969  -9.188  19.203  1.00 94.25           C  
ATOM   4539  CD2 LEU C 118     -17.969  -9.594  16.953  1.00 94.25           C  
ATOM   4540  N   HIS C 119     -22.641  -9.188  18.469  1.00 94.25           N  
ATOM   4541  CA  HIS C 119     -23.875  -9.352  19.234  1.00 94.25           C  
ATOM   4542  C   HIS C 119     -23.719 -10.445  20.281  1.00 94.25           C  
ATOM   4543  CB  HIS C 119     -25.047  -9.672  18.312  1.00 94.25           C  
ATOM   4544  O   HIS C 119     -22.891 -11.344  20.125  1.00 94.25           O  
ATOM   4545  CG  HIS C 119     -25.375  -8.570  17.344  1.00 94.25           C  
ATOM   4546  CD2 HIS C 119     -26.453  -7.758  17.266  1.00 94.25           C  
ATOM   4547  ND1 HIS C 119     -24.547  -8.211  16.312  1.00 94.25           N  
ATOM   4548  CE1 HIS C 119     -25.094  -7.219  15.641  1.00 94.25           C  
ATOM   4549  NE2 HIS C 119     -26.250  -6.922  16.203  1.00 94.25           N  
ATOM   4550  N   PRO C 120     -24.453 -10.359  21.359  1.00 93.88           N  
ATOM   4551  CA  PRO C 120     -24.312 -11.328  22.453  1.00 93.88           C  
ATOM   4552  C   PRO C 120     -24.484 -12.773  21.984  1.00 93.88           C  
ATOM   4553  CB  PRO C 120     -25.422 -10.922  23.422  1.00 93.88           C  
ATOM   4554  O   PRO C 120     -23.859 -13.680  22.547  1.00 93.88           O  
ATOM   4555  CG  PRO C 120     -25.578  -9.445  23.234  1.00 93.88           C  
ATOM   4556  CD  PRO C 120     -25.359  -9.125  21.781  1.00 93.88           C  
ATOM   4557  N   ASP C 121     -25.250 -12.992  20.906  1.00 94.56           N  
ATOM   4558  CA  ASP C 121     -25.500 -14.359  20.469  1.00 94.56           C  
ATOM   4559  C   ASP C 121     -24.391 -14.859  19.547  1.00 94.56           C  
ATOM   4560  CB  ASP C 121     -26.844 -14.453  19.734  1.00 94.56           C  
ATOM   4561  O   ASP C 121     -24.453 -15.977  19.031  1.00 94.56           O  
ATOM   4562  CG  ASP C 121     -26.891 -13.672  18.438  1.00 94.56           C  
ATOM   4563  OD1 ASP C 121     -25.906 -12.938  18.141  1.00 94.56           O  
ATOM   4564  OD2 ASP C 121     -27.891 -13.781  17.703  1.00 94.56           O  
ATOM   4565  N   GLY C 122     -23.422 -14.094  19.312  1.00 95.69           N  
ATOM   4566  CA  GLY C 122     -22.281 -14.484  18.484  1.00 95.69           C  
ATOM   4567  C   GLY C 122     -22.375 -13.977  17.062  1.00 95.69           C  
ATOM   4568  O   GLY C 122     -21.484 -14.227  16.250  1.00 95.69           O  
ATOM   4569  N   THR C 123     -23.453 -13.250  16.844  1.00 96.12           N  
ATOM   4570  CA  THR C 123     -23.594 -12.680  15.516  1.00 96.12           C  
ATOM   4571  C   THR C 123     -22.562 -11.562  15.297  1.00 96.12           C  
ATOM   4572  CB  THR C 123     -25.016 -12.133  15.281  1.00 96.12           C  
ATOM   4573  O   THR C 123     -22.375 -10.711  16.172  1.00 96.12           O  
ATOM   4574  CG2 THR C 123     -25.141 -11.531  13.891  1.00 96.12           C  
ATOM   4575  OG1 THR C 123     -25.953 -13.203  15.422  1.00 96.12           O  
ATOM   4576  N   VAL C 124     -21.875 -11.719  14.172  1.00 96.56           N  
ATOM   4577  CA  VAL C 124     -20.906 -10.695  13.781  1.00 96.56           C  
ATOM   4578  C   VAL C 124     -21.422  -9.922  12.570  1.00 96.56           C  
ATOM   4579  CB  VAL C 124     -19.531 -11.320  13.469  1.00 96.56           C  
ATOM   4580  O   VAL C 124     -21.844 -10.523  11.570  1.00 96.56           O  
ATOM   4581  CG1 VAL C 124     -18.516 -10.234  13.133  1.00 96.56           C  
ATOM   4582  CG2 VAL C 124     -19.047 -12.164  14.641  1.00 96.56           C  
ATOM   4583  N   LEU C 125     -21.469  -8.641  12.711  1.00 94.94           N  
ATOM   4584  CA  LEU C 125     -21.766  -7.758  11.586  1.00 94.94           C  
ATOM   4585  C   LEU C 125     -20.484  -7.070  11.086  1.00 94.94           C  
ATOM   4586  CB  LEU C 125     -22.797  -6.707  11.984  1.00 94.94           C  
ATOM   4587  O   LEU C 125     -19.828  -6.359  11.844  1.00 94.94           O  
ATOM   4588  CG  LEU C 125     -23.328  -5.820  10.859  1.00 94.94           C  
ATOM   4589  CD1 LEU C 125     -24.125  -6.656   9.859  1.00 94.94           C  
ATOM   4590  CD2 LEU C 125     -24.203  -4.699  11.430  1.00 94.94           C  
ATOM   4591  N   TYR C 126     -20.219  -7.375   9.859  1.00 95.31           N  
ATOM   4592  CA  TYR C 126     -19.016  -6.863   9.234  1.00 95.31           C  
ATOM   4593  C   TYR C 126     -19.344  -6.016   8.016  1.00 95.31           C  
ATOM   4594  CB  TYR C 126     -18.094  -8.016   8.828  1.00 95.31           C  
ATOM   4595  O   TYR C 126     -19.859  -6.527   7.012  1.00 95.31           O  
ATOM   4596  CG  TYR C 126     -16.797  -7.566   8.203  1.00 95.31           C  
ATOM   4597  CD1 TYR C 126     -16.328  -8.141   7.023  1.00 95.31           C  
ATOM   4598  CD2 TYR C 126     -16.031  -6.566   8.789  1.00 95.31           C  
ATOM   4599  CE1 TYR C 126     -15.133  -7.734   6.445  1.00 95.31           C  
ATOM   4600  CE2 TYR C 126     -14.828  -6.148   8.219  1.00 95.31           C  
ATOM   4601  OH  TYR C 126     -13.211  -6.324   6.477  1.00 95.31           O  
ATOM   4602  CZ  TYR C 126     -14.391  -6.734   7.047  1.00 95.31           C  
ATOM   4603  N   GLY C 127     -19.016  -4.656   8.125  1.00 92.50           N  
ATOM   4604  CA  GLY C 127     -19.344  -3.730   7.051  1.00 92.50           C  
ATOM   4605  C   GLY C 127     -18.109  -3.109   6.410  1.00 92.50           C  
ATOM   4606  O   GLY C 127     -17.156  -2.770   7.102  1.00 92.50           O  
ATOM   4607  N   LEU C 128     -18.219  -3.004   5.047  1.00 92.50           N  
ATOM   4608  CA  LEU C 128     -17.172  -2.359   4.262  1.00 92.50           C  
ATOM   4609  C   LEU C 128     -17.766  -1.320   3.314  1.00 92.50           C  
ATOM   4610  CB  LEU C 128     -16.375  -3.402   3.469  1.00 92.50           C  
ATOM   4611  O   LEU C 128     -18.875  -1.495   2.807  1.00 92.50           O  
ATOM   4612  CG  LEU C 128     -15.680  -4.488   4.285  1.00 92.50           C  
ATOM   4613  CD1 LEU C 128     -15.250  -5.637   3.381  1.00 92.50           C  
ATOM   4614  CD2 LEU C 128     -14.484  -3.910   5.031  1.00 92.50           C  
ATOM   4615  N   ARG C 129     -17.047  -0.241   3.182  1.00 91.31           N  
ATOM   4616  CA  ARG C 129     -17.344   0.652   2.064  1.00 91.31           C  
ATOM   4617  C   ARG C 129     -16.406   0.383   0.890  1.00 91.31           C  
ATOM   4618  CB  ARG C 129     -17.234   2.115   2.502  1.00 91.31           C  
ATOM   4619  O   ARG C 129     -15.195   0.545   1.006  1.00 91.31           O  
ATOM   4620  CG  ARG C 129     -17.719   3.109   1.459  1.00 91.31           C  
ATOM   4621  CD  ARG C 129     -17.516   4.547   1.917  1.00 91.31           C  
ATOM   4622  NE  ARG C 129     -17.969   5.500   0.914  1.00 91.31           N  
ATOM   4623  NH1 ARG C 129     -16.672   7.250   1.675  1.00 91.31           N  
ATOM   4624  NH2 ARG C 129     -18.047   7.547  -0.130  1.00 91.31           N  
ATOM   4625  CZ  ARG C 129     -17.562   6.766   0.822  1.00 91.31           C  
ATOM   4626  N   ILE C 130     -17.016  -0.030  -0.271  1.00 92.38           N  
ATOM   4627  CA  ILE C 130     -16.219  -0.511  -1.396  1.00 92.38           C  
ATOM   4628  C   ILE C 130     -16.609   0.249  -2.662  1.00 92.38           C  
ATOM   4629  CB  ILE C 130     -16.406  -2.031  -1.606  1.00 92.38           C  
ATOM   4630  O   ILE C 130     -17.781   0.515  -2.898  1.00 92.38           O  
ATOM   4631  CG1 ILE C 130     -15.898  -2.805  -0.382  1.00 92.38           C  
ATOM   4632  CG2 ILE C 130     -15.680  -2.490  -2.879  1.00 92.38           C  
ATOM   4633  CD1 ILE C 130     -16.312  -4.270  -0.361  1.00 92.38           C  
ATOM   4634  N   THR C 131     -15.617   0.671  -3.367  1.00 91.88           N  
ATOM   4635  CA  THR C 131     -15.828   1.049  -4.762  1.00 91.88           C  
ATOM   4636  C   THR C 131     -15.289  -0.026  -5.699  1.00 91.88           C  
ATOM   4637  CB  THR C 131     -15.156   2.398  -5.082  1.00 91.88           C  
ATOM   4638  O   THR C 131     -14.141  -0.449  -5.570  1.00 91.88           O  
ATOM   4639  CG2 THR C 131     -15.258   2.723  -6.566  1.00 91.88           C  
ATOM   4640  OG1 THR C 131     -15.805   3.436  -4.332  1.00 91.88           O  
ATOM   4641  N   THR C 132     -16.141  -0.525  -6.598  1.00 93.25           N  
ATOM   4642  CA  THR C 132     -15.750  -1.593  -7.512  1.00 93.25           C  
ATOM   4643  C   THR C 132     -16.125  -1.234  -8.953  1.00 93.25           C  
ATOM   4644  CB  THR C 132     -16.422  -2.928  -7.129  1.00 93.25           C  
ATOM   4645  O   THR C 132     -17.188  -0.682  -9.203  1.00 93.25           O  
ATOM   4646  CG2 THR C 132     -17.938  -2.857  -7.301  1.00 93.25           C  
ATOM   4647  OG1 THR C 132     -15.898  -3.971  -7.965  1.00 93.25           O  
ATOM   4648  N   THR C 133     -15.164  -1.382  -9.859  1.00 93.31           N  
ATOM   4649  CA  THR C 133     -15.422  -1.383 -11.297  1.00 93.31           C  
ATOM   4650  C   THR C 133     -15.602  -2.807 -11.812  1.00 93.31           C  
ATOM   4651  CB  THR C 133     -14.289  -0.694 -12.070  1.00 93.31           C  
ATOM   4652  O   THR C 133     -14.641  -3.574 -11.883  1.00 93.31           O  
ATOM   4653  CG2 THR C 133     -14.594  -0.635 -13.562  1.00 93.31           C  
ATOM   4654  OG1 THR C 133     -14.117   0.641 -11.578  1.00 93.31           O  
ATOM   4655  N   ALA C 134     -16.859  -3.064 -12.125  1.00 93.31           N  
ATOM   4656  CA  ALA C 134     -17.203  -4.422 -12.531  1.00 93.31           C  
ATOM   4657  C   ALA C 134     -17.422  -4.500 -14.039  1.00 93.31           C  
ATOM   4658  CB  ALA C 134     -18.438  -4.906 -11.789  1.00 93.31           C  
ATOM   4659  O   ALA C 134     -17.922  -3.547 -14.648  1.00 93.31           O  
ATOM   4660  N   ALA C 135     -17.062  -5.664 -14.602  1.00 89.06           N  
ATOM   4661  CA  ALA C 135     -17.281  -5.898 -16.031  1.00 89.06           C  
ATOM   4662  C   ALA C 135     -18.766  -6.000 -16.344  1.00 89.06           C  
ATOM   4663  CB  ALA C 135     -16.562  -7.168 -16.484  1.00 89.06           C  
ATOM   4664  O   ALA C 135     -19.531  -6.609 -15.586  1.00 89.06           O  
ATOM   4665  N   CYS C 136     -19.188  -5.324 -17.359  1.00 91.00           N  
ATOM   4666  CA  CYS C 136     -20.547  -5.355 -17.891  1.00 91.00           C  
ATOM   4667  C   CYS C 136     -20.547  -5.371 -19.422  1.00 91.00           C  
ATOM   4668  CB  CYS C 136     -21.344  -4.148 -17.391  1.00 91.00           C  
ATOM   4669  O   CYS C 136     -20.250  -4.355 -20.047  1.00 91.00           O  
ATOM   4670  SG  CYS C 136     -23.047  -4.113 -17.969  1.00 91.00           S  
ATOM   4671  N   MET C 137     -20.906  -6.602 -19.969  1.00 85.50           N  
ATOM   4672  CA  MET C 137     -20.938  -6.727 -21.422  1.00 85.50           C  
ATOM   4673  C   MET C 137     -22.219  -6.117 -21.984  1.00 85.50           C  
ATOM   4674  CB  MET C 137     -20.828  -8.195 -21.828  1.00 85.50           C  
ATOM   4675  O   MET C 137     -23.281  -6.738 -21.938  1.00 85.50           O  
ATOM   4676  CG  MET C 137     -19.531  -8.852 -21.422  1.00 85.50           C  
ATOM   4677  SD  MET C 137     -18.062  -8.000 -22.141  1.00 85.50           S  
ATOM   4678  CE  MET C 137     -18.250  -8.461 -23.891  1.00 85.50           C  
ATOM   4679  N   MET C 138     -22.078  -4.887 -22.531  1.00 88.12           N  
ATOM   4680  CA  MET C 138     -23.234  -4.141 -23.016  1.00 88.12           C  
ATOM   4681  C   MET C 138     -23.516  -4.434 -24.484  1.00 88.12           C  
ATOM   4682  CB  MET C 138     -23.031  -2.639 -22.812  1.00 88.12           C  
ATOM   4683  O   MET C 138     -22.578  -4.535 -25.281  1.00 88.12           O  
ATOM   4684  CG  MET C 138     -23.109  -2.201 -21.359  1.00 88.12           C  
ATOM   4685  SD  MET C 138     -22.797  -0.406 -21.141  1.00 88.12           S  
ATOM   4686  CE  MET C 138     -21.000  -0.424 -20.906  1.00 88.12           C  
ATOM   4687  N   ASP C 139     -24.734  -4.680 -24.750  1.00 86.19           N  
ATOM   4688  CA  ASP C 139     -25.203  -4.875 -26.125  1.00 86.19           C  
ATOM   4689  C   ASP C 139     -25.641  -3.555 -26.750  1.00 86.19           C  
ATOM   4690  CB  ASP C 139     -26.344  -5.891 -26.172  1.00 86.19           C  
ATOM   4691  O   ASP C 139     -26.719  -3.043 -26.422  1.00 86.19           O  
ATOM   4692  CG  ASP C 139     -26.734  -6.281 -27.578  1.00 86.19           C  
ATOM   4693  OD1 ASP C 139     -26.188  -5.707 -28.547  1.00 86.19           O  
ATOM   4694  OD2 ASP C 139     -27.594  -7.172 -27.734  1.00 86.19           O  
ATOM   4695  N   LEU C 140     -24.797  -3.109 -27.766  1.00 85.62           N  
ATOM   4696  CA  LEU C 140     -25.047  -1.771 -28.281  1.00 85.62           C  
ATOM   4697  C   LEU C 140     -25.734  -1.838 -29.641  1.00 85.62           C  
ATOM   4698  CB  LEU C 140     -23.734  -0.994 -28.406  1.00 85.62           C  
ATOM   4699  O   LEU C 140     -25.812  -0.836 -30.359  1.00 85.62           O  
ATOM   4700  CG  LEU C 140     -22.969  -0.747 -27.109  1.00 85.62           C  
ATOM   4701  CD1 LEU C 140     -21.609  -0.098 -27.406  1.00 85.62           C  
ATOM   4702  CD2 LEU C 140     -23.781   0.120 -26.156  1.00 85.62           C  
ATOM   4703  N   ARG C 141     -26.344  -2.938 -30.031  1.00 82.94           N  
ATOM   4704  CA  ARG C 141     -26.984  -3.109 -31.328  1.00 82.94           C  
ATOM   4705  C   ARG C 141     -28.172  -2.180 -31.484  1.00 82.94           C  
ATOM   4706  CB  ARG C 141     -27.422  -4.562 -31.531  1.00 82.94           C  
ATOM   4707  O   ARG C 141     -28.453  -1.696 -32.594  1.00 82.94           O  
ATOM   4708  CG  ARG C 141     -26.266  -5.523 -31.766  1.00 82.94           C  
ATOM   4709  CD  ARG C 141     -26.750  -6.957 -31.938  1.00 82.94           C  
ATOM   4710  NE  ARG C 141     -27.219  -7.527 -30.688  1.00 82.94           N  
ATOM   4711  NH1 ARG C 141     -27.891  -9.539 -31.594  1.00 82.94           N  
ATOM   4712  NH2 ARG C 141     -28.141  -9.156 -29.359  1.00 82.94           N  
ATOM   4713  CZ  ARG C 141     -27.750  -8.742 -30.547  1.00 82.94           C  
ATOM   4714  N   ARG C 142     -28.781  -1.974 -30.438  1.00 84.94           N  
ATOM   4715  CA  ARG C 142     -29.984  -1.135 -30.500  1.00 84.94           C  
ATOM   4716  C   ARG C 142     -29.688   0.280 -30.016  1.00 84.94           C  
ATOM   4717  CB  ARG C 142     -31.109  -1.744 -29.672  1.00 84.94           C  
ATOM   4718  O   ARG C 142     -30.562   0.968 -29.516  1.00 84.94           O  
ATOM   4719  CG  ARG C 142     -31.609  -3.078 -30.203  1.00 84.94           C  
ATOM   4720  CD  ARG C 142     -32.812  -3.586 -29.422  1.00 84.94           C  
ATOM   4721  NE  ARG C 142     -33.344  -4.828 -29.969  1.00 84.94           N  
ATOM   4722  NH1 ARG C 142     -35.125  -4.980 -28.500  1.00 84.94           N  
ATOM   4723  NH2 ARG C 142     -34.812  -6.586 -30.109  1.00 84.94           N  
ATOM   4724  CZ  ARG C 142     -34.406  -5.461 -29.531  1.00 84.94           C  
ATOM   4725  N   TYR C 143     -28.547   0.602 -30.062  1.00 81.69           N  
ATOM   4726  CA  TYR C 143     -28.203   1.972 -29.703  1.00 81.69           C  
ATOM   4727  C   TYR C 143     -28.953   2.973 -30.562  1.00 81.69           C  
ATOM   4728  CB  TYR C 143     -26.688   2.203 -29.844  1.00 81.69           C  
ATOM   4729  O   TYR C 143     -29.047   2.811 -31.781  1.00 81.69           O  
ATOM   4730  CG  TYR C 143     -26.250   3.594 -29.453  1.00 81.69           C  
ATOM   4731  CD1 TYR C 143     -26.188   4.613 -30.391  1.00 81.69           C  
ATOM   4732  CD2 TYR C 143     -25.906   3.891 -28.141  1.00 81.69           C  
ATOM   4733  CE1 TYR C 143     -25.781   5.898 -30.047  1.00 81.69           C  
ATOM   4734  CE2 TYR C 143     -25.500   5.172 -27.766  1.00 81.69           C  
ATOM   4735  OH  TYR C 143     -25.031   7.434 -28.375  1.00 81.69           O  
ATOM   4736  CZ  TYR C 143     -25.438   6.164 -28.734  1.00 81.69           C  
ATOM   4737  N   PRO C 144     -29.656   4.031 -29.906  1.00 83.31           N  
ATOM   4738  CA  PRO C 144     -29.547   4.457 -28.516  1.00 83.31           C  
ATOM   4739  C   PRO C 144     -30.719   3.973 -27.656  1.00 83.31           C  
ATOM   4740  CB  PRO C 144     -29.531   5.984 -28.609  1.00 83.31           C  
ATOM   4741  O   PRO C 144     -30.969   4.543 -26.594  1.00 83.31           O  
ATOM   4742  CG  PRO C 144     -30.375   6.297 -29.797  1.00 83.31           C  
ATOM   4743  CD  PRO C 144     -30.219   5.188 -30.797  1.00 83.31           C  
ATOM   4744  N   LEU C 145     -31.516   3.020 -28.203  1.00 84.81           N  
ATOM   4745  CA  LEU C 145     -32.656   2.477 -27.438  1.00 84.81           C  
ATOM   4746  C   LEU C 145     -32.250   1.179 -26.750  1.00 84.81           C  
ATOM   4747  CB  LEU C 145     -33.844   2.232 -28.359  1.00 84.81           C  
ATOM   4748  O   LEU C 145     -33.094   0.320 -26.500  1.00 84.81           O  
ATOM   4749  CG  LEU C 145     -34.469   3.473 -29.000  1.00 84.81           C  
ATOM   4750  CD1 LEU C 145     -35.375   3.072 -30.156  1.00 84.81           C  
ATOM   4751  CD2 LEU C 145     -35.250   4.270 -27.953  1.00 84.81           C  
ATOM   4752  N   ASP C 146     -31.078   1.044 -26.406  1.00 86.25           N  
ATOM   4753  CA  ASP C 146     -30.562  -0.206 -25.859  1.00 86.25           C  
ATOM   4754  C   ASP C 146     -30.812  -0.303 -24.359  1.00 86.25           C  
ATOM   4755  CB  ASP C 146     -29.062  -0.329 -26.141  1.00 86.25           C  
ATOM   4756  O   ASP C 146     -30.969   0.716 -23.688  1.00 86.25           O  
ATOM   4757  CG  ASP C 146     -28.250   0.858 -25.625  1.00 86.25           C  
ATOM   4758  OD1 ASP C 146     -28.594   2.012 -25.969  1.00 86.25           O  
ATOM   4759  OD2 ASP C 146     -27.281   0.637 -24.875  1.00 86.25           O  
ATOM   4760  N   GLU C 147     -31.047  -1.499 -24.000  1.00 89.94           N  
ATOM   4761  CA  GLU C 147     -31.109  -1.888 -22.594  1.00 89.94           C  
ATOM   4762  C   GLU C 147     -29.922  -2.768 -22.203  1.00 89.94           C  
ATOM   4763  CB  GLU C 147     -32.438  -2.615 -22.297  1.00 89.94           C  
ATOM   4764  O   GLU C 147     -29.516  -3.627 -22.984  1.00 89.94           O  
ATOM   4765  CG  GLU C 147     -33.656  -1.762 -22.500  1.00 89.94           C  
ATOM   4766  CD  GLU C 147     -34.969  -2.488 -22.172  1.00 89.94           C  
ATOM   4767  OE1 GLU C 147     -36.031  -1.864 -22.250  1.00 89.94           O  
ATOM   4768  OE2 GLU C 147     -34.906  -3.691 -21.844  1.00 89.94           O  
ATOM   4769  N   GLN C 148     -29.406  -2.400 -21.094  1.00 92.25           N  
ATOM   4770  CA  GLN C 148     -28.219  -3.137 -20.641  1.00 92.25           C  
ATOM   4771  C   GLN C 148     -28.484  -3.850 -19.328  1.00 92.25           C  
ATOM   4772  CB  GLN C 148     -27.031  -2.199 -20.500  1.00 92.25           C  
ATOM   4773  O   GLN C 148     -29.281  -3.377 -18.500  1.00 92.25           O  
ATOM   4774  CG  GLN C 148     -26.766  -1.342 -21.734  1.00 92.25           C  
ATOM   4775  CD  GLN C 148     -26.469  -2.168 -22.984  1.00 92.25           C  
ATOM   4776  NE2 GLN C 148     -26.750  -1.602 -24.141  1.00 92.25           N  
ATOM   4777  OE1 GLN C 148     -26.000  -3.305 -22.891  1.00 92.25           O  
ATOM   4778  N   ASN C 149     -27.906  -4.973 -19.156  1.00 93.56           N  
ATOM   4779  CA  ASN C 149     -27.938  -5.727 -17.906  1.00 93.56           C  
ATOM   4780  C   ASN C 149     -26.562  -5.840 -17.281  1.00 93.56           C  
ATOM   4781  CB  ASN C 149     -28.531  -7.117 -18.141  1.00 93.56           C  
ATOM   4782  O   ASN C 149     -25.719  -6.590 -17.766  1.00 93.56           O  
ATOM   4783  CG  ASN C 149     -28.953  -7.797 -16.844  1.00 93.56           C  
ATOM   4784  ND2 ASN C 149     -29.375  -9.055 -16.953  1.00 93.56           N  
ATOM   4785  OD1 ASN C 149     -28.891  -7.199 -15.773  1.00 93.56           O  
ATOM   4786  N   CYS C 150     -26.391  -5.062 -16.219  1.00 94.44           N  
ATOM   4787  CA  CYS C 150     -25.109  -5.090 -15.516  1.00 94.44           C  
ATOM   4788  C   CYS C 150     -25.250  -5.797 -14.172  1.00 94.44           C  
ATOM   4789  CB  CYS C 150     -24.594  -3.670 -15.305  1.00 94.44           C  
ATOM   4790  O   CYS C 150     -26.141  -5.465 -13.375  1.00 94.44           O  
ATOM   4791  SG  CYS C 150     -24.156  -2.820 -16.828  1.00 94.44           S  
ATOM   4792  N   THR C 151     -24.312  -6.719 -13.953  1.00 95.19           N  
ATOM   4793  CA  THR C 151     -24.453  -7.543 -12.758  1.00 95.19           C  
ATOM   4794  C   THR C 151     -23.266  -7.348 -11.828  1.00 95.19           C  
ATOM   4795  CB  THR C 151     -24.578  -9.031 -13.125  1.00 95.19           C  
ATOM   4796  O   THR C 151     -22.203  -6.898 -12.258  1.00 95.19           O  
ATOM   4797  CG2 THR C 151     -25.766  -9.273 -14.062  1.00 95.19           C  
ATOM   4798  OG1 THR C 151     -23.375  -9.469 -13.773  1.00 95.19           O  
ATOM   4799  N   LEU C 152     -23.500  -7.500 -10.578  1.00 95.81           N  
ATOM   4800  CA  LEU C 152     -22.469  -7.691  -9.562  1.00 95.81           C  
ATOM   4801  C   LEU C 152     -22.516  -9.109  -8.992  1.00 95.81           C  
ATOM   4802  CB  LEU C 152     -22.641  -6.672  -8.430  1.00 95.81           C  
ATOM   4803  O   LEU C 152     -23.516  -9.492  -8.367  1.00 95.81           O  
ATOM   4804  CG  LEU C 152     -21.547  -6.656  -7.359  1.00 95.81           C  
ATOM   4805  CD1 LEU C 152     -20.234  -6.164  -7.957  1.00 95.81           C  
ATOM   4806  CD2 LEU C 152     -21.969  -5.789  -6.180  1.00 95.81           C  
ATOM   4807  N   GLU C 153     -21.422  -9.844  -9.242  1.00 94.88           N  
ATOM   4808  CA  GLU C 153     -21.375 -11.250  -8.844  1.00 94.88           C  
ATOM   4809  C   GLU C 153     -20.547 -11.430  -7.570  1.00 94.88           C  
ATOM   4810  CB  GLU C 153     -20.781 -12.102  -9.977  1.00 94.88           C  
ATOM   4811  O   GLU C 153     -19.359 -11.109  -7.539  1.00 94.88           O  
ATOM   4812  CG  GLU C 153     -21.500 -11.930 -11.305  1.00 94.88           C  
ATOM   4813  CD  GLU C 153     -22.922 -12.469 -11.297  1.00 94.88           C  
ATOM   4814  OE1 GLU C 153     -23.797 -11.906 -12.000  1.00 94.88           O  
ATOM   4815  OE2 GLU C 153     -23.172 -13.469 -10.578  1.00 94.88           O  
ATOM   4816  N   ILE C 154     -21.188 -11.922  -6.543  1.00 95.38           N  
ATOM   4817  CA  ILE C 154     -20.578 -12.125  -5.238  1.00 95.38           C  
ATOM   4818  C   ILE C 154     -20.406 -13.617  -4.973  1.00 95.38           C  
ATOM   4819  CB  ILE C 154     -21.406 -11.477  -4.109  1.00 95.38           C  
ATOM   4820  O   ILE C 154     -21.359 -14.391  -5.059  1.00 95.38           O  
ATOM   4821  CG1 ILE C 154     -21.734 -10.016  -4.453  1.00 95.38           C  
ATOM   4822  CG2 ILE C 154     -20.672 -11.578  -2.770  1.00 95.38           C  
ATOM   4823  CD1 ILE C 154     -22.797  -9.398  -3.576  1.00 95.38           C  
ATOM   4824  N   GLU C 155     -19.156 -13.984  -4.625  1.00 93.31           N  
ATOM   4825  CA  GLU C 155     -18.875 -15.406  -4.426  1.00 93.31           C  
ATOM   4826  C   GLU C 155     -17.812 -15.609  -3.346  1.00 93.31           C  
ATOM   4827  CB  GLU C 155     -18.422 -16.047  -5.734  1.00 93.31           C  
ATOM   4828  O   GLU C 155     -17.141 -14.656  -2.938  1.00 93.31           O  
ATOM   4829  CG  GLU C 155     -18.359 -17.578  -5.684  1.00 93.31           C  
ATOM   4830  CD  GLU C 155     -18.062 -18.203  -7.031  1.00 93.31           C  
ATOM   4831  OE1 GLU C 155     -16.875 -18.500  -7.320  1.00 93.31           O  
ATOM   4832  OE2 GLU C 155     -19.016 -18.422  -7.809  1.00 93.31           O  
ATOM   4833  N   SER C 156     -17.766 -16.797  -2.809  1.00 89.50           N  
ATOM   4834  CA  SER C 156     -16.672 -17.172  -1.927  1.00 89.50           C  
ATOM   4835  C   SER C 156     -15.445 -17.625  -2.725  1.00 89.50           C  
ATOM   4836  CB  SER C 156     -17.094 -18.297  -0.972  1.00 89.50           C  
ATOM   4837  O   SER C 156     -15.586 -18.328  -3.730  1.00 89.50           O  
ATOM   4838  OG  SER C 156     -15.992 -18.781  -0.235  1.00 89.50           O  
ATOM   4839  N   TYR C 157     -14.375 -17.344  -2.336  1.00 86.12           N  
ATOM   4840  CA  TYR C 157     -13.180 -17.625  -3.123  1.00 86.12           C  
ATOM   4841  C   TYR C 157     -12.633 -19.016  -2.828  1.00 86.12           C  
ATOM   4842  CB  TYR C 157     -12.102 -16.562  -2.844  1.00 86.12           C  
ATOM   4843  O   TYR C 157     -12.352 -19.781  -3.748  1.00 86.12           O  
ATOM   4844  CG  TYR C 157     -10.867 -16.719  -3.707  1.00 86.12           C  
ATOM   4845  CD1 TYR C 157      -9.680 -17.219  -3.182  1.00 86.12           C  
ATOM   4846  CD2 TYR C 157     -10.891 -16.344  -5.051  1.00 86.12           C  
ATOM   4847  CE1 TYR C 157      -8.547 -17.344  -3.975  1.00 86.12           C  
ATOM   4848  CE2 TYR C 157      -9.766 -16.484  -5.852  1.00 86.12           C  
ATOM   4849  OH  TYR C 157      -7.477 -17.109  -6.094  1.00 86.12           O  
ATOM   4850  CZ  TYR C 157      -8.594 -16.984  -5.305  1.00 86.12           C  
ATOM   4851  N   GLY C 158     -12.523 -19.250  -1.562  1.00 81.00           N  
ATOM   4852  CA  GLY C 158     -11.852 -20.484  -1.215  1.00 81.00           C  
ATOM   4853  C   GLY C 158     -12.781 -21.531  -0.621  1.00 81.00           C  
ATOM   4854  O   GLY C 158     -12.531 -22.734  -0.725  1.00 81.00           O  
ATOM   4855  N   TYR C 159     -13.844 -21.109   0.001  1.00 85.06           N  
ATOM   4856  CA  TYR C 159     -14.742 -22.031   0.689  1.00 85.06           C  
ATOM   4857  C   TYR C 159     -15.836 -22.531  -0.249  1.00 85.06           C  
ATOM   4858  CB  TYR C 159     -15.367 -21.344   1.911  1.00 85.06           C  
ATOM   4859  O   TYR C 159     -16.500 -21.734  -0.923  1.00 85.06           O  
ATOM   4860  CG  TYR C 159     -14.367 -20.984   2.979  1.00 85.06           C  
ATOM   4861  CD1 TYR C 159     -13.734 -21.953   3.740  1.00 85.06           C  
ATOM   4862  CD2 TYR C 159     -14.055 -19.641   3.227  1.00 85.06           C  
ATOM   4863  CE1 TYR C 159     -12.820 -21.609   4.727  1.00 85.06           C  
ATOM   4864  CE2 TYR C 159     -13.141 -19.297   4.211  1.00 85.06           C  
ATOM   4865  OH  TYR C 159     -11.617 -19.938   5.930  1.00 85.06           O  
ATOM   4866  CZ  TYR C 159     -12.523 -20.281   4.953  1.00 85.06           C  
ATOM   4867  N   THR C 160     -16.047 -23.766  -0.250  1.00 86.69           N  
ATOM   4868  CA  THR C 160     -17.125 -24.359  -1.023  1.00 86.69           C  
ATOM   4869  C   THR C 160     -18.438 -24.312  -0.236  1.00 86.69           C  
ATOM   4870  CB  THR C 160     -16.812 -25.812  -1.422  1.00 86.69           C  
ATOM   4871  O   THR C 160     -18.453 -23.875   0.916  1.00 86.69           O  
ATOM   4872  CG2 THR C 160     -15.453 -25.906  -2.105  1.00 86.69           C  
ATOM   4873  OG1 THR C 160     -16.797 -26.625  -0.246  1.00 86.69           O  
ATOM   4874  N   THR C 161     -19.484 -24.812  -0.862  1.00 91.81           N  
ATOM   4875  CA  THR C 161     -20.797 -24.797  -0.228  1.00 91.81           C  
ATOM   4876  C   THR C 161     -20.812 -25.734   0.982  1.00 91.81           C  
ATOM   4877  CB  THR C 161     -21.891 -25.219  -1.220  1.00 91.81           C  
ATOM   4878  O   THR C 161     -21.734 -25.672   1.804  1.00 91.81           O  
ATOM   4879  CG2 THR C 161     -22.078 -24.172  -2.309  1.00 91.81           C  
ATOM   4880  OG1 THR C 161     -21.531 -26.469  -1.830  1.00 91.81           O  
ATOM   4881  N   ASP C 162     -19.781 -26.516   1.097  1.00 85.12           N  
ATOM   4882  CA  ASP C 162     -19.672 -27.344   2.289  1.00 85.12           C  
ATOM   4883  C   ASP C 162     -19.188 -26.531   3.488  1.00 85.12           C  
ATOM   4884  CB  ASP C 162     -18.734 -28.531   2.039  1.00 85.12           C  
ATOM   4885  O   ASP C 162     -19.344 -26.953   4.637  1.00 85.12           O  
ATOM   4886  CG  ASP C 162     -19.250 -29.484   0.988  1.00 85.12           C  
ATOM   4887  OD1 ASP C 162     -20.484 -29.562   0.790  1.00 85.12           O  
ATOM   4888  OD2 ASP C 162     -18.422 -30.172   0.354  1.00 85.12           O  
ATOM   4889  N   ASP C 163     -18.625 -25.406   3.236  1.00 87.12           N  
ATOM   4890  CA  ASP C 163     -18.031 -24.609   4.305  1.00 87.12           C  
ATOM   4891  C   ASP C 163     -18.812 -23.312   4.527  1.00 87.12           C  
ATOM   4892  CB  ASP C 163     -16.562 -24.297   3.988  1.00 87.12           C  
ATOM   4893  O   ASP C 163     -18.859 -22.797   5.641  1.00 87.12           O  
ATOM   4894  CG  ASP C 163     -15.656 -25.500   4.121  1.00 87.12           C  
ATOM   4895  OD1 ASP C 163     -15.656 -26.156   5.191  1.00 87.12           O  
ATOM   4896  OD2 ASP C 163     -14.930 -25.812   3.148  1.00 87.12           O  
ATOM   4897  N   ILE C 164     -19.344 -22.766   3.420  1.00 92.44           N  
ATOM   4898  CA  ILE C 164     -19.969 -21.453   3.539  1.00 92.44           C  
ATOM   4899  C   ILE C 164     -21.188 -21.375   2.617  1.00 92.44           C  
ATOM   4900  CB  ILE C 164     -18.984 -20.312   3.209  1.00 92.44           C  
ATOM   4901  O   ILE C 164     -21.188 -21.984   1.540  1.00 92.44           O  
ATOM   4902  CG1 ILE C 164     -19.484 -18.984   3.771  1.00 92.44           C  
ATOM   4903  CG2 ILE C 164     -18.750 -20.219   1.698  1.00 92.44           C  
ATOM   4904  CD1 ILE C 164     -18.453 -17.875   3.771  1.00 92.44           C  
ATOM   4905  N   GLU C 165     -22.203 -20.703   3.049  1.00 96.19           N  
ATOM   4906  CA  GLU C 165     -23.391 -20.391   2.254  1.00 96.19           C  
ATOM   4907  C   GLU C 165     -23.719 -18.906   2.311  1.00 96.19           C  
ATOM   4908  CB  GLU C 165     -24.594 -21.203   2.729  1.00 96.19           C  
ATOM   4909  O   GLU C 165     -23.594 -18.266   3.365  1.00 96.19           O  
ATOM   4910  CG  GLU C 165     -24.500 -22.688   2.387  1.00 96.19           C  
ATOM   4911  CD  GLU C 165     -25.750 -23.469   2.777  1.00 96.19           C  
ATOM   4912  OE1 GLU C 165     -25.844 -24.672   2.430  1.00 96.19           O  
ATOM   4913  OE2 GLU C 165     -26.641 -22.875   3.436  1.00 96.19           O  
ATOM   4914  N   PHE C 166     -24.094 -18.422   1.168  1.00 97.25           N  
ATOM   4915  CA  PHE C 166     -24.469 -17.016   1.081  1.00 97.25           C  
ATOM   4916  C   PHE C 166     -25.969 -16.859   0.901  1.00 97.25           C  
ATOM   4917  CB  PHE C 166     -23.719 -16.328  -0.074  1.00 97.25           C  
ATOM   4918  O   PHE C 166     -26.609 -17.688   0.265  1.00 97.25           O  
ATOM   4919  CG  PHE C 166     -22.234 -16.188   0.157  1.00 97.25           C  
ATOM   4920  CD1 PHE C 166     -21.703 -16.344   1.429  1.00 97.25           C  
ATOM   4921  CD2 PHE C 166     -21.391 -15.891  -0.898  1.00 97.25           C  
ATOM   4922  CE1 PHE C 166     -20.328 -16.203   1.646  1.00 97.25           C  
ATOM   4923  CE2 PHE C 166     -20.016 -15.750  -0.689  1.00 97.25           C  
ATOM   4924  CZ  PHE C 166     -19.500 -15.906   0.583  1.00 97.25           C  
ATOM   4925  N   TYR C 167     -26.516 -15.812   1.445  1.00 97.38           N  
ATOM   4926  CA  TYR C 167     -27.906 -15.477   1.189  1.00 97.38           C  
ATOM   4927  C   TYR C 167     -28.141 -13.977   1.324  1.00 97.38           C  
ATOM   4928  CB  TYR C 167     -28.828 -16.234   2.150  1.00 97.38           C  
ATOM   4929  O   TYR C 167     -27.344 -13.273   1.950  1.00 97.38           O  
ATOM   4930  CG  TYR C 167     -28.703 -15.797   3.588  1.00 97.38           C  
ATOM   4931  CD1 TYR C 167     -27.688 -16.297   4.398  1.00 97.38           C  
ATOM   4932  CD2 TYR C 167     -29.594 -14.883   4.141  1.00 97.38           C  
ATOM   4933  CE1 TYR C 167     -27.562 -15.891   5.727  1.00 97.38           C  
ATOM   4934  CE2 TYR C 167     -29.484 -14.477   5.469  1.00 97.38           C  
ATOM   4935  OH  TYR C 167     -28.344 -14.594   7.562  1.00 97.38           O  
ATOM   4936  CZ  TYR C 167     -28.469 -14.984   6.250  1.00 97.38           C  
ATOM   4937  N   TRP C 168     -29.156 -13.531   0.664  1.00 97.25           N
[truncated: 334,045 more chars]
